# Supplementary material for: A new method for the comparison of 1H NMR predictors based on tree-similarity of spectra
Source: J Cheminform. 2014 Mar 25;6:9. doi: 10.1186/1758-2946-6-9 (PMC3987679; doi:10.1186/1758-2946-6-9)
Supplement: Additional file 1 — File containing the molecules in .mol format. Description of data: A set of 1000 molecules that can be used to benchmark nmr predictors with molecular weight up to 33 heavy atoms. These molecules were picked randomly from the maybridge catalogue (http://www.maybridge.com/). [file 1758-2946-6-9-S1.zip]

Archive with 1 entries (1 files):
- molfile.sdf
