# Supplementary material for: A new method for the comparison of 1H NMR predictors based on tree-similarity of spectra
Source: J Cheminform. 2014 Mar 25;6:9. doi: 10.1186/1758-2946-6-9 (PMC3987679; doi:10.1186/1758-2946-6-9)
Supplement: Additional file 1 — File containing the molecules in .mol format. Description of data: A set of 1000 molecules that can be used to benchmark nmr predictors with molecular weight up to 33 heavy atoms. These molecules were picked randomly from the maybridge catalogue (http://www.maybridge.com/). [file 1758-2946-6-9-S1.zip › molfile.sdf]

Actelion Java MolfileCreator 1.0

 14 14  0  0  0  0  0  0  0  0999 V2000
   24.0216  -61.6354    0.0000 N   0  0  0  0  0  0  0  0  0  0  0  0
   25.5925  -60.7308    0.0000 C   0  0  0  0  0  0  0  0  0  0  0  0
   22.4627  -60.7308    0.0000 C   0  0  0  0  0  0  0  0  0  0  0  0
   27.1724  -61.6354    0.0000 Cl  0  0  0  0  0  0  0  0  0  0  0  0
   25.5925  -58.9217    0.0000 C   0  0  0  0  0  0  0  0  0  0  0  0
   22.4627  -58.9217    0.0000 C   0  0  0  0  0  0  0  0  0  0  0  0
   24.0216  -58.0172    0.0000 C   0  0  0  0  0  0  0  0  0  0  0  0
   20.8919  -58.0172    0.0000 C   0  0  0  0  0  0  0  0  0  0  0  0
   21.6833  -61.1831   -0.0000 H   0  0  0  0  0  0  0  0  0  0  0  0
   26.3779  -58.4695   -0.0000 H   0  0  0  0  0  0  0  0  0  0  0  0
   24.0155  -57.1127   -0.0000 H   0  0  0  0  0  0  0  0  0  0  0  0
   19.7922  -57.3840   -0.0000 H   0  0  0  0  0  0  0  0  0  0  0  0
   21.5250  -56.9176   -0.0000 H   0  0  0  0  0  0  0  0  0  0  0  0
   20.2587  -59.1168   -0.0000 H   0  0  0  0  0  0  0  0  0  0  0  0
  2  1  2  0  0  0  0
  3  1  1  0  0  0  0
  4  2  1  0  0  0  0
  5  2  1  0  0  0  0
  6  3  2  0  0  0  0
  7  6  1  0  0  0  0
  8  6  1  0  0  0  0
  7  5  2  0  0  0  0
  3  9  1  0  0  0  0
  5 10  1  0  0  0  0
  7 11  1  0  0  0  0
  8 12  1  0  0  0  0
  8 13  1  0  0  0  0
  8 14  1  0  0  0  0
M  END
>	<analysis_code>
320946

>	<compound_code>
ac_34403

$$$$

Actelion Java MolfileCreator 1.0

 23 24  0  0  0  0  0  0  0  0999 V2000
    3.9663   -1.7651    0.0000 C   0  0  0  0  0  0  0  0  0  0  0  0
    3.9637   -3.5444    0.0000 C   0  0  0  0  0  0  0  0  0  0  0  0
    5.5011   -4.4321    0.0000 C   0  0  0  0  0  0  0  0  0  0  0  0
    7.0417   -3.5433    0.0000 C   0  0  0  0  0  0  0  0  0  0  0  0
    7.0354   -1.7574    0.0000 C   0  0  0  0  0  0  0  0  0  0  0  0
    5.4972   -0.8774    0.0000 C   0  0  0  0  0  0  0  0  0  0  0  0
    2.4296   -0.8785    0.0000 C   0  0  0  0  0  0  0  0  0  0  0  0
    8.5795   -4.4280    0.0000 C   0  0  0  0  0  0  0  0  0  0  0  0
    8.5823   -6.2021    0.0000 N   0  0  0  0  0  0  0  0  0  0  0  0
    2.2427    0.8942    0.0000 C   0  0  0  0  0  0  0  0  0  0  0  0
    0.5071    1.2625    0.0000 C   0  0  0  0  0  0  0  0  0  0  0  0
   -0.3796   -0.2742    0.0000 N   0  0  0  0  0  0  0  0  0  0  0  0
    0.8079   -1.5922    0.0000 N   0  0  0  0  0  0  0  0  0  0  0  0
   -2.1440   -0.4602    0.0000 C   0  0  0  0  0  0  0  0  0  0  0  0
    3.1938   -3.9902   -0.0000 H   0  0  0  0  0  0  0  0  0  0  0  0
    5.4995   -5.3203   -0.0000 H   0  0  0  0  0  0  0  0  0  0  0  0
    7.8014   -1.3044   -0.0000 H   0  0  0  0  0  0  0  0  0  0  0  0
    5.4936    0.0065   -0.0000 H   0  0  0  0  0  0  0  0  0  0  0  0
    3.0171    1.5963   -0.0000 H   0  0  0  0  0  0  0  0  0  0  0  0
    0.0826    2.2151   -0.0000 H   0  0  0  0  0  0  0  0  0  0  0  0
   -3.3791   -0.5904   -0.0000 H   0  0  0  0  0  0  0  0  0  0  0  0
   -2.2742    0.7749   -0.0000 H   0  0  0  0  0  0  0  0  0  0  0  0
   -2.0138   -1.6953   -0.0000 H   0  0  0  0  0  0  0  0  0  0  0  0
  1  7  1  0  0  0  0
  3  4  2  0  0  0  0
  4  8  1  0  0  0  0
  8  9  3  0  0  0  0
  7 10  1  0  0  0  0
  4  5  1  0  0  0  0
  2  3  1  0  0  0  0
  5  6  2  0  0  0  0
  6  1  1  0  0  0  0
 10 11  2  0  0  0  0
 11 12  1  0  0  0  0
 12 13  1  0  0  0  0
 13  7  2  0  0  0  0
  1  2  2  0  0  0  0
 12 14  1  0  0  0  0
  2 15  1  0  0  0  0
  3 16  1  0  0  0  0
  5 17  1  0  0  0  0
  6 18  1  0  0  0  0
 10 19  1  0  0  0  0
 11 20  1  0  0  0  0
 14 21  1  0  0  0  0
 14 22  1  0  0  0  0
 14 23  1  0  0  0  0
M  END
>	<analysis_code>
327446

>	<compound_code>
cc_23816

$$$$

Actelion Java MolfileCreator 1.0

 21 22  0  0  0  0  0  0  0  0999 V2000
   10.3606   -7.0571    0.0000 S   0  0  0  0  0  0  0  0  0  0  0  0
    9.3410   -5.6734    0.0000 C   0  0  0  0  0  0  0  0  0  0  0  0
   10.3531   -4.2739    0.0000 C   0  0  0  0  0  0  0  0  0  0  0  0
   11.9958   -6.5273    0.0000 C   0  0  0  0  0  0  0  0  0  0  0  0
   11.9839   -4.8038    0.0000 C   0  0  0  0  0  0  0  0  0  0  0  0
   13.4680   -3.9357    0.0000 C   0  0  0  0  0  0  0  0  0  0  0  0
   14.9651   -4.7886    0.0000 C   0  0  0  0  0  0  0  0  0  0  0  0
   14.9684   -6.5184    0.0000 C   0  0  0  0  0  0  0  0  0  0  0  0
   13.4830   -7.3788    0.0000 C   0  0  0  0  0  0  0  0  0  0  0  0
   16.4500   -3.9234    0.0000 Br  0  0  0  0  0  0  0  0  0  0  0  0
    7.6223   -5.6811    0.0000 C   0  0  0  0  0  0  0  0  0  0  0  0
    6.7696   -7.1734    0.0000 O   0  0  0  0  0  0  0  0  0  0  0  0
    6.7563   -4.1964    0.0000 O   0  0  0  0  0  0  0  0  0  0  0  0
    5.0376   -4.2041    0.0000 C   0  0  0  0  0  0  0  0  0  0  0  0
   10.0437   -3.3091   -0.0000 H   0  0  0  0  0  0  0  0  0  0  0  0
   13.4616   -3.0752   -0.0000 H   0  0  0  0  0  0  0  0  0  0  0  0
   15.7128   -6.9531   -0.0000 H   0  0  0  0  0  0  0  0  0  0  0  0
   13.4840   -8.2347   -0.0000 H   0  0  0  0  0  0  0  0  0  0  0  0
    3.8345   -4.2095   -0.0000 H   0  0  0  0  0  0  0  0  0  0  0  0
    5.0322   -3.0010   -0.0000 H   0  0  0  0  0  0  0  0  0  0  0  0
    5.0430   -5.4072   -0.0000 H   0  0  0  0  0  0  0  0  0  0  0  0
  3  5  1  0  0  0  0
  6  7  2  0  0  0  0
  4  1  1  0  0  0  0
  7  8  1  0  0  0  0
  2  3  2  0  0  0  0
  8  9  2  0  0  0  0
  9  4  1  0  0  0  0
  7 10  1  0  0  0  0
  4  5  2  0  0  0  0
  2 11  1  0  0  0  0
  1  2  1  0  0  0  0
 11 12  2  0  0  0  0
  5  6  1  0  0  0  0
 11 13  1  0  0  0  0
 13 14  1  0  0  0  0
  3 15  1  0  0  0  0
  6 16  1  0  0  0  0
  8 17  1  0  0  0  0
  9 18  1  0  0  0  0
 14 19  1  0  0  0  0
 14 20  1  0  0  0  0
 14 21  1  0  0  0  0
M  END
>	<analysis_code>
318706

>	<compound_code>
mo_00965

$$$$

Actelion Java MolfileCreator 1.0

 15 15  0  0  0  0  0  0  0  0999 V2000
   -2.9911    0.0529    0.0000 N   0  0  0  0  0  0  0  0  0  0  0  0
   -1.5738    1.0747    0.0000 C   0  0  0  0  0  0  0  0  0  0  0  0
   -2.1176    2.7440    0.0000 C   0  0  0  0  0  0  0  0  0  0  0  0
   -3.8646    2.7440    0.0000 C   0  0  0  0  0  0  0  0  0  0  0  0
   -4.4084    1.0747    0.0000 C   0  0  0  0  0  0  0  0  0  0  0  0
   -2.9911   -1.6941    0.0000 C   0  0  0  0  0  0  0  0  0  0  0  0
    0.0868    0.5324    0.0000 C   0  0  0  0  0  0  0  0  0  0  0  0
    0.4477   -1.1770    0.0000 O   0  0  0  0  0  0  0  0  0  0  0  0
    1.3870    1.6994    0.0000 Cl  0  0  0  0  0  0  0  0  0  0  0  0
   -1.5160    3.5787   -0.0000 H   0  0  0  0  0  0  0  0  0  0  0  0
   -4.4662    3.5787   -0.0000 H   0  0  0  0  0  0  0  0  0  0  0  0
   -5.3890    0.7509   -0.0000 H   0  0  0  0  0  0  0  0  0  0  0  0
   -2.9911   -2.9170   -0.0000 H   0  0  0  0  0  0  0  0  0  0  0  0
   -4.2140   -1.6941   -0.0000 H   0  0  0  0  0  0  0  0  0  0  0  0
   -1.7682   -1.6941   -0.0000 H   0  0  0  0  0  0  0  0  0  0  0  0
  3  4  1  0  0  0  0
  5  1  1  0  0  0  0
  1  6  1  0  0  0  0
  4  5  2  0  0  0  0
  2  7  1  0  0  0  0
  2  3  2  0  0  0  0
  7  8  2  0  0  0  0
  1  2  1  0  0  0  0
  7  9  1  0  0  0  0
  3 10  1  0  0  0  0
  4 11  1  0  0  0  0
  5 12  1  0  0  0  0
  6 13  1  0  0  0  0
  6 14  1  0  0  0  0
  6 15  1  0  0  0  0
M  END
>	<analysis_code>
322723

>	<compound_code>
cc_02702

$$$$

Actelion Java MolfileCreator 1.0

 31 33  0  0  0  0  0  0  0  0999 V2000
    7.4814   -9.2943    0.0000 C   0  0  0  0  0  0  0  0  0  0  0  0
    7.4834  -10.9823    0.0000 C   0  0  0  0  0  0  0  0  0  0  0  0
    8.9289   -8.4355    0.0000 S   0  0  0  0  0  0  0  0  0  0  0  0
   10.3958   -9.2911    0.0000 C   0  0  0  0  0  0  0  0  0  0  0  0
   10.3952  -10.9710    0.0000 C   0  0  0  0  0  0  0  0  0  0  0  0
   11.8477  -11.8033    0.0000 N   0  0  0  0  0  0  0  0  0  0  0  0
   13.3019  -10.9672    0.0000 C   0  0  0  0  0  0  0  0  0  0  0  0
   13.2942   -9.2718    0.0000 N   0  0  0  0  0  0  0  0  0  0  0  0
   11.8405   -8.4385    0.0000 C   0  0  0  0  0  0  0  0  0  0  0  0
   11.8398   -6.7505    0.0000 N   0  0  0  0  0  0  0  0  0  0  0  0
   13.3142   -5.9082    0.0000 C   0  0  0  0  0  0  0  0  0  0  0  0
   13.3121   -4.2279    0.0000 C   0  0  0  0  0  0  0  0  0  0  0  0
   11.8504   -3.3767    0.0000 C   0  0  0  0  0  0  0  0  0  0  0  0
   10.3873   -4.2279    0.0000 C   0  0  0  0  0  0  0  0  0  0  0  0
   10.3858   -5.9216    0.0000 C   0  0  0  0  0  0  0  0  0  0  0  0
   11.8506   -1.6269    0.0000 C   0  0  0  0  0  0  0  0  0  0  0  0
   13.3664   -0.7521    0.0000 Cl  0  0  0  0  0  0  0  0  0  0  0  0
    6.7568   -8.8798   -0.0000 H   0  0  0  0  0  0  0  0  0  0  0  0
    6.0284  -11.8319   -0.0000 H   0  0  0  0  0  0  0  0  0  0  0  0
   14.0328  -11.3968   -0.0000 H   0  0  0  0  0  0  0  0  0  0  0  0
   13.9129   -6.9279   -0.0000 H   0  0  0  0  0  0  0  0  0  0  0  0
   14.4966   -5.8996   -0.0000 H   0  0  0  0  0  0  0  0  0  0  0  0
   14.4921   -4.2362   -0.0000 H   0  0  0  0  0  0  0  0  0  0  0  0
   13.9092   -3.2101   -0.0000 H   0  0  0  0  0  0  0  0  0  0  0  0
   11.8497   -4.2279   -0.0000 H   0  0  0  0  0  0  0  0  0  0  0  0
    9.7940   -3.2019   -0.0000 H   0  0  0  0  0  0  0  0  0  0  0  0
    9.2021   -4.2288   -0.0000 H   0  0  0  0  0  0  0  0  0  0  0  0
    9.2073   -5.9363   -0.0000 H   0  0  0  0  0  0  0  0  0  0  0  0
    9.8093   -6.9496   -0.0000 H   0  0  0  0  0  0  0  0  0  0  0  0
   11.2383   -0.5660   -0.0000 H   0  0  0  0  0  0  0  0  0  0  0  0
   10.6257   -1.6268   -0.0000 H   0  0  0  0  0  0  0  0  0  0  0  0
  1  2  2  0  0  0  0
  8  9  2  0  0  0  0
  9  4  1  0  0  0  0
 10 11  1  0  0  0  0
  4  5  2  0  0  0  0
  4  3  1  0  0  0  0
  5  6  1  0  0  0  0
  3  1  1  0  0  0  0
  6  7  2  0  0  0  0
 10 15  1  0  0  0  0
 11 12  1  0  0  0  0
 12 13  1  0  0  0  0
 13 14  1  0  0  0  0
 14 15  1  0  0  0  0
 10  9  1  0  0  0  0
  2  5  1  0  0  0  0
 13 16  1  0  0  0  0
  7  8  1  0  0  0  0
 16 17  1  0  0  0  0
  1 18  1  0  0  0  0
  2 19  1  0  0  0  0
  7 20  1  0  0  0  0
 11 21  1  1  0  0  0
 11 22  1  0  0  0  0
 12 23  1  1  0  0  0
 12 24  1  0  0  0  0
 13 25  1  0  0  0  0
 14 26  1  1  0  0  0
 14 27  1  0  0  0  0
 15 28  1  1  0  0  0
 15 29  1  0  0  0  0
 16 30  1  1  0  0  0
 16 31  1  0  0  0  0
M  END
>	<analysis_code>
326866

>	<compound_code>
cc_63824

$$$$

Actelion Java MolfileCreator 1.0

 28 28  0  0  0  0  0  0  0  0999 V2000
    0.9884    0.4065    0.0000 C   0  0  0  0  0  0  0  0  0  0  0  0
   -0.5929   -0.5147    0.0000 C   0  0  0  0  0  0  0  0  0  0  0  0
   -0.5837   -2.3402    0.0000 C   0  0  0  0  0  0  0  0  0  0  0  0
    1.0052   -3.2472    0.0000 C   0  0  0  0  0  0  0  0  0  0  0  0
    2.5879   -2.3147    0.0000 C   0  0  0  0  0  0  0  0  0  0  0  0
    2.5706   -0.4921    0.0000 C   0  0  0  0  0  0  0  0  0  0  0  0
    0.9782    2.2311    0.0000 C   0  0  0  0  0  0  0  0  0  0  0  0
   -2.1772    0.3908    0.0000 O   0  0  0  0  0  0  0  0  0  0  0  0
   -3.7532   -0.5286    0.0000 C   0  0  0  0  0  0  0  0  0  0  0  0
   -5.3374    0.3766    0.0000 C   0  0  0  0  0  0  0  0  0  0  0  0
   -6.9137   -0.5427    0.0000 N   0  0  0  0  0  0  0  0  0  0  0  0
   -8.4979    0.3627    0.0000 C   0  0  0  0  0  0  0  0  0  0  0  0
   -6.9055   -2.3674    0.0000 C   0  0  0  0  0  0  0  0  0  0  0  0
    0.9676    4.0639    0.0000 N   0  0  0  0  0  0  0  0  0  0  0  0
   -1.3734   -2.7994   -0.0000 H   0  0  0  0  0  0  0  0  0  0  0  0
    1.0083   -4.1669   -0.0000 H   0  0  0  0  0  0  0  0  0  0  0  0
    3.3878   -2.7598   -0.0000 H   0  0  0  0  0  0  0  0  0  0  0  0
    3.3531   -0.0301   -0.0000 H   0  0  0  0  0  0  0  0  0  0  0  0
   -4.3868   -1.6375   -0.0000 H   0  0  0  0  0  0  0  0  0  0  0  0
   -3.1096   -1.6318   -0.0000 H   0  0  0  0  0  0  0  0  0  0  0  0
   -4.7036    1.4856   -0.0000 H   0  0  0  0  0  0  0  0  0  0  0  0
   -5.9809    1.4800   -0.0000 H   0  0  0  0  0  0  0  0  0  0  0  0
   -9.6068    0.9965   -0.0000 H   0  0  0  0  0  0  0  0  0  0  0  0
   -7.8640    1.4717   -0.0000 H   0  0  0  0  0  0  0  0  0  0  0  0
   -9.1317   -0.7462   -0.0000 H   0  0  0  0  0  0  0  0  0  0  0  0
   -6.8997   -3.6446   -0.0000 H   0  0  0  0  0  0  0  0  0  0  0  0
   -8.1827   -2.3731   -0.0000 H   0  0  0  0  0  0  0  0  0  0  0  0
   -5.6282   -2.3616   -0.0000 H   0  0  0  0  0  0  0  0  0  0  0  0
  6  1  1  0  0  0  0
  1  2  2  0  0  0  0
  1  7  1  0  0  0  0
  8  9  1  0  0  0  0
  3  4  2  0  0  0  0
  9 10  1  0  0  0  0
  2  8  1  0  0  0  0
 10 11  1  0  0  0  0
  4  5  1  0  0  0  0
 11 12  1  0  0  0  0
  2  3  1  0  0  0  0
 11 13  1  0  0  0  0
  5  6  2  0  0  0  0
  7 14  3  0  0  0  0
  3 15  1  0  0  0  0
  4 16  1  0  0  0  0
  5 17  1  0  0  0  0
  6 18  1  0  0  0  0
  9 19  1  1  0  0  0
  9 20  1  0  0  0  0
 10 21  1  1  0  0  0
 10 22  1  0  0  0  0
 12 23  1  0  0  0  0
 12 24  1  0  0  0  0
 12 25  1  0  0  0  0
 13 26  1  0  0  0  0
 13 27  1  0  0  0  0
 13 28  1  0  0  0  0
M  END
>	<analysis_code>
320170

>	<compound_code>
cc_51316

$$$$

Actelion Java MolfileCreator 1.0

 13 13  0  0  0  0  0  0  0  0999 V2000
    0.0000   -2.6917    0.0000 N   0  0  0  0  0  0  0  0  0  0  0  0
    0.0000    0.3833    0.0000 C   0  0  0  0  0  0  0  0  0  0  0  0
    0.0000    1.9250    0.0000 C   0  0  0  0  0  0  0  0  0  0  0  0
    1.3292   -1.9250    0.0000 C   0  0  0  0  0  0  0  0  0  0  0  0
   -1.3375   -1.9250    0.0000 C   0  0  0  0  0  0  0  0  0  0  0  0
   -1.3375   -0.3792    0.0000 C   0  0  0  0  0  0  0  0  0  0  0  0
    1.3292   -0.3792    0.0000 C   0  0  0  0  0  0  0  0  0  0  0  0
   -1.3458    2.6958    0.0000 O   0  0  0  0  0  0  0  0  0  0  0  0
    1.3292    2.7042    0.0000 Cl  0  0  0  0  0  0  0  0  0  0  0  0
   -2.6708   -2.6917    0.0000 Cl  0  0  0  0  0  0  0  0  0  0  0  0
    2.6667   -2.6917    0.0000 Cl  0  0  0  0  0  0  0  0  0  0  0  0
   -2.0062    0.0124   -0.0000 H   0  0  0  0  0  0  0  0  0  0  0  0
    1.9938    0.0124   -0.0000 H   0  0  0  0  0  0  0  0  0  0  0  0
  2  6  1  0  0  0  0
  3  2  1  0  0  0  0
  4  1  2  0  0  0  0
  5  1  1  0  0  0  0
  6  5  2  0  0  0  0
  7  4  1  0  0  0  0
  8  3  2  0  0  0  0
  9  3  1  0  0  0  0
 10  5  1  0  0  0  0
 11  4  1  0  0  0  0
  2  7  2  0  0  0  0
  6 12  1  0  0  0  0
  7 13  1  0  0  0  0
M  END
>	<analysis_code>
318973

>	<compound_code>
rf_00380

$$$$

Actelion Java MolfileCreator 1.0

 34 35  0  0  0  0  0  0  0  0999 V2000
   12.4582   -7.7455    0.0000 C   0  0  0  0  0  0  0  0  0  0  0  0
   12.4558   -9.5853    0.0000 C   0  0  0  0  0  0  0  0  0  0  0  0
   14.0452  -10.5032    0.0000 C   0  0  0  0  0  0  0  0  0  0  0  0
   15.6382   -9.5842    0.0000 C   0  0  0  0  0  0  0  0  0  0  0  0
   15.6320   -7.7375    0.0000 C   0  0  0  0  0  0  0  0  0  0  0  0
   14.0412   -6.8276    0.0000 C   0  0  0  0  0  0  0  0  0  0  0  0
   10.8695   -6.8287    0.0000 N   0  0  0  0  0  0  0  0  0  0  0  0
    9.3639   -7.8496    0.0000 C   0  0  0  0  0  0  0  0  0  0  0  0
    7.6054   -7.3117    0.0000 C   0  0  0  0  0  0  0  0  0  0  0  0
   11.0084   -4.9885    0.0000 C   0  0  0  0  0  0  0  0  0  0  0  0
    6.9257   -5.6108    0.0000 C   0  0  0  0  0  0  0  0  0  0  0  0
    9.6580   -3.7421    0.0000 C   0  0  0  0  0  0  0  0  0  0  0  0
    7.8434   -4.0254    0.0000 N   0  0  0  0  0  0  0  0  0  0  0  0
    6.8069   -2.5118    0.0000 C   0  0  0  0  0  0  0  0  0  0  0  0
   14.0357   -4.9931    0.0000 C   0  0  0  0  0  0  0  0  0  0  0  0
   15.6218   -4.0712    0.0000 O   0  0  0  0  0  0  0  0  0  0  0  0
   11.6599  -10.0463   -0.0000 H   0  0  0  0  0  0  0  0  0  0  0  0
   14.0435  -11.4217   -0.0000 H   0  0  0  0  0  0  0  0  0  0  0  0
   16.4378  -10.0481   -0.0000 H   0  0  0  0  0  0  0  0  0  0  0  0
   16.4243   -7.2691   -0.0000 H   0  0  0  0  0  0  0  0  0  0  0  0
    8.9095   -9.0465   -0.0000 H   0  0  0  0  0  0  0  0  0  0  0  0
   10.1733   -8.8415   -0.0000 H   0  0  0  0  0  0  0  0  0  0  0  0
    6.3779   -7.6906   -0.0000 H   0  0  0  0  0  0  0  0  0  0  0  0
    7.3198   -8.5642   -0.0000 H   0  0  0  0  0  0  0  0  0  0  0  0
   12.2842   -5.1736   -0.0000 H   0  0  0  0  0  0  0  0  0  0  0  0
   11.8067   -3.9762   -0.0000 H   0  0  0  0  0  0  0  0  0  0  0  0
    5.8643   -4.8914   -0.0000 H   0  0  0  0  0  0  0  0  0  0  0  0
    5.7719   -6.1703   -0.0000 H   0  0  0  0  0  0  0  0  0  0  0  0
   10.5968   -2.8632   -0.0000 H   0  0  0  0  0  0  0  0  0  0  0  0
    9.3662   -2.4897   -0.0000 H   0  0  0  0  0  0  0  0  0  0  0  0
    6.0814   -1.4523   -0.0000 H   0  0  0  0  0  0  0  0  0  0  0  0
    7.8665   -1.7863   -0.0000 H   0  0  0  0  0  0  0  0  0  0  0  0
    5.7474   -3.2373   -0.0000 H   0  0  0  0  0  0  0  0  0  0  0  0
   13.2398   -4.5368   -0.0000 H   0  0  0  0  0  0  0  0  0  0  0  0
  7  8  1  0  0  0  0
  8  9  1  0  0  0  0
  4  5  1  0  0  0  0
  7 10  1  0  0  0  0
  2  3  1  0  0  0  0
  9 11  1  0  0  0  0
  5  6  2  0  0  0  0
 10 12  1  0  0  0  0
  6  1  1  0  0  0  0
 11 13  1  0  0  0  0
 12 13  1  0  0  0  0
  1  2  2  0  0  0  0
 13 14  1  0  0  0  0
  1  7  1  0  0  0  0
  6 15  1  0  0  0  0
  3  4  2  0  0  0  0
 15 16  2  0  0  0  0
  2 17  1  0  0  0  0
  3 18  1  0  0  0  0
  4 19  1  0  0  0  0
  5 20  1  0  0  0  0
  8 21  1  1  0  0  0
  8 22  1  0  0  0  0
  9 23  1  1  0  0  0
  9 24  1  0  0  0  0
 10 25  1  1  0  0  0
 10 26  1  0  0  0  0
 11 27  1  1  0  0  0
 11 28  1  0  0  0  0
 12 29  1  1  0  0  0
 12 30  1  0  0  0  0
 14 31  1  0  0  0  0
 14 32  1  0  0  0  0
 14 33  1  0  0  0  0
 15 34  1  0  0  0  0
M  END
>	<analysis_code>
323972

>	<compound_code>
cc_60404

$$$$

Actelion Java MolfileCreator 1.0

 25 26  0  0  0  0  0  0  0  0999 V2000
    9.8343   -5.7789    0.0000 N   0  0  0  0  0  0  0  0  0  0  0  0
    8.3771   -4.7285    0.0000 N   0  0  0  0  0  0  0  0  0  0  0  0
    8.9362   -3.0121    0.0000 C   0  0  0  0  0  0  0  0  0  0  0  0
   10.7325   -3.0121    0.0000 C   0  0  0  0  0  0  0  0  0  0  0  0
   11.2916   -4.7285    0.0000 C   0  0  0  0  0  0  0  0  0  0  0  0
   12.9991   -5.2861    0.0000 C   0  0  0  0  0  0  0  0  0  0  0  0
    7.8808   -1.5583    0.0000 C   0  0  0  0  0  0  0  0  0  0  0  0
    9.8343   -7.5751    0.0000 C   0  0  0  0  0  0  0  0  0  0  0  0
   11.3951   -8.4694    0.0000 C   0  0  0  0  0  0  0  0  0  0  0  0
   11.3957  -10.2639    0.0000 C   0  0  0  0  0  0  0  0  0  0  0  0
    9.8389  -11.1638    0.0000 C   0  0  0  0  0  0  0  0  0  0  0  0
    8.2782  -10.2561    0.0000 C   0  0  0  0  0  0  0  0  0  0  0  0
    8.2852   -8.4644    0.0000 C   0  0  0  0  0  0  0  0  0  0  0  0
   11.7876   -1.5583    0.0000 Br  0  0  0  0  0  0  0  0  0  0  0  0
   14.1943   -5.6765   -0.0000 H   0  0  0  0  0  0  0  0  0  0  0  0
   12.6088   -6.4813   -0.0000 H   0  0  0  0  0  0  0  0  0  0  0  0
   13.3894   -4.0909   -0.0000 H   0  0  0  0  0  0  0  0  0  0  0  0
    7.1421   -0.5407   -0.0000 H   0  0  0  0  0  0  0  0  0  0  0  0
    8.8985   -0.8196   -0.0000 H   0  0  0  0  0  0  0  0  0  0  0  0
    6.8632   -2.2971   -0.0000 H   0  0  0  0  0  0  0  0  0  0  0  0
   12.1751   -8.0192   -0.0000 H   0  0  0  0  0  0  0  0  0  0  0  0
   12.1744  -10.7113   -0.0000 H   0  0  0  0  0  0  0  0  0  0  0  0
    9.8409  -12.0676   -0.0000 H   0  0  0  0  0  0  0  0  0  0  0  0
    7.4944  -10.6981   -0.0000 H   0  0  0  0  0  0  0  0  0  0  0  0
    7.5141   -8.0131   -0.0000 H   0  0  0  0  0  0  0  0  0  0  0  0
  3  7  1  0  0  0  0
  2  3  2  0  0  0  0
  1  8  1  0  0  0  0
  1  2  1  0  0  0  0
  8  9  2  0  0  0  0
  3  4  1  0  0  0  0
  9 10  1  0  0  0  0
  5  1  1  0  0  0  0
 10 11  2  0  0  0  0
 11 12  1  0  0  0  0
  5  6  1  0  0  0  0
 12 13  2  0  0  0  0
 13  8  1  0  0  0  0
  4  5  2  0  0  0  0
  4 14  1  0  0  0  0
  6 15  1  0  0  0  0
  6 16  1  0  0  0  0
  6 17  1  0  0  0  0
  7 18  1  0  0  0  0
  7 19  1  0  0  0  0
  7 20  1  0  0  0  0
  9 21  1  0  0  0  0
 10 22  1  0  0  0  0
 11 23  1  0  0  0  0
 12 24  1  0  0  0  0
 13 25  1  0  0  0  0
M  END
>	<analysis_code>
313852

>	<compound_code>
cc_48010

$$$$

Actelion Java MolfileCreator 1.0

 16 16  0  0  0  0  0  0  0  0999 V2000
   -2.6625   -0.7792    0.0000 N   0  0  0  0  0  0  0  0  0  0  0  0
   -1.3333   -0.0042    0.0000 C   0  0  0  0  0  0  0  0  0  0  0  0
   -4.0000   -0.0125    0.0000 O   0  0  0  0  0  0  0  0  0  0  0  0
   -2.6625   -2.3167    0.0000 O   0  0  0  0  0  0  0  0  0  0  0  0
    0.0167   -0.7750    0.0000 C   0  0  0  0  0  0  0  0  0  0  0  0
   -1.3333    1.5375    0.0000 C   0  0  0  0  0  0  0  0  0  0  0  0
    3.9917    1.5500    0.0000 O   0  0  0  0  0  0  0  0  0  0  0  0
    2.6417    2.3208    0.0000 C   0  0  0  0  0  0  0  0  0  0  0  0
    1.3417    1.5583    0.0000 C   0  0  0  0  0  0  0  0  0  0  0  0
    1.3417    0.0000    0.0000 C   0  0  0  0  0  0  0  0  0  0  0  0
    0.0000    2.3000    0.0000 C   0  0  0  0  0  0  0  0  0  0  0  0
    0.0292   -1.5479   -0.0000 H   0  0  0  0  0  0  0  0  0  0  0  0
   -1.9999    1.9271   -0.0000 H   0  0  0  0  0  0  0  0  0  0  0  0
    2.6167    3.0875   -0.0000 H   0  0  0  0  0  0  0  0  0  0  0  0
    2.0042   -0.3917   -0.0000 H   0  0  0  0  0  0  0  0  0  0  0  0
   -0.0042    3.0521   -0.0000 H   0  0  0  0  0  0  0  0  0  0  0  0
  2  1  1  0  0  0  0
  3  1  1  0  0  0  0
  4  1  2  0  0  0  0
  5  2  1  0  0  0  0
  6  2  2  0  0  0  0
  7  8  2  0  0  0  0
  8  9  1  0  0  0  0
  9 11  2  0  0  0  0
 10  5  2  0  0  0  0
 11  6  1  0  0  0  0
  9 10  1  0  0  0  0
  5 12  1  0  0  0  0
  6 13  1  0  0  0  0
  8 14  1  0  0  0  0
 10 15  1  0  0  0  0
 11 16  1  0  0  0  0
M  CHG  2   1   1   3  -1
M  END
>	<analysis_code>
321823

>	<compound_code>
sb_01023

$$$$

Actelion Java MolfileCreator 1.0

 16 16  0  0  0  0  0  0  0  0999 V2000
    2.6667    1.3875    0.0000 S   0  0  0  0  0  0  0  0  0  0  0  0
    1.3292    0.6208    0.0000 C   0  0  0  0  0  0  0  0  0  0  0  0
   -3.9958   -2.4625    0.0000 N   0  0  0  0  0  0  0  0  0  0  0  0
    3.7417    2.4708    0.0000 O   0  0  0  0  0  0  0  0  0  0  0  0
    1.5750    2.4708    0.0000 O   0  0  0  0  0  0  0  0  0  0  0  0
   -2.6583   -1.6917    0.0000 C   0  0  0  0  0  0  0  0  0  0  0  0
    3.9875    0.6083    0.0000 Cl  0  0  0  0  0  0  0  0  0  0  0  0
    0.0042    1.3875    0.0000 C   0  0  0  0  0  0  0  0  0  0  0  0
    1.3375   -0.9250    0.0000 C   0  0  0  0  0  0  0  0  0  0  0  0
   -1.3333   -0.9250    0.0000 C   0  0  0  0  0  0  0  0  0  0  0  0
   -1.3250    0.6083    0.0000 C   0  0  0  0  0  0  0  0  0  0  0  0
    0.0042   -1.6875    0.0000 C   0  0  0  0  0  0  0  0  0  0  0  0
    0.0063    2.1604   -0.0000 H   0  0  0  0  0  0  0  0  0  0  0  0
    2.0083   -1.3167   -0.0000 H   0  0  0  0  0  0  0  0  0  0  0  0
   -1.9855    0.9853   -0.0000 H   0  0  0  0  0  0  0  0  0  0  0  0
    0.0063   -2.4500   -0.0000 H   0  0  0  0  0  0  0  0  0  0  0  0
  2  1  1  0  0  0  0
  3  6  3  0  0  0  0
  4  1  2  0  0  0  0
  5  1  2  0  0  0  0
  6 10  1  0  0  0  0
  7  1  1  0  0  0  0
  8  2  2  0  0  0  0
  9  2  1  0  0  0  0
 10 12  1  0  0  0  0
 11  8  1  0  0  0  0
 12  9  2  0  0  0  0
 10 11  2  0  0  0  0
  8 13  1  0  0  0  0
  9 14  1  0  0  0  0
 11 15  1  0  0  0  0
 12 16  1  0  0  0  0
M  END
>	<analysis_code>
328124

>	<compound_code>
tl_00421

$$$$

Actelion Java MolfileCreator 1.0

 21 22  0  0  0  0  0  0  0  0999 V2000
   13.5102  -10.2961    0.0000 C   0  0  0  0  0  0  0  0  0  0  0  0
   15.2906  -10.4402    0.0000 C   0  0  0  0  0  0  0  0  0  0  0  0
   16.0388  -12.0514    0.0000 C   0  0  0  0  0  0  0  0  0  0  0  0
   15.0365  -13.5130    0.0000 C   0  0  0  0  0  0  0  0  0  0  0  0
   13.2502  -13.3598    0.0000 C   0  0  0  0  0  0  0  0  0  0  0  0
   12.5094  -11.7569    0.0000 C   0  0  0  0  0  0  0  0  0  0  0  0
   12.2310  -14.8065    0.0000 C   0  0  0  0  0  0  0  0  0  0  0  0
   12.7893  -16.4854    0.0000 C   0  0  0  0  0  0  0  0  0  0  0  0
   11.3679  -17.5446    0.0000 S   0  0  0  0  0  0  0  0  0  0  0  0
    9.9206  -16.5341    0.0000 C   0  0  0  0  0  0  0  0  0  0  0  0
   10.4499  -14.8325    0.0000 N   0  0  0  0  0  0  0  0  0  0  0  0
    8.2437  -17.0982    0.0000 C   0  0  0  0  0  0  0  0  0  0  0  0
   14.4798  -17.0170    0.0000 Br  0  0  0  0  0  0  0  0  0  0  0  0
   13.1203   -9.4936   -0.0000 H   0  0  0  0  0  0  0  0  0  0  0  0
   15.8068   -9.7067   -0.0000 H   0  0  0  0  0  0  0  0  0  0  0  0
   16.9140  -12.1263   -0.0000 H   0  0  0  0  0  0  0  0  0  0  0  0
   15.4285  -14.3203   -0.0000 H   0  0  0  0  0  0  0  0  0  0  0  0
   11.6386  -11.6860   -0.0000 H   0  0  0  0  0  0  0  0  0  0  0  0
    7.0698  -17.4931   -0.0000 H   0  0  0  0  0  0  0  0  0  0  0  0
    7.8488  -15.9243   -0.0000 H   0  0  0  0  0  0  0  0  0  0  0  0
    8.6385  -18.2721   -0.0000 H   0  0  0  0  0  0  0  0  0  0  0  0
  8  9  1  0  0  0  0
  4  5  1  0  0  0  0
  2  3  1  0  0  0  0
  7  8  2  0  0  0  0
  9 10  1  0  0  0  0
 11  7  1  0  0  0  0
  5  6  2  0  0  0  0
  6  1  1  0  0  0  0
 10 12  1  0  0  0  0
  1  2  2  0  0  0  0
  5  7  1  0  0  0  0
 10 11  2  0  0  0  0
  3  4  2  0  0  0  0
  8 13  1  0  0  0  0
  1 14  1  0  0  0  0
  2 15  1  0  0  0  0
  3 16  1  0  0  0  0
  4 17  1  0  0  0  0
  6 18  1  0  0  0  0
 12 19  1  0  0  0  0
 12 20  1  0  0  0  0
 12 21  1  0  0  0  0
M  END
>	<analysis_code>
313836

>	<compound_code>
cc_42210

$$$$

Actelion Java MolfileCreator 1.0

 28 29  0  0  0  0  0  0  0  0999 V2000
   -2.2384    1.1620    0.0000 C   0  0  0  0  0  0  0  0  0  0  0  0
   -2.2357   -0.6548    0.0000 C   0  0  0  0  0  0  0  0  0  0  0  0
   -3.8053   -1.5612    0.0000 C   0  0  0  0  0  0  0  0  0  0  0  0
   -5.3785   -0.6537    0.0000 C   0  0  0  0  0  0  0  0  0  0  0  0
   -5.3722    1.1699    0.0000 C   0  0  0  0  0  0  0  0  0  0  0  0
   -3.8013    2.0684    0.0000 C   0  0  0  0  0  0  0  0  0  0  0  0
   -6.9375    2.0816    0.0000 C   0  0  0  0  0  0  0  0  0  0  0  0
   -8.5097    1.1818    0.0000 N   0  0  0  0  0  0  0  0  0  0  0  0
   -8.5108   -0.6335    0.0000 C   0  0  0  0  0  0  0  0  0  0  0  0
  -10.0742   -1.5333    0.0000 C   0  0  0  0  0  0  0  0  0  0  0  0
  -11.6448   -0.6293    0.0000 O   0  0  0  0  0  0  0  0  0  0  0  0
  -11.6424    1.1844    0.0000 C   0  0  0  0  0  0  0  0  0  0  0  0
  -10.0692    2.0941    0.0000 C   0  0  0  0  0  0  0  0  0  0  0  0
   -3.7961    3.8799    0.0000 I   0  0  0  0  0  0  0  0  0  0  0  0
   -1.4582    1.6172   -0.0000 H   0  0  0  0  0  0  0  0  0  0  0  0
   -1.4496   -1.1100   -0.0000 H   0  0  0  0  0  0  0  0  0  0  0  0
   -3.8034   -2.4682   -0.0000 H   0  0  0  0  0  0  0  0  0  0  0  0
   -6.1684   -1.1117   -0.0000 H   0  0  0  0  0  0  0  0  0  0  0  0
   -6.2994    3.1774   -0.0000 H   0  0  0  0  0  0  0  0  0  0  0  0
   -7.5674    3.1821   -0.0000 H   0  0  0  0  0  0  0  0  0  0  0  0
   -7.8845   -1.7345   -0.0000 H   0  0  0  0  0  0  0  0  0  0  0  0
   -7.2442   -0.6416   -0.0000 H   0  0  0  0  0  0  0  0  0  0  0  0
  -10.7026   -2.6319   -0.0000 H   0  0  0  0  0  0  0  0  0  0  0  0
   -9.4370   -2.6268   -0.0000 H   0  0  0  0  0  0  0  0  0  0  0  0
  -12.2794    2.2841   -0.0000 H   0  0  0  0  0  0  0  0  0  0  0  0
  -12.9133    1.1826   -0.0000 H   0  0  0  0  0  0  0  0  0  0  0  0
   -9.4266    3.1877   -0.0000 H   0  0  0  0  0  0  0  0  0  0  0  0
  -10.6950    3.1974   -0.0000 H   0  0  0  0  0  0  0  0  0  0  0  0
  3  4  2  0  0  0  0
  7  8  1  0  0  0  0
  8  9  1  0  0  0  0
  4  5  1  0  0  0  0
  2  3  1  0  0  0  0
  5  6  2  0  0  0  0
  6  1  1  0  0  0  0
  8 13  1  0  0  0  0
  9 10  1  0  0  0  0
 10 11  1  0  0  0  0
 11 12  1  0  0  0  0
 12 13  1  0  0  0  0
  1  2  2  0  0  0  0
  6 14  1  0  0  0  0
  5  7  1  0  0  0  0
  1 15  1  0  0  0  0
  2 16  1  0  0  0  0
  3 17  1  0  0  0  0
  4 18  1  0  0  0  0
  7 19  1  1  0  0  0
  7 20  1  0  0  0  0
  9 21  1  1  0  0  0
  9 22  1  0  0  0  0
 10 23  1  1  0  0  0
 10 24  1  0  0  0  0
 12 25  1  1  0  0  0
 12 26  1  0  0  0  0
 13 27  1  1  0  0  0
 13 28  1  0  0  0  0
M  END
>	<analysis_code>
319628

>	<compound_code>
cc_48611

$$$$

Actelion Java MolfileCreator 1.0

 23 24  0  0  0  0  0  0  0  0999 V2000
   -5.0283   -2.9200    0.0000 O   0  0  0  0  0  0  0  0  0  0  0  0
   -3.6113   -1.8985    0.0000 C   0  0  0  0  0  0  0  0  0  0  0  0
   -4.1550   -0.2295    0.0000 C   0  0  0  0  0  0  0  0  0  0  0  0
   -5.9016   -0.2295    0.0000 C   0  0  0  0  0  0  0  0  0  0  0  0
   -6.4453   -1.8985    0.0000 N   0  0  0  0  0  0  0  0  0  0  0  0
   -6.9276    1.1839    0.0000 C   0  0  0  0  0  0  0  0  0  0  0  0
   -3.1288    1.1839    0.0000 C   0  0  0  0  0  0  0  0  0  0  0  0
   -1.3916    1.0021    0.0000 Cl  0  0  0  0  0  0  0  0  0  0  0  0
   -3.8397    2.7794    0.0000 O   0  0  0  0  0  0  0  0  0  0  0  0
   -1.9508   -2.4407    0.0000 C   0  0  0  0  0  0  0  0  0  0  0  0
   -1.5955   -4.1471    0.0000 C   0  0  0  0  0  0  0  0  0  0  0  0
    0.0631   -4.6895    0.0000 C   0  0  0  0  0  0  0  0  0  0  0  0
    1.3649   -3.5221    0.0000 C   0  0  0  0  0  0  0  0  0  0  0  0
    0.9970   -1.8055    0.0000 C   0  0  0  0  0  0  0  0  0  0  0  0
   -0.6612   -1.2712    0.0000 C   0  0  0  0  0  0  0  0  0  0  0  0
   -7.6458    2.1733   -0.0000 H   0  0  0  0  0  0  0  0  0  0  0  0
   -5.9382    1.9021   -0.0000 H   0  0  0  0  0  0  0  0  0  0  0  0
   -7.9170    0.4657   -0.0000 H   0  0  0  0  0  0  0  0  0  0  0  0
   -2.2472   -4.7291   -0.0000 H   0  0  0  0  0  0  0  0  0  0  0  0
    0.2415   -5.5445   -0.0000 H   0  0  0  0  0  0  0  0  0  0  0  0
    2.1998   -3.7967   -0.0000 H   0  0  0  0  0  0  0  0  0  0  0  0
    1.6421   -1.2144   -0.0000 H   0  0  0  0  0  0  0  0  0  0  0  0
   -0.8455   -0.4192   -0.0000 H   0  0  0  0  0  0  0  0  0  0  0  0
  2  3  2  0  0  0  0
  7  8  1  0  0  0  0
  1  2  1  0  0  0  0
  7  9  2  0  0  0  0
  3  4  1  0  0  0  0
  2 10  1  0  0  0  0
  5  1  1  0  0  0  0
 10 11  2  0  0  0  0
 11 12  1  0  0  0  0
  4  6  1  0  0  0  0
 12 13  2  0  0  0  0
  4  5  2  0  0  0  0
 13 14  1  0  0  0  0
  3  7  1  0  0  0  0
 14 15  2  0  0  0  0
 15 10  1  0  0  0  0
  6 16  1  0  0  0  0
  6 17  1  0  0  0  0
  6 18  1  0  0  0  0
 11 19  1  0  0  0  0
 12 20  1  0  0  0  0
 13 21  1  0  0  0  0
 14 22  1  0  0  0  0
 15 23  1  0  0  0  0
M  END
>	<analysis_code>
323725

>	<compound_code>
cc_20302

$$$$

Actelion Java MolfileCreator 1.0

 10 10  0  0  0  0  0  0  0  0999 V2000
   -0.3874    0.1155    0.0000 S   0  0  0  0  0  0  0  0  0  0  0  0
    0.9368    1.0699    0.0000 C   0  0  0  0  0  0  0  0  0  0  0  0
    0.4287    2.6296    0.0000 N   0  0  0  0  0  0  0  0  0  0  0  0
   -1.2035    2.6296    0.0000 C   0  0  0  0  0  0  0  0  0  0  0  0
   -1.7116    1.0699    0.0000 C   0  0  0  0  0  0  0  0  0  0  0  0
    2.4883    0.5633    0.0000 C   0  0  0  0  0  0  0  0  0  0  0  0
    2.8252   -1.0337    0.0000 O   0  0  0  0  0  0  0  0  0  0  0  0
    3.7029    1.6538    0.0000 Cl  0  0  0  0  0  0  0  0  0  0  0  0
   -1.7656    3.4094   -0.0000 H   0  0  0  0  0  0  0  0  0  0  0  0
   -2.6277    0.7673   -0.0000 H   0  0  0  0  0  0  0  0  0  0  0  0
  1  2  1  0  0  0  0
  3  4  1  0  0  0  0
  5  1  1  0  0  0  0
  2  6  1  0  0  0  0
  4  5  2  0  0  0  0
  6  7  2  0  0  0  0
  2  3  2  0  0  0  0
  6  8  1  0  0  0  0
  4  9  1  0  0  0  0
  5 10  1  0  0  0  0
M  END
>	<analysis_code>
327816

>	<compound_code>
cc_09502

$$$$

Actelion Java MolfileCreator 1.0

 32 32  0  0  0  0  0  0  0  0999 V2000
    9.8550  -12.7054    0.0000 C   0  0  0  0  0  0  0  0  0  0  0  0
    9.8577  -14.5539    0.0000 C   0  0  0  0  0  0  0  0  0  0  0  0
    8.2433  -15.4810    0.0000 C   0  0  0  0  0  0  0  0  0  0  0  0
    6.6346  -14.5527    0.0000 C   0  0  0  0  0  0  0  0  0  0  0  0
    6.6409  -12.6973    0.0000 C   0  0  0  0  0  0  0  0  0  0  0  0
    8.2473  -11.7785    0.0000 C   0  0  0  0  0  0  0  0  0  0  0  0
   11.4704  -15.4749    0.0000 O   0  0  0  0  0  0  0  0  0  0  0  0
   13.0797  -14.5487    0.0000 C   0  0  0  0  0  0  0  0  0  0  0  0
   14.6890  -15.4655    0.0000 C   0  0  0  0  0  0  0  0  0  0  0  0
   16.2981  -14.5393    0.0000 C   0  0  0  0  0  0  0  0  0  0  0  0
   17.9074  -15.4561    0.0000 N   0  0  0  0  0  0  0  0  0  0  0  0
   19.5158  -14.5114    0.0000 C   0  0  0  0  0  0  0  0  0  0  0  0
   17.9074  -17.2899    0.0000 C   0  0  0  0  0  0  0  0  0  0  0  0
   11.4585  -11.7776    0.0000 C   0  0  0  0  0  0  0  0  0  0  0  0
   13.0638  -12.7020    0.0000 O   0  0  0  0  0  0  0  0  0  0  0  0
    8.2403  -16.4087   -0.0000 H   0  0  0  0  0  0  0  0  0  0  0  0
    5.8272  -15.0163   -0.0000 H   0  0  0  0  0  0  0  0  0  0  0  0
    5.8409  -12.2290   -0.0000 H   0  0  0  0  0  0  0  0  0  0  0  0
    8.2466  -10.8556   -0.0000 H   0  0  0  0  0  0  0  0  0  0  0  0
   13.7288  -13.4245   -0.0000 H   0  0  0  0  0  0  0  0  0  0  0  0
   12.4306  -13.4245   -0.0000 H   0  0  0  0  0  0  0  0  0  0  0  0
   14.0401  -16.5897   -0.0000 H   0  0  0  0  0  0  0  0  0  0  0  0
   15.3382  -16.5896   -0.0000 H   0  0  0  0  0  0  0  0  0  0  0  0
   16.9470  -13.4150   -0.0000 H   0  0  0  0  0  0  0  0  0  0  0  0
   15.6489  -13.4152   -0.0000 H   0  0  0  0  0  0  0  0  0  0  0  0
   20.6417  -13.8502   -0.0000 H   0  0  0  0  0  0  0  0  0  0  0  0
   20.1771  -15.6373   -0.0000 H   0  0  0  0  0  0  0  0  0  0  0  0
   18.8546  -13.3855   -0.0000 H   0  0  0  0  0  0  0  0  0  0  0  0
   17.9074  -18.5736   -0.0000 H   0  0  0  0  0  0  0  0  0  0  0  0
   16.6237  -17.2899   -0.0000 H   0  0  0  0  0  0  0  0  0  0  0  0
   19.1911  -17.2899   -0.0000 H   0  0  0  0  0  0  0  0  0  0  0  0
   11.4576  -10.8514   -0.0000 H   0  0  0  0  0  0  0  0  0  0  0  0
  3  4  2  0  0  0  0
  7  8  1  0  0  0  0
  8  9  1  0  0  0  0
  4  5  1  0  0  0  0
  9 10  1  0  0  0  0
  2  3  1  0  0  0  0
 10 11  1  0  0  0  0
  5  6  2  0  0  0  0
 11 12  1  0  0  0  0
 11 13  1  0  0  0  0
  6  1  1  0  0  0  0
  1  2  2  0  0  0  0
  1 14  1  0  0  0  0
  2  7  1  0  0  0  0
 14 15  2  0  0  0  0
  3 16  1  0  0  0  0
  4 17  1  0  0  0  0
  5 18  1  0  0  0  0
  6 19  1  0  0  0  0
  8 20  1  1  0  0  0
  8 21  1  0  0  0  0
  9 22  1  1  0  0  0
  9 23  1  0  0  0  0
 10 24  1  1  0  0  0
 10 25  1  0  0  0  0
 12 26  1  0  0  0  0
 12 27  1  0  0  0  0
 12 28  1  0  0  0  0
 13 29  1  0  0  0  0
 13 30  1  0  0  0  0
 13 31  1  0  0  0  0
 14 32  1  0  0  0  0
M  END
>	<analysis_code>
325935

>	<compound_code>
cc_59604

$$$$

Actelion Java MolfileCreator 1.0

 28 29  0  0  0  0  0  0  0  0999 V2000
    0.3988   -1.4401    0.0000 C   0  0  0  0  0  0  0  0  0  0  0  0
    1.9806   -2.3553    0.0000 C   0  0  0  0  0  0  0  0  0  0  0  0
    3.5637   -1.4602    0.0000 C   0  0  0  0  0  0  0  0  0  0  0  0
    3.5586    0.3655    0.0000 C   0  0  0  0  0  0  0  0  0  0  0  0
    1.9777    1.2932    0.0000 C   0  0  0  0  0  0  0  0  0  0  0  0
    0.4023    0.3725    0.0000 C   0  0  0  0  0  0  0  0  0  0  0  0
   -1.1711    1.2826    0.0000 C   0  0  0  0  0  0  0  0  0  0  0  0
    5.1347    1.2707    0.0000 N   0  0  0  0  0  0  0  0  0  0  0  0
    6.7066    0.3584    0.0000 C   0  0  0  0  0  0  0  0  0  0  0  0
   -2.7459    0.3752    0.0000 O   0  0  0  0  0  0  0  0  0  0  0  0
   -4.3191    1.2853    0.0000 C   0  0  0  0  0  0  0  0  0  0  0  0
   -4.3070    3.0962    0.0000 C   0  0  0  0  0  0  0  0  0  0  0  0
   -5.8784    4.0061    0.0000 C   0  0  0  0  0  0  0  0  0  0  0  0
   -7.4554    3.0984    0.0000 C   0  0  0  0  0  0  0  0  0  0  0  0
   -7.4510    1.2714    0.0000 C   0  0  0  0  0  0  0  0  0  0  0  0
   -5.8782    0.3699    0.0000 C   0  0  0  0  0  0  0  0  0  0  0  0
    8.2826    1.2637    0.0000 O   0  0  0  0  0  0  0  0  0  0  0  0
   -0.3939   -1.8889   -0.0000 H   0  0  0  0  0  0  0  0  0  0  0  0
    1.9799   -3.2604   -0.0000 H   0  0  0  0  0  0  0  0  0  0  0  0
    4.3578   -1.9255   -0.0000 H   0  0  0  0  0  0  0  0  0  0  0  0
    1.9749    2.2174   -0.0000 H   0  0  0  0  0  0  0  0  0  0  0  0
   -0.5342    2.3840   -0.0000 H   0  0  0  0  0  0  0  0  0  0  0  0
   -1.8065    2.3849   -0.0000 H   0  0  0  0  0  0  0  0  0  0  0  0
   -3.5152    3.5467   -0.0000 H   0  0  0  0  0  0  0  0  0  0  0  0
   -5.8757    4.9148   -0.0000 H   0  0  0  0  0  0  0  0  0  0  0  0
   -8.2461    3.5581   -0.0000 H   0  0  0  0  0  0  0  0  0  0  0  0
   -8.2352    0.8086   -0.0000 H   0  0  0  0  0  0  0  0  0  0  0  0
   -5.8714   -0.5385   -0.0000 H   0  0  0  0  0  0  0  0  0  0  0  0
  4  8  1  0  0  0  0
  3  4  2  0  0  0  0
  8  9  2  0  0  0  0
  7 10  1  0  0  0  0
  4  5  1  0  0  0  0
 10 11  1  0  0  0  0
  2  3  1  0  0  0  0
 11 12  1  0  0  0  0
  5  6  2  0  0  0  0
 12 13  2  0  0  0  0
  6  1  1  0  0  0  0
 13 14  1  0  0  0  0
  1  2  2  0  0  0  0
 14 15  2  0  0  0  0
  6  7  1  0  0  0  0
 15 16  1  0  0  0  0
 16 11  2  0  0  0  0
  9 17  2  0  0  0  0
  1 18  1  0  0  0  0
  2 19  1  0  0  0  0
  3 20  1  0  0  0  0
  5 21  1  0  0  0  0
  7 22  1  1  0  0  0
  7 23  1  0  0  0  0
 12 24  1  0  0  0  0
 13 25  1  0  0  0  0
 14 26  1  0  0  0  0
 15 27  1  0  0  0  0
 16 28  1  0  0  0  0
M  END
>	<analysis_code>
323946

>	<compound_code>
cc_63606

$$$$

Actelion Java MolfileCreator 1.0

 14 15  0  0  0  0  0  0  0  0999 V2000
   -6.1435   -0.2735    0.0000 C   0  0  0  0  0  0  0  0  0  0  0  0
   -4.6491    0.5837    0.0000 C   0  0  0  0  0  0  0  0  0  0  0  0
   -4.6551    2.3145    0.0000 C   0  0  0  0  0  0  0  0  0  0  0  0
   -6.1472    3.1713    0.0000 C   0  0  0  0  0  0  0  0  0  0  0  0
   -9.2679    2.8233    0.0000 N   0  0  0  0  0  0  0  0  0  0  0  0
  -10.2783    1.4417    0.0000 C   0  0  0  0  0  0  0  0  0  0  0  0
   -9.2650    0.0537    0.0000 S   0  0  0  0  0  0  0  0  0  0  0  0
   -7.6343    0.5827    0.0000 C   0  0  0  0  0  0  0  0  0  0  0  0
   -7.6360    2.2977    0.0000 C   0  0  0  0  0  0  0  0  0  0  0  0
   -3.1663   -0.2694    0.0000 Br  0  0  0  0  0  0  0  0  0  0  0  0
   -6.1452   -1.1302   -0.0000 H   0  0  0  0  0  0  0  0  0  0  0  0
   -3.9120    2.7515   -0.0000 H   0  0  0  0  0  0  0  0  0  0  0  0
   -6.1489    4.0364   -0.0000 H   0  0  0  0  0  0  0  0  0  0  0  0
  -11.2902    1.4449   -0.0000 H   0  0  0  0  0  0  0  0  0  0  0  0
  8  1  1  0  0  0  0
  6  7  1  0  0  0  0
  2  3  1  0  0  0  0
  3  4  2  0  0  0  0
  5  6  2  0  0  0  0
  7  8  1  0  0  0  0
  9  5  1  0  0  0  0
  4  9  1  0  0  0  0
  2 10  1  0  0  0  0
  8  9  2  0  0  0  0
  1  2  2  0  0  0  0
  1 11  1  0  0  0  0
  3 12  1  0  0  0  0
  4 13  1  0  0  0  0
  6 14  1  0  0  0  0
M  END
>	<analysis_code>
307341

>	<compound_code>
cc_05910

$$$$

Actelion Java MolfileCreator 1.0

 20 20  0  0  0  0  0  0  0  0999 V2000
    4.7532  -66.1930    0.0000 C   0  0  0  0  0  0  0  0  0  0  0  0
    6.2511  -67.0589    0.0000 C   0  0  0  0  0  0  0  0  0  0  0  0
    7.7413  -66.1930    0.0000 C   0  0  0  0  0  0  0  0  0  0  0  0
    9.2392  -67.0486    0.0000 C   0  0  0  0  0  0  0  0  0  0  0  0
   10.7269  -66.1699    0.0000 C   0  0  0  0  0  0  0  0  0  0  0  0
   10.7166  -64.4459    0.0000 O   0  0  0  0  0  0  0  0  0  0  0  0
    3.4043  -65.4094    0.0000 F   0  0  0  0  0  0  0  0  0  0  0  0
    4.4757  -64.4151    0.0000 F   0  0  0  0  0  0  0  0  0  0  0  0
    3.0729  -66.8354    0.0000 F   0  0  0  0  0  0  0  0  0  0  0  0
   13.7150  -66.1596    0.0000 Br  0  0  0  0  0  0  0  0  0  0  0  0
   12.2248  -67.0255    0.0000 C   0  0  0  0  0  0  0  0  0  0  0  0
    6.2511  -68.7829    0.0000 C   0  0  0  0  0  0  0  0  0  0  0  0
    9.2392  -68.7829    0.0000 C   0  0  0  0  0  0  0  0  0  0  0  0
    7.7413  -69.6385    0.0000 C   0  0  0  0  0  0  0  0  0  0  0  0
    7.7375  -65.3323   -0.0000 H   0  0  0  0  0  0  0  0  0  0  0  0
   11.6260  -68.0735   -0.0000 H   0  0  0  0  0  0  0  0  0  0  0  0
   12.8329  -68.0681   -0.0000 H   0  0  0  0  0  0  0  0  0  0  0  0
    5.5060  -69.2171   -0.0000 H   0  0  0  0  0  0  0  0  0  0  0  0
    9.9882  -69.2222   -0.0000 H   0  0  0  0  0  0  0  0  0  0  0  0
    7.7375  -70.4941   -0.0000 H   0  0  0  0  0  0  0  0  0  0  0  0
  2  1  1  0  0  0  0
  3  2  1  0  0  0  0
  4  3  2  0  0  0  0
  5  4  1  0  0  0  0
  6  5  2  0  0  0  0
  7  1  1  0  0  0  0
  8  1  1  0  0  0  0
  9  1  1  0  0  0  0
 10 11  1  0  0  0  0
 11  5  1  0  0  0  0
 12  2  2  0  0  0  0
 13 14  2  0  0  0  0
 14 12  1  0  0  0  0
 13  4  1  0  0  0  0
  3 15  1  0  0  0  0
 11 16  1  1  0  0  0
 11 17  1  0  0  0  0
 12 18  1  0  0  0  0
 13 19  1  0  0  0  0
 14 20  1  0  0  0  0
M  END
>	<analysis_code>
323166

>	<compound_code>
mo_00667

$$$$

Actelion Java MolfileCreator 1.0

 29 29  0  0  0  0  0  0  0  0999 V2000
   -1.1282    1.4024    0.0000 C   0  0  0  0  0  0  0  0  0  0  0  0
   -2.7315    0.4687    0.0000 C   0  0  0  0  0  0  0  0  0  0  0  0
   -2.7221   -1.3825    0.0000 C   0  0  0  0  0  0  0  0  0  0  0  0
   -1.1111   -2.3019    0.0000 C   0  0  0  0  0  0  0  0  0  0  0  0
    0.4936   -1.3567    0.0000 C   0  0  0  0  0  0  0  0  0  0  0  0
    0.4761    0.4913    0.0000 C   0  0  0  0  0  0  0  0  0  0  0  0
   -1.1385    3.2524    0.0000 C   0  0  0  0  0  0  0  0  0  0  0  0
   -4.3378    1.3865    0.0000 O   0  0  0  0  0  0  0  0  0  0  0  0
    0.4584    4.1864    0.0000 O   0  0  0  0  0  0  0  0  0  0  0  0
   -5.9357    0.4545    0.0000 C   0  0  0  0  0  0  0  0  0  0  0  0
   -7.5420    1.3724    0.0000 C   0  0  0  0  0  0  0  0  0  0  0  0
   -9.1401    0.4402    0.0000 N   0  0  0  0  0  0  0  0  0  0  0  0
  -10.7464    1.3580    0.0000 C   0  0  0  0  0  0  0  0  0  0  0  0
   -9.1318   -1.4098    0.0000 C   0  0  0  0  0  0  0  0  0  0  0  0
   -3.5229   -1.8483   -0.0000 H   0  0  0  0  0  0  0  0  0  0  0  0
   -1.1080   -3.2341   -0.0000 H   0  0  0  0  0  0  0  0  0  0  0  0
    1.3046   -1.8081   -0.0000 H   0  0  0  0  0  0  0  0  0  0  0  0
    1.2694    0.9598   -0.0000 H   0  0  0  0  0  0  0  0  0  0  0  0
   -1.9421    3.7104   -0.0000 H   0  0  0  0  0  0  0  0  0  0  0  0
   -6.5782   -0.6698   -0.0000 H   0  0  0  0  0  0  0  0  0  0  0  0
   -5.2832   -0.6640   -0.0000 H   0  0  0  0  0  0  0  0  0  0  0  0
   -6.8993    2.4967   -0.0000 H   0  0  0  0  0  0  0  0  0  0  0  0
   -8.1944    2.4911   -0.0000 H   0  0  0  0  0  0  0  0  0  0  0  0
  -11.8708    2.0005   -0.0000 H   0  0  0  0  0  0  0  0  0  0  0  0
  -10.1039    2.4824   -0.0000 H   0  0  0  0  0  0  0  0  0  0  0  0
  -11.3889    0.2336   -0.0000 H   0  0  0  0  0  0  0  0  0  0  0  0
   -9.1260   -2.7048   -0.0000 H   0  0  0  0  0  0  0  0  0  0  0  0
  -10.4269   -1.4156   -0.0000 H   0  0  0  0  0  0  0  0  0  0  0  0
   -7.8368   -1.4040   -0.0000 H   0  0  0  0  0  0  0  0  0  0  0  0
  5  6  2  0  0  0  0
  6  1  1  0  0  0  0
  1  2  2  0  0  0  0
  7  9  2  0  0  0  0
  1  7  1  0  0  0  0
  8 10  1  0  0  0  0
  3  4  2  0  0  0  0
 10 11  1  0  0  0  0
  2  8  1  0  0  0  0
 11 12  1  0  0  0  0
  4  5  1  0  0  0  0
 12 13  1  0  0  0  0
  2  3  1  0  0  0  0
 12 14  1  0  0  0  0
  3 15  1  0  0  0  0
  4 16  1  0  0  0  0
  5 17  1  0  0  0  0
  6 18  1  0  0  0  0
  7 19  1  0  0  0  0
 10 20  1  1  0  0  0
 10 21  1  0  0  0  0
 11 22  1  1  0  0  0
 11 23  1  0  0  0  0
 13 24  1  0  0  0  0
 13 25  1  0  0  0  0
 13 26  1  0  0  0  0
 14 27  1  0  0  0  0
 14 28  1  0  0  0  0
 14 29  1  0  0  0  0
M  END
>	<analysis_code>
320107

>	<compound_code>
cc_51304

$$$$

Actelion Java MolfileCreator 1.0

 28 29  0  0  0  0  0  0  0  0999 V2000
   12.0302   -7.2740    0.0000 C   0  0  0  0  0  0  0  0  0  0  0  0
   10.3878   -6.4349    0.0000 C   0  0  0  0  0  0  0  0  0  0  0  0
   13.5555   -1.2907    0.0000 C   0  0  0  0  0  0  0  0  0  0  0  0
   10.3878   -4.7833    0.0000 C   0  0  0  0  0  0  0  0  0  0  0  0
   13.6907   -6.4349    0.0000 C   0  0  0  0  0  0  0  0  0  0  0  0
   12.0032   -2.2021    0.0000 N   0  0  0  0  0  0  0  0  0  0  0  0
   12.0302   -3.9709    0.0000 C   0  0  0  0  0  0  0  0  0  0  0  0
   15.0626   -2.1751    0.0000 S   0  0  0  0  0  0  0  0  0  0  0  0
   12.0302   -8.9346    0.0000 N   0  0  0  0  0  0  0  0  0  0  0  0
   13.6907   -4.7833    0.0000 C   0  0  0  0  0  0  0  0  0  0  0  0
    8.7180   -7.2740    0.0000 C   0  0  0  0  0  0  0  0  0  0  0  0
    8.7180   -3.9709    0.0000 C   0  0  0  0  0  0  0  0  0  0  0  0
   10.3878   -9.7560    0.0000 C   0  0  0  0  0  0  0  0  0  0  0  0
   13.6907   -9.7560    0.0000 C   0  0  0  0  0  0  0  0  0  0  0  0
    7.0756   -6.4349    0.0000 C   0  0  0  0  0  0  0  0  0  0  0  0
    7.0756   -4.7833    0.0000 C   0  0  0  0  0  0  0  0  0  0  0  0
   14.5209   -6.8411   -0.0000 H   0  0  0  0  0  0  0  0  0  0  0  0
   14.5209   -4.3638   -0.0000 H   0  0  0  0  0  0  0  0  0  0  0  0
    8.7044   -8.1131   -0.0000 H   0  0  0  0  0  0  0  0  0  0  0  0
    8.7044   -3.1584   -0.0000 H   0  0  0  0  0  0  0  0  0  0  0  0
    9.2381  -10.3309   -0.0000 H   0  0  0  0  0  0  0  0  0  0  0  0
    9.8128   -8.6062   -0.0000 H   0  0  0  0  0  0  0  0  0  0  0  0
   10.9627  -10.9057   -0.0000 H   0  0  0  0  0  0  0  0  0  0  0  0
   14.8530  -10.3309   -0.0000 H   0  0  0  0  0  0  0  0  0  0  0  0
   13.1157  -10.9183   -0.0000 H   0  0  0  0  0  0  0  0  0  0  0  0
   14.2656   -8.5937   -0.0000 H   0  0  0  0  0  0  0  0  0  0  0  0
    6.2543   -6.8411   -0.0000 H   0  0  0  0  0  0  0  0  0  0  0  0
    6.2543   -4.3638   -0.0000 H   0  0  0  0  0  0  0  0  0  0  0  0
  2  1  1  0  0  0  0
  3  6  2  0  0  0  0
  4  2  2  0  0  0  0
  5  1  2  0  0  0  0
  6  7  1  0  0  0  0
  7 10  2  0  0  0  0
  8  3  2  0  0  0  0
  9  1  1  0  0  0  0
 10  5  1  0  0  0  0
 11  2  1  0  0  0  0
 12  4  1  0  0  0  0
 13  9  1  0  0  0  0
 14  9  1  0  0  0  0
 15 11  2  0  0  0  0
 16 15  1  0  0  0  0
  7  4  1  0  0  0  0
 16 12  2  0  0  0  0
  5 17  1  0  0  0  0
 10 18  1  0  0  0  0
 11 19  1  0  0  0  0
 12 20  1  0  0  0  0
 13 21  1  0  0  0  0
 13 22  1  0  0  0  0
 13 23  1  0  0  0  0
 14 24  1  0  0  0  0
 14 25  1  0  0  0  0
 14 26  1  0  0  0  0
 15 27  1  0  0  0  0
 16 28  1  0  0  0  0
M  END
>	<analysis_code>
319473

>	<compound_code>
ac_20996

$$$$

Actelion Java MolfileCreator 1.0

 24 25  0  0  0  0  0  0  0  0999 V2000
    9.8448   -9.3929    0.0000 C   0  0  0  0  0  0  0  0  0  0  0  0
    9.0134  -11.0050    0.0000 C   0  0  0  0  0  0  0  0  0  0  0  0
    9.9936  -12.5266    0.0000 C   0  0  0  0  0  0  0  0  0  0  0  0
   11.8048  -12.4385    0.0000 C   0  0  0  0  0  0  0  0  0  0  0  0
   12.6316  -10.8160    0.0000 C   0  0  0  0  0  0  0  0  0  0  0  0
   11.6465   -9.3013    0.0000 C   0  0  0  0  0  0  0  0  0  0  0  0
   12.7814  -13.9539    0.0000 C   0  0  0  0  0  0  0  0  0  0  0  0
   12.1876  -15.6776    0.0000 N   0  0  0  0  0  0  0  0  0  0  0  0
   13.6355  -16.7563    0.0000 N   0  0  0  0  0  0  0  0  0  0  0  0
   15.1104  -15.7385    0.0000 C   0  0  0  0  0  0  0  0  0  0  0  0
   14.5923  -13.9958    0.0000 C   0  0  0  0  0  0  0  0  0  0  0  0
   16.8104  -16.3713    0.0000 C   0  0  0  0  0  0  0  0  0  0  0  0
   13.6211  -18.5813    0.0000 C   0  0  0  0  0  0  0  0  0  0  0  0
   18.2151  -15.2248    0.0000 O   0  0  0  0  0  0  0  0  0  0  0  0
    9.3596   -8.6327   -0.0000 H   0  0  0  0  0  0  0  0  0  0  0  0
    8.1076  -11.0503   -0.0000 H   0  0  0  0  0  0  0  0  0  0  0  0
    9.5782  -13.3314   -0.0000 H   0  0  0  0  0  0  0  0  0  0  0  0
   13.5375  -10.7622   -0.0000 H   0  0  0  0  0  0  0  0  0  0  0  0
   12.0549   -8.4981   -0.0000 H   0  0  0  0  0  0  0  0  0  0  0  0
   15.2388  -13.1453   -0.0000 H   0  0  0  0  0  0  0  0  0  0  0  0
   16.9581  -17.2609   -0.0000 H   0  0  0  0  0  0  0  0  0  0  0  0
   13.6109  -19.8588   -0.0000 H   0  0  0  0  0  0  0  0  0  0  0  0
   12.3436  -18.5711   -0.0000 H   0  0  0  0  0  0  0  0  0  0  0  0
   14.8986  -18.5914   -0.0000 H   0  0  0  0  0  0  0  0  0  0  0  0
  4  7  1  0  0  0  0
  7  8  2  0  0  0  0
  3  4  2  0  0  0  0
  4  5  1  0  0  0  0
  2  3  1  0  0  0  0
  8  9  1  0  0  0  0
  9 10  1  0  0  0  0
 10 11  2  0  0  0  0
 11  7  1  0  0  0  0
  5  6  2  0  0  0  0
 10 12  1  0  0  0  0
  6  1  1  0  0  0  0
  9 13  1  0  0  0  0
  1  2  2  0  0  0  0
 12 14  2  0  0  0  0
  1 15  1  0  0  0  0
  2 16  1  0  0  0  0
  3 17  1  0  0  0  0
  5 18  1  0  0  0  0
  6 19  1  0  0  0  0
 11 20  1  0  0  0  0
 12 21  1  0  0  0  0
 13 22  1  0  0  0  0
 13 23  1  0  0  0  0
 13 24  1  0  0  0  0
M  END
>	<analysis_code>
316179

>	<compound_code>
cc_46604

$$$$

Actelion Java MolfileCreator 1.0

 34 36  0  0  0  0  0  0  0  0999 V2000
   -1.0315   -5.8737    0.0000 C   0  0  0  0  0  0  0  0  0  0  0  0
   -1.0339   -7.5617    0.0000 C   0  0  0  0  0  0  0  0  0  0  0  0
    0.4245   -8.4041    0.0000 C   0  0  0  0  0  0  0  0  0  0  0  0
    1.8861   -7.5607    0.0000 C   0  0  0  0  0  0  0  0  0  0  0  0
    1.8802   -5.8664    0.0000 C   0  0  0  0  0  0  0  0  0  0  0  0
    0.4209   -5.0318    0.0000 C   0  0  0  0  0  0  0  0  0  0  0  0
    3.3431   -5.0279    0.0000 C   0  0  0  0  0  0  0  0  0  0  0  0
    4.7984   -5.8700    0.0000 N   0  0  0  0  0  0  0  0  0  0  0  0
    6.2603   -5.0244    0.0000 C   0  0  0  0  0  0  0  0  0  0  0  0
    6.2634   -3.3395    0.0000 C   0  0  0  0  0  0  0  0  0  0  0  0
    4.8008   -2.4953    0.0000 C   0  0  0  0  0  0  0  0  0  0  0  0
    3.3450   -3.3372    0.0000 C   0  0  0  0  0  0  0  0  0  0  0  0
    7.7337   -2.4820    0.0000 C   0  0  0  0  0  0  0  0  0  0  0  0
    9.2040   -3.3162    0.0000 O   0  0  0  0  0  0  0  0  0  0  0  0
    7.7251   -0.7989    0.0000 O   0  0  0  0  0  0  0  0  0  0  0  0
    9.1783    0.0500    0.0000 C   0  0  0  0  0  0  0  0  0  0  0  0
   10.6311   -0.7963    0.0000 C   0  0  0  0  0  0  0  0  0  0  0  0
   12.0918    0.0428    0.0000 C   0  0  0  0  0  0  0  0  0  0  0  0
   12.0926    1.7361    0.0000 C   0  0  0  0  0  0  0  0  0  0  0  0
   10.6290    2.5785    0.0000 C   0  0  0  0  0  0  0  0  0  0  0  0
    9.1742    1.7345    0.0000 C   0  0  0  0  0  0  0  0  0  0  0  0
   10.6290   -2.4794    0.0000 F   0  0  0  0  0  0  0  0  0  0  0  0
   13.5617   -0.8089    0.0000 F   0  0  0  0  0  0  0  0  0  0  0  0
   13.5619    2.5956    0.0000 F   0  0  0  0  0  0  0  0  0  0  0  0
   10.6315    4.2614    0.0000 F   0  0  0  0  0  0  0  0  0  0  0  0
    7.7098    2.6067    0.0000 F   0  0  0  0  0  0  0  0  0  0  0  0
   -1.7564   -5.4507   -0.0000 H   0  0  0  0  0  0  0  0  0  0  0  0
   -1.7644   -7.9845   -0.0000 H   0  0  0  0  0  0  0  0  0  0  0  0
    0.4230   -9.2470   -0.0000 H   0  0  0  0  0  0  0  0  0  0  0  0
    2.6198   -7.9862   -0.0000 H   0  0  0  0  0  0  0  0  0  0  0  0
    0.4174   -4.1935   -0.0000 H   0  0  0  0  0  0  0  0  0  0  0  0
    6.9898   -5.4441   -0.0000 H   0  0  0  0  0  0  0  0  0  0  0  0
    4.7974   -1.6522   -0.0000 H   0  0  0  0  0  0  0  0  0  0  0  0
    2.6180   -2.9129   -0.0000 H   0  0  0  0  0  0  0  0  0  0  0  0
  6  1  1  0  0  0  0
 10 13  1  0  0  0  0
  1  2  2  0  0  0  0
 13 14  2  0  0  0  0
  5  7  1  0  0  0  0
 13 15  1  0  0  0  0
  3  4  2  0  0  0  0
 15 16  1  0  0  0  0
  7  8  2  0  0  0  0
 16 17  2  0  0  0  0
 17 18  1  0  0  0  0
  8  9  1  0  0  0  0
 18 19  2  0  0  0  0
  4  5  1  0  0  0  0
 19 20  1  0  0  0  0
  9 10  2  0  0  0  0
 20 21  2  0  0  0  0
 21 16  1  0  0  0  0
  2  3  1  0  0  0  0
 17 22  1  0  0  0  0
 10 11  1  0  0  0  0
 18 23  1  0  0  0  0
  5  6  2  0  0  0  0
 19 24  1  0  0  0  0
 11 12  2  0  0  0  0
 20 25  1  0  0  0  0
 12  7  1  0  0  0  0
 21 26  1  0  0  0  0
  1 27  1  0  0  0  0
  2 28  1  0  0  0  0
  3 29  1  0  0  0  0
  4 30  1  0  0  0  0
  6 31  1  0  0  0  0
  9 32  1  0  0  0  0
 11 33  1  0  0  0  0
 12 34  1  0  0  0  0
M  END
>	<analysis_code>
328038

>	<compound_code>
cc_21126

$$$$

Actelion Java MolfileCreator 1.0

 23 24  0  0  0  0  0  0  0  0999 V2000
   12.0776   -7.6385    0.0000 S   0  0  0  0  0  0  0  0  0  0  0  0
   13.4896   -6.6206    0.0000 C   0  0  0  0  0  0  0  0  0  0  0  0
   12.9478   -4.9576    0.0000 C   0  0  0  0  0  0  0  0  0  0  0  0
   11.2074   -4.9576    0.0000 N   0  0  0  0  0  0  0  0  0  0  0  0
   10.6656   -6.6206    0.0000 C   0  0  0  0  0  0  0  0  0  0  0  0
    6.1443   -7.4892    0.0000 C   0  0  0  0  0  0  0  0  0  0  0  0
    6.1443   -9.2296    0.0000 O   0  0  0  0  0  0  0  0  0  0  0  0
    7.6463  -10.0910    0.0000 C   0  0  0  0  0  0  0  0  0  0  0  0
    9.1484   -9.2296    0.0000 C   0  0  0  0  0  0  0  0  0  0  0  0
    9.1484   -7.4892    0.0000 N   0  0  0  0  0  0  0  0  0  0  0  0
    7.6463   -6.6101    0.0000 C   0  0  0  0  0  0  0  0  0  0  0  0
   13.9704   -3.5492    0.0000 C   0  0  0  0  0  0  0  0  0  0  0  0
   15.7013   -3.7305    0.0000 O   0  0  0  0  0  0  0  0  0  0  0  0
   14.4664   -6.9432   -0.0000 H   0  0  0  0  0  0  0  0  0  0  0  0
    5.5321   -6.4359   -0.0000 H   0  0  0  0  0  0  0  0  0  0  0  0
    4.9260   -7.4927   -0.0000 H   0  0  0  0  0  0  0  0  0  0  0  0
    7.0403  -11.1406   -0.0000 H   0  0  0  0  0  0  0  0  0  0  0  0
    8.2524  -11.1406   -0.0000 H   0  0  0  0  0  0  0  0  0  0  0  0
    9.7498  -10.2856   -0.0000 H   0  0  0  0  0  0  0  0  0  0  0  0
   10.3635   -9.2368   -0.0000 H   0  0  0  0  0  0  0  0  0  0  0  0
    8.2555   -5.5550   -0.0000 H   0  0  0  0  0  0  0  0  0  0  0  0
    7.0372   -5.5550   -0.0000 H   0  0  0  0  0  0  0  0  0  0  0  0
   13.6162   -2.7544   -0.0000 H   0  0  0  0  0  0  0  0  0  0  0  0
  4  5  2  0  0  0  0
  2  3  2  0  0  0  0
  1  2  1  0  0  0  0
  3  4  1  0  0  0  0
  5  1  1  0  0  0  0
  6 11  1  0  0  0  0
  7  8  1  0  0  0  0
  8  9  1  0  0  0  0
  9 10  1  0  0  0  0
 10 11  1  0  0  0  0
 10  5  1  0  0  0  0
  6  7  1  0  0  0  0
  3 12  1  0  0  0  0
 12 13  2  0  0  0  0
  2 14  1  0  0  0  0
  6 15  1  1  0  0  0
  6 16  1  0  0  0  0
  8 17  1  1  0  0  0
  8 18  1  0  0  0  0
  9 19  1  1  0  0  0
  9 20  1  0  0  0  0
 11 21  1  1  0  0  0
 11 22  1  0  0  0  0
 12 23  1  0  0  0  0
M  END
>	<analysis_code>
328184

>	<compound_code>
cc_62804

$$$$

Actelion Java MolfileCreator 1.0

 31 33  0  0  0  0  0  0  0  0999 V2000
   15.5062   -9.6179    0.0000 C   0  0  0  0  0  0  0  0  0  0  0  0
   17.3475   -9.8173    0.0000 C   0  0  0  0  0  0  0  0  0  0  0  0
   18.0848  -11.4502    0.0000 C   0  0  0  0  0  0  0  0  0  0  0  0
   17.0117  -12.8699    0.0000 C   0  0  0  0  0  0  0  0  0  0  0  0
   15.1644  -12.6611    0.0000 C   0  0  0  0  0  0  0  0  0  0  0  0
   14.4335  -11.0457    0.0000 C   0  0  0  0  0  0  0  0  0  0  0  0
   14.0644  -14.0729    0.0000 C   0  0  0  0  0  0  0  0  0  0  0  0
   14.5964  -15.7776    0.0000 C   0  0  0  0  0  0  0  0  0  0  0  0
   13.1068  -16.7946    0.0000 S   0  0  0  0  0  0  0  0  0  0  0  0
   11.6266  -15.7331    0.0000 C   0  0  0  0  0  0  0  0  0  0  0  0
   12.2084  -14.0452    0.0000 N   0  0  0  0  0  0  0  0  0  0  0  0
    9.8715  -16.2469    0.0000 C   0  0  0  0  0  0  0  0  0  0  0  0
    9.4806  -17.9708    0.0000 C   0  0  0  0  0  0  0  0  0  0  0  0
    7.7355  -18.4857    0.0000 C   0  0  0  0  0  0  0  0  0  0  0  0
    6.3660  -17.2816    0.0000 C   0  0  0  0  0  0  0  0  0  0  0  0
    6.7772  -15.5433    0.0000 C   0  0  0  0  0  0  0  0  0  0  0  0
    8.5219  -15.0329    0.0000 C   0  0  0  0  0  0  0  0  0  0  0  0
   16.2982  -16.3692    0.0000 C   0  0  0  0  0  0  0  0  0  0  0  0
   17.6614  -15.1912    0.0000 Br  0  0  0  0  0  0  0  0  0  0  0  0
   15.1218   -8.8044   -0.0000 H   0  0  0  0  0  0  0  0  0  0  0  0
   17.8996   -9.1006   -0.0000 H   0  0  0  0  0  0  0  0  0  0  0  0
   18.9900  -11.5567   -0.0000 H   0  0  0  0  0  0  0  0  0  0  0  0
   17.3988  -13.6841   -0.0000 H   0  0  0  0  0  0  0  0  0  0  0  0
   13.5317  -10.9519   -0.0000 H   0  0  0  0  0  0  0  0  0  0  0  0
   10.1577  -18.5753   -0.0000 H   0  0  0  0  0  0  0  0  0  0  0  0
    7.5477  -19.3453   -0.0000 H   0  0  0  0  0  0  0  0  0  0  0  0
    5.4757  -17.5487   -0.0000 H   0  0  0  0  0  0  0  0  0  0  0  0
    6.1105  -14.9293   -0.0000 H   0  0  0  0  0  0  0  0  0  0  0  0
    8.7194  -14.1708   -0.0000 H   0  0  0  0  0  0  0  0  0  0  0  0
   15.8842  -17.5605   -0.0000 H   0  0  0  0  0  0  0  0  0  0  0  0
   17.1229  -17.3234   -0.0000 H   0  0  0  0  0  0  0  0  0  0  0  0
  4  5  1  0  0  0  0
  2  3  1  0  0  0  0
  7  8  2  0  0  0  0
  9 10  1  0  0  0  0
 11  7  1  0  0  0  0
  5  6  2  0  0  0  0
 10 12  1  0  0  0  0
  6  1  1  0  0  0  0
 12 13  2  0  0  0  0
  1  2  2  0  0  0  0
 13 14  1  0  0  0  0
  5  7  1  0  0  0  0
 14 15  2  0  0  0  0
 10 11  2  0  0  0  0
 15 16  1  0  0  0  0
  3  4  2  0  0  0  0
 16 17  2  0  0  0  0
 17 12  1  0  0  0  0
  8  9  1  0  0  0  0
  8 18  1  0  0  0  0
 18 19  1  0  0  0  0
  1 20  1  0  0  0  0
  2 21  1  0  0  0  0
  3 22  1  0  0  0  0
  4 23  1  0  0  0  0
  6 24  1  0  0  0  0
 13 25  1  0  0  0  0
 14 26  1  0  0  0  0
 15 27  1  0  0  0  0
 16 28  1  0  0  0  0
 17 29  1  0  0  0  0
 18 30  1  1  0  0  0
 18 31  1  0  0  0  0
M  END
>	<analysis_code>
316823

>	<compound_code>
cc_42308

$$$$

Actelion Java MolfileCreator 1.0

 28 29  0  0  0  0  0  0  0  0999 V2000
   11.0262   -6.1313    0.0000 C   0  0  0  0  0  0  0  0  0  0  0  0
   11.0238   -7.9416    0.0000 C   0  0  0  0  0  0  0  0  0  0  0  0
   12.5889   -8.8493    0.0000 N   0  0  0  0  0  0  0  0  0  0  0  0
   14.1576   -7.9405    0.0000 C   0  0  0  0  0  0  0  0  0  0  0  0
   14.1513   -6.1235    0.0000 C   0  0  0  0  0  0  0  0  0  0  0  0
   12.5850   -5.2329    0.0000 C   0  0  0  0  0  0  0  0  0  0  0  0
    9.4512   -8.8343    0.0000 O   0  0  0  0  0  0  0  0  0  0  0  0
    7.8950   -7.9133    0.0000 C   0  0  0  0  0  0  0  0  0  0  0  0
    7.9200   -6.1106    0.0000 C   0  0  0  0  0  0  0  0  0  0  0  0
    6.3727   -5.1898    0.0000 C   0  0  0  0  0  0  0  0  0  0  0  0
    4.8041   -6.0841    0.0000 O   0  0  0  0  0  0  0  0  0  0  0  0
    4.7745   -7.8819    0.0000 C   0  0  0  0  0  0  0  0  0  0  0  0
    6.3314   -8.8128    0.0000 C   0  0  0  0  0  0  0  0  0  0  0  0
   15.7021   -5.2177    0.0000 C   0  0  0  0  0  0  0  0  0  0  0  0
   17.2618   -6.1078    0.0000 O   0  0  0  0  0  0  0  0  0  0  0  0
   10.2480   -5.6754   -0.0000 H   0  0  0  0  0  0  0  0  0  0  0  0
   14.9451   -8.3946   -0.0000 H   0  0  0  0  0  0  0  0  0  0  0  0
   12.5813   -4.3385   -0.0000 H   0  0  0  0  0  0  0  0  0  0  0  0
    8.6856   -7.4725   -0.0000 H   0  0  0  0  0  0  0  0  0  0  0  0
    9.1811   -6.1264   -0.0000 H   0  0  0  0  0  0  0  0  0  0  0  0
    8.5642   -5.0264   -0.0000 H   0  0  0  0  0  0  0  0  0  0  0  0
    7.0166   -4.1042   -0.0000 H   0  0  0  0  0  0  0  0  0  0  0  0
    5.7545   -4.0894   -0.0000 H   0  0  0  0  0  0  0  0  0  0  0  0
    3.5106   -7.8523   -0.0000 H   0  0  0  0  0  0  0  0  0  0  0  0
    4.1169   -8.9617   -0.0000 H   0  0  0  0  0  0  0  0  0  0  0  0
    5.6942   -9.9070   -0.0000 H   0  0  0  0  0  0  0  0  0  0  0  0
    6.9604   -9.9117   -0.0000 H   0  0  0  0  0  0  0  0  0  0  0  0
   15.6976   -4.3197   -0.0000 H   0  0  0  0  0  0  0  0  0  0  0  0
  2  7  1  0  0  0  0
  3  4  2  0  0  0  0
  7  8  1  0  0  0  0
  8  9  1  0  0  0  0
  4  5  1  0  0  0  0
  2  3  1  0  0  0  0
  5  6  2  0  0  0  0
  6  1  1  0  0  0  0
  8 13  1  0  0  0  0
  9 10  1  0  0  0  0
 10 11  1  0  0  0  0
 11 12  1  0  0  0  0
 12 13  1  0  0  0  0
  5 14  1  0  0  0  0
  1  2  2  0  0  0  0
 14 15  2  0  0  0  0
  1 16  1  0  0  0  0
  4 17  1  0  0  0  0
  6 18  1  0  0  0  0
  8 19  1  0  0  0  0
  9 20  1  1  0  0  0
  9 21  1  0  0  0  0
 10 22  1  1  0  0  0
 10 23  1  0  0  0  0
 12 24  1  1  0  0  0
 12 25  1  0  0  0  0
 13 26  1  1  0  0  0
 13 27  1  0  0  0  0
 14 28  1  0  0  0  0
M  END
>	<analysis_code>
328975

>	<compound_code>
cc_58304

$$$$

Actelion Java MolfileCreator 1.0

 23 24  0  0  0  0  0  0  0  0999 V2000
   -5.9354    0.5258    0.0000 C   0  0  0  0  0  0  0  0  0  0  0  0
   -7.5350   -0.1954    0.0000 N   0  0  0  0  0  0  0  0  0  0  0  0
   -8.7191    1.1016    0.0000 C   0  0  0  0  0  0  0  0  0  0  0  0
   -7.8395    2.6312    0.0000 O   0  0  0  0  0  0  0  0  0  0  0  0
   -6.1310    2.2659    0.0000 N   0  0  0  0  0  0  0  0  0  0  0  0
  -10.4658    0.9158    0.0000 C   0  0  0  0  0  0  0  0  0  0  0  0
   -4.4137   -0.3417    0.0000 C   0  0  0  0  0  0  0  0  0  0  0  0
   -2.9017    0.5541    0.0000 C   0  0  0  0  0  0  0  0  0  0  0  0
   -1.3855   -0.3236    0.0000 C   0  0  0  0  0  0  0  0  0  0  0  0
   -1.3740   -2.0788    0.0000 C   0  0  0  0  0  0  0  0  0  0  0  0
   -2.8996   -2.9563    0.0000 C   0  0  0  0  0  0  0  0  0  0  0  0
   -4.4177   -2.0858    0.0000 C   0  0  0  0  0  0  0  0  0  0  0  0
    0.1291    0.5639    0.0000 C   0  0  0  0  0  0  0  0  0  0  0  0
    1.6638   -0.3111    0.0000 Br  0  0  0  0  0  0  0  0  0  0  0  0
  -11.6885    0.7857   -0.0000 H   0  0  0  0  0  0  0  0  0  0  0  0
  -10.5959    2.1385   -0.0000 H   0  0  0  0  0  0  0  0  0  0  0  0
  -10.3357   -0.3069   -0.0000 H   0  0  0  0  0  0  0  0  0  0  0  0
   -2.9038    1.4409   -0.0000 H   0  0  0  0  0  0  0  0  0  0  0  0
   -0.6054   -2.5177   -0.0000 H   0  0  0  0  0  0  0  0  0  0  0  0
   -2.9033   -3.8303   -0.0000 H   0  0  0  0  0  0  0  0  0  0  0  0
   -5.1788   -2.5227   -0.0000 H   0  0  0  0  0  0  0  0  0  0  0  0
    0.7331    1.6384   -0.0000 H   0  0  0  0  0  0  0  0  0  0  0  0
   -0.4995    1.6243   -0.0000 H   0  0  0  0  0  0  0  0  0  0  0  0
  2  3  2  0  0  0  0
  7  8  2  0  0  0  0
  3  4  1  0  0  0  0
  8  9  1  0  0  0  0
  4  5  1  0  0  0  0
  9 10  2  0  0  0  0
  5  1  2  0  0  0  0
 10 11  1  0  0  0  0
  1  2  1  0  0  0  0
 11 12  2  0  0  0  0
 12  7  1  0  0  0  0
  3  6  1  0  0  0  0
  9 13  1  0  0  0  0
  1  7  1  0  0  0  0
 13 14  1  0  0  0  0
  6 15  1  0  0  0  0
  6 16  1  0  0  0  0
  6 17  1  0  0  0  0
  8 18  1  0  0  0  0
 10 19  1  0  0  0  0
 11 20  1  0  0  0  0
 12 21  1  0  0  0  0
 13 22  1  1  0  0  0
 13 23  1  0  0  0  0
M  END
>	<analysis_code>
307761

>	<compound_code>
cc_39108

$$$$

Actelion Java MolfileCreator 1.0

 17 17  0  0  0  0  0  0  0  0999 V2000
   10.7334   -6.0230    0.0000 N   0  0  0  0  0  0  0  0  0  0  0  0
    9.2894   -4.9641    0.0000 C   0  0  0  0  0  0  0  0  0  0  0  0
    9.8435   -3.2634    0.0000 N   0  0  0  0  0  0  0  0  0  0  0  0
   11.6322   -3.2634    0.0000 C   0  0  0  0  0  0  0  0  0  0  0  0
   12.1863   -4.9641    0.0000 C   0  0  0  0  0  0  0  0  0  0  0  0
   10.7513   -7.8029    0.0000 C   0  0  0  0  0  0  0  0  0  0  0  0
    7.7488   -5.8612    0.0000 C   0  0  0  0  0  0  0  0  0  0  0  0
   13.8797   -5.5121    0.0000 C   0  0  0  0  0  0  0  0  0  0  0  0
   15.2011   -4.3195    0.0000 O   0  0  0  0  0  0  0  0  0  0  0  0
   12.2496   -2.4130   -0.0000 H   0  0  0  0  0  0  0  0  0  0  0  0
   10.7639   -9.0489   -0.0000 H   0  0  0  0  0  0  0  0  0  0  0  0
    9.5054   -7.8155   -0.0000 H   0  0  0  0  0  0  0  0  0  0  0  0
   11.9973   -7.7904   -0.0000 H   0  0  0  0  0  0  0  0  0  0  0  0
    6.6703   -6.4892   -0.0000 H   0  0  0  0  0  0  0  0  0  0  0  0
    7.1208   -4.7828   -0.0000 H   0  0  0  0  0  0  0  0  0  0  0  0
    8.3767   -6.9397   -0.0000 H   0  0  0  0  0  0  0  0  0  0  0  0
   14.0656   -6.3825   -0.0000 H   0  0  0  0  0  0  0  0  0  0  0  0
  3  4  1  0  0  0  0
  5  1  1  0  0  0  0
  1  6  1  0  0  0  0
  4  5  2  0  0  0  0
  2  7  1  0  0  0  0
  2  3  2  0  0  0  0
  5  8  1  0  0  0  0
  1  2  1  0  0  0  0
  8  9  2  0  0  0  0
  4 10  1  0  0  0  0
  6 11  1  0  0  0  0
  6 12  1  0  0  0  0
  6 13  1  0  0  0  0
  7 14  1  0  0  0  0
  7 15  1  0  0  0  0
  7 16  1  0  0  0  0
  8 17  1  0  0  0  0
M  END
>	<analysis_code>
318402

>	<compound_code>
cc_25104

$$$$

Actelion Java MolfileCreator 1.0

 26 27  0  0  0  0  0  0  0  0999 V2000
   -2.2691  -13.9649    0.0000 C   0  0  0  0  0  0  0  0  0  0  0  0
   -2.2716  -15.8014    0.0000 C   0  0  0  0  0  0  0  0  0  0  0  0
   -0.6850  -16.7179    0.0000 C   0  0  0  0  0  0  0  0  0  0  0  0
    0.9052  -15.8003    0.0000 C   0  0  0  0  0  0  0  0  0  0  0  0
    0.8989  -13.9569    0.0000 C   0  0  0  0  0  0  0  0  0  0  0  0
   -0.6890  -13.0489    0.0000 C   0  0  0  0  0  0  0  0  0  0  0  0
    2.4926  -16.7135    0.0000 C   0  0  0  0  0  0  0  0  0  0  0  0
    4.0770  -15.7954    0.0000 O   0  0  0  0  0  0  0  0  0  0  0  0
   -3.8550  -13.0498    0.0000 N   0  0  0  0  0  0  0  0  0  0  0  0
   -4.0481  -11.2204    0.0000 C   0  0  0  0  0  0  0  0  0  0  0  0
   -5.8394  -10.8399    0.0000 C   0  0  0  0  0  0  0  0  0  0  0  0
   -6.7547  -12.4263    0.0000 C   0  0  0  0  0  0  0  0  0  0  0  0
   -5.5288  -13.7865    0.0000 C   0  0  0  0  0  0  0  0  0  0  0  0
   -3.0661  -16.2614   -0.0000 H   0  0  0  0  0  0  0  0  0  0  0  0
   -0.6867  -17.6349   -0.0000 H   0  0  0  0  0  0  0  0  0  0  0  0
    1.6898  -13.4893   -0.0000 H   0  0  0  0  0  0  0  0  0  0  0  0
   -0.6929  -12.1368   -0.0000 H   0  0  0  0  0  0  0  0  0  0  0  0
    2.4942  -17.6291   -0.0000 H   0  0  0  0  0  0  0  0  0  0  0  0
   -2.7924  -10.9489   -0.0000 H   0  0  0  0  0  0  0  0  0  0  0  0
   -3.6553   -9.9971   -0.0000 H   0  0  0  0  0  0  0  0  0  0  0  0
   -5.7055   -9.5650   -0.0000 H   0  0  0  0  0  0  0  0  0  0  0  0
   -6.8765  -10.0865   -0.0000 H   0  0  0  0  0  0  0  0  0  0  0  0
   -7.9261  -11.9055   -0.0000 H   0  0  0  0  0  0  0  0  0  0  0  0
   -7.7914  -13.1803   -0.0000 H   0  0  0  0  0  0  0  0  0  0  0  0
   -6.3869  -14.7375   -0.0000 H   0  0  0  0  0  0  0  0  0  0  0  0
   -5.1342  -15.0051   -0.0000 H   0  0  0  0  0  0  0  0  0  0  0  0
  4  7  1  0  0  0  0
  3  4  2  0  0  0  0
  7  8  2  0  0  0  0
  4  5  1  0  0  0  0
  1  9  1  0  0  0  0
  9 10  1  0  0  0  0
  2  3  1  0  0  0  0
  5  6  2  0  0  0  0
  6  1  1  0  0  0  0
  1  2  2  0  0  0  0
 10 11  1  0  0  0  0
 11 12  1  0  0  0  0
 12 13  1  0  0  0  0
 13  9  1  0  0  0  0
  2 14  1  0  0  0  0
  3 15  1  0  0  0  0
  5 16  1  0  0  0  0
  6 17  1  0  0  0  0
  7 18  1  0  0  0  0
 10 19  1  1  0  0  0
 10 20  1  0  0  0  0
 11 21  1  1  0  0  0
 11 22  1  0  0  0  0
 12 23  1  1  0  0  0
 12 24  1  0  0  0  0
 13 25  1  1  0  0  0
 13 26  1  0  0  0  0
M  END
>	<analysis_code>
317297

>	<compound_code>
cc_30104

$$$$

Actelion Java MolfileCreator 1.0

 24 25  0  0  0  0  0  0  0  0999 V2000
   10.1973   -8.4497    0.0000 C   0  0  0  0  0  0  0  0  0  0  0  0
   11.7501   -9.3968    0.0000 C   0  0  0  0  0  0  0  0  0  0  0  0
   13.3423   -8.5255    0.0000 C   0  0  0  0  0  0  0  0  0  0  0  0
   13.3841   -6.7078    0.0000 C   0  0  0  0  0  0  0  0  0  0  0  0
   11.8207   -5.7641    0.0000 C   0  0  0  0  0  0  0  0  0  0  0  0
   10.2349   -6.6407    0.0000 C   0  0  0  0  0  0  0  0  0  0  0  0
    8.6823   -5.7030    0.0000 C   0  0  0  0  0  0  0  0  0  0  0  0
   14.9739   -5.8341    0.0000 C   0  0  0  0  0  0  0  0  0  0  0  0
   16.5249   -6.7742    0.0000 O   0  0  0  0  0  0  0  0  0  0  0  0
    7.0940   -6.5787    0.0000 N   0  0  0  0  0  0  0  0  0  0  0  0
    5.4548   -5.8116    0.0000 C   0  0  0  0  0  0  0  0  0  0  0  0
    4.2148   -7.1354    0.0000 N   0  0  0  0  0  0  0  0  0  0  0  0
    5.0905   -8.7238    0.0000 C   0  0  0  0  0  0  0  0  0  0  0  0
    6.8718   -8.3817    0.0000 C   0  0  0  0  0  0  0  0  0  0  0  0
    9.4021   -8.8806   -0.0000 H   0  0  0  0  0  0  0  0  0  0  0  0
   11.7305  -10.3060   -0.0000 H   0  0  0  0  0  0  0  0  0  0  0  0
   14.1175   -8.9988   -0.0000 H   0  0  0  0  0  0  0  0  0  0  0  0
   11.8319   -4.8541   -0.0000 H   0  0  0  0  0  0  0  0  0  0  0  0
    9.3385   -4.6162   -0.0000 H   0  0  0  0  0  0  0  0  0  0  0  0
    8.0692   -4.5913   -0.0000 H   0  0  0  0  0  0  0  0  0  0  0  0
   14.9932   -4.9272   -0.0000 H   0  0  0  0  0  0  0  0  0  0  0  0
    5.2552   -4.7662   -0.0000 H   0  0  0  0  0  0  0  0  0  0  0  0
    4.6377   -9.6891   -0.0000 H   0  0  0  0  0  0  0  0  0  0  0  0
    7.6513   -9.1122   -0.0000 H   0  0  0  0  0  0  0  0  0  0  0  0
  6  1  1  0  0  0  0
  6  7  1  0  0  0  0
  4  8  1  0  0  0  0
  1  2  2  0  0  0  0
  8  9  2  0  0  0  0
  7 10  1  0  0  0  0
 10 11  1  0  0  0  0
  2  3  1  0  0  0  0
  3  4  2  0  0  0  0
  4  5  1  0  0  0  0
  5  6  2  0  0  0  0
 11 12  2  0  0  0  0
 12 13  1  0  0  0  0
 13 14  2  0  0  0  0
 14 10  1  0  0  0  0
  1 15  1  0  0  0  0
  2 16  1  0  0  0  0
  3 17  1  0  0  0  0
  5 18  1  0  0  0  0
  7 19  1  1  0  0  0
  7 20  1  0  0  0  0
  8 21  1  0  0  0  0
 11 22  1  0  0  0  0
 13 23  1  0  0  0  0
 14 24  1  0  0  0  0
M  END
>	<analysis_code>
317097

>	<compound_code>
cc_43204

$$$$

Actelion Java MolfileCreator 1.0

 25 26  0  0  0  0  0  0  0  0999 V2000
   14.8840   -4.9452    0.0000 C   0  0  0  0  0  0  0  0  0  0  0  0
   14.8864   -6.7617    0.0000 C   0  0  0  0  0  0  0  0  0  0  0  0
   13.3237   -7.6593    0.0000 N   0  0  0  0  0  0  0  0  0  0  0  0
   11.7482   -6.7606    0.0000 C   0  0  0  0  0  0  0  0  0  0  0  0
   11.7545   -4.9371    0.0000 C   0  0  0  0  0  0  0  0  0  0  0  0
   13.3276   -4.0387    0.0000 C   0  0  0  0  0  0  0  0  0  0  0  0
   10.1823   -7.6545    0.0000 N   0  0  0  0  0  0  0  0  0  0  0  0
   10.0034   -9.4515    0.0000 C   0  0  0  0  0  0  0  0  0  0  0  0
    8.2290   -9.8190    0.0000 C   0  0  0  0  0  0  0  0  0  0  0  0
    7.3352   -8.2622    0.0000 C   0  0  0  0  0  0  0  0  0  0  0  0
    8.5546   -6.9239    0.0000 C   0  0  0  0  0  0  0  0  0  0  0  0
   13.3328   -2.2278    0.0000 C   0  0  0  0  0  0  0  0  0  0  0  0
   14.8881   -1.3353    0.0000 O   0  0  0  0  0  0  0  0  0  0  0  0
   15.6610   -4.4901   -0.0000 H   0  0  0  0  0  0  0  0  0  0  0  0
   15.6689   -7.2213   -0.0000 H   0  0  0  0  0  0  0  0  0  0  0  0
   10.9711   -4.4746   -0.0000 H   0  0  0  0  0  0  0  0  0  0  0  0
   10.3977  -10.6548   -0.0000 H   0  0  0  0  0  0  0  0  0  0  0  0
   11.2426   -9.7117   -0.0000 H   0  0  0  0  0  0  0  0  0  0  0  0
    7.2000  -10.5506   -0.0000 H   0  0  0  0  0  0  0  0  0  0  0  0
    8.3481  -11.0759   -0.0000 H   0  0  0  0  0  0  0  0  0  0  0  0
    6.3129   -7.5222   -0.0000 H   0  0  0  0  0  0  0  0  0  0  0  0
    6.1831   -8.7775   -0.0000 H   0  0  0  0  0  0  0  0  0  0  0  0
    8.9609   -5.7331   -0.0000 H   0  0  0  0  0  0  0  0  0  0  0  0
    7.7265   -5.9767   -0.0000 H   0  0  0  0  0  0  0  0  0  0  0  0
   12.5578   -1.7686   -0.0000 H   0  0  0  0  0  0  0  0  0  0  0  0
  1  2  2  0  0  0  0
  4  7  1  0  0  0  0
  7  8  1  0  0  0  0
  3  4  2  0  0  0  0
  4  5  1  0  0  0  0
  2  3  1  0  0  0  0
  8  9  1  0  0  0  0
  9 10  1  0  0  0  0
 10 11  1  0  0  0  0
 11  7  1  0  0  0  0
  5  6  2  0  0  0  0
  6 12  1  0  0  0  0
  6  1  1  0  0  0  0
 12 13  2  0  0  0  0
  1 14  1  0  0  0  0
  2 15  1  0  0  0  0
  5 16  1  0  0  0  0
  8 17  1  1  0  0  0
  8 18  1  0  0  0  0
  9 19  1  1  0  0  0
  9 20  1  0  0  0  0
 10 21  1  1  0  0  0
 10 22  1  0  0  0  0
 11 23  1  1  0  0  0
 11 24  1  0  0  0  0
 12 25  1  0  0  0  0
M  END
>	<analysis_code>
321066

>	<compound_code>
cc_50404

$$$$

Actelion Java MolfileCreator 1.0

 26 27  0  0  0  0  0  0  0  0999 V2000
   14.6515   -5.4432    0.0000 C   0  0  0  0  0  0  0  0  0  0  0  0
   14.6541   -7.2009    0.0000 C   0  0  0  0  0  0  0  0  0  0  0  0
   13.1357   -8.0780    0.0000 N   0  0  0  0  0  0  0  0  0  0  0  0
   11.6136   -7.1998    0.0000 C   0  0  0  0  0  0  0  0  0  0  0  0
   11.6198   -5.4356    0.0000 C   0  0  0  0  0  0  0  0  0  0  0  0
   13.1395   -4.5666    0.0000 C   0  0  0  0  0  0  0  0  0  0  0  0
   10.0946   -8.0737    0.0000 N   0  0  0  0  0  0  0  0  0  0  0  0
   10.1009   -9.8362    0.0000 C   0  0  0  0  0  0  0  0  0  0  0  0
    8.5906  -10.7100    0.0000 C   0  0  0  0  0  0  0  0  0  0  0  0
    7.0692   -9.8388    0.0000 O   0  0  0  0  0  0  0  0  0  0  0  0
    7.0677   -8.0841    0.0000 C   0  0  0  0  0  0  0  0  0  0  0  0
    8.5876   -7.2009    0.0000 C   0  0  0  0  0  0  0  0  0  0  0  0
   13.1446   -2.8140    0.0000 N   0  0  0  0  0  0  0  0  0  0  0  0
   14.6649   -1.9422    0.0000 C   0  0  0  0  0  0  0  0  0  0  0  0
   16.1802   -2.8229    0.0000 O   0  0  0  0  0  0  0  0  0  0  0  0
   15.4063   -5.0028   -0.0000 H   0  0  0  0  0  0  0  0  0  0  0  0
   15.4146   -7.6411   -0.0000 H   0  0  0  0  0  0  0  0  0  0  0  0
   10.8630   -4.9880   -0.0000 H   0  0  0  0  0  0  0  0  0  0  0  0
   10.7078  -10.9033   -0.0000 H   0  0  0  0  0  0  0  0  0  0  0  0
   11.3285   -9.8442   -0.0000 H   0  0  0  0  0  0  0  0  0  0  0  0
    7.9851  -11.7741   -0.0000 H   0  0  0  0  0  0  0  0  0  0  0  0
    9.2094  -11.7663   -0.0000 H   0  0  0  0  0  0  0  0  0  0  0  0
    6.4493   -7.0216   -0.0000 H   0  0  0  0  0  0  0  0  0  0  0  0
    5.8383   -8.0884   -0.0000 H   0  0  0  0  0  0  0  0  0  0  0  0
    9.2078   -6.1447   -0.0000 H   0  0  0  0  0  0  0  0  0  0  0  0
    7.9830   -6.1357   -0.0000 H   0  0  0  0  0  0  0  0  0  0  0  0
  3  4  2  0  0  0  0
  4  5  1  0  0  0  0
  2  3  1  0  0  0  0
  5  6  2  0  0  0  0
  7 12  1  0  0  0  0
  8  9  1  0  0  0  0
  9 10  1  0  0  0  0
 10 11  1  0  0  0  0
 11 12  1  0  0  0  0
  6  1  1  0  0  0  0
  6 13  1  0  0  0  0
  1  2  2  0  0  0  0
  4  7  1  0  0  0  0
 13 14  2  0  0  0  0
  7  8  1  0  0  0  0
 14 15  2  0  0  0  0
  1 16  1  0  0  0  0
  2 17  1  0  0  0  0
  5 18  1  0  0  0  0
  8 19  1  1  0  0  0
  8 20  1  0  0  0  0
  9 21  1  1  0  0  0
  9 22  1  0  0  0  0
 11 23  1  1  0  0  0
 11 24  1  0  0  0  0
 12 25  1  1  0  0  0
 12 26  1  0  0  0  0
M  END
>	<analysis_code>
316813

>	<compound_code>
cc_43106

$$$$

Actelion Java MolfileCreator 1.0

 15 15  0  0  0  0  0  0  0  0999 V2000
    0.6625   -0.6917    0.0000 C   0  0  0  0  0  0  0  0  0  0  0  0
   -0.6625    0.0750    0.0000 C   0  0  0  0  0  0  0  0  0  0  0  0
    0.6625   -2.2375    0.0000 C   0  0  0  0  0  0  0  0  0  0  0  0
   -0.6625   -3.0042    0.0000 N   0  0  0  0  0  0  0  0  0  0  0  0
   -0.6500    1.6125    0.0000 C   0  0  0  0  0  0  0  0  0  0  0  0
    1.9917    0.0833    0.0000 C   0  0  0  0  0  0  0  0  0  0  0  0
   -1.9958   -2.2375    0.0000 C   0  0  0  0  0  0  0  0  0  0  0  0
    3.3250    0.8500    0.0000 N   0  0  0  0  0  0  0  0  0  0  0  0
   -1.9958   -0.6917    0.0000 C   0  0  0  0  0  0  0  0  0  0  0  0
    0.6042    2.6208    0.0000 F   0  0  0  0  0  0  0  0  0  0  0  0
   -1.8958    2.6417    0.0000 F   0  0  0  0  0  0  0  0  0  0  0  0
   -0.6458    3.0167    0.0000 F   0  0  0  0  0  0  0  0  0  0  0  0
    1.9917   -3.0042    0.0000 Cl  0  0  0  0  0  0  0  0  0  0  0  0
   -3.3333   -3.0042    0.0000 Cl  0  0  0  0  0  0  0  0  0  0  0  0
   -2.6625   -0.3022   -0.0000 H   0  0  0  0  0  0  0  0  0  0  0  0
  2  1  2  0  0  0  0
  3  1  1  0  0  0  0
  4  3  2  0  0  0  0
  5  2  1  0  0  0  0
  6  1  1  0  0  0  0
  7  4  1  0  0  0  0
  8  6  3  0  0  0  0
  9  2  1  0  0  0  0
 10  5  1  0  0  0  0
 11  5  1  0  0  0  0
 12  5  1  0  0  0  0
 13  3  1  0  0  0  0
 14  7  1  0  0  0  0
  7  9  2  0  0  0  0
  9 15  1  0  0  0  0
M  END
>	<analysis_code>
310949

>	<compound_code>
rf_03850

$$$$

Actelion Java MolfileCreator 1.0

 25 26  0  0  0  0  0  0  0  0999 V2000
    8.6089   -5.8023    0.0000 S   0  0  0  0  0  0  0  0  0  0  0  0
   10.0539   -4.7605    0.0000 C   0  0  0  0  0  0  0  0  0  0  0  0
    9.4995   -3.0586    0.0000 C   0  0  0  0  0  0  0  0  0  0  0  0
    7.7184   -3.0586    0.0000 C   0  0  0  0  0  0  0  0  0  0  0  0
    7.1639   -4.7605    0.0000 C   0  0  0  0  0  0  0  0  0  0  0  0
   11.5514   -5.6934    0.0000 C   0  0  0  0  0  0  0  0  0  0  0  0
   10.0159   -6.6084    0.0000 C   0  0  0  0  0  0  0  0  0  0  0  0
   10.0405   -8.3857    0.0000 C   0  0  0  0  0  0  0  0  0  0  0  0
   11.5972   -9.2616    0.0000 O   0  0  0  0  0  0  0  0  0  0  0  0
   13.1326   -8.3466    0.0000 C   0  0  0  0  0  0  0  0  0  0  0  0
   13.1115   -6.5557    0.0000 C   0  0  0  0  0  0  0  0  0  0  0  0
   13.0966   -4.8074    0.0000 C   0  0  0  0  0  0  0  0  0  0  0  0
   14.6366   -5.7025    0.0000 O   0  0  0  0  0  0  0  0  0  0  0  0
   10.1129   -2.2077   -0.0000 H   0  0  0  0  0  0  0  0  0  0  0  0
    7.1050   -2.2077   -0.0000 H   0  0  0  0  0  0  0  0  0  0  0  0
    6.1642   -5.0907   -0.0000 H   0  0  0  0  0  0  0  0  0  0  0  0
    9.3720   -5.5397   -0.0000 H   0  0  0  0  0  0  0  0  0  0  0  0
    8.7685   -6.6317   -0.0000 H   0  0  0  0  0  0  0  0  0  0  0  0
    8.7933   -8.3959   -0.0000 H   0  0  0  0  0  0  0  0  0  0  0  0
    9.4258   -9.4709   -0.0000 H   0  0  0  0  0  0  0  0  0  0  0  0
   13.7708   -9.4243   -0.0000 H   0  0  0  0  0  0  0  0  0  0  0  0
   14.3850   -8.3328   -0.0000 H   0  0  0  0  0  0  0  0  0  0  0  0
   14.3620   -6.5316   -0.0000 H   0  0  0  0  0  0  0  0  0  0  0  0
   13.7158   -5.4607   -0.0000 H   0  0  0  0  0  0  0  0  0  0  0  0
   13.0992   -3.9168   -0.0000 H   0  0  0  0  0  0  0  0  0  0  0  0
  4  5  2  0  0  0  0
  2  3  2  0  0  0  0
  1  2  1  0  0  0  0
  3  4  1  0  0  0  0
  5  1  1  0  0  0  0
  6 11  1  0  0  0  0
  7  8  1  0  0  0  0
  8  9  1  0  0  0  0
  9 10  1  0  0  0  0
 10 11  1  0  0  0  0
  2  6  1  0  0  0  0
  6  7  1  0  0  0  0
  6 12  1  0  0  0  0
 12 13  2  0  0  0  0
  3 14  1  0  0  0  0
  4 15  1  0  0  0  0
  5 16  1  0  0  0  0
  7 17  1  1  0  0  0
  7 18  1  0  0  0  0
  8 19  1  1  0  0  0
  8 20  1  0  0  0  0
 10 21  1  1  0  0  0
 10 22  1  0  0  0  0
 11 23  1  1  0  0  0
 11 24  1  0  0  0  0
 12 25  1  0  0  0  0
M  END
>	<analysis_code>
329390

>	<compound_code>
cc_62204

$$$$

Actelion Java MolfileCreator 1.0

 15 15  0  0  0  0  0  0  0  0999 V2000
   43.0462  -76.6001    0.0000 N   0  0  0  0  0  0  0  0  0  0  0  0
   41.4767  -77.5055    0.0000 C   0  0  0  0  0  0  0  0  0  0  0  0
   36.7592  -78.4352    0.0000 N   0  0  0  0  0  0  0  0  0  0  0  0
   39.9163  -78.4352    0.0000 C   0  0  0  0  0  0  0  0  0  0  0  0
   38.3438  -77.5327    0.0000 C   0  0  0  0  0  0  0  0  0  0  0  0
   35.2139  -77.5327    0.0000 C   0  0  0  0  0  0  0  0  0  0  0  0
   38.3438  -75.6946    0.0000 C   0  0  0  0  0  0  0  0  0  0  0  0
   35.2139  -75.7187    0.0000 C   0  0  0  0  0  0  0  0  0  0  0  0
   36.7592  -74.7891    0.0000 C   0  0  0  0  0  0  0  0  0  0  0  0
   39.2884  -79.5394   -0.0000 H   0  0  0  0  0  0  0  0  0  0  0  0
   40.5587  -79.5311   -0.0000 H   0  0  0  0  0  0  0  0  0  0  0  0
   34.4412  -77.9884   -0.0000 H   0  0  0  0  0  0  0  0  0  0  0  0
   39.1361  -75.2283   -0.0000 H   0  0  0  0  0  0  0  0  0  0  0  0
   34.4412  -75.2765   -0.0000 H   0  0  0  0  0  0  0  0  0  0  0  0
   36.7396  -73.8716   -0.0000 H   0  0  0  0  0  0  0  0  0  0  0  0
  2  1  3  0  0  0  0
  3  5  2  0  0  0  0
  4  2  1  0  0  0  0
  5  4  1  0  0  0  0
  6  3  1  0  0  0  0
  7  5  1  0  0  0  0
  8  9  1  0  0  0  0
  9  7  2  0  0  0  0
  8  6  2  0  0  0  0
  4 10  1  1  0  0  0
  4 11  1  0  0  0  0
  6 12  1  0  0  0  0
  7 13  1  0  0  0  0
  8 14  1  0  0  0  0
  9 15  1  0  0  0  0
M  END
>	<analysis_code>
325781

>	<compound_code>
sb_00903

$$$$

Actelion Java MolfileCreator 1.0

 21 22  0  0  0  0  0  0  0  0999 V2000
    6.7541   -5.4952    0.0000 S   0  0  0  0  0  0  0  0  0  0  0  0
    8.1485   -4.4899    0.0000 C   0  0  0  0  0  0  0  0  0  0  0  0
    7.6135   -2.8475    0.0000 C   0  0  0  0  0  0  0  0  0  0  0  0
    5.8946   -2.8475    0.0000 C   0  0  0  0  0  0  0  0  0  0  0  0
    5.3596   -4.4899    0.0000 C   0  0  0  0  0  0  0  0  0  0  0  0
    9.6332   -5.3475    0.0000 C   0  0  0  0  0  0  0  0  0  0  0  0
    9.6307   -7.0714    0.0000 C   0  0  0  0  0  0  0  0  0  0  0  0
   11.1200   -7.9316    0.0000 C   0  0  0  0  0  0  0  0  0  0  0  0
   12.6128   -7.0703    0.0000 C   0  0  0  0  0  0  0  0  0  0  0  0
   12.6068   -5.3400    0.0000 C   0  0  0  0  0  0  0  0  0  0  0  0
   11.1163   -4.4876    0.0000 C   0  0  0  0  0  0  0  0  0  0  0  0
    8.6232   -1.4566    0.0000 Br  0  0  0  0  0  0  0  0  0  0  0  0
   14.1027   -7.9275    0.0000 N   0  0  0  0  0  0  0  0  0  0  0  0
   14.1054   -9.6464    0.0000 C   0  0  0  0  0  0  0  0  0  0  0  0
   15.5953  -10.5035    0.0000 O   0  0  0  0  0  0  0  0  0  0  0  0
    5.3027   -2.0263   -0.0000 H   0  0  0  0  0  0  0  0  0  0  0  0
    4.3948   -4.8085   -0.0000 H   0  0  0  0  0  0  0  0  0  0  0  0
    8.8848   -7.5032   -0.0000 H   0  0  0  0  0  0  0  0  0  0  0  0
   11.1182   -8.7924   -0.0000 H   0  0  0  0  0  0  0  0  0  0  0  0
   13.3490   -4.9010   -0.0000 H   0  0  0  0  0  0  0  0  0  0  0  0
   11.1125   -3.6315   -0.0000 H   0  0  0  0  0  0  0  0  0  0  0  0
  7  8  1  0  0  0  0
  1  2  1  0  0  0  0
  8  9  2  0  0  0  0
  3  4  1  0  0  0  0
  9 10  1  0  0  0  0
  5  1  1  0  0  0  0
 10 11  2  0  0  0  0
 11  6  1  0  0  0  0
  6  2  1  0  0  0  0
  3 12  1  0  0  0  0
  4  5  2  0  0  0  0
  9 13  1  0  0  0  0
  6  7  2  0  0  0  0
 13 14  2  0  0  0  0
  2  3  2  0  0  0  0
 14 15  2  0  0  0  0
  4 16  1  0  0  0  0
  5 17  1  0  0  0  0
  7 18  1  0  0  0  0
  8 19  1  0  0  0  0
 10 20  1  0  0  0  0
 11 21  1  0  0  0  0
M  END
>	<analysis_code>
330079

>	<compound_code>
cc_67806

$$$$

Actelion Java MolfileCreator 1.0

 22 23  0  0  0  0  0  0  0  0999 V2000
   11.3792   -8.1593    0.0000 N   0  0  0  0  0  0  0  0  0  0  0  0
   12.7885   -7.1433    0.0000 N   0  0  0  0  0  0  0  0  0  0  0  0
   12.2478   -5.4835    0.0000 C   0  0  0  0  0  0  0  0  0  0  0  0
   10.5106   -5.4835    0.0000 C   0  0  0  0  0  0  0  0  0  0  0  0
    9.9699   -7.1433    0.0000 C   0  0  0  0  0  0  0  0  0  0  0  0
    8.3216   -7.6809    0.0000 C   0  0  0  0  0  0  0  0  0  0  0  0
    6.9149   -6.6620    0.0000 C   0  0  0  0  0  0  0  0  0  0  0  0
    5.5108   -7.6851    0.0000 C   0  0  0  0  0  0  0  0  0  0  0  0
    6.0503   -9.3365    0.0000 C   0  0  0  0  0  0  0  0  0  0  0  0
    7.7872   -9.3336    0.0000 S   0  0  0  0  0  0  0  0  0  0  0  0
   11.3792   -9.8964    0.0000 C   0  0  0  0  0  0  0  0  0  0  0  0
   13.2682   -4.0777    0.0000 C   0  0  0  0  0  0  0  0  0  0  0  0
   14.9958   -4.2586    0.0000 Cl  0  0  0  0  0  0  0  0  0  0  0  0
    9.9124   -4.6535   -0.0000 H   0  0  0  0  0  0  0  0  0  0  0  0
    6.9135   -5.6410   -0.0000 H   0  0  0  0  0  0  0  0  0  0  0  0
    4.5391   -7.3709   -0.0000 H   0  0  0  0  0  0  0  0  0  0  0  0
    5.4516  -10.1637   -0.0000 H   0  0  0  0  0  0  0  0  0  0  0  0
   11.3792  -11.1124   -0.0000 H   0  0  0  0  0  0  0  0  0  0  0  0
   10.1632   -9.8964   -0.0000 H   0  0  0  0  0  0  0  0  0  0  0  0
   12.5952   -9.8964   -0.0000 H   0  0  0  0  0  0  0  0  0  0  0  0
   13.3947   -2.8684   -0.0000 H   0  0  0  0  0  0  0  0  0  0  0  0
   12.2841   -3.3635   -0.0000 H   0  0  0  0  0  0  0  0  0  0  0  0
  4  5  2  0  0  0  0
  2  3  2  0  0  0  0
  1  2  1  0  0  0  0
  3  4  1  0  0  0  0
  7  8  1  0  0  0  0
  8  9  2  0  0  0  0
  9 10  1  0  0  0  0
 10  6  1  0  0  0  0
  5  6  1  0  0  0  0
  5  1  1  0  0  0  0
  1 11  1  0  0  0  0
  6  7  2  0  0  0  0
  3 12  1  0  0  0  0
 12 13  1  0  0  0  0
  4 14  1  0  0  0  0
  7 15  1  0  0  0  0
  8 16  1  0  0  0  0
  9 17  1  0  0  0  0
 11 18  1  0  0  0  0
 11 19  1  0  0  0  0
 11 20  1  0  0  0  0
 12 21  1  1  0  0  0
 12 22  1  0  0  0  0
M  END
>	<analysis_code>
319599

>	<compound_code>
cc_47124

$$$$

Actelion Java MolfileCreator 1.0

 22 23  0  0  0  0  0  0  0  0999 V2000
    7.4134   -1.4036    0.0000 N   0  0  0  0  0  0  0  0  0  0  0  0
    8.8227   -0.3879    0.0000 N   0  0  0  0  0  0  0  0  0  0  0  0
    8.2820    1.2720    0.0000 C   0  0  0  0  0  0  0  0  0  0  0  0
    6.5449    1.2720    0.0000 C   0  0  0  0  0  0  0  0  0  0  0  0
    6.0041   -0.3879    0.0000 C   0  0  0  0  0  0  0  0  0  0  0  0
    4.3561   -0.9252    0.0000 C   0  0  0  0  0  0  0  0  0  0  0  0
    2.9491    0.0937    0.0000 C   0  0  0  0  0  0  0  0  0  0  0  0
    1.5453   -0.9294    0.0000 C   0  0  0  0  0  0  0  0  0  0  0  0
    2.0846   -2.5808    0.0000 C   0  0  0  0  0  0  0  0  0  0  0  0
    3.8217   -2.5781    0.0000 O   0  0  0  0  0  0  0  0  0  0  0  0
    7.4134   -3.1407    0.0000 C   0  0  0  0  0  0  0  0  0  0  0  0
    9.3026    2.6779    0.0000 C   0  0  0  0  0  0  0  0  0  0  0  0
   11.0302    2.4968    0.0000 Cl  0  0  0  0  0  0  0  0  0  0  0  0
    5.9467    2.1019   -0.0000 H   0  0  0  0  0  0  0  0  0  0  0  0
    2.9475    1.1147   -0.0000 H   0  0  0  0  0  0  0  0  0  0  0  0
    0.5738   -0.6153   -0.0000 H   0  0  0  0  0  0  0  0  0  0  0  0
    1.4856   -3.4079   -0.0000 H   0  0  0  0  0  0  0  0  0  0  0  0
    7.4134   -4.3567   -0.0000 H   0  0  0  0  0  0  0  0  0  0  0  0
    6.1974   -3.1407   -0.0000 H   0  0  0  0  0  0  0  0  0  0  0  0
    8.6294   -3.1407   -0.0000 H   0  0  0  0  0  0  0  0  0  0  0  0
    9.4294    3.8873   -0.0000 H   0  0  0  0  0  0  0  0  0  0  0  0
    8.3186    3.3924   -0.0000 H   0  0  0  0  0  0  0  0  0  0  0  0
  4  5  2  0  0  0  0
  2  3  2  0  0  0  0
  1  2  1  0  0  0  0
  3  4  1  0  0  0  0
  7  8  1  0  0  0  0
  8  9  2  0  0  0  0
  9 10  1  0  0  0  0
 10  6  1  0  0  0  0
  5  6  1  0  0  0  0
  5  1  1  0  0  0  0
  1 11  1  0  0  0  0
  6  7  2  0  0  0  0
  3 12  1  0  0  0  0
 12 13  1  0  0  0  0
  4 14  1  0  0  0  0
  7 15  1  0  0  0  0
  8 16  1  0  0  0  0
  9 17  1  0  0  0  0
 11 18  1  0  0  0  0
 11 19  1  0  0  0  0
 11 20  1  0  0  0  0
 12 21  1  1  0  0  0
 12 22  1  0  0  0  0
M  END
>	<analysis_code>
321202

>	<compound_code>
cc_46924

$$$$

Actelion Java MolfileCreator 1.0

 20 21  0  0  0  0  0  0  0  0999 V2000
    0.3219    2.7486    0.0000 C   0  0  0  0  0  0  0  0  0  0  0  0
   -1.1766    1.8937    0.0000 C   0  0  0  0  0  0  0  0  0  0  0  0
   -2.6751    2.7486    0.0000 C   0  0  0  0  0  0  0  0  0  0  0  0
    0.3219    4.4953    0.0000 O   0  0  0  0  0  0  0  0  0  0  0  0
   -1.1766    0.1472    0.0000 C   0  0  0  0  0  0  0  0  0  0  0  0
   -2.6934   -0.6895    0.0000 C   0  0  0  0  0  0  0  0  0  0  0  0
    1.8387    1.8937    0.0000 C   0  0  0  0  0  0  0  0  0  0  0  0
   -5.8116    2.4664    0.0000 C   0  0  0  0  0  0  0  0  0  0  0  0
   -6.8508    1.0625    0.0000 C   0  0  0  0  0  0  0  0  0  0  0  0
   -5.8365   -0.3596    0.0000 O   0  0  0  0  0  0  0  0  0  0  0  0
   -4.1706    0.1653    0.0000 C   0  0  0  0  0  0  0  0  0  0  0  0
   -4.1551    1.9120    0.0000 C   0  0  0  0  0  0  0  0  0  0  0  0
    3.4054    2.8201    0.0000 Br  0  0  0  0  0  0  0  0  0  0  0  0
   -2.6844    3.5944   -0.0000 H   0  0  0  0  0  0  0  0  0  0  0  0
   -0.4182   -0.3078   -0.0000 H   0  0  0  0  0  0  0  0  0  0  0  0
   -2.7133   -1.5351   -0.0000 H   0  0  0  0  0  0  0  0  0  0  0  0
    1.1855    0.8321   -0.0000 H   0  0  0  0  0  0  0  0  0  0  0  0
    2.4315    0.7972   -0.0000 H   0  0  0  0  0  0  0  0  0  0  0  0
   -6.1203    3.4456   -0.0000 H   0  0  0  0  0  0  0  0  0  0  0  0
   -7.8775    1.0717   -0.0000 H   0  0  0  0  0  0  0  0  0  0  0  0
  5  2  1  0  0  0  0
  6  5  2  0  0  0  0
  7  1  1  0  0  0  0
 11 12  2  0  0  0  0
  2  1  1  0  0  0  0
  9 10  1  0  0  0  0
 12  3  1  0  0  0  0
  3  2  2  0  0  0  0
 11  6  1  0  0  0  0
  8  9  2  0  0  0  0
 10 11  1  0  0  0  0
 12  8  1  0  0  0  0
  4  1  2  0  0  0  0
  7 13  1  0  0  0  0
  3 14  1  0  0  0  0
  5 15  1  0  0  0  0
  6 16  1  0  0  0  0
  7 17  1  1  0  0  0
  7 18  1  0  0  0  0
  8 19  1  0  0  0  0
  9 20  1  0  0  0  0
M  END
>	<analysis_code>
326588

>	<compound_code>
cc_07105

$$$$

Actelion Java MolfileCreator 1.0

 29 30  0  0  0  0  0  0  0  0999 V2000
    8.9003   -6.1818    0.0000 C   0  0  0  0  0  0  0  0  0  0  0  0
   10.5042   -7.0938    0.0000 C   0  0  0  0  0  0  0  0  0  0  0  0
   10.5130   -8.9328    0.0000 C   0  0  0  0  0  0  0  0  0  0  0  0
   12.1148   -9.8354    0.0000 C   0  0  0  0  0  0  0  0  0  0  0  0
   13.7053   -8.9057    0.0000 C   0  0  0  0  0  0  0  0  0  0  0  0
   13.6840   -7.0547    0.0000 C   0  0  0  0  0  0  0  0  0  0  0  0
   12.0809   -6.1511    0.0000 C   0  0  0  0  0  0  0  0  0  0  0  0
   15.2607   -6.1212    0.0000 C   0  0  0  0  0  0  0  0  0  0  0  0
    7.3203   -7.1100    0.0000 N   0  0  0  0  0  0  0  0  0  0  0  0
    5.6399   -6.3799    0.0000 C   0  0  0  0  0  0  0  0  0  0  0  0
    4.4241   -7.7510    0.0000 C   0  0  0  0  0  0  0  0  0  0  0  0
    5.3522   -9.3310    0.0000 C   0  0  0  0  0  0  0  0  0  0  0  0
    7.1415   -8.9363    0.0000 C   0  0  0  0  0  0  0  0  0  0  0  0
   16.8574   -7.0200    0.0000 O   0  0  0  0  0  0  0  0  0  0  0  0
    9.5294   -5.0589   -0.0000 H   0  0  0  0  0  0  0  0  0  0  0  0
    8.2424   -5.0755   -0.0000 H   0  0  0  0  0  0  0  0  0  0  0  0
    9.7166   -9.4010   -0.0000 H   0  0  0  0  0  0  0  0  0  0  0  0
   12.1205  -10.7516   -0.0000 H   0  0  0  0  0  0  0  0  0  0  0  0
   14.5112   -9.3663   -0.0000 H   0  0  0  0  0  0  0  0  0  0  0  0
   12.0676   -5.2281   -0.0000 H   0  0  0  0  0  0  0  0  0  0  0  0
   15.2507   -5.2050   -0.0000 H   0  0  0  0  0  0  0  0  0  0  0  0
    6.0262   -5.1569   -0.0000 H   0  0  0  0  0  0  0  0  0  0  0  0
    4.7738   -5.4338   -0.0000 H   0  0  0  0  0  0  0  0  0  0  0  0
    3.3807   -7.0048   -0.0000 H   0  0  0  0  0  0  0  0  0  0  0  0
    3.2562   -8.2815   -0.0000 H   0  0  0  0  0  0  0  0  0  0  0  0
    4.3204  -10.0929   -0.0000 H   0  0  0  0  0  0  0  0  0  0  0  0
    5.4961  -10.6056   -0.0000 H   0  0  0  0  0  0  0  0  0  0  0  0
    7.5459  -10.1545   -0.0000 H   0  0  0  0  0  0  0  0  0  0  0  0
    8.3987   -9.1952   -0.0000 H   0  0  0  0  0  0  0  0  0  0  0  0
  6  7  2  0  0  0  0
  7  2  1  0  0  0  0
  6  8  1  0  0  0  0
  1  9  1  0  0  0  0
  9 10  1  0  0  0  0
  1  2  1  0  0  0  0
  2  3  2  0  0  0  0
  3  4  1  0  0  0  0
  4  5  2  0  0  0  0
 10 11  1  0  0  0  0
 11 12  1  0  0  0  0
 12 13  1  0  0  0  0
 13  9  1  0  0  0  0
  5  6  1  0  0  0  0
  8 14  2  0  0  0  0
  1 15  1  1  0  0  0
  1 16  1  0  0  0  0
  3 17  1  0  0  0  0
  4 18  1  0  0  0  0
  5 19  1  0  0  0  0
  7 20  1  0  0  0  0
  8 21  1  0  0  0  0
 10 22  1  1  0  0  0
 10 23  1  0  0  0  0
 11 24  1  1  0  0  0
 11 25  1  0  0  0  0
 12 26  1  1  0  0  0
 12 27  1  0  0  0  0
 13 28  1  1  0  0  0
 13 29  1  0  0  0  0
M  END
>	<analysis_code>
321101

>	<compound_code>
cc_55704

$$$$

Actelion Java MolfileCreator 1.0

 24 25  0  0  0  0  0  0  0  0999 V2000
    9.8855   -9.6531    0.0000 N   0  0  0  0  0  0  0  0  0  0  0  0
    9.8908   -7.9862    0.0000 C   0  0  0  0  0  0  0  0  0  0  0  0
    7.0087   -7.9773    0.0000 C   0  0  0  0  0  0  0  0  0  0  0  0
    7.0036   -9.6442    0.0000 C   0  0  0  0  0  0  0  0  0  0  0  0
    8.4463  -10.4953    0.0000 N   0  0  0  0  0  0  0  0  0  0  0  0
   11.3302   -5.4857    0.0000 C   0  0  0  0  0  0  0  0  0  0  0  0
   11.3278   -7.1577    0.0000 C   0  0  0  0  0  0  0  0  0  0  0  0
   12.7790   -7.9963    0.0000 C   0  0  0  0  0  0  0  0  0  0  0  0
   14.2250   -7.1566    0.0000 C   0  0  0  0  0  0  0  0  0  0  0  0
   14.2190   -5.4781    0.0000 C   0  0  0  0  0  0  0  0  0  0  0  0
   12.7752   -4.6473    0.0000 C   0  0  0  0  0  0  0  0  0  0  0  0
    8.4457  -12.1622    0.0000 C   0  0  0  0  0  0  0  0  0  0  0  0
   12.7721   -2.9010    0.0000 N   0  0  0  0  0  0  0  0  0  0  0  0
   14.2830   -2.0251    0.0000 C   0  0  0  0  0  0  0  0  0  0  0  0
   14.2798   -0.2788    0.0000 O   0  0  0  0  0  0  0  0  0  0  0  0
    5.5701   -7.1394   -0.0000 H   0  0  0  0  0  0  0  0  0  0  0  0
    6.2797  -10.0521   -0.0000 H   0  0  0  0  0  0  0  0  0  0  0  0
   10.6088   -5.0689   -0.0000 H   0  0  0  0  0  0  0  0  0  0  0  0
   12.7817   -8.8355   -0.0000 H   0  0  0  0  0  0  0  0  0  0  0  0
   14.9509   -7.5760   -0.0000 H   0  0  0  0  0  0  0  0  0  0  0  0
   14.9380   -5.0542   -0.0000 H   0  0  0  0  0  0  0  0  0  0  0  0
    8.4453  -13.3291   -0.0000 H   0  0  0  0  0  0  0  0  0  0  0  0
    7.2789  -12.1618   -0.0000 H   0  0  0  0  0  0  0  0  0  0  0  0
    9.6125  -12.1627   -0.0000 H   0  0  0  0  0  0  0  0  0  0  0  0
  7  8  1  0  0  0  0
  4  5  1  0  0  0  0
  8  9  2  0  0  0  0
  5  1  1  0  0  0  0
  9 10  1  0  0  0  0
  2  3  1  0  0  0  0
 10 11  2  0  0  0  0
 11  6  1  0  0  0  0
  7  2  1  0  0  0  0
  1  2  2  0  0  0  0
  5 12  1  0  0  0  0
 11 13  1  0  0  0  0
  6  7  2  0  0  0  0
 13 14  2  0  0  0  0
  3  4  2  0  0  0  0
 14 15  2  0  0  0  0
  3 16  1  0  0  0  0
  4 17  1  0  0  0  0
  6 18  1  0  0  0  0
  8 19  1  0  0  0  0
  9 20  1  0  0  0  0
 10 21  1  0  0  0  0
 12 22  1  0  0  0  0
 12 23  1  0  0  0  0
 12 24  1  0  0  0  0
M  END
>	<analysis_code>
328548

>	<compound_code>
cc_60606

$$$$

Actelion Java MolfileCreator 1.0

 27 28  0  0  0  0  0  0  0  0999 V2000
   -3.1520    1.1305    0.0000 C   0  0  0  0  0  0  0  0  0  0  0  0
   -4.9461    1.1632    0.0000 C   0  0  0  0  0  0  0  0  0  0  0  0
   -5.5316   -0.5211    0.0000 N   0  0  0  0  0  0  0  0  0  0  0  0
   -4.1039   -1.6083    0.0000 N   0  0  0  0  0  0  0  0  0  0  0  0
   -2.6376   -0.5741    0.0000 C   0  0  0  0  0  0  0  0  0  0  0  0
   -3.0975    4.2015    0.0000 C   0  0  0  0  0  0  0  0  0  0  0  0
   -4.8877    4.2366    0.0000 C   0  0  0  0  0  0  0  0  0  0  0  0
   -5.8048    2.7140    0.0000 C   0  0  0  0  0  0  0  0  0  0  0  0
   -2.2368    2.6524    0.0000 C   0  0  0  0  0  0  0  0  0  0  0  0
   -4.1365   -3.3845    0.0000 C   0  0  0  0  0  0  0  0  0  0  0  0
   -0.9580   -1.1527    0.0000 C   0  0  0  0  0  0  0  0  0  0  0  0
    0.3831    0.0125    0.0000 O   0  0  0  0  0  0  0  0  0  0  0  0
   -0.6195   -2.8966    0.0000 O   0  0  0  0  0  0  0  0  0  0  0  0
    2.0624   -0.5663    0.0000 C   0  0  0  0  0  0  0  0  0  0  0  0
    3.4035    0.5988    0.0000 C   0  0  0  0  0  0  0  0  0  0  0  0
   -2.6327    4.9585   -0.0000 H   0  0  0  0  0  0  0  0  0  0  0  0
   -5.3243    5.0154   -0.0000 H   0  0  0  0  0  0  0  0  0  0  0  0
   -6.6927    2.7281   -0.0000 H   0  0  0  0  0  0  0  0  0  0  0  0
   -1.3489    2.6389   -0.0000 H   0  0  0  0  0  0  0  0  0  0  0  0
   -4.1592   -4.6279   -0.0000 H   0  0  0  0  0  0  0  0  0  0  0  0
   -5.3798   -3.3618   -0.0000 H   0  0  0  0  0  0  0  0  0  0  0  0
   -2.8931   -3.4073   -0.0000 H   0  0  0  0  0  0  0  0  0  0  0  0
    1.6571   -1.7419   -0.0000 H   0  0  0  0  0  0  0  0  0  0  0  0
    2.8778   -1.5051   -0.0000 H   0  0  0  0  0  0  0  0  0  0  0  0
    4.3422    1.4144   -0.0000 H   0  0  0  0  0  0  0  0  0  0  0  0
    4.2191   -0.3399   -0.0000 H   0  0  0  0  0  0  0  0  0  0  0  0
    2.5879    1.5376   -0.0000 H   0  0  0  0  0  0  0  0  0  0  0  0
  7  8  2  0  0  0  0
  8  2  1  0  0  0  0
  3  4  1  0  0  0  0
  1  9  1  0  0  0  0
  9  6  2  0  0  0  0
  4  5  1  0  0  0  0
  4 10  1  0  0  0  0
  5  1  2  0  0  0  0
  5 11  1  0  0  0  0
  1  2  1  0  0  0  0
 11 12  1  0  0  0  0
 11 13  2  0  0  0  0
  6  7  1  0  0  0  0
 12 14  1  0  0  0  0
  2  3  2  0  0  0  0
 14 15  1  0  0  0  0
  6 16  1  0  0  0  0
  7 17  1  0  0  0  0
  8 18  1  0  0  0  0
  9 19  1  0  0  0  0
 10 20  1  0  0  0  0
 10 21  1  0  0  0  0
 10 22  1  0  0  0  0
 14 23  1  1  0  0  0
 14 24  1  0  0  0  0
 15 25  1  0  0  0  0
 15 26  1  0  0  0  0
 15 27  1  0  0  0  0
M  END
>	<analysis_code>
307858

>	<compound_code>
cc_44423

$$$$

Actelion Java MolfileCreator 1.0

 18 18  0  0  0  0  0  0  0  0999 V2000
    7.0078  -64.9265    0.0000 O   0  0  0  0  0  0  0  0  0  0  0  0
    8.5280  -64.0494    0.0000 S   0  0  0  0  0  0  0  0  0  0  0  0
   10.0454  -64.9265    0.0000 O   0  0  0  0  0  0  0  0  0  0  0  0
    2.4675  -64.0874    0.0000 C   0  0  0  0  0  0  0  0  0  0  0  0
    2.4646  -65.8474    0.0000 C   0  0  0  0  0  0  0  0  0  0  0  0
    3.9819  -66.7245    0.0000 C   0  0  0  0  0  0  0  0  0  0  0  0
    5.5051  -65.8474    0.0000 C   0  0  0  0  0  0  0  0  0  0  0  0
    5.4963  -64.0758    0.0000 C   0  0  0  0  0  0  0  0  0  0  0  0
    3.9760  -63.2104    0.0000 C   0  0  0  0  0  0  0  0  0  0  0  0
    0.9443  -66.7216    0.0000 Br  0  0  0  0  0  0  0  0  0  0  0  0
    7.0107  -63.1928    0.0000 C   0  0  0  0  0  0  0  0  0  0  0  0
   10.0483  -63.1782    0.0000 Cl  0  0  0  0  0  0  0  0  0  0  0  0
    1.7147  -63.6460   -0.0000 H   0  0  0  0  0  0  0  0  0  0  0  0
    3.9790  -67.6016   -0.0000 H   0  0  0  0  0  0  0  0  0  0  0  0
    6.2710  -66.2947   -0.0000 H   0  0  0  0  0  0  0  0  0  0  0  0
    3.9702  -62.3392   -0.0000 H   0  0  0  0  0  0  0  0  0  0  0  0
    7.6206  -62.1323   -0.0000 H   0  0  0  0  0  0  0  0  0  0  0  0
    6.3972  -62.1344   -0.0000 H   0  0  0  0  0  0  0  0  0  0  0  0
  6  7  2  0  0  0  0
  7  8  1  0  0  0  0
  4  5  2  0  0  0  0
  8  9  2  0  0  0  0
  9  4  1  0  0  0  0
  2  3  2  0  0  0  0
  5 10  1  0  0  0  0
  5  6  1  0  0  0  0
  8 11  1  0  0  0  0
 11  2  1  0  0  0  0
  1  2  2  0  0  0  0
  2 12  1  0  0  0  0
  4 13  1  0  0  0  0
  6 14  1  0  0  0  0
  7 15  1  0  0  0  0
  9 16  1  0  0  0  0
 11 17  1  1  0  0  0
 11 18  1  0  0  0  0
M  END
>	<analysis_code>
324752

>	<compound_code>
mo_00946

$$$$

Actelion Java MolfileCreator 1.0

 15 16  0  0  0  0  0  0  0  0999 V2000
   -3.4144   -0.6736    0.0000 C   0  0  0  0  0  0  0  0  0  0  0  0
   -1.8763    0.1862    0.0000 C   0  0  0  0  0  0  0  0  0  0  0  0
   -1.8742    1.9587    0.0000 C   0  0  0  0  0  0  0  0  0  0  0  0
   -3.3955    2.8232    0.0000 C   0  0  0  0  0  0  0  0  0  0  0  0
   -0.3418    2.8264    0.0000 Br  0  0  0  0  0  0  0  0  0  0  0  0
   -6.5677    2.5210    0.0000 C   0  0  0  0  0  0  0  0  0  0  0  0
   -7.6161    1.1118    0.0000 C   0  0  0  0  0  0  0  0  0  0  0  0
   -6.5973   -0.3190    0.0000 S   0  0  0  0  0  0  0  0  0  0  0  0
   -4.9170    0.2054    0.0000 C   0  0  0  0  0  0  0  0  0  0  0  0
   -4.8987    1.9616    0.0000 C   0  0  0  0  0  0  0  0  0  0  0  0
   -3.4322   -1.5430   -0.0000 H   0  0  0  0  0  0  0  0  0  0  0  0
   -1.1083   -0.2701   -0.0000 H   0  0  0  0  0  0  0  0  0  0  0  0
   -3.4045    3.6862   -0.0000 H   0  0  0  0  0  0  0  0  0  0  0  0
   -6.8780    3.5052   -0.0000 H   0  0  0  0  0  0  0  0  0  0  0  0
   -8.6497    1.1227   -0.0000 H   0  0  0  0  0  0  0  0  0  0  0  0
  4 10  1  0  0  0  0
  3  5  1  0  0  0  0
  9 10  2  0  0  0  0
  9  1  1  0  0  0  0
  7  8  1  0  0  0  0
  1  2  2  0  0  0  0
  2  3  1  0  0  0  0
  3  4  2  0  0  0  0
  6  7  2  0  0  0  0
  8  9  1  0  0  0  0
 10  6  1  0  0  0  0
  1 11  1  0  0  0  0
  2 12  1  0  0  0  0
  4 13  1  0  0  0  0
  6 14  1  0  0  0  0
  7 15  1  0  0  0  0
M  END
>	<analysis_code>
311870

>	<compound_code>
cc_24810

$$$$

Actelion Java MolfileCreator 1.0

 21 22  0  0  0  0  0  0  0  0999 V2000
    6.7899   -1.8433    0.0000 C   0  0  0  0  0  0  0  0  0  0  0  0
    6.0623   -3.4774    0.0000 C   0  0  0  0  0  0  0  0  0  0  0  0
    7.1134   -4.9201    0.0000 C   0  0  0  0  0  0  0  0  0  0  0  0
    8.8918   -4.7311    0.0000 C   0  0  0  0  0  0  0  0  0  0  0  0
    9.6142   -3.0870    0.0000 C   0  0  0  0  0  0  0  0  0  0  0  0
    8.5586   -1.6513    0.0000 C   0  0  0  0  0  0  0  0  0  0  0  0
    9.9448   -6.1709    0.0000 C   0  0  0  0  0  0  0  0  0  0  0  0
    9.4038   -7.8675    0.0000 N   0  0  0  0  0  0  0  0  0  0  0  0
   10.8503   -8.9114    0.0000 O   0  0  0  0  0  0  0  0  0  0  0  0
   12.2901   -7.8585    0.0000 C   0  0  0  0  0  0  0  0  0  0  0  0
   11.7337   -6.1637    0.0000 C   0  0  0  0  0  0  0  0  0  0  0  0
   13.9883   -8.4046    0.0000 C   0  0  0  0  0  0  0  0  0  0  0  0
   14.3645  -10.1482    0.0000 Br  0  0  0  0  0  0  0  0  0  0  0  0
    6.2694   -1.1222   -0.0000 H   0  0  0  0  0  0  0  0  0  0  0  0
    5.1730   -3.5732   -0.0000 H   0  0  0  0  0  0  0  0  0  0  0  0
    6.7497   -5.7358   -0.0000 H   0  0  0  0  0  0  0  0  0  0  0  0
   10.5031   -2.9827   -0.0000 H   0  0  0  0  0  0  0  0  0  0  0  0
    8.9151   -0.8374   -0.0000 H   0  0  0  0  0  0  0  0  0  0  0  0
   12.3501   -5.3128   -0.0000 H   0  0  0  0  0  0  0  0  0  0  0  0
   15.2088   -8.1414   -0.0000 H   0  0  0  0  0  0  0  0  0  0  0  0
   14.3706   -7.2160   -0.0000 H   0  0  0  0  0  0  0  0  0  0  0  0
  1  2  2  0  0  0  0
  4  7  1  0  0  0  0
 10 11  2  0  0  0  0
  3  4  2  0  0  0  0
  8  9  1  0  0  0  0
  4  5  1  0  0  0  0
  2  3  1  0  0  0  0
  7  8  2  0  0  0  0
  9 10  1  0  0  0  0
 11  7  1  0  0  0  0
  5  6  2  0  0  0  0
 10 12  1  0  0  0  0
  6  1  1  0  0  0  0
 12 13  1  0  0  0  0
  1 14  1  0  0  0  0
  2 15  1  0  0  0  0
  3 16  1  0  0  0  0
  5 17  1  0  0  0  0
  6 18  1  0  0  0  0
 11 19  1  0  0  0  0
 12 20  1  1  0  0  0
 12 21  1  0  0  0  0
M  END
>	<analysis_code>
328776

>	<compound_code>
cc_64508

$$$$

Actelion Java MolfileCreator 1.0

 22 23  0  0  0  0  0  0  0  0999 V2000
   11.8647   -4.0717    0.0000 C   0  0  0  0  0  0  0  0  0  0  0  0
   10.2768   -4.9876    0.0000 N   0  0  0  0  0  0  0  0  0  0  0  0
   10.2966   -6.8127    0.0000 C   0  0  0  0  0  0  0  0  0  0  0  0
   11.8764   -7.7196    0.0000 N   0  0  0  0  0  0  0  0  0  0  0  0
   13.4566   -6.7833    0.0000 C   0  0  0  0  0  0  0  0  0  0  0  0
   13.4292   -4.9705    0.0000 C   0  0  0  0  0  0  0  0  0  0  0  0
    8.7201   -7.7007    0.0000 C   0  0  0  0  0  0  0  0  0  0  0  0
    7.1556   -6.7903    0.0000 C   0  0  0  0  0  0  0  0  0  0  0  0
    5.5800   -7.6860    0.0000 C   0  0  0  0  0  0  0  0  0  0  0  0
    5.5769   -9.5050    0.0000 C   0  0  0  0  0  0  0  0  0  0  0  0
    7.1532  -10.4086    0.0000 C   0  0  0  0  0  0  0  0  0  0  0  0
    8.7225   -9.5077    0.0000 C   0  0  0  0  0  0  0  0  0  0  0  0
   14.9877   -4.0526    0.0000 C   0  0  0  0  0  0  0  0  0  0  0  0
   16.5620   -4.9435    0.0000 O   0  0  0  0  0  0  0  0  0  0  0  0
   11.8765   -3.1644   -0.0000 H   0  0  0  0  0  0  0  0  0  0  0  0
   14.2604   -7.2216   -0.0000 H   0  0  0  0  0  0  0  0  0  0  0  0
    7.1612   -5.8873   -0.0000 H   0  0  0  0  0  0  0  0  0  0  0  0
    4.7937   -7.2244   -0.0000 H   0  0  0  0  0  0  0  0  0  0  0  0
    4.7873   -9.9628   -0.0000 H   0  0  0  0  0  0  0  0  0  0  0  0
    7.1567  -11.3109   -0.0000 H   0  0  0  0  0  0  0  0  0  0  0  0
    9.5083   -9.9607   -0.0000 H   0  0  0  0  0  0  0  0  0  0  0  0
   14.9798   -3.1483   -0.0000 H   0  0  0  0  0  0  0  0  0  0  0  0
  3  7  1  0  0  0  0
  3  4  2  0  0  0  0
  7  8  2  0  0  0  0
  8  9  1  0  0  0  0
  4  5  1  0  0  0  0
  9 10  2  0  0  0  0
  2  3  1  0  0  0  0
 10 11  1  0  0  0  0
  5  6  2  0  0  0  0
 11 12  2  0  0  0  0
 12  7  1  0  0  0  0
  6  1  1  0  0  0  0
  6 13  1  0  0  0  0
  1  2  2  0  0  0  0
 13 14  2  0  0  0  0
  1 15  1  0  0  0  0
  5 16  1  0  0  0  0
  8 17  1  0  0  0  0
  9 18  1  0  0  0  0
 10 19  1  0  0  0  0
 11 20  1  0  0  0  0
 12 21  1  0  0  0  0
 13 22  1  0  0  0  0
M  END
>	<analysis_code>
329518

>	<compound_code>
cc_66304

$$$$

Actelion Java MolfileCreator 1.0

 21 22  0  0  0  0  0  0  0  0999 V2000
   12.6689   -6.7545    0.0000 N   0  0  0  0  0  0  0  0  0  0  0  0
   14.0907   -5.7442    0.0000 N   0  0  0  0  0  0  0  0  0  0  0  0
   13.5521   -4.0831    0.0000 C   0  0  0  0  0  0  0  0  0  0  0  0
   11.8287   -4.0667    0.0000 C   0  0  0  0  0  0  0  0  0  0  0  0
   11.2676   -5.7154    0.0000 C   0  0  0  0  0  0  0  0  0  0  0  0
    9.7636   -8.4674    0.0000 O   0  0  0  0  0  0  0  0  0  0  0  0
    9.8545   -6.7278    0.0000 C   0  0  0  0  0  0  0  0  0  0  0  0
    8.2278   -6.1080    0.0000 C   0  0  0  0  0  0  0  0  0  0  0  0
    7.1313   -7.4559    0.0000 C   0  0  0  0  0  0  0  0  0  0  0  0
    8.0656   -8.9073    0.0000 C   0  0  0  0  0  0  0  0  0  0  0  0
   12.6511   -8.5093    0.0000 C   0  0  0  0  0  0  0  0  0  0  0  0
   14.5796   -2.6733    0.0000 C   0  0  0  0  0  0  0  0  0  0  0  0
   16.3054   -2.8574    0.0000 O   0  0  0  0  0  0  0  0  0  0  0  0
   11.2475   -3.2341   -0.0000 H   0  0  0  0  0  0  0  0  0  0  0  0
    7.9627   -5.1241   -0.0000 H   0  0  0  0  0  0  0  0  0  0  0  0
    6.1159   -7.4041   -0.0000 H   0  0  0  0  0  0  0  0  0  0  0  0
    7.6837   -9.8530   -0.0000 H   0  0  0  0  0  0  0  0  0  0  0  0
   12.6385   -9.7376   -0.0000 H   0  0  0  0  0  0  0  0  0  0  0  0
   11.4227   -8.4968   -0.0000 H   0  0  0  0  0  0  0  0  0  0  0  0
   13.8794   -8.5218   -0.0000 H   0  0  0  0  0  0  0  0  0  0  0  0
   14.2305   -1.8764   -0.0000 H   0  0  0  0  0  0  0  0  0  0  0  0
  4  5  2  0  0  0  0
  7  8  2  0  0  0  0
  2  3  2  0  0  0  0
  1  2  1  0  0  0  0
  3  4  1  0  0  0  0
  6  7  1  0  0  0  0
  8  9  1  0  0  0  0
 10  6  1  0  0  0  0
  7  5  1  0  0  0  0
  5  1  1  0  0  0  0
  1 11  1  0  0  0  0
  9 10  2  0  0  0  0
  3 12  1  0  0  0  0
 12 13  2  0  0  0  0
  4 14  1  0  0  0  0
  8 15  1  0  0  0  0
  9 16  1  0  0  0  0
 10 17  1  0  0  0  0
 11 18  1  0  0  0  0
 11 19  1  0  0  0  0
 11 20  1  0  0  0  0
 12 21  1  0  0  0  0
M  END
>	<analysis_code>
317249

>	<compound_code>
cc_46904

$$$$

Actelion Java MolfileCreator 1.0

 41 43  0  0  0  0  0  0  0  0999 V2000
   10.3651   -8.7368    0.0000 C   0  0  0  0  0  0  0  0  0  0  0  0
   11.7728   -9.6077    0.0000 C   0  0  0  0  0  0  0  0  0  0  0  0
   13.2194   -8.8281    0.0000 C   0  0  0  0  0  0  0  0  0  0  0  0
   13.2722   -7.1753    0.0000 C   0  0  0  0  0  0  0  0  0  0  0  0
   11.8551   -6.3078    0.0000 C   0  0  0  0  0  0  0  0  0  0  0  0
   10.4027   -7.0949    0.0000 C   0  0  0  0  0  0  0  0  0  0  0  0
    8.9956   -6.2326    0.0000 N   0  0  0  0  0  0  0  0  0  0  0  0
   11.8941   -4.6548    0.0000 C   0  0  0  0  0  0  0  0  0  0  0  0
   14.6238   -9.6951    0.0000 C   0  0  0  0  0  0  0  0  0  0  0  0
   13.3480   -3.8672    0.0000 O   0  0  0  0  0  0  0  0  0  0  0  0
   10.4861   -3.7935    0.0000 O   0  0  0  0  0  0  0  0  0  0  0  0
   13.3870   -2.2142    0.0000 C   0  0  0  0  0  0  0  0  0  0  0  0
   14.8450   -1.4328    0.0000 C   0  0  0  0  0  0  0  0  0  0  0  0
   14.8848    0.2186    0.0000 C   0  0  0  0  0  0  0  0  0  0  0  0
   13.4756    1.0817    0.0000 C   0  0  0  0  0  0  0  0  0  0  0  0
   12.0239    0.2811    0.0000 C   0  0  0  0  0  0  0  0  0  0  0  0
   11.9843   -1.3636    0.0000 C   0  0  0  0  0  0  0  0  0  0  0  0
   10.5403   -2.1610    0.0000 F   0  0  0  0  0  0  0  0  0  0  0  0
   10.6125    1.1374    0.0000 F   0  0  0  0  0  0  0  0  0  0  0  0
   13.5150    2.7235    0.0000 F   0  0  0  0  0  0  0  0  0  0  0  0
   16.3347    0.9985    0.0000 F   0  0  0  0  0  0  0  0  0  0  0  0
   16.2509   -2.2976    0.0000 F   0  0  0  0  0  0  0  0  0  0  0  0
    9.0551   -4.5818    0.0000 C   0  0  0  0  0  0  0  0  0  0  0  0
    7.6559   -3.7196    0.0000 C   0  0  0  0  0  0  0  0  0  0  0  0
    6.1968   -4.4990    0.0000 O   0  0  0  0  0  0  0  0  0  0  0  0
    6.1567   -6.1468    0.0000 C   0  0  0  0  0  0  0  0  0  0  0  0
    7.5647   -7.0181    0.0000 C   0  0  0  0  0  0  0  0  0  0  0  0
   14.5826  -11.3409    0.0000 F   0  0  0  0  0  0  0  0  0  0  0  0
   16.0811   -8.9135    0.0000 F   0  0  0  0  0  0  0  0  0  0  0  0
   16.0158  -10.5721    0.0000 F   0  0  0  0  0  0  0  0  0  0  0  0
    9.6424   -9.1223   -0.0000 H   0  0  0  0  0  0  0  0  0  0  0  0
   11.7534  -10.4329   -0.0000 H   0  0  0  0  0  0  0  0  0  0  0  0
   14.0071   -6.7827   -0.0000 H   0  0  0  0  0  0  0  0  0  0  0  0
   10.2080   -4.6140   -0.0000 H   0  0  0  0  0  0  0  0  0  0  0  0
    9.6595   -3.5994   -0.0000 H   0  0  0  0  0  0  0  0  0  0  0  0
    8.2690   -2.7418   -0.0000 H   0  0  0  0  0  0  0  0  0  0  0  0
    7.1156   -2.6997   -0.0000 H   0  0  0  0  0  0  0  0  0  0  0  0
    5.0009   -6.1106   -0.0000 H   0  0  0  0  0  0  0  0  0  0  0  0
    5.5474   -7.1297   -0.0000 H   0  0  0  0  0  0  0  0  0  0  0  0
    6.9756   -8.0067   -0.0000 H   0  0  0  0  0  0  0  0  0  0  0  0
    8.1263   -8.0226   -0.0000 H   0  0  0  0  0  0  0  0  0  0  0  0
 14 15  2  0  0  0  0
  3  4  2  0  0  0  0
 15 16  1  0  0  0  0
  5  8  1  0  0  0  0
 16 17  2  0  0  0  0
 17 12  1  0  0  0  0
 17 18  1  0  0  0  0
  3  9  1  0  0  0  0
 16 19  1  0  0  0  0
  4  5  1  0  0  0  0
 15 20  1  0  0  0  0
  8 10  1  0  0  0  0
 14 21  1  0  0  0  0
  2  3  1  0  0  0  0
 13 22  1  0  0  0  0
  7 23  1  0  0  0  0
  8 11  2  0  0  0  0
  5  6  2  0  0  0  0
 10 12  1  0  0  0  0
  6  1  1  0  0  0  0
 12 13  2  0  0  0  0
  7 27  1  0  0  0  0
 23 24  1  0  0  0  0
 24 25  1  0  0  0  0
 25 26  1  0  0  0  0
 26 27  1  0  0  0  0
  1  2  2  0  0  0  0
  9 28  1  0  0  0  0
 13 14  1  0  0  0  0
  9 29  1  0  0  0  0
  6  7  1  0  0  0  0
  9 30  1  0  0  0  0
  1 31  1  0  0  0  0
  2 32  1  0  0  0  0
  4 33  1  0  0  0  0
 23 34  1  1  0  0  0
 23 35  1  0  0  0  0
 24 36  1  1  0  0  0
 24 37  1  0  0  0  0
 26 38  1  1  0  0  0
 26 39  1  0  0  0  0
 27 40  1  1  0  0  0
 27 41  1  0  0  0  0
M  END
>	<analysis_code>
324650

>	<compound_code>
cc_57826

$$$$

Actelion Java MolfileCreator 1.0

 20 21  0  0  0  0  0  0  0  0999 V2000
   -4.5935    1.9641    0.0000 C   0  0  0  0  0  0  0  0  0  0  0  0
   -5.1493    3.6702    0.0000 C   0  0  0  0  0  0  0  0  0  0  0  0
   -6.9348    3.6702    0.0000 N   0  0  0  0  0  0  0  0  0  0  0  0
   -4.1003    5.1151    0.0000 C   0  0  0  0  0  0  0  0  0  0  0  0
   -2.8963    1.4098    0.0000 C   0  0  0  0  0  0  0  0  0  0  0  0
   -1.5674    2.6026    0.0000 O   0  0  0  0  0  0  0  0  0  0  0  0
   -6.0421    0.9198    0.0000 N   0  0  0  0  0  0  0  0  0  0  0  0
   -7.5008    1.9637    0.0000 C   0  0  0  0  0  0  0  0  0  0  0  0
   -9.1249    1.2263    0.0000 C   0  0  0  0  0  0  0  0  0  0  0  0
   -9.3043   -0.5569    0.0000 C   0  0  0  0  0  0  0  0  0  0  0  0
   -7.8456   -1.6007    0.0000 C   0  0  0  0  0  0  0  0  0  0  0  0
   -6.2076   -0.8612    0.0000 C   0  0  0  0  0  0  0  0  0  0  0  0
   -3.3659    6.1265   -0.0000 H   0  0  0  0  0  0  0  0  0  0  0  0
   -3.0888    4.3808   -0.0000 H   0  0  0  0  0  0  0  0  0  0  0  0
   -5.1117    5.8494   -0.0000 H   0  0  0  0  0  0  0  0  0  0  0  0
   -2.7121    0.5363   -0.0000 H   0  0  0  0  0  0  0  0  0  0  0  0
   -9.8472    1.7492   -0.0000 H   0  0  0  0  0  0  0  0  0  0  0  0
  -10.1234   -0.9265   -0.0000 H   0  0  0  0  0  0  0  0  0  0  0  0
   -7.9352   -2.4924   -0.0000 H   0  0  0  0  0  0  0  0  0  0  0  0
   -5.4714   -1.3819   -0.0000 H   0  0  0  0  0  0  0  0  0  0  0  0
  7  1  1  0  0  0  0
  5  6  2  0  0  0  0
  7  8  1  0  0  0  0
  2  3  1  0  0  0  0
  1  2  2  0  0  0  0
  2  4  1  0  0  0  0
  3  8  2  0  0  0  0
  1  5  1  0  0  0  0
  7 12  1  0  0  0  0
  8  9  1  0  0  0  0
  9 10  2  0  0  0  0
 10 11  1  0  0  0  0
 11 12  2  0  0  0  0
  4 13  1  0  0  0  0
  4 14  1  0  0  0  0
  4 15  1  0  0  0  0
  5 16  1  0  0  0  0
  9 17  1  0  0  0  0
 10 18  1  0  0  0  0
 11 19  1  0  0  0  0
 12 20  1  0  0  0  0
M  END
>	<analysis_code>
308992

>	<compound_code>
cc_21704

$$$$

Actelion Java MolfileCreator 1.0

 15 15  0  0  0  0  0  0  0  0999 V2000
   -3.4386   -0.2775    0.0000 N   0  0  0  0  0  0  0  0  0  0  0  0
   -2.0002    0.7593    0.0000 N   0  0  0  0  0  0  0  0  0  0  0  0
   -2.5521    2.4534    0.0000 C   0  0  0  0  0  0  0  0  0  0  0  0
   -4.3251    2.4534    0.0000 C   0  0  0  0  0  0  0  0  0  0  0  0
   -4.8770    0.7593    0.0000 C   0  0  0  0  0  0  0  0  0  0  0  0
   -3.4386   -2.0505    0.0000 C   0  0  0  0  0  0  0  0  0  0  0  0
   -1.5104    3.8884    0.0000 C   0  0  0  0  0  0  0  0  0  0  0  0
    0.2530    3.7036    0.0000 Cl  0  0  0  0  0  0  0  0  0  0  0  0
   -4.9357    3.3005   -0.0000 H   0  0  0  0  0  0  0  0  0  0  0  0
   -5.8722    0.4306   -0.0000 H   0  0  0  0  0  0  0  0  0  0  0  0
   -3.4386   -3.2916   -0.0000 H   0  0  0  0  0  0  0  0  0  0  0  0
   -4.6797   -2.0505   -0.0000 H   0  0  0  0  0  0  0  0  0  0  0  0
   -2.1975   -2.0505   -0.0000 H   0  0  0  0  0  0  0  0  0  0  0  0
   -1.3810    5.1228   -0.0000 H   0  0  0  0  0  0  0  0  0  0  0  0
   -2.5147    4.6177   -0.0000 H   0  0  0  0  0  0  0  0  0  0  0  0
  1  2  1  0  0  0  0
  3  4  1  0  0  0  0
  5  1  1  0  0  0  0
  1  6  1  0  0  0  0
  4  5  2  0  0  0  0
  3  7  1  0  0  0  0
  2  3  2  0  0  0  0
  7  8  1  0  0  0  0
  4  9  1  0  0  0  0
  5 10  1  0  0  0  0
  6 11  1  0  0  0  0
  6 12  1  0  0  0  0
  6 13  1  0  0  0  0
  7 14  1  1  0  0  0
  7 15  1  0  0  0  0
M  END
>	<analysis_code>
321723

>	<compound_code>
cc_48324

$$$$

Actelion Java MolfileCreator 1.0

 24 25  0  0  0  0  0  0  0  0999 V2000
   11.9277  -15.0280    0.0000 N   0  0  0  0  0  0  0  0  0  0  0  0
   13.4183  -14.1644    0.0000 C   0  0  0  0  0  0  0  0  0  0  0  0
   13.4123  -12.4378    0.0000 C   0  0  0  0  0  0  0  0  0  0  0  0
   11.9240  -11.5916    0.0000 C   0  0  0  0  0  0  0  0  0  0  0  0
   10.4492  -14.1654    0.0000 C   0  0  0  0  0  0  0  0  0  0  0  0
   10.4577  -12.4546    0.0000 C   0  0  0  0  0  0  0  0  0  0  0  0
    8.9874  -11.6011    0.0000 O   0  0  0  0  0  0  0  0  0  0  0  0
    7.4993  -12.4399    0.0000 C   0  0  0  0  0  0  0  0  0  0  0  0
    7.4908  -14.1505    0.0000 C   0  0  0  0  0  0  0  0  0  0  0  0
    8.9704  -15.0224    0.0000 N   0  0  0  0  0  0  0  0  0  0  0  0
    8.9642  -16.7374    0.0000 C   0  0  0  0  0  0  0  0  0  0  0  0
   14.8859  -11.5771    0.0000 S   0  0  0  0  0  0  0  0  0  0  0  0
   16.3682  -12.4229    0.0000 Cl  0  0  0  0  0  0  0  0  0  0  0  0
   13.6692  -10.3596    0.0000 O   0  0  0  0  0  0  0  0  0  0  0  0
   16.3582  -10.7131    0.0000 O   0  0  0  0  0  0  0  0  0  0  0  0
   14.1666  -14.5959   -0.0000 H   0  0  0  0  0  0  0  0  0  0  0  0
   11.9131  -10.7370   -0.0000 H   0  0  0  0  0  0  0  0  0  0  0  0
    6.9102  -11.3983   -0.0000 H   0  0  0  0  0  0  0  0  0  0  0  0
    6.3028  -12.4293   -0.0000 H   0  0  0  0  0  0  0  0  0  0  0  0
    6.2911  -14.1382   -0.0000 H   0  0  0  0  0  0  0  0  0  0  0  0
    6.8802  -15.1834   -0.0000 H   0  0  0  0  0  0  0  0  0  0  0  0
    8.9599  -17.9379   -0.0000 H   0  0  0  0  0  0  0  0  0  0  0  0
    7.7637  -16.7330   -0.0000 H   0  0  0  0  0  0  0  0  0  0  0  0
   10.1647  -16.7417   -0.0000 H   0  0  0  0  0  0  0  0  0  0  0  0
  3  4  2  0  0  0  0
  4  6  1  0  0  0  0
  5 10  1  0  0  0  0
  6  7  1  0  0  0  0
  7  8  1  0  0  0  0
  8  9  1  0  0  0  0
  9 10  1  0  0  0  0
  5  6  2  0  0  0  0
 10 11  1  0  0  0  0
  1  2  2  0  0  0  0
  3 12  1  0  0  0  0
  5  1  1  0  0  0  0
 12 13  1  0  0  0  0
  2  3  1  0  0  0  0
 12 14  2  0  0  0  0
 12 15  2  0  0  0  0
  2 16  1  0  0  0  0
  4 17  1  0  0  0  0
  8 18  1  1  0  0  0
  8 19  1  0  0  0  0
  9 20  1  1  0  0  0
  9 21  1  0  0  0  0
 11 22  1  0  0  0  0
 11 23  1  0  0  0  0
 11 24  1  0  0  0  0
M  END
>	<analysis_code>
324649

>	<compound_code>
cc_62003

$$$$

Actelion Java MolfileCreator 1.0

 40 42  0  0  0  0  0  0  0  0999 V2000
    6.4060  -18.9277    0.0000 O   0  0  0  0  0  0  0  0  0  0  0  0
    6.4060  -17.2281    0.0000 C   0  0  0  0  0  0  0  0  0  0  0  0
    7.8656  -16.3909    0.0000 C   0  0  0  0  0  0  0  0  0  0  0  0
    9.3338  -17.2281    0.0000 C   0  0  0  0  0  0  0  0  0  0  0  0
    9.3338  -18.9277    0.0000 C   0  0  0  0  0  0  0  0  0  0  0  0
    7.8656  -19.7905    0.0000 C   0  0  0  0  0  0  0  0  0  0  0  0
   10.8056  -16.3802    0.0000 O   0  0  0  0  0  0  0  0  0  0  0  0
   12.2801  -17.2237    0.0000 C   0  0  0  0  0  0  0  0  0  0  0  0
   13.7487  -16.3743    0.0000 C   0  0  0  0  0  0  0  0  0  0  0  0
   15.2220  -17.2164    0.0000 C   0  0  0  0  0  0  0  0  0  0  0  0
   15.2253  -18.9178    0.0000 C   0  0  0  0  0  0  0  0  0  0  0  0
   13.7432  -19.7737    0.0000 C   0  0  0  0  0  0  0  0  0  0  0  0
   12.2758  -18.9182    0.0000 C   0  0  0  0  0  0  0  0  0  0  0  0
   13.7442  -14.6745    0.0000 C   0  0  0  0  0  0  0  0  0  0  0  0
   12.2689  -13.8241    0.0000 O   0  0  0  0  0  0  0  0  0  0  0  0
   15.2150  -13.8166    0.0000 O   0  0  0  0  0  0  0  0  0  0  0  0
   15.2107  -12.1167    0.0000 C   0  0  0  0  0  0  0  0  0  0  0  0
   13.7344  -11.2791    0.0000 C   0  0  0  0  0  0  0  0  0  0  0  0
   13.7292   -9.5810    0.0000 C   0  0  0  0  0  0  0  0  0  0  0  0
   15.2011   -8.7214    0.0000 C   0  0  0  0  0  0  0  0  0  0  0  0
   16.6813   -9.5808    0.0000 C   0  0  0  0  0  0  0  0  0  0  0  0
   16.6793  -11.2761    0.0000 C   0  0  0  0  0  0  0  0  0  0  0  0
   12.2646  -12.1307    0.0000 F   0  0  0  0  0  0  0  0  0  0  0  0
   12.2533   -8.7315    0.0000 F   0  0  0  0  0  0  0  0  0  0  0  0
   15.1990   -7.0216    0.0000 F   0  0  0  0  0  0  0  0  0  0  0  0
   18.1468   -8.7280    0.0000 F   0  0  0  0  0  0  0  0  0  0  0  0
   18.1429  -12.1235    0.0000 F   0  0  0  0  0  0  0  0  0  0  0  0
    5.8245  -16.1970   -0.0000 H   0  0  0  0  0  0  0  0  0  0  0  0
    5.2223  -17.2161   -0.0000 H   0  0  0  0  0  0  0  0  0  0  0  0
    8.4506  -15.3655   -0.0000 H   0  0  0  0  0  0  0  0  0  0  0  0
    7.2701  -15.3716   -0.0000 H   0  0  0  0  0  0  0  0  0  0  0  0
    9.3356  -16.3855   -0.0000 H   0  0  0  0  0  0  0  0  0  0  0  0
    9.9349  -19.9557   -0.0000 H   0  0  0  0  0  0  0  0  0  0  0  0
   10.5246  -18.9210   -0.0000 H   0  0  0  0  0  0  0  0  0  0  0  0
    7.2657  -20.8176   -0.0000 H   0  0  0  0  0  0  0  0  0  0  0  0
    8.4552  -20.8235   -0.0000 H   0  0  0  0  0  0  0  0  0  0  0  0
   15.9570  -16.7867   -0.0000 H   0  0  0  0  0  0  0  0  0  0  0  0
   15.9680  -19.3406   -0.0000 H   0  0  0  0  0  0  0  0  0  0  0  0
   13.7358  -20.6293   -0.0000 H   0  0  0  0  0  0  0  0  0  0  0  0
   11.5400  -19.3377   -0.0000 H   0  0  0  0  0  0  0  0  0  0  0  0
 13  8  1  0  0  0  0
  9 14  1  0  0  0  0
  4  7  1  0  0  0  0
 14 15  2  0  0  0  0
  1  2  1  0  0  0  0
 14 16  1  0  0  0  0
  7  8  1  0  0  0  0
 16 17  1  0  0  0  0
  1  6  1  0  0  0  0
 17 18  2  0  0  0  0
  8  9  2  0  0  0  0
 18 19  1  0  0  0  0
  2  3  1  0  0  0  0
 19 20  2  0  0  0  0
  9 10  1  0  0  0  0
 20 21  1  0  0  0  0
  3  4  1  0  0  0  0
 21 22  2  0  0  0  0
 22 17  1  0  0  0  0
 10 11  2  0  0  0  0
 18 23  1  0  0  0  0
  4  5  1  0  0  0  0
 19 24  1  0  0  0  0
 11 12  1  0  0  0  0
 20 25  1  0  0  0  0
  5  6  1  0  0  0  0
 21 26  1  0  0  0  0
 12 13  2  0  0  0  0
 22 27  1  0  0  0  0
  2 28  1  1  0  0  0
  2 29  1  0  0  0  0
  3 30  1  1  0  0  0
  3 31  1  0  0  0  0
  4 32  1  0  0  0  0
  5 33  1  1  0  0  0
  5 34  1  0  0  0  0
  6 35  1  1  0  0  0
  6 36  1  0  0  0  0
 10 37  1  0  0  0  0
 11 38  1  0  0  0  0
 12 39  1  0  0  0  0
 13 40  1  0  0  0  0
M  END
>	<analysis_code>
326611

>	<compound_code>
cc_52226

$$$$

Actelion Java MolfileCreator 1.0

 22 23  0  0  0  0  0  0  0  0999 V2000
   -9.4690    3.0159    0.0000 C   0  0  0  0  0  0  0  0  0  0  0  0
   -8.2519    1.6901    0.0000 C   0  0  0  0  0  0  0  0  0  0  0  0
   -6.6104    2.4492    0.0000 C   0  0  0  0  0  0  0  0  0  0  0  0
   -6.8227    4.2363    0.0000 C   0  0  0  0  0  0  0  0  0  0  0  0
   -8.5961    4.5897    0.0000 S   0  0  0  0  0  0  0  0  0  0  0  0
   -5.0395    1.5710    0.0000 C   0  0  0  0  0  0  0  0  0  0  0  0
   -5.0235   -0.2236    0.0000 C   0  0  0  0  0  0  0  0  0  0  0  0
   -3.4545   -1.1016    0.0000 C   0  0  0  0  0  0  0  0  0  0  0  0
   -1.9065   -0.1800    0.0000 C   0  0  0  0  0  0  0  0  0  0  0  0
   -1.9376    1.6286    0.0000 C   0  0  0  0  0  0  0  0  0  0  0  0
   -3.5075    2.4982    0.0000 C   0  0  0  0  0  0  0  0  0  0  0  0
   -0.3346   -1.0560    0.0000 C   0  0  0  0  0  0  0  0  0  0  0  0
    1.2100   -0.1324    0.0000 Br  0  0  0  0  0  0  0  0  0  0  0  0
  -10.5141    2.8919   -0.0000 H   0  0  0  0  0  0  0  0  0  0  0  0
   -8.4640    0.6476   -0.0000 H   0  0  0  0  0  0  0  0  0  0  0  0
   -6.0421    4.9532   -0.0000 H   0  0  0  0  0  0  0  0  0  0  0  0
   -5.8001   -0.6819   -0.0000 H   0  0  0  0  0  0  0  0  0  0  0  0
   -3.4441   -2.0013   -0.0000 H   0  0  0  0  0  0  0  0  0  0  0  0
   -1.1683    2.0980   -0.0000 H   0  0  0  0  0  0  0  0  0  0  0  0
   -3.5265    3.3967   -0.0000 H   0  0  0  0  0  0  0  0  0  0  0  0
   -0.9479   -2.1563   -0.0000 H   0  0  0  0  0  0  0  0  0  0  0  0
    0.3117   -2.1372   -0.0000 H   0  0  0  0  0  0  0  0  0  0  0  0
  6  7  2  0  0  0  0
  2  3  1  0  0  0  0
  7  8  1  0  0  0  0
  1  2  2  0  0  0  0
  8  9  2  0  0  0  0
  3  4  2  0  0  0  0
  9 10  1  0  0  0  0
  5  1  1  0  0  0  0
 10 11  2  0  0  0  0
 11  6  1  0  0  0  0
  9 12  1  0  0  0  0
  3  6  1  0  0  0  0
  4  5  1  0  0  0  0
 12 13  1  0  0  0  0
  1 14  1  0  0  0  0
  2 15  1  0  0  0  0
  4 16  1  0  0  0  0
  7 17  1  0  0  0  0
  8 18  1  0  0  0  0
 10 19  1  0  0  0  0
 11 20  1  0  0  0  0
 12 21  1  1  0  0  0
 12 22  1  0  0  0  0
M  END
>	<analysis_code>
318869

>	<compound_code>
cc_48708

$$$$

Actelion Java MolfileCreator 1.0

 17 18  0  0  0  0  0  0  0  0999 V2000
   -2.7253   -1.8343    0.0000 C   0  0  0  0  0  0  0  0  0  0  0  0
   -1.1654   -0.9623    0.0000 C   0  0  0  0  0  0  0  0  0  0  0  0
   -1.1632    0.8353    0.0000 C   0  0  0  0  0  0  0  0  0  0  0  0
   -2.7061    1.7121    0.0000 C   0  0  0  0  0  0  0  0  0  0  0  0
    0.3909    1.7153    0.0000 C   0  0  0  0  0  0  0  0  0  0  0  0
    1.9342    0.8325    0.0000 O   0  0  0  0  0  0  0  0  0  0  0  0
   -5.9233    1.4056    0.0000 C   0  0  0  0  0  0  0  0  0  0  0  0
   -6.9866   -0.0237    0.0000 C   0  0  0  0  0  0  0  0  0  0  0  0
   -5.9533   -1.4747    0.0000 S   0  0  0  0  0  0  0  0  0  0  0  0
   -4.2492   -0.9428    0.0000 C   0  0  0  0  0  0  0  0  0  0  0  0
   -4.2306    0.8384    0.0000 C   0  0  0  0  0  0  0  0  0  0  0  0
   -2.7433   -2.7160   -0.0000 H   0  0  0  0  0  0  0  0  0  0  0  0
   -0.3865   -1.4250   -0.0000 H   0  0  0  0  0  0  0  0  0  0  0  0
   -2.7153    2.5874   -0.0000 H   0  0  0  0  0  0  0  0  0  0  0  0
    0.3963    2.5968   -0.0000 H   0  0  0  0  0  0  0  0  0  0  0  0
   -6.2380    2.4039   -0.0000 H   0  0  0  0  0  0  0  0  0  0  0  0
   -8.0348   -0.0130   -0.0000 H   0  0  0  0  0  0  0  0  0  0  0  0
  4 11  1  0  0  0  0
  3  5  1  0  0  0  0
  5  6  2  0  0  0  0
 10 11  2  0  0  0  0
 10  1  1  0  0  0  0
  8  9  1  0  0  0  0
  1  2  2  0  0  0  0
  2  3  1  0  0  0  0
  3  4  2  0  0  0  0
  7  8  2  0  0  0  0
  9 10  1  0  0  0  0
 11  7  1  0  0  0  0
  1 12  1  0  0  0  0
  2 13  1  0  0  0  0
  4 14  1  0  0  0  0
  5 15  1  0  0  0  0
  7 16  1  0  0  0  0
  8 17  1  0  0  0  0
M  END
>	<analysis_code>
328286

>	<compound_code>
cc_24804

$$$$

Actelion Java MolfileCreator 1.0

 19 20  0  0  0  0  0  0  0  0999 V2000
    0.6695    0.7727    0.0000 C   0  0  0  0  0  0  0  0  0  0  0  0
    0.6615   -0.7674    0.0000 C   0  0  0  0  0  0  0  0  0  0  0  0
   -0.6668    1.5427    0.0000 C   0  0  0  0  0  0  0  0  0  0  0  0
    2.0057    1.5374    0.0000 N   0  0  0  0  0  0  0  0  0  0  0  0
   -0.6668   -1.5374    0.0000 C   0  0  0  0  0  0  0  0  0  0  0  0
    1.9925   -1.5427    0.0000 N   0  0  0  0  0  0  0  0  0  0  0  0
   -2.0005    0.7727    0.0000 C   0  0  0  0  0  0  0  0  0  0  0  0
    3.3341    0.7621    0.0000 C   0  0  0  0  0  0  0  0  0  0  0  0
   -2.0005   -0.7674    0.0000 C   0  0  0  0  0  0  0  0  0  0  0  0
    3.3288   -0.7780    0.0000 C   0  0  0  0  0  0  0  0  0  0  0  0
   -3.3341    1.5427    0.0000 C   0  0  0  0  0  0  0  0  0  0  0  0
   -0.6681    2.3127   -0.0000 H   0  0  0  0  0  0  0  0  0  0  0  0
   -0.6641   -2.3074   -0.0000 H   0  0  0  0  0  0  0  0  0  0  0  0
    4.0009    1.1445   -0.0000 H   0  0  0  0  0  0  0  0  0  0  0  0
   -2.6673   -1.1525   -0.0000 H   0  0  0  0  0  0  0  0  0  0  0  0
    3.9943   -1.1657   -0.0000 H   0  0  0  0  0  0  0  0  0  0  0  0
   -4.2676    2.0817   -0.0000 H   0  0  0  0  0  0  0  0  0  0  0  0
   -2.7951    2.4762   -0.0000 H   0  0  0  0  0  0  0  0  0  0  0  0
   -3.8731    0.6092   -0.0000 H   0  0  0  0  0  0  0  0  0  0  0  0
  1  2  1  0  0  0  0
  1  3  2  0  0  0  0
  1  4  1  0  0  0  0
  2  5  2  0  0  0  0
  2  6  1  0  0  0  0
  3  7  1  0  0  0  0
  4  8  2  0  0  0  0
  5  9  1  0  0  0  0
  6 10  2  0  0  0  0
  7 11  1  0  0  0  0
  7  9  2  0  0  0  0
  8 10  1  0  0  0  0
  3 12  1  0  0  0  0
  5 13  1  0  0  0  0
  8 14  1  0  0  0  0
  9 15  1  0  0  0  0
 10 16  1  0  0  0  0
 11 17  1  0  0  0  0
 11 18  1  0  0  0  0
 11 19  1  0  0  0  0
M  END
>	<analysis_code>
312315

>	<compound_code>
rdp_00265

$$$$

Actelion Java MolfileCreator 1.0

 18 18  0  0  0  0  0  0  0  0999 V2000
    2.0042    1.0083    0.0000 S   0  0  0  0  0  0  0  0  0  0  0  0
    0.6667    0.2333    0.0000 C   0  0  0  0  0  0  0  0  0  0  0  0
    0.6667   -1.3042    0.0000 C   0  0  0  0  0  0  0  0  0  0  0  0
    3.0792    2.0833    0.0000 O   0  0  0  0  0  0  0  0  0  0  0  0
    0.9042    2.0833    0.0000 O   0  0  0  0  0  0  0  0  0  0  0  0
   -0.6625    1.0083    0.0000 C   0  0  0  0  0  0  0  0  0  0  0  0
    3.3250    0.2208    0.0000 Cl  0  0  0  0  0  0  0  0  0  0  0  0
   -0.6708   -2.0750    0.0000 C   0  0  0  0  0  0  0  0  0  0  0  0
   -1.9958   -1.2917    0.0000 C   0  0  0  0  0  0  0  0  0  0  0  0
   -1.9958    0.2333    0.0000 C   0  0  0  0  0  0  0  0  0  0  0  0
   -3.3333   -2.0625    0.0000 Br  0  0  0  0  0  0  0  0  0  0  0  0
    2.0042   -2.0750    0.0000 C   0  0  0  0  0  0  0  0  0  0  0  0
   -0.6605    1.7833   -0.0000 H   0  0  0  0  0  0  0  0  0  0  0  0
   -0.6770   -2.8521   -0.0000 H   0  0  0  0  0  0  0  0  0  0  0  0
   -2.6625    0.6083   -0.0000 H   0  0  0  0  0  0  0  0  0  0  0  0
    2.9404   -2.6146   -0.0000 H   0  0  0  0  0  0  0  0  0  0  0  0
    1.4646   -3.0113   -0.0000 H   0  0  0  0  0  0  0  0  0  0  0  0
    2.5438   -1.1388   -0.0000 H   0  0  0  0  0  0  0  0  0  0  0  0
  2  1  1  0  0  0  0
  3  2  1  0  0  0  0
  4  1  2  0  0  0  0
  5  1  2  0  0  0  0
  6  2  2  0  0  0  0
  7  1  1  0  0  0  0
  8  3  2  0  0  0  0
  9 10  2  0  0  0  0
 10  6  1  0  0  0  0
 11  9  1  0  0  0  0
 12  3  1  0  0  0  0
  9  8  1  0  0  0  0
  6 13  1  0  0  0  0
  8 14  1  0  0  0  0
 10 15  1  0  0  0  0
 12 16  1  0  0  0  0
 12 17  1  0  0  0  0
 12 18  1  0  0  0  0
M  END
>	<analysis_code>
313023

>	<compound_code>
rdp_00246

$$$$

Actelion Java MolfileCreator 1.0

 19 19  0  0  0  0  0  0  0  0999 V2000
   -0.3252    3.9128    0.0000 C   0  0  0  0  0  0  0  0  0  0  0  0
   -0.3252    2.0726    0.0000 C   0  0  0  0  0  0  0  0  0  0  0  0
    1.2629    1.1617    0.0000 O   0  0  0  0  0  0  0  0  0  0  0  0
    2.8511    2.0726    0.0000 C   0  0  0  0  0  0  0  0  0  0  0  0
    2.8511    3.9128    0.0000 C   0  0  0  0  0  0  0  0  0  0  0  0
    1.2629    4.8421    0.0000 C   0  0  0  0  0  0  0  0  0  0  0  0
    1.2629    6.6823    0.0000 C   0  0  0  0  0  0  0  0  0  0  0  0
    2.8567    7.6024    0.0000 Br  0  0  0  0  0  0  0  0  0  0  0  0
   -0.9724    5.0265   -0.0000 H   0  0  0  0  0  0  0  0  0  0  0  0
   -1.6133    3.9092   -0.0000 H   0  0  0  0  0  0  0  0  0  0  0  0
   -1.6101    2.0652   -0.0000 H   0  0  0  0  0  0  0  0  0  0  0  0
   -0.9612    0.9562   -0.0000 H   0  0  0  0  0  0  0  0  0  0  0  0
    3.4871    0.9562   -0.0000 H   0  0  0  0  0  0  0  0  0  0  0  0
    4.1359    2.0652   -0.0000 H   0  0  0  0  0  0  0  0  0  0  0  0
    4.1392    3.9092   -0.0000 H   0  0  0  0  0  0  0  0  0  0  0  0
    3.4983    5.0265   -0.0000 H   0  0  0  0  0  0  0  0  0  0  0  0
    1.2629    3.9128   -0.0000 H   0  0  0  0  0  0  0  0  0  0  0  0
    0.6188    7.7978   -0.0000 H   0  0  0  0  0  0  0  0  0  0  0  0
   -0.0252    6.6822   -0.0000 H   0  0  0  0  0  0  0  0  0  0  0  0
  1  6  1  0  0  0  0
  2  3  1  0  0  0  0
  3  4  1  0  0  0  0
  4  5  1  0  0  0  0
  5  6  1  0  0  0  0
  6  7  1  0  0  0  0
  1  2  1  0  0  0  0
  7  8  1  0  0  0  0
  1  9  1  1  0  0  0
  1 10  1  0  0  0  0
  2 11  1  1  0  0  0
  2 12  1  0  0  0  0
  4 13  1  1  0  0  0
  4 14  1  0  0  0  0
  5 15  1  1  0  0  0
  5 16  1  0  0  0  0
  6 17  1  0  0  0  0
  7 18  1  1  0  0  0
  7 19  1  0  0  0  0
M  END
>	<analysis_code>
315616

>	<compound_code>
cc_29908

$$$$

Actelion Java MolfileCreator 1.0

 32 33  0  0  0  0  0  0  0  0999 V2000
    1.0272    2.6352    0.0000 C   0  0  0  0  0  0  0  0  0  0  0  0
    1.0248    0.8248    0.0000 C   0  0  0  0  0  0  0  0  0  0  0  0
    2.5890   -0.0788    0.0000 C   0  0  0  0  0  0  0  0  0  0  0  0
    4.1568    0.8257    0.0000 C   0  0  0  0  0  0  0  0  0  0  0  0
    4.1506    2.6433    0.0000 C   0  0  0  0  0  0  0  0  0  0  0  0
    2.5851    3.5386    0.0000 C   0  0  0  0  0  0  0  0  0  0  0  0
   -0.5364    3.5377    0.0000 O   0  0  0  0  0  0  0  0  0  0  0  0
   -2.0997    2.6345    0.0000 C   0  0  0  0  0  0  0  0  0  0  0  0
   -3.6635    3.5368    0.0000 C   0  0  0  0  0  0  0  0  0  0  0  0
   -5.2266    2.6339    0.0000 N   0  0  0  0  0  0  0  0  0  0  0  0
   -6.7985    3.5431    0.0000 C   0  0  0  0  0  0  0  0  0  0  0  0
   -8.3573    2.6477    0.0000 C   0  0  0  0  0  0  0  0  0  0  0  0
   -8.3660    0.8416    0.0000 O   0  0  0  0  0  0  0  0  0  0  0  0
   -6.8027   -0.0654    0.0000 C   0  0  0  0  0  0  0  0  0  0  0  0
   -5.2306    0.8335    0.0000 C   0  0  0  0  0  0  0  0  0  0  0  0
    5.7107    3.5517    0.0000 Br  0  0  0  0  0  0  0  0  0  0  0  0
    0.2415    0.3714   -0.0000 H   0  0  0  0  0  0  0  0  0  0  0  0
    2.5873   -0.9828   -0.0000 H   0  0  0  0  0  0  0  0  0  0  0  0
    4.9437    0.3691   -0.0000 H   0  0  0  0  0  0  0  0  0  0  0  0
    2.5813    4.4379   -0.0000 H   0  0  0  0  0  0  0  0  0  0  0  0
   -2.7314    1.5399   -0.0000 H   0  0  0  0  0  0  0  0  0  0  0  0
   -1.4675    1.5402   -0.0000 H   0  0  0  0  0  0  0  0  0  0  0  0
   -3.0321    4.6314   -0.0000 H   0  0  0  0  0  0  0  0  0  0  0  0
   -4.2958    4.6310   -0.0000 H   0  0  0  0  0  0  0  0  0  0  0  0
   -6.1741    4.6430   -0.0000 H   0  0  0  0  0  0  0  0  0  0  0  0
   -7.4389    4.6338   -0.0000 H   0  0  0  0  0  0  0  0  0  0  0  0
   -8.9797    3.7447   -0.0000 H   0  0  0  0  0  0  0  0  0  0  0  0
   -9.6186    2.6572   -0.0000 H   0  0  0  0  0  0  0  0  0  0  0  0
   -7.4412   -1.1591   -0.0000 H   0  0  0  0  0  0  0  0  0  0  0  0
   -6.1748   -1.1653   -0.0000 H   0  0  0  0  0  0  0  0  0  0  0  0
   -4.5965   -0.2599   -0.0000 H   0  0  0  0  0  0  0  0  0  0  0  0
   -3.9666    0.8360   -0.0000 H   0  0  0  0  0  0  0  0  0  0  0  0
  4  5  1  0  0  0  0
  7  8  1  0  0  0  0
  2  3  1  0  0  0  0
  8  9  1  0  0  0  0
  5  6  2  0  0  0  0
  9 10  1  0  0  0  0
 10 11  1  0  0  0  0
  6  1  1  0  0  0  0
  1  2  2  0  0  0  0
  3  4  2  0  0  0  0
 10 15  1  0  0  0  0
 11 12  1  0  0  0  0
 12 13  1  0  0  0  0
 13 14  1  0  0  0  0
 14 15  1  0  0  0  0
  5 16  1  0  0  0  0
  1  7  1  0  0  0  0
  2 17  1  0  0  0  0
  3 18  1  0  0  0  0
  4 19  1  0  0  0  0
  6 20  1  0  0  0  0
  8 21  1  1  0  0  0
  8 22  1  0  0  0  0
  9 23  1  1  0  0  0
  9 24  1  0  0  0  0
 11 25  1  1  0  0  0
 11 26  1  0  0  0  0
 12 27  1  1  0  0  0
 12 28  1  0  0  0  0
 14 29  1  1  0  0  0
 14 30  1  0  0  0  0
 15 31  1  1  0  0  0
 15 32  1  0  0  0  0
M  END
>	<analysis_code>
307390

>	<compound_code>
cc_42010

$$$$

Actelion Java MolfileCreator 1.0

 25 26  0  0  0  0  0  0  0  0999 V2000
   14.0567   -9.1503    0.0000 O   0  0  0  0  0  0  0  0  0  0  0  0
   15.5932   -8.2646    0.0000 S   0  0  0  0  0  0  0  0  0  0  0  0
   17.1293   -9.1503    0.0000 O   0  0  0  0  0  0  0  0  0  0  0  0
    6.4204   -4.6969    0.0000 C   0  0  0  0  0  0  0  0  0  0  0  0
    6.4180   -2.9115    0.0000 C   0  0  0  0  0  0  0  0  0  0  0  0
    7.9528   -2.0252    0.0000 C   0  0  0  0  0  0  0  0  0  0  0  0
    9.4912   -2.9126    0.0000 C   0  0  0  0  0  0  0  0  0  0  0  0
    9.4850   -4.7046    0.0000 C   0  0  0  0  0  0  0  0  0  0  0  0
    7.9489   -5.5832    0.0000 C   0  0  0  0  0  0  0  0  0  0  0  0
    4.8897   -2.0275    0.0000 Cl  0  0  0  0  0  0  0  0  0  0  0  0
   11.0090   -5.5957    0.0000 C   0  0  0  0  0  0  0  0  0  0  0  0
   12.5430   -4.7093    0.0000 C   0  0  0  0  0  0  0  0  0  0  0  0
   14.0752   -5.5991    0.0000 C   0  0  0  0  0  0  0  0  0  0  0  0
   14.0608   -7.3720    0.0000 C   0  0  0  0  0  0  0  0  0  0  0  0
   12.5138   -8.2521    0.0000 C   0  0  0  0  0  0  0  0  0  0  0  0
   10.9949   -7.3585    0.0000 C   0  0  0  0  0  0  0  0  0  0  0  0
   17.1331   -7.3945    0.0000 Cl  0  0  0  0  0  0  0  0  0  0  0  0
    5.6573   -5.1464   -0.0000 H   0  0  0  0  0  0  0  0  0  0  0  0
    7.9510   -1.1383   -0.0000 H   0  0  0  0  0  0  0  0  0  0  0  0
   10.2636   -2.4603   -0.0000 H   0  0  0  0  0  0  0  0  0  0  0  0
    7.9452   -6.4657   -0.0000 H   0  0  0  0  0  0  0  0  0  0  0  0
   12.5438   -3.8213   -0.0000 H   0  0  0  0  0  0  0  0  0  0  0  0
   14.8485   -5.1575   -0.0000 H   0  0  0  0  0  0  0  0  0  0  0  0
   12.4997   -9.1390   -0.0000 H   0  0  0  0  0  0  0  0  0  0  0  0
   10.2283   -7.7931   -0.0000 H   0  0  0  0  0  0  0  0  0  0  0  0
  9  4  1  0  0  0  0
  2  3  2  0  0  0  0
  5 10  1  0  0  0  0
  5  6  1  0  0  0  0
  8 11  1  0  0  0  0
  1  2  2  0  0  0  0
 11 12  2  0  0  0  0
  6  7  2  0  0  0  0
 12 13  1  0  0  0  0
 13 14  2  0  0  0  0
  7  8  1  0  0  0  0
 14 15  1  0  0  0  0
  4  5  2  0  0  0  0
 15 16  2  0  0  0  0
 16 11  1  0  0  0  0
 14  2  1  0  0  0  0
  8  9  2  0  0  0  0
  2 17  1  0  0  0  0
  4 18  1  0  0  0  0
  6 19  1  0  0  0  0
  7 20  1  0  0  0  0
  9 21  1  0  0  0  0
 12 22  1  0  0  0  0
 13 23  1  0  0  0  0
 15 24  1  0  0  0  0
 16 25  1  0  0  0  0
M  END
>	<analysis_code>
313982

>	<compound_code>
mo_07005

$$$$

Actelion Java MolfileCreator 1.0

 15 15  0  0  0  0  0  0  0  0999 V2000
   -2.4454   -2.9069    0.0000 S   0  0  0  0  0  0  0  0  0  0  0  0
   -1.0720   -1.9170    0.0000 C   0  0  0  0  0  0  0  0  0  0  0  0
   -1.5990   -0.2994    0.0000 C   0  0  0  0  0  0  0  0  0  0  0  0
   -3.2919   -0.2994    0.0000 C   0  0  0  0  0  0  0  0  0  0  0  0
   -3.8189   -1.9170    0.0000 C   0  0  0  0  0  0  0  0  0  0  0  0
    0.5372   -2.4426    0.0000 C   0  0  0  0  0  0  0  0  0  0  0  0
    1.7972   -1.3115    0.0000 O   0  0  0  0  0  0  0  0  0  0  0  0
    0.8867   -4.0992    0.0000 O   0  0  0  0  0  0  0  0  0  0  0  0
   -0.6043    1.0708    0.0000 Br  0  0  0  0  0  0  0  0  0  0  0  0
    3.4066   -1.8370    0.0000 C   0  0  0  0  0  0  0  0  0  0  0  0
   -3.8749    0.5094   -0.0000 H   0  0  0  0  0  0  0  0  0  0  0  0
   -4.7691   -2.2309   -0.0000 H   0  0  0  0  0  0  0  0  0  0  0  0
    4.5332   -2.2049   -0.0000 H   0  0  0  0  0  0  0  0  0  0  0  0
    3.0387   -2.9636   -0.0000 H   0  0  0  0  0  0  0  0  0  0  0  0
    3.7745   -0.7104   -0.0000 H   0  0  0  0  0  0  0  0  0  0  0  0
  6  8  2  0  0  0  0
  4  5  2  0  0  0  0
  2  3  2  0  0  0  0
  2  6  1  0  0  0  0
  1  2  1  0  0  0  0
  6  7  1  0  0  0  0
  3  4  1  0  0  0  0
  3  9  1  0  0  0  0
  5  1  1  0  0  0  0
  7 10  1  0  0  0  0
  4 11  1  0  0  0  0
  5 12  1  0  0  0  0
 10 13  1  0  0  0  0
 10 14  1  0  0  0  0
 10 15  1  0  0  0  0
M  END
>	<analysis_code>
327366

>	<compound_code>
sew_02691

$$$$

Actelion Java MolfileCreator 1.0

 23 23  0  0  0  0  0  0  0  0999 V2000
   13.0535  -31.9667    0.0000 C   0  0  0  0  0  0  0  0  0  0  0  0
   14.6639  -31.0414    0.0000 C   0  0  0  0  0  0  0  0  0  0  0  0
   11.4364  -31.0414    0.0000 C   0  0  0  0  0  0  0  0  0  0  0  0
   14.6728  -29.1885    0.0000 O   0  0  0  0  0  0  0  0  0  0  0  0
    9.8530  -31.9667    0.0000 C   0  0  0  0  0  0  0  0  0  0  0  0
   13.0535  -33.8488    0.0000 C   0  0  0  0  0  0  0  0  0  0  0  0
   11.4364  -34.7742    0.0000 C   0  0  0  0  0  0  0  0  0  0  0  0
   16.2562  -31.9959    0.0000 C   0  0  0  0  0  0  0  0  0  0  0  0
    9.8530  -33.8196    0.0000 C   0  0  0  0  0  0  0  0  0  0  0  0
    8.2247  -31.0414    0.0000 C   0  0  0  0  0  0  0  0  0  0  0  0
    6.6346  -31.9667    0.0000 C   0  0  0  0  0  0  0  0  0  0  0  0
   11.4196  -30.1161   -0.0000 H   0  0  0  0  0  0  0  0  0  0  0  0
   13.8621  -34.3272   -0.0000 H   0  0  0  0  0  0  0  0  0  0  0  0
   11.4196  -35.7141   -0.0000 H   0  0  0  0  0  0  0  0  0  0  0  0
   17.3709  -32.6641   -0.0000 H   0  0  0  0  0  0  0  0  0  0  0  0
   15.5881  -33.1106   -0.0000 H   0  0  0  0  0  0  0  0  0  0  0  0
   16.9244  -30.8813   -0.0000 H   0  0  0  0  0  0  0  0  0  0  0  0
    9.0613  -34.2688   -0.0000 H   0  0  0  0  0  0  0  0  0  0  0  0
    8.8511  -29.9029   -0.0000 H   0  0  0  0  0  0  0  0  0  0  0  0
    7.5519  -29.9297   -0.0000 H   0  0  0  0  0  0  0  0  0  0  0  0
    5.5215  -32.6145   -0.0000 H   0  0  0  0  0  0  0  0  0  0  0  0
    5.9868  -30.8536   -0.0000 H   0  0  0  0  0  0  0  0  0  0  0  0
    7.2823  -33.0798   -0.0000 H   0  0  0  0  0  0  0  0  0  0  0  0
  2  1  1  0  0  0  0
  3  1  2  0  0  0  0
  4  2  2  0  0  0  0
  5  3  1  0  0  0  0
  6  1  1  0  0  0  0
  7  6  2  0  0  0  0
  8  2  1  0  0  0  0
  9  7  1  0  0  0  0
 10  5  1  0  0  0  0
 11 10  1  0  0  0  0
  5  9  2  0  0  0  0
  3 12  1  0  0  0  0
  6 13  1  0  0  0  0
  7 14  1  0  0  0  0
  8 15  1  0  0  0  0
  8 16  1  0  0  0  0
  8 17  1  0  0  0  0
  9 18  1  0  0  0  0
 10 19  1  1  0  0  0
 10 20  1  0  0  0  0
 11 21  1  0  0  0  0
 11 22  1  0  0  0  0
 11 23  1  0  0  0  0
M  END
>	<analysis_code>
318928

>	<compound_code>
tl_00574

$$$$

Actelion Java MolfileCreator 1.0

 17 18  0  0  0  0  0  0  0  0999 V2000
   11.1472   -5.4102    0.0000 C   0  0  0  0  0  0  0  0  0  0  0  0
    9.5860   -6.3180    0.0000 N   0  0  0  0  0  0  0  0  0  0  0  0
   12.6994   -6.2999    0.0000 C   0  0  0  0  0  0  0  0  0  0  0  0
   11.1382   -3.6039    0.0000 C   0  0  0  0  0  0  0  0  0  0  0  0
   12.6994   -8.0973    0.0000 Br  0  0  0  0  0  0  0  0  0  0  0  0
   14.2609   -3.6039    0.0000 C   0  0  0  0  0  0  0  0  0  0  0  0
    8.0337   -5.4104    0.0000 C   0  0  0  0  0  0  0  0  0  0  0  0
   14.2609   -5.4102    0.0000 C   0  0  0  0  0  0  0  0  0  0  0  0
   12.6994   -2.7052    0.0000 C   0  0  0  0  0  0  0  0  0  0  0  0
    9.5768   -2.7052    0.0000 C   0  0  0  0  0  0  0  0  0  0  0  0
    8.0245   -3.6130    0.0000 C   0  0  0  0  0  0  0  0  0  0  0  0
   15.0416   -3.1501   -0.0000 H   0  0  0  0  0  0  0  0  0  0  0  0
    7.2621   -5.8553   -0.0000 H   0  0  0  0  0  0  0  0  0  0  0  0
   15.0416   -5.8685   -0.0000 H   0  0  0  0  0  0  0  0  0  0  0  0
   12.6993   -1.8065   -0.0000 H   0  0  0  0  0  0  0  0  0  0  0  0
    9.5722   -1.8019   -0.0000 H   0  0  0  0  0  0  0  0  0  0  0  0
    7.2438   -3.1683   -0.0000 H   0  0  0  0  0  0  0  0  0  0  0  0
  2  1  1  0  0  0  0
  3  1  2  0  0  0  0
  4  1  1  0  0  0  0
  5  3  1  0  0  0  0
  6  9  1  0  0  0  0
  7  2  2  0  0  0  0
  8  3  1  0  0  0  0
  9  4  2  0  0  0  0
 10  4  1  0  0  0  0
 11 10  2  0  0  0  0
  6  8  2  0  0  0  0
 11  7  1  0  0  0  0
  6 12  1  0  0  0  0
  7 13  1  0  0  0  0
  8 14  1  0  0  0  0
  9 15  1  0  0  0  0
 10 16  1  0  0  0  0
 11 17  1  0  0  0  0
M  END
>	<analysis_code>
318600

>	<compound_code>
cc_04310

$$$$

Actelion Java MolfileCreator 1.0

 18 19  0  0  0  0  0  0  0  0999 V2000
   -0.7630   -0.0746    0.0000 S   0  0  0  0  0  0  0  0  0  0  0  0
    0.5693    0.8858    0.0000 C   0  0  0  0  0  0  0  0  0  0  0  0
    0.0581    2.4550    0.0000 C   0  0  0  0  0  0  0  0  0  0  0  0
   -1.5841    2.4550    0.0000 C   0  0  0  0  0  0  0  0  0  0  0  0
   -2.0953    0.8858    0.0000 C   0  0  0  0  0  0  0  0  0  0  0  0
    2.1303    0.3760    0.0000 S   0  0  0  0  0  0  0  0  0  0  0  0
    3.3523    1.4730    0.0000 Cl  0  0  0  0  0  0  0  0  0  0  0  0
    1.2939   -1.0367    0.0000 O   0  0  0  0  0  0  0  0  0  0  0  0
    3.5416   -0.4395    0.0000 O   0  0  0  0  0  0  0  0  0  0  0  0
   -3.6565    0.3760    0.0000 C   0  0  0  0  0  0  0  0  0  0  0  0
   -4.9908    1.3462    0.0000 O   0  0  0  0  0  0  0  0  0  0  0  0
   -6.3181    0.3790    0.0000 C   0  0  0  0  0  0  0  0  0  0  0  0
   -5.8081   -1.1822    0.0000 N   0  0  0  0  0  0  0  0  0  0  0  0
   -4.1661   -1.1794    0.0000 C   0  0  0  0  0  0  0  0  0  0  0  0
    0.6236    3.2396   -0.0000 H   0  0  0  0  0  0  0  0  0  0  0  0
   -2.1496    3.2396   -0.0000 H   0  0  0  0  0  0  0  0  0  0  0  0
   -7.2367    0.6760   -0.0000 H   0  0  0  0  0  0  0  0  0  0  0  0
   -3.5999   -1.9557   -0.0000 H   0  0  0  0  0  0  0  0  0  0  0  0
  6  7  1  0  0  0  0
  2  3  2  0  0  0  0
  6  8  2  0  0  0  0
  1  2  1  0  0  0  0
  6  9  2  0  0  0  0
  3  4  1  0  0  0  0
  5 10  1  0  0  0  0
 10 11  1  0  0  0  0
  5  1  1  0  0  0  0
  2  6  1  0  0  0  0
  4  5  2  0  0  0  0
 11 12  1  0  0  0  0
 12 13  2  0  0  0  0
 13 14  1  0  0  0  0
 14 10  2  0  0  0  0
  3 15  1  0  0  0  0
  4 16  1  0  0  0  0
 12 17  1  0  0  0  0
 14 18  1  0  0  0  0
M  END
>	<analysis_code>
317421

>	<compound_code>
cc_14203

$$$$

Actelion Java MolfileCreator 1.0

 15 15  0  0  0  0  0  0  0  0999 V2000
   10.4471   -4.3847    0.0000 C   0  0  0  0  0  0  0  0  0  0  0  0
   10.3931   -2.5946    0.0000 O   0  0  0  0  0  0  0  0  0  0  0  0
   10.5515   -7.9535    0.0000 O   0  0  0  0  0  0  0  0  0  0  0  0
    8.9382   -5.3191    0.0000 C   0  0  0  0  0  0  0  0  0  0  0  0
   12.0224   -5.2169    0.0000 C   0  0  0  0  0  0  0  0  0  0  0  0
   12.0765   -7.0073    0.0000 C   0  0  0  0  0  0  0  0  0  0  0  0
    8.9923   -7.1097    0.0000 C   0  0  0  0  0  0  0  0  0  0  0  0
    8.2899   -4.2525   -0.0000 H   0  0  0  0  0  0  0  0  0  0  0  0
    7.6903   -5.3472   -0.0000 H   0  0  0  0  0  0  0  0  0  0  0  0
   13.2719   -5.1687   -0.0000 H   0  0  0  0  0  0  0  0  0  0  0  0
   12.6054   -4.1106   -0.0000 H   0  0  0  0  0  0  0  0  0  0  0  0
   12.7393   -8.0731   -0.0000 H   0  0  0  0  0  0  0  0  0  0  0  0
   13.3309   -6.9662   -0.0000 H   0  0  0  0  0  0  0  0  0  0  0  0
    7.7457   -7.1571   -0.0000 H   0  0  0  0  0  0  0  0  0  0  0  0
    8.4100   -8.2130   -0.0000 H   0  0  0  0  0  0  0  0  0  0  0  0
  2  1  2  0  0  0  0
  3  6  1  0  0  0  0
  4  1  1  0  0  0  0
  5  1  1  0  0  0  0
  6  5  1  0  0  0  0
  7  4  1  0  0  0  0
  7  3  1  0  0  0  0
  4  8  1  1  0  0  0
  4  9  1  0  0  0  0
  5 10  1  1  0  0  0
  5 11  1  0  0  0  0
  6 12  1  1  0  0  0
  6 13  1  0  0  0  0
  7 14  1  1  0  0  0
  7 15  1  0  0  0  0
M  END
>	<analysis_code>
311977

>	<compound_code>
sb_01650

$$$$

Actelion Java MolfileCreator 1.0

 12 12  0  0  0  0  0  0  0  0999 V2000
    9.3203   -8.1187    0.0000 O   0  0  0  0  0  0  0  0  0  0  0  0
   10.7394   -7.0959    0.0000 C   0  0  0  0  0  0  0  0  0  0  0  0
   10.1949   -5.4245    0.0000 C   0  0  0  0  0  0  0  0  0  0  0  0
    8.4457   -5.4245    0.0000 C   0  0  0  0  0  0  0  0  0  0  0  0
    7.9012   -7.0959    0.0000 C   0  0  0  0  0  0  0  0  0  0  0  0
   12.4023   -7.6389    0.0000 C   0  0  0  0  0  0  0  0  0  0  0  0
   11.2226   -4.0088    0.0000 Br  0  0  0  0  0  0  0  0  0  0  0  0
    7.8433   -4.5888   -0.0000 H   0  0  0  0  0  0  0  0  0  0  0  0
    6.9194   -7.4202   -0.0000 H   0  0  0  0  0  0  0  0  0  0  0  0
   13.5664   -8.0190   -0.0000 H   0  0  0  0  0  0  0  0  0  0  0  0
   12.0222   -8.8030   -0.0000 H   0  0  0  0  0  0  0  0  0  0  0  0
   12.7824   -6.4749   -0.0000 H   0  0  0  0  0  0  0  0  0  0  0  0
  2  3  2  0  0  0  0
  1  2  1  0  0  0  0
  3  4  1  0  0  0  0
  5  1  1  0  0  0  0
  2  6  1  0  0  0  0
  4  5  2  0  0  0  0
  3  7  1  0  0  0  0
  4  8  1  0  0  0  0
  5  9  1  0  0  0  0
  6 10  1  0  0  0  0
  6 11  1  0  0  0  0
  6 12  1  0  0  0  0
M  END
>	<analysis_code>
328734

>	<compound_code>
cc_55410

$$$$

Actelion Java MolfileCreator 1.0

 20 21  0  0  0  0  0  0  0  0999 V2000
   -4.0189   -0.7423    0.0000 C   0  0  0  0  0  0  0  0  0  0  0  0
   -4.0215   -2.5182    0.0000 C   0  0  0  0  0  0  0  0  0  0  0  0
   -2.4871   -3.4046    0.0000 C   0  0  0  0  0  0  0  0  0  0  0  0
   -0.9490   -2.5174    0.0000 C   0  0  0  0  0  0  0  0  0  0  0  0
   -0.9553   -0.7344    0.0000 C   0  0  0  0  0  0  0  0  0  0  0  0
   -2.4910    0.1438    0.0000 C   0  0  0  0  0  0  0  0  0  0  0  0
   -2.4961    1.9148    0.0000 C   0  0  0  0  0  0  0  0  0  0  0  0
   -5.5529    0.1430    0.0000 C   0  0  0  0  0  0  0  0  0  0  0  0
   -5.7298    1.9133    0.0000 C   0  0  0  0  0  0  0  0  0  0  0  0
   -7.4622    2.2810    0.0000 C   0  0  0  0  0  0  0  0  0  0  0  0
   -8.3474    0.7470    0.0000 C   0  0  0  0  0  0  0  0  0  0  0  0
   -7.1618   -0.5686    0.0000 O   0  0  0  0  0  0  0  0  0  0  0  0
   -2.5133    3.6939    0.0000 N   0  0  0  0  0  0  0  0  0  0  0  0
   -4.7900   -2.9630   -0.0000 H   0  0  0  0  0  0  0  0  0  0  0  0
   -2.4889   -4.2913   -0.0000 H   0  0  0  0  0  0  0  0  0  0  0  0
   -0.1769   -2.9653   -0.0000 H   0  0  0  0  0  0  0  0  0  0  0  0
   -0.1905   -0.2820   -0.0000 H   0  0  0  0  0  0  0  0  0  0  0  0
   -4.9521    2.6146   -0.0000 H   0  0  0  0  0  0  0  0  0  0  0  0
   -7.8857    3.2319   -0.0000 H   0  0  0  0  0  0  0  0  0  0  0  0
   -9.3829    0.6379   -0.0000 H   0  0  0  0  0  0  0  0  0  0  0  0
  6  7  1  0  0  0  0
  3  4  2  0  0  0  0
  4  5  1  0  0  0  0
  1  8  1  0  0  0  0
  8  9  2  0  0  0  0
  2  3  1  0  0  0  0
  5  6  2  0  0  0  0
  6  1  1  0  0  0  0
  1  2  2  0  0  0  0
  9 10  1  0  0  0  0
 10 11  2  0  0  0  0
 11 12  1  0  0  0  0
 12  8  1  0  0  0  0
  7 13  3  0  0  0  0
  2 14  1  0  0  0  0
  3 15  1  0  0  0  0
  4 16  1  0  0  0  0
  5 17  1  0  0  0  0
  9 18  1  0  0  0  0
 10 19  1  0  0  0  0
 11 20  1  0  0  0  0
M  END
>	<analysis_code>
319493

>	<compound_code>
cc_46219

$$$$

Actelion Java MolfileCreator 1.0

 18 19  0  0  0  0  0  0  0  0999 V2000
    7.9649   -9.4732    0.0000 N   0  0  0  0  0  0  0  0  0  0  0  0
   12.0444   -8.6848    0.0000 C   0  0  0  0  0  0  0  0  0  0  0  0
   13.3813   -9.4732    0.0000 C   0  0  0  0  0  0  0  0  0  0  0  0
    9.3361   -8.6848    0.0000 C   0  0  0  0  0  0  0  0  0  0  0  0
   10.6731   -9.4732    0.0000 C   0  0  0  0  0  0  0  0  0  0  0  0
   14.7526   -8.6848    0.0000 O   0  0  0  0  0  0  0  0  0  0  0  0
    6.5936   -8.6848    0.0000 O   0  0  0  0  0  0  0  0  0  0  0  0
   12.0444   -7.1078    0.0000 C   0  0  0  0  0  0  0  0  0  0  0  0
    7.9649  -11.0387    0.0000 O   0  0  0  0  0  0  0  0  0  0  0  0
   14.7526   -7.1078    0.0000 C   0  0  0  0  0  0  0  0  0  0  0  0
   13.3813  -11.0502    0.0000 O   0  0  0  0  0  0  0  0  0  0  0  0
    9.3361   -7.1078    0.0000 C   0  0  0  0  0  0  0  0  0  0  0  0
   10.6731   -6.3193    0.0000 C   0  0  0  0  0  0  0  0  0  0  0  0
   10.6560  -10.2617   -0.0000 H   0  0  0  0  0  0  0  0  0  0  0  0
   16.2524   -7.1023   -0.0000 H   0  0  0  0  0  0  0  0  0  0  0  0
   15.4977   -5.8062   -0.0000 H   0  0  0  0  0  0  0  0  0  0  0  0
    8.6676   -6.7136   -0.0000 H   0  0  0  0  0  0  0  0  0  0  0  0
   10.6560   -5.5309   -0.0000 H   0  0  0  0  0  0  0  0  0  0  0  0
  2  5  2  0  0  0  0
  3  2  1  0  0  0  0
  4  1  1  0  0  0  0
  5  4  1  0  0  0  0
  6  3  1  0  0  0  0
  7  1  1  0  0  0  0
  8 13  2  0  0  0  0
  9  1  2  0  0  0  0
 10  8  1  0  0  0  0
 11  3  2  0  0  0  0
 12  4  2  0  0  0  0
 13 12  1  0  0  0  0
  8  2  1  0  0  0  0
  6 10  1  0  0  0  0
  5 14  1  0  0  0  0
 10 15  1  1  0  0  0
 10 16  1  0  0  0  0
 12 17  1  0  0  0  0
 13 18  1  0  0  0  0
M  CHG  2   1   1   7  -1
M  END
>	<analysis_code>
327681

>	<compound_code>
km_08350

$$$$

Actelion Java MolfileCreator 1.0

 22 23  0  0  0  0  0  0  0  0999 V2000
    7.9473   -5.0830    0.0000 C   0  0  0  0  0  0  0  0  0  0  0  0
    7.9523   -3.4263    0.0000 O   0  0  0  0  0  0  0  0  0  0  0  0
    5.0926   -3.4179    0.0000 N   0  0  0  0  0  0  0  0  0  0  0  0
    5.0878   -5.0745    0.0000 C   0  0  0  0  0  0  0  0  0  0  0  0
    6.5233   -5.9153    0.0000 N   0  0  0  0  0  0  0  0  0  0  0  0
    9.3830   -5.9095    0.0000 C   0  0  0  0  0  0  0  0  0  0  0  0
    9.3758   -7.5659    0.0000 C   0  0  0  0  0  0  0  0  0  0  0  0
   10.8097   -8.3922    0.0000 C   0  0  0  0  0  0  0  0  0  0  0  0
   12.2455   -7.5619    0.0000 C   0  0  0  0  0  0  0  0  0  0  0  0
   12.2380   -5.8968    0.0000 C   0  0  0  0  0  0  0  0  0  0  0  0
   10.8029   -5.0780    0.0000 C   0  0  0  0  0  0  0  0  0  0  0  0
    3.6492   -5.8962    0.0000 C   0  0  0  0  0  0  0  0  0  0  0  0
   13.6688   -5.0615    0.0000 N   0  0  0  0  0  0  0  0  0  0  0  0
   15.1073   -5.8830    0.0000 C   0  0  0  0  0  0  0  0  0  0  0  0
   16.5381   -5.0478    0.0000 O   0  0  0  0  0  0  0  0  0  0  0  0
    8.6552   -7.9810   -0.0000 H   0  0  0  0  0  0  0  0  0  0  0  0
   10.8088   -9.2206   -0.0000 H   0  0  0  0  0  0  0  0  0  0  0  0
   12.9671   -7.9793   -0.0000 H   0  0  0  0  0  0  0  0  0  0  0  0
   10.7953   -4.2527   -0.0000 H   0  0  0  0  0  0  0  0  0  0  0  0
    2.6422   -6.4714   -0.0000 H   0  0  0  0  0  0  0  0  0  0  0  0
    3.0740   -4.8892   -0.0000 H   0  0  0  0  0  0  0  0  0  0  0  0
    4.2244   -6.9032   -0.0000 H   0  0  0  0  0  0  0  0  0  0  0  0
  3  4  2  0  0  0  0
  7  8  1  0  0  0  0
  4  5  1  0  0  0  0
  8  9  2  0  0  0  0
  5  1  2  0  0  0  0
  9 10  1  0  0  0  0
  2  3  1  0  0  0  0
 10 11  2  0  0  0  0
 11  6  1  0  0  0  0
  1  2  1  0  0  0  0
  4 12  1  0  0  0  0
  1  6  1  0  0  0  0
 10 13  1  0  0  0  0
 13 14  2  0  0  0  0
  6  7  2  0  0  0  0
 14 15  2  0  0  0  0
  7 16  1  0  0  0  0
  8 17  1  0  0  0  0
  9 18  1  0  0  0  0
 11 19  1  0  0  0  0
 12 20  1  0  0  0  0
 12 21  1  0  0  0  0
 12 22  1  0  0  0  0
M  END
>	<analysis_code>
328976

>	<compound_code>
cc_49506

$$$$

Actelion Java MolfileCreator 1.0

 19 19  0  0  0  0  0  0  0  0999 V2000
   10.0883  -10.4121    0.0000 N   0  0  0  0  0  0  0  0  0  0  0  0
   11.6115   -9.5603    0.0000 C   0  0  0  0  0  0  0  0  0  0  0  0
   13.1350   -8.7087    0.0000 C   0  0  0  0  0  0  0  0  0  0  0  0
   16.1458   -7.0294    0.0000 C   0  0  0  0  0  0  0  0  0  0  0  0
   14.6343   -9.5963    0.0000 C   0  0  0  0  0  0  0  0  0  0  0  0
   13.1589   -6.9813    0.0000 C   0  0  0  0  0  0  0  0  0  0  0  0
   14.6703   -6.1298    0.0000 C   0  0  0  0  0  0  0  0  0  0  0  0
   16.1219   -8.7568    0.0000 C   0  0  0  0  0  0  0  0  0  0  0  0
   17.6693   -6.1658    0.0000 C   0  0  0  0  0  0  0  0  0  0  0  0
   19.1790   -7.0530    0.0000 S   0  0  0  0  0  0  0  0  0  0  0  0
   20.7025   -6.1894    0.0000 Cl  0  0  0  0  0  0  0  0  0  0  0  0
   19.1652   -8.8043    0.0000 O   0  0  0  0  0  0  0  0  0  0  0  0
   20.6801   -7.9049    0.0000 O   0  0  0  0  0  0  0  0  0  0  0  0
   14.6403  -10.4598   -0.0000 H   0  0  0  0  0  0  0  0  0  0  0  0
   12.4151   -6.5435   -0.0000 H   0  0  0  0  0  0  0  0  0  0  0  0
   14.6883   -5.2541   -0.0000 H   0  0  0  0  0  0  0  0  0  0  0  0
   16.8537   -9.2007   -0.0000 H   0  0  0  0  0  0  0  0  0  0  0  0
   18.2906   -5.1090   -0.0000 H   0  0  0  0  0  0  0  0  0  0  0  0
   17.0648   -5.0993   -0.0000 H   0  0  0  0  0  0  0  0  0  0  0  0
  5  3  2  0  0  0  0
  6  3  1  0  0  0  0
  7  6  2  0  0  0  0
  8  5  1  0  0  0  0
  9  4  1  0  0  0  0
  8  4  2  0  0  0  0
  9 10  1  0  0  0  0
  2  1  3  0  0  0  0
 10 11  1  0  0  0  0
  3  2  1  0  0  0  0
 10 12  2  0  0  0  0
  4  7  1  0  0  0  0
 10 13  2  0  0  0  0
  5 14  1  0  0  0  0
  6 15  1  0  0  0  0
  7 16  1  0  0  0  0
  8 17  1  0  0  0  0
  9 18  1  1  0  0  0
  9 19  1  0  0  0  0
M  END
>	<analysis_code>
326262

>	<compound_code>
mo_07862

$$$$

Actelion Java MolfileCreator 1.0

 22 23  0  0  0  0  0  0  0  0999 V2000
    6.7292  -12.7382    0.0000 C   0  0  0  0  0  0  0  0  0  0  0  0
    6.7165  -14.5120    0.0000 C   0  0  0  0  0  0  0  0  0  0  0  0
    8.2438  -15.4060    0.0000 N   0  0  0  0  0  0  0  0  0  0  0  0
    9.7847  -14.5287    0.0000 C   0  0  0  0  0  0  0  0  0  0  0  0
    9.7890  -12.7481    0.0000 N   0  0  0  0  0  0  0  0  0  0  0  0
    8.2603  -11.8623    0.0000 C   0  0  0  0  0  0  0  0  0  0  0  0
   11.3128  -15.4195    0.0000 C   0  0  0  0  0  0  0  0  0  0  0  0
   11.2948  -17.1888    0.0000 C   0  0  0  0  0  0  0  0  0  0  0  0
   12.8210  -18.0793    0.0000 C   0  0  0  0  0  0  0  0  0  0  0  0
   14.3585  -17.2014    0.0000 C   0  0  0  0  0  0  0  0  0  0  0  0
   14.3602  -15.4236    0.0000 C   0  0  0  0  0  0  0  0  0  0  0  0
   12.8328  -14.5410    0.0000 C   0  0  0  0  0  0  0  0  0  0  0  0
   15.8924  -14.5403    0.0000 N   0  0  0  0  0  0  0  0  0  0  0  0
   17.4235  -15.4257    0.0000 C   0  0  0  0  0  0  0  0  0  0  0  0
   18.9559  -14.5425    0.0000 O   0  0  0  0  0  0  0  0  0  0  0  0
    5.9699  -12.2893   -0.0000 H   0  0  0  0  0  0  0  0  0  0  0  0
    5.9466  -14.9519   -0.0000 H   0  0  0  0  0  0  0  0  0  0  0  0
    8.2614  -10.9814   -0.0000 H   0  0  0  0  0  0  0  0  0  0  0  0
   10.5227  -17.6281   -0.0000 H   0  0  0  0  0  0  0  0  0  0  0  0
   12.8153  -18.9635   -0.0000 H   0  0  0  0  0  0  0  0  0  0  0  0
   15.1264  -17.6514   -0.0000 H   0  0  0  0  0  0  0  0  0  0  0  0
   12.8290  -13.6604   -0.0000 H   0  0  0  0  0  0  0  0  0  0  0  0
  3  4  2  0  0  0  0
  7  8  2  0  0  0  0
  8  9  1  0  0  0  0
  4  5  1  0  0  0  0
  9 10  2  0  0  0  0
  2  3  1  0  0  0  0
 10 11  1  0  0  0  0
  5  6  2  0  0  0  0
 11 12  2  0  0  0  0
 12  7  1  0  0  0  0
  6  1  1  0  0  0  0
 11 13  1  0  0  0  0
  1  2  2  0  0  0  0
 13 14  2  0  0  0  0
  4  7  1  0  0  0  0
 14 15  2  0  0  0  0
  1 16  1  0  0  0  0
  2 17  1  0  0  0  0
  6 18  1  0  0  0  0
  8 19  1  0  0  0  0
  9 20  1  0  0  0  0
 10 21  1  0  0  0  0
 12 22  1  0  0  0  0
M  END
>	<analysis_code>
327291

>	<compound_code>
cc_56306

$$$$

Actelion Java MolfileCreator 1.0

 25 26  0  0  0  0  0  0  0  0999 V2000
   -4.9064   -6.0499    0.0000 N   0  0  0  0  0  0  0  0  0  0  0  0
   -3.6037   -5.1108    0.0000 C   0  0  0  0  0  0  0  0  0  0  0  0
   -4.1035   -3.5765    0.0000 C   0  0  0  0  0  0  0  0  0  0  0  0
   -5.7093   -3.5765    0.0000 N   0  0  0  0  0  0  0  0  0  0  0  0
   -6.2091   -5.1108    0.0000 C   0  0  0  0  0  0  0  0  0  0  0  0
   -4.9064   -7.6557    0.0000 C   0  0  0  0  0  0  0  0  0  0  0  0
   -3.1603   -2.2771    0.0000 C   0  0  0  0  0  0  0  0  0  0  0  0
   -1.5633   -2.4443    0.0000 O   0  0  0  0  0  0  0  0  0  0  0  0
   -3.8139   -0.8105    0.0000 O   0  0  0  0  0  0  0  0  0  0  0  0
   -0.6199   -1.1449    0.0000 C   0  0  0  0  0  0  0  0  0  0  0  0
    0.9769   -1.3222    0.0000 C   0  0  0  0  0  0  0  0  0  0  0  0
    1.9199   -0.0243    0.0000 C   0  0  0  0  0  0  0  0  0  0  0  0
    1.2663    1.4444    0.0000 C   0  0  0  0  0  0  0  0  0  0  0  0
   -0.3396    1.6073    0.0000 C   0  0  0  0  0  0  0  0  0  0  0  0
   -1.2755    0.3075    0.0000 C   0  0  0  0  0  0  0  0  0  0  0  0
   -2.8732    0.4679    0.0000 F   0  0  0  0  0  0  0  0  0  0  0  0
   -0.9985    3.0716    0.0000 F   0  0  0  0  0  0  0  0  0  0  0  0
    2.2078    2.7450    0.0000 F   0  0  0  0  0  0  0  0  0  0  0  0
    3.5167   -0.1923    0.0000 F   0  0  0  0  0  0  0  0  0  0  0  0
    1.6256   -2.7909    0.0000 F   0  0  0  0  0  0  0  0  0  0  0  0
   -2.7024   -5.4084   -0.0000 H   0  0  0  0  0  0  0  0  0  0  0  0
   -7.1104   -5.4084   -0.0000 H   0  0  0  0  0  0  0  0  0  0  0  0
   -4.9064   -8.7797   -0.0000 H   0  0  0  0  0  0  0  0  0  0  0  0
   -6.0305   -7.6557   -0.0000 H   0  0  0  0  0  0  0  0  0  0  0  0
   -3.7824   -7.6557   -0.0000 H   0  0  0  0  0  0  0  0  0  0  0  0
  8 10  1  0  0  0  0
  5  1  1  0  0  0  0
 10 11  2  0  0  0  0
 11 12  1  0  0  0  0
  1  6  1  0  0  0  0
 12 13  2  0  0  0  0
  4  5  2  0  0  0  0
 13 14  1  0  0  0  0
  3  7  1  0  0  0  0
 14 15  2  0  0  0  0
 15 10  1  0  0  0  0
  2  3  2  0  0  0  0
 15 16  1  0  0  0  0
  7  8  1  0  0  0  0
 14 17  1  0  0  0  0
  1  2  1  0  0  0  0
 13 18  1  0  0  0  0
  7  9  2  0  0  0  0
 12 19  1  0  0  0  0
  3  4  1  0  0  0  0
 11 20  1  0  0  0  0
  2 21  1  0  0  0  0
  5 22  1  0  0  0  0
  6 23  1  0  0  0  0
  6 24  1  0  0  0  0
  6 25  1  0  0  0  0
M  END
>	<analysis_code>
322809

>	<compound_code>
cc_03626

$$$$

Actelion Java MolfileCreator 1.0

 26 27  0  0  0  0  0  0  0  0999 V2000
    6.9447   -4.6533    0.0000 N   0  0  0  0  0  0  0  0  0  0  0  0
    8.5224   -3.9395    0.0000 C   0  0  0  0  0  0  0  0  0  0  0  0
    6.6450   -1.8419    0.0000 N   0  0  0  0  0  0  0  0  0  0  0  0
    8.3460   -2.2031    0.0000 O   0  0  0  0  0  0  0  0  0  0  0  0
    5.7725   -3.3578    0.0000 C   0  0  0  0  0  0  0  0  0  0  0  0
   14.5681   -7.4381    0.0000 C   0  0  0  0  0  0  0  0  0  0  0  0
   10.0381   -4.8120    0.0000 C   0  0  0  0  0  0  0  0  0  0  0  0
   13.0522   -6.5656    0.0000 C   0  0  0  0  0  0  0  0  0  0  0  0
   14.5594   -9.1831    0.0000 O   0  0  0  0  0  0  0  0  0  0  0  0
   10.0381   -6.5570    0.0000 C   0  0  0  0  0  0  0  0  0  0  0  0
   11.5453   -3.9395    0.0000 C   0  0  0  0  0  0  0  0  0  0  0  0
   11.5453   -7.4381    0.0000 C   0  0  0  0  0  0  0  0  0  0  0  0
   13.0522   -4.8120    0.0000 C   0  0  0  0  0  0  0  0  0  0  0  0
   16.0840   -6.5834    0.0000 O   0  0  0  0  0  0  0  0  0  0  0  0
    4.0363   -3.5429    0.0000 C   0  0  0  0  0  0  0  0  0  0  0  0
   17.5989   -7.4646    0.0000 C   0  0  0  0  0  0  0  0  0  0  0  0
    9.2845   -6.9889   -0.0000 H   0  0  0  0  0  0  0  0  0  0  0  0
   11.5456   -3.0670   -0.0000 H   0  0  0  0  0  0  0  0  0  0  0  0
   11.5456   -8.3150   -0.0000 H   0  0  0  0  0  0  0  0  0  0  0  0
   13.8056   -4.3714   -0.0000 H   0  0  0  0  0  0  0  0  0  0  0  0
    2.8211   -3.6724   -0.0000 H   0  0  0  0  0  0  0  0  0  0  0  0
    3.9068   -2.3276   -0.0000 H   0  0  0  0  0  0  0  0  0  0  0  0
    4.1659   -4.7582   -0.0000 H   0  0  0  0  0  0  0  0  0  0  0  0
   18.6593   -8.0814   -0.0000 H   0  0  0  0  0  0  0  0  0  0  0  0
   16.9821   -8.5250   -0.0000 H   0  0  0  0  0  0  0  0  0  0  0  0
   18.2157   -6.4042   -0.0000 H   0  0  0  0  0  0  0  0  0  0  0  0
  2  1  2  0  0  0  0
  3  5  2  0  0  0  0
  4  2  1  0  0  0  0
  5  1  1  0  0  0  0
  6  8  1  0  0  0  0
  7  2  1  0  0  0  0
  8 13  1  0  0  0  0
  9  6  2  0  0  0  0
 10  7  2  0  0  0  0
 11  7  1  0  0  0  0
 12 10  1  0  0  0  0
 13 11  2  0  0  0  0
 14  6  1  0  0  0  0
 15  5  1  0  0  0  0
  3  4  1  0  0  0  0
 12  8  2  0  0  0  0
 14 16  1  0  0  0  0
 10 17  1  0  0  0  0
 11 18  1  0  0  0  0
 12 19  1  0  0  0  0
 13 20  1  0  0  0  0
 15 21  1  0  0  0  0
 15 22  1  0  0  0  0
 15 23  1  0  0  0  0
 16 24  1  0  0  0  0
 16 25  1  0  0  0  0
 16 26  1  0  0  0  0
M  END
>	<analysis_code>
321643

>	<compound_code>
cc_50922

$$$$

Actelion Java MolfileCreator 1.0

 14 15  0  0  0  0  0  0  0  0999 V2000
    9.7183  -28.2200    0.0000 C   0  0  0  0  0  0  0  0  0  0  0  0
    8.6475  -31.5179    0.0000 C   0  0  0  0  0  0  0  0  0  0  0  0
    8.0138  -28.5713    0.0000 C   0  0  0  0  0  0  0  0  0  0  0  0
    7.4848  -30.2318    0.0000 C   0  0  0  0  0  0  0  0  0  0  0  0
   11.7468  -32.1537    0.0000 O   0  0  0  0  0  0  0  0  0  0  0  0
   13.1333  -31.1457    0.0000 N   0  0  0  0  0  0  0  0  0  0  0  0
   12.6063  -29.5061    0.0000 C   0  0  0  0  0  0  0  0  0  0  0  0
   10.8810  -29.5061    0.0000 C   0  0  0  0  0  0  0  0  0  0  0  0
   10.3498  -31.1415    0.0000 C   0  0  0  0  0  0  0  0  0  0  0  0
   13.6164  -28.1175    0.0000 Cl  0  0  0  0  0  0  0  0  0  0  0  0
    9.9891  -27.4012   -0.0000 H   0  0  0  0  0  0  0  0  0  0  0  0
    8.3777  -32.3492   -0.0000 H   0  0  0  0  0  0  0  0  0  0  0  0
    7.4262  -27.9167   -0.0000 H   0  0  0  0  0  0  0  0  0  0  0  0
    6.6388  -30.4190   -0.0000 H   0  0  0  0  0  0  0  0  0  0  0  0
  8  9  2  0  0  0  0
  1  8  1  0  0  0  0
  6  7  2  0  0  0  0
  2  9  1  0  0  0  0
  3  1  2  0  0  0  0
  4  2  2  0  0  0  0
  5  6  1  0  0  0  0
  7  8  1  0  0  0  0
  9  5  1  0  0  0  0
  3  4  1  0  0  0  0
  7 10  1  0  0  0  0
  1 11  1  0  0  0  0
  2 12  1  0  0  0  0
  3 13  1  0  0  0  0
  4 14  1  0  0  0  0
M  END
>	<analysis_code>
316217

>	<compound_code>
mo_00450

$$$$

Actelion Java MolfileCreator 1.0

 14 14  0  0  0  0  0  0  0  0999 V2000
   -4.3998    2.0156    0.0000 S   0  0  0  0  0  0  0  0  0  0  0  0
   -2.9545    3.0573    0.0000 C   0  0  0  0  0  0  0  0  0  0  0  0
   -3.5090    4.7595    0.0000 C   0  0  0  0  0  0  0  0  0  0  0  0
   -5.2905    4.7595    0.0000 C   0  0  0  0  0  0  0  0  0  0  0  0
   -5.8451    3.0573    0.0000 C   0  0  0  0  0  0  0  0  0  0  0  0
   -7.5385    2.5043    0.0000 C   0  0  0  0  0  0  0  0  0  0  0  0
   -1.2611    2.5043    0.0000 C   0  0  0  0  0  0  0  0  0  0  0  0
    0.0648    3.6945    0.0000 O   0  0  0  0  0  0  0  0  0  0  0  0
   -2.8955    5.6107   -0.0000 H   0  0  0  0  0  0  0  0  0  0  0  0
   -5.9040    5.6107   -0.0000 H   0  0  0  0  0  0  0  0  0  0  0  0
   -8.7239    2.1171   -0.0000 H   0  0  0  0  0  0  0  0  0  0  0  0
   -7.9256    3.6896   -0.0000 H   0  0  0  0  0  0  0  0  0  0  0  0
   -7.1514    1.3189   -0.0000 H   0  0  0  0  0  0  0  0  0  0  0  0
   -1.0773    1.6326   -0.0000 H   0  0  0  0  0  0  0  0  0  0  0  0
  1  2  1  0  0  0  0
  3  4  1  0  0  0  0
  5  1  1  0  0  0  0
  5  6  1  0  0  0  0
  4  5  2  0  0  0  0
  2  7  1  0  0  0  0
  2  3  2  0  0  0  0
  7  8  2  0  0  0  0
  3  9  1  0  0  0  0
  4 10  1  0  0  0  0
  6 11  1  0  0  0  0
  6 12  1  0  0  0  0
  6 13  1  0  0  0  0
  7 14  1  0  0  0  0
M  END
>	<analysis_code>
312534

>	<compound_code>
ac_12787

$$$$

Actelion Java MolfileCreator 1.0

 11 11  0  0  0  0  0  0  0  0999 V2000
   10.3279   -5.4375    0.0000 C   0  0  0  0  0  0  0  0  0  0  0  0
   11.2910   -4.1371    0.0000 N   0  0  0  0  0  0  0  0  0  0  0  0
   12.9006   -4.3068    0.0000 O   0  0  0  0  0  0  0  0  0  0  0  0
   10.6274   -2.6268    0.0000 O   0  0  0  0  0  0  0  0  0  0  0  0
    8.7095   -5.4228    0.0000 C   0  0  0  0  0  0  0  0  0  0  0  0
    8.1952   -6.9574    0.0000 C   0  0  0  0  0  0  0  0  0  0  0  0
    9.4958   -7.9208    0.0000 S   0  0  0  0  0  0  0  0  0  0  0  0
   10.8138   -6.9813    0.0000 C   0  0  0  0  0  0  0  0  0  0  0  0
   12.3484   -7.4956    0.0000 Cl  0  0  0  0  0  0  0  0  0  0  0  0
    8.1574   -4.6482   -0.0000 H   0  0  0  0  0  0  0  0  0  0  0  0
    7.2878   -7.2431   -0.0000 H   0  0  0  0  0  0  0  0  0  0  0  0
  2  1  1  0  0  0  0
  3  2  1  0  0  0  0
  4  2  2  0  0  0  0
  5  6  2  0  0  0  0
  6  7  1  0  0  0  0
  7  8  1  0  0  0  0
  8  1  2  0  0  0  0
  1  5  1  0  0  0  0
  8  9  1  0  0  0  0
  5 10  1  0  0  0  0
  6 11  1  0  0  0  0
M  CHG  2   2   1   3  -1
M  END
>	<analysis_code>
323679

>	<compound_code>
km_05335

$$$$

Actelion Java MolfileCreator 1.0

 32 33  0  0  0  0  0  0  0  0999 V2000
   -3.4471   -1.8411    0.0000 C   0  0  0  0  0  0  0  0  0  0  0  0
   -3.4471   -3.6834    0.0000 C   0  0  0  0  0  0  0  0  0  0  0  0
   -1.8728   -4.5983    0.0000 C   0  0  0  0  0  0  0  0  0  0  0  0
   -0.2733   -3.6834    0.0000 C   0  0  0  0  0  0  0  0  0  0  0  0
   -0.2733   -1.8411    0.0000 N   0  0  0  0  0  0  0  0  0  0  0  0
   -1.8728   -0.9134    0.0000 C   0  0  0  0  0  0  0  0  0  0  0  0
    1.3239   -0.9128    0.0000 C   0  0  0  0  0  0  0  0  0  0  0  0
    2.9216   -1.8274    0.0000 C   0  0  0  0  0  0  0  0  0  0  0  0
    2.9143   -3.6764    0.0000 C   0  0  0  0  0  0  0  0  0  0  0  0
    4.5102   -4.5907    0.0000 C   0  0  0  0  0  0  0  0  0  0  0  0
    6.1095   -3.6752    0.0000 C   0  0  0  0  0  0  0  0  0  0  0  0
    6.1031   -1.8106    0.0000 C   0  0  0  0  0  0  0  0  0  0  0  0
    4.5059   -0.9045    0.0000 C   0  0  0  0  0  0  0  0  0  0  0  0
    7.6968   -0.8896    0.0000 C   0  0  0  0  0  0  0  0  0  0  0  0
    9.2943   -1.8045    0.0000 O   0  0  0  0  0  0  0  0  0  0  0  0
   -4.0862   -0.7271   -0.0000 H   0  0  0  0  0  0  0  0  0  0  0  0
   -4.7314   -1.8376   -0.0000 H   0  0  0  0  0  0  0  0  0  0  0  0
   -4.7291   -3.6947   -0.0000 H   0  0  0  0  0  0  0  0  0  0  0  0
   -4.0783   -4.7993   -0.0000 H   0  0  0  0  0  0  0  0  0  0  0  0
   -2.5292   -5.6998   -0.0000 H   0  0  0  0  0  0  0  0  0  0  0  0
   -1.2471   -5.7175   -0.0000 H   0  0  0  0  0  0  0  0  0  0  0  0
    0.3696   -4.8016   -0.0000 H   0  0  0  0  0  0  0  0  0  0  0  0
    1.0165   -3.6858   -0.0000 H   0  0  0  0  0  0  0  0  0  0  0  0
   -1.2447    0.2096   -0.0000 H   0  0  0  0  0  0  0  0  0  0  0  0
   -2.5313    0.1921   -0.0000 H   0  0  0  0  0  0  0  0  0  0  0  0
    1.9690    0.2054   -0.0000 H   0  0  0  0  0  0  0  0  0  0  0  0
    0.6780    0.2050   -0.0000 H   0  0  0  0  0  0  0  0  0  0  0  0
    2.1127   -4.1438   -0.0000 H   0  0  0  0  0  0  0  0  0  0  0  0
    4.5085   -5.5056   -0.0000 H   0  0  0  0  0  0  0  0  0  0  0  0
    6.9123   -4.1497   -0.0000 H   0  0  0  0  0  0  0  0  0  0  0  0
    4.4995    0.0099   -0.0000 H   0  0  0  0  0  0  0  0  0  0  0  0
    7.6950    0.0284   -0.0000 H   0  0  0  0  0  0  0  0  0  0  0  0
  1  2  1  0  0  0  0
  7  8  1  0  0  0  0
  1  6  1  0  0  0  0
  8  9  2  0  0  0  0
  2  3  1  0  0  0  0
  9 10  1  0  0  0  0
  3  4  1  0  0  0  0
 10 11  2  0  0  0  0
  4  5  1  0  0  0  0
 11 12  1  0  0  0  0
  5  6  1  0  0  0  0
 12 13  2  0  0  0  0
 13  8  1  0  0  0  0
 12 14  1  0  0  0  0
  5  7  1  0  0  0  0
 14 15  2  0  0  0  0
  1 16  1  1  0  0  0
  1 17  1  0  0  0  0
  2 18  1  1  0  0  0
  2 19  1  0  0  0  0
  3 20  1  1  0  0  0
  3 21  1  0  0  0  0
  4 22  1  1  0  0  0
  4 23  1  0  0  0  0
  6 24  1  1  0  0  0
  6 25  1  0  0  0  0
  7 26  1  1  0  0  0
  7 27  1  0  0  0  0
  9 28  1  0  0  0  0
 10 29  1  0  0  0  0
 11 30  1  0  0  0  0
 13 31  1  0  0  0  0
 14 32  1  0  0  0  0
M  END
>	<analysis_code>
313633

>	<compound_code>
cc_45204

$$$$

Actelion Java MolfileCreator 1.0

 15 15  0  0  0  0  0  0  0  0999 V2000
   -3.7365   -3.1295    0.0000 N   0  0  0  0  0  0  0  0  0  0  0  0
   -2.3630   -2.1395    0.0000 C   0  0  0  0  0  0  0  0  0  0  0  0
   -2.8900   -0.5219    0.0000 C   0  0  0  0  0  0  0  0  0  0  0  0
   -4.5830   -0.5219    0.0000 C   0  0  0  0  0  0  0  0  0  0  0  0
   -5.1100   -2.1395    0.0000 N   0  0  0  0  0  0  0  0  0  0  0  0
   -5.5777    0.8481    0.0000 C   0  0  0  0  0  0  0  0  0  0  0  0
   -4.8884    2.3946    0.0000 F   0  0  0  0  0  0  0  0  0  0  0  0
   -7.2614    0.6719    0.0000 F   0  0  0  0  0  0  0  0  0  0  0  0
   -3.9969    1.4543    0.0000 F   0  0  0  0  0  0  0  0  0  0  0  0
   -3.7365   -4.8225    0.0000 C   0  0  0  0  0  0  0  0  0  0  0  0
   -1.4128   -2.4534   -0.0000 H   0  0  0  0  0  0  0  0  0  0  0  0
   -2.3070    0.2870   -0.0000 H   0  0  0  0  0  0  0  0  0  0  0  0
   -3.7365   -6.0076   -0.0000 H   0  0  0  0  0  0  0  0  0  0  0  0
   -4.9216   -4.8225   -0.0000 H   0  0  0  0  0  0  0  0  0  0  0  0
   -2.5514   -4.8225   -0.0000 H   0  0  0  0  0  0  0  0  0  0  0  0
  5  1  1  0  0  0  0
  4  5  2  0  0  0  0
  4  6  1  0  0  0  0
  2  3  2  0  0  0  0
  6  7  1  0  0  0  0
  1  2  1  0  0  0  0
  6  8  1  0  0  0  0
  3  4  1  0  0  0  0
  6  9  1  0  0  0  0
  1 10  1  0  0  0  0
  2 11  1  0  0  0  0
  3 12  1  0  0  0  0
 10 13  1  0  0  0  0
 10 14  1  0  0  0  0
 10 15  1  0  0  0  0
M  END
>	<analysis_code>
316225

>	<compound_code>
han_00233

$$$$

Actelion Java MolfileCreator 1.0

 13 13  0  0  0  0  0  0  0  0999 V2000
   10.4994   -6.1522    0.0000 C   0  0  0  0  0  0  0  0  0  0  0  0
   10.4963   -7.9134    0.0000 C   0  0  0  0  0  0  0  0  0  0  0  0
   12.0234   -8.7918    0.0000 N   0  0  0  0  0  0  0  0  0  0  0  0
   13.5432   -7.9120    0.0000 C   0  0  0  0  0  0  0  0  0  0  0  0
   13.5351   -6.1421    0.0000 C   0  0  0  0  0  0  0  0  0  0  0  0
   12.0184   -5.2744    0.0000 N   0  0  0  0  0  0  0  0  0  0  0  0
    8.9768   -8.7904    0.0000 C   0  0  0  0  0  0  0  0  0  0  0  0
   15.0650   -8.7851    0.0000 Cl  0  0  0  0  0  0  0  0  0  0  0  0
    9.7415   -5.7105   -0.0000 H   0  0  0  0  0  0  0  0  0  0  0  0
   14.2894   -5.6910   -0.0000 H   0  0  0  0  0  0  0  0  0  0  0  0
    7.9131   -9.4043   -0.0000 H   0  0  0  0  0  0  0  0  0  0  0  0
    8.3629   -7.7267   -0.0000 H   0  0  0  0  0  0  0  0  0  0  0  0
    9.5907   -9.8541   -0.0000 H   0  0  0  0  0  0  0  0  0  0  0  0
  4  5  1  0  0  0  0
  2  3  1  0  0  0  0
  5  6  2  0  0  0  0
  6  1  1  0  0  0  0
  1  2  2  0  0  0  0
  2  7  1  0  0  0  0
  3  4  2  0  0  0  0
  4  8  1  0  0  0  0
  1  9  1  0  0  0  0
  5 10  1  0  0  0  0
  7 11  1  0  0  0  0
  7 12  1  0  0  0  0
  7 13  1  0  0  0  0
M  END
>	<analysis_code>
312840

>	<compound_code>
mo_07699

$$$$

Actelion Java MolfileCreator 1.0

 18 19  0  0  0  0  0  0  0  0999 V2000
    6.6406   -5.2445    0.0000 S   0  0  0  0  0  0  0  0  0  0  0  0
    5.2649   -6.2946    0.0000 C   0  0  0  0  0  0  0  0  0  0  0  0
    5.8486   -7.9327    0.0000 C   0  0  0  0  0  0  0  0  0  0  0  0
    7.5785   -7.8853    0.0000 C   0  0  0  0  0  0  0  0  0  0  0  0
    8.0716   -6.2176    0.0000 C   0  0  0  0  0  0  0  0  0  0  0  0
   11.1258   -6.6946    0.0000 O   0  0  0  0  0  0  0  0  0  0  0  0
   12.5297   -5.6827    0.0000 C   0  0  0  0  0  0  0  0  0  0  0  0
   11.9911   -4.0292    0.0000 C   0  0  0  0  0  0  0  0  0  0  0  0
   10.2606   -4.0292    0.0000 C   0  0  0  0  0  0  0  0  0  0  0  0
    9.7220   -5.6827    0.0000 C   0  0  0  0  0  0  0  0  0  0  0  0
   14.1746   -6.2199    0.0000 C   0  0  0  0  0  0  0  0  0  0  0  0
   14.5319   -7.9130    0.0000 O   0  0  0  0  0  0  0  0  0  0  0  0
    4.2851   -6.0005   -0.0000 H   0  0  0  0  0  0  0  0  0  0  0  0
    5.2756   -8.7755   -0.0000 H   0  0  0  0  0  0  0  0  0  0  0  0
    8.1968   -8.6955   -0.0000 H   0  0  0  0  0  0  0  0  0  0  0  0
   12.5870   -3.2024   -0.0000 H   0  0  0  0  0  0  0  0  0  0  0  0
    9.6647   -3.2024   -0.0000 H   0  0  0  0  0  0  0  0  0  0  0  0
   14.8185   -5.6419   -0.0000 H   0  0  0  0  0  0  0  0  0  0  0  0
  4  5  2  0  0  0  0
  7  8  2  0  0  0  0
  2  3  2  0  0  0  0
  1  2  1  0  0  0  0
  3  4  1  0  0  0  0
  6  7  1  0  0  0  0
  8  9  1  0  0  0  0
 10  6  1  0  0  0  0
 10  5  1  0  0  0  0
  5  1  1  0  0  0  0
  7 11  1  0  0  0  0
  9 10  2  0  0  0  0
 11 12  2  0  0  0  0
  2 13  1  0  0  0  0
  3 14  1  0  0  0  0
  4 15  1  0  0  0  0
  8 16  1  0  0  0  0
  9 17  1  0  0  0  0
 11 18  1  0  0  0  0
M  END
>	<analysis_code>
327229

>	<compound_code>
cc_54004

$$$$

Actelion Java MolfileCreator 1.0

 25 26  0  0  0  0  0  0  0  0999 V2000
   13.3071   -5.8593    0.0000 C   0  0  0  0  0  0  0  0  0  0  0  0
   13.3095   -7.6685    0.0000 C   0  0  0  0  0  0  0  0  0  0  0  0
   11.7463   -8.5715    0.0000 C   0  0  0  0  0  0  0  0  0  0  0  0
   10.1796   -7.6676    0.0000 C   0  0  0  0  0  0  0  0  0  0  0  0
   10.1857   -5.8512    0.0000 C   0  0  0  0  0  0  0  0  0  0  0  0
   11.7502   -4.9565    0.0000 C   0  0  0  0  0  0  0  0  0  0  0  0
   14.8697   -4.9574    0.0000 C   0  0  0  0  0  0  0  0  0  0  0  0
   16.4386   -4.0550    0.0000 N   0  0  0  0  0  0  0  0  0  0  0  0
    8.6266   -4.9431    0.0000 N   0  0  0  0  0  0  0  0  0  0  0  0
    8.4409   -3.1555    0.0000 C   0  0  0  0  0  0  0  0  0  0  0  0
    6.6776   -2.7739    0.0000 C   0  0  0  0  0  0  0  0  0  0  0  0
    5.7694   -4.3330    0.0000 C   0  0  0  0  0  0  0  0  0  0  0  0
    6.9718   -5.6782    0.0000 C   0  0  0  0  0  0  0  0  0  0  0  0
   14.0923   -8.1216   -0.0000 H   0  0  0  0  0  0  0  0  0  0  0  0
   11.7480   -9.4749   -0.0000 H   0  0  0  0  0  0  0  0  0  0  0  0
    9.3931   -8.1239   -0.0000 H   0  0  0  0  0  0  0  0  0  0  0  0
   11.7541   -4.0578   -0.0000 H   0  0  0  0  0  0  0  0  0  0  0  0
    9.6752   -2.8998   -0.0000 H   0  0  0  0  0  0  0  0  0  0  0  0
    8.8366   -1.9588   -0.0000 H   0  0  0  0  0  0  0  0  0  0  0  0
    6.8145   -1.5184   -0.0000 H   0  0  0  0  0  0  0  0  0  0  0  0
    5.6587   -2.0276   -0.0000 H   0  0  0  0  0  0  0  0  0  0  0  0
    4.6175   -3.8150   -0.0000 H   0  0  0  0  0  0  0  0  0  0  0  0
    4.7448   -5.0715   -0.0000 H   0  0  0  0  0  0  0  0  0  0  0  0
    6.1207   -6.6144   -0.0000 H   0  0  0  0  0  0  0  0  0  0  0  0
    7.3570   -6.8833   -0.0000 H   0  0  0  0  0  0  0  0  0  0  0  0
  7  8  3  0  0  0  0
  5  9  1  0  0  0  0
  4  5  1  0  0  0  0
  2  3  1  0  0  0  0
  5  6  2  0  0  0  0
  6  1  1  0  0  0  0
  9 10  1  0  0  0  0
  1  2  2  0  0  0  0
  1  7  1  0  0  0  0
  3  4  2  0  0  0  0
 10 11  1  0  0  0  0
 11 12  1  0  0  0  0
 12 13  1  0  0  0  0
 13  9  1  0  0  0  0
  2 14  1  0  0  0  0
  3 15  1  0  0  0  0
  4 16  1  0  0  0  0
  6 17  1  0  0  0  0
 10 18  1  1  0  0  0
 10 19  1  0  0  0  0
 11 20  1  1  0  0  0
 11 21  1  0  0  0  0
 12 22  1  1  0  0  0
 12 23  1  0  0  0  0
 13 24  1  1  0  0  0
 13 25  1  0  0  0  0
M  END
>	<analysis_code>
310263

>	<compound_code>
cc_38516

$$$$

Actelion Java MolfileCreator 1.0

 21 22  0  0  0  0  0  0  0  0999 V2000
   -4.0966    1.4953    0.0000 C   0  0  0  0  0  0  0  0  0  0  0  0
   -4.0990   -0.3151    0.0000 C   0  0  0  0  0  0  0  0  0  0  0  0
   -2.5350   -1.2185    0.0000 C   0  0  0  0  0  0  0  0  0  0  0  0
   -0.9675   -0.3140    0.0000 C   0  0  0  0  0  0  0  0  0  0  0  0
   -0.9737    1.5031    0.0000 C   0  0  0  0  0  0  0  0  0  0  0  0
   -2.5389    2.3982    0.0000 C   0  0  0  0  0  0  0  0  0  0  0  0
   -2.5444    4.2033    0.0000 C   0  0  0  0  0  0  0  0  0  0  0  0
   -0.9837    5.1107    0.0000 O   0  0  0  0  0  0  0  0  0  0  0  0
   -5.6599    2.3974    0.0000 N   0  0  0  0  0  0  0  0  0  0  0  0
   -5.8404    4.2018    0.0000 C   0  0  0  0  0  0  0  0  0  0  0  0
   -7.6061    4.5766    0.0000 C   0  0  0  0  0  0  0  0  0  0  0  0
   -8.5082    3.0131    0.0000 C   0  0  0  0  0  0  0  0  0  0  0  0
   -7.3000    1.6723    0.0000 N   0  0  0  0  0  0  0  0  0  0  0  0
   -4.8822   -0.7685   -0.0000 H   0  0  0  0  0  0  0  0  0  0  0  0
   -2.5367   -2.1225   -0.0000 H   0  0  0  0  0  0  0  0  0  0  0  0
   -0.1807   -0.7703   -0.0000 H   0  0  0  0  0  0  0  0  0  0  0  0
   -0.1941    1.9641   -0.0000 H   0  0  0  0  0  0  0  0  0  0  0  0
   -3.3275    4.6522   -0.0000 H   0  0  0  0  0  0  0  0  0  0  0  0
   -5.0478    4.9166   -0.0000 H   0  0  0  0  0  0  0  0  0  0  0  0
   -8.0379    5.5458   -0.0000 H   0  0  0  0  0  0  0  0  0  0  0  0
   -9.5633    2.9017   -0.0000 H   0  0  0  0  0  0  0  0  0  0  0  0
  6  7  1  0  0  0  0
  3  4  2  0  0  0  0
  7  8  2  0  0  0  0
  4  5  1  0  0  0  0
  1  9  1  0  0  0  0
  9 10  1  0  0  0  0
  2  3  1  0  0  0  0
  5  6  2  0  0  0  0
  6  1  1  0  0  0  0
  1  2  2  0  0  0  0
 10 11  2  0  0  0  0
 11 12  1  0  0  0  0
 12 13  2  0  0  0  0
 13  9  1  0  0  0  0
  2 14  1  0  0  0  0
  3 15  1  0  0  0  0
  4 16  1  0  0  0  0
  5 17  1  0  0  0  0
  7 18  1  0  0  0  0
 10 19  1  0  0  0  0
 11 20  1  0  0  0  0
 12 21  1  0  0  0  0
M  END
>	<analysis_code>
308235

>	<compound_code>
cc_24404

$$$$

Actelion Java MolfileCreator 1.0

 16 16  0  0  0  0  0  0  0  0999 V2000
   -2.5833   -0.7667    0.0000 C   0  0  0  0  0  0  0  0  0  0  0  0
   -1.2583   -1.5375    0.0000 O   0  0  0  0  0  0  0  0  0  0  0  0
   -3.7958   -0.0750    0.0000 F   0  0  0  0  0  0  0  0  0  0  0  0
   -2.8375    0.8125    0.0000 F   0  0  0  0  0  0  0  0  0  0  0  0
   -4.0833   -1.3500    0.0000 F   0  0  0  0  0  0  0  0  0  0  0  0
    0.0792   -0.7667    0.0000 C   0  0  0  0  0  0  0  0  0  0  0  0
    2.7500    0.7708    0.0000 C   0  0  0  0  0  0  0  0  0  0  0  0
    4.0792    1.5458    0.0000 Br  0  0  0  0  0  0  0  0  0  0  0  0
    0.0792    0.7708    0.0000 C   0  0  0  0  0  0  0  0  0  0  0  0
    1.4125   -1.5375    0.0000 C   0  0  0  0  0  0  0  0  0  0  0  0
    1.4125    1.5458    0.0000 C   0  0  0  0  0  0  0  0  0  0  0  0
    2.7500   -0.7667    0.0000 C   0  0  0  0  0  0  0  0  0  0  0  0
   -0.5875    1.1521   -0.0000 H   0  0  0  0  0  0  0  0  0  0  0  0
    1.4104   -2.3083   -0.0000 H   0  0  0  0  0  0  0  0  0  0  0  0
    1.4104    2.3208   -0.0000 H   0  0  0  0  0  0  0  0  0  0  0  0
    3.4188   -1.1501   -0.0000 H   0  0  0  0  0  0  0  0  0  0  0  0
  2  1  1  0  0  0  0
  3  1  1  0  0  0  0
  4  1  1  0  0  0  0
  5  1  1  0  0  0  0
  6  2  1  0  0  0  0
  7 12  1  0  0  0  0
  8  7  1  0  0  0  0
  9  6  2  0  0  0  0
 10  6  1  0  0  0  0
 11  9  1  0  0  0  0
 12 10  2  0  0  0  0
  7 11  2  0  0  0  0
  9 13  1  0  0  0  0
 10 14  1  0  0  0  0
 11 15  1  0  0  0  0
 12 16  1  0  0  0  0
M  END
>	<analysis_code>
315958

>	<compound_code>
tl_00418

$$$$

Actelion Java MolfileCreator 1.0

 24 25  0  0  0  0  0  0  0  0999 V2000
    7.1860   -5.0420    0.0000 C   0  0  0  0  0  0  0  0  0  0  0  0
    7.1910   -3.3987    0.0000 C   0  0  0  0  0  0  0  0  0  0  0  0
    4.3544   -3.3903    0.0000 C   0  0  0  0  0  0  0  0  0  0  0  0
    4.3496   -5.0336    0.0000 N   0  0  0  0  0  0  0  0  0  0  0  0
    5.7736   -5.8676    0.0000 N   0  0  0  0  0  0  0  0  0  0  0  0
    5.7730   -7.5109    0.0000 C   0  0  0  0  0  0  0  0  0  0  0  0
    8.6102   -5.8618    0.0000 C   0  0  0  0  0  0  0  0  0  0  0  0
    8.6030   -7.5049    0.0000 C   0  0  0  0  0  0  0  0  0  0  0  0
   10.0254   -8.3246    0.0000 C   0  0  0  0  0  0  0  0  0  0  0  0
   11.4496   -7.5009    0.0000 C   0  0  0  0  0  0  0  0  0  0  0  0
   11.4422   -5.8493    0.0000 C   0  0  0  0  0  0  0  0  0  0  0  0
   10.0187   -5.0370    0.0000 C   0  0  0  0  0  0  0  0  0  0  0  0
   12.8614   -5.0207    0.0000 N   0  0  0  0  0  0  0  0  0  0  0  0
   14.2884   -5.8356    0.0000 C   0  0  0  0  0  0  0  0  0  0  0  0
   15.7076   -5.0071    0.0000 O   0  0  0  0  0  0  0  0  0  0  0  0
    8.6118   -2.5813   -0.0000 H   0  0  0  0  0  0  0  0  0  0  0  0
    2.9385   -2.5645   -0.0000 H   0  0  0  0  0  0  0  0  0  0  0  0
    5.7726   -8.6612   -0.0000 H   0  0  0  0  0  0  0  0  0  0  0  0
    4.6227   -7.5105   -0.0000 H   0  0  0  0  0  0  0  0  0  0  0  0
    6.9233   -7.5113   -0.0000 H   0  0  0  0  0  0  0  0  0  0  0  0
    7.8883   -7.9166   -0.0000 H   0  0  0  0  0  0  0  0  0  0  0  0
   10.0245   -9.1462   -0.0000 H   0  0  0  0  0  0  0  0  0  0  0  0
   12.1654   -7.9150   -0.0000 H   0  0  0  0  0  0  0  0  0  0  0  0
   10.0111   -4.2185   -0.0000 H   0  0  0  0  0  0  0  0  0  0  0  0
  3  4  2  0  0  0  0
  7  8  2  0  0  0  0
  4  5  1  0  0  0  0
  8  9  1  0  0  0  0
  5  1  1  0  0  0  0
  9 10  2  0  0  0  0
  2  3  1  0  0  0  0
 10 11  1  0  0  0  0
  1  2  2  0  0  0  0
 11 12  2  0  0  0  0
 12  7  1  0  0  0  0
  5  6  1  0  0  0  0
 11 13  1  0  0  0  0
 13 14  2  0  0  0  0
  1  7  1  0  0  0  0
 14 15  2  0  0  0  0
  2 16  1  0  0  0  0
  3 17  1  0  0  0  0
  6 18  1  0  0  0  0
  6 19  1  0  0  0  0
  6 20  1  0  0  0  0
  8 21  1  0  0  0  0
  9 22  1  0  0  0  0
 10 23  1  0  0  0  0
 12 24  1  0  0  0  0
M  END
>	<analysis_code>
328559

>	<compound_code>
cc_60506

$$$$

Actelion Java MolfileCreator 1.0

 17 17  0  0  0  0  0  0  0  0999 V2000
   -4.5167   -2.4280    0.0000 O   0  0  0  0  0  0  0  0  0  0  0  0
   -3.1187   -1.4203    0.0000 C   0  0  0  0  0  0  0  0  0  0  0  0
   -3.6551    0.2262    0.0000 C   0  0  0  0  0  0  0  0  0  0  0  0
   -5.3782    0.2262    0.0000 C   0  0  0  0  0  0  0  0  0  0  0  0
   -5.9146   -1.4203    0.0000 C   0  0  0  0  0  0  0  0  0  0  0  0
   -7.5525   -1.9552    0.0000 C   0  0  0  0  0  0  0  0  0  0  0  0
   -1.4808   -1.9552    0.0000 C   0  0  0  0  0  0  0  0  0  0  0  0
   -2.6427    1.6206    0.0000 C   0  0  0  0  0  0  0  0  0  0  0  0
   -0.9290    1.4412    0.0000 Cl  0  0  0  0  0  0  0  0  0  0  0  0
   -3.3443    3.1946    0.0000 O   0  0  0  0  0  0  0  0  0  0  0  0
   -5.9716    1.0494   -0.0000 H   0  0  0  0  0  0  0  0  0  0  0  0
   -8.6990   -2.3296   -0.0000 H   0  0  0  0  0  0  0  0  0  0  0  0
   -7.9269   -0.8086   -0.0000 H   0  0  0  0  0  0  0  0  0  0  0  0
   -7.1780   -3.1017   -0.0000 H   0  0  0  0  0  0  0  0  0  0  0  0
   -0.3343   -2.3296   -0.0000 H   0  0  0  0  0  0  0  0  0  0  0  0
   -1.8553   -3.1017   -0.0000 H   0  0  0  0  0  0  0  0  0  0  0  0
   -1.1064   -0.8086   -0.0000 H   0  0  0  0  0  0  0  0  0  0  0  0
  5  1  1  0  0  0  0
  5  6  1  0  0  0  0
  4  5  2  0  0  0  0
  2  7  1  0  0  0  0
  2  3  2  0  0  0  0
  3  8  1  0  0  0  0
  1  2  1  0  0  0  0
  8  9  1  0  0  0  0
  3  4  1  0  0  0  0
  8 10  2  0  0  0  0
  4 11  1  0  0  0  0
  6 12  1  0  0  0  0
  6 13  1  0  0  0  0
  6 14  1  0  0  0  0
  7 15  1  0  0  0  0
  7 16  1  0  0  0  0
  7 17  1  0  0  0  0
M  END
>	<analysis_code>
313132

>	<compound_code>
cc_01102

$$$$

Actelion Java MolfileCreator 1.0

 29 30  0  0  0  0  0  0  0  0999 V2000
   12.1240   -3.9346    0.0000 C   0  0  0  0  0  0  0  0  0  0  0  0
   12.1213   -5.7685    0.0000 C   0  0  0  0  0  0  0  0  0  0  0  0
   13.7060   -6.6838    0.0000 C   0  0  0  0  0  0  0  0  0  0  0  0
   15.2940   -5.7676    0.0000 C   0  0  0  0  0  0  0  0  0  0  0  0
   15.2876   -3.9264    0.0000 C   0  0  0  0  0  0  0  0  0  0  0  0
   13.7020   -3.0196    0.0000 C   0  0  0  0  0  0  0  0  0  0  0  0
   10.5399   -3.0205    0.0000 O   0  0  0  0  0  0  0  0  0  0  0  0
    8.9565   -3.9353    0.0000 C   0  0  0  0  0  0  0  0  0  0  0  0
    7.3683   -3.0056    0.0000 C   0  0  0  0  0  0  0  0  0  0  0  0
    5.7895   -3.9125    0.0000 C   0  0  0  0  0  0  0  0  0  0  0  0
    5.7805   -5.7421    0.0000 O   0  0  0  0  0  0  0  0  0  0  0  0
    7.3641   -6.6609    0.0000 C   0  0  0  0  0  0  0  0  0  0  0  0
    8.9567   -5.7503    0.0000 C   0  0  0  0  0  0  0  0  0  0  0  0
   16.8792   -6.6793    0.0000 C   0  0  0  0  0  0  0  0  0  0  0  0
   18.4615   -5.7625    0.0000 O   0  0  0  0  0  0  0  0  0  0  0  0
   11.3276   -6.2278   -0.0000 H   0  0  0  0  0  0  0  0  0  0  0  0
   13.7043   -7.5995   -0.0000 H   0  0  0  0  0  0  0  0  0  0  0  0
   16.0772   -3.4593   -0.0000 H   0  0  0  0  0  0  0  0  0  0  0  0
   13.6982   -2.1086   -0.0000 H   0  0  0  0  0  0  0  0  0  0  0  0
    9.7483   -4.3854   -0.0000 H   0  0  0  0  0  0  0  0  0  0  0  0
    8.0032   -1.8926   -0.0000 H   0  0  0  0  0  0  0  0  0  0  0  0
    6.7218   -1.8993   -0.0000 H   0  0  0  0  0  0  0  0  0  0  0  0
    5.1595   -2.8010   -0.0000 H   0  0  0  0  0  0  0  0  0  0  0  0
    4.5120   -3.9024   -0.0000 H   0  0  0  0  0  0  0  0  0  0  0  0
    6.7171   -7.7688   -0.0000 H   0  0  0  0  0  0  0  0  0  0  0  0
    8.0000   -7.7751   -0.0000 H   0  0  0  0  0  0  0  0  0  0  0  0
    9.6034   -6.8519   -0.0000 H   0  0  0  0  0  0  0  0  0  0  0  0
   10.2341   -5.7411   -0.0000 H   0  0  0  0  0  0  0  0  0  0  0  0
   16.8806   -7.5936   -0.0000 H   0  0  0  0  0  0  0  0  0  0  0  0
  3  4  2  0  0  0  0
  7  8  1  0  0  0  0
  8  9  1  0  0  0  0
  4  5  1  0  0  0  0
  2  3  1  0  0  0  0
  5  6  2  0  0  0  0
  6  1  1  0  0  0  0
  8 13  1  0  0  0  0
  9 10  1  0  0  0  0
 10 11  1  0  0  0  0
 11 12  1  0  0  0  0
 12 13  1  0  0  0  0
  1  2  2  0  0  0  0
  4 14  1  0  0  0  0
  1  7  1  0  0  0  0
 14 15  2  0  0  0  0
  2 16  1  0  0  0  0
  3 17  1  0  0  0  0
  5 18  1  0  0  0  0
  6 19  1  0  0  0  0
  8 20  1  0  0  0  0
  9 21  1  1  0  0  0
  9 22  1  0  0  0  0
 10 23  1  1  0  0  0
 10 24  1  0  0  0  0
 12 25  1  1  0  0  0
 12 26  1  0  0  0  0
 13 27  1  1  0  0  0
 13 28  1  0  0  0  0
 14 29  1  0  0  0  0
M  END
>	<analysis_code>
325301

>	<compound_code>
cc_52404

$$$$

Actelion Java MolfileCreator 1.0

 15 15  0  0  0  0  0  0  0  0999 V2000
   14.4848  -31.1436    0.0000 C   0  0  0  0  0  0  0  0  0  0  0  0
   14.4848  -32.8095    0.0000 C   0  0  0  0  0  0  0  0  0  0  0  0
   18.8105  -31.9404    0.0000 N   0  0  0  0  0  0  0  0  0  0  0  0
   17.3640  -32.7984    0.0000 C   0  0  0  0  0  0  0  0  0  0  0  0
   15.9425  -33.6424    0.0000 C   0  0  0  0  0  0  0  0  0  0  0  0
   14.4848  -36.1412    0.0000 N   0  0  0  0  0  0  0  0  0  0  0  0
   13.1299  -30.0330    0.0000 F   0  0  0  0  0  0  0  0  0  0  0  0
   14.4737  -29.6165    0.0000 F   0  0  0  0  0  0  0  0  0  0  0  0
   15.8258  -30.0330    0.0000 F   0  0  0  0  0  0  0  0  0  0  0  0
   15.9425  -35.3083    0.0000 C   0  0  0  0  0  0  0  0  0  0  0  0
   13.0605  -33.6424    0.0000 C   0  0  0  0  0  0  0  0  0  0  0  0
   13.0605  -35.3083    0.0000 C   0  0  0  0  0  0  0  0  0  0  0  0
   16.6713  -35.7248   -0.0000 H   0  0  0  0  0  0  0  0  0  0  0  0
   12.3483  -33.2259   -0.0000 H   0  0  0  0  0  0  0  0  0  0  0  0
   12.3483  -35.7248   -0.0000 H   0  0  0  0  0  0  0  0  0  0  0  0
  2  1  1  0  0  0  0
  3  4  3  0  0  0  0
  4  5  1  0  0  0  0
  5  2  2  0  0  0  0
  6 12  1  0  0  0  0
  7  1  1  0  0  0  0
  8  1  1  0  0  0  0
  9  1  1  0  0  0  0
 10  5  1  0  0  0  0
 11  2  1  0  0  0  0
 12 11  2  0  0  0  0
  6 10  2  0  0  0  0
 10 13  1  0  0  0  0
 11 14  1  0  0  0  0
 12 15  1  0  0  0  0
M  END
>	<analysis_code>
316599

>	<compound_code>
rf_04123

$$$$

Actelion Java MolfileCreator 1.0

 12 12  0  0  0  0  0  0  0  0999 V2000
   27.2318    0.2319    0.0000 O   0  0  0  0  0  0  0  0  0  0  0  0
   28.6172    1.2322    0.0000 C   0  0  0  0  0  0  0  0  0  0  0  0
   28.0871    2.8640    0.0000 C   0  0  0  0  0  0  0  0  0  0  0  0
   26.3786    2.8640    0.0000 C   0  0  0  0  0  0  0  0  0  0  0  0
   25.8464    1.2322    0.0000 N   0  0  0  0  0  0  0  0  0  0  0  0
   30.2429    0.7020    0.0000 C   0  0  0  0  0  0  0  0  0  0  0  0
   25.2355    4.0050    0.0000 C   0  0  0  0  0  0  0  0  0  0  0  0
   25.7470    5.4360    0.0000 N   0  0  0  0  0  0  0  0  0  0  0  0
   28.6763    3.6799   -0.0000 H   0  0  0  0  0  0  0  0  0  0  0  0
   31.3808    0.3309   -0.0000 H   0  0  0  0  0  0  0  0  0  0  0  0
   29.8718   -0.4359   -0.0000 H   0  0  0  0  0  0  0  0  0  0  0  0
   30.6140    1.8400   -0.0000 H   0  0  0  0  0  0  0  0  0  0  0  0
  1  2  1  0  0  0  0
  3  4  1  0  0  0  0
  5  1  1  0  0  0  0
  2  6  1  0  0  0  0
  4  5  2  0  0  0  0
  4  7  1  0  0  0  0
  7  8  3  0  0  0  0
  2  3  2  0  0  0  0
  3  9  1  0  0  0  0
  6 10  1  0  0  0  0
  6 11  1  0  0  0  0
  6 12  1  0  0  0  0
M  END
>	<analysis_code>
326086

>	<compound_code>
cc_10416

$$$$

Actelion Java MolfileCreator 1.0

 21 22  0  0  0  0  0  0  0  0999 V2000
   11.0850   -7.8677    0.0000 N   0  0  0  0  0  0  0  0  0  0  0  0
   12.5109   -6.8718    0.0000 C   0  0  0  0  0  0  0  0  0  0  0  0
   11.9903   -5.1996    0.0000 C   0  0  0  0  0  0  0  0  0  0  0  0
   10.2740   -5.1902    0.0000 C   0  0  0  0  0  0  0  0  0  0  0  0
    9.7011   -6.8281    0.0000 N   0  0  0  0  0  0  0  0  0  0  0  0
    7.4508   -3.7863    0.0000 S   0  0  0  0  0  0  0  0  0  0  0  0
    9.2054   -3.7960    0.0000 C   0  0  0  0  0  0  0  0  0  0  0  0
    9.7392   -2.1345    0.0000 C   0  0  0  0  0  0  0  0  0  0  0  0
    8.3446   -1.1041    0.0000 C   0  0  0  0  0  0  0  0  0  0  0  0
    6.9353   -2.1053    0.0000 C   0  0  0  0  0  0  0  0  0  0  0  0
   11.0614   -9.6173    0.0000 C   0  0  0  0  0  0  0  0  0  0  0  0
   14.1650   -7.4392    0.0000 C   0  0  0  0  0  0  0  0  0  0  0  0
   15.4759   -6.3046    0.0000 O   0  0  0  0  0  0  0  0  0  0  0  0
   12.5882   -4.3683   -0.0000 H   0  0  0  0  0  0  0  0  0  0  0  0
   10.7033   -1.8190   -0.0000 H   0  0  0  0  0  0  0  0  0  0  0  0
    8.3519   -0.0884   -0.0000 H   0  0  0  0  0  0  0  0  0  0  0  0
    5.9729   -1.7654   -0.0000 H   0  0  0  0  0  0  0  0  0  0  0  0
   11.0450  -10.8419   -0.0000 H   0  0  0  0  0  0  0  0  0  0  0  0
    9.8368   -9.6008   -0.0000 H   0  0  0  0  0  0  0  0  0  0  0  0
   12.2861   -9.6337   -0.0000 H   0  0  0  0  0  0  0  0  0  0  0  0
   14.3366   -8.2902   -0.0000 H   0  0  0  0  0  0  0  0  0  0  0  0
  4  5  2  0  0  0  0
  7  8  2  0  0  0  0
  2  3  2  0  0  0  0
  1  2  1  0  0  0  0
  3  4  1  0  0  0  0
  6  7  1  0  0  0  0
  8  9  1  0  0  0  0
 10  6  1  0  0  0  0
  7  4  1  0  0  0  0
  5  1  1  0  0  0  0
  1 11  1  0  0  0  0
  9 10  2  0  0  0  0
  2 12  1  0  0  0  0
 12 13  2  0  0  0  0
  3 14  1  0  0  0  0
  8 15  1  0  0  0  0
  9 16  1  0  0  0  0
 10 17  1  0  0  0  0
 11 18  1  0  0  0  0
 11 19  1  0  0  0  0
 11 20  1  0  0  0  0
 12 21  1  0  0  0  0
M  END
>	<analysis_code>
318358

>	<compound_code>
cc_47204

$$$$

Actelion Java MolfileCreator 1.0

 22 23  0  0  0  0  0  0  0  0999 V2000
   -2.8992   -1.0519    0.0000 N   0  0  0  0  0  0  0  0  0  0  0  0
    3.1749   -1.0749    0.0000 C   0  0  0  0  0  0  0  0  0  0  0  0
    3.1775   -2.8393    0.0000 C   0  0  0  0  0  0  0  0  0  0  0  0
    1.6443   -3.7105    0.0000 C   0  0  0  0  0  0  0  0  0  0  0  0
    0.1346   -2.8384    0.0000 C   0  0  0  0  0  0  0  0  0  0  0  0
    0.1405   -1.0673    0.0000 C   0  0  0  0  0  0  0  0  0  0  0  0
    1.6481   -0.1949    0.0000 C   0  0  0  0  0  0  0  0  0  0  0  0
   -1.3764   -0.1680    0.0000 C   0  0  0  0  0  0  0  0  0  0  0  0
    1.6511    1.5645    0.0000 C   0  0  0  0  0  0  0  0  0  0  0  0
   -4.5121   -0.3341    0.0000 C   0  0  0  0  0  0  0  0  0  0  0  0
   -5.6954   -1.6460    0.0000 N   0  0  0  0  0  0  0  0  0  0  0  0
   -4.8115   -3.1779    0.0000 C   0  0  0  0  0  0  0  0  0  0  0  0
   -3.0830   -2.8130    0.0000 N   0  0  0  0  0  0  0  0  0  0  0  0
    1.6349    3.3318    0.0000 N   0  0  0  0  0  0  0  0  0  0  0  0
    3.9370   -0.6328   -0.0000 H   0  0  0  0  0  0  0  0  0  0  0  0
    3.9453   -3.2858   -0.0000 H   0  0  0  0  0  0  0  0  0  0  0  0
    1.6325   -4.5823   -0.0000 H   0  0  0  0  0  0  0  0  0  0  0  0
   -0.6233   -3.2879   -0.0000 H   0  0  0  0  0  0  0  0  0  0  0  0
   -0.7563    0.8982   -0.0000 H   0  0  0  0  0  0  0  0  0  0  0  0
   -1.9897    0.9021   -0.0000 H   0  0  0  0  0  0  0  0  0  0  0  0
   -4.7269    0.6807   -0.0000 H   0  0  0  0  0  0  0  0  0  0  0  0
   -5.2338   -4.1263   -0.0000 H   0  0  0  0  0  0  0  0  0  0  0  0
  5  6  1  0  0  0  0
  6  7  2  0  0  0  0
  7  2  1  0  0  0  0
  6  8  1  0  0  0  0
  8  1  1  0  0  0  0
  7  9  1  0  0  0  0
  1 10  1  0  0  0  0
  2  3  2  0  0  0  0
  3  4  1  0  0  0  0
  4  5  2  0  0  0  0
 10 11  2  0  0  0  0
 11 12  1  0  0  0  0
 12 13  2  0  0  0  0
 13  1  1  0  0  0  0
  9 14  3  0  0  0  0
  2 15  1  0  0  0  0
  3 16  1  0  0  0  0
  4 17  1  0  0  0  0
  5 18  1  0  0  0  0
  8 19  1  1  0  0  0
  8 20  1  0  0  0  0
 10 21  1  0  0  0  0
 12 22  1  0  0  0  0
M  END
>	<analysis_code>
322680

>	<compound_code>
cc_47516

$$$$

Actelion Java MolfileCreator 1.0

 25 26  0  0  0  0  0  0  0  0999 V2000
   21.9742    0.2431    0.0000 S   0  0  0  0  0  0  0  0  0  0  0  0
   20.4662   -0.6324    0.0000 C   0  0  0  0  0  0  0  0  0  0  0  0
   18.9462   -3.2591    0.0000 N   0  0  0  0  0  0  0  0  0  0  0  0
   23.3483    1.7024    0.0000 O   0  0  0  0  0  0  0  0  0  0  0  0
   20.6121    1.5322    0.0000 O   0  0  0  0  0  0  0  0  0  0  0  0
   17.4505   -2.3836    0.0000 C   0  0  0  0  0  0  0  0  0  0  0  0
   20.4662   -2.3836    0.0000 C   0  0  0  0  0  0  0  0  0  0  0  0
   23.5064   -0.6324    0.0000 Cl  0  0  0  0  0  0  0  0  0  0  0  0
   18.9340    0.2431    0.0000 C   0  0  0  0  0  0  0  0  0  0  0  0
   15.9183   -3.2833    0.0000 O   0  0  0  0  0  0  0  0  0  0  0  0
   17.4140   -0.6324    0.0000 C   0  0  0  0  0  0  0  0  0  0  0  0
   14.4103   -2.4078    0.0000 C   0  0  0  0  0  0  0  0  0  0  0  0
   12.8903   -3.2833    0.0000 C   0  0  0  0  0  0  0  0  0  0  0  0
   14.4103   -0.6324    0.0000 C   0  0  0  0  0  0  0  0  0  0  0  0
   11.3823   -2.4078    0.0000 C   0  0  0  0  0  0  0  0  0  0  0  0
   12.8903    0.2431    0.0000 C   0  0  0  0  0  0  0  0  0  0  0  0
   11.3823   -0.6324    0.0000 C   0  0  0  0  0  0  0  0  0  0  0  0
   21.2262   -2.8213   -0.0000 H   0  0  0  0  0  0  0  0  0  0  0  0
   18.9279    1.1187   -0.0000 H   0  0  0  0  0  0  0  0  0  0  0  0
   16.6358   -0.1947   -0.0000 H   0  0  0  0  0  0  0  0  0  0  0  0
   12.8843   -4.1589   -0.0000 H   0  0  0  0  0  0  0  0  0  0  0  0
   15.1702   -0.1826   -0.0000 H   0  0  0  0  0  0  0  0  0  0  0  0
   10.6283   -2.8577   -0.0000 H   0  0  0  0  0  0  0  0  0  0  0  0
   12.8843    1.1187   -0.0000 H   0  0  0  0  0  0  0  0  0  0  0  0
   10.6283   -0.1826   -0.0000 H   0  0  0  0  0  0  0  0  0  0  0  0
  2  1  1  0  0  0  0
  3  7  1  0  0  0  0
  4  1  2  0  0  0  0
  5  1  2  0  0  0  0
  6 11  1  0  0  0  0
  7  2  2  0  0  0  0
  8  1  1  0  0  0  0
  9  2  1  0  0  0  0
 10  6  1  0  0  0  0
 11  9  2  0  0  0  0
 12 10  1  0  0  0  0
 13 12  2  0  0  0  0
 14 12  1  0  0  0  0
 15 13  1  0  0  0  0
 16 14  2  0  0  0  0
 17 16  1  0  0  0  0
  3  6  2  0  0  0  0
 15 17  2  0  0  0  0
  7 18  1  0  0  0  0
  9 19  1  0  0  0  0
 11 20  1  0  0  0  0
 13 21  1  0  0  0  0
 14 22  1  0  0  0  0
 15 23  1  0  0  0  0
 16 24  1  0  0  0  0
 17 25  1  0  0  0  0
M  END
>	<analysis_code>
325920

>	<compound_code>
cc_19603

$$$$

Actelion Java MolfileCreator 1.0

 11 11  0  0  0  0  0  0  0  0999 V2000
    8.5659   -8.4696    0.0000 S   0  0  0  0  0  0  0  0  0  0  0  0
    7.2863   -7.4778    0.0000 C   0  0  0  0  0  0  0  0  0  0  0  0
    7.8438   -5.9494    0.0000 C   0  0  0  0  0  0  0  0  0  0  0  0
    9.4617   -6.0057    0.0000 C   0  0  0  0  0  0  0  0  0  0  0  0
    9.9115   -7.5693    0.0000 C   0  0  0  0  0  0  0  0  0  0  0  0
    6.9390   -4.6070    0.0000 Br  0  0  0  0  0  0  0  0  0  0  0  0
   10.4580   -4.7297    0.0000 C   0  0  0  0  0  0  0  0  0  0  0  0
   12.0611   -4.9544    0.0000 Cl  0  0  0  0  0  0  0  0  0  0  0  0
    9.8508   -3.2289    0.0000 O   0  0  0  0  0  0  0  0  0  0  0  0
    6.3678   -7.7462   -0.0000 H   0  0  0  0  0  0  0  0  0  0  0  0
   10.8091   -7.9009   -0.0000 H   0  0  0  0  0  0  0  0  0  0  0  0
  3  4  1  0  0  0  0
  5  1  1  0  0  0  0
  3  6  1  0  0  0  0
  4  5  2  0  0  0  0
  4  7  1  0  0  0  0
  2  3  2  0  0  0  0
  7  8  1  0  0  0  0
  1  2  1  0  0  0  0
  7  9  2  0  0  0  0
  2 10  1  0  0  0  0
  5 11  1  0  0  0  0
M  END
>	<analysis_code>
329665

>	<compound_code>
cc_54202

$$$$

Actelion Java MolfileCreator 1.0

 22 23  0  0  0  0  0  0  0  0999 V2000
   -3.1616   -1.7457    0.0000 C   0  0  0  0  0  0  0  0  0  0  0  0
   -3.1642   -3.5326    0.0000 C   0  0  0  0  0  0  0  0  0  0  0  0
   -1.6204   -4.4244    0.0000 C   0  0  0  0  0  0  0  0  0  0  0  0
   -0.0730   -3.5316    0.0000 C   0  0  0  0  0  0  0  0  0  0  0  0
   -0.0793   -1.7379    0.0000 C   0  0  0  0  0  0  0  0  0  0  0  0
   -1.6243   -0.8544    0.0000 C   0  0  0  0  0  0  0  0  0  0  0  0
    1.4604   -0.8412    0.0000 N   0  0  0  0  0  0  0  0  0  0  0  0
    3.0068   -1.7263    0.0000 C   0  0  0  0  0  0  0  0  0  0  0  0
   -4.7049   -0.8552    0.0000 N   0  0  0  0  0  0  0  0  0  0  0  0
   -4.8829    0.9259    0.0000 C   0  0  0  0  0  0  0  0  0  0  0  0
   -6.6258    1.2958    0.0000 C   0  0  0  0  0  0  0  0  0  0  0  0
   -7.5164   -0.2475    0.0000 C   0  0  0  0  0  0  0  0  0  0  0  0
   -6.3236   -1.5710    0.0000 C   0  0  0  0  0  0  0  0  0  0  0  0
    4.5464   -0.8295    0.0000 O   0  0  0  0  0  0  0  0  0  0  0  0
   -3.9374   -3.9802   -0.0000 H   0  0  0  0  0  0  0  0  0  0  0  0
   -1.6223   -5.3167   -0.0000 H   0  0  0  0  0  0  0  0  0  0  0  0
    0.7039   -3.9820   -0.0000 H   0  0  0  0  0  0  0  0  0  0  0  0
   -1.6282    0.0330   -0.0000 H   0  0  0  0  0  0  0  0  0  0  0  0
   -4.1004    1.6314   -0.0000 H   0  0  0  0  0  0  0  0  0  0  0  0
   -7.0519    2.2525   -0.0000 H   0  0  0  0  0  0  0  0  0  0  0  0
   -8.5582   -0.3574   -0.0000 H   0  0  0  0  0  0  0  0  0  0  0  0
   -6.5366   -2.5906   -0.0000 H   0  0  0  0  0  0  0  0  0  0  0  0
  5  7  1  0  0  0  0
  3  4  2  0  0  0  0
  7  8  2  0  0  0  0
  4  5  1  0  0  0  0
  1  9  1  0  0  0  0
  9 10  1  0  0  0  0
  2  3  1  0  0  0  0
  5  6  2  0  0  0  0
  6  1  1  0  0  0  0
  1  2  2  0  0  0  0
 10 11  2  0  0  0  0
 11 12  1  0  0  0  0
 12 13  2  0  0  0  0
 13  9  1  0  0  0  0
  8 14  2  0  0  0  0
  2 15  1  0  0  0  0
  3 16  1  0  0  0  0
  4 17  1  0  0  0  0
  6 18  1  0  0  0  0
 10 19  1  0  0  0  0
 11 20  1  0  0  0  0
 12 21  1  0  0  0  0
 13 22  1  0  0  0  0
M  END
>	<analysis_code>
310908

>	<compound_code>
cc_21906

$$$$

Actelion Java MolfileCreator 1.0

 27 28  0  0  0  0  0  0  0  0999 V2000
    9.0354   -4.6963    0.0000 C   0  0  0  0  0  0  0  0  0  0  0  0
    8.4708   -6.3938    0.0000 C   0  0  0  0  0  0  0  0  0  0  0  0
    9.9077   -7.4547    0.0000 N   0  0  0  0  0  0  0  0  0  0  0  0
   11.3640   -6.4284    0.0000 N   0  0  0  0  0  0  0  0  0  0  0  0
   10.8188   -4.7166    0.0000 C   0  0  0  0  0  0  0  0  0  0  0  0
    6.1160   -3.7525    0.0000 C   0  0  0  0  0  0  0  0  0  0  0  0
    5.5585   -5.4480    0.0000 C   0  0  0  0  0  0  0  0  0  0  0  0
    6.7444   -6.7830    0.0000 C   0  0  0  0  0  0  0  0  0  0  0  0
    7.8525   -3.3838    0.0000 C   0  0  0  0  0  0  0  0  0  0  0  0
    9.8958   -9.2412    0.0000 C   0  0  0  0  0  0  0  0  0  0  0  0
   11.8882   -3.2826    0.0000 C   0  0  0  0  0  0  0  0  0  0  0  0
   13.6552   -3.4921    0.0000 O   0  0  0  0  0  0  0  0  0  0  0  0
   11.1780   -1.6578    0.0000 O   0  0  0  0  0  0  0  0  0  0  0  0
   14.3581   -5.1136    0.0000 C   0  0  0  0  0  0  0  0  0  0  0  0
   16.1179   -5.3134    0.0000 C   0  0  0  0  0  0  0  0  0  0  0  0
    5.5264   -3.0890   -0.0000 H   0  0  0  0  0  0  0  0  0  0  0  0
    4.6867   -5.6283   -0.0000 H   0  0  0  0  0  0  0  0  0  0  0  0
    6.4742   -7.6452   -0.0000 H   0  0  0  0  0  0  0  0  0  0  0  0
    8.1293   -2.5431   -0.0000 H   0  0  0  0  0  0  0  0  0  0  0  0
    9.8875  -10.4919   -0.0000 H   0  0  0  0  0  0  0  0  0  0  0  0
    8.6452   -9.2329   -0.0000 H   0  0  0  0  0  0  0  0  0  0  0  0
   11.1464   -9.2496   -0.0000 H   0  0  0  0  0  0  0  0  0  0  0  0
   13.2212   -5.6049   -0.0000 H   0  0  0  0  0  0  0  0  0  0  0  0
   14.2152   -6.3438   -0.0000 H   0  0  0  0  0  0  0  0  0  0  0  0
   17.3498   -5.4532   -0.0000 H   0  0  0  0  0  0  0  0  0  0  0  0
   15.9781   -6.5453   -0.0000 H   0  0  0  0  0  0  0  0  0  0  0  0
   16.2578   -4.0815   -0.0000 H   0  0  0  0  0  0  0  0  0  0  0  0
  3  4  1  0  0  0  0
  1  9  2  0  0  0  0
  9  6  1  0  0  0  0
  4  5  2  0  0  0  0
  3 10  1  0  0  0  0
  5  1  1  0  0  0  0
  5 11  1  0  0  0  0
  1  2  1  0  0  0  0
 11 12  1  0  0  0  0
  6  7  2  0  0  0  0
  2  3  1  0  0  0  0
 11 13  2  0  0  0  0
  7  8  1  0  0  0  0
 12 14  1  0  0  0  0
  8  2  2  0  0  0  0
 14 15  1  0  0  0  0
  6 16  1  0  0  0  0
  7 17  1  0  0  0  0
  8 18  1  0  0  0  0
  9 19  1  0  0  0  0
 10 20  1  0  0  0  0
 10 21  1  0  0  0  0
 10 22  1  0  0  0  0
 14 23  1  1  0  0  0
 14 24  1  0  0  0  0
 15 25  1  0  0  0  0
 15 26  1  0  0  0  0
 15 27  1  0  0  0  0
M  END
>	<analysis_code>
307859

>	<compound_code>
cc_06323

$$$$

Actelion Java MolfileCreator 1.0

 17 17  0  0  0  0  0  0  0  0999 V2000
   10.8133   -7.5290    0.0000 C   0  0  0  0  0  0  0  0  0  0  0  0
   10.8109   -5.6994    0.0000 C   0  0  0  0  0  0  0  0  0  0  0  0
   12.4087   -4.7817    0.0000 C   0  0  0  0  0  0  0  0  0  0  0  0
   14.0010   -5.7005    0.0000 C   0  0  0  0  0  0  0  0  0  0  0  0
   13.9947   -7.5370    0.0000 C   0  0  0  0  0  0  0  0  0  0  0  0
   12.4047   -8.4465    0.0000 C   0  0  0  0  0  0  0  0  0  0  0  0
    9.2220   -4.7839    0.0000 C   0  0  0  0  0  0  0  0  0  0  0  0
    7.6348   -5.7018    0.0000 Br  0  0  0  0  0  0  0  0  0  0  0  0
   15.5906   -4.7861    0.0000 C   0  0  0  0  0  0  0  0  0  0  0  0
   17.1770   -5.7056    0.0000 O   0  0  0  0  0  0  0  0  0  0  0  0
   10.0189   -7.9851   -0.0000 H   0  0  0  0  0  0  0  0  0  0  0  0
   12.4115   -3.8634   -0.0000 H   0  0  0  0  0  0  0  0  0  0  0  0
   14.7867   -8.0005   -0.0000 H   0  0  0  0  0  0  0  0  0  0  0  0
   12.4054   -9.3600   -0.0000 H   0  0  0  0  0  0  0  0  0  0  0  0
    9.8627   -3.6717   -0.0000 H   0  0  0  0  0  0  0  0  0  0  0  0
    8.5791   -3.6729   -0.0000 H   0  0  0  0  0  0  0  0  0  0  0  0
   15.5921   -3.8692   -0.0000 H   0  0  0  0  0  0  0  0  0  0  0  0
  2  3  1  0  0  0  0
  5  6  2  0  0  0  0
  6  1  1  0  0  0  0
  1  2  2  0  0  0  0
  2  7  1  0  0  0  0
  3  4  2  0  0  0  0
  7  8  1  0  0  0  0
  4  9  1  0  0  0  0
  4  5  1  0  0  0  0
  9 10  2  0  0  0  0
  1 11  1  0  0  0  0
  3 12  1  0  0  0  0
  5 13  1  0  0  0  0
  6 14  1  0  0  0  0
  7 15  1  1  0  0  0
  7 16  1  0  0  0  0
  9 17  1  0  0  0  0
M  END
>	<analysis_code>
316242

>	<compound_code>
mo_07388

$$$$

Actelion Java MolfileCreator 1.0

 19 20  0  0  0  0  0  0  0  0999 V2000
    8.3089   -7.8618    0.0000 O   0  0  0  0  0  0  0  0  0  0  0  0
    8.4602   -6.1315    0.0000 C   0  0  0  0  0  0  0  0  0  0  0  0
    6.8507   -5.4568    0.0000 C   0  0  0  0  0  0  0  0  0  0  0  0
    5.7161   -6.7716    0.0000 C   0  0  0  0  0  0  0  0  0  0  0  0
    6.6194   -8.2649    0.0000 C   0  0  0  0  0  0  0  0  0  0  0  0
    9.9468   -5.2339    0.0000 C   0  0  0  0  0  0  0  0  0  0  0  0
   11.4622   -6.0746    0.0000 N   0  0  0  0  0  0  0  0  0  0  0  0
   12.9479   -5.1783    0.0000 C   0  0  0  0  0  0  0  0  0  0  0  0
   12.9146   -3.4402    0.0000 C   0  0  0  0  0  0  0  0  0  0  0  0
   11.3832   -2.6024    0.0000 C   0  0  0  0  0  0  0  0  0  0  0  0
    9.9040   -3.5036    0.0000 C   0  0  0  0  0  0  0  0  0  0  0  0
   14.3999   -2.5407    0.0000 C   0  0  0  0  0  0  0  0  0  0  0  0
   15.8928   -1.6577    0.0000 N   0  0  0  0  0  0  0  0  0  0  0  0
    6.6133   -4.4621   -0.0000 H   0  0  0  0  0  0  0  0  0  0  0  0
    4.6972   -6.6823   -0.0000 H   0  0  0  0  0  0  0  0  0  0  0  0
    6.2263   -9.2131   -0.0000 H   0  0  0  0  0  0  0  0  0  0  0  0
   13.7074   -5.5992   -0.0000 H   0  0  0  0  0  0  0  0  0  0  0  0
   11.3571   -1.7329   -0.0000 H   0  0  0  0  0  0  0  0  0  0  0  0
    9.1431   -3.0890   -0.0000 H   0  0  0  0  0  0  0  0  0  0  0  0
  4  5  2  0  0  0  0
  6  7  2  0  0  0  0
  2  3  2  0  0  0  0
  7  8  1  0  0  0  0
  1  2  1  0  0  0  0
  8  9  2  0  0  0  0
  3  4  1  0  0  0  0
  9 10  1  0  0  0  0
  5  1  1  0  0  0  0
 10 11  2  0  0  0  0
 11  6  1  0  0  0  0
  9 12  1  0  0  0  0
  2  6  1  0  0  0  0
 12 13  3  0  0  0  0
  3 14  1  0  0  0  0
  4 15  1  0  0  0  0
  5 16  1  0  0  0  0
  8 17  1  0  0  0  0
 10 18  1  0  0  0  0
 11 19  1  0  0  0  0
M  END
>	<analysis_code>
322318

>	<compound_code>
cc_54916

$$$$

Actelion Java MolfileCreator 1.0

 22 23  0  0  0  0  0  0  0  0999 V2000
    5.4827  -15.8844    0.0000 C   0  0  0  0  0  0  0  0  0  0  0  0
    7.0510  -16.7863    0.0000 C   0  0  0  0  0  0  0  0  0  0  0  0
    8.6160  -15.8826    0.0000 N   0  0  0  0  0  0  0  0  0  0  0  0
    8.6156  -14.0682    0.0000 C   0  0  0  0  0  0  0  0  0  0  0  0
    7.0462  -13.1612    0.0000 C   0  0  0  0  0  0  0  0  0  0  0  0
    5.4785  -14.0702    0.0000 C   0  0  0  0  0  0  0  0  0  0  0  0
   10.2063  -13.1428    0.0000 O   0  0  0  0  0  0  0  0  0  0  0  0
   11.7819  -14.0555    0.0000 C   0  0  0  0  0  0  0  0  0  0  0  0
   11.7913  -15.8668    0.0000 C   0  0  0  0  0  0  0  0  0  0  0  0
   13.3570  -16.7705    0.0000 C   0  0  0  0  0  0  0  0  0  0  0  0
   14.9486  -15.8541    0.0000 C   0  0  0  0  0  0  0  0  0  0  0  0
   14.9330  -14.0386    0.0000 C   0  0  0  0  0  0  0  0  0  0  0  0
   13.3487  -13.1393    0.0000 C   0  0  0  0  0  0  0  0  0  0  0  0
   16.5203  -16.7538    0.0000 Br  0  0  0  0  0  0  0  0  0  0  0  0
    4.7006  -16.3405   -0.0000 H   0  0  0  0  0  0  0  0  0  0  0  0
    7.0527  -17.6891   -0.0000 H   0  0  0  0  0  0  0  0  0  0  0  0
    7.0453  -12.2533   -0.0000 H   0  0  0  0  0  0  0  0  0  0  0  0
    4.6926  -13.6176   -0.0000 H   0  0  0  0  0  0  0  0  0  0  0  0
   11.0132  -16.3206   -0.0000 H   0  0  0  0  0  0  0  0  0  0  0  0
   13.3441  -17.6805   -0.0000 H   0  0  0  0  0  0  0  0  0  0  0  0
   15.7174  -13.5805   -0.0000 H   0  0  0  0  0  0  0  0  0  0  0  0
   13.3399  -12.2315   -0.0000 H   0  0  0  0  0  0  0  0  0  0  0  0
  4  7  1  0  0  0  0
  3  4  2  0  0  0  0
  7  8  1  0  0  0  0
  8  9  2  0  0  0  0
  4  5  1  0  0  0  0
  9 10  1  0  0  0  0
  2  3  1  0  0  0  0
 10 11  2  0  0  0  0
  5  6  2  0  0  0  0
 11 12  1  0  0  0  0
  6  1  1  0  0  0  0
 12 13  2  0  0  0  0
 13  8  1  0  0  0  0
  1  2  2  0  0  0  0
 11 14  1  0  0  0  0
  1 15  1  0  0  0  0
  2 16  1  0  0  0  0
  5 17  1  0  0  0  0
  6 18  1  0  0  0  0
  9 19  1  0  0  0  0
 10 20  1  0  0  0  0
 12 21  1  0  0  0  0
 13 22  1  0  0  0  0
M  END
>	<analysis_code>
318898

>	<compound_code>
cc_48910

$$$$

Actelion Java MolfileCreator 1.0

 17 18  0  0  0  0  0  0  0  0999 V2000
   10.4986   -7.6962    0.0000 C   0  0  0  0  0  0  0  0  0  0  0  0
   10.4986   -4.0456    0.0000 C   0  0  0  0  0  0  0  0  0  0  0  0
    8.9098   -4.9533    0.0000 C   0  0  0  0  0  0  0  0  0  0  0  0
    8.9098   -6.7786    0.0000 C   0  0  0  0  0  0  0  0  0  0  0  0
   12.0574   -4.9530    0.0000 C   0  0  0  0  0  0  0  0  0  0  0  0
   12.0574   -6.7786    0.0000 C   0  0  0  0  0  0  0  0  0  0  0  0
   13.7937   -7.3429    0.0000 O   0  0  0  0  0  0  0  0  0  0  0  0
   14.8669   -5.8657    0.0000 C   0  0  0  0  0  0  0  0  0  0  0  0
   13.7937   -4.3890    0.0000 C   0  0  0  0  0  0  0  0  0  0  0  0
   10.5135   -8.6138   -0.0000 H   0  0  0  0  0  0  0  0  0  0  0  0
   10.5135   -3.1380   -0.0000 H   0  0  0  0  0  0  0  0  0  0  0  0
    8.1155   -4.4945   -0.0000 H   0  0  0  0  0  0  0  0  0  0  0  0
    8.1155   -7.2324   -0.0000 H   0  0  0  0  0  0  0  0  0  0  0  0
   15.9738   -6.5044   -0.0000 H   0  0  0  0  0  0  0  0  0  0  0  0
   15.9735   -5.2264   -0.0000 H   0  0  0  0  0  0  0  0  0  0  0  0
   14.7433   -3.5339   -0.0000 H   0  0  0  0  0  0  0  0  0  0  0  0
   13.5280   -3.1390   -0.0000 H   0  0  0  0  0  0  0  0  0  0  0  0
  3  2  1  0  0  0  0
  5  6  1  0  0  0  0
  1  6  2  0  0  0  0
  2  5  2  0  0  0  0
  3  4  2  0  0  0  0
  4  1  1  0  0  0  0
  6  7  1  0  0  0  0
  7  8  1  0  0  0  0
  8  9  1  0  0  0  0
  9  5  1  0  0  0  0
  1 10  1  0  0  0  0
  2 11  1  0  0  0  0
  3 12  1  0  0  0  0
  4 13  1  0  0  0  0
  8 14  1  1  0  0  0
  8 15  1  0  0  0  0
  9 16  1  1  0  0  0
  9 17  1  0  0  0  0
M  END
>	<analysis_code>
321504

>	<compound_code>
sb_01482

$$$$

Actelion Java MolfileCreator 1.0

 14 14  0  0  0  0  0  0  0  0999 V2000
    8.5178   -8.1590    0.0000 O   0  0  0  0  0  0  0  0  0  0  0  0
    7.1032   -7.1364    0.0000 N   0  0  0  0  0  0  0  0  0  0  0  0
    7.6425   -5.4801    0.0000 C   0  0  0  0  0  0  0  0  0  0  0  0
    9.3845   -5.4801    0.0000 C   0  0  0  0  0  0  0  0  0  0  0  0
    9.9240   -7.1364    0.0000 C   0  0  0  0  0  0  0  0  0  0  0  0
    6.6242   -4.0775    0.0000 C   0  0  0  0  0  0  0  0  0  0  0  0
   11.5729   -7.6711    0.0000 C   0  0  0  0  0  0  0  0  0  0  0  0
   11.9343   -9.3662    0.0000 Br  0  0  0  0  0  0  0  0  0  0  0  0
    9.9857   -4.6520   -0.0000 H   0  0  0  0  0  0  0  0  0  0  0  0
    5.9113   -3.0956   -0.0000 H   0  0  0  0  0  0  0  0  0  0  0  0
    7.6060   -3.3646   -0.0000 H   0  0  0  0  0  0  0  0  0  0  0  0
    5.6423   -4.7903   -0.0000 H   0  0  0  0  0  0  0  0  0  0  0  0
   12.7596   -7.4183   -0.0000 H   0  0  0  0  0  0  0  0  0  0  0  0
   11.9473   -6.5170   -0.0000 H   0  0  0  0  0  0  0  0  0  0  0  0
  3  4  1  0  0  0  0
  4  5  2  0  0  0  0
  5  1  1  0  0  0  0
  2  3  2  0  0  0  0
  3  6  1  0  0  0  0
  5  7  1  0  0  0  0
  1  2  1  0  0  0  0
  7  8  1  0  0  0  0
  4  9  1  0  0  0  0
  6 10  1  0  0  0  0
  6 11  1  0  0  0  0
  6 12  1  0  0  0  0
  7 13  1  1  0  0  0
  7 14  1  0  0  0  0
M  END
>	<analysis_code>
329877

>	<compound_code>
cc_27008

$$$$

Actelion Java MolfileCreator 1.0

 27 28  0  0  0  0  0  0  0  0999 V2000
   -4.5558    1.9911    0.0000 C   0  0  0  0  0  0  0  0  0  0  0  0
   -2.9558    1.0859    0.0000 C   0  0  0  0  0  0  0  0  0  0  0  0
   -1.3693    2.0189    0.0000 C   0  0  0  0  0  0  0  0  0  0  0  0
    0.2206    1.0994    0.0000 C   0  0  0  0  0  0  0  0  0  0  0  0
    0.2197   -0.7478    0.0000 C   0  0  0  0  0  0  0  0  0  0  0  0
   -1.3719   -1.6681    0.0000 C   0  0  0  0  0  0  0  0  0  0  0  0
   -2.9644   -0.7596    0.0000 C   0  0  0  0  0  0  0  0  0  0  0  0
   -1.3759    3.8479    0.0000 C   0  0  0  0  0  0  0  0  0  0  0  0
   -6.1317    1.0626    0.0000 O   0  0  0  0  0  0  0  0  0  0  0  0
   -7.7238    1.9630    0.0000 C   0  0  0  0  0  0  0  0  0  0  0  0
   -7.7349    3.7898    0.0000 C   0  0  0  0  0  0  0  0  0  0  0  0
   -9.3250    4.6900    0.0000 C   0  0  0  0  0  0  0  0  0  0  0  0
  -10.9031    3.7612    0.0000 C   0  0  0  0  0  0  0  0  0  0  0  0
  -10.8809    1.9229    0.0000 C   0  0  0  0  0  0  0  0  0  0  0  0
   -9.2895    1.0309    0.0000 C   0  0  0  0  0  0  0  0  0  0  0  0
   -1.3857    5.6812    0.0000 N   0  0  0  0  0  0  0  0  0  0  0  0
   -3.9287    3.1111   -0.0000 H   0  0  0  0  0  0  0  0  0  0  0  0
   -5.2122    3.0942   -0.0000 H   0  0  0  0  0  0  0  0  0  0  0  0
    1.0160    1.5634   -0.0000 H   0  0  0  0  0  0  0  0  0  0  0  0
    1.0151   -1.2113   -0.0000 H   0  0  0  0  0  0  0  0  0  0  0  0
   -1.3715   -2.5825   -0.0000 H   0  0  0  0  0  0  0  0  0  0  0  0
   -3.7650   -1.2280   -0.0000 H   0  0  0  0  0  0  0  0  0  0  0  0
   -6.9454    4.2532   -0.0000 H   0  0  0  0  0  0  0  0  0  0  0  0
   -9.3309    5.6044   -0.0000 H   0  0  0  0  0  0  0  0  0  0  0  0
  -11.7032    4.2161   -0.0000 H   0  0  0  0  0  0  0  0  0  0  0  0
  -11.6655    1.4496   -0.0000 H   0  0  0  0  0  0  0  0  0  0  0  0
   -9.2766    0.1189   -0.0000 H   0  0  0  0  0  0  0  0  0  0  0  0
  3  8  1  0  0  0  0
  3  4  1  0  0  0  0
  1  9  1  0  0  0  0
  4  5  2  0  0  0  0
  9 10  1  0  0  0  0
  2  3  2  0  0  0  0
 10 11  2  0  0  0  0
  5  6  1  0  0  0  0
 11 12  1  0  0  0  0
  1  2  1  0  0  0  0
 12 13  2  0  0  0  0
  6  7  2  0  0  0  0
 13 14  1  0  0  0  0
  7  2  1  0  0  0  0
 14 15  2  0  0  0  0
 15 10  1  0  0  0  0
  8 16  3  0  0  0  0
  1 17  1  1  0  0  0
  1 18  1  0  0  0  0
  4 19  1  0  0  0  0
  5 20  1  0  0  0  0
  6 21  1  0  0  0  0
  7 22  1  0  0  0  0
 11 23  1  0  0  0  0
 12 24  1  0  0  0  0
 13 25  1  0  0  0  0
 14 26  1  0  0  0  0
 15 27  1  0  0  0  0
M  END
>	<analysis_code>
321032

>	<compound_code>
cc_58516

$$$$

Actelion Java MolfileCreator 1.0

 23 24  0  0  0  0  0  0  0  0999 V2000
   -5.8090   -4.3242    0.0000 C   0  0  0  0  0  0  0  0  0  0  0  0
   -7.2938   -5.1795    0.0000 C   0  0  0  0  0  0  0  0  0  0  0  0
  -10.2517   -5.1795    0.0000 C   0  0  0  0  0  0  0  0  0  0  0  0
   -8.7669   -4.3242    0.0000 C   0  0  0  0  0  0  0  0  0  0  0  0
  -10.2517   -6.8901    0.0000 C   0  0  0  0  0  0  0  0  0  0  0  0
  -11.6772   -4.0391    0.0000 O   0  0  0  0  0  0  0  0  0  0  0  0
  -11.5703   -8.0305    0.0000 O   0  0  0  0  0  0  0  0  0  0  0  0
   -5.8090   -2.6135    0.0000 O   0  0  0  0  0  0  0  0  0  0  0  0
   -7.2938   -6.8901    0.0000 C   0  0  0  0  0  0  0  0  0  0  0  0
   -8.7669   -7.7454    0.0000 C   0  0  0  0  0  0  0  0  0  0  0  0
   -4.3358   -5.1795    0.0000 Cl  0  0  0  0  0  0  0  0  0  0  0  0
  -14.1006   -6.1060    0.0000 C   0  0  0  0  0  0  0  0  0  0  0  0
  -13.3879   -4.5023    0.0000 C   0  0  0  0  0  0  0  0  0  0  0  0
  -13.2453   -7.7097    0.0000 C   0  0  0  0  0  0  0  0  0  0  0  0
   -8.7611   -3.4688   -0.0000 H   0  0  0  0  0  0  0  0  0  0  0  0
   -6.5572   -7.3177   -0.0000 H   0  0  0  0  0  0  0  0  0  0  0  0
   -8.7611   -8.6007   -0.0000 H   0  0  0  0  0  0  0  0  0  0  0  0
  -15.1835   -5.4809   -0.0000 H   0  0  0  0  0  0  0  0  0  0  0  0
  -15.1835   -6.7312   -0.0000 H   0  0  0  0  0  0  0  0  0  0  0  0
  -13.6273   -3.2913   -0.0000 H   0  0  0  0  0  0  0  0  0  0  0  0
  -14.5564   -4.1042   -0.0000 H   0  0  0  0  0  0  0  0  0  0  0  0
  -14.3398   -8.2777   -0.0000 H   0  0  0  0  0  0  0  0  0  0  0  0
  -13.3007   -8.9415   -0.0000 H   0  0  0  0  0  0  0  0  0  0  0  0
  2  1  1  0  0  0  0
  3  4  2  0  0  0  0
  4  2  1  0  0  0  0
  5 10  2  0  0  0  0
  6  3  1  0  0  0  0
  7  5  1  0  0  0  0
  8  1  2  0  0  0  0
  9  2  2  0  0  0  0
 10  9  1  0  0  0  0
 11  1  1  0  0  0  0
 12 13  1  0  0  0  0
 13  6  1  0  0  0  0
 14  7  1  0  0  0  0
  5  3  1  0  0  0  0
 14 12  1  0  0  0  0
  4 15  1  0  0  0  0
  9 16  1  0  0  0  0
 10 17  1  0  0  0  0
 12 18  1  1  0  0  0
 12 19  1  0  0  0  0
 13 20  1  1  0  0  0
 13 21  1  0  0  0  0
 14 22  1  1  0  0  0
 14 23  1  0  0  0  0
M  END
>	<analysis_code>
317816

>	<compound_code>
cc_13202

$$$$

Actelion Java MolfileCreator 1.0

 36 36  0  0  0  0  0  0  0  0999 V2000
   16.1615   -8.4201    0.0000 C   0  0  0  0  0  0  0  0  0  0  0  0
   16.1593  -10.2457    0.0000 C   0  0  0  0  0  0  0  0  0  0  0  0
   17.7541  -11.1618    0.0000 C   0  0  0  0  0  0  0  0  0  0  0  0
   19.3423  -10.2457    0.0000 C   0  0  0  0  0  0  0  0  0  0  0  0
   19.3356   -8.4112    0.0000 C   0  0  0  0  0  0  0  0  0  0  0  0
   17.7497   -7.5040    0.0000 C   0  0  0  0  0  0  0  0  0  0  0  0
   14.5666  -11.1551    0.0000 O   0  0  0  0  0  0  0  0  0  0  0  0
   12.9762  -10.2412    0.0000 C   0  0  0  0  0  0  0  0  0  0  0  0
   11.3858  -11.1462    0.0000 C   0  0  0  0  0  0  0  0  0  0  0  0
    9.7976  -10.2323    0.0000 C   0  0  0  0  0  0  0  0  0  0  0  0
    8.2072  -11.1374    0.0000 N   0  0  0  0  0  0  0  0  0  0  0  0
    6.6190  -10.2035    0.0000 C   0  0  0  0  0  0  0  0  0  0  0  0
    8.2072  -12.9496    0.0000 C   0  0  0  0  0  0  0  0  0  0  0  0
   20.9172   -7.4907    0.0000 C   0  0  0  0  0  0  0  0  0  0  0  0
   22.5054   -8.4001    0.0000 O   0  0  0  0  0  0  0  0  0  0  0  0
   20.9105   -5.6607    0.0000 O   0  0  0  0  0  0  0  0  0  0  0  0
   24.0869   -7.4796    0.0000 C   0  0  0  0  0  0  0  0  0  0  0  0
   15.3685   -7.9654   -0.0000 H   0  0  0  0  0  0  0  0  0  0  0  0
   17.7574  -12.0778   -0.0000 H   0  0  0  0  0  0  0  0  0  0  0  0
   20.1397  -10.7048   -0.0000 H   0  0  0  0  0  0  0  0  0  0  0  0
   17.7508   -6.5924   -0.0000 H   0  0  0  0  0  0  0  0  0  0  0  0
   13.6174   -9.1306   -0.0000 H   0  0  0  0  0  0  0  0  0  0  0  0
   12.3350   -9.1306   -0.0000 H   0  0  0  0  0  0  0  0  0  0  0  0
   10.7435  -12.2555   -0.0000 H   0  0  0  0  0  0  0  0  0  0  0  0
   12.0253  -12.2571   -0.0000 H   0  0  0  0  0  0  0  0  0  0  0  0
   10.4398   -9.1231   -0.0000 H   0  0  0  0  0  0  0  0  0  0  0  0
    9.1580   -9.1215   -0.0000 H   0  0  0  0  0  0  0  0  0  0  0  0
    5.5072   -9.5498   -0.0000 H   0  0  0  0  0  0  0  0  0  0  0  0
    7.2727   -9.0918   -0.0000 H   0  0  0  0  0  0  0  0  0  0  0  0
    5.9653  -11.3152   -0.0000 H   0  0  0  0  0  0  0  0  0  0  0  0
    8.2072  -14.2181   -0.0000 H   0  0  0  0  0  0  0  0  0  0  0  0
    6.9386  -12.9496   -0.0000 H   0  0  0  0  0  0  0  0  0  0  0  0
    9.4757  -12.9496   -0.0000 H   0  0  0  0  0  0  0  0  0  0  0  0
   25.1940   -6.8352   -0.0000 H   0  0  0  0  0  0  0  0  0  0  0  0
   24.7313   -8.5867   -0.0000 H   0  0  0  0  0  0  0  0  0  0  0  0
   23.4426   -6.3725   -0.0000 H   0  0  0  0  0  0  0  0  0  0  0  0
  8  9  1  0  0  0  0
  4  5  1  0  0  0  0
  9 10  1  0  0  0  0
  2  3  1  0  0  0  0
 10 11  1  0  0  0  0
  5  6  2  0  0  0  0
 11 12  1  0  0  0  0
 11 13  1  0  0  0  0
  6  1  1  0  0  0  0
  1  2  2  0  0  0  0
  5 14  1  0  0  0  0
  2  7  1  0  0  0  0
 14 15  1  0  0  0  0
  3  4  2  0  0  0  0
 14 16  2  0  0  0  0
  7  8  1  0  0  0  0
 15 17  1  0  0  0  0
  1 18  1  0  0  0  0
  3 19  1  0  0  0  0
  4 20  1  0  0  0  0
  6 21  1  0  0  0  0
  8 22  1  1  0  0  0
  8 23  1  0  0  0  0
  9 24  1  1  0  0  0
  9 25  1  0  0  0  0
 10 26  1  1  0  0  0
 10 27  1  0  0  0  0
 12 28  1  0  0  0  0
 12 29  1  0  0  0  0
 12 30  1  0  0  0  0
 13 31  1  0  0  0  0
 13 32  1  0  0  0  0
 13 33  1  0  0  0  0
 17 34  1  0  0  0  0
 17 35  1  0  0  0  0
 17 36  1  0  0  0  0
M  END
>	<analysis_code>
325890

>	<compound_code>
cc_59522

$$$$

Actelion Java MolfileCreator 1.0

 22 23  0  0  0  0  0  0  0  0999 V2000
    7.7402   -5.0507    0.0000 C   0  0  0  0  0  0  0  0  0  0  0  0
    7.7450   -3.3937    0.0000 C   0  0  0  0  0  0  0  0  0  0  0  0
    4.8848   -3.3852    0.0000 C   0  0  0  0  0  0  0  0  0  0  0  0
    4.8798   -5.0423    0.0000 N   0  0  0  0  0  0  0  0  0  0  0  0
    6.3159   -5.8835    0.0000 N   0  0  0  0  0  0  0  0  0  0  0  0
    6.3151   -7.5405    0.0000 C   0  0  0  0  0  0  0  0  0  0  0  0
    9.1761   -5.8775    0.0000 C   0  0  0  0  0  0  0  0  0  0  0  0
    9.1689   -7.5343    0.0000 C   0  0  0  0  0  0  0  0  0  0  0  0
   10.6034   -8.3608    0.0000 C   0  0  0  0  0  0  0  0  0  0  0  0
   12.0393   -7.5305    0.0000 C   0  0  0  0  0  0  0  0  0  0  0  0
   12.0319   -5.8648    0.0000 C   0  0  0  0  0  0  0  0  0  0  0  0
   10.5964   -5.0457    0.0000 C   0  0  0  0  0  0  0  0  0  0  0  0
   13.4630   -5.0294    0.0000 Br  0  0  0  0  0  0  0  0  0  0  0  0
    9.1775   -2.5694   -0.0000 H   0  0  0  0  0  0  0  0  0  0  0  0
    3.4572   -2.5525   -0.0000 H   0  0  0  0  0  0  0  0  0  0  0  0
    6.3146   -8.7005   -0.0000 H   0  0  0  0  0  0  0  0  0  0  0  0
    5.1552   -7.5400   -0.0000 H   0  0  0  0  0  0  0  0  0  0  0  0
    7.4751   -7.5411   -0.0000 H   0  0  0  0  0  0  0  0  0  0  0  0
    8.4480   -7.9495   -0.0000 H   0  0  0  0  0  0  0  0  0  0  0  0
   10.6027   -9.1893   -0.0000 H   0  0  0  0  0  0  0  0  0  0  0  0
   12.7610   -7.9482   -0.0000 H   0  0  0  0  0  0  0  0  0  0  0  0
   10.5887   -4.2203   -0.0000 H   0  0  0  0  0  0  0  0  0  0  0  0
  1  7  1  0  0  0  0
  3  4  2  0  0  0  0
  7  8  2  0  0  0  0
  4  5  1  0  0  0  0
  8  9  1  0  0  0  0
  5  1  1  0  0  0  0
  9 10  2  0  0  0  0
  2  3  1  0  0  0  0
 10 11  1  0  0  0  0
  1  2  2  0  0  0  0
 11 12  2  0  0  0  0
 12  7  1  0  0  0  0
  5  6  1  0  0  0  0
 11 13  1  0  0  0  0
  2 14  1  0  0  0  0
  3 15  1  0  0  0  0
  6 16  1  0  0  0  0
  6 17  1  0  0  0  0
  6 18  1  0  0  0  0
  8 19  1  0  0  0  0
  9 20  1  0  0  0  0
 10 21  1  0  0  0  0
 12 22  1  0  0  0  0
M  END
>	<analysis_code>
325687

>	<compound_code>
cc_60510

$$$$

Actelion Java MolfileCreator 1.0

 22 23  0  0  0  0  0  0  0  0999 V2000
   -5.3222    0.9182    0.0000 C   0  0  0  0  0  0  0  0  0  0  0  0
   -5.3246   -0.8690    0.0000 C   0  0  0  0  0  0  0  0  0  0  0  0
   -3.7806   -1.7608    0.0000 C   0  0  0  0  0  0  0  0  0  0  0  0
   -2.2332   -0.8679    0.0000 C   0  0  0  0  0  0  0  0  0  0  0  0
   -2.2393    0.9260    0.0000 C   0  0  0  0  0  0  0  0  0  0  0  0
   -3.7845    1.8096    0.0000 C   0  0  0  0  0  0  0  0  0  0  0  0
   -0.6884   -1.7565    0.0000 N   0  0  0  0  0  0  0  0  0  0  0  0
    0.8534   -0.8631    0.0000 C   0  0  0  0  0  0  0  0  0  0  0  0
   -6.8655    1.8088    0.0000 N   0  0  0  0  0  0  0  0  0  0  0  0
   -7.0437    3.5901    0.0000 C   0  0  0  0  0  0  0  0  0  0  0  0
   -8.7868    3.9601    0.0000 C   0  0  0  0  0  0  0  0  0  0  0  0
   -9.6774    2.4166    0.0000 C   0  0  0  0  0  0  0  0  0  0  0  0
   -8.4846    1.0930    0.0000 C   0  0  0  0  0  0  0  0  0  0  0  0
    2.3980   -1.7517    0.0000 O   0  0  0  0  0  0  0  0  0  0  0  0
   -6.0977   -1.3166   -0.0000 H   0  0  0  0  0  0  0  0  0  0  0  0
   -3.7823   -2.6532   -0.0000 H   0  0  0  0  0  0  0  0  0  0  0  0
   -1.4697    1.3811   -0.0000 H   0  0  0  0  0  0  0  0  0  0  0  0
   -3.7883    2.6972   -0.0000 H   0  0  0  0  0  0  0  0  0  0  0  0
   -6.2613    4.2958   -0.0000 H   0  0  0  0  0  0  0  0  0  0  0  0
   -9.2131    4.9169   -0.0000 H   0  0  0  0  0  0  0  0  0  0  0  0
  -10.7190    2.3066   -0.0000 H   0  0  0  0  0  0  0  0  0  0  0  0
   -8.6978    0.0732   -0.0000 H   0  0  0  0  0  0  0  0  0  0  0  0
  4  7  1  0  0  0  0
  3  4  2  0  0  0  0
  7  8  2  0  0  0  0
  4  5  1  0  0  0  0
  1  9  1  0  0  0  0
  9 10  1  0  0  0  0
  2  3  1  0  0  0  0
  5  6  2  0  0  0  0
  6  1  1  0  0  0  0
  1  2  2  0  0  0  0
 10 11  2  0  0  0  0
 11 12  1  0  0  0  0
 12 13  2  0  0  0  0
 13  9  1  0  0  0  0
  8 14  2  0  0  0  0
  2 15  1  0  0  0  0
  3 16  1  0  0  0  0
  5 17  1  0  0  0  0
  6 18  1  0  0  0  0
 10 19  1  0  0  0  0
 11 20  1  0  0  0  0
 12 21  1  0  0  0  0
 13 22  1  0  0  0  0
M  END
>	<analysis_code>
311025

>	<compound_code>
cc_25506

$$$$

Actelion Java MolfileCreator 1.0

 29 30  0  0  0  0  0  0  0  0999 V2000
    6.4034   -9.0099    0.0000 S   0  0  0  0  0  0  0  0  0  0  0  0
    7.8876   -7.9376    0.0000 C   0  0  0  0  0  0  0  0  0  0  0  0
    7.3124   -6.2095    0.0000 C   0  0  0  0  0  0  0  0  0  0  0  0
    5.4945   -6.2095    0.0000 C   0  0  0  0  0  0  0  0  0  0  0  0
    4.9286   -7.9376    0.0000 C   0  0  0  0  0  0  0  0  0  0  0  0
   11.0363   -6.1150    0.0000 C   0  0  0  0  0  0  0  0  0  0  0  0
   11.0363   -7.9330    0.0000 N   0  0  0  0  0  0  0  0  0  0  0  0
   12.5962   -8.8419    0.0000 C   0  0  0  0  0  0  0  0  0  0  0  0
   14.1744   -7.9330    0.0000 C   0  0  0  0  0  0  0  0  0  0  0  0
   14.1744   -6.1150    0.0000 C   0  0  0  0  0  0  0  0  0  0  0  0
   12.5962   -5.2060    0.0000 C   0  0  0  0  0  0  0  0  0  0  0  0
    9.4634   -8.8441    0.0000 C   0  0  0  0  0  0  0  0  0  0  0  0
   15.7482   -5.2051    0.0000 C   0  0  0  0  0  0  0  0  0  0  0  0
   17.3231   -6.1134    0.0000 O   0  0  0  0  0  0  0  0  0  0  0  0
    7.9338   -5.3455   -0.0000 H   0  0  0  0  0  0  0  0  0  0  0  0
    4.8684   -5.3455   -0.0000 H   0  0  0  0  0  0  0  0  0  0  0  0
    3.9082   -8.2655   -0.0000 H   0  0  0  0  0  0  0  0  0  0  0  0
   10.4066   -5.0142   -0.0000 H   0  0  0  0  0  0  0  0  0  0  0  0
    9.7681   -6.1099   -0.0000 H   0  0  0  0  0  0  0  0  0  0  0  0
   11.9505   -9.9348   -0.0000 H   0  0  0  0  0  0  0  0  0  0  0  0
   13.2198   -9.9476   -0.0000 H   0  0  0  0  0  0  0  0  0  0  0  0
   14.8124   -9.0354   -0.0000 H   0  0  0  0  0  0  0  0  0  0  0  0
   15.4482   -7.9316   -0.0000 H   0  0  0  0  0  0  0  0  0  0  0  0
   14.9613   -6.5690   -0.0000 H   0  0  0  0  0  0  0  0  0  0  0  0
   13.2198   -4.1004   -0.0000 H   0  0  0  0  0  0  0  0  0  0  0  0
   11.9505   -4.1132   -0.0000 H   0  0  0  0  0  0  0  0  0  0  0  0
    8.8288   -9.9472   -0.0000 H   0  0  0  0  0  0  0  0  0  0  0  0
   10.1013   -9.9452   -0.0000 H   0  0  0  0  0  0  0  0  0  0  0  0
   15.7477   -4.2960   -0.0000 H   0  0  0  0  0  0  0  0  0  0  0  0
  2  3  2  0  0  0  0
  1  2  1  0  0  0  0
  3  4  1  0  0  0  0
  5  1  1  0  0  0  0
  6 11  1  0  0  0  0
  7  8  1  0  0  0  0
  8  9  1  0  0  0  0
  9 10  1  0  0  0  0
 10 11  1  0  0  0  0
  6  7  1  0  0  0  0
  7 12  1  0  0  0  0
 12  2  1  0  0  0  0
 10 13  1  0  0  0  0
  4  5  2  0  0  0  0
 13 14  2  0  0  0  0
  3 15  1  0  0  0  0
  4 16  1  0  0  0  0
  5 17  1  0  0  0  0
  6 18  1  1  0  0  0
  6 19  1  0  0  0  0
  8 20  1  1  0  0  0
  8 21  1  0  0  0  0
  9 22  1  1  0  0  0
  9 23  1  0  0  0  0
 10 24  1  0  0  0  0
 11 25  1  1  0  0  0
 11 26  1  0  0  0  0
 12 27  1  1  0  0  0
 12 28  1  0  0  0  0
 13 29  1  0  0  0  0
M  END
>	<analysis_code>
329432

>	<compound_code>
cc_66704

$$$$

Actelion Java MolfileCreator 1.0

 19 20  0  0  0  0  0  0  0  0999 V2000
   -1.0350    0.8171    0.0000 S   0  0  0  0  0  0  0  0  0  0  0  0
    0.4234    1.8685    0.0000 C   0  0  0  0  0  0  0  0  0  0  0  0
   -0.1362    3.5862    0.0000 C   0  0  0  0  0  0  0  0  0  0  0  0
   -1.9339    3.5862    0.0000 C   0  0  0  0  0  0  0  0  0  0  0  0
   -2.4934    1.8685    0.0000 C   0  0  0  0  0  0  0  0  0  0  0  0
   -4.2022    1.3105    0.0000 C   0  0  0  0  0  0  0  0  0  0  0  0
    2.1324    1.3105    0.0000 Br  0  0  0  0  0  0  0  0  0  0  0  0
   -5.5323    2.5144    0.0000 C   0  0  0  0  0  0  0  0  0  0  0  0
   -7.2398    1.9576    0.0000 C   0  0  0  0  0  0  0  0  0  0  0  0
   -7.6124    0.1970    0.0000 C   0  0  0  0  0  0  0  0  0  0  0  0
   -6.2638   -1.0058    0.0000 C   0  0  0  0  0  0  0  0  0  0  0  0
   -4.5616   -0.4426    0.0000 C   0  0  0  0  0  0  0  0  0  0  0  0
    0.4829    4.4451   -0.0000 H   0  0  0  0  0  0  0  0  0  0  0  0
   -2.5529    4.4451   -0.0000 H   0  0  0  0  0  0  0  0  0  0  0  0
   -5.3436    3.3947   -0.0000 H   0  0  0  0  0  0  0  0  0  0  0  0
   -7.9072    2.5596   -0.0000 H   0  0  0  0  0  0  0  0  0  0  0  0
   -8.4730   -0.0819   -0.0000 H   0  0  0  0  0  0  0  0  0  0  0  0
   -6.4406   -1.8889   -0.0000 H   0  0  0  0  0  0  0  0  0  0  0  0
   -3.8901   -1.0374   -0.0000 H   0  0  0  0  0  0  0  0  0  0  0  0
  2  7  1  0  0  0  0
  2  3  2  0  0  0  0
  1  2  1  0  0  0  0
  3  4  1  0  0  0  0
  6  8  2  0  0  0  0
  5  1  1  0  0  0  0
  8  9  1  0  0  0  0
  9 10  2  0  0  0  0
  5  6  1  0  0  0  0
 10 11  1  0  0  0  0
  4  5  2  0  0  0  0
 11 12  2  0  0  0  0
 12  6  1  0  0  0  0
  3 13  1  0  0  0  0
  4 14  1  0  0  0  0
  8 15  1  0  0  0  0
  9 16  1  0  0  0  0
 10 17  1  0  0  0  0
 11 18  1  0  0  0  0
 12 19  1  0  0  0  0
M  END
>	<analysis_code>
321557

>	<compound_code>
cc_10510

$$$$

Actelion Java MolfileCreator 1.0

 24 25  0  0  0  0  0  0  0  0999 V2000
    2.4921    3.0501    0.0000 O   0  0  0  0  0  0  0  0  0  0  0  0
    3.9383    4.1014    0.0000 C   0  0  0  0  0  0  0  0  0  0  0  0
    3.3848    5.8026    0.0000 C   0  0  0  0  0  0  0  0  0  0  0  0
    1.5994    5.8026    0.0000 N   0  0  0  0  0  0  0  0  0  0  0  0
    1.0460    4.1014    0.0000 C   0  0  0  0  0  0  0  0  0  0  0  0
    4.4341    7.2470    0.0000 C   0  0  0  0  0  0  0  0  0  0  0  0
    6.2097    7.0607    0.0000 Cl  0  0  0  0  0  0  0  0  0  0  0  0
    5.6365    3.5503    0.0000 C   0  0  0  0  0  0  0  0  0  0  0  0
   -0.6433    3.5512    0.0000 C   0  0  0  0  0  0  0  0  0  0  0  0
   -1.9696    4.7501    0.0000 C   0  0  0  0  0  0  0  0  0  0  0  0
   -3.6663    4.2002    0.0000 C   0  0  0  0  0  0  0  0  0  0  0  0
   -4.0395    2.4523    0.0000 C   0  0  0  0  0  0  0  0  0  0  0  0
   -2.7025    1.2554    0.0000 C   0  0  0  0  0  0  0  0  0  0  0  0
   -1.0105    1.8116    0.0000 C   0  0  0  0  0  0  0  0  0  0  0  0
    4.5645    8.4899   -0.0000 H   0  0  0  0  0  0  0  0  0  0  0  0
    3.4229    7.9814   -0.0000 H   0  0  0  0  0  0  0  0  0  0  0  0
    6.8253    3.1645   -0.0000 H   0  0  0  0  0  0  0  0  0  0  0  0
    5.2508    2.3615   -0.0000 H   0  0  0  0  0  0  0  0  0  0  0  0
    6.0223    4.7390   -0.0000 H   0  0  0  0  0  0  0  0  0  0  0  0
   -1.7844    5.6245   -0.0000 H   0  0  0  0  0  0  0  0  0  0  0  0
   -4.3281    4.7992   -0.0000 H   0  0  0  0  0  0  0  0  0  0  0  0
   -4.8946    2.1767   -0.0000 H   0  0  0  0  0  0  0  0  0  0  0  0
   -2.8800    0.3790   -0.0000 H   0  0  0  0  0  0  0  0  0  0  0  0
   -0.3482    1.2199   -0.0000 H   0  0  0  0  0  0  0  0  0  0  0  0
  6  7  1  0  0  0  0
  2  3  2  0  0  0  0
  2  8  1  0  0  0  0
  1  2  1  0  0  0  0
  3  4  1  0  0  0  0
  9 10  2  0  0  0  0
  5  1  1  0  0  0  0
 10 11  1  0  0  0  0
 11 12  2  0  0  0  0
  3  6  1  0  0  0  0
 12 13  1  0  0  0  0
  4  5  2  0  0  0  0
 13 14  2  0  0  0  0
 14  9  1  0  0  0  0
  5  9  1  0  0  0  0
  6 15  1  1  0  0  0
  6 16  1  0  0  0  0
  8 17  1  0  0  0  0
  8 18  1  0  0  0  0
  8 19  1  0  0  0  0
 10 20  1  0  0  0  0
 11 21  1  0  0  0  0
 12 22  1  0  0  0  0
 13 23  1  0  0  0  0
 14 24  1  0  0  0  0
M  END
>	<analysis_code>
316690

>	<compound_code>
cc_26724$

$$$$

Actelion Java MolfileCreator 1.0

 17 18  0  0  0  0  0  0  0  0999 V2000
    0.0458    2.3189    0.0000 C   0  0  0  0  0  0  0  0  0  0  0  0
   -1.4424    1.4698    0.0000 C   0  0  0  0  0  0  0  0  0  0  0  0
   -2.9306    2.3189    0.0000 C   0  0  0  0  0  0  0  0  0  0  0  0
    0.0458    4.0536    0.0000 O   0  0  0  0  0  0  0  0  0  0  0  0
   -1.4424   -0.2647    0.0000 C   0  0  0  0  0  0  0  0  0  0  0  0
   -2.9488   -1.0956    0.0000 C   0  0  0  0  0  0  0  0  0  0  0  0
    1.5522    1.4698    0.0000 Cl  0  0  0  0  0  0  0  0  0  0  0  0
   -6.0455    2.0386    0.0000 C   0  0  0  0  0  0  0  0  0  0  0  0
   -7.0775    0.6444    0.0000 C   0  0  0  0  0  0  0  0  0  0  0  0
   -6.0703   -0.7680    0.0000 O   0  0  0  0  0  0  0  0  0  0  0  0
   -4.4158   -0.2467    0.0000 C   0  0  0  0  0  0  0  0  0  0  0  0
   -4.4004    1.4880    0.0000 C   0  0  0  0  0  0  0  0  0  0  0  0
   -2.9398    3.1588   -0.0000 H   0  0  0  0  0  0  0  0  0  0  0  0
   -0.6892   -0.7165   -0.0000 H   0  0  0  0  0  0  0  0  0  0  0  0
   -2.9685   -1.9354   -0.0000 H   0  0  0  0  0  0  0  0  0  0  0  0
   -6.3520    3.0110   -0.0000 H   0  0  0  0  0  0  0  0  0  0  0  0
   -8.0972    0.6535   -0.0000 H   0  0  0  0  0  0  0  0  0  0  0  0
  4  1  2  0  0  0  0
  5  2  1  0  0  0  0
  6  5  2  0  0  0  0
  7  1  1  0  0  0  0
 11 12  2  0  0  0  0
  2  1  1  0  0  0  0
  9 10  1  0  0  0  0
 12  3  1  0  0  0  0
  3  2  2  0  0  0  0
 11  6  1  0  0  0  0
  8  9  2  0  0  0  0
 10 11  1  0  0  0  0
 12  8  1  0  0  0  0
  3 13  1  0  0  0  0
  5 14  1  0  0  0  0
  6 15  1  0  0  0  0
  8 16  1  0  0  0  0
  9 17  1  0  0  0  0
M  END
>	<analysis_code>
322770

>	<compound_code>
cc_07102

$$$$

Actelion Java MolfileCreator 1.0

 11 11  0  0  0  0  0  0  0  0999 V2000
    4.5711   -0.8420    0.0000 O   0  0  0  0  0  0  0  0  0  0  0  0
    5.9513    0.1530    0.0000 C   0  0  0  0  0  0  0  0  0  0  0  0
    5.4217    1.7786    0.0000 C   0  0  0  0  0  0  0  0  0  0  0  0
    3.7205    1.7786    0.0000 C   0  0  0  0  0  0  0  0  0  0  0  0
    3.1909    0.1530    0.0000 N   0  0  0  0  0  0  0  0  0  0  0  0
    7.5684   -0.3751    0.0000 C   0  0  0  0  0  0  0  0  0  0  0  0
    6.4210    3.1552    0.0000 I   0  0  0  0  0  0  0  0  0  0  0  0
    3.1346    2.5914   -0.0000 H   0  0  0  0  0  0  0  0  0  0  0  0
    8.7003   -0.7448   -0.0000 H   0  0  0  0  0  0  0  0  0  0  0  0
    7.1987   -1.5071   -0.0000 H   0  0  0  0  0  0  0  0  0  0  0  0
    7.9380    0.7569   -0.0000 H   0  0  0  0  0  0  0  0  0  0  0  0
  2  3  2  0  0  0  0
  1  2  1  0  0  0  0
  3  4  1  0  0  0  0
  5  1  1  0  0  0  0
  2  6  1  0  0  0  0
  4  5  2  0  0  0  0
  3  7  1  0  0  0  0
  4  8  1  0  0  0  0
  6  9  1  0  0  0  0
  6 10  1  0  0  0  0
  6 11  1  0  0  0  0
M  END
>	<analysis_code>
319840

>	<compound_code>
cc_26311

$$$$

Actelion Java MolfileCreator 1.0

 30 31  0  0  0  0  0  0  0  0999 V2000
   10.0921   -6.7347    0.0000 C   0  0  0  0  0  0  0  0  0  0  0  0
   11.5973   -7.6470    0.0000 C   0  0  0  0  0  0  0  0  0  0  0  0
   13.1233   -6.8113    0.0000 C   0  0  0  0  0  0  0  0  0  0  0  0
   13.1585   -5.0608    0.0000 C   0  0  0  0  0  0  0  0  0  0  0  0
   11.6433   -4.1523    0.0000 C   0  0  0  0  0  0  0  0  0  0  0  0
   10.1188   -5.0007    0.0000 C   0  0  0  0  0  0  0  0  0  0  0  0
   14.6178   -7.7148    0.0000 C   0  0  0  0  0  0  0  0  0  0  0  0
   14.5871   -9.4533    0.0000 F   0  0  0  0  0  0  0  0  0  0  0  0
   16.1473   -6.8723    0.0000 F   0  0  0  0  0  0  0  0  0  0  0  0
   13.3585   -8.9245    0.0000 F   0  0  0  0  0  0  0  0  0  0  0  0
    8.6258   -4.0947    0.0000 N   0  0  0  0  0  0  0  0  0  0  0  0
    8.6758   -2.3602    0.0000 C   0  0  0  0  0  0  0  0  0  0  0  0
    7.1871   -1.4621    0.0000 C   0  0  0  0  0  0  0  0  0  0  0  0
    5.6552   -2.3020    0.0000 O   0  0  0  0  0  0  0  0  0  0  0  0
    5.6168   -4.0576    0.0000 C   0  0  0  0  0  0  0  0  0  0  0  0
    7.1151   -4.9655    0.0000 C   0  0  0  0  0  0  0  0  0  0  0  0
   11.6653   -2.3883    0.0000 C   0  0  0  0  0  0  0  0  0  0  0  0
   13.2031   -1.5325    0.0000 O   0  0  0  0  0  0  0  0  0  0  0  0
    9.3262   -7.1456   -0.0000 H   0  0  0  0  0  0  0  0  0  0  0  0
   11.5870   -8.5211   -0.0000 H   0  0  0  0  0  0  0  0  0  0  0  0
   13.9336   -4.6397   -0.0000 H   0  0  0  0  0  0  0  0  0  0  0  0
    9.8912   -2.3915   -0.0000 H   0  0  0  0  0  0  0  0  0  0  0  0
    9.3106   -1.3232   -0.0000 H   0  0  0  0  0  0  0  0  0  0  0  0
    7.8231   -0.4210   -0.0000 H   0  0  0  0  0  0  0  0  0  0  0  0
    6.6035   -0.3907   -0.0000 H   0  0  0  0  0  0  0  0  0  0  0  0
    4.3893   -4.0338   -0.0000 H   0  0  0  0  0  0  0  0  0  0  0  0
    4.9824   -5.1088   -0.0000 H   0  0  0  0  0  0  0  0  0  0  0  0
    6.4959   -6.0207   -0.0000 H   0  0  0  0  0  0  0  0  0  0  0  0
    7.7194   -6.0293   -0.0000 H   0  0  0  0  0  0  0  0  0  0  0  0
   10.9074   -1.9343   -0.0000 H   0  0  0  0  0  0  0  0  0  0  0  0
  7  9  1  0  0  0  0
  4  5  1  0  0  0  0
  7 10  1  0  0  0  0
  2  3  1  0  0  0  0
  6 11  1  0  0  0  0
 11 12  1  0  0  0  0
  5  6  2  0  0  0  0
  6  1  1  0  0  0  0
  1  2  2  0  0  0  0
  3  7  1  0  0  0  0
  3  4  2  0  0  0  0
 11 16  1  0  0  0  0
 12 13  1  0  0  0  0
 13 14  1  0  0  0  0
 14 15  1  0  0  0  0
 15 16  1  0  0  0  0
  7  8  1  0  0  0  0
  5 17  1  0  0  0  0
 17 18  2  0  0  0  0
  1 19  1  0  0  0  0
  2 20  1  0  0  0  0
  4 21  1  0  0  0  0
 12 22  1  1  0  0  0
 12 23  1  0  0  0  0
 13 24  1  1  0  0  0
 13 25  1  0  0  0  0
 15 26  1  1  0  0  0
 15 27  1  0  0  0  0
 16 28  1  1  0  0  0
 16 29  1  0  0  0  0
 17 30  1  0  0  0  0
M  END
>	<analysis_code>
323450

>	<compound_code>
cc_57804

$$$$

Actelion Java MolfileCreator 1.0

 20 21  0  0  0  0  0  0  0  0999 V2000
    8.4154   -5.3129    0.0000 C   0  0  0  0  0  0  0  0  0  0  0  0
   11.3142   -5.4517    0.0000 S   0  0  0  0  0  0  0  0  0  0  0  0
   12.7262   -4.4312    0.0000 C   0  0  0  0  0  0  0  0  0  0  0  0
   12.1878   -2.7783    0.0000 C   0  0  0  0  0  0  0  0  0  0  0  0
   10.4493   -2.7783    0.0000 C   0  0  0  0  0  0  0  0  0  0  0  0
    9.9020   -4.4312    0.0000 C   0  0  0  0  0  0  0  0  0  0  0  0
    6.9099   -4.4459    0.0000 N   0  0  0  0  0  0  0  0  0  0  0  0
    5.4157   -5.3261    0.0000 C   0  0  0  0  0  0  0  0  0  0  0  0
    5.4274   -7.0604    0.0000 C   0  0  0  0  0  0  0  0  0  0  0  0
    6.9457   -7.9111    0.0000 C   0  0  0  0  0  0  0  0  0  0  0  0
    8.4340   -7.0346    0.0000 C   0  0  0  0  0  0  0  0  0  0  0  0
   14.3710   -4.9672    0.0000 C   0  0  0  0  0  0  0  0  0  0  0  0
   16.0321   -5.4081    0.0000 C   0  0  0  0  0  0  0  0  0  0  0  0
   12.7878   -1.9518   -0.0000 H   0  0  0  0  0  0  0  0  0  0  0  0
    9.8537   -1.9518   -0.0000 H   0  0  0  0  0  0  0  0  0  0  0  0
    4.6627   -4.8991   -0.0000 H   0  0  0  0  0  0  0  0  0  0  0  0
    4.6741   -7.5022   -0.0000 H   0  0  0  0  0  0  0  0  0  0  0  0
    6.9607   -8.7747   -0.0000 H   0  0  0  0  0  0  0  0  0  0  0  0
    9.1875   -7.4572   -0.0000 H   0  0  0  0  0  0  0  0  0  0  0  0
   17.5185   -4.5454   -0.0000 H   0  0  0  0  0  0  0  0  0  0  0  0
  5  6  2  0  0  0  0
  1  7  2  0  0  0  0
  3  4  2  0  0  0  0
  7  8  1  0  0  0  0
  2  3  1  0  0  0  0
  8  9  2  0  0  0  0
  4  5  1  0  0  0  0
  9 10  1  0  0  0  0
  6  2  1  0  0  0  0
 10 11  2  0  0  0  0
 11  1  1  0  0  0  0
  3 12  1  0  0  0  0
  1  6  1  0  0  0  0
 12 13  3  0  0  0  0
  4 14  1  0  0  0  0
  5 15  1  0  0  0  0
  8 16  1  0  0  0  0
  9 17  1  0  0  0  0
 10 18  1  0  0  0  0
 11 19  1  0  0  0  0
 13 20  1  0  0  0  0
M  END
>	<analysis_code>
317605

>	<compound_code>
cc_02247

$$$$

Actelion Java MolfileCreator 1.0

 22 23  0  0  0  0  0  0  0  0999 V2000
    7.0947   -5.6277    0.0000 S   0  0  0  0  0  0  0  0  0  0  0  0
    8.5228   -4.5982    0.0000 C   0  0  0  0  0  0  0  0  0  0  0  0
    7.9748   -2.9162    0.0000 C   0  0  0  0  0  0  0  0  0  0  0  0
    6.2145   -2.9162    0.0000 C   0  0  0  0  0  0  0  0  0  0  0  0
    5.6665   -4.5982    0.0000 C   0  0  0  0  0  0  0  0  0  0  0  0
   10.0433   -5.4764    0.0000 C   0  0  0  0  0  0  0  0  0  0  0  0
   10.0407   -7.2419    0.0000 C   0  0  0  0  0  0  0  0  0  0  0  0
   11.5661   -8.1229    0.0000 C   0  0  0  0  0  0  0  0  0  0  0  0
   13.0947   -7.2408    0.0000 C   0  0  0  0  0  0  0  0  0  0  0  0
   13.0885   -5.4688    0.0000 C   0  0  0  0  0  0  0  0  0  0  0  0
   11.5623   -4.5958    0.0000 C   0  0  0  0  0  0  0  0  0  0  0  0
    9.0090   -1.4917    0.0000 Br  0  0  0  0  0  0  0  0  0  0  0  0
   14.6205   -8.1186    0.0000 C   0  0  0  0  0  0  0  0  0  0  0  0
   14.6233   -9.8790    0.0000 Br  0  0  0  0  0  0  0  0  0  0  0  0
    5.6083   -2.0752   -0.0000 H   0  0  0  0  0  0  0  0  0  0  0  0
    4.6785   -4.9244   -0.0000 H   0  0  0  0  0  0  0  0  0  0  0  0
    9.2767   -7.6841   -0.0000 H   0  0  0  0  0  0  0  0  0  0  0  0
   11.5645   -9.0044   -0.0000 H   0  0  0  0  0  0  0  0  0  0  0  0
   13.8486   -5.0192   -0.0000 H   0  0  0  0  0  0  0  0  0  0  0  0
   11.5586   -3.7191   -0.0000 H   0  0  0  0  0  0  0  0  0  0  0  0
   15.8528   -8.1167   -0.0000 H   0  0  0  0  0  0  0  0  0  0  0  0
   15.2350   -7.0505   -0.0000 H   0  0  0  0  0  0  0  0  0  0  0  0
  2  3  2  0  0  0  0
  7  8  1  0  0  0  0
  1  2  1  0  0  0  0
  8  9  2  0  0  0  0
  3  4  1  0  0  0  0
  9 10  1  0  0  0  0
  5  1  1  0  0  0  0
 10 11  2  0  0  0  0
 11  6  1  0  0  0  0
  6  2  1  0  0  0  0
  3 12  1  0  0  0  0
  4  5  2  0  0  0  0
  9 13  1  0  0  0  0
  6  7  2  0  0  0  0
 13 14  1  0  0  0  0
  4 15  1  0  0  0  0
  5 16  1  0  0  0  0
  7 17  1  0  0  0  0
  8 18  1  0  0  0  0
 10 19  1  0  0  0  0
 11 20  1  0  0  0  0
 13 21  1  1  0  0  0
 13 22  1  0  0  0  0
M  END
>	<analysis_code>
329980

>	<compound_code>
cc_67808

$$$$

Actelion Java MolfileCreator 1.0

 22 23  0  0  0  0  0  0  0  0999 V2000
   11.5231  -30.1688    0.0000 N   0  0  0  0  0  0  0  0  0  0  0  0
   10.0465  -29.2953    0.0000 C   0  0  0  0  0  0  0  0  0  0  0  0
   13.0037  -29.3328    0.0000 C   0  0  0  0  0  0  0  0  0  0  0  0
   10.0507  -27.5859    0.0000 N   0  0  0  0  0  0  0  0  0  0  0  0
   13.0287  -27.6067    0.0000 C   0  0  0  0  0  0  0  0  0  0  0  0
   11.5251  -26.7270    0.0000 C   0  0  0  0  0  0  0  0  0  0  0  0
    8.5492  -30.1396    0.0000 C   0  0  0  0  0  0  0  0  0  0  0  0
    8.5201  -31.8740    0.0000 N   0  0  0  0  0  0  0  0  0  0  0  0
   14.5260  -26.7603    0.0000 Cl  0  0  0  0  0  0  0  0  0  0  0  0
   14.4803  -30.2062    0.0000 Cl  0  0  0  0  0  0  0  0  0  0  0  0
   11.5418  -25.0155    0.0000 C   0  0  0  0  0  0  0  0  0  0  0  0
    7.0353  -32.6975    0.0000 C   0  0  0  0  0  0  0  0  0  0  0  0
    7.0644  -29.2620    0.0000 C   0  0  0  0  0  0  0  0  0  0  0  0
    5.5525  -31.8200    0.0000 C   0  0  0  0  0  0  0  0  0  0  0  0
    5.5588  -30.1230    0.0000 C   0  0  0  0  0  0  0  0  0  0  0  0
   11.5534  -23.8174   -0.0000 H   0  0  0  0  0  0  0  0  0  0  0  0
   12.7398  -25.0272   -0.0000 H   0  0  0  0  0  0  0  0  0  0  0  0
   10.3437  -25.0039   -0.0000 H   0  0  0  0  0  0  0  0  0  0  0  0
    7.0342  -33.5481   -0.0000 H   0  0  0  0  0  0  0  0  0  0  0  0
    7.0748  -28.3928   -0.0000 H   0  0  0  0  0  0  0  0  0  0  0  0
    4.8080  -32.2296   -0.0000 H   0  0  0  0  0  0  0  0  0  0  0  0
    4.8091  -29.7050   -0.0000 H   0  0  0  0  0  0  0  0  0  0  0  0
  2  1  2  0  0  0  0
  3  1  1  0  0  0  0
  4  2  1  0  0  0  0
  5  3  2  0  0  0  0
  6  5  1  0  0  0  0
  7  2  1  0  0  0  0
  8  7  2  0  0  0  0
  9  5  1  0  0  0  0
 10  3  1  0  0  0  0
 11  6  1  0  0  0  0
 12  8  1  0  0  0  0
 13  7  1  0  0  0  0
 14 15  1  0  0  0  0
 15 13  2  0  0  0  0
  4  6  2  0  0  0  0
 12 14  2  0  0  0  0
 11 16  1  0  0  0  0
 11 17  1  0  0  0  0
 11 18  1  0  0  0  0
 12 19  1  0  0  0  0
 13 20  1  0  0  0  0
 14 21  1  0  0  0  0
 15 22  1  0  0  0  0
M  END
>	<analysis_code>
316042

>	<compound_code>
rdr_03816

$$$$

Actelion Java MolfileCreator 1.0

 18 18  0  0  0  0  0  0  0  0999 V2000
   -2.6365   -4.5067    0.0000 N   0  0  0  0  0  0  0  0  0  0  0  0
   -4.0672   -3.4755    0.0000 N   0  0  0  0  0  0  0  0  0  0  0  0
   -3.5183   -1.7904    0.0000 C   0  0  0  0  0  0  0  0  0  0  0  0
   -1.7548   -1.7904    0.0000 C   0  0  0  0  0  0  0  0  0  0  0  0
   -1.2058   -3.4755    0.0000 C   0  0  0  0  0  0  0  0  0  0  0  0
    0.4707   -4.0230    0.0000 C   0  0  0  0  0  0  0  0  0  0  0  0
   -2.6365   -6.2702    0.0000 C   0  0  0  0  0  0  0  0  0  0  0  0
   -4.5541   -0.3632    0.0000 C   0  0  0  0  0  0  0  0  0  0  0  0
   -0.7187   -0.3632    0.0000 Br  0  0  0  0  0  0  0  0  0  0  0  0
    1.6443   -4.4062   -0.0000 H   0  0  0  0  0  0  0  0  0  0  0  0
    0.0875   -5.1965   -0.0000 H   0  0  0  0  0  0  0  0  0  0  0  0
    0.8539   -2.8494   -0.0000 H   0  0  0  0  0  0  0  0  0  0  0  0
   -2.6365   -7.5047   -0.0000 H   0  0  0  0  0  0  0  0  0  0  0  0
   -3.8710   -6.2702   -0.0000 H   0  0  0  0  0  0  0  0  0  0  0  0
   -1.4020   -6.2702   -0.0000 H   0  0  0  0  0  0  0  0  0  0  0  0
   -5.2793    0.6359   -0.0000 H   0  0  0  0  0  0  0  0  0  0  0  0
   -3.5551    0.3619   -0.0000 H   0  0  0  0  0  0  0  0  0  0  0  0
   -5.5532   -1.0883   -0.0000 H   0  0  0  0  0  0  0  0  0  0  0  0
  5  6  1  0  0  0  0
  4  5  2  0  0  0  0
  1  7  1  0  0  0  0
  2  3  2  0  0  0  0
  3  8  1  0  0  0  0
  1  2  1  0  0  0  0
  4  9  1  0  0  0  0
  3  4  1  0  0  0  0
  5  1  1  0  0  0  0
  6 10  1  0  0  0  0
  6 11  1  0  0  0  0
  6 12  1  0  0  0  0
  7 13  1  0  0  0  0
  7 14  1  0  0  0  0
  7 15  1  0  0  0  0
  8 16  1  0  0  0  0
  8 17  1  0  0  0  0
  8 18  1  0  0  0  0
M  END
>	<analysis_code>
320415

>	<compound_code>
cc_14710

$$$$

Actelion Java MolfileCreator 1.0

 23 24  0  0  0  0  0  0  0  0999 V2000
    4.1863   -9.6412    0.0000 C   0  0  0  0  0  0  0  0  0  0  0  0
    5.7609  -10.5418    0.0000 C   0  0  0  0  0  0  0  0  0  0  0  0
    7.3234   -9.6287    0.0000 N   0  0  0  0  0  0  0  0  0  0  0  0
    7.3140   -7.8154    0.0000 C   0  0  0  0  0  0  0  0  0  0  0  0
    5.7291   -6.9191    0.0000 N   0  0  0  0  0  0  0  0  0  0  0  0
    4.1732   -7.8373    0.0000 C   0  0  0  0  0  0  0  0  0  0  0  0
    8.8741   -6.9000    0.0000 C   0  0  0  0  0  0  0  0  0  0  0  0
   10.4420   -7.8031    0.0000 C   0  0  0  0  0  0  0  0  0  0  0  0
   12.0010   -6.8893    0.0000 C   0  0  0  0  0  0  0  0  0  0  0  0
   11.9892   -5.0786    0.0000 C   0  0  0  0  0  0  0  0  0  0  0  0
   10.4056   -4.1859    0.0000 C   0  0  0  0  0  0  0  0  0  0  0  0
    8.8532   -5.1047    0.0000 C   0  0  0  0  0  0  0  0  0  0  0  0
   13.5482   -4.1613    0.0000 C   0  0  0  0  0  0  0  0  0  0  0  0
   15.1219   -5.0525    0.0000 Cl  0  0  0  0  0  0  0  0  0  0  0  0
    3.4056  -10.0928   -0.0000 H   0  0  0  0  0  0  0  0  0  0  0  0
    5.7669  -11.4487   -0.0000 H   0  0  0  0  0  0  0  0  0  0  0  0
    3.3886   -7.3944   -0.0000 H   0  0  0  0  0  0  0  0  0  0  0  0
   10.4465   -8.7115   -0.0000 H   0  0  0  0  0  0  0  0  0  0  0  0
   12.7865   -7.3378   -0.0000 H   0  0  0  0  0  0  0  0  0  0  0  0
   10.3901   -3.2801   -0.0000 H   0  0  0  0  0  0  0  0  0  0  0  0
    8.0666   -4.6665   -0.0000 H   0  0  0  0  0  0  0  0  0  0  0  0
   14.1723   -3.0598   -0.0000 H   0  0  0  0  0  0  0  0  0  0  0  0
   12.9063   -3.0701   -0.0000 H   0  0  0  0  0  0  0  0  0  0  0  0
  4  7  1  0  0  0  0
  3  4  2  0  0  0  0
  7  8  2  0  0  0  0
  8  9  1  0  0  0  0
  4  5  1  0  0  0  0
  9 10  2  0  0  0  0
  2  3  1  0  0  0  0
 10 11  1  0  0  0  0
  5  6  2  0  0  0  0
 11 12  2  0  0  0  0
 12  7  1  0  0  0  0
  6  1  1  0  0  0  0
 10 13  1  0  0  0  0
  1  2  2  0  0  0  0
 13 14  1  0  0  0  0
  1 15  1  0  0  0  0
  2 16  1  0  0  0  0
  6 17  1  0  0  0  0
  8 18  1  0  0  0  0
  9 19  1  0  0  0  0
 11 20  1  0  0  0  0
 12 21  1  0  0  0  0
 13 22  1  1  0  0  0
 13 23  1  0  0  0  0
M  END
>	<analysis_code>
326953

>	<compound_code>
cc_56224

$$$$

Actelion Java MolfileCreator 1.0

 20 21  0  0  0  0  0  0  0  0999 V2000
   11.7008   -8.3201    0.0000 C   0  0  0  0  0  0  0  0  0  0  0  0
   13.2377   -7.4102    0.0000 C   0  0  0  0  0  0  0  0  0  0  0  0
   13.2161   -5.6283    0.0000 C   0  0  0  0  0  0  0  0  0  0  0  0
   11.6590   -4.7542    0.0000 C   0  0  0  0  0  0  0  0  0  0  0  0
   10.1206   -5.6751    0.0000 C   0  0  0  0  0  0  0  0  0  0  0  0
   10.1499   -7.4540    0.0000 C   0  0  0  0  0  0  0  0  0  0  0  0
    8.5647   -4.8179    0.0000 N   0  0  0  0  0  0  0  0  0  0  0  0
    8.3527   -3.0489    0.0000 C   0  0  0  0  0  0  0  0  0  0  0  0
    6.6030   -2.7061    0.0000 N   0  0  0  0  0  0  0  0  0  0  0  0
    5.7386   -4.2663    0.0000 C   0  0  0  0  0  0  0  0  0  0  0  0
    6.9573   -5.5678    0.0000 N   0  0  0  0  0  0  0  0  0  0  0  0
   14.7476   -4.7192    0.0000 C   0  0  0  0  0  0  0  0  0  0  0  0
   16.3006   -5.5909    0.0000 O   0  0  0  0  0  0  0  0  0  0  0  0
   11.7079   -9.2082   -0.0000 H   0  0  0  0  0  0  0  0  0  0  0  0
   14.0169   -7.8461   -0.0000 H   0  0  0  0  0  0  0  0  0  0  0  0
   11.6496   -3.8566   -0.0000 H   0  0  0  0  0  0  0  0  0  0  0  0
    9.3892   -7.9104   -0.0000 H   0  0  0  0  0  0  0  0  0  0  0  0
    9.1216   -2.3359   -0.0000 H   0  0  0  0  0  0  0  0  0  0  0  0
    4.6971   -4.3956   -0.0000 H   0  0  0  0  0  0  0  0  0  0  0  0
   14.7368   -3.8288   -0.0000 H   0  0  0  0  0  0  0  0  0  0  0  0
  8  9  2  0  0  0  0
  1  2  2  0  0  0  0
  3  4  2  0  0  0  0
  4  5  1  0  0  0  0
  2  3  1  0  0  0  0
  7  8  1  0  0  0  0
  9 10  1  0  0  0  0
 10 11  2  0  0  0  0
 11  7  1  0  0  0  0
  5  7  1  0  0  0  0
  5  6  2  0  0  0  0
  3 12  1  0  0  0  0
  6  1  1  0  0  0  0
 12 13  2  0  0  0  0
  1 14  1  0  0  0  0
  2 15  1  0  0  0  0
  4 16  1  0  0  0  0
  6 17  1  0  0  0  0
  8 18  1  0  0  0  0
 10 19  1  0  0  0  0
 12 20  1  0  0  0  0
M  END
>	<analysis_code>
317699

>	<compound_code>
cc_38404

$$$$

Actelion Java MolfileCreator 1.0

 30 32  0  0  0  0  0  0  0  0999 V2000
    7.6201  -16.7084    0.0000 C   0  0  0  0  0  0  0  0  0  0  0  0
    7.6177  -18.3682    0.0000 C   0  0  0  0  0  0  0  0  0  0  0  0
    9.0516  -19.1964    0.0000 C   0  0  0  0  0  0  0  0  0  0  0  0
    9.0480  -15.8805    0.0000 C   0  0  0  0  0  0  0  0  0  0  0  0
   10.4831  -16.7011    0.0000 C   0  0  0  0  0  0  0  0  0  0  0  0
   10.4847  -18.3597    0.0000 C   0  0  0  0  0  0  0  0  0  0  0  0
   11.9196  -19.1842    0.0000 C   0  0  0  0  0  0  0  0  0  0  0  0
   13.3539  -18.3521    0.0000 N   0  0  0  0  0  0  0  0  0  0  0  0
   13.3443  -16.6873    0.0000 C   0  0  0  0  0  0  0  0  0  0  0  0
   11.9082  -15.8703    0.0000 C   0  0  0  0  0  0  0  0  0  0  0  0
   11.8995  -14.2155    0.0000 C   0  0  0  0  0  0  0  0  0  0  0  0
   13.3282  -13.3804    0.0000 O   0  0  0  0  0  0  0  0  0  0  0  0
   10.4618  -13.3954    0.0000 O   0  0  0  0  0  0  0  0  0  0  0  0
   13.3196  -11.7254    0.0000 C   0  0  0  0  0  0  0  0  0  0  0  0
   14.7567  -10.8971    0.0000 C   0  0  0  0  0  0  0  0  0  0  0  0
   14.7485   -9.2438    0.0000 C   0  0  0  0  0  0  0  0  0  0  0  0
   13.3100   -8.4283    0.0000 C   0  0  0  0  0  0  0  0  0  0  0  0
   11.8763   -9.2662    0.0000 C   0  0  0  0  0  0  0  0  0  0  0  0
   11.8915  -10.9170    0.0000 C   0  0  0  0  0  0  0  0  0  0  0  0
   16.1916  -11.7218    0.0000 F   0  0  0  0  0  0  0  0  0  0  0  0
   16.1766   -8.4070    0.0000 F   0  0  0  0  0  0  0  0  0  0  0  0
   13.2989   -6.7733    0.0000 F   0  0  0  0  0  0  0  0  0  0  0  0
   10.4371   -8.4492    0.0000 F   0  0  0  0  0  0  0  0  0  0  0  0
   10.4656  -11.7569    0.0000 F   0  0  0  0  0  0  0  0  0  0  0  0
    6.9073  -16.2924   -0.0000 H   0  0  0  0  0  0  0  0  0  0  0  0
    6.8995  -18.7839   -0.0000 H   0  0  0  0  0  0  0  0  0  0  0  0
    9.0520  -20.0289   -0.0000 H   0  0  0  0  0  0  0  0  0  0  0  0
    9.0444  -15.0562   -0.0000 H   0  0  0  0  0  0  0  0  0  0  0  0
   11.9199  -20.0125   -0.0000 H   0  0  0  0  0  0  0  0  0  0  0  0
   14.0575  -16.2634   -0.0000 H   0  0  0  0  0  0  0  0  0  0  0  0
  2  3  2  0  0  0  0
 11 12  1  0  0  0  0
  5  6  2  0  0  0  0
 11 13  2  0  0  0  0
  3  6  1  0  0  0  0
 12 14  1  0  0  0  0
  6  7  1  0  0  0  0
 14 15  2  0  0  0  0
  1  2  1  0  0  0  0
 15 16  1  0  0  0  0
  7  8  2  0  0  0  0
 16 17  2  0  0  0  0
  5  4  1  0  0  0  0
 17 18  1  0  0  0  0
  8  9  1  0  0  0  0
 18 19  2  0  0  0  0
 19 14  1  0  0  0  0
  4  1  2  0  0  0  0
 15 20  1  0  0  0  0
  9 10  2  0  0  0  0
 16 21  1  0  0  0  0
 10  5  1  0  0  0  0
 17 22  1  0  0  0  0
 18 23  1  0  0  0  0
 10 11  1  0  0  0  0
 19 24  1  0  0  0  0
  1 25  1  0  0  0  0
  2 26  1  0  0  0  0
  3 27  1  0  0  0  0
  4 28  1  0  0  0  0
  7 29  1  0  0  0  0
  9 30  1  0  0  0  0
M  END
>	<analysis_code>
330456

>	<compound_code>
cc_04926

$$$$

Actelion Java MolfileCreator 1.0

 24 25  0  0  0  0  0  0  0  0999 V2000
   -3.2481   -0.8234    0.0000 N   0  0  0  0  0  0  0  0  0  0  0  0
   -1.7784    0.2361    0.0000 C   0  0  0  0  0  0  0  0  0  0  0  0
   -2.3423    1.9670    0.0000 C   0  0  0  0  0  0  0  0  0  0  0  0
   -4.1539    1.9670    0.0000 C   0  0  0  0  0  0  0  0  0  0  0  0
   -4.7178    0.2361    0.0000 N   0  0  0  0  0  0  0  0  0  0  0  0
   -3.2481   -2.6350    0.0000 C   0  0  0  0  0  0  0  0  0  0  0  0
   -4.8221   -3.5366    0.0000 C   0  0  0  0  0  0  0  0  0  0  0  0
   -4.8230   -5.3465    0.0000 C   0  0  0  0  0  0  0  0  0  0  0  0
   -3.2529   -6.2542    0.0000 C   0  0  0  0  0  0  0  0  0  0  0  0
   -1.6787   -5.3386    0.0000 C   0  0  0  0  0  0  0  0  0  0  0  0
   -1.6858   -3.5318    0.0000 C   0  0  0  0  0  0  0  0  0  0  0  0
   -0.0564   -0.3263    0.0000 C   0  0  0  0  0  0  0  0  0  0  0  0
   -1.2780    3.4330    0.0000 C   0  0  0  0  0  0  0  0  0  0  0  0
    0.5237    3.2444    0.0000 O   0  0  0  0  0  0  0  0  0  0  0  0
   -4.7777    2.8325   -0.0000 H   0  0  0  0  0  0  0  0  0  0  0  0
   -5.6087   -3.0825   -0.0000 H   0  0  0  0  0  0  0  0  0  0  0  0
   -5.6084   -5.7975   -0.0000 H   0  0  0  0  0  0  0  0  0  0  0  0
   -3.2550   -7.1660   -0.0000 H   0  0  0  0  0  0  0  0  0  0  0  0
   -0.8881   -5.7841   -0.0000 H   0  0  0  0  0  0  0  0  0  0  0  0
   -0.9081   -3.0768   -0.0000 H   0  0  0  0  0  0  0  0  0  0  0  0
    1.1490   -0.7200   -0.0000 H   0  0  0  0  0  0  0  0  0  0  0  0
   -0.4501   -1.5317   -0.0000 H   0  0  0  0  0  0  0  0  0  0  0  0
    0.3372    0.8791   -0.0000 H   0  0  0  0  0  0  0  0  0  0  0  0
   -1.6467    4.2603   -0.0000 H   0  0  0  0  0  0  0  0  0  0  0  0
  2  3  2  0  0  0  0
  7  8  1  0  0  0  0
  1  2  1  0  0  0  0
  8  9  2  0  0  0  0
  3  4  1  0  0  0  0
  9 10  1  0  0  0  0
  5  1  1  0  0  0  0
 10 11  2  0  0  0  0
 11  6  1  0  0  0  0
  2 12  1  0  0  0  0
  1  6  1  0  0  0  0
  3 13  1  0  0  0  0
  4  5  2  0  0  0  0
 13 14  2  0  0  0  0
  6  7  2  0  0  0  0
  4 15  1  0  0  0  0
  7 16  1  0  0  0  0
  8 17  1  0  0  0  0
  9 18  1  0  0  0  0
 10 19  1  0  0  0  0
 11 20  1  0  0  0  0
 12 21  1  0  0  0  0
 12 22  1  0  0  0  0
 12 23  1  0  0  0  0
 13 24  1  0  0  0  0
M  END
>	<analysis_code>
318650

>	<compound_code>
cc_15504

$$$$

Actelion Java MolfileCreator 1.0

 23 24  0  0  0  0  0  0  0  0999 V2000
   14.7983   -3.5747    0.0000 C   0  0  0  0  0  0  0  0  0  0  0  0
   14.8009   -5.3581    0.0000 C   0  0  0  0  0  0  0  0  0  0  0  0
   13.2612   -6.2527    0.0000 C   0  0  0  0  0  0  0  0  0  0  0  0
   11.7000   -5.3391    0.0000 C   0  0  0  0  0  0  0  0  0  0  0  0
   11.7063   -3.5758    0.0000 C   0  0  0  0  0  0  0  0  0  0  0  0
   13.2651   -2.6804    0.0000 C   0  0  0  0  0  0  0  0  0  0  0  0
   10.0921   -2.7170    0.0000 C   0  0  0  0  0  0  0  0  0  0  0  0
    8.5747   -3.6819    0.0000 N   0  0  0  0  0  0  0  0  0  0  0  0
    8.2610   -5.4426    0.0000 C   0  0  0  0  0  0  0  0  0  0  0  0
    6.4994   -5.6952    0.0000 N   0  0  0  0  0  0  0  0  0  0  0  0
    5.7162   -4.0747    0.0000 C   0  0  0  0  0  0  0  0  0  0  0  0
    6.9899   -2.8290    0.0000 N   0  0  0  0  0  0  0  0  0  0  0  0
   16.3813   -6.2648    0.0000 C   0  0  0  0  0  0  0  0  0  0  0  0
   17.9286   -5.3700    0.0000 O   0  0  0  0  0  0  0  0  0  0  0  0
   15.5636   -3.1301   -0.0000 H   0  0  0  0  0  0  0  0  0  0  0  0
   13.2719   -7.1567   -0.0000 H   0  0  0  0  0  0  0  0  0  0  0  0
   10.9163   -5.7639   -0.0000 H   0  0  0  0  0  0  0  0  0  0  0  0
   13.2779   -1.7855   -0.0000 H   0  0  0  0  0  0  0  0  0  0  0  0
   10.6676   -1.5856   -0.0000 H   0  0  0  0  0  0  0  0  0  0  0  0
    9.4000   -1.6529   -0.0000 H   0  0  0  0  0  0  0  0  0  0  0  0
    8.9849   -6.1967   -0.0000 H   0  0  0  0  0  0  0  0  0  0  0  0
    4.6878   -3.8873   -0.0000 H   0  0  0  0  0  0  0  0  0  0  0  0
   16.3979   -7.1655   -0.0000 H   0  0  0  0  0  0  0  0  0  0  0  0
  1  2  2  0  0  0  0
  5  7  1  0  0  0  0
  3  4  2  0  0  0  0
  7  8  1  0  0  0  0
  9 10  2  0  0  0  0
  4  5  1  0  0  0  0
  2  3  1  0  0  0  0
  5  6  2  0  0  0  0
  8  9  1  0  0  0  0
 10 11  1  0  0  0  0
 11 12  2  0  0  0  0
 12  8  1  0  0  0  0
  6  1  1  0  0  0  0
  2 13  1  0  0  0  0
 13 14  2  0  0  0  0
  1 15  1  0  0  0  0
  3 16  1  0  0  0  0
  4 17  1  0  0  0  0
  6 18  1  0  0  0  0
  7 19  1  1  0  0  0
  7 20  1  0  0  0  0
  9 21  1  0  0  0  0
 11 22  1  0  0  0  0
 13 23  1  0  0  0  0
M  END
>	<analysis_code>
312005

>	<compound_code>
cc_45704

$$$$

Actelion Java MolfileCreator 1.0

 16 17  0  0  0  0  0  0  0  0999 V2000
   32.7205   -4.2207    0.0000 C   0  0  0  0  0  0  0  0  0  0  0  0
   34.2572   -3.3426    0.0000 C   0  0  0  0  0  0  0  0  0  0  0  0
   31.2219   -3.3309    0.0000 N   0  0  0  0  0  0  0  0  0  0  0  0
   31.2102   -6.8549    0.0000 N   0  0  0  0  0  0  0  0  0  0  0  0
   32.7205   -5.9769    0.0000 C   0  0  0  0  0  0  0  0  0  0  0  0
   35.7587   -4.2207    0.0000 C   0  0  0  0  0  0  0  0  0  0  0  0
   34.2572   -6.8549    0.0000 C   0  0  0  0  0  0  0  0  0  0  0  0
   35.7587   -5.9769    0.0000 C   0  0  0  0  0  0  0  0  0  0  0  0
   37.2953   -3.3426    0.0000 Br  0  0  0  0  0  0  0  0  0  0  0  0
   29.6852   -4.1826    0.0000 C   0  0  0  0  0  0  0  0  0  0  0  0
   29.6852   -5.9622    0.0000 C   0  0  0  0  0  0  0  0  0  0  0  0
   34.2747   -2.4645   -0.0000 H   0  0  0  0  0  0  0  0  0  0  0  0
   34.2747   -7.7330   -0.0000 H   0  0  0  0  0  0  0  0  0  0  0  0
   36.5094   -6.4159   -0.0000 H   0  0  0  0  0  0  0  0  0  0  0  0
   28.9169   -3.7187   -0.0000 H   0  0  0  0  0  0  0  0  0  0  0  0
   28.9228   -6.4057   -0.0000 H   0  0  0  0  0  0  0  0  0  0  0  0
  2  1  2  0  0  0  0
  3  1  1  0  0  0  0
  4  5  1  0  0  0  0
  5  1  1  0  0  0  0
  6  2  1  0  0  0  0
  7  5  2  0  0  0  0
  8  7  1  0  0  0  0
  9  6  1  0  0  0  0
 10  3  2  0  0  0  0
 11  4  2  0  0  0  0
  8  6  2  0  0  0  0
 11 10  1  0  0  0  0
  2 12  1  0  0  0  0
  7 13  1  0  0  0  0
  8 14  1  0  0  0  0
 10 15  1  0  0  0  0
 11 16  1  0  0  0  0
M  END
>	<analysis_code>
313295

>	<compound_code>
cc_11710

$$$$

Actelion Java MolfileCreator 1.0

 20 21  0  0  0  0  0  0  0  0999 V2000
    5.9538   -7.8797    0.0000 C   0  0  0  0  0  0  0  0  0  0  0  0
    7.2771   -9.1018    0.0000 C   0  0  0  0  0  0  0  0  0  0  0  0
    8.9876   -8.5706    0.0000 C   0  0  0  0  0  0  0  0  0  0  0  0
    9.3779   -6.8187    0.0000 C   0  0  0  0  0  0  0  0  0  0  0  0
    8.0441   -5.5986    0.0000 C   0  0  0  0  0  0  0  0  0  0  0  0
    6.3381   -6.1359    0.0000 C   0  0  0  0  0  0  0  0  0  0  0  0
   11.0870   -6.2851    0.0000 C   0  0  0  0  0  0  0  0  0  0  0  0
   12.5122   -7.3409    0.0000 O   0  0  0  0  0  0  0  0  0  0  0  0
   13.9733   -6.3092    0.0000 N   0  0  0  0  0  0  0  0  0  0  0  0
   13.4395   -4.6002    0.0000 C   0  0  0  0  0  0  0  0  0  0  0  0
   11.6490   -4.5840    0.0000 C   0  0  0  0  0  0  0  0  0  0  0  0
   14.5044   -3.1653    0.0000 C   0  0  0  0  0  0  0  0  0  0  0  0
   16.2776   -3.3741    0.0000 O   0  0  0  0  0  0  0  0  0  0  0  0
    5.1001   -8.1404   -0.0000 H   0  0  0  0  0  0  0  0  0  0  0  0
    7.0834   -9.9786   -0.0000 H   0  0  0  0  0  0  0  0  0  0  0  0
    9.6477   -9.1809   -0.0000 H   0  0  0  0  0  0  0  0  0  0  0  0
    8.2302   -4.7200   -0.0000 H   0  0  0  0  0  0  0  0  0  0  0  0
    5.6772   -5.5327   -0.0000 H   0  0  0  0  0  0  0  0  0  0  0  0
   11.0348   -3.7254   -0.0000 H   0  0  0  0  0  0  0  0  0  0  0  0
   14.1502   -2.3434   -0.0000 H   0  0  0  0  0  0  0  0  0  0  0  0
  1  2  2  0  0  0  0
  4  7  1  0  0  0  0
  7  8  1  0  0  0  0
  3  4  2  0  0  0  0
  4  5  1  0  0  0  0
  2  3  1  0  0  0  0
  8  9  1  0  0  0  0
  9 10  2  0  0  0  0
 10 11  1  0  0  0  0
 11  7  2  0  0  0  0
  5  6  2  0  0  0  0
 10 12  1  0  0  0  0
  6  1  1  0  0  0  0
 12 13  2  0  0  0  0
  1 14  1  0  0  0  0
  2 15  1  0  0  0  0
  3 16  1  0  0  0  0
  5 17  1  0  0  0  0
  6 18  1  0  0  0  0
 11 19  1  0  0  0  0
 12 20  1  0  0  0  0
M  END
>	<analysis_code>
314594

>	<compound_code>
cc_30504

$$$$

Actelion Java MolfileCreator 1.0

 16 16  0  0  0  0  0  0  0  0999 V2000
   11.5183  -14.2910    0.0000 C   0  0  0  0  0  0  0  0  0  0  0  0
   13.0010  -15.1360    0.0000 N   0  0  0  0  0  0  0  0  0  0  0  0
   14.4655  -14.2823    0.0000 C   0  0  0  0  0  0  0  0  0  0  0  0
   14.4541  -12.5765    0.0000 N   0  0  0  0  0  0  0  0  0  0  0  0
   12.9620  -11.7355    0.0000 C   0  0  0  0  0  0  0  0  0  0  0  0
   11.4995  -12.6013    0.0000 C   0  0  0  0  0  0  0  0  0  0  0  0
    9.9994  -11.7637    0.0000 C   0  0  0  0  0  0  0  0  0  0  0  0
    9.9857  -10.0660    0.0000 O   0  0  0  0  0  0  0  0  0  0  0  0
    8.5295  -12.6285    0.0000 O   0  0  0  0  0  0  0  0  0  0  0  0
   15.9317  -15.1347    0.0000 Cl  0  0  0  0  0  0  0  0  0  0  0  0
    7.0491  -11.7899    0.0000 C   0  0  0  0  0  0  0  0  0  0  0  0
   10.7864  -14.7134   -0.0000 H   0  0  0  0  0  0  0  0  0  0  0  0
   12.9471  -10.8821   -0.0000 H   0  0  0  0  0  0  0  0  0  0  0  0
    6.0128  -11.2029   -0.0000 H   0  0  0  0  0  0  0  0  0  0  0  0
    7.6361  -10.7537   -0.0000 H   0  0  0  0  0  0  0  0  0  0  0  0
    6.4621  -12.8262   -0.0000 H   0  0  0  0  0  0  0  0  0  0  0  0
  5  6  2  0  0  0  0
  6  1  1  0  0  0  0
  1  2  2  0  0  0  0
  6  7  1  0  0  0  0
  3  4  2  0  0  0  0
  7  8  2  0  0  0  0
  4  5  1  0  0  0  0
  7  9  1  0  0  0  0
  2  3  1  0  0  0  0
  3 10  1  0  0  0  0
  9 11  1  0  0  0  0
  1 12  1  0  0  0  0
  5 13  1  0  0  0  0
 11 14  1  0  0  0  0
 11 15  1  0  0  0  0
 11 16  1  0  0  0  0
M  END
>	<analysis_code>
321183

>	<compound_code>
mo_07903

$$$$

Actelion Java MolfileCreator 1.0

 28 29  0  0  0  0  0  0  0  0999 V2000
    6.1534   -8.1530    0.0000 S   0  0  0  0  0  0  0  0  0  0  0  0
    7.1762   -6.7513    0.0000 C   0  0  0  0  0  0  0  0  0  0  0  0
    6.1572   -5.3323    0.0000 C   0  0  0  0  0  0  0  0  0  0  0  0
    4.4903   -5.8704    0.0000 C   0  0  0  0  0  0  0  0  0  0  0  0
    4.4855   -7.6210    0.0000 C   0  0  0  0  0  0  0  0  0  0  0  0
    8.8178   -6.2189    0.0000 C   0  0  0  0  0  0  0  0  0  0  0  0
   10.2214   -7.2419    0.0000 N   0  0  0  0  0  0  0  0  0  0  0  0
   11.6446   -6.2187    0.0000 N   0  0  0  0  0  0  0  0  0  0  0  0
   11.1060   -4.5558    0.0000 C   0  0  0  0  0  0  0  0  0  0  0  0
    9.3565   -4.5541    0.0000 C   0  0  0  0  0  0  0  0  0  0  0  0
   10.2809   -8.9726    0.0000 C   0  0  0  0  0  0  0  0  0  0  0  0
   12.1314   -3.1471    0.0000 C   0  0  0  0  0  0  0  0  0  0  0  0
   13.8640   -3.3309    0.0000 O   0  0  0  0  0  0  0  0  0  0  0  0
   11.4243   -1.5548    0.0000 O   0  0  0  0  0  0  0  0  0  0  0  0
   14.8895   -1.9222    0.0000 C   0  0  0  0  0  0  0  0  0  0  0  0
   16.6221   -2.1060    0.0000 C   0  0  0  0  0  0  0  0  0  0  0  0
    6.4812   -4.3538   -0.0000 H   0  0  0  0  0  0  0  0  0  0  0  0
    3.6593   -5.2642   -0.0000 H   0  0  0  0  0  0  0  0  0  0  0  0
    3.6490   -8.2303   -0.0000 H   0  0  0  0  0  0  0  0  0  0  0  0
    8.7512   -3.7208   -0.0000 H   0  0  0  0  0  0  0  0  0  0  0  0
   10.3226  -10.1841   -0.0000 H   0  0  0  0  0  0  0  0  0  0  0  0
    9.0694   -9.0143   -0.0000 H   0  0  0  0  0  0  0  0  0  0  0  0
   11.4924   -8.9309   -0.0000 H   0  0  0  0  0  0  0  0  0  0  0  0
   15.0182   -0.7094   -0.0000 H   0  0  0  0  0  0  0  0  0  0  0  0
   13.9035   -1.2044   -0.0000 H   0  0  0  0  0  0  0  0  0  0  0  0
   17.8349   -2.2346   -0.0000 H   0  0  0  0  0  0  0  0  0  0  0  0
   16.4935   -3.3188   -0.0000 H   0  0  0  0  0  0  0  0  0  0  0  0
   16.7507   -0.8932   -0.0000 H   0  0  0  0  0  0  0  0  0  0  0  0
  9 10  1  0  0  0  0
 10  6  2  0  0  0  0
  5  1  1  0  0  0  0
  7 11  1  0  0  0  0
  2  6  1  0  0  0  0
  7  8  1  0  0  0  0
  4  5  2  0  0  0  0
  2  3  2  0  0  0  0
  9 12  1  0  0  0  0
  1  2  1  0  0  0  0
 12 13  1  0  0  0  0
  3  4  1  0  0  0  0
 12 14  2  0  0  0  0
  6  7  1  0  0  0  0
 13 15  1  0  0  0  0
  8  9  2  0  0  0  0
 15 16  1  0  0  0  0
  3 17  1  0  0  0  0
  4 18  1  0  0  0  0
  5 19  1  0  0  0  0
 10 20  1  0  0  0  0
 11 21  1  0  0  0  0
 11 22  1  0  0  0  0
 11 23  1  0  0  0  0
 15 24  1  1  0  0  0
 15 25  1  0  0  0  0
 16 26  1  0  0  0  0
 16 27  1  0  0  0  0
 16 28  1  0  0  0  0
M  END
>	<analysis_code>
314599

>	<compound_code>
cc_47123

$$$$

Actelion Java MolfileCreator 1.0

 13 13  0  0  0  0  0  0  0  0999 V2000
    8.6488   -3.5968    0.0000 C   0  0  0  0  0  0  0  0  0  0  0  0
    8.6465   -5.3733    0.0000 C   0  0  0  0  0  0  0  0  0  0  0  0
   10.1814   -6.2599    0.0000 N   0  0  0  0  0  0  0  0  0  0  0  0
   11.7197   -5.3724    0.0000 C   0  0  0  0  0  0  0  0  0  0  0  0
   11.7137   -3.5888    0.0000 C   0  0  0  0  0  0  0  0  0  0  0  0
   10.1775   -2.7104    0.0000 C   0  0  0  0  0  0  0  0  0  0  0  0
   13.2446   -2.6973    0.0000 F   0  0  0  0  0  0  0  0  0  0  0  0
   13.2555   -6.2556    0.0000 C   0  0  0  0  0  0  0  0  0  0  0  0
   14.7883   -5.3673    0.0000 O   0  0  0  0  0  0  0  0  0  0  0  0
    7.8857   -3.1518   -0.0000 H   0  0  0  0  0  0  0  0  0  0  0  0
    7.8778   -5.8182   -0.0000 H   0  0  0  0  0  0  0  0  0  0  0  0
   10.1738   -1.8279   -0.0000 H   0  0  0  0  0  0  0  0  0  0  0  0
   13.2570   -7.1414   -0.0000 H   0  0  0  0  0  0  0  0  0  0  0  0
  4  5  1  0  0  0  0
  2  3  1  0  0  0  0
  5  6  2  0  0  0  0
  6  1  1  0  0  0  0
  1  2  2  0  0  0  0
  5  7  1  0  0  0  0
  3  4  2  0  0  0  0
  4  8  1  0  0  0  0
  8  9  2  0  0  0  0
  1 10  1  0  0  0  0
  2 11  1  0  0  0  0
  6 12  1  0  0  0  0
  8 13  1  0  0  0  0
M  END
>	<analysis_code>
321547

>	<compound_code>
cc_30904

$$$$

Actelion Java MolfileCreator 1.0

 26 27  0  0  0  0  0  0  0  0999 V2000
   -3.0323    2.8418    0.0000 S   0  0  0  0  0  0  0  0  0  0  0  0
   -1.6406    3.8451    0.0000 C   0  0  0  0  0  0  0  0  0  0  0  0
   -2.1746    5.4842    0.0000 C   0  0  0  0  0  0  0  0  0  0  0  0
   -3.8900    5.4842    0.0000 N   0  0  0  0  0  0  0  0  0  0  0  0
   -4.4240    3.8451    0.0000 C   0  0  0  0  0  0  0  0  0  0  0  0
   -6.0546    3.3126    0.0000 C   0  0  0  0  0  0  0  0  0  0  0  0
   -7.3296    4.4550    0.0000 C   0  0  0  0  0  0  0  0  0  0  0  0
   -8.9590    3.9237    0.0000 C   0  0  0  0  0  0  0  0  0  0  0  0
   -9.3146    2.2436    0.0000 C   0  0  0  0  0  0  0  0  0  0  0  0
   -8.0277    1.0958    0.0000 C   0  0  0  0  0  0  0  0  0  0  0  0
   -6.4033    1.6333    0.0000 C   0  0  0  0  0  0  0  0  0  0  0  0
  -10.9446    1.7090    0.0000 C   0  0  0  0  0  0  0  0  0  0  0  0
  -12.2225    2.8533    0.0000 F   0  0  0  0  0  0  0  0  0  0  0  0
  -11.2964    0.0299    0.0000 F   0  0  0  0  0  0  0  0  0  0  0  0
  -11.0392    3.4217    0.0000 F   0  0  0  0  0  0  0  0  0  0  0  0
   -1.1667    6.8724    0.0000 C   0  0  0  0  0  0  0  0  0  0  0  0
   -0.0100    3.3126    0.0000 C   0  0  0  0  0  0  0  0  0  0  0  0
    1.2667    4.4585    0.0000 O   0  0  0  0  0  0  0  0  0  0  0  0
   -7.1525    5.2918   -0.0000 H   0  0  0  0  0  0  0  0  0  0  0  0
   -9.5959    4.4981   -0.0000 H   0  0  0  0  0  0  0  0  0  0  0  0
   -8.1964    0.2532   -0.0000 H   0  0  0  0  0  0  0  0  0  0  0  0
   -5.7655    1.0624   -0.0000 H   0  0  0  0  0  0  0  0  0  0  0  0
   -0.4612    7.8441   -0.0000 H   0  0  0  0  0  0  0  0  0  0  0  0
   -0.1950    6.1669   -0.0000 H   0  0  0  0  0  0  0  0  0  0  0  0
   -2.1384    7.5779   -0.0000 H   0  0  0  0  0  0  0  0  0  0  0  0
    0.1670    2.4734   -0.0000 H   0  0  0  0  0  0  0  0  0  0  0  0
  8  9  2  0  0  0  0
  3  4  1  0  0  0  0
  9 10  1  0  0  0  0
  5  1  1  0  0  0  0
 10 11  2  0  0  0  0
 11  6  1  0  0  0  0
  9 12  1  0  0  0  0
  5  6  1  0  0  0  0
 12 13  1  0  0  0  0
  4  5  2  0  0  0  0
 12 14  1  0  0  0  0
  6  7  2  0  0  0  0
 12 15  1  0  0  0  0
  2  3  2  0  0  0  0
  3 16  1  0  0  0  0
  7  8  1  0  0  0  0
  2 17  1  0  0  0  0
  1  2  1  0  0  0  0
 17 18  2  0  0  0  0
  7 19  1  0  0  0  0
  8 20  1  0  0  0  0
 10 21  1  0  0  0  0
 11 22  1  0  0  0  0
 16 23  1  0  0  0  0
 16 24  1  0  0  0  0
 16 25  1  0  0  0  0
 17 26  1  0  0  0  0
M  END
>	<analysis_code>
325765

>	<compound_code>
mo_00855

$$$$

Actelion Java MolfileCreator 1.0

 18 19  0  0  0  0  0  0  0  0999 V2000
   11.1994   -3.8615    0.0000 C   0  0  0  0  0  0  0  0  0  0  0  0
   11.1994   -7.3848    0.0000 C   0  0  0  0  0  0  0  0  0  0  0  0
   12.7215   -4.7448    0.0000 C   0  0  0  0  0  0  0  0  0  0  0  0
   12.7215   -6.5018    0.0000 C   0  0  0  0  0  0  0  0  0  0  0  0
   14.2435   -3.8615    0.0000 F   0  0  0  0  0  0  0  0  0  0  0  0
    8.0153   -7.0443    0.0000 S   0  0  0  0  0  0  0  0  0  0  0  0
    6.9796   -5.6136    0.0000 C   0  0  0  0  0  0  0  0  0  0  0  0
    8.0202   -4.1867    0.0000 C   0  0  0  0  0  0  0  0  0  0  0  0
    9.6990   -4.7355    0.0000 C   0  0  0  0  0  0  0  0  0  0  0  0
    9.6961   -6.5018    0.0000 C   0  0  0  0  0  0  0  0  0  0  0  0
    7.4775   -2.5059    0.0000 C   0  0  0  0  0  0  0  0  0  0  0  0
   11.1886   -2.9829   -0.0000 H   0  0  0  0  0  0  0  0  0  0  0  0
   11.1901   -8.2678   -0.0000 H   0  0  0  0  0  0  0  0  0  0  0  0
   13.4825   -6.9388   -0.0000 H   0  0  0  0  0  0  0  0  0  0  0  0
    5.9414   -5.6117   -0.0000 H   0  0  0  0  0  0  0  0  0  0  0  0
    7.0976   -1.3293   -0.0000 H   0  0  0  0  0  0  0  0  0  0  0  0
    8.6540   -2.1259   -0.0000 H   0  0  0  0  0  0  0  0  0  0  0  0
    6.3009   -2.8858   -0.0000 H   0  0  0  0  0  0  0  0  0  0  0  0
  3  1  1  0  0  0  0
  9 10  1  0  0  0  0
  1  9  2  0  0  0  0
  7  8  2  0  0  0  0
  2 10  2  0  0  0  0
  3  4  2  0  0  0  0
  4  2  1  0  0  0  0
  6  7  1  0  0  0  0
  8  9  1  0  0  0  0
 10  6  1  0  0  0  0
  5  3  1  0  0  0  0
  8 11  1  0  0  0  0
  1 12  1  0  0  0  0
  2 13  1  0  0  0  0
  4 14  1  0  0  0  0
  7 15  1  0  0  0  0
 11 16  1  0  0  0  0
 11 17  1  0  0  0  0
 11 18  1  0  0  0  0
M  END
>	<analysis_code>
321948

>	<compound_code>
km_08543

$$$$

Actelion Java MolfileCreator 1.0

 17 18  0  0  0  0  0  0  0  0999 V2000
   13.2997  -27.5439    0.0000 N   0  0  0  0  0  0  0  0  0  0  0  0
   11.8176  -26.6762    0.0000 C   0  0  0  0  0  0  0  0  0  0  0  0
   10.3313  -27.5293    0.0000 C   0  0  0  0  0  0  0  0  0  0  0  0
   10.3230  -29.2460    0.0000 C   0  0  0  0  0  0  0  0  0  0  0  0
   11.8176  -30.1075    0.0000 N   0  0  0  0  0  0  0  0  0  0  0  0
   13.2976  -29.2502    0.0000 C   0  0  0  0  0  0  0  0  0  0  0  0
    8.8388  -30.0992    0.0000 C   0  0  0  0  0  0  0  0  0  0  0  0
    7.2840  -29.3955    0.0000 S   0  0  0  0  0  0  0  0  0  0  0  0
    6.1361  -30.6659    0.0000 C   0  0  0  0  0  0  0  0  0  0  0  0
    6.9892  -32.1501    0.0000 C   0  0  0  0  0  0  0  0  0  0  0  0
    8.6644  -31.7972    0.0000 C   0  0  0  0  0  0  0  0  0  0  0  0
   14.7797  -30.1075    0.0000 Cl  0  0  0  0  0  0  0  0  0  0  0  0
   11.8196  -25.8158   -0.0000 H   0  0  0  0  0  0  0  0  0  0  0  0
    9.5923  -27.0976   -0.0000 H   0  0  0  0  0  0  0  0  0  0  0  0
    5.1355  -30.5590   -0.0000 H   0  0  0  0  0  0  0  0  0  0  0  0
    6.5782  -33.0686   -0.0000 H   0  0  0  0  0  0  0  0  0  0  0  0
    9.4148  -32.4698   -0.0000 H   0  0  0  0  0  0  0  0  0  0  0  0
  6  1  1  0  0  0  0
  1  2  2  0  0  0  0
  4  7  1  0  0  0  0
  7  8  1  0  0  0  0
  3  4  2  0  0  0  0
  4  5  1  0  0  0  0
  2  3  1  0  0  0  0
  8  9  1  0  0  0  0
  9 10  2  0  0  0  0
 10 11  1  0  0  0  0
 11  7  2  0  0  0  0
  5  6  2  0  0  0  0
  6 12  1  0  0  0  0
  2 13  1  0  0  0  0
  3 14  1  0  0  0  0
  9 15  1  0  0  0  0
 10 16  1  0  0  0  0
 11 17  1  0  0  0  0
M  END
>	<analysis_code>
320307

>	<compound_code>
mo_07890

$$$$

Actelion Java MolfileCreator 1.0

 13 13  0  0  0  0  0  0  0  0999 V2000
    2.6542    1.9333    0.0000 N   0  0  0  0  0  0  0  0  0  0  0  0
    1.3292    1.1583    0.0000 C   0  0  0  0  0  0  0  0  0  0  0  0
   -0.0083    0.3833    0.0000 C   0  0  0  0  0  0  0  0  0  0  0  0
   -0.0083   -1.1542    0.0000 C   0  0  0  0  0  0  0  0  0  0  0  0
    1.3292   -1.9292    0.0000 Br  0  0  0  0  0  0  0  0  0  0  0  0
   -1.3333    1.1583    0.0000 C   0  0  0  0  0  0  0  0  0  0  0  0
   -1.3333   -1.9250    0.0000 C   0  0  0  0  0  0  0  0  0  0  0  0
   -2.6625    0.3833    0.0000 C   0  0  0  0  0  0  0  0  0  0  0  0
   -2.6625   -1.1542    0.0000 C   0  0  0  0  0  0  0  0  0  0  0  0
   -1.3312    1.9333   -0.0000 H   0  0  0  0  0  0  0  0  0  0  0  0
   -1.3312   -2.6958   -0.0000 H   0  0  0  0  0  0  0  0  0  0  0  0
   -3.3271    0.7645   -0.0000 H   0  0  0  0  0  0  0  0  0  0  0  0
   -3.3271   -1.5375   -0.0000 H   0  0  0  0  0  0  0  0  0  0  0  0
  2  1  3  0  0  0  0
  3  2  1  0  0  0  0
  4  3  1  0  0  0  0
  5  4  1  0  0  0  0
  6  3  2  0  0  0  0
  7  4  2  0  0  0  0
  8  6  1  0  0  0  0
  9  8  2  0  0  0  0
  9  7  1  0  0  0  0
  6 10  1  0  0  0  0
  7 11  1  0  0  0  0
  8 12  1  0  0  0  0
  9 13  1  0  0  0  0
M  END
>	<analysis_code>
321828

>	<compound_code>
sb_01215

$$$$

Actelion Java MolfileCreator 1.0

 44 45  0  0  0  0  0  0  0  0999 V2000
    9.8378    0.9456    0.0000 C   0  0  0  0  0  0  0  0  0  0  0  0
    8.2642    0.0456    0.0000 C   0  0  0  0  0  0  0  0  0  0  0  0
    8.2559   -1.7667    0.0000 C   0  0  0  0  0  0  0  0  0  0  0  0
    9.8273   -2.6764    0.0000 C   0  0  0  0  0  0  0  0  0  0  0  0
   11.4028   -1.7648    0.0000 C   0  0  0  0  0  0  0  0  0  0  0  0
   11.4035    0.0443    0.0000 C   0  0  0  0  0  0  0  0  0  0  0  0
   12.9781   -2.6559    0.0000 C   0  0  0  0  0  0  0  0  0  0  0  0
   12.9775   -4.4689    0.0000 C   0  0  0  0  0  0  0  0  0  0  0  0
   14.5430   -1.7506    0.0000 O   0  0  0  0  0  0  0  0  0  0  0  0
   11.3993   -5.3733    0.0000 C   0  0  0  0  0  0  0  0  0  0  0  0
   11.4033   -7.1760    0.0000 C   0  0  0  0  0  0  0  0  0  0  0  0
   12.9727   -8.0852    0.0000 N   0  0  0  0  0  0  0  0  0  0  0  0
   14.5404   -7.1821    0.0000 C   0  0  0  0  0  0  0  0  0  0  0  0
   14.5467   -5.3648    0.0000 C   0  0  0  0  0  0  0  0  0  0  0  0
   12.9642   -9.8855    0.0000 C   0  0  0  0  0  0  0  0  0  0  0  0
   14.5031  -10.7810    0.0000 O   0  0  0  0  0  0  0  0  0  0  0  0
   11.3924  -10.7742    0.0000 O   0  0  0  0  0  0  0  0  0  0  0  0
   11.3784  -12.5804    0.0000 C   0  0  0  0  0  0  0  0  0  0  0  0
    9.8199  -13.4709    0.0000 C   0  0  0  0  0  0  0  0  0  0  0  0
   12.9158  -13.4785    0.0000 C   0  0  0  0  0  0  0  0  0  0  0  0
   11.3913  -14.3749    0.0000 C   0  0  0  0  0  0  0  0  0  0  0  0
    6.7124    0.9709    0.0000 F   0  0  0  0  0  0  0  0  0  0  0  0
    9.8417    1.8463   -0.0000 H   0  0  0  0  0  0  0  0  0  0  0  0
    7.4661   -2.2181   -0.0000 H   0  0  0  0  0  0  0  0  0  0  0  0
    9.8252   -3.5870   -0.0000 H   0  0  0  0  0  0  0  0  0  0  0  0
   12.1867    0.4981   -0.0000 H   0  0  0  0  0  0  0  0  0  0  0  0
   13.7624   -4.0103   -0.0000 H   0  0  0  0  0  0  0  0  0  0  0  0
   10.7577   -4.2801   -0.0000 H   0  0  0  0  0  0  0  0  0  0  0  0
   10.1318   -5.3824   -0.0000 H   0  0  0  0  0  0  0  0  0  0  0  0
   10.1375   -7.1697   -0.0000 H   0  0  0  0  0  0  0  0  0  0  0  0
   10.7649   -8.2690   -0.0000 H   0  0  0  0  0  0  0  0  0  0  0  0
   15.1683   -8.2852   -0.0000 H   0  0  0  0  0  0  0  0  0  0  0  0
   15.8096   -7.1899   -0.0000 H   0  0  0  0  0  0  0  0  0  0  0  0
   15.8152   -5.3577   -0.0000 H   0  0  0  0  0  0  0  0  0  0  0  0
   15.1748   -4.2627   -0.0000 H   0  0  0  0  0  0  0  0  0  0  0  0
    8.7289  -14.0942   -0.0000 H   0  0  0  0  0  0  0  0  0  0  0  0
    9.1966  -12.3799   -0.0000 H   0  0  0  0  0  0  0  0  0  0  0  0
   10.4432  -14.5619   -0.0000 H   0  0  0  0  0  0  0  0  0  0  0  0
   13.9919  -14.1072   -0.0000 H   0  0  0  0  0  0  0  0  0  0  0  0
   12.2871  -14.5547   -0.0000 H   0  0  0  0  0  0  0  0  0  0  0  0
   13.5444  -12.4024   -0.0000 H   0  0  0  0  0  0  0  0  0  0  0  0
   11.4003  -15.6310   -0.0000 H   0  0  0  0  0  0  0  0  0  0  0  0
   10.1352  -14.3839   -0.0000 H   0  0  0  0  0  0  0  0  0  0  0  0
   12.6474  -14.3659   -0.0000 H   0  0  0  0  0  0  0  0  0  0  0  0
  5  6  2  0  0  0  0
  6  1  1  0  0  0  0
  1  2  2  0  0  0  0
  8 14  1  0  0  0  0
 10 11  1  0  0  0  0
 11 12  1  0  0  0  0
 12 13  1  0  0  0  0
 13 14  1  0  0  0  0
  5  7  1  0  0  0  0
 12 15  1  0  0  0  0
  3  4  2  0  0  0  0
 15 16  2  0  0  0  0
  7  8  1  0  0  0  0
 15 17  1  0  0  0  0
 17 18  1  0  0  0  0
  7  9  2  0  0  0  0
 18 19  1  0  0  0  0
  8 10  1  0  0  0  0
 18 20  1  0  0  0  0
  4  5  1  0  0  0  0
 18 21  1  0  0  0  0
  2  3  1  0  0  0  0
  2 22  1  0  0  0  0
  1 23  1  0  0  0  0
  3 24  1  0  0  0  0
  4 25  1  0  0  0  0
  6 26  1  0  0  0  0
  8 27  1  0  0  0  0
 10 28  1  1  0  0  0
 10 29  1  0  0  0  0
 11 30  1  1  0  0  0
 11 31  1  0  0  0  0
 13 32  1  1  0  0  0
 13 33  1  0  0  0  0
 14 34  1  1  0  0  0
 14 35  1  0  0  0  0
 19 36  1  0  0  0  0
 19 37  1  0  0  0  0
 19 38  1  0  0  0  0
 20 39  1  0  0  0  0
 20 40  1  0  0  0  0
 20 41  1  0  0  0  0
 21 42  1  0  0  0  0
 21 43  1  0  0  0  0
 21 44  1  0  0  0  0
M  END
>	<analysis_code>
313784

>	<compound_code>
mo_07381

$$$$

Actelion Java MolfileCreator 1.0

 19 19  0  0  0  0  0  0  0  0999 V2000
    9.0614   -8.0313    0.0000 C   0  0  0  0  0  0  0  0  0  0  0  0
   10.6249   -8.8876    0.0000 O   0  0  0  0  0  0  0  0  0  0  0  0
   12.1866   -7.9012    0.0000 C   0  0  0  0  0  0  0  0  0  0  0  0
   12.1857   -6.0380    0.0000 C   0  0  0  0  0  0  0  0  0  0  0  0
   10.6224   -5.1816    0.0000 C   0  0  0  0  0  0  0  0  0  0  0  0
    9.0434   -6.1796    0.0000 C   0  0  0  0  0  0  0  0  0  0  0  0
   10.6122   -3.3154    0.0000 C   0  0  0  0  0  0  0  0  0  0  0  0
   12.1910   -2.3923    0.0000 I   0  0  0  0  0  0  0  0  0  0  0  0
    7.7909   -8.0930   -0.0000 H   0  0  0  0  0  0  0  0  0  0  0  0
    8.4796   -9.1624   -0.0000 H   0  0  0  0  0  0  0  0  0  0  0  0
   12.8497   -9.0177   -0.0000 H   0  0  0  0  0  0  0  0  0  0  0  0
   13.4851   -7.8852   -0.0000 H   0  0  0  0  0  0  0  0  0  0  0  0
   13.4601   -5.9757   -0.0000 H   0  0  0  0  0  0  0  0  0  0  0  0
   12.7689   -4.9031   -0.0000 H   0  0  0  0  0  0  0  0  0  0  0  0
   11.3990   -4.6767   -0.0000 H   0  0  0  0  0  0  0  0  0  0  0  0
    8.3560   -5.0740   -0.0000 H   0  0  0  0  0  0  0  0  0  0  0  0
    7.7423   -6.2222   -0.0000 H   0  0  0  0  0  0  0  0  0  0  0  0
    9.9792   -2.1876   -0.0000 H   0  0  0  0  0  0  0  0  0  0  0  0
    9.3190   -3.2997   -0.0000 H   0  0  0  0  0  0  0  0  0  0  0  0
  2  3  1  0  0  0  0
  3  4  1  0  0  0  0
  4  5  1  0  0  0  0
  5  6  1  0  0  0  0
  5  7  1  0  0  0  0
  1  2  1  0  0  0  0
  1  6  1  0  0  0  0
  7  8  1  0  0  0  0
  1  9  1  1  0  0  0
  1 10  1  0  0  0  0
  3 11  1  1  0  0  0
  3 12  1  0  0  0  0
  4 13  1  1  0  0  0
  4 14  1  0  0  0  0
  5 15  1  0  0  0  0
  6 16  1  1  0  0  0
  6 17  1  0  0  0  0
  7 18  1  1  0  0  0
  7 19  1  0  0  0  0
M  END
>	<analysis_code>
319696

>	<compound_code>
cc_29940

$$$$

Actelion Java MolfileCreator 1.0

 23 24  0  0  0  0  0  0  0  0999 V2000
   -1.7555   -6.3248    0.0000 O   0  0  0  0  0  0  0  0  0  0  0  0
   -0.3385   -5.3033    0.0000 C   0  0  0  0  0  0  0  0  0  0  0  0
   -0.8822   -3.6344    0.0000 C   0  0  0  0  0  0  0  0  0  0  0  0
   -2.6288   -3.6344    0.0000 C   0  0  0  0  0  0  0  0  0  0  0  0
   -3.1725   -5.3033    0.0000 N   0  0  0  0  0  0  0  0  0  0  0  0
   -3.6548   -2.2211    0.0000 C   0  0  0  0  0  0  0  0  0  0  0  0
   -2.9428   -0.6311    0.0000 C   0  0  0  0  0  0  0  0  0  0  0  0
   -3.9675    0.7814    0.0000 C   0  0  0  0  0  0  0  0  0  0  0  0
   -5.7064    0.6002    0.0000 C   0  0  0  0  0  0  0  0  0  0  0  0
   -6.4161   -1.0056    0.0000 C   0  0  0  0  0  0  0  0  0  0  0  0
   -5.3872   -2.4114    0.0000 C   0  0  0  0  0  0  0  0  0  0  0  0
    1.3219   -5.8455    0.0000 C   0  0  0  0  0  0  0  0  0  0  0  0
    0.1440   -2.2211    0.0000 C   0  0  0  0  0  0  0  0  0  0  0  0
    1.8810   -2.4029    0.0000 Cl  0  0  0  0  0  0  0  0  0  0  0  0
   -0.5670   -0.6256    0.0000 O   0  0  0  0  0  0  0  0  0  0  0  0
   -2.0744   -0.5424   -0.0000 H   0  0  0  0  0  0  0  0  0  0  0  0
   -3.6103    1.5783   -0.0000 H   0  0  0  0  0  0  0  0  0  0  0  0
   -6.2211    1.3125   -0.0000 H   0  0  0  0  0  0  0  0  0  0  0  0
   -7.2854   -1.1057   -0.0000 H   0  0  0  0  0  0  0  0  0  0  0  0
   -5.7389   -3.2094   -0.0000 H   0  0  0  0  0  0  0  0  0  0  0  0
    2.4842   -6.2251   -0.0000 H   0  0  0  0  0  0  0  0  0  0  0  0
    0.9424   -7.0078   -0.0000 H   0  0  0  0  0  0  0  0  0  0  0  0
    1.7015   -4.6832   -0.0000 H   0  0  0  0  0  0  0  0  0  0  0  0
  2  3  2  0  0  0  0
  7  8  1  0  0  0  0
  1  2  1  0  0  0  0
  8  9  2  0  0  0  0
  3  4  1  0  0  0  0
  9 10  1  0  0  0  0
  5  1  1  0  0  0  0
 10 11  2  0  0  0  0
 11  6  1  0  0  0  0
  2 12  1  0  0  0  0
  4  6  1  0  0  0  0
  3 13  1  0  0  0  0
  4  5  2  0  0  0  0
 13 14  1  0  0  0  0
  6  7  2  0  0  0  0
 13 15  2  0  0  0  0
  7 16  1  0  0  0  0
  8 17  1  0  0  0  0
  9 18  1  0  0  0  0
 10 19  1  0  0  0  0
 11 20  1  0  0  0  0
 12 21  1  0  0  0  0
 12 22  1  0  0  0  0
 12 23  1  0  0  0  0
M  END
>	<analysis_code>
319955

>	<compound_code>
cc_00502

$$$$

Actelion Java MolfileCreator 1.0

 35 36  0  0  0  0  0  0  0  0999 V2000
   14.2785   -3.6826    0.0000 C   0  0  0  0  0  0  0  0  0  0  0  0
   15.8640   -4.6385    0.0000 C   0  0  0  0  0  0  0  0  0  0  0  0
   15.8290   -6.4682    0.0000 C   0  0  0  0  0  0  0  0  0  0  0  0
   14.2375   -7.3534    0.0000 C   0  0  0  0  0  0  0  0  0  0  0  0
   12.6505   -6.4046    0.0000 C   0  0  0  0  0  0  0  0  0  0  0  0
   12.6842   -4.5782    0.0000 C   0  0  0  0  0  0  0  0  0  0  0  0
   11.1071   -3.6362    0.0000 C   0  0  0  0  0  0  0  0  0  0  0  0
    9.5261   -4.5232    0.0000 N   0  0  0  0  0  0  0  0  0  0  0  0
    8.0244   -3.4749    0.0000 C   0  0  0  0  0  0  0  0  0  0  0  0
    6.2625   -3.9810    0.0000 C   0  0  0  0  0  0  0  0  0  0  0  0
    9.6150   -6.3545    0.0000 C   0  0  0  0  0  0  0  0  0  0  0  0
    5.5560   -5.6646    0.0000 C   0  0  0  0  0  0  0  0  0  0  0  0
    8.2479   -7.5740    0.0000 C   0  0  0  0  0  0  0  0  0  0  0  0
    6.4345   -7.2607    0.0000 N   0  0  0  0  0  0  0  0  0  0  0  0
    5.1142   -8.5175    0.0000 C   0  0  0  0  0  0  0  0  0  0  0  0
   17.4650   -3.7544    0.0000 Br  0  0  0  0  0  0  0  0  0  0  0  0
   14.2829   -2.7568   -0.0000 H   0  0  0  0  0  0  0  0  0  0  0  0
   16.6072   -6.9405   -0.0000 H   0  0  0  0  0  0  0  0  0  0  0  0
   14.2353   -8.2704   -0.0000 H   0  0  0  0  0  0  0  0  0  0  0  0
   11.8401   -6.8434   -0.0000 H   0  0  0  0  0  0  0  0  0  0  0  0
   11.7483   -2.5314   -0.0000 H   0  0  0  0  0  0  0  0  0  0  0  0
   10.4708   -2.5286   -0.0000 H   0  0  0  0  0  0  0  0  0  0  0  0
    8.8403   -2.4852   -0.0000 H   0  0  0  0  0  0  0  0  0  0  0  0
    7.5754   -2.2734   -0.0000 H   0  0  0  0  0  0  0  0  0  0  0  0
    5.9991   -2.7277   -0.0000 H   0  0  0  0  0  0  0  0  0  0  0  0
    5.0454   -3.5824   -0.0000 H   0  0  0  0  0  0  0  0  0  0  0  0
   10.3908   -7.3763   -0.0000 H   0  0  0  0  0  0  0  0  0  0  0  0
   10.8878   -6.1936   -0.0000 H   0  0  0  0  0  0  0  0  0  0  0  0
    4.4168   -5.0882   -0.0000 H   0  0  0  0  0  0  0  0  0  0  0  0
    4.4872   -6.3630   -0.0000 H   0  0  0  0  0  0  0  0  0  0  0  0
    7.9420   -8.8223   -0.0000 H   0  0  0  0  0  0  0  0  0  0  0  0
    9.1760   -8.4630   -0.0000 H   0  0  0  0  0  0  0  0  0  0  0  0
    4.1900   -9.3972   -0.0000 H   0  0  0  0  0  0  0  0  0  0  0  0
    4.2345   -7.5932   -0.0000 H   0  0  0  0  0  0  0  0  0  0  0  0
    5.9939   -9.4417   -0.0000 H   0  0  0  0  0  0  0  0  0  0  0  0
  7  8  1  0  0  0  0
  8  9  1  0  0  0  0
  4  5  1  0  0  0  0
  9 10  1  0  0  0  0
  2  3  1  0  0  0  0
  8 11  1  0  0  0  0
  5  6  2  0  0  0  0
 10 12  1  0  0  0  0
  6  1  1  0  0  0  0
 11 13  1  0  0  0  0
  1  2  2  0  0  0  0
 12 14  1  0  0  0  0
 13 14  1  0  0  0  0
  6  7  1  0  0  0  0
 14 15  1  0  0  0  0
  3  4  2  0  0  0  0
  2 16  1  0  0  0  0
  1 17  1  0  0  0  0
  3 18  1  0  0  0  0
  4 19  1  0  0  0  0
  5 20  1  0  0  0  0
  7 21  1  1  0  0  0
  7 22  1  0  0  0  0
  9 23  1  1  0  0  0
  9 24  1  0  0  0  0
 10 25  1  1  0  0  0
 10 26  1  0  0  0  0
 11 27  1  1  0  0  0
 11 28  1  0  0  0  0
 12 29  1  1  0  0  0
 12 30  1  0  0  0  0
 13 31  1  1  0  0  0
 13 32  1  0  0  0  0
 15 33  1  0  0  0  0
 15 34  1  0  0  0  0
 15 35  1  0  0  0  0
M  END
>	<analysis_code>
326590

>	<compound_code>
cc_55910

$$$$

Actelion Java MolfileCreator 1.0

 15 16  0  0  0  0  0  0  0  0999 V2000
   -0.2956   -5.7510    0.0000 C   0  0  0  0  0  0  0  0  0  0  0  0
    1.0978   -6.7139    0.0000 O   0  0  0  0  0  0  0  0  0  0  0  0
    2.4463   -5.6810    0.0000 C   0  0  0  0  0  0  0  0  0  0  0  0
    4.0706   -6.1601    0.0000 O   0  0  0  0  0  0  0  0  0  0  0  0
   -1.8928   -6.3139    0.0000 O   0  0  0  0  0  0  0  0  0  0  0  0
    0.1860   -4.1273    0.0000 C   0  0  0  0  0  0  0  0  0  0  0  0
    1.8688   -4.0825    0.0000 C   0  0  0  0  0  0  0  0  0  0  0  0
    1.8241   -2.3999    0.0000 C   0  0  0  0  0  0  0  0  0  0  0  0
    0.1412   -2.4446    0.0000 C   0  0  0  0  0  0  0  0  0  0  0  0
    1.0050   -3.2636   -0.0000 H   0  0  0  0  0  0  0  0  0  0  0  0
    1.0050   -3.2636   -0.0000 H   0  0  0  0  0  0  0  0  0  0  0  0
    2.9538   -2.0648   -0.0000 H   0  0  0  0  0  0  0  0  0  0  0  0
    2.0988   -1.2540   -0.0000 H   0  0  0  0  0  0  0  0  0  0  0  0
   -0.1940   -1.3150   -0.0000 H   0  0  0  0  0  0  0  0  0  0  0  0
   -1.0047   -2.1701   -0.0000 H   0  0  0  0  0  0  0  0  0  0  0  0
  3  4  2  0  0  0  0
  1  5  2  0  0  0  0
  6  7  1  0  0  0  0
  1  2  1  0  0  0  0
  2  3  1  0  0  0  0
  3  7  1  0  0  0  0
  6  1  1  0  0  0  0
  7  8  1  0  0  0  0
  8  9  1  0  0  0  0
  9  6  1  0  0  0  0
  6 10  1  0  0  0  0
  7 11  1  0  0  0  0
  8 12  1  1  0  0  0
  8 13  1  0  0  0  0
  9 14  1  1  0  0  0
  9 15  1  0  0  0  0
M  END
>	<analysis_code>
320882

>	<compound_code>
btb_13668

$$$$

Actelion Java MolfileCreator 1.0

 52 55  0  0  0  0  0  0  0  0999 V2000
   12.8292   -9.0522    0.0000 C   0  0  0  0  0  0  0  0  0  0  0  0
   12.8292   -7.2545    0.0000 C   0  0  0  0  0  0  0  0  0  0  0  0
   14.3807   -6.3557    0.0000 N   0  0  0  0  0  0  0  0  0  0  0  0
   15.9503   -7.2545    0.0000 C   0  0  0  0  0  0  0  0  0  0  0  0
   15.9503   -9.0522    0.0000 C   0  0  0  0  0  0  0  0  0  0  0  0
   14.3807   -9.9511    0.0000 N   0  0  0  0  0  0  0  0  0  0  0  0
   14.3761  -11.7488    0.0000 C   0  0  0  0  0  0  0  0  0  0  0  0
   15.9256  -12.6516    0.0000 O   0  0  0  0  0  0  0  0  0  0  0  0
   12.8133  -12.6438    0.0000 C   0  0  0  0  0  0  0  0  0  0  0  0
   12.7996  -14.4415    0.0000 C   0  0  0  0  0  0  0  0  0  0  0  0
   11.2365  -15.3364    0.0000 C   0  0  0  0  0  0  0  0  0  0  0  0
   14.3761   -4.5579    0.0000 C   0  0  0  0  0  0  0  0  0  0  0  0
   15.9256   -3.6541    0.0000 O   0  0  0  0  0  0  0  0  0  0  0  0
   12.8179   -3.6554    0.0000 O   0  0  0  0  0  0  0  0  0  0  0  0
   12.7965   -1.8583    0.0000 C   0  0  0  0  0  0  0  0  0  0  0  0
   11.2341   -0.9636    0.0000 C   0  0  0  0  0  0  0  0  0  0  0  0
    9.2839    1.1769    0.0000 C   0  0  0  0  0  0  0  0  0  0  0  0
    8.7239    2.8910    0.0000 C   0  0  0  0  0  0  0  0  0  0  0  0
    9.9175    4.2313    0.0000 C   0  0  0  0  0  0  0  0  0  0  0  0
   11.6658    3.8696    0.0000 C   0  0  0  0  0  0  0  0  0  0  0  0
   12.2324    2.1503    0.0000 C   0  0  0  0  0  0  0  0  0  0  0  0
   11.0350    0.8165    0.0000 C   0  0  0  0  0  0  0  0  0  0  0  0
    9.6027   -1.7167    0.0000 C   0  0  0  0  0  0  0  0  0  0  0  0
    9.0618   -3.4268    0.0000 C   0  0  0  0  0  0  0  0  0  0  0  0
    7.3014   -3.8136    0.0000 C   0  0  0  0  0  0  0  0  0  0  0  0
    6.0942   -2.4789    0.0000 C   0  0  0  0  0  0  0  0  0  0  0  0
    6.6387   -0.7664    0.0000 C   0  0  0  0  0  0  0  0  0  0  0  0
    8.3798   -0.3855    0.0000 C   0  0  0  0  0  0  0  0  0  0  0  0
   11.5724   -9.0541   -0.0000 H   0  0  0  0  0  0  0  0  0  0  0  0
   12.2024  -10.1416   -0.0000 H   0  0  0  0  0  0  0  0  0  0  0  0
   12.2024   -6.1652   -0.0000 H   0  0  0  0  0  0  0  0  0  0  0  0
   11.5724   -7.2526   -0.0000 H   0  0  0  0  0  0  0  0  0  0  0  0
   17.2125   -7.2590   -0.0000 H   0  0  0  0  0  0  0  0  0  0  0  0
   16.5852   -6.1636   -0.0000 H   0  0  0  0  0  0  0  0  0  0  0  0
   16.5852  -10.1432   -0.0000 H   0  0  0  0  0  0  0  0  0  0  0  0
   17.2125   -9.0478   -0.0000 H   0  0  0  0  0  0  0  0  0  0  0  0
   12.1880  -11.5504   -0.0000 H   0  0  0  0  0  0  0  0  0  0  0  0
   11.5538  -12.6386   -0.0000 H   0  0  0  0  0  0  0  0  0  0  0  0
   13.5742  -14.8929   -0.0000 H   0  0  0  0  0  0  0  0  0  0  0  0
   10.1469  -14.7021   -0.0000 H   0  0  0  0  0  0  0  0  0  0  0  0
   11.2320  -16.5972   -0.0000 H   0  0  0  0  0  0  0  0  0  0  0  0
   14.0557   -1.8506   -0.0000 H   0  0  0  0  0  0  0  0  0  0  0  0
   13.4194   -0.7640   -0.0000 H   0  0  0  0  0  0  0  0  0  0  0  0
   10.3188   -0.4501   -0.0000 H   0  0  0  0  0  0  0  0  0  0  0  0
    7.8470    3.0778   -0.0000 H   0  0  0  0  0  0  0  0  0  0  0  0
    9.6403    5.0823   -0.0000 H   0  0  0  0  0  0  0  0  0  0  0  0
   12.2567    4.5483   -0.0000 H   0  0  0  0  0  0  0  0  0  0  0  0
   13.1143    1.9576   -0.0000 H   0  0  0  0  0  0  0  0  0  0  0  0
    9.6716   -4.0885   -0.0000 H   0  0  0  0  0  0  0  0  0  0  0  0
    7.0247   -4.6743   -0.0000 H   0  0  0  0  0  0  0  0  0  0  0  0
    5.2183   -2.6678   -0.0000 H   0  0  0  0  0  0  0  0  0  0  0  0
    6.0405   -0.1006   -0.0000 H   0  0  0  0  0  0  0  0  0  0  0  0
 12 14  1  0  0  0  0
  6  7  1  0  0  0  0
 14 15  1  0  0  0  0
  1  2  1  0  0  0  0
 16 23  1  0  0  0  0
 28 17  1  0  0  0  0
 22 16  1  0  0  0  0
 15 16  1  0  0  0  0
  7  8  2  0  0  0  0
  1  6  1  0  0  0  0
  7  9  1  0  0  0  0
  2  3  1  0  0  0  0
  9 10  1  0  0  0  0
  3  4  1  0  0  0  0
 17 22  2  0  0  0  0
 17 18  1  0  0  0  0
 18 19  2  0  0  0  0
 19 20  1  0  0  0  0
 20 21  2  0  0  0  0
 21 22  1  0  0  0  0
 10 11  2  0  0  0  0
  3 12  1  0  0  0  0
  4  5  1  0  0  0  0
  5  6  1  0  0  0  0
 12 13  2  0  0  0  0
 23 28  2  0  0  0  0
 23 24  1  0  0  0  0
 24 25  2  0  0  0  0
 25 26  1  0  0  0  0
 26 27  2  0  0  0  0
 27 28  1  0  0  0  0
  1 29  1  1  0  0  0
  1 30  1  0  0  0  0
  2 31  1  1  0  0  0
  2 32  1  0  0  0  0
  4 33  1  1  0  0  0
  4 34  1  0  0  0  0
  5 35  1  1  0  0  0
  5 36  1  0  0  0  0
  9 37  1  1  0  0  0
  9 38  1  0  0  0  0
 10 39  1  0  0  0  0
 11 40  1  0  0  0  0
 11 41  1  0  0  0  0
 15 42  1  1  0  0  0
 15 43  1  0  0  0  0
 16 44  1  0  0  0  0
 18 45  1  0  0  0  0
 19 46  1  0  0  0  0
 20 47  1  0  0  0  0
 21 48  1  0  0  0  0
 24 49  1  0  0  0  0
 25 50  1  0  0  0  0
 26 51  1  0  0  0  0
 27 52  1  0  0  0  0
M  END
>	<analysis_code>
317441

>	<compound_code>
mo_07782

$$$$

Actelion Java MolfileCreator 1.0

  9  9  0  0  0  0  0  0  0  0999 V2000
   -3.0931   -4.3023    0.0000 O   0  0  0  0  0  0  0  0  0  0  0  0
   -1.6856   -3.2876    0.0000 C   0  0  0  0  0  0  0  0  0  0  0  0
   -2.2256   -1.6298    0.0000 C   0  0  0  0  0  0  0  0  0  0  0  0
   -3.9606   -1.6298    0.0000 C   0  0  0  0  0  0  0  0  0  0  0  0
   -4.5006   -3.2876    0.0000 C   0  0  0  0  0  0  0  0  0  0  0  0
   -1.2065   -0.2259    0.0000 Br  0  0  0  0  0  0  0  0  0  0  0  0
   -0.7118   -3.6092   -0.0000 H   0  0  0  0  0  0  0  0  0  0  0  0
   -4.5580   -0.8009   -0.0000 H   0  0  0  0  0  0  0  0  0  0  0  0
   -5.4744   -3.6092   -0.0000 H   0  0  0  0  0  0  0  0  0  0  0  0
  4  5  2  0  0  0  0
  2  3  2  0  0  0  0
  1  2  1  0  0  0  0
  3  4  1  0  0  0  0
  5  1  1  0  0  0  0
  3  6  1  0  0  0  0
  2  7  1  0  0  0  0
  4  8  1  0  0  0  0
  5  9  1  0  0  0  0
M  END
>	<analysis_code>
313439

>	<compound_code>
cc_02110

$$$$

Actelion Java MolfileCreator 1.0

 17 18  0  0  0  0  0  0  0  0999 V2000
   -0.4248   -1.2176    0.0000 C   0  0  0  0  0  0  0  0  0  0  0  0
   -1.9634   -2.0955    0.0000 C   0  0  0  0  0  0  0  0  0  0  0  0
   -3.5018   -1.2176    0.0000 C   0  0  0  0  0  0  0  0  0  0  0  0
   -1.9634   -3.8890    0.0000 C   0  0  0  0  0  0  0  0  0  0  0  0
   -3.5209   -4.7478    0.0000 C   0  0  0  0  0  0  0  0  0  0  0  0
    1.1327   -2.0955    0.0000 O   0  0  0  0  0  0  0  0  0  0  0  0
   -6.7223   -1.5074    0.0000 C   0  0  0  0  0  0  0  0  0  0  0  0
   -7.7895   -2.9491    0.0000 C   0  0  0  0  0  0  0  0  0  0  0  0
   -6.7481   -4.4093    0.0000 O   0  0  0  0  0  0  0  0  0  0  0  0
   -5.0375   -3.8702    0.0000 C   0  0  0  0  0  0  0  0  0  0  0  0
   -5.0214   -2.0767    0.0000 C   0  0  0  0  0  0  0  0  0  0  0  0
   -0.4342   -0.3398   -0.0000 H   0  0  0  0  0  0  0  0  0  0  0  0
   -3.5112   -0.3492   -0.0000 H   0  0  0  0  0  0  0  0  0  0  0  0
   -1.1847   -4.3563   -0.0000 H   0  0  0  0  0  0  0  0  0  0  0  0
   -3.5412   -5.6160   -0.0000 H   0  0  0  0  0  0  0  0  0  0  0  0
   -7.0391   -0.5019   -0.0000 H   0  0  0  0  0  0  0  0  0  0  0  0
   -8.8438   -2.9398   -0.0000 H   0  0  0  0  0  0  0  0  0  0  0  0
  4  2  1  0  0  0  0
  5  4  2  0  0  0  0
  6  1  2  0  0  0  0
 10 11  2  0  0  0  0
  2  1  1  0  0  0  0
  8  9  1  0  0  0  0
 11  3  1  0  0  0  0
  3  2  2  0  0  0  0
 10  5  1  0  0  0  0
  7  8  2  0  0  0  0
  9 10  1  0  0  0  0
 11  7  1  0  0  0  0
  1 12  1  0  0  0  0
  3 13  1  0  0  0  0
  4 14  1  0  0  0  0
  5 15  1  0  0  0  0
  7 16  1  0  0  0  0
  8 17  1  0  0  0  0
M  END
>	<analysis_code>
315158

>	<compound_code>
cc_07104

$$$$

Actelion Java MolfileCreator 1.0

 18 18  0  0  0  0  0  0  0  0999 V2000
    4.6890   -4.3284    0.0000 C   0  0  0  0  0  0  0  0  0  0  0  0
    4.6855   -6.0862    0.0000 C   0  0  0  0  0  0  0  0  0  0  0  0
    6.2123   -6.9625    0.0000 C   0  0  0  0  0  0  0  0  0  0  0  0
    7.7314   -6.0848    0.0000 C   0  0  0  0  0  0  0  0  0  0  0  0
    7.7230   -4.3179    0.0000 C   0  0  0  0  0  0  0  0  0  0  0  0
    6.2070   -3.4521    0.0000 C   0  0  0  0  0  0  0  0  0  0  0  0
    6.2117   -8.7134    0.0000 F   0  0  0  0  0  0  0  0  0  0  0  0
    9.2319   -3.4346    0.0000 C   0  0  0  0  0  0  0  0  0  0  0  0
   10.7499   -4.3021    0.0000 S   0  0  0  0  0  0  0  0  0  0  0  0
   12.2711   -3.4188    0.0000 Cl  0  0  0  0  0  0  0  0  0  0  0  0
    9.5080   -5.5321    0.0000 O   0  0  0  0  0  0  0  0  0  0  0  0
   11.9883   -5.5321    0.0000 O   0  0  0  0  0  0  0  0  0  0  0  0
    3.9318   -3.8876   -0.0000 H   0  0  0  0  0  0  0  0  0  0  0  0
    3.9204   -6.5270   -0.0000 H   0  0  0  0  0  0  0  0  0  0  0  0
    8.4952   -6.5293   -0.0000 H   0  0  0  0  0  0  0  0  0  0  0  0
    6.2081   -2.5810   -0.0000 H   0  0  0  0  0  0  0  0  0  0  0  0
    9.8384   -2.3715   -0.0000 H   0  0  0  0  0  0  0  0  0  0  0  0
    8.6145   -2.3778   -0.0000 H   0  0  0  0  0  0  0  0  0  0  0  0
  6  1  1  0  0  0  0
  1  2  2  0  0  0  0
  3  7  1  0  0  0  0
  3  4  2  0  0  0  0
  5  8  1  0  0  0  0
  8  9  1  0  0  0  0
  4  5  1  0  0  0  0
  9 10  1  0  0  0  0
  2  3  1  0  0  0  0
  9 11  2  0  0  0  0
  5  6  2  0  0  0  0
  9 12  2  0  0  0  0
  1 13  1  0  0  0  0
  2 14  1  0  0  0  0
  4 15  1  0  0  0  0
  6 16  1  0  0  0  0
  8 17  1  1  0  0  0
  8 18  1  0  0  0  0
M  END
>	<analysis_code>
324617

>	<compound_code>
mo_07830

$$$$

Actelion Java MolfileCreator 1.0

  9  9  0  0  0  0  0  0  0  0999 V2000
   -1.5069   -0.6993    0.0000 S   0  0  0  0  0  0  0  0  0  0  0  0
   -0.1696    0.2647    0.0000 C   0  0  0  0  0  0  0  0  0  0  0  0
   -0.6827    1.8397    0.0000 C   0  0  0  0  0  0  0  0  0  0  0  0
   -2.3311    1.8397    0.0000 C   0  0  0  0  0  0  0  0  0  0  0  0
   -2.8441    0.2647    0.0000 C   0  0  0  0  0  0  0  0  0  0  0  0
   -4.4110   -0.2470    0.0000 Br  0  0  0  0  0  0  0  0  0  0  0  0
    0.2857    3.1736    0.0000 Br  0  0  0  0  0  0  0  0  0  0  0  0
    0.7555   -0.0408   -0.0000 H   0  0  0  0  0  0  0  0  0  0  0  0
   -2.8987    2.6273   -0.0000 H   0  0  0  0  0  0  0  0  0  0  0  0
  2  3  2  0  0  0  0
  1  2  1  0  0  0  0
  3  4  1  0  0  0  0
  5  1  1  0  0  0  0
  5  6  1  0  0  0  0
  4  5  2  0  0  0  0
  3  7  1  0  0  0  0
  2  8  1  0  0  0  0
  4  9  1  0  0  0  0
M  END
>	<analysis_code>
314577

>	<compound_code>
cc_28510

$$$$

Actelion Java MolfileCreator 1.0

 23 24  0  0  0  0  0  0  0  0999 V2000
   -1.8699   -0.5004    0.0000 O   0  0  0  0  0  0  0  0  0  0  0  0
   -0.4684    0.5162    0.0000 C   0  0  0  0  0  0  0  0  0  0  0  0
   -1.0008    2.1859    0.0000 C   0  0  0  0  0  0  0  0  0  0  0  0
   -2.7478    2.1859    0.0000 N   0  0  0  0  0  0  0  0  0  0  0  0
   -3.2889    0.5162    0.0000 C   0  0  0  0  0  0  0  0  0  0  0  0
    0.0232    3.6036    0.0000 C   0  0  0  0  0  0  0  0  0  0  0  0
    1.7630    3.4191    0.0000 Cl  0  0  0  0  0  0  0  0  0  0  0  0
    1.1992   -0.0145    0.0000 C   0  0  0  0  0  0  0  0  0  0  0  0
   -4.9413   -0.0139    0.0000 C   0  0  0  0  0  0  0  0  0  0  0  0
   -6.2404    1.1596    0.0000 C   0  0  0  0  0  0  0  0  0  0  0  0
   -7.9072    0.6211    0.0000 C   0  0  0  0  0  0  0  0  0  0  0  0
   -8.2679   -1.0817    0.0000 C   0  0  0  0  0  0  0  0  0  0  0  0
   -6.9525   -2.2540    0.0000 C   0  0  0  0  0  0  0  0  0  0  0  0
   -5.2980   -1.7196    0.0000 C   0  0  0  0  0  0  0  0  0  0  0  0
   -0.6946    5.1994    0.0000 O   0  0  0  0  0  0  0  0  0  0  0  0
    2.3666   -0.3860   -0.0000 H   0  0  0  0  0  0  0  0  0  0  0  0
    0.8277   -1.1819   -0.0000 H   0  0  0  0  0  0  0  0  0  0  0  0
    1.5708    1.1528   -0.0000 H   0  0  0  0  0  0  0  0  0  0  0  0
   -6.0566    2.0157   -0.0000 H   0  0  0  0  0  0  0  0  0  0  0  0
   -8.5602    1.2032   -0.0000 H   0  0  0  0  0  0  0  0  0  0  0  0
   -9.1059   -1.3469   -0.0000 H   0  0  0  0  0  0  0  0  0  0  0  0
   -7.1221   -3.1072   -0.0000 H   0  0  0  0  0  0  0  0  0  0  0  0
   -4.6491   -2.3054   -0.0000 H   0  0  0  0  0  0  0  0  0  0  0  0
  6  7  1  0  0  0  0
  2  3  2  0  0  0  0
  2  8  1  0  0  0  0
  1  2  1  0  0  0  0
  3  4  1  0  0  0  0
  9 10  2  0  0  0  0
  5  1  1  0  0  0  0
 10 11  1  0  0  0  0
 11 12  2  0  0  0  0
  3  6  1  0  0  0  0
 12 13  1  0  0  0  0
  4  5  2  0  0  0  0
 13 14  2  0  0  0  0
 14  9  1  0  0  0  0
  5  9  1  0  0  0  0
  6 15  2  0  0  0  0
  8 16  1  0  0  0  0
  8 17  1  0  0  0  0
  8 18  1  0  0  0  0
 10 19  1  0  0  0  0
 11 20  1  0  0  0  0
 12 21  1  0  0  0  0
 13 22  1  0  0  0  0
 14 23  1  0  0  0  0
M  END
>	<analysis_code>
316534

>	<compound_code>
cc_26702

$$$$

Actelion Java MolfileCreator 1.0

 28 29  0  0  0  0  0  0  0  0999 V2000
   -4.4112    0.5519    0.0000 C   0  0  0  0  0  0  0  0  0  0  0  0
   -2.8294   -0.3633    0.0000 C   0  0  0  0  0  0  0  0  0  0  0  0
   -1.2463    0.5318    0.0000 C   0  0  0  0  0  0  0  0  0  0  0  0
   -1.2513    2.3575    0.0000 C   0  0  0  0  0  0  0  0  0  0  0  0
   -2.8323    3.2852    0.0000 C   0  0  0  0  0  0  0  0  0  0  0  0
   -4.4077    2.3645    0.0000 C   0  0  0  0  0  0  0  0  0  0  0  0
   -5.9811    3.2746    0.0000 C   0  0  0  0  0  0  0  0  0  0  0  0
    0.3247    3.2627    0.0000 C   0  0  0  0  0  0  0  0  0  0  0  0
    1.8966    2.3504    0.0000 Cl  0  0  0  0  0  0  0  0  0  0  0  0
    0.3289    5.0803    0.0000 O   0  0  0  0  0  0  0  0  0  0  0  0
   -7.5558    2.3672    0.0000 O   0  0  0  0  0  0  0  0  0  0  0  0
   -9.1291    3.2773    0.0000 C   0  0  0  0  0  0  0  0  0  0  0  0
   -9.1169    5.0882    0.0000 C   0  0  0  0  0  0  0  0  0  0  0  0
  -10.6884    5.9981    0.0000 C   0  0  0  0  0  0  0  0  0  0  0  0
  -12.2653    5.0904    0.0000 C   0  0  0  0  0  0  0  0  0  0  0  0
  -12.2609    3.2634    0.0000 C   0  0  0  0  0  0  0  0  0  0  0  0
  -10.6882    2.3619    0.0000 C   0  0  0  0  0  0  0  0  0  0  0  0
   -5.2039    0.1031   -0.0000 H   0  0  0  0  0  0  0  0  0  0  0  0
   -2.8301   -1.2684   -0.0000 H   0  0  0  0  0  0  0  0  0  0  0  0
   -0.4522    0.0665   -0.0000 H   0  0  0  0  0  0  0  0  0  0  0  0
   -2.8350    4.2094   -0.0000 H   0  0  0  0  0  0  0  0  0  0  0  0
   -5.3441    4.3760   -0.0000 H   0  0  0  0  0  0  0  0  0  0  0  0
   -6.6165    4.3769   -0.0000 H   0  0  0  0  0  0  0  0  0  0  0  0
   -8.3252    5.5387   -0.0000 H   0  0  0  0  0  0  0  0  0  0  0  0
  -10.6856    6.9068   -0.0000 H   0  0  0  0  0  0  0  0  0  0  0  0
  -13.0560    5.5501   -0.0000 H   0  0  0  0  0  0  0  0  0  0  0  0
  -13.0451    2.8006   -0.0000 H   0  0  0  0  0  0  0  0  0  0  0  0
  -10.6813    1.4535   -0.0000 H   0  0  0  0  0  0  0  0  0  0  0  0
  4  8  1  0  0  0  0
  3  4  2  0  0  0  0
  8  9  1  0  0  0  0
  8 10  2  0  0  0  0
  7 11  1  0  0  0  0
  4  5  1  0  0  0  0
 11 12  1  0  0  0  0
  2  3  1  0  0  0  0
 12 13  1  0  0  0  0
  5  6  2  0  0  0  0
 13 14  2  0  0  0  0
  6  1  1  0  0  0  0
 14 15  1  0  0  0  0
  1  2  2  0  0  0  0
 15 16  2  0  0  0  0
  6  7  1  0  0  0  0
 16 17  1  0  0  0  0
 17 12  2  0  0  0  0
  1 18  1  0  0  0  0
  2 19  1  0  0  0  0
  3 20  1  0  0  0  0
  5 21  1  0  0  0  0
  7 22  1  1  0  0  0
  7 23  1  0  0  0  0
 13 24  1  0  0  0  0
 14 25  1  0  0  0  0
 15 26  1  0  0  0  0
 16 27  1  0  0  0  0
 17 28  1  0  0  0  0
M  END
>	<analysis_code>
323282

>	<compound_code>
cc_63602

$$$$

Actelion Java MolfileCreator 1.0

 18 19  0  0  0  0  0  0  0  0999 V2000
   12.2865   -6.8639    0.0000 C   0  0  0  0  0  0  0  0  0  0  0  0
   12.2891   -5.1740    0.0000 C   0  0  0  0  0  0  0  0  0  0  0  0
   10.8311   -4.3264    0.0000 C   0  0  0  0  0  0  0  0  0  0  0  0
   10.8350   -7.7023    0.0000 C   0  0  0  0  0  0  0  0  0  0  0  0
   13.7494   -4.3288    0.0000 S   0  0  0  0  0  0  0  0  0  0  0  0
   15.2076   -5.1775    0.0000 Cl  0  0  0  0  0  0  0  0  0  0  0  0
   15.2162   -3.5032    0.0000 O   0  0  0  0  0  0  0  0  0  0  0  0
   12.3013   -3.4944    0.0000 O   0  0  0  0  0  0  0  0  0  0  0  0
    9.3676   -6.8791    0.0000 C   0  0  0  0  0  0  0  0  0  0  0  0
    9.3899   -5.1869    0.0000 C   0  0  0  0  0  0  0  0  0  0  0  0
    7.7873   -4.6426    0.0000 O   0  0  0  0  0  0  0  0  0  0  0  0
    6.7743   -5.9988    0.0000 C   0  0  0  0  0  0  0  0  0  0  0  0
    7.7511   -7.3808    0.0000 O   0  0  0  0  0  0  0  0  0  0  0  0
   13.0110   -7.2896   -0.0000 H   0  0  0  0  0  0  0  0  0  0  0  0
   10.8228   -3.4724   -0.0000 H   0  0  0  0  0  0  0  0  0  0  0  0
   10.8429   -8.5331   -0.0000 H   0  0  0  0  0  0  0  0  0  0  0  0
    5.7560   -5.3931   -0.0000 H   0  0  0  0  0  0  0  0  0  0  0  0
    5.7406   -6.5778   -0.0000 H   0  0  0  0  0  0  0  0  0  0  0  0
  4  1  1  0  0  0  0
  2  5  1  0  0  0  0
  5  6  1  0  0  0  0
  5  7  2  0  0  0  0
  5  8  2  0  0  0  0
  9 10  1  0  0  0  0
  1  2  2  0  0  0  0
  2  3  1  0  0  0  0
  3 10  2  0  0  0  0
  9  4  2  0  0  0  0
 10 11  1  0  0  0  0
 11 12  1  0  0  0  0
 12 13  1  0  0  0  0
 13  9  1  0  0  0  0
  1 14  1  0  0  0  0
  3 15  1  0  0  0  0
  4 16  1  0  0  0  0
 12 17  1  1  0  0  0
 12 18  1  0  0  0  0
M  END
>	<analysis_code>
311693

>	<compound_code>
cc_01603

$$$$

Actelion Java MolfileCreator 1.0

 23 24  0  0  0  0  0  0  0  0999 V2000
   10.7576   -7.9301    0.0000 N   0  0  0  0  0  0  0  0  0  0  0  0
   12.2940   -7.0399    0.0000 C   0  0  0  0  0  0  0  0  0  0  0  0
   12.2878   -5.2603    0.0000 C   0  0  0  0  0  0  0  0  0  0  0  0
   10.7538   -4.3878    0.0000 C   0  0  0  0  0  0  0  0  0  0  0  0
    9.2334   -7.0408    0.0000 C   0  0  0  0  0  0  0  0  0  0  0  0
    9.2424   -5.2775    0.0000 C   0  0  0  0  0  0  0  0  0  0  0  0
    7.7269   -4.3976    0.0000 O   0  0  0  0  0  0  0  0  0  0  0  0
    6.1928   -5.2624    0.0000 C   0  0  0  0  0  0  0  0  0  0  0  0
    6.1841   -7.0256    0.0000 C   0  0  0  0  0  0  0  0  0  0  0  0
    7.7092   -7.9241    0.0000 N   0  0  0  0  0  0  0  0  0  0  0  0
    7.7030   -9.6920    0.0000 C   0  0  0  0  0  0  0  0  0  0  0  0
   13.8067   -4.3731    0.0000 C   0  0  0  0  0  0  0  0  0  0  0  0
   15.3344   -5.2449    0.0000 O   0  0  0  0  0  0  0  0  0  0  0  0
   13.0653   -7.4847   -0.0000 H   0  0  0  0  0  0  0  0  0  0  0  0
   10.7425   -3.5067   -0.0000 H   0  0  0  0  0  0  0  0  0  0  0  0
    5.5854   -4.1888   -0.0000 H   0  0  0  0  0  0  0  0  0  0  0  0
    4.9594   -5.2516   -0.0000 H   0  0  0  0  0  0  0  0  0  0  0  0
    4.9475   -7.0130   -0.0000 H   0  0  0  0  0  0  0  0  0  0  0  0
    5.5549   -8.0902   -0.0000 H   0  0  0  0  0  0  0  0  0  0  0  0
    7.6987  -10.9296   -0.0000 H   0  0  0  0  0  0  0  0  0  0  0  0
    6.4655   -9.6877   -0.0000 H   0  0  0  0  0  0  0  0  0  0  0  0
    8.9405   -9.6963   -0.0000 H   0  0  0  0  0  0  0  0  0  0  0  0
   13.8024   -3.4936   -0.0000 H   0  0  0  0  0  0  0  0  0  0  0  0
  2  3  1  0  0  0  0
  3  4  2  0  0  0  0
  4  6  1  0  0  0  0
  5 10  1  0  0  0  0
  6  7  1  0  0  0  0
  7  8  1  0  0  0  0
  8  9  1  0  0  0  0
  9 10  1  0  0  0  0
  5  6  2  0  0  0  0
 10 11  1  0  0  0  0
  1  2  2  0  0  0  0
  3 12  1  0  0  0  0
  5  1  1  0  0  0  0
 12 13  2  0  0  0  0
  2 14  1  0  0  0  0
  4 15  1  0  0  0  0
  8 16  1  1  0  0  0
  8 17  1  0  0  0  0
  9 18  1  1  0  0  0
  9 19  1  0  0  0  0
 11 20  1  0  0  0  0
 11 21  1  0  0  0  0
 11 22  1  0  0  0  0
 12 23  1  0  0  0  0
M  END
>	<analysis_code>
328444

>	<compound_code>
cc_62004

$$$$

Actelion Java MolfileCreator 1.0

 46 47  0  0  0  0  0  0  0  0999 V2000
   17.6345   -6.3848    0.0000 C   0  0  0  0  0  0  0  0  0  0  0  0
   15.8137   -6.3969    0.0000 C   0  0  0  0  0  0  0  0  0  0  0  0
   14.8875   -4.8191    0.0000 C   0  0  0  0  0  0  0  0  0  0  0  0
   15.7890   -3.2468    0.0000 C   0  0  0  0  0  0  0  0  0  0  0  0
   17.6261   -3.2344    0.0000 C   0  0  0  0  0  0  0  0  0  0  0  0
   18.5349   -4.8134    0.0000 C   0  0  0  0  0  0  0  0  0  0  0  0
   13.0718   -4.8382    0.0000 C   0  0  0  0  0  0  0  0  0  0  0  0
   12.1818   -6.4156    0.0000 O   0  0  0  0  0  0  0  0  0  0  0  0
   10.3660   -6.4255    0.0000 C   0  0  0  0  0  0  0  0  0  0  0  0
    9.4663   -8.0034    0.0000 C   0  0  0  0  0  0  0  0  0  0  0  0
    7.6585   -8.0084    0.0000 C   0  0  0  0  0  0  0  0  0  0  0  0
    6.7429   -6.4541    0.0000 N   0  0  0  0  0  0  0  0  0  0  0  0
    7.6393   -4.8728    0.0000 C   0  0  0  0  0  0  0  0  0  0  0  0
    9.4608   -4.8455    0.0000 C   0  0  0  0  0  0  0  0  0  0  0  0
    4.9272   -6.4616    0.0000 C   0  0  0  0  0  0  0  0  0  0  0  0
    4.0248   -8.0518    0.0000 O   0  0  0  0  0  0  0  0  0  0  0  0
    3.9957   -4.9069    0.0000 O   0  0  0  0  0  0  0  0  0  0  0  0
    2.2090   -8.0685    0.0000 C   0  0  0  0  0  0  0  0  0  0  0  0
    1.3249   -9.6492    0.0000 C   0  0  0  0  0  0  0  0  0  0  0  0
    1.2959   -6.4953    0.0000 C   0  0  0  0  0  0  0  0  0  0  0  0
    0.3935   -8.0947    0.0000 C   0  0  0  0  0  0  0  0  0  0  0  0
   20.3506   -4.8116    0.0000 Br  0  0  0  0  0  0  0  0  0  0  0  0
   18.0947   -7.1645   -0.0000 H   0  0  0  0  0  0  0  0  0  0  0  0
   15.3664   -7.1919   -0.0000 H   0  0  0  0  0  0  0  0  0  0  0  0
   15.3212   -2.4668   -0.0000 H   0  0  0  0  0  0  0  0  0  0  0  0
   18.0903   -2.4388   -0.0000 H   0  0  0  0  0  0  0  0  0  0  0  0
   13.0560   -3.5689   -0.0000 H   0  0  0  0  0  0  0  0  0  0  0  0
   11.9646   -4.2172   -0.0000 H   0  0  0  0  0  0  0  0  0  0  0  0
   10.8213   -5.6306   -0.0000 H   0  0  0  0  0  0  0  0  0  0  0  0
    9.4663   -9.2718   -0.0000 H   0  0  0  0  0  0  0  0  0  0  0  0
   10.5648   -8.6375   -0.0000 H   0  0  0  0  0  0  0  0  0  0  0  0
    6.5662   -8.6447   -0.0000 H   0  0  0  0  0  0  0  0  0  0  0  0
    7.6634   -9.2725   -0.0000 H   0  0  0  0  0  0  0  0  0  0  0  0
    7.6224   -3.5991   -0.0000 H   0  0  0  0  0  0  0  0  0  0  0  0
    6.5278   -4.2506   -0.0000 H   0  0  0  0  0  0  0  0  0  0  0  0
   10.5614   -4.2020   -0.0000 H   0  0  0  0  0  0  0  0  0  0  0  0
    9.4538   -3.5706   -0.0000 H   0  0  0  0  0  0  0  0  0  0  0  0
    0.7061  -10.7557   -0.0000 H   0  0  0  0  0  0  0  0  0  0  0  0
    0.2185   -9.0303   -0.0000 H   0  0  0  0  0  0  0  0  0  0  0  0
    2.4314  -10.2681   -0.0000 H   0  0  0  0  0  0  0  0  0  0  0  0
    0.6567   -5.3941   -0.0000 H   0  0  0  0  0  0  0  0  0  0  0  0
    2.3971   -5.8561   -0.0000 H   0  0  0  0  0  0  0  0  0  0  0  0
    0.1946   -7.1345   -0.0000 H   0  0  0  0  0  0  0  0  0  0  0  0
   -0.8773   -8.1130   -0.0000 H   0  0  0  0  0  0  0  0  0  0  0  0
    0.3752   -6.8238   -0.0000 H   0  0  0  0  0  0  0  0  0  0  0  0
    0.4119   -9.3656   -0.0000 H   0  0  0  0  0  0  0  0  0  0  0  0
  2  3  1  0  0  0  0
  5  6  2  0  0  0  0
  6  1  1  0  0  0  0
  1  2  2  0  0  0  0
  9 14  1  0  0  0  0
 10 11  1  0  0  0  0
 11 12  1  0  0  0  0
 12 13  1  0  0  0  0
 13 14  1  0  0  0  0
  3  4  2  0  0  0  0
 12 15  1  0  0  0  0
  3  7  1  0  0  0  0
 15 16  1  0  0  0  0
 15 17  2  0  0  0  0
  7  8  1  0  0  0  0
 16 18  1  0  0  0  0
  4  5  1  0  0  0  0
 18 19  1  0  0  0  0
  8  9  1  0  0  0  0
 18 20  1  0  0  0  0
  9 10  1  0  0  0  0
 18 21  1  0  0  0  0
  6 22  1  0  0  0  0
  1 23  1  0  0  0  0
  2 24  1  0  0  0  0
  4 25  1  0  0  0  0
  5 26  1  0  0  0  0
  7 27  1  1  0  0  0
  7 28  1  0  0  0  0
  9 29  1  0  0  0  0
 10 30  1  1  0  0  0
 10 31  1  0  0  0  0
 11 32  1  1  0  0  0
 11 33  1  0  0  0  0
 13 34  1  1  0  0  0
 13 35  1  0  0  0  0
 14 36  1  1  0  0  0
 14 37  1  0  0  0  0
 19 38  1  0  0  0  0
 19 39  1  0  0  0  0
 19 40  1  0  0  0  0
 20 41  1  0  0  0  0
 20 42  1  0  0  0  0
 20 43  1  0  0  0  0
 21 44  1  0  0  0  0
 21 45  1  0  0  0  0
 21 46  1  0  0  0  0
M  END
>	<analysis_code>
330052

>	<compound_code>
cc_67910

$$$$

Actelion Java MolfileCreator 1.0

 21 22  0  0  0  0  0  0  0  0999 V2000
   13.3697  -13.5347    0.0000 C   0  0  0  0  0  0  0  0  0  0  0  0
   13.3721  -15.2911    0.0000 C   0  0  0  0  0  0  0  0  0  0  0  0
   11.8634  -16.1678    0.0000 C   0  0  0  0  0  0  0  0  0  0  0  0
   11.8672  -12.6494    0.0000 C   0  0  0  0  0  0  0  0  0  0  0  0
   10.3484  -13.5268    0.0000 C   0  0  0  0  0  0  0  0  0  0  0  0
   10.3462  -15.2909    0.0000 C   0  0  0  0  0  0  0  0  0  0  0  0
    8.6622  -15.8370    0.0000 N   0  0  0  0  0  0  0  0  0  0  0  0
    7.6247  -14.4058    0.0000 C   0  0  0  0  0  0  0  0  0  0  0  0
    8.6656  -12.9683    0.0000 C   0  0  0  0  0  0  0  0  0  0  0  0
    8.1164  -17.4992    0.0000 C   0  0  0  0  0  0  0  0  0  0  0  0
   14.8899  -12.6644    0.0000 N   0  0  0  0  0  0  0  0  0  0  0  0
   16.4034  -13.5460    0.0000 C   0  0  0  0  0  0  0  0  0  0  0  0
   17.9236  -12.6757    0.0000 O   0  0  0  0  0  0  0  0  0  0  0  0
   14.1276  -15.7310   -0.0000 H   0  0  0  0  0  0  0  0  0  0  0  0
   11.8677  -17.0445   -0.0000 H   0  0  0  0  0  0  0  0  0  0  0  0
   11.8754  -11.7680   -0.0000 H   0  0  0  0  0  0  0  0  0  0  0  0
    6.5854  -14.4090   -0.0000 H   0  0  0  0  0  0  0  0  0  0  0  0
    8.3447  -11.9702   -0.0000 H   0  0  0  0  0  0  0  0  0  0  0  0
    7.7343  -18.6627   -0.0000 H   0  0  0  0  0  0  0  0  0  0  0  0
    6.9528  -17.1171   -0.0000 H   0  0  0  0  0  0  0  0  0  0  0  0
    9.2799  -17.8812   -0.0000 H   0  0  0  0  0  0  0  0  0  0  0  0
  3  6  1  0  0  0  0
  1  2  1  0  0  0  0
  5  4  1  0  0  0  0
  6  7  1  0  0  0  0
  7  8  1  0  0  0  0
  8  9  2  0  0  0  0
  9  5  1  0  0  0  0
  4  1  2  0  0  0  0
  7 10  1  0  0  0  0
  5  6  2  0  0  0  0
  1 11  1  0  0  0  0
 11 12  2  0  0  0  0
  2  3  2  0  0  0  0
 12 13  2  0  0  0  0
  2 14  1  0  0  0  0
  3 15  1  0  0  0  0
  4 16  1  0  0  0  0
  8 17  1  0  0  0  0
  9 18  1  0  0  0  0
 10 19  1  0  0  0  0
 10 20  1  0  0  0  0
 10 21  1  0  0  0  0
M  END
>	<analysis_code>
326901

>	<compound_code>
cc_41406

$$$$

Actelion Java MolfileCreator 1.0

 21 20  0  0  0  0  0  0  0  0999 V2000
   43.9808  -19.1645    0.0000 C   0  0  0  0  0  0  0  0  0  0  0  0
   42.3329  -18.2246    0.0000 N   0  0  0  0  0  0  0  0  0  0  0  0
   43.9808  -21.0693    0.0000 O   0  0  0  0  0  0  0  0  0  0  0  0
   45.6225  -18.2246    0.0000 O   0  0  0  0  0  0  0  0  0  0  0  0
   40.7037  -19.1645    0.0000 C   0  0  0  0  0  0  0  0  0  0  0  0
   42.3329  -16.3322    0.0000 C   0  0  0  0  0  0  0  0  0  0  0  0
   47.2423  -19.1645    0.0000 C   0  0  0  0  0  0  0  0  0  0  0  0
   45.6225  -22.0092    0.0000 C   0  0  0  0  0  0  0  0  0  0  0  0
   43.9777  -18.2246   -0.0000 H   0  0  0  0  0  0  0  0  0  0  0  0
   39.5633  -19.8224   -0.0000 H   0  0  0  0  0  0  0  0  0  0  0  0
   40.0458  -18.0241   -0.0000 H   0  0  0  0  0  0  0  0  0  0  0  0
   41.3616  -20.3049   -0.0000 H   0  0  0  0  0  0  0  0  0  0  0  0
   42.3329  -15.0076   -0.0000 H   0  0  0  0  0  0  0  0  0  0  0  0
   43.6575  -16.3322   -0.0000 H   0  0  0  0  0  0  0  0  0  0  0  0
   41.0082  -16.3322   -0.0000 H   0  0  0  0  0  0  0  0  0  0  0  0
   48.3761  -19.8224   -0.0000 H   0  0  0  0  0  0  0  0  0  0  0  0
   46.5843  -20.2983   -0.0000 H   0  0  0  0  0  0  0  0  0  0  0  0
   47.9002  -18.0306   -0.0000 H   0  0  0  0  0  0  0  0  0  0  0  0
   46.7717  -22.6671   -0.0000 H   0  0  0  0  0  0  0  0  0  0  0  0
   44.9646  -23.1584   -0.0000 H   0  0  0  0  0  0  0  0  0  0  0  0
   46.2804  -20.8600   -0.0000 H   0  0  0  0  0  0  0  0  0  0  0  0
  2  1  1  0  0  0  0
  3  1  1  0  0  0  0
  4  1  1  0  0  0  0
  5  2  1  0  0  0  0
  6  2  1  0  0  0  0
  7  4  1  0  0  0  0
  8  3  1  0  0  0  0
  1  9  1  0  0  0  0
  5 10  1  0  0  0  0
  5 11  1  0  0  0  0
  5 12  1  0  0  0  0
  6 13  1  0  0  0  0
  6 14  1  0  0  0  0
  6 15  1  0  0  0  0
  7 16  1  0  0  0  0
  7 17  1  0  0  0  0
  7 18  1  0  0  0  0
  8 19  1  0  0  0  0
  8 20  1  0  0  0  0
  8 21  1  0  0  0  0
M  END
>	<analysis_code>
327109

>	<compound_code>
sb_00604

$$$$

Actelion Java MolfileCreator 1.0

 30 32  0  0  0  0  0  0  0  0999 V2000
   15.5430   -9.6405    0.0000 C   0  0  0  0  0  0  0  0  0  0  0  0
   17.3892   -9.8395    0.0000 C   0  0  0  0  0  0  0  0  0  0  0  0
   18.1290  -11.4763    0.0000 C   0  0  0  0  0  0  0  0  0  0  0  0
   17.0541  -12.9000    0.0000 C   0  0  0  0  0  0  0  0  0  0  0  0
   15.2019  -12.6916    0.0000 C   0  0  0  0  0  0  0  0  0  0  0  0
   14.4684  -11.0726    0.0000 C   0  0  0  0  0  0  0  0  0  0  0  0
   14.0998  -14.1076    0.0000 C   0  0  0  0  0  0  0  0  0  0  0  0
   14.6342  -15.8164    0.0000 C   0  0  0  0  0  0  0  0  0  0  0  0
   13.1413  -16.8369    0.0000 S   0  0  0  0  0  0  0  0  0  0  0  0
   11.6567  -15.7733    0.0000 C   0  0  0  0  0  0  0  0  0  0  0  0
   12.2393  -14.0809    0.0000 N   0  0  0  0  0  0  0  0  0  0  0  0
    9.8976  -16.2893    0.0000 C   0  0  0  0  0  0  0  0  0  0  0  0
    9.5065  -18.0178    0.0000 C   0  0  0  0  0  0  0  0  0  0  0  0
    7.7573  -18.5349    0.0000 C   0  0  0  0  0  0  0  0  0  0  0  0
    6.3837  -17.3284    0.0000 C   0  0  0  0  0  0  0  0  0  0  0  0
    6.7950  -15.5854    0.0000 C   0  0  0  0  0  0  0  0  0  0  0  0
    8.5439  -15.0729    0.0000 C   0  0  0  0  0  0  0  0  0  0  0  0
   16.3405  -16.4086    0.0000 C   0  0  0  0  0  0  0  0  0  0  0  0
   17.7067  -15.2271    0.0000 O   0  0  0  0  0  0  0  0  0  0  0  0
   15.1571   -8.8250   -0.0000 H   0  0  0  0  0  0  0  0  0  0  0  0
   17.9425   -9.1207   -0.0000 H   0  0  0  0  0  0  0  0  0  0  0  0
   19.0364  -11.5828   -0.0000 H   0  0  0  0  0  0  0  0  0  0  0  0
   17.4427  -13.7161   -0.0000 H   0  0  0  0  0  0  0  0  0  0  0  0
   13.5645  -10.9791   -0.0000 H   0  0  0  0  0  0  0  0  0  0  0  0
   10.1857  -18.6235   -0.0000 H   0  0  0  0  0  0  0  0  0  0  0  0
    7.5694  -19.3968   -0.0000 H   0  0  0  0  0  0  0  0  0  0  0  0
    5.4912  -17.5966   -0.0000 H   0  0  0  0  0  0  0  0  0  0  0  0
    6.1263  -14.9702   -0.0000 H   0  0  0  0  0  0  0  0  0  0  0  0
    8.7415  -14.2085   -0.0000 H   0  0  0  0  0  0  0  0  0  0  0  0
   16.5107  -17.2955   -0.0000 H   0  0  0  0  0  0  0  0  0  0  0  0
  4  5  1  0  0  0  0
  2  3  1  0  0  0  0
  7  8  2  0  0  0  0
  9 10  1  0  0  0  0
 11  7  1  0  0  0  0
  5  6  2  0  0  0  0
 10 12  1  0  0  0  0
  6  1  1  0  0  0  0
 12 13  2  0  0  0  0
  1  2  2  0  0  0  0
 13 14  1  0  0  0  0
  5  7  1  0  0  0  0
 14 15  2  0  0  0  0
 10 11  2  0  0  0  0
 15 16  1  0  0  0  0
  3  4  2  0  0  0  0
 16 17  2  0  0  0  0
 17 12  1  0  0  0  0
  8  9  1  0  0  0  0
  8 18  1  0  0  0  0
 18 19  2  0  0  0  0
  1 20  1  0  0  0  0
  2 21  1  0  0  0  0
  3 22  1  0  0  0  0
  4 23  1  0  0  0  0
  6 24  1  0  0  0  0
 13 25  1  0  0  0  0
 14 26  1  0  0  0  0
 15 27  1  0  0  0  0
 16 28  1  0  0  0  0
 17 29  1  0  0  0  0
 18 30  1  0  0  0  0
M  END
>	<analysis_code>
314395

>	<compound_code>
cc_42304

$$$$

Actelion Java MolfileCreator 1.0

 23 24  0  0  0  0  0  0  0  0999 V2000
   10.4024   -4.1754    0.0000 C   0  0  0  0  0  0  0  0  0  0  0  0
    8.8202   -5.0883    0.0000 N   0  0  0  0  0  0  0  0  0  0  0  0
    8.8398   -6.9069    0.0000 C   0  0  0  0  0  0  0  0  0  0  0  0
   10.4140   -7.8106    0.0000 N   0  0  0  0  0  0  0  0  0  0  0  0
   11.9886   -6.8776    0.0000 C   0  0  0  0  0  0  0  0  0  0  0  0
   11.9613   -5.0712    0.0000 C   0  0  0  0  0  0  0  0  0  0  0  0
    7.2689   -7.7918    0.0000 C   0  0  0  0  0  0  0  0  0  0  0  0
    5.7101   -6.8846    0.0000 C   0  0  0  0  0  0  0  0  0  0  0  0
    4.1400   -7.7771    0.0000 C   0  0  0  0  0  0  0  0  0  0  0  0
    4.1370   -9.5895    0.0000 C   0  0  0  0  0  0  0  0  0  0  0  0
    5.7077  -10.4900    0.0000 C   0  0  0  0  0  0  0  0  0  0  0  0
    7.2713   -9.5923    0.0000 C   0  0  0  0  0  0  0  0  0  0  0  0
   13.5143   -4.1564    0.0000 C   0  0  0  0  0  0  0  0  0  0  0  0
   15.0830   -5.0441    0.0000 Cl  0  0  0  0  0  0  0  0  0  0  0  0
   10.4141   -3.2711   -0.0000 H   0  0  0  0  0  0  0  0  0  0  0  0
   12.7896   -7.3144   -0.0000 H   0  0  0  0  0  0  0  0  0  0  0  0
    5.7156   -5.9848   -0.0000 H   0  0  0  0  0  0  0  0  0  0  0  0
    3.3566   -7.3172   -0.0000 H   0  0  0  0  0  0  0  0  0  0  0  0
    3.3501  -10.0453   -0.0000 H   0  0  0  0  0  0  0  0  0  0  0  0
    5.7112  -11.3892   -0.0000 H   0  0  0  0  0  0  0  0  0  0  0  0
    8.0544  -10.0437   -0.0000 H   0  0  0  0  0  0  0  0  0  0  0  0
   14.1356   -3.0583   -0.0000 H   0  0  0  0  0  0  0  0  0  0  0  0
   12.8739   -3.0693   -0.0000 H   0  0  0  0  0  0  0  0  0  0  0  0
  3  7  1  0  0  0  0
  3  4  2  0  0  0  0
  7  8  2  0  0  0  0
  8  9  1  0  0  0  0
  4  5  1  0  0  0  0
  9 10  2  0  0  0  0
  2  3  1  0  0  0  0
 10 11  1  0  0  0  0
  5  6  2  0  0  0  0
 11 12  2  0  0  0  0
 12  7  1  0  0  0  0
  6  1  1  0  0  0  0
  6 13  1  0  0  0  0
  1  2  2  0  0  0  0
 13 14  1  0  0  0  0
  1 15  1  0  0  0  0
  5 16  1  0  0  0  0
  8 17  1  0  0  0  0
  9 18  1  0  0  0  0
 10 19  1  0  0  0  0
 11 20  1  0  0  0  0
 12 21  1  0  0  0  0
 13 22  1  1  0  0  0
 13 23  1  0  0  0  0
M  END
>	<analysis_code>
329505

>	<compound_code>
cc_66324

$$$$

Actelion Java MolfileCreator 1.0

 17 17  0  0  0  0  0  0  0  0999 V2000
    0.0000    0.0000    0.0000 C   0  0  0  0  0  0  0  0  0  0  0  0
    1.3292    0.7708    0.0000 C   0  0  0  0  0  0  0  0  0  0  0  0
   -1.3375    0.7708    0.0000 C   0  0  0  0  0  0  0  0  0  0  0  0
    1.3292    2.3125    0.0000 O   0  0  0  0  0  0  0  0  0  0  0  0
   -2.6708    0.0000    0.0000 C   0  0  0  0  0  0  0  0  0  0  0  0
   -4.0083    0.7708    0.0000 Cl  0  0  0  0  0  0  0  0  0  0  0  0
    4.0000    0.7750    0.0000 Br  0  0  0  0  0  0  0  0  0  0  0  0
    2.6667    0.0000    0.0000 C   0  0  0  0  0  0  0  0  0  0  0  0
    0.0000   -1.5375    0.0000 C   0  0  0  0  0  0  0  0  0  0  0  0
   -1.3375   -2.3042    0.0000 C   0  0  0  0  0  0  0  0  0  0  0  0
   -2.6708   -1.5375    0.0000 C   0  0  0  0  0  0  0  0  0  0  0  0
   -1.3396    1.5416   -0.0000 H   0  0  0  0  0  0  0  0  0  0  0  0
    2.1292   -0.9368   -0.0000 H   0  0  0  0  0  0  0  0  0  0  0  0
    3.2093   -0.9339   -0.0000 H   0  0  0  0  0  0  0  0  0  0  0  0
    0.6687   -1.9229   -0.0000 H   0  0  0  0  0  0  0  0  0  0  0  0
   -1.3396   -3.0709   -0.0000 H   0  0  0  0  0  0  0  0  0  0  0  0
   -3.3375   -1.9229   -0.0000 H   0  0  0  0  0  0  0  0  0  0  0  0
  2  1  1  0  0  0  0
  3  1  2  0  0  0  0
  4  2  2  0  0  0  0
  5  3  1  0  0  0  0
  6  5  1  0  0  0  0
  7  8  1  0  0  0  0
  8  2  1  0  0  0  0
  9  1  1  0  0  0  0
 10  9  2  0  0  0  0
 11 10  1  0  0  0  0
 11  5  2  0  0  0  0
  3 12  1  0  0  0  0
  8 13  1  1  0  0  0
  8 14  1  0  0  0  0
  9 15  1  0  0  0  0
 10 16  1  0  0  0  0
 11 17  1  0  0  0  0
M  END
>	<analysis_code>
314567

>	<compound_code>
sp_00224

$$$$

Actelion Java MolfileCreator 1.0

 17 18  0  0  0  0  0  0  0  0999 V2000
   -7.3864    4.3096    0.0000 C   0  0  0  0  0  0  0  0  0  0  0  0
   -7.9214    2.6609    0.0000 C   0  0  0  0  0  0  0  0  0  0  0  0
   -6.7621    1.3775    0.0000 C   0  0  0  0  0  0  0  0  0  0  0  0
   -5.7016    4.6742    0.0000 C   0  0  0  0  0  0  0  0  0  0  0  0
   -3.6631    0.7238    0.0000 O   0  0  0  0  0  0  0  0  0  0  0  0
   -2.2582    1.7491    0.0000 C   0  0  0  0  0  0  0  0  0  0  0  0
   -2.7996    3.4019    0.0000 C   0  0  0  0  0  0  0  0  0  0  0  0
   -4.5386    3.3981    0.0000 C   0  0  0  0  0  0  0  0  0  0  0  0
   -5.0726    1.7428    0.0000 C   0  0  0  0  0  0  0  0  0  0  0  0
   -0.6134    1.2185    0.0000 C   0  0  0  0  0  0  0  0  0  0  0  0
   -0.2504   -0.4712    0.0000 O   0  0  0  0  0  0  0  0  0  0  0  0
    0.6685    2.3778    0.0000 Cl  0  0  0  0  0  0  0  0  0  0  0  0
   -7.9612    4.9518   -0.0000 H   0  0  0  0  0  0  0  0  0  0  0  0
   -8.7686    2.4782   -0.0000 H   0  0  0  0  0  0  0  0  0  0  0  0
   -7.0271    0.5531   -0.0000 H   0  0  0  0  0  0  0  0  0  0  0  0
   -5.4406    5.4945   -0.0000 H   0  0  0  0  0  0  0  0  0  0  0  0
   -2.2007    4.2301   -0.0000 H   0  0  0  0  0  0  0  0  0  0  0  0
  2  3  2  0  0  0  0
  6  7  2  0  0  0  0
  3  9  1  0  0  0  0
  1  2  1  0  0  0  0
  8  4  1  0  0  0  0
  5  6  1  0  0  0  0
  7  8  1  0  0  0  0
  9  5  1  0  0  0  0
  4  1  2  0  0  0  0
  6 10  1  0  0  0  0
  8  9  2  0  0  0  0
 10 11  2  0  0  0  0
 10 12  1  0  0  0  0
  1 13  1  0  0  0  0
  2 14  1  0  0  0  0
  3 15  1  0  0  0  0
  4 16  1  0  0  0  0
  7 17  1  0  0  0  0
M  END
>	<analysis_code>
323174

>	<compound_code>
cc_06602

$$$$

Actelion Java MolfileCreator 1.0

 32 33  0  0  0  0  0  0  0  0999 V2000
   14.1236   -3.6803    0.0000 C   0  0  0  0  0  0  0  0  0  0  0  0
   14.1262   -5.5166    0.0000 C   0  0  0  0  0  0  0  0  0  0  0  0
   12.5399   -6.4329    0.0000 C   0  0  0  0  0  0  0  0  0  0  0  0
   10.9404   -5.5339    0.0000 C   0  0  0  0  0  0  0  0  0  0  0  0
   10.9468   -3.6816    0.0000 C   0  0  0  0  0  0  0  0  0  0  0  0
   12.5438   -2.7644    0.0000 C   0  0  0  0  0  0  0  0  0  0  0  0
    9.3212   -2.7557    0.0000 C   0  0  0  0  0  0  0  0  0  0  0  0
    7.7388   -3.6885    0.0000 N   0  0  0  0  0  0  0  0  0  0  0  0
    7.7315   -5.5319    0.0000 C   0  0  0  0  0  0  0  0  0  0  0  0
    6.1673   -6.4460    0.0000 C   0  0  0  0  0  0  0  0  0  0  0  0
    4.5454   -5.5465    0.0000 C   0  0  0  0  0  0  0  0  0  0  0  0
    4.5438   -3.7041    0.0000 C   0  0  0  0  0  0  0  0  0  0  0  0
    6.1458   -2.7708    0.0000 C   0  0  0  0  0  0  0  0  0  0  0  0
   15.7057   -6.4303    0.0000 C   0  0  0  0  0  0  0  0  0  0  0  0
   17.2925   -5.5130    0.0000 O   0  0  0  0  0  0  0  0  0  0  0  0
   14.9121   -3.2201   -0.0000 H   0  0  0  0  0  0  0  0  0  0  0  0
   12.5464   -7.3406   -0.0000 H   0  0  0  0  0  0  0  0  0  0  0  0
   10.1374   -6.0105   -0.0000 H   0  0  0  0  0  0  0  0  0  0  0  0
   12.5525   -1.8478   -0.0000 H   0  0  0  0  0  0  0  0  0  0  0  0
    9.9437   -1.6171   -0.0000 H   0  0  0  0  0  0  0  0  0  0  0  0
    8.6463   -1.6473   -0.0000 H   0  0  0  0  0  0  0  0  0  0  0  0
    8.3550   -6.6489   -0.0000 H   0  0  0  0  0  0  0  0  0  0  0  0
    9.0106   -5.5505   -0.0000 H   0  0  0  0  0  0  0  0  0  0  0  0
    5.5613   -7.5772   -0.0000 H   0  0  0  0  0  0  0  0  0  0  0  0
    6.8439   -7.5364   -0.0000 H   0  0  0  0  0  0  0  0  0  0  0  0
    3.2514   -5.5510   -0.0000 H   0  0  0  0  0  0  0  0  0  0  0  0
    3.9023   -6.6694   -0.0000 H   0  0  0  0  0  0  0  0  0  0  0  0
    3.8883   -2.5887   -0.0000 H   0  0  0  0  0  0  0  0  0  0  0  0
    3.2501   -3.7141   -0.0000 H   0  0  0  0  0  0  0  0  0  0  0  0
    6.7973   -1.6547   -0.0000 H   0  0  0  0  0  0  0  0  0  0  0  0
    5.5050   -1.6485   -0.0000 H   0  0  0  0  0  0  0  0  0  0  0  0
   15.7021   -7.3457   -0.0000 H   0  0  0  0  0  0  0  0  0  0  0  0
  7  8  1  0  0  0  0
  8  9  1  0  0  0  0
  4  5  1  0  0  0  0
  2  3  1  0  0  0  0
  5  6  2  0  0  0  0
  6  1  1  0  0  0  0
  8 13  1  0  0  0  0
  9 10  1  0  0  0  0
 10 11  1  0  0  0  0
 11 12  1  0  0  0  0
 12 13  1  0  0  0  0
  1  2  2  0  0  0  0
  2 14  1  0  0  0  0
  5  7  1  0  0  0  0
  3  4  2  0  0  0  0
 14 15  2  0  0  0  0
  1 16  1  0  0  0  0
  3 17  1  0  0  0  0
  4 18  1  0  0  0  0
  6 19  1  0  0  0  0
  7 20  1  1  0  0  0
  7 21  1  0  0  0  0
  9 22  1  1  0  0  0
  9 23  1  0  0  0  0
 10 24  1  1  0  0  0
 10 25  1  0  0  0  0
 11 26  1  1  0  0  0
 11 27  1  0  0  0  0
 12 28  1  1  0  0  0
 12 29  1  0  0  0  0
 13 30  1  1  0  0  0
 13 31  1  0  0  0  0
 14 32  1  0  0  0  0
M  END
>	<analysis_code>
310965

>	<compound_code>
cc_45504

$$$$

Actelion Java MolfileCreator 1.0

 26 26  0  0  0  0  0  0  0  0999 V2000
   -4.3068   -2.2653    0.0000 N   0  0  0  0  0  0  0  0  0  0  0  0
   -2.8685   -1.2285    0.0000 N   0  0  0  0  0  0  0  0  0  0  0  0
   -3.4204    0.4654    0.0000 C   0  0  0  0  0  0  0  0  0  0  0  0
   -5.1932    0.4654    0.0000 C   0  0  0  0  0  0  0  0  0  0  0  0
   -5.7450   -1.2285    0.0000 C   0  0  0  0  0  0  0  0  0  0  0  0
   -7.4302   -1.7788    0.0000 C   0  0  0  0  0  0  0  0  0  0  0  0
   -4.3068   -4.0382    0.0000 C   0  0  0  0  0  0  0  0  0  0  0  0
   -5.8419   -4.9246    0.0000 C   0  0  0  0  0  0  0  0  0  0  0  0
   -2.7714   -4.9246    0.0000 C   0  0  0  0  0  0  0  0  0  0  0  0
   -6.0192   -3.5792    0.0000 C   0  0  0  0  0  0  0  0  0  0  0  0
   -2.3788    1.9000    0.0000 C   0  0  0  0  0  0  0  0  0  0  0  0
   -0.6157    1.7154    0.0000 Cl  0  0  0  0  0  0  0  0  0  0  0  0
   -3.1004    3.5194    0.0000 O   0  0  0  0  0  0  0  0  0  0  0  0
   -5.8037    1.3124   -0.0000 H   0  0  0  0  0  0  0  0  0  0  0  0
   -8.6098   -2.1641   -0.0000 H   0  0  0  0  0  0  0  0  0  0  0  0
   -7.8154   -0.5992   -0.0000 H   0  0  0  0  0  0  0  0  0  0  0  0
   -7.0449   -2.9584   -0.0000 H   0  0  0  0  0  0  0  0  0  0  0  0
   -6.9165   -5.5451   -0.0000 H   0  0  0  0  0  0  0  0  0  0  0  0
   -6.4624   -3.8500   -0.0000 H   0  0  0  0  0  0  0  0  0  0  0  0
   -5.2214   -5.9992   -0.0000 H   0  0  0  0  0  0  0  0  0  0  0  0
   -1.6966   -5.5451   -0.0000 H   0  0  0  0  0  0  0  0  0  0  0  0
   -3.3919   -5.9993   -0.0000 H   0  0  0  0  0  0  0  0  0  0  0  0
   -2.1509   -3.8498   -0.0000 H   0  0  0  0  0  0  0  0  0  0  0  0
   -7.2179   -3.2579   -0.0000 H   0  0  0  0  0  0  0  0  0  0  0  0
   -5.6979   -2.3805   -0.0000 H   0  0  0  0  0  0  0  0  0  0  0  0
   -6.3405   -4.7779   -0.0000 H   0  0  0  0  0  0  0  0  0  0  0  0
  2  3  2  0  0  0  0
  7  8  1  0  0  0  0
  1  2  1  0  0  0  0
  7  9  1  0  0  0  0
  3  4  1  0  0  0  0
  7 10  1  0  0  0  0
  5  1  1  0  0  0  0
  3 11  1  0  0  0  0
 11 12  1  0  0  0  0
  5  6  1  0  0  0  0
 11 13  2  0  0  0  0
  4  5  2  0  0  0  0
  1  7  1  0  0  0  0
  4 14  1  0  0  0  0
  6 15  1  0  0  0  0
  6 16  1  0  0  0  0
  6 17  1  0  0  0  0
  8 18  1  0  0  0  0
  8 19  1  0  0  0  0
  8 20  1  0  0  0  0
  9 21  1  0  0  0  0
  9 22  1  0  0  0  0
  9 23  1  0  0  0  0
 10 24  1  0  0  0  0
 10 25  1  0  0  0  0
 10 26  1  0  0  0  0
M  END
>	<analysis_code>
311494

>	<compound_code>
spb_08035

$$$$

Actelion Java MolfileCreator 1.0

 18 18  0  0  0  0  0  0  0  0999 V2000
   -2.3464   -1.6392    0.0000 O   0  0  0  0  0  0  0  0  0  0  0  0
   -0.9607   -0.6402    0.0000 C   0  0  0  0  0  0  0  0  0  0  0  0
   -1.4924    0.9919    0.0000 C   0  0  0  0  0  0  0  0  0  0  0  0
   -3.2005    0.9919    0.0000 C   0  0  0  0  0  0  0  0  0  0  0  0
   -3.7322   -0.6402    0.0000 C   0  0  0  0  0  0  0  0  0  0  0  0
   -5.3558   -1.1704    0.0000 C   0  0  0  0  0  0  0  0  0  0  0  0
    0.6630   -1.1704    0.0000 C   0  0  0  0  0  0  0  0  0  0  0  0
   -0.4888    2.3742    0.0000 S   0  0  0  0  0  0  0  0  0  0  0  0
    1.2100    2.1963    0.0000 Cl  0  0  0  0  0  0  0  0  0  0  0  0
   -1.9756    3.2351    0.0000 O   0  0  0  0  0  0  0  0  0  0  0  0
    0.3536    3.8649    0.0000 O   0  0  0  0  0  0  0  0  0  0  0  0
   -3.7887    1.8080   -0.0000 H   0  0  0  0  0  0  0  0  0  0  0  0
   -6.4923   -1.5416   -0.0000 H   0  0  0  0  0  0  0  0  0  0  0  0
   -5.7270   -0.0339   -0.0000 H   0  0  0  0  0  0  0  0  0  0  0  0
   -4.9846   -2.3070   -0.0000 H   0  0  0  0  0  0  0  0  0  0  0  0
    1.7995   -1.5416   -0.0000 H   0  0  0  0  0  0  0  0  0  0  0  0
    0.2918   -2.3070   -0.0000 H   0  0  0  0  0  0  0  0  0  0  0  0
    1.0341   -0.0339   -0.0000 H   0  0  0  0  0  0  0  0  0  0  0  0
  5  6  1  0  0  0  0
  4  5  2  0  0  0  0
  2  7  1  0  0  0  0
  2  3  2  0  0  0  0
  3  8  1  0  0  0  0
  1  2  1  0  0  0  0
  8  9  1  0  0  0  0
  3  4  1  0  0  0  0
  8 10  2  0  0  0  0
  5  1  1  0  0  0  0
  8 11  2  0  0  0  0
  4 12  1  0  0  0  0
  6 13  1  0  0  0  0
  6 14  1  0  0  0  0
  6 15  1  0  0  0  0
  7 16  1  0  0  0  0
  7 17  1  0  0  0  0
  7 18  1  0  0  0  0
M  END
>	<analysis_code>
319408

>	<compound_code>
cc_01103

$$$$

Actelion Java MolfileCreator 1.0

 15 16  0  0  0  0  0  0  0  0999 V2000
   -1.8997   -2.7463    0.0000 C   0  0  0  0  0  0  0  0  0  0  0  0
   -0.4525   -1.9411    0.0000 C   0  0  0  0  0  0  0  0  0  0  0  0
   -0.4419   -0.2808    0.0000 C   0  0  0  0  0  0  0  0  0  0  0  0
   -1.8701    0.5662    0.0000 C   0  0  0  0  0  0  0  0  0  0  0  0
   -1.8529    2.2233    0.0000 N   0  0  0  0  0  0  0  0  0  0  0  0
   -0.4185    3.0317    0.0000 C   0  0  0  0  0  0  0  0  0  0  0  0
   -3.3213   -1.9143    0.0000 C   0  0  0  0  0  0  0  0  0  0  0  0
   -3.3067   -0.2578    0.0000 C   0  0  0  0  0  0  0  0  0  0  0  0
   -4.8738    0.2730    0.0000 N   0  0  0  0  0  0  0  0  0  0  0  0
   -5.8640   -1.0595    0.0000 S   0  0  0  0  0  0  0  0  0  0  0  0
   -4.9058   -2.4089    0.0000 N   0  0  0  0  0  0  0  0  0  0  0  0
    1.0007    2.1923    0.0000 O   0  0  0  0  0  0  0  0  0  0  0  0
   -1.9125   -3.5649   -0.0000 H   0  0  0  0  0  0  0  0  0  0  0  0
    0.2658   -2.3686   -0.0000 H   0  0  0  0  0  0  0  0  0  0  0  0
    0.2775    0.1258   -0.0000 H   0  0  0  0  0  0  0  0  0  0  0  0
  3  4  2  0  0  0  0
  4  5  1  0  0  0  0
  5  6  2  0  0  0  0
  7  8  1  0  0  0  0
  8  4  1  0  0  0  0
  7  1  1  0  0  0  0
  1  2  2  0  0  0  0
  2  3  1  0  0  0  0
  8  9  2  0  0  0  0
  9 10  1  0  0  0  0
 10 11  1  0  0  0  0
 11  7  2  0  0  0  0
  6 12  2  0  0  0  0
  1 13  1  0  0  0  0
  2 14  1  0  0  0  0
  3 15  1  0  0  0  0
M  END
>	<analysis_code>
308991

>	<compound_code>
cc_09106

$$$$

Actelion Java MolfileCreator 1.0

 31 32  0  0  0  0  0  0  0  0999 V2000
   12.1272   -6.2769    0.0000 N   0  0  0  0  0  0  0  0  0  0  0  0
   12.1522   -2.5835    0.0000 O   0  0  0  0  0  0  0  0  0  0  0  0
   13.7257   -5.3681    0.0000 C   0  0  0  0  0  0  0  0  0  0  0  0
   13.7427   -3.5134    0.0000 C   0  0  0  0  0  0  0  0  0  0  0  0
   12.1149   -8.1236    0.0000 C   0  0  0  0  0  0  0  0  0  0  0  0
   10.5444   -3.5085    0.0000 C   0  0  0  0  0  0  0  0  0  0  0  0
   10.5413   -5.3389    0.0000 C   0  0  0  0  0  0  0  0  0  0  0  0
   10.5212   -9.0242    0.0000 C   0  0  0  0  0  0  0  0  0  0  0  0
   15.3489   -0.7660    0.0000 Cl  0  0  0  0  0  0  0  0  0  0  0  0
   15.3458   -2.5966    0.0000 C   0  0  0  0  0  0  0  0  0  0  0  0
   10.5089  -10.8709    0.0000 C   0  0  0  0  0  0  0  0  0  0  0  0
    8.9146   -8.0851    0.0000 C   0  0  0  0  0  0  0  0  0  0  0  0
    8.8804  -11.7944    0.0000 C   0  0  0  0  0  0  0  0  0  0  0  0
    7.3115   -9.0019    0.0000 C   0  0  0  0  0  0  0  0  0  0  0  0
    7.2899  -10.8647    0.0000 C   0  0  0  0  0  0  0  0  0  0  0  0
   14.3547   -6.4976   -0.0000 H   0  0  0  0  0  0  0  0  0  0  0  0
   15.0183   -5.3881   -0.0000 H   0  0  0  0  0  0  0  0  0  0  0  0
   12.9390   -3.9758   -0.0000 H   0  0  0  0  0  0  0  0  0  0  0  0
   12.7410   -9.2480   -0.0000 H   0  0  0  0  0  0  0  0  0  0  0  0
   13.4018   -8.1435   -0.0000 H   0  0  0  0  0  0  0  0  0  0  0  0
    9.8885   -2.3979   -0.0000 H   0  0  0  0  0  0  0  0  0  0  0  0
    9.2547   -3.5212   -0.0000 H   0  0  0  0  0  0  0  0  0  0  0  0
    9.2559   -5.3236   -0.0000 H   0  0  0  0  0  0  0  0  0  0  0  0
    9.8854   -6.4445   -0.0000 H   0  0  0  0  0  0  0  0  0  0  0  0
   15.9944   -3.7083   -0.0000 H   0  0  0  0  0  0  0  0  0  0  0  0
   16.6328   -2.5907   -0.0000 H   0  0  0  0  0  0  0  0  0  0  0  0
   11.3170  -11.3326   -0.0000 H   0  0  0  0  0  0  0  0  0  0  0  0
    8.9128   -7.1572   -0.0000 H   0  0  0  0  0  0  0  0  0  0  0  0
    8.8614  -12.7210   -0.0000 H   0  0  0  0  0  0  0  0  0  0  0  0
    6.5208   -8.5289   -0.0000 H   0  0  0  0  0  0  0  0  0  0  0  0
    6.4838  -11.3312   -0.0000 H   0  0  0  0  0  0  0  0  0  0  0  0
  2  6  1  0  0  0  0
  3  1  1  0  0  0  0
  4  3  1  0  0  0  0
  5  1  1  0  0  0  0
  6  7  1  0  0  0  0
  7  1  1  0  0  0  0
  8  5  1  0  0  0  0
  9 10  1  0  0  0  0
 10  4  1  0  0  0  0
 11  8  2  0  0  0  0
 12  8  1  0  0  0  0
 13 11  1  0  0  0  0
 14 12  2  0  0  0  0
 15 14  1  0  0  0  0
  2  4  1  0  0  0  0
 15 13  2  0  0  0  0
  3 16  1  1  0  0  0
  3 17  1  0  0  0  0
  4 18  1  0  0  0  0
  5 19  1  1  0  0  0
  5 20  1  0  0  0  0
  6 21  1  1  0  0  0
  6 22  1  0  0  0  0
  7 23  1  1  0  0  0
  7 24  1  0  0  0  0
 10 25  1  1  0  0  0
 10 26  1  0  0  0  0
 11 27  1  0  0  0  0
 12 28  1  0  0  0  0
 13 29  1  0  0  0  0
 14 30  1  0  0  0  0
 15 31  1  0  0  0  0
M  END
>	<analysis_code>
312051

>	<compound_code>
tl_01000

$$$$

Actelion Java MolfileCreator 1.0

 24 25  0  0  0  0  0  0  0  0999 V2000
    4.8979   -6.5841    0.0000 C   0  0  0  0  0  0  0  0  0  0  0  0
    6.4753   -7.4913    0.0000 C   0  0  0  0  0  0  0  0  0  0  0  0
    8.0496   -6.5826    0.0000 C   0  0  0  0  0  0  0  0  0  0  0  0
    8.0491   -4.7575    0.0000 C   0  0  0  0  0  0  0  0  0  0  0  0
    6.4707   -3.8455    0.0000 N   0  0  0  0  0  0  0  0  0  0  0  0
    4.8937   -4.7595    0.0000 C   0  0  0  0  0  0  0  0  0  0  0  0
    9.6488   -3.8268    0.0000 O   0  0  0  0  0  0  0  0  0  0  0  0
   11.2337   -4.7449    0.0000 C   0  0  0  0  0  0  0  0  0  0  0  0
   11.2432   -6.5667    0.0000 C   0  0  0  0  0  0  0  0  0  0  0  0
   12.8177   -7.4754    0.0000 C   0  0  0  0  0  0  0  0  0  0  0  0
   14.4187   -6.5539    0.0000 C   0  0  0  0  0  0  0  0  0  0  0  0
   14.4030   -4.7279    0.0000 C   0  0  0  0  0  0  0  0  0  0  0  0
   12.8093   -3.8232    0.0000 C   0  0  0  0  0  0  0  0  0  0  0  0
   16.0360   -7.4586    0.0000 C   0  0  0  0  0  0  0  0  0  0  0  0
   17.6098   -6.5035    0.0000 O   0  0  0  0  0  0  0  0  0  0  0  0
    4.1113   -7.0429   -0.0000 H   0  0  0  0  0  0  0  0  0  0  0  0
    6.4768   -8.3992   -0.0000 H   0  0  0  0  0  0  0  0  0  0  0  0
    8.8369   -7.0408   -0.0000 H   0  0  0  0  0  0  0  0  0  0  0  0
    4.1032   -4.3042   -0.0000 H   0  0  0  0  0  0  0  0  0  0  0  0
   10.4607   -7.0232   -0.0000 H   0  0  0  0  0  0  0  0  0  0  0  0
   12.8044   -8.3904   -0.0000 H   0  0  0  0  0  0  0  0  0  0  0  0
   15.1920   -4.2673   -0.0000 H   0  0  0  0  0  0  0  0  0  0  0  0
   12.8002   -2.9100   -0.0000 H   0  0  0  0  0  0  0  0  0  0  0  0
   16.0577   -8.3884   -0.0000 H   0  0  0  0  0  0  0  0  0  0  0  0
  3  4  2  0  0  0  0
  7  8  1  0  0  0  0
  8  9  2  0  0  0  0
  4  5  1  0  0  0  0
  9 10  1  0  0  0  0
  2  3  1  0  0  0  0
 10 11  2  0  0  0  0
  5  6  2  0  0  0  0
 11 12  1  0  0  0  0
  6  1  1  0  0  0  0
 12 13  2  0  0  0  0
 13  8  1  0  0  0  0
  1  2  2  0  0  0  0
 11 14  1  0  0  0  0
  4  7  1  0  0  0  0
 14 15  2  0  0  0  0
  1 16  1  0  0  0  0
  2 17  1  0  0  0  0
  3 18  1  0  0  0  0
  6 19  1  0  0  0  0
  9 20  1  0  0  0  0
 10 21  1  0  0  0  0
 12 22  1  0  0  0  0
 13 23  1  0  0  0  0
 14 24  1  0  0  0  0
M  END
>	<analysis_code>
319328

>	<compound_code>
cc_48904

$$$$

Actelion Java MolfileCreator 1.0

 14 14  0  0  0  0  0  0  0  0999 V2000
   -1.9208    0.7583    0.0000 C   0  0  0  0  0  0  0  0  0  0  0  0
   -0.5875   -0.0167    0.0000 C   0  0  0  0  0  0  0  0  0  0  0  0
    0.7292   -2.3292    0.0000 N   0  0  0  0  0  0  0  0  0  0  0  0
    2.0792   -1.5542    0.0000 C   0  0  0  0  0  0  0  0  0  0  0  0
    0.7292    0.7333    0.0000 C   0  0  0  0  0  0  0  0  0  0  0  0
    2.0792   -0.0167    0.0000 C   0  0  0  0  0  0  0  0  0  0  0  0
   -0.5875   -1.5542    0.0000 C   0  0  0  0  0  0  0  0  0  0  0  0
   -3.4125    0.1875    0.0000 F   0  0  0  0  0  0  0  0  0  0  0  0
   -3.1208    1.4583    0.0000 F   0  0  0  0  0  0  0  0  0  0  0  0
   -2.1708    2.3375    0.0000 F   0  0  0  0  0  0  0  0  0  0  0  0
    3.4042   -2.3167    0.0000 Br  0  0  0  0  0  0  0  0  0  0  0  0
    3.4042    0.7500    0.0000 Cl  0  0  0  0  0  0  0  0  0  0  0  0
    0.7125    1.4833   -0.0000 H   0  0  0  0  0  0  0  0  0  0  0  0
   -1.2458   -1.9355   -0.0000 H   0  0  0  0  0  0  0  0  0  0  0  0
  2  1  1  0  0  0  0
  3  7  2  0  0  0  0
  4  3  1  0  0  0  0
  5  2  2  0  0  0  0
  6  5  1  0  0  0  0
  7  2  1  0  0  0  0
  8  1  1  0  0  0  0
  9  1  1  0  0  0  0
 10  1  1  0  0  0  0
 11  4  1  0  0  0  0
 12  6  1  0  0  0  0
  6  4  2  0  0  0  0
  5 13  1  0  0  0  0
  7 14  1  0  0  0  0
M  END
>	<analysis_code>
310509

>	<compound_code>
btb_09453

$$$$

Actelion Java MolfileCreator 1.0

 34 35  0  0  0  0  0  0  0  0999 V2000
    0.4735   -0.3575    0.0000 C   0  0  0  0  0  0  0  0  0  0  0  0
    0.4711   -2.1778    0.0000 C   0  0  0  0  0  0  0  0  0  0  0  0
    2.0438   -3.0863    0.0000 C   0  0  0  0  0  0  0  0  0  0  0  0
    3.6201   -2.1770    0.0000 C   0  0  0  0  0  0  0  0  0  0  0  0
    3.6140   -0.3494    0.0000 C   0  0  0  0  0  0  0  0  0  0  0  0
    2.0399    0.5507    0.0000 C   0  0  0  0  0  0  0  0  0  0  0  0
    2.0344    2.3660    0.0000 C   0  0  0  0  0  0  0  0  0  0  0  0
    3.6039    3.2782    0.0000 O   0  0  0  0  0  0  0  0  0  0  0  0
   -1.0986    0.5499    0.0000 O   0  0  0  0  0  0  0  0  0  0  0  0
   -2.6705   -0.3582    0.0000 C   0  0  0  0  0  0  0  0  0  0  0  0
   -4.2428    0.5490    0.0000 C   0  0  0  0  0  0  0  0  0  0  0  0
   -5.8145   -0.3589    0.0000 N   0  0  0  0  0  0  0  0  0  0  0  0
   -7.3950    0.5554    0.0000 C   0  0  0  0  0  0  0  0  0  0  0  0
   -8.9622   -0.3450    0.0000 C   0  0  0  0  0  0  0  0  0  0  0  0
   -8.9710   -2.1609    0.0000 O   0  0  0  0  0  0  0  0  0  0  0  0
   -7.3991   -3.0729    0.0000 C   0  0  0  0  0  0  0  0  0  0  0  0
   -5.8184   -2.1690    0.0000 C   0  0  0  0  0  0  0  0  0  0  0  0
   -0.3165   -2.6337   -0.0000 H   0  0  0  0  0  0  0  0  0  0  0  0
    2.0421   -3.9953   -0.0000 H   0  0  0  0  0  0  0  0  0  0  0  0
    4.4114   -2.6361   -0.0000 H   0  0  0  0  0  0  0  0  0  0  0  0
    4.3979    0.1143   -0.0000 H   0  0  0  0  0  0  0  0  0  0  0  0
    1.2469    2.8175   -0.0000 H   0  0  0  0  0  0  0  0  0  0  0  0
   -3.3056   -1.4588   -0.0000 H   0  0  0  0  0  0  0  0  0  0  0  0
   -2.0349   -1.4585   -0.0000 H   0  0  0  0  0  0  0  0  0  0  0  0
   -3.6079    1.6496   -0.0000 H   0  0  0  0  0  0  0  0  0  0  0  0
   -4.8785    1.6491   -0.0000 H   0  0  0  0  0  0  0  0  0  0  0  0
   -6.7672    1.6612   -0.0000 H   0  0  0  0  0  0  0  0  0  0  0  0
   -8.0388    1.6520   -0.0000 H   0  0  0  0  0  0  0  0  0  0  0  0
   -9.5880    0.7580   -0.0000 H   0  0  0  0  0  0  0  0  0  0  0  0
  -10.2304   -0.3354   -0.0000 H   0  0  0  0  0  0  0  0  0  0  0  0
   -8.0412   -4.1726   -0.0000 H   0  0  0  0  0  0  0  0  0  0  0  0
   -6.7678   -4.1788   -0.0000 H   0  0  0  0  0  0  0  0  0  0  0  0
   -5.1809   -3.2684   -0.0000 H   0  0  0  0  0  0  0  0  0  0  0  0
   -4.5476   -2.1666   -0.0000 H   0  0  0  0  0  0  0  0  0  0  0  0
  1  9  1  0  0  0  0
  4  5  1  0  0  0  0
  9 10  1  0  0  0  0
  2  3  1  0  0  0  0
 10 11  1  0  0  0  0
  5  6  2  0  0  0  0
 11 12  1  0  0  0  0
 12 13  1  0  0  0  0
  6  1  1  0  0  0  0
  1  2  2  0  0  0  0
  6  7  1  0  0  0  0
  3  4  2  0  0  0  0
  7  8  2  0  0  0  0
 12 17  1  0  0  0  0
 13 14  1  0  0  0  0
 14 15  1  0  0  0  0
 15 16  1  0  0  0  0
 16 17  1  0  0  0  0
  2 18  1  0  0  0  0
  3 19  1  0  0  0  0
  4 20  1  0  0  0  0
  5 21  1  0  0  0  0
  7 22  1  0  0  0  0
 10 23  1  1  0  0  0
 10 24  1  0  0  0  0
 11 25  1  1  0  0  0
 11 26  1  0  0  0  0
 13 27  1  1  0  0  0
 13 28  1  0  0  0  0
 14 29  1  1  0  0  0
 14 30  1  0  0  0  0
 16 31  1  1  0  0  0
 16 32  1  0  0  0  0
 17 33  1  1  0  0  0
 17 34  1  0  0  0  0
M  END
>	<analysis_code>
313464

>	<compound_code>
cc_41904

$$$$

Actelion Java MolfileCreator 1.0

 22 23  0  0  0  0  0  0  0  0999 V2000
    9.3635   -4.1666    0.0000 C   0  0  0  0  0  0  0  0  0  0  0  0
   10.8802   -5.0338    0.0000 C   0  0  0  0  0  0  0  0  0  0  0  0
   10.8792   -6.7879    0.0000 C   0  0  0  0  0  0  0  0  0  0  0  0
   12.4095   -4.1591    0.0000 C   0  0  0  0  0  0  0  0  0  0  0  0
   12.4002   -7.6718    0.0000 C   0  0  0  0  0  0  0  0  0  0  0  0
   13.9224   -5.0387    0.0000 C   0  0  0  0  0  0  0  0  0  0  0  0
   13.9294   -6.7884    0.0000 C   0  0  0  0  0  0  0  0  0  0  0  0
   15.4415   -7.6724    0.0000 C   0  0  0  0  0  0  0  0  0  0  0  0
   16.9704   -8.5431    0.0000 N   0  0  0  0  0  0  0  0  0  0  0  0
    9.1753   -2.4381    0.0000 N   0  0  0  0  0  0  0  0  0  0  0  0
    7.4725   -2.0760    0.0000 C   0  0  0  0  0  0  0  0  0  0  0  0
    6.5963   -3.5927    0.0000 S   0  0  0  0  0  0  0  0  0  0  0  0
    7.7676   -4.8833    0.0000 C   0  0  0  0  0  0  0  0  0  0  0  0
    6.7586   -0.4713    0.0000 C   0  0  0  0  0  0  0  0  0  0  0  0
   10.1181   -7.2230   -0.0000 H   0  0  0  0  0  0  0  0  0  0  0  0
   12.4177   -3.2820   -0.0000 H   0  0  0  0  0  0  0  0  0  0  0  0
   12.3960   -8.5554   -0.0000 H   0  0  0  0  0  0  0  0  0  0  0  0
   14.6754   -4.6037   -0.0000 H   0  0  0  0  0  0  0  0  0  0  0  0
    7.5552   -5.8870   -0.0000 H   0  0  0  0  0  0  0  0  0  0  0  0
    6.2588    0.6519   -0.0000 H   0  0  0  0  0  0  0  0  0  0  0  0
    7.8818    0.0285   -0.0000 H   0  0  0  0  0  0  0  0  0  0  0  0
    5.6353   -0.9711   -0.0000 H   0  0  0  0  0  0  0  0  0  0  0  0
  4  6  2  0  0  0  0
  5  7  2  0  0  0  0
  7  8  1  0  0  0  0
  8  9  3  0  0  0  0
  6  7  1  0  0  0  0
  1 10  1  0  0  0  0
  1  2  1  0  0  0  0
  2  3  2  0  0  0  0
  2  4  1  0  0  0  0
 10 11  2  0  0  0  0
 11 12  1  0  0  0  0
 12 13  1  0  0  0  0
 13  1  2  0  0  0  0
  3  5  1  0  0  0  0
 11 14  1  0  0  0  0
  3 15  1  0  0  0  0
  4 16  1  0  0  0  0
  5 17  1  0  0  0  0
  6 18  1  0  0  0  0
 13 19  1  0  0  0  0
 14 20  1  0  0  0  0
 14 21  1  0  0  0  0
 14 22  1  0  0  0  0
M  END
>	<analysis_code>
313631

>	<compound_code>
sp_00460

$$$$

Actelion Java MolfileCreator 1.0

 24 25  0  0  0  0  0  0  0  0999 V2000
    5.6808   -7.1314    0.0000 C   0  0  0  0  0  0  0  0  0  0  0  0
    6.9421   -8.3817    0.0000 C   0  0  0  0  0  0  0  0  0  0  0  0
    8.6511   -7.9136    0.0000 C   0  0  0  0  0  0  0  0  0  0  0  0
    9.1012   -6.1962    0.0000 C   0  0  0  0  0  0  0  0  0  0  0  0
    7.8292   -4.9474    0.0000 C   0  0  0  0  0  0  0  0  0  0  0  0
    6.1251   -5.4220    0.0000 C   0  0  0  0  0  0  0  0  0  0  0  0
   10.8033   -5.7300    0.0000 C   0  0  0  0  0  0  0  0  0  0  0  0
   12.2387   -6.7910    0.0000 N   0  0  0  0  0  0  0  0  0  0  0  0
   13.6714   -5.7562    0.0000 N   0  0  0  0  0  0  0  0  0  0  0  0
   13.1546   -4.0793    0.0000 C   0  0  0  0  0  0  0  0  0  0  0  0
   11.3749   -4.0510    0.0000 C   0  0  0  0  0  0  0  0  0  0  0  0
   12.2357   -8.5453    0.0000 C   0  0  0  0  0  0  0  0  0  0  0  0
   14.2454   -2.6781    0.0000 C   0  0  0  0  0  0  0  0  0  0  0  0
   15.9892   -2.9254    0.0000 Cl  0  0  0  0  0  0  0  0  0  0  0  0
   13.5832   -1.0211    0.0000 O   0  0  0  0  0  0  0  0  0  0  0  0
    4.8280   -7.3610   -0.0000 H   0  0  0  0  0  0  0  0  0  0  0  0
    6.7182   -9.2409   -0.0000 H   0  0  0  0  0  0  0  0  0  0  0  0
    9.2805   -8.5382   -0.0000 H   0  0  0  0  0  0  0  0  0  0  0  0
    8.0452   -4.0857   -0.0000 H   0  0  0  0  0  0  0  0  0  0  0  0
    5.4953   -4.8045   -0.0000 H   0  0  0  0  0  0  0  0  0  0  0  0
   10.7709   -3.1974   -0.0000 H   0  0  0  0  0  0  0  0  0  0  0  0
   12.2336   -9.7733   -0.0000 H   0  0  0  0  0  0  0  0  0  0  0  0
   11.0077   -8.5432   -0.0000 H   0  0  0  0  0  0  0  0  0  0  0  0
   13.4637   -8.5474   -0.0000 H   0  0  0  0  0  0  0  0  0  0  0  0
  7  8  1  0  0  0  0
  3  4  2  0  0  0  0
  4  5  1  0  0  0  0
  2  3  1  0  0  0  0
  8  9  1  0  0  0  0
  9 10  2  0  0  0  0
 10 11  1  0  0  0  0
 11  7  2  0  0  0  0
  5  6  2  0  0  0  0
  8 12  1  0  0  0  0
  6  1  1  0  0  0  0
 10 13  1  0  0  0  0
  1  2  2  0  0  0  0
 13 14  1  0  0  0  0
  4  7  1  0  0  0  0
 13 15  2  0  0  0  0
  1 16  1  0  0  0  0
  2 17  1  0  0  0  0
  3 18  1  0  0  0  0
  5 19  1  0  0  0  0
  6 20  1  0  0  0  0
 11 21  1  0  0  0  0
 12 22  1  0  0  0  0
 12 23  1  0  0  0  0
 12 24  1  0  0  0  0
M  END
>	<analysis_code>
315393

>	<compound_code>
cc_46502

$$$$

Actelion Java MolfileCreator 1.0

 28 29  0  0  0  0  0  0  0  0999 V2000
   -2.4997   -0.8986    0.0000 C   0  0  0  0  0  0  0  0  0  0  0  0
   -0.9595   -1.8257    0.0000 C   0  0  0  0  0  0  0  0  0  0  0  0
    0.6088   -0.9558    0.0000 C   0  0  0  0  0  0  0  0  0  0  0  0
    0.6399    0.8411    0.0000 C   0  0  0  0  0  0  0  0  0  0  0  0
   -0.9106    1.7644    0.0000 C   0  0  0  0  0  0  0  0  0  0  0  0
   -2.4727    0.8891    0.0000 C   0  0  0  0  0  0  0  0  0  0  0  0
   -4.0080    1.7990    0.0000 C   0  0  0  0  0  0  0  0  0  0  0  0
    2.1455   -1.8785    0.0000 C   0  0  0  0  0  0  0  0  0  0  0  0
    2.1147   -3.6708    0.0000 O   0  0  0  0  0  0  0  0  0  0  0  0
    3.7129   -1.0090    0.0000 O   0  0  0  0  0  0  0  0  0  0  0  0
   -5.5706    0.9206    0.0000 N   0  0  0  0  0  0  0  0  0  0  0  0
   -7.1947    1.6628    0.0000 C   0  0  0  0  0  0  0  0  0  0  0  0
   -8.4092    0.3446    0.0000 C   0  0  0  0  0  0  0  0  0  0  0  0
   -7.5308   -1.2180    0.0000 C   0  0  0  0  0  0  0  0  0  0  0  0
   -5.7735   -0.8652    0.0000 N   0  0  0  0  0  0  0  0  0  0  0  0
    5.2497   -1.9317    0.0000 C   0  0  0  0  0  0  0  0  0  0  0  0
   -3.2833   -1.3289   -0.0000 H   0  0  0  0  0  0  0  0  0  0  0  0
   -0.9735   -2.7242   -0.0000 H   0  0  0  0  0  0  0  0  0  0  0  0
    1.4306    1.2778   -0.0000 H   0  0  0  0  0  0  0  0  0  0  0  0
   -0.9047    2.6638   -0.0000 H   0  0  0  0  0  0  0  0  0  0  0  0
   -3.3654    2.8736   -0.0000 H   0  0  0  0  0  0  0  0  0  0  0  0
   -4.6173    2.8927   -0.0000 H   0  0  0  0  0  0  0  0  0  0  0  0
   -7.3994    2.6929   -0.0000 H   0  0  0  0  0  0  0  0  0  0  0  0
   -9.4557    0.4668   -0.0000 H   0  0  0  0  0  0  0  0  0  0  0  0
   -7.9702   -2.1757   -0.0000 H   0  0  0  0  0  0  0  0  0  0  0  0
    6.3254   -2.5777   -0.0000 H   0  0  0  0  0  0  0  0  0  0  0  0
    4.6037   -3.0075   -0.0000 H   0  0  0  0  0  0  0  0  0  0  0  0
    5.8956   -0.8560   -0.0000 H   0  0  0  0  0  0  0  0  0  0  0  0
  6  1  1  0  0  0  0
  3  8  1  0  0  0  0
  1  2  2  0  0  0  0
  8  9  2  0  0  0  0
  6  7  1  0  0  0  0
  8 10  1  0  0  0  0
  7 11  1  0  0  0  0
 11 12  1  0  0  0  0
  3  4  2  0  0  0  0
  4  5  1  0  0  0  0
  2  3  1  0  0  0  0
  5  6  2  0  0  0  0
 12 13  2  0  0  0  0
 13 14  1  0  0  0  0
 14 15  2  0  0  0  0
 15 11  1  0  0  0  0
 10 16  1  0  0  0  0
  1 17  1  0  0  0  0
  2 18  1  0  0  0  0
  4 19  1  0  0  0  0
  5 20  1  0  0  0  0
  7 21  1  1  0  0  0
  7 22  1  0  0  0  0
 12 23  1  0  0  0  0
 13 24  1  0  0  0  0
 14 25  1  0  0  0  0
 16 26  1  0  0  0  0
 16 27  1  0  0  0  0
 16 28  1  0  0  0  0
M  END
>	<analysis_code>
318571

>	<compound_code>
cc_56022

$$$$

Actelion Java MolfileCreator 1.0

 24 25  0  0  0  0  0  0  0  0999 V2000
   11.0337  -15.5186    0.0000 O   0  0  0  0  0  0  0  0  0  0  0  0
    9.5907  -14.4760    0.0000 C   0  0  0  0  0  0  0  0  0  0  0  0
   10.1499  -12.7958    0.0000 C   0  0  0  0  0  0  0  0  0  0  0  0
   11.9175  -12.7958    0.0000 C   0  0  0  0  0  0  0  0  0  0  0  0
   12.4587  -14.4760    0.0000 C   0  0  0  0  0  0  0  0  0  0  0  0
   17.0366  -15.3819    0.0000 C   0  0  0  0  0  0  0  0  0  0  0  0
   17.0392  -17.1637    0.0000 C   0  0  0  0  0  0  0  0  0  0  0  0
   15.5164  -18.0481    0.0000 C   0  0  0  0  0  0  0  0  0  0  0  0
   13.9725  -17.1626    0.0000 C   0  0  0  0  0  0  0  0  0  0  0  0
   13.9787  -15.3742    0.0000 C   0  0  0  0  0  0  0  0  0  0  0  0
   15.5203  -14.4976    0.0000 C   0  0  0  0  0  0  0  0  0  0  0  0
    7.9111  -15.0275    0.0000 C   0  0  0  0  0  0  0  0  0  0  0  0
   12.9584  -11.3671    0.0000 C   0  0  0  0  0  0  0  0  0  0  0  0
   12.2413   -9.7514    0.0000 O   0  0  0  0  0  0  0  0  0  0  0  0
   14.7160  -11.5539    0.0000 Cl  0  0  0  0  0  0  0  0  0  0  0  0
    9.5457  -11.9557   -0.0000 H   0  0  0  0  0  0  0  0  0  0  0  0
   17.7935  -14.9331   -0.0000 H   0  0  0  0  0  0  0  0  0  0  0  0
   17.8018  -17.6123   -0.0000 H   0  0  0  0  0  0  0  0  0  0  0  0
   15.5270  -18.9331   -0.0000 H   0  0  0  0  0  0  0  0  0  0  0  0
   13.1974  -17.6140   -0.0000 H   0  0  0  0  0  0  0  0  0  0  0  0
   15.5329  -13.6172   -0.0000 H   0  0  0  0  0  0  0  0  0  0  0  0
    6.7354  -15.4135   -0.0000 H   0  0  0  0  0  0  0  0  0  0  0  0
    7.5250  -13.8518   -0.0000 H   0  0  0  0  0  0  0  0  0  0  0  0
    8.2971  -16.2032   -0.0000 H   0  0  0  0  0  0  0  0  0  0  0  0
  7  8  1  0  0  0  0
  1  2  1  0  0  0  0
  8  9  2  0  0  0  0
  3  4  1  0  0  0  0
  9 10  1  0  0  0  0
  5  1  1  0  0  0  0
 10 11  2  0  0  0  0
 11  6  1  0  0  0  0
 10  5  1  0  0  0  0
  2 12  1  0  0  0  0
  4  5  2  0  0  0  0
  4 13  1  0  0  0  0
  6  7  2  0  0  0  0
 13 14  2  0  0  0  0
  2  3  2  0  0  0  0
 13 15  1  0  0  0  0
  3 16  1  0  0  0  0
  6 17  1  0  0  0  0
  7 18  1  0  0  0  0
  8 19  1  0  0  0  0
  9 20  1  0  0  0  0
 11 21  1  0  0  0  0
 12 22  1  0  0  0  0
 12 23  1  0  0  0  0
 12 24  1  0  0  0  0
M  END
>	<analysis_code>
319465

>	<compound_code>
cc_49702

$$$$

Actelion Java MolfileCreator 1.0

 34 36  0  0  0  0  0  0  0  0999 V2000
    5.6516   -7.3437    0.0000 S   0  0  0  0  0  0  0  0  0  0  0  0
    6.9711   -6.3924    0.0000 C   0  0  0  0  0  0  0  0  0  0  0  0
    6.4648   -4.8383    0.0000 C   0  0  0  0  0  0  0  0  0  0  0  0
    4.8383   -4.8383    0.0000 N   0  0  0  0  0  0  0  0  0  0  0  0
    4.3321   -6.3924    0.0000 C   0  0  0  0  0  0  0  0  0  0  0  0
    2.7786   -6.9011    0.0000 N   0  0  0  0  0  0  0  0  0  0  0  0
    1.5695   -5.8103    0.0000 C   0  0  0  0  0  0  0  0  0  0  0  0
    0.0290   -6.3092    0.0000 C   0  0  0  0  0  0  0  0  0  0  0  0
   -0.3152   -7.8996    0.0000 O   0  0  0  0  0  0  0  0  0  0  0  0
    0.8939   -8.9904    0.0000 C   0  0  0  0  0  0  0  0  0  0  0  0
    2.4472   -8.4907    0.0000 C   0  0  0  0  0  0  0  0  0  0  0  0
    7.4202   -3.5222    0.0000 C   0  0  0  0  0  0  0  0  0  0  0  0
    9.0377   -3.6915    0.0000 O   0  0  0  0  0  0  0  0  0  0  0  0
    6.7581   -2.0365    0.0000 O   0  0  0  0  0  0  0  0  0  0  0  0
    9.9933   -2.3754    0.0000 C   0  0  0  0  0  0  0  0  0  0  0  0
   11.6107   -2.5548    0.0000 C   0  0  0  0  0  0  0  0  0  0  0  0
   12.5659   -1.2402    0.0000 C   0  0  0  0  0  0  0  0  0  0  0  0
   11.9038    0.2472    0.0000 C   0  0  0  0  0  0  0  0  0  0  0  0
   10.2772    0.4122    0.0000 C   0  0  0  0  0  0  0  0  0  0  0  0
    9.3293   -0.9041    0.0000 C   0  0  0  0  0  0  0  0  0  0  0  0
    7.7110   -0.7417    0.0000 F   0  0  0  0  0  0  0  0  0  0  0  0
    9.6099    1.8956    0.0000 F   0  0  0  0  0  0  0  0  0  0  0  0
   12.8574    1.5647    0.0000 F   0  0  0  0  0  0  0  0  0  0  0  0
   14.1832   -1.4106    0.0000 F   0  0  0  0  0  0  0  0  0  0  0  0
   12.2678   -4.0427    0.0000 F   0  0  0  0  0  0  0  0  0  0  0  0
    7.8839   -6.6939   -0.0000 H   0  0  0  0  0  0  0  0  0  0  0  0
    2.3268   -4.9626   -0.0000 H   0  0  0  0  0  0  0  0  0  0  0  0
    1.2140   -4.7306   -0.0000 H   0  0  0  0  0  0  0  0  0  0  0  0
   -0.3151   -5.2263   -0.0000 H   0  0  0  0  0  0  0  0  0  0  0  0
   -1.0809   -6.0657   -0.0000 H   0  0  0  0  0  0  0  0  0  0  0  0
    0.1272   -9.8356   -0.0000 H   0  0  0  0  0  0  0  0  0  0  0  0
    1.2425  -10.0769   -0.0000 H   0  0  0  0  0  0  0  0  0  0  0  0
    2.8044   -9.5726   -0.0000 H   0  0  0  0  0  0  0  0  0  0  0  0
    3.5628   -8.7223   -0.0000 H   0  0  0  0  0  0  0  0  0  0  0  0
  3 12  1  0  0  0  0
 12 13  1  0  0  0  0
  4  5  2  0  0  0  0
 12 14  2  0  0  0  0
  2  3  2  0  0  0  0
 13 15  1  0  0  0  0
  1  2  1  0  0  0  0
 15 16  2  0  0  0  0
  3  4  1  0  0  0  0
 16 17  1  0  0  0  0
  5  1  1  0  0  0  0
 17 18  2  0  0  0  0
  6 11  1  0  0  0  0
 18 19  1  0  0  0  0
  7  8  1  0  0  0  0
 19 20  2  0  0  0  0
 20 15  1  0  0  0  0
  8  9  1  0  0  0  0
 20 21  1  0  0  0  0
  9 10  1  0  0  0  0
 19 22  1  0  0  0  0
 10 11  1  0  0  0  0
 18 23  1  0  0  0  0
  5  6  1  0  0  0  0
 17 24  1  0  0  0  0
  6  7  1  0  0  0  0
 16 25  1  0  0  0  0
  2 26  1  0  0  0  0
  7 27  1  1  0  0  0
  7 28  1  0  0  0  0
  8 29  1  1  0  0  0
  8 30  1  0  0  0  0
 10 31  1  1  0  0  0
 10 32  1  0  0  0  0
 11 33  1  1  0  0  0
 11 34  1  0  0  0  0
M  END
>	<analysis_code>
328220

>	<compound_code>
cc_62826

$$$$

Actelion Java MolfileCreator 1.0

 27 28  0  0  0  0  0  0  0  0999 V2000
   14.9343   -5.1152    0.0000 C   0  0  0  0  0  0  0  0  0  0  0  0
   14.9367   -6.9067    0.0000 C   0  0  0  0  0  0  0  0  0  0  0  0
   13.3978   -7.8007    0.0000 N   0  0  0  0  0  0  0  0  0  0  0  0
   11.8467   -6.9056    0.0000 C   0  0  0  0  0  0  0  0  0  0  0  0
   11.8529   -5.1074    0.0000 C   0  0  0  0  0  0  0  0  0  0  0  0
   13.4017   -4.2216    0.0000 C   0  0  0  0  0  0  0  0  0  0  0  0
   13.4071   -2.4264    0.0000 C   0  0  0  0  0  0  0  0  0  0  0  0
   10.2961   -7.7959    0.0000 N   0  0  0  0  0  0  0  0  0  0  0  0
   13.4058   -0.6333    0.0000 N   0  0  0  0  0  0  0  0  0  0  0  0
   10.3013   -9.5829    0.0000 C   0  0  0  0  0  0  0  0  0  0  0  0
    8.7569  -10.4730    0.0000 C   0  0  0  0  0  0  0  0  0  0  0  0
    7.2057   -9.5825    0.0000 C   0  0  0  0  0  0  0  0  0  0  0  0
    7.2059   -7.7946    0.0000 C   0  0  0  0  0  0  0  0  0  0  0  0
    8.7573   -6.8974    0.0000 C   0  0  0  0  0  0  0  0  0  0  0  0
   15.6994   -4.6662   -0.0000 H   0  0  0  0  0  0  0  0  0  0  0  0
   15.7073   -7.3554   -0.0000 H   0  0  0  0  0  0  0  0  0  0  0  0
   11.0817   -4.6511   -0.0000 H   0  0  0  0  0  0  0  0  0  0  0  0
   10.9249  -10.6655   -0.0000 H   0  0  0  0  0  0  0  0  0  0  0  0
   11.5507   -9.5842   -0.0000 H   0  0  0  0  0  0  0  0  0  0  0  0
    8.1360  -11.5579   -0.0000 H   0  0  0  0  0  0  0  0  0  0  0  0
    9.3859  -11.5531   -0.0000 H   0  0  0  0  0  0  0  0  0  0  0  0
    5.9539   -9.5834   -0.0000 H   0  0  0  0  0  0  0  0  0  0  0  0
    6.5806  -10.6670   -0.0000 H   0  0  0  0  0  0  0  0  0  0  0  0
    6.5768   -6.7110   -0.0000 H   0  0  0  0  0  0  0  0  0  0  0  0
    5.9529   -7.7977   -0.0000 H   0  0  0  0  0  0  0  0  0  0  0  0
    9.3903   -5.8184   -0.0000 H   0  0  0  0  0  0  0  0  0  0  0  0
    8.1394   -5.8097   -0.0000 H   0  0  0  0  0  0  0  0  0  0  0  0
  6  7  1  0  0  0  0
  3  4  2  0  0  0  0
  4  8  1  0  0  0  0
  7  9  3  0  0  0  0
  8 10  1  0  0  0  0
  4  5  1  0  0  0  0
  2  3  1  0  0  0  0
  5  6  2  0  0  0  0
  6  1  1  0  0  0  0
  1  2  2  0  0  0  0
  8 14  1  0  0  0  0
 10 11  1  0  0  0  0
 11 12  1  0  0  0  0
 12 13  1  0  0  0  0
 13 14  1  0  0  0  0
  1 15  1  0  0  0  0
  2 16  1  0  0  0  0
  5 17  1  0  0  0  0
 10 18  1  1  0  0  0
 10 19  1  0  0  0  0
 11 20  1  1  0  0  0
 11 21  1  0  0  0  0
 12 22  1  1  0  0  0
 12 23  1  0  0  0  0
 13 24  1  1  0  0  0
 13 25  1  0  0  0  0
 14 26  1  1  0  0  0
 14 27  1  0  0  0  0
M  END
>	<analysis_code>
321326

>	<compound_code>
cc_50316

$$$$

Actelion Java MolfileCreator 1.0

 26 27  0  0  0  0  0  0  0  0999 V2000
   -3.6318    1.6651    0.0000 C   0  0  0  0  0  0  0  0  0  0  0  0
   -3.6342   -0.1316    0.0000 C   0  0  0  0  0  0  0  0  0  0  0  0
   -2.0819   -1.0283    0.0000 N   0  0  0  0  0  0  0  0  0  0  0  0
   -0.5260   -0.1307    0.0000 C   0  0  0  0  0  0  0  0  0  0  0  0
   -0.5321    1.6731    0.0000 C   0  0  0  0  0  0  0  0  0  0  0  0
   -2.0858    2.5616    0.0000 C   0  0  0  0  0  0  0  0  0  0  0  0
   -2.0912    4.3533    0.0000 C   0  0  0  0  0  0  0  0  0  0  0  0
   -0.5421    5.2537    0.0000 O   0  0  0  0  0  0  0  0  0  0  0  0
   -5.1866   -1.0262    0.0000 N   0  0  0  0  0  0  0  0  0  0  0  0
   -6.7294   -0.1194    0.0000 C   0  0  0  0  0  0  0  0  0  0  0  0
   -8.2773   -1.0064    0.0000 C   0  0  0  0  0  0  0  0  0  0  0  0
   -8.2879   -2.7988    0.0000 O   0  0  0  0  0  0  0  0  0  0  0  0
   -6.7373   -3.7007    0.0000 C   0  0  0  0  0  0  0  0  0  0  0  0
   -5.1760   -2.8101    0.0000 C   0  0  0  0  0  0  0  0  0  0  0  0
   -4.4037    2.1152   -0.0000 H   0  0  0  0  0  0  0  0  0  0  0  0
    0.2550   -0.5839   -0.0000 H   0  0  0  0  0  0  0  0  0  0  0  0
    0.2417    2.1308   -0.0000 H   0  0  0  0  0  0  0  0  0  0  0  0
   -2.8685    4.7990   -0.0000 H   0  0  0  0  0  0  0  0  0  0  0  0
   -6.1011    0.9620   -0.0000 H   0  0  0  0  0  0  0  0  0  0  0  0
   -7.3518    0.9654   -0.0000 H   0  0  0  0  0  0  0  0  0  0  0  0
   -8.8937    0.0830   -0.0000 H   0  0  0  0  0  0  0  0  0  0  0  0
   -9.5289   -0.9955   -0.0000 H   0  0  0  0  0  0  0  0  0  0  0  0
   -7.3722   -4.7855   -0.0000 H   0  0  0  0  0  0  0  0  0  0  0  0
   -6.1153   -4.7930   -0.0000 H   0  0  0  0  0  0  0  0  0  0  0  0
   -4.5418   -3.8913   -0.0000 H   0  0  0  0  0  0  0  0  0  0  0  0
   -3.9225   -2.8015   -0.0000 H   0  0  0  0  0  0  0  0  0  0  0  0
  6  7  1  0  0  0  0
  1  2  2  0  0  0  0
  7  8  2  0  0  0  0
  2  9  1  0  0  0  0
  9 10  1  0  0  0  0
  3  4  2  0  0  0  0
  4  5  1  0  0  0  0
  2  3  1  0  0  0  0
  5  6  2  0  0  0  0
  6  1  1  0  0  0  0
  9 14  1  0  0  0  0
 10 11  1  0  0  0  0
 11 12  1  0  0  0  0
 12 13  1  0  0  0  0
 13 14  1  0  0  0  0
  1 15  1  0  0  0  0
  4 16  1  0  0  0  0
  5 17  1  0  0  0  0
  7 18  1  0  0  0  0
 10 19  1  1  0  0  0
 10 20  1  0  0  0  0
 11 21  1  1  0  0  0
 11 22  1  0  0  0  0
 13 23  1  1  0  0  0
 13 24  1  0  0  0  0
 14 25  1  1  0  0  0
 14 26  1  0  0  0  0
M  END
>	<analysis_code>
314483

>	<compound_code>
cc_43104

$$$$

Actelion Java MolfileCreator 1.0

 43 44  0  0  0  0  0  0  0  0999 V2000
    1.6206   -1.2400    0.0000 C   0  0  0  0  0  0  0  0  0  0  0  0
    0.0380   -0.3541    0.0000 C   0  0  0  0  0  0  0  0  0  0  0  0
    0.0193    1.4735    0.0000 C   0  0  0  0  0  0  0  0  0  0  0  0
    1.5910    2.4081    0.0000 C   0  0  0  0  0  0  0  0  0  0  0  0
    3.1846    1.5021    0.0000 C   0  0  0  0  0  0  0  0  0  0  0  0
    3.1943   -0.3271    0.0000 C   0  0  0  0  0  0  0  0  0  0  0  0
   -3.0261    1.2823    0.0000 C   0  0  0  0  0  0  0  0  0  0  0  0
   -4.6202    2.1816    0.0000 C   0  0  0  0  0  0  0  0  0  0  0  0
   -4.6321    4.0033    0.0000 N   0  0  0  0  0  0  0  0  0  0  0  0
   -3.0667    4.9210    0.0000 C   0  0  0  0  0  0  0  0  0  0  0  0
   -1.4821    4.0310    0.0000 C   0  0  0  0  0  0  0  0  0  0  0  0
   -1.4531    2.2051    0.0000 N   0  0  0  0  0  0  0  0  0  0  0  0
    4.7855   -1.2310    0.0000 C   0  0  0  0  0  0  0  0  0  0  0  0
    6.3469   -0.3131    0.0000 O   0  0  0  0  0  0  0  0  0  0  0  0
   -6.2180    4.8887    0.0000 C   0  0  0  0  0  0  0  0  0  0  0  0
   -7.8029    3.9706    0.0000 O   0  0  0  0  0  0  0  0  0  0  0  0
   -6.2444    6.7197    0.0000 O   0  0  0  0  0  0  0  0  0  0  0  0
   -9.3778    4.8597    0.0000 C   0  0  0  0  0  0  0  0  0  0  0  0
  -10.9302    3.9513    0.0000 C   0  0  0  0  0  0  0  0  0  0  0  0
   -9.3917    6.6617    0.0000 C   0  0  0  0  0  0  0  0  0  0  0  0
   -9.3346    3.0498    0.0000 C   0  0  0  0  0  0  0  0  0  0  0  0
    1.6251   -2.1393   -0.0000 H   0  0  0  0  0  0  0  0  0  0  0  0
   -0.7440   -0.8250   -0.0000 H   0  0  0  0  0  0  0  0  0  0  0  0
    1.5800    3.3284   -0.0000 H   0  0  0  0  0  0  0  0  0  0  0  0
    3.9766    1.9637   -0.0000 H   0  0  0  0  0  0  0  0  0  0  0  0
   -3.6527    0.1675   -0.0000 H   0  0  0  0  0  0  0  0  0  0  0  0
   -2.3739    0.1823   -0.0000 H   0  0  0  0  0  0  0  0  0  0  0  0
   -5.8984    2.1761   -0.0000 H   0  0  0  0  0  0  0  0  0  0  0  0
   -5.2546    1.0719   -0.0000 H   0  0  0  0  0  0  0  0  0  0  0  0
   -2.4430    6.0286   -0.0000 H   0  0  0  0  0  0  0  0  0  0  0  0
   -3.7141    6.0150   -0.0000 H   0  0  0  0  0  0  0  0  0  0  0  0
   -0.2071    4.0539   -0.0000 H   0  0  0  0  0  0  0  0  0  0  0  0
   -0.8645    5.1467   -0.0000 H   0  0  0  0  0  0  0  0  0  0  0  0
    4.8004   -2.1418   -0.0000 H   0  0  0  0  0  0  0  0  0  0  0  0
  -12.0169    3.3153   -0.0000 H   0  0  0  0  0  0  0  0  0  0  0  0
  -11.5661    5.0379   -0.0000 H   0  0  0  0  0  0  0  0  0  0  0  0
  -10.2943    2.8646   -0.0000 H   0  0  0  0  0  0  0  0  0  0  0  0
   -9.4013    7.9231   -0.0000 H   0  0  0  0  0  0  0  0  0  0  0  0
   -8.1303    6.6714   -0.0000 H   0  0  0  0  0  0  0  0  0  0  0  0
  -10.6531    6.6520   -0.0000 H   0  0  0  0  0  0  0  0  0  0  0  0
   -9.3043    1.7829   -0.0000 H   0  0  0  0  0  0  0  0  0  0  0  0
  -10.6015    3.0196   -0.0000 H   0  0  0  0  0  0  0  0  0  0  0  0
   -8.0677    3.0801   -0.0000 H   0  0  0  0  0  0  0  0  0  0  0  0
  3 12  1  0  0  0  0
  6  1  1  0  0  0  0
  6 13  1  0  0  0  0
  7  8  1  0  0  0  0
 13 14  2  0  0  0  0
  1  2  2  0  0  0  0
  3  4  2  0  0  0  0
  9 15  1  0  0  0  0
 15 16  1  0  0  0  0
  4  5  1  0  0  0  0
 15 17  2  0  0  0  0
  2  3  1  0  0  0  0
  5  6  2  0  0  0  0
 16 18  1  0  0  0  0
  7 12  1  0  0  0  0
  8  9  1  0  0  0  0
  9 10  1  0  0  0  0
 18 19  1  0  0  0  0
 10 11  1  0  0  0  0
 18 20  1  0  0  0  0
 11 12  1  0  0  0  0
 18 21  1  0  0  0  0
  1 22  1  0  0  0  0
  2 23  1  0  0  0  0
  4 24  1  0  0  0  0
  5 25  1  0  0  0  0
  7 26  1  1  0  0  0
  7 27  1  0  0  0  0
  8 28  1  1  0  0  0
  8 29  1  0  0  0  0
 10 30  1  1  0  0  0
 10 31  1  0  0  0  0
 11 32  1  1  0  0  0
 11 33  1  0  0  0  0
 13 34  1  0  0  0  0
 19 35  1  0  0  0  0
 19 36  1  0  0  0  0
 19 37  1  0  0  0  0
 20 38  1  0  0  0  0
 20 39  1  0  0  0  0
 20 40  1  0  0  0  0
 21 41  1  0  0  0  0
 21 42  1  0  0  0  0
 21 43  1  0  0  0  0
M  END
>	<analysis_code>
310655

>	<compound_code>
cc_30004

$$$$

Actelion Java MolfileCreator 1.0

 18 18  0  0  0  0  0  0  0  0999 V2000
   -3.8389   -0.8281    0.0000 N   0  0  0  0  0  0  0  0  0  0  0  0
   -5.2696    0.2031    0.0000 N   0  0  0  0  0  0  0  0  0  0  0  0
   -4.7207    1.8881    0.0000 C   0  0  0  0  0  0  0  0  0  0  0  0
   -2.9571    1.8881    0.0000 C   0  0  0  0  0  0  0  0  0  0  0  0
   -2.4082    0.2031    0.0000 C   0  0  0  0  0  0  0  0  0  0  0  0
   -0.7317   -0.3444    0.0000 C   0  0  0  0  0  0  0  0  0  0  0  0
   -3.8389   -2.5916    0.0000 C   0  0  0  0  0  0  0  0  0  0  0  0
   -5.7565    3.3154    0.0000 C   0  0  0  0  0  0  0  0  0  0  0  0
   -1.9211    3.3154    0.0000 I   0  0  0  0  0  0  0  0  0  0  0  0
    0.4419   -0.7276   -0.0000 H   0  0  0  0  0  0  0  0  0  0  0  0
   -1.1149   -1.5179   -0.0000 H   0  0  0  0  0  0  0  0  0  0  0  0
   -0.3485    0.8292   -0.0000 H   0  0  0  0  0  0  0  0  0  0  0  0
   -3.8389   -3.8261   -0.0000 H   0  0  0  0  0  0  0  0  0  0  0  0
   -5.0734   -2.5916   -0.0000 H   0  0  0  0  0  0  0  0  0  0  0  0
   -2.6044   -2.5916   -0.0000 H   0  0  0  0  0  0  0  0  0  0  0  0
   -6.4817    4.3145   -0.0000 H   0  0  0  0  0  0  0  0  0  0  0  0
   -4.7575    4.0405   -0.0000 H   0  0  0  0  0  0  0  0  0  0  0  0
   -6.7556    2.5903   -0.0000 H   0  0  0  0  0  0  0  0  0  0  0  0
  5  6  1  0  0  0  0
  4  5  2  0  0  0  0
  1  7  1  0  0  0  0
  2  3  2  0  0  0  0
  3  8  1  0  0  0  0
  1  2  1  0  0  0  0
  4  9  1  0  0  0  0
  3  4  1  0  0  0  0
  5  1  1  0  0  0  0
  6 10  1  0  0  0  0
  6 11  1  0  0  0  0
  6 12  1  0  0  0  0
  7 13  1  0  0  0  0
  7 14  1  0  0  0  0
  7 15  1  0  0  0  0
  8 16  1  0  0  0  0
  8 17  1  0  0  0  0
  8 18  1  0  0  0  0
M  END
>	<analysis_code>
324640

>	<compound_code>
cc_14711

$$$$

Actelion Java MolfileCreator 1.0

 20 21  0  0  0  0  0  0  0  0999 V2000
   10.5208   -4.6819    0.0000 C   0  0  0  0  0  0  0  0  0  0  0  0
    9.9855   -6.3981    0.0000 C   0  0  0  0  0  0  0  0  0  0  0  0
   11.4509   -7.4344    0.0000 N   0  0  0  0  0  0  0  0  0  0  0  0
   12.8903   -6.3718    0.0000 N   0  0  0  0  0  0  0  0  0  0  0  0
   12.3128   -4.6711    0.0000 C   0  0  0  0  0  0  0  0  0  0  0  0
    7.5748   -3.7717    0.0000 C   0  0  0  0  0  0  0  0  0  0  0  0
    7.0482   -5.4907    0.0000 C   0  0  0  0  0  0  0  0  0  0  0  0
    8.2648   -6.7942    0.0000 C   0  0  0  0  0  0  0  0  0  0  0  0
    9.3131   -3.3734    0.0000 C   0  0  0  0  0  0  0  0  0  0  0  0
   13.3576   -3.2083    0.0000 C   0  0  0  0  0  0  0  0  0  0  0  0
   15.1393   -3.3786    0.0000 O   0  0  0  0  0  0  0  0  0  0  0  0
   11.4701   -9.2291    0.0000 C   0  0  0  0  0  0  0  0  0  0  0  0
    6.9690   -3.1113   -0.0000 H   0  0  0  0  0  0  0  0  0  0  0  0
    6.1766   -5.6985   -0.0000 H   0  0  0  0  0  0  0  0  0  0  0  0
    8.0127   -7.6441   -0.0000 H   0  0  0  0  0  0  0  0  0  0  0  0
    9.5783   -2.5200   -0.0000 H   0  0  0  0  0  0  0  0  0  0  0  0
   12.9893   -2.3919   -0.0000 H   0  0  0  0  0  0  0  0  0  0  0  0
   11.4835  -10.4855   -0.0000 H   0  0  0  0  0  0  0  0  0  0  0  0
   10.2137   -9.2426   -0.0000 H   0  0  0  0  0  0  0  0  0  0  0  0
   12.7264   -9.2157   -0.0000 H   0  0  0  0  0  0  0  0  0  0  0  0
  1  2  1  0  0  0  0
  2  3  1  0  0  0  0
  3  4  1  0  0  0  0
  6  9  1  0  0  0  0
  7  8  1  0  0  0  0
  8  2  2  0  0  0  0
  1  9  2  0  0  0  0
  4  5  2  0  0  0  0
  5 10  1  0  0  0  0
  5  1  1  0  0  0  0
 10 11  2  0  0  0  0
  6  7  2  0  0  0  0
  3 12  1  0  0  0  0
  6 13  1  0  0  0  0
  7 14  1  0  0  0  0
  8 15  1  0  0  0  0
  9 16  1  0  0  0  0
 10 17  1  0  0  0  0
 12 18  1  0  0  0  0
 12 19  1  0  0  0  0
 12 20  1  0  0  0  0
M  END
>	<analysis_code>
313828

>	<compound_code>
cc_06304

$$$$

Actelion Java MolfileCreator 1.0

 26 27  0  0  0  0  0  0  0  0999 V2000
   10.2395   -1.9680    0.0000 C   0  0  0  0  0  0  0  0  0  0  0  0
   11.7707   -2.8310    0.0000 C   0  0  0  0  0  0  0  0  0  0  0  0
   11.7868   -4.5849    0.0000 C   0  0  0  0  0  0  0  0  0  0  0  0
   10.2733   -5.4774    0.0000 N   0  0  0  0  0  0  0  0  0  0  0  0
    8.7401   -4.6038    0.0000 C   0  0  0  0  0  0  0  0  0  0  0  0
    8.7317   -2.8529    0.0000 C   0  0  0  0  0  0  0  0  0  0  0  0
    7.2298   -5.4931    0.0000 N   0  0  0  0  0  0  0  0  0  0  0  0
    7.2429   -7.2478    0.0000 C   0  0  0  0  0  0  0  0  0  0  0  0
    5.7383   -8.1319    0.0000 C   0  0  0  0  0  0  0  0  0  0  0  0
    4.2107   -7.2710    0.0000 O   0  0  0  0  0  0  0  0  0  0  0  0
    4.1973   -5.5163    0.0000 C   0  0  0  0  0  0  0  0  0  0  0  0
    5.7118   -4.6225    0.0000 C   0  0  0  0  0  0  0  0  0  0  0  0
   13.3127   -5.4470    0.0000 N   0  0  0  0  0  0  0  0  0  0  0  0
   14.8226   -4.5568    0.0000 C   0  0  0  0  0  0  0  0  0  0  0  0
   16.3485   -5.4192    0.0000 O   0  0  0  0  0  0  0  0  0  0  0  0
   10.2278   -1.0941   -0.0000 H   0  0  0  0  0  0  0  0  0  0  0  0
   12.5282   -2.3856   -0.0000 H   0  0  0  0  0  0  0  0  0  0  0  0
    7.9735   -2.4199   -0.0000 H   0  0  0  0  0  0  0  0  0  0  0  0
    7.8584   -8.3070   -0.0000 H   0  0  0  0  0  0  0  0  0  0  0  0
    8.4679   -7.2444   -0.0000 H   0  0  0  0  0  0  0  0  0  0  0  0
    5.1401   -9.2003   -0.0000 H   0  0  0  0  0  0  0  0  0  0  0  0
    6.3645   -9.1842   -0.0000 H   0  0  0  0  0  0  0  0  0  0  0  0
    3.5714   -4.4579   -0.0000 H   0  0  0  0  0  0  0  0  0  0  0  0
    2.9678   -5.5292   -0.0000 H   0  0  0  0  0  0  0  0  0  0  0  0
    6.3236   -3.5578   -0.0000 H   0  0  0  0  0  0  0  0  0  0  0  0
    5.0956   -3.5603   -0.0000 H   0  0  0  0  0  0  0  0  0  0  0  0
  3  4  2  0  0  0  0
  4  5  1  0  0  0  0
  2  3  1  0  0  0  0
  5  6  2  0  0  0  0
  7 12  1  0  0  0  0
  8  9  1  0  0  0  0
  9 10  1  0  0  0  0
 10 11  1  0  0  0  0
 11 12  1  0  0  0  0
  5  7  1  0  0  0  0
  6  1  1  0  0  0  0
  3 13  1  0  0  0  0
  7  8  1  0  0  0  0
 13 14  2  0  0  0  0
  1  2  2  0  0  0  0
 14 15  2  0  0  0  0
  1 16  1  0  0  0  0
  2 17  1  0  0  0  0
  6 18  1  0  0  0  0
  8 19  1  1  0  0  0
  8 20  1  0  0  0  0
  9 21  1  1  0  0  0
  9 22  1  0  0  0  0
 11 23  1  1  0  0  0
 11 24  1  0  0  0  0
 12 25  1  1  0  0  0
 12 26  1  0  0  0  0
M  END
>	<analysis_code>
318696

>	<compound_code>
cc_38306

$$$$

Actelion Java MolfileCreator 1.0

 11 11  0  0  0  0  0  0  0  0999 V2000
   -5.3234    0.1032    0.0000 S   0  0  0  0  0  0  0  0  0  0  0  0
   -3.9420    1.0991    0.0000 C   0  0  0  0  0  0  0  0  0  0  0  0
   -4.4720    2.7261    0.0000 C   0  0  0  0  0  0  0  0  0  0  0  0
   -6.1748    2.7261    0.0000 C   0  0  0  0  0  0  0  0  0  0  0  0
   -6.7048    1.0991    0.0000 C   0  0  0  0  0  0  0  0  0  0  0  0
   -3.4716    4.1040    0.0000 Br  0  0  0  0  0  0  0  0  0  0  0  0
   -2.3234    0.5705    0.0000 C   0  0  0  0  0  0  0  0  0  0  0  0
   -1.0561    1.7079    0.0000 O   0  0  0  0  0  0  0  0  0  0  0  0
   -6.7611    3.5396   -0.0000 H   0  0  0  0  0  0  0  0  0  0  0  0
   -7.6605    0.7835   -0.0000 H   0  0  0  0  0  0  0  0  0  0  0  0
   -2.1478   -0.2625   -0.0000 H   0  0  0  0  0  0  0  0  0  0  0  0
  3  4  1  0  0  0  0
  5  1  1  0  0  0  0
  3  6  1  0  0  0  0
  4  5  2  0  0  0  0
  2  7  1  0  0  0  0
  2  3  2  0  0  0  0
  1  2  1  0  0  0  0
  7  8  2  0  0  0  0
  4  9  1  0  0  0  0
  5 10  1  0  0  0  0
  7 11  1  0  0  0  0
M  END
>	<analysis_code>
325070

>	<compound_code>
sew_01928

$$$$

Actelion Java MolfileCreator 1.0

 28 29  0  0  0  0  0  0  0  0999 V2000
    9.8889   -3.4926    0.0000 N   0  0  0  0  0  0  0  0  0  0  0  0
    9.8889   -5.2666    0.0000 C   0  0  0  0  0  0  0  0  0  0  0  0
    8.3390   -6.1631    0.0000 C   0  0  0  0  0  0  0  0  0  0  0  0
   11.4203   -6.1631    0.0000 C   0  0  0  0  0  0  0  0  0  0  0  0
    9.8795   -8.8244    0.0000 C   0  0  0  0  0  0  0  0  0  0  0  0
    8.3390   -7.9374    0.0000 C   0  0  0  0  0  0  0  0  0  0  0  0
   11.4203   -7.9185    0.0000 C   0  0  0  0  0  0  0  0  0  0  0  0
    9.8795  -10.5987    0.0000 O   0  0  0  0  0  0  0  0  0  0  0  0
   11.4111  -11.4857    0.0000 C   0  0  0  0  0  0  0  0  0  0  0  0
   11.3244   -2.4495    0.0000 C   0  0  0  0  0  0  0  0  0  0  0  0
   10.7760   -0.7622    0.0000 C   0  0  0  0  0  0  0  0  0  0  0  0
    9.0019   -0.7622    0.0000 C   0  0  0  0  0  0  0  0  0  0  0  0
    8.4535   -2.4495    0.0000 N   0  0  0  0  0  0  0  0  0  0  0  0
   13.0827   -3.0208    0.0000 C   0  0  0  0  0  0  0  0  0  0  0  0
   11.8627    0.7337    0.0000 C   0  0  0  0  0  0  0  0  0  0  0  0
   13.7015    0.5403    0.0000 O   0  0  0  0  0  0  0  0  0  0  0  0
    7.5640   -5.7241   -0.0000 H   0  0  0  0  0  0  0  0  0  0  0  0
   12.1860   -5.7336   -0.0000 H   0  0  0  0  0  0  0  0  0  0  0  0
    7.5687   -8.3810   -0.0000 H   0  0  0  0  0  0  0  0  0  0  0  0
   12.1907   -8.3433   -0.0000 H   0  0  0  0  0  0  0  0  0  0  0  0
   12.4832  -12.1066   -0.0000 H   0  0  0  0  0  0  0  0  0  0  0  0
   10.7902  -12.5578   -0.0000 H   0  0  0  0  0  0  0  0  0  0  0  0
   12.0320  -10.4136   -0.0000 H   0  0  0  0  0  0  0  0  0  0  0  0
    8.3891    0.0815   -0.0000 H   0  0  0  0  0  0  0  0  0  0  0  0
   14.3136   -3.4207   -0.0000 H   0  0  0  0  0  0  0  0  0  0  0  0
   12.6829   -4.2517   -0.0000 H   0  0  0  0  0  0  0  0  0  0  0  0
   13.4826   -1.7899   -0.0000 H   0  0  0  0  0  0  0  0  0  0  0  0
   11.4866    1.5784   -0.0000 H   0  0  0  0  0  0  0  0  0  0  0  0
  8  5  1  0  0  0  0
  9  8  1  0  0  0  0
  6  5  2  0  0  0  0
 12 13  2  0  0  0  0
 10 11  2  0  0  0  0
  2  1  1  0  0  0  0
  3  2  2  0  0  0  0
  4  2  1  0  0  0  0
  1 10  1  0  0  0  0
 11 12  1  0  0  0  0
 13  1  1  0  0  0  0
  5  7  1  0  0  0  0
 10 14  1  0  0  0  0
  6  3  1  0  0  0  0
 11 15  1  0  0  0  0
  7  4  2  0  0  0  0
 15 16  2  0  0  0  0
  3 17  1  0  0  0  0
  4 18  1  0  0  0  0
  6 19  1  0  0  0  0
  7 20  1  0  0  0  0
  9 21  1  0  0  0  0
  9 22  1  0  0  0  0
  9 23  1  0  0  0  0
 12 24  1  0  0  0  0
 14 25  1  0  0  0  0
 14 26  1  0  0  0  0
 14 27  1  0  0  0  0
 15 28  1  0  0  0  0
M  END
>	<analysis_code>
318502

>	<compound_code>
mo_00307

$$$$

Actelion Java MolfileCreator 1.0

 18 19  0  0  0  0  0  0  0  0999 V2000
   -4.8098    0.3371    0.0000 C   0  0  0  0  0  0  0  0  0  0  0  0
   -5.3593    2.0241    0.0000 C   0  0  0  0  0  0  0  0  0  0  0  0
   -7.1250    2.0241    0.0000 N   0  0  0  0  0  0  0  0  0  0  0  0
   -4.3220    3.4529    0.0000 C   0  0  0  0  0  0  0  0  0  0  0  0
   -3.1315   -0.2110    0.0000 Br  0  0  0  0  0  0  0  0  0  0  0  0
   -6.2422   -0.6955    0.0000 N   0  0  0  0  0  0  0  0  0  0  0  0
   -7.6846    0.3366    0.0000 C   0  0  0  0  0  0  0  0  0  0  0  0
   -9.2906   -0.3925    0.0000 C   0  0  0  0  0  0  0  0  0  0  0  0
   -9.4680   -2.1558    0.0000 C   0  0  0  0  0  0  0  0  0  0  0  0
   -8.0255   -3.1880    0.0000 C   0  0  0  0  0  0  0  0  0  0  0  0
   -6.4059   -2.4567    0.0000 C   0  0  0  0  0  0  0  0  0  0  0  0
   -3.5959    4.4530   -0.0000 H   0  0  0  0  0  0  0  0  0  0  0  0
   -3.3219    2.7268   -0.0000 H   0  0  0  0  0  0  0  0  0  0  0  0
   -5.3222    4.1790   -0.0000 H   0  0  0  0  0  0  0  0  0  0  0  0
  -10.0049    0.1246   -0.0000 H   0  0  0  0  0  0  0  0  0  0  0  0
  -10.2779   -2.5213   -0.0000 H   0  0  0  0  0  0  0  0  0  0  0  0
   -8.1141   -4.0697   -0.0000 H   0  0  0  0  0  0  0  0  0  0  0  0
   -5.6779   -2.9716   -0.0000 H   0  0  0  0  0  0  0  0  0  0  0  0
  6  1  1  0  0  0  0
  6  7  1  0  0  0  0
  2  3  1  0  0  0  0
  1  2  2  0  0  0  0
  2  4  1  0  0  0  0
  3  7  2  0  0  0  0
  1  5  1  0  0  0  0
  6 11  1  0  0  0  0
  7  8  1  0  0  0  0
  8  9  2  0  0  0  0
  9 10  1  0  0  0  0
 10 11  2  0  0  0  0
  4 12  1  0  0  0  0
  4 13  1  0  0  0  0
  4 14  1  0  0  0  0
  8 15  1  0  0  0  0
  9 16  1  0  0  0  0
 10 17  1  0  0  0  0
 11 18  1  0  0  0  0
M  END
>	<analysis_code>
309968

>	<compound_code>
cc_21710

$$$$

Actelion Java MolfileCreator 1.0

 21 22  0  0  0  0  0  0  0  0999 V2000
   -2.1243   -8.1727    0.0000 C   0  0  0  0  0  0  0  0  0  0  0  0
   -2.1268   -9.9426    0.0000 C   0  0  0  0  0  0  0  0  0  0  0  0
   -0.5979  -10.8256    0.0000 C   0  0  0  0  0  0  0  0  0  0  0  0
    0.9347   -9.9415    0.0000 C   0  0  0  0  0  0  0  0  0  0  0  0
    0.9285   -8.1650    0.0000 C   0  0  0  0  0  0  0  0  0  0  0  0
   -0.6017   -7.2898    0.0000 C   0  0  0  0  0  0  0  0  0  0  0  0
   -3.6528   -7.2908    0.0000 C   0  0  0  0  0  0  0  0  0  0  0  0
   -3.8290   -5.5268    0.0000 C   0  0  0  0  0  0  0  0  0  0  0  0
   -5.5552   -5.1602    0.0000 S   0  0  0  0  0  0  0  0  0  0  0  0
   -6.4374   -6.6887    0.0000 C   0  0  0  0  0  0  0  0  0  0  0  0
   -5.2560   -7.9997    0.0000 N   0  0  0  0  0  0  0  0  0  0  0  0
   -8.1922   -6.8737    0.0000 C   0  0  0  0  0  0  0  0  0  0  0  0
    2.4644  -10.8215    0.0000 Br  0  0  0  0  0  0  0  0  0  0  0  0
   -2.8926  -10.3860   -0.0000 H   0  0  0  0  0  0  0  0  0  0  0  0
   -0.5997  -11.7091   -0.0000 H   0  0  0  0  0  0  0  0  0  0  0  0
    1.6906   -7.7145   -0.0000 H   0  0  0  0  0  0  0  0  0  0  0  0
   -0.6056   -6.4106   -0.0000 H   0  0  0  0  0  0  0  0  0  0  0  0
   -3.0541   -4.8281   -0.0000 H   0  0  0  0  0  0  0  0  0  0  0  0
   -9.4206   -7.0032   -0.0000 H   0  0  0  0  0  0  0  0  0  0  0  0
   -8.3217   -5.6453   -0.0000 H   0  0  0  0  0  0  0  0  0  0  0  0
   -8.0627   -8.1021   -0.0000 H   0  0  0  0  0  0  0  0  0  0  0  0
  1  2  2  0  0  0  0
  3  4  2  0  0  0  0
  1  7  1  0  0  0  0
  7  8  2  0  0  0  0
  4  5  1  0  0  0  0
  2  3  1  0  0  0  0
  5  6  2  0  0  0  0
  8  9  1  0  0  0  0
  9 10  1  0  0  0  0
 10 11  2  0  0  0  0
 11  7  1  0  0  0  0
  6  1  1  0  0  0  0
 10 12  1  0  0  0  0
  4 13  1  0  0  0  0
  2 14  1  0  0  0  0
  3 15  1  0  0  0  0
  5 16  1  0  0  0  0
  6 17  1  0  0  0  0
  8 18  1  0  0  0  0
 12 19  1  0  0  0  0
 12 20  1  0  0  0  0
 12 21  1  0  0  0  0
M  END
>	<analysis_code>
311691

>	<compound_code>
km_02515

$$$$

Actelion Java MolfileCreator 1.0

 24 25  0  0  0  0  0  0  0  0999 V2000
   -2.1858   -0.9925    0.0000 C   0  0  0  0  0  0  0  0  0  0  0  0
   -0.6161   -1.9252    0.0000 C   0  0  0  0  0  0  0  0  0  0  0  0
    0.9661   -1.0197    0.0000 C   0  0  0  0  0  0  0  0  0  0  0  0
    0.9824    0.7976    0.0000 C   0  0  0  0  0  0  0  0  0  0  0  0
   -0.5933    1.7182    0.0000 C   0  0  0  0  0  0  0  0  0  0  0  0
   -2.1735    0.8154    0.0000 C   0  0  0  0  0  0  0  0  0  0  0  0
   -3.7340    1.7226    0.0000 C   0  0  0  0  0  0  0  0  0  0  0  0
    2.5585    1.6930    0.0000 C   0  0  0  0  0  0  0  0  0  0  0  0
    4.1220    0.7756    0.0000 O   0  0  0  0  0  0  0  0  0  0  0  0
   -5.3066    0.8211    0.0000 N   0  0  0  0  0  0  0  0  0  0  0  0
   -6.9582    1.5592    0.0000 C   0  0  0  0  0  0  0  0  0  0  0  0
   -8.1753    0.2158    0.0000 C   0  0  0  0  0  0  0  0  0  0  0  0
   -7.2738   -1.3568    0.0000 C   0  0  0  0  0  0  0  0  0  0  0  0
   -5.4995   -0.9852    0.0000 N   0  0  0  0  0  0  0  0  0  0  0  0
   -2.9768   -1.4301   -0.0000 H   0  0  0  0  0  0  0  0  0  0  0  0
   -0.6224   -2.8443   -0.0000 H   0  0  0  0  0  0  0  0  0  0  0  0
    1.7491   -1.4757   -0.0000 H   0  0  0  0  0  0  0  0  0  0  0  0
   -0.5909    2.6300   -0.0000 H   0  0  0  0  0  0  0  0  0  0  0  0
   -3.0936    2.8149   -0.0000 H   0  0  0  0  0  0  0  0  0  0  0  0
   -4.3598    2.8234   -0.0000 H   0  0  0  0  0  0  0  0  0  0  0  0
    2.5647    2.5993   -0.0000 H   0  0  0  0  0  0  0  0  0  0  0  0
   -7.1755    2.5999   -0.0000 H   0  0  0  0  0  0  0  0  0  0  0  0
   -9.2346    0.3304   -0.0000 H   0  0  0  0  0  0  0  0  0  0  0  0
   -7.7101   -2.3289   -0.0000 H   0  0  0  0  0  0  0  0  0  0  0  0
  6  1  1  0  0  0  0
  4  8  1  0  0  0  0
  1  2  2  0  0  0  0
  8  9  2  0  0  0  0
  6  7  1  0  0  0  0
  7 10  1  0  0  0  0
 10 11  1  0  0  0  0
  3  4  2  0  0  0  0
  4  5  1  0  0  0  0
  2  3  1  0  0  0  0
  5  6  2  0  0  0  0
 11 12  2  0  0  0  0
 12 13  1  0  0  0  0
 13 14  2  0  0  0  0
 14 10  1  0  0  0  0
  1 15  1  0  0  0  0
  2 16  1  0  0  0  0
  3 17  1  0  0  0  0
  5 18  1  0  0  0  0
  7 19  1  1  0  0  0
  7 20  1  0  0  0  0
  8 21  1  0  0  0  0
 11 22  1  0  0  0  0
 12 23  1  0  0  0  0
 13 24  1  0  0  0  0
M  END
>	<analysis_code>
320007

>	<compound_code>
cc_56104

$$$$

Actelion Java MolfileCreator 1.0

 25 26  0  0  0  0  0  0  0  0999 V2000
    8.5543   -6.3309    0.0000 N   0  0  0  0  0  0  0  0  0  0  0  0
    8.0989   -8.0364    0.0000 C   0  0  0  0  0  0  0  0  0  0  0  0
    6.4036   -8.4922    0.0000 C   0  0  0  0  0  0  0  0  0  0  0  0
    5.1518   -7.2494    0.0000 C   0  0  0  0  0  0  0  0  0  0  0  0
    5.6072   -5.5440    0.0000 C   0  0  0  0  0  0  0  0  0  0  0  0
    7.3144   -5.0811    0.0000 C   0  0  0  0  0  0  0  0  0  0  0  0
   11.6617   -6.8219    0.0000 S   0  0  0  0  0  0  0  0  0  0  0  0
   10.2274   -5.7879    0.0000 C   0  0  0  0  0  0  0  0  0  0  0  0
   10.7777   -4.0985    0.0000 N   0  0  0  0  0  0  0  0  0  0  0  0
   12.5457   -4.0985    0.0000 C   0  0  0  0  0  0  0  0  0  0  0  0
   13.0960   -5.7879    0.0000 C   0  0  0  0  0  0  0  0  0  0  0  0
   14.7766   -6.3367    0.0000 C   0  0  0  0  0  0  0  0  0  0  0  0
   15.1416   -8.0668    0.0000 O   0  0  0  0  0  0  0  0  0  0  0  0
    8.4132   -9.2279   -0.0000 H   0  0  0  0  0  0  0  0  0  0  0  0
    9.2880   -8.3599   -0.0000 H   0  0  0  0  0  0  0  0  0  0  0  0
    5.5381   -9.3687   -0.0000 H   0  0  0  0  0  0  0  0  0  0  0  0
    6.7299   -9.6800   -0.0000 H   0  0  0  0  0  0  0  0  0  0  0  0
    3.9578   -6.9332   -0.0000 H   0  0  0  0  0  0  0  0  0  0  0  0
    4.2810   -8.1253   -0.0000 H   0  0  0  0  0  0  0  0  0  0  0  0
    5.2827   -4.3505   -0.0000 H   0  0  0  0  0  0  0  0  0  0  0  0
    4.4113   -5.2283   -0.0000 H   0  0  0  0  0  0  0  0  0  0  0  0
    8.1918   -4.2116   -0.0000 H   0  0  0  0  0  0  0  0  0  0  0  0
    7.0000   -3.8865   -0.0000 H   0  0  0  0  0  0  0  0  0  0  0  0
   13.1545   -3.2539   -0.0000 H   0  0  0  0  0  0  0  0  0  0  0  0
   15.4344   -5.7461   -0.0000 H   0  0  0  0  0  0  0  0  0  0  0  0
 10 11  2  0  0  0  0
  1  2  1  0  0  0  0
  8  9  2  0  0  0  0
  1  6  1  0  0  0  0
  2  3  1  0  0  0  0
  3  4  1  0  0  0  0
  7  8  1  0  0  0  0
  9 10  1  0  0  0  0
 11  7  1  0  0  0  0
  8  1  1  0  0  0  0
  4  5  1  0  0  0  0
 11 12  1  0  0  0  0
  5  6  1  0  0  0  0
 12 13  2  0  0  0  0
  2 14  1  1  0  0  0
  2 15  1  0  0  0  0
  3 16  1  1  0  0  0
  3 17  1  0  0  0  0
  4 18  1  1  0  0  0
  4 19  1  0  0  0  0
  5 20  1  1  0  0  0
  5 21  1  0  0  0  0
  6 22  1  1  0  0  0
  6 23  1  0  0  0  0
 10 24  1  0  0  0  0
 12 25  1  0  0  0  0
M  END
>	<analysis_code>
330031

>	<compound_code>
cc_64104

$$$$

Actelion Java MolfileCreator 1.0

 20 21  0  0  0  0  0  0  0  0999 V2000
   10.2926   -4.6589    0.0000 C   0  0  0  0  0  0  0  0  0  0  0  0
    8.5389   -4.6688    0.0000 C   0  0  0  0  0  0  0  0  0  0  0  0
    8.0060   -6.3283    0.0000 N   0  0  0  0  0  0  0  0  0  0  0  0
    9.4266   -7.3572    0.0000 N   0  0  0  0  0  0  0  0  0  0  0  0
   10.8352   -6.3123    0.0000 C   0  0  0  0  0  0  0  0  0  0  0  0
   10.2739   -1.6569    0.0000 C   0  0  0  0  0  0  0  0  0  0  0  0
    8.5240   -1.6645    0.0000 C   0  0  0  0  0  0  0  0  0  0  0  0
    7.6636   -3.1737    0.0000 C   0  0  0  0  0  0  0  0  0  0  0  0
   11.1511   -3.1503    0.0000 C   0  0  0  0  0  0  0  0  0  0  0  0
    9.4365   -9.0935    0.0000 C   0  0  0  0  0  0  0  0  0  0  0  0
   12.4898   -6.8384    0.0000 C   0  0  0  0  0  0  0  0  0  0  0  0
   12.8617   -8.5345    0.0000 O   0  0  0  0  0  0  0  0  0  0  0  0
   13.7726   -5.6683    0.0000 Cl  0  0  0  0  0  0  0  0  0  0  0  0
   10.7103   -0.9064   -0.0000 H   0  0  0  0  0  0  0  0  0  0  0  0
    8.0792   -0.9137   -0.0000 H   0  0  0  0  0  0  0  0  0  0  0  0
    6.7958   -3.1808   -0.0000 H   0  0  0  0  0  0  0  0  0  0  0  0
   12.0189   -3.1428   -0.0000 H   0  0  0  0  0  0  0  0  0  0  0  0
    9.4434  -10.3088   -0.0000 H   0  0  0  0  0  0  0  0  0  0  0  0
    8.2211   -9.1004   -0.0000 H   0  0  0  0  0  0  0  0  0  0  0  0
   10.6519   -9.0865   -0.0000 H   0  0  0  0  0  0  0  0  0  0  0  0
  6  7  1  0  0  0  0
  2  3  2  0  0  0  0
  7  8  2  0  0  0  0
  8  2  1  0  0  0  0
  3  4  1  0  0  0  0
  1  9  1  0  0  0  0
  9  6  2  0  0  0  0
  4  5  1  0  0  0  0
  4 10  1  0  0  0  0
  5  1  2  0  0  0  0
  5 11  1  0  0  0  0
  1  2  1  0  0  0  0
 11 12  2  0  0  0  0
 11 13  1  0  0  0  0
  6 14  1  0  0  0  0
  7 15  1  0  0  0  0
  8 16  1  0  0  0  0
  9 17  1  0  0  0  0
 10 18  1  0  0  0  0
 10 19  1  0  0  0  0
 10 20  1  0  0  0  0
M  END
>	<analysis_code>
313873

>	<compound_code>
cc_44402

$$$$

Actelion Java MolfileCreator 1.0

 14 14  0  0  0  0  0  0  0  0999 V2000
   -0.2062   -0.7535    0.0000 C   0  0  0  0  0  0  0  0  0  0  0  0
   -0.2085   -2.4345    0.0000 C   0  0  0  0  0  0  0  0  0  0  0  0
    1.2442   -3.2735    0.0000 N   0  0  0  0  0  0  0  0  0  0  0  0
    2.6999   -2.4337    0.0000 C   0  0  0  0  0  0  0  0  0  0  0  0
    2.6940   -0.7376    0.0000 C   0  0  0  0  0  0  0  0  0  0  0  0
    1.2405    0.0937    0.0000 C   0  0  0  0  0  0  0  0  0  0  0  0
   -1.6603    0.0841    0.0000 Br  0  0  0  0  0  0  0  0  0  0  0  0
    4.1365    0.1055    0.0000 S   0  0  0  0  0  0  0  0  0  0  0  0
    5.5926   -0.7250    0.0000 Cl  0  0  0  0  0  0  0  0  0  0  0  0
    2.6755    0.9483    0.0000 O   0  0  0  0  0  0  0  0  0  0  0  0
    5.5794    0.9567    0.0000 O   0  0  0  0  0  0  0  0  0  0  0  0
   -0.9359   -2.8555   -0.0000 H   0  0  0  0  0  0  0  0  0  0  0  0
    3.4307   -2.8618   -0.0000 H   0  0  0  0  0  0  0  0  0  0  0  0
    1.2372    0.9329   -0.0000 H   0  0  0  0  0  0  0  0  0  0  0  0
  5  6  2  0  0  0  0
  6  1  1  0  0  0  0
  1  2  2  0  0  0  0
  1  7  1  0  0  0  0
  3  4  2  0  0  0  0
  5  8  1  0  0  0  0
  8  9  1  0  0  0  0
  4  5  1  0  0  0  0
  8 10  2  0  0  0  0
  2  3  1  0  0  0  0
  8 11  2  0  0  0  0
  2 12  1  0  0  0  0
  4 13  1  0  0  0  0
  6 14  1  0  0  0  0
M  END
>	<analysis_code>
328371

>	<compound_code>
cc_67103

$$$$

Actelion Java MolfileCreator 1.0

 20 21  0  0  0  0  0  0  0  0999 V2000
    9.4228   -9.8368    0.0000 C   0  0  0  0  0  0  0  0  0  0  0  0
    7.9011   -8.9603    0.0000 O   0  0  0  0  0  0  0  0  0  0  0  0
   10.9325   -8.9603    0.0000 C   0  0  0  0  0  0  0  0  0  0  0  0
    7.9011  -12.4907    0.0000 O   0  0  0  0  0  0  0  0  0  0  0  0
    6.3672   -9.8368    0.0000 C   0  0  0  0  0  0  0  0  0  0  0  0
    9.4228  -11.6142    0.0000 C   0  0  0  0  0  0  0  0  0  0  0  0
    6.3672  -11.6142    0.0000 C   0  0  0  0  0  0  0  0  0  0  0  0
   10.9325   -7.2072    0.0000 O   0  0  0  0  0  0  0  0  0  0  0  0
   12.4665   -9.8368    0.0000 Cl  0  0  0  0  0  0  0  0  0  0  0  0
    4.8575   -8.9603    0.0000 C   0  0  0  0  0  0  0  0  0  0  0  0
    4.8575  -12.4907    0.0000 C   0  0  0  0  0  0  0  0  0  0  0  0
    3.3358   -9.8611    0.0000 C   0  0  0  0  0  0  0  0  0  0  0  0
    3.3358  -11.6142    0.0000 C   0  0  0  0  0  0  0  0  0  0  0  0
    9.4168   -8.9603   -0.0000 H   0  0  0  0  0  0  0  0  0  0  0  0
   10.0295  -12.6919   -0.0000 H   0  0  0  0  0  0  0  0  0  0  0  0
   10.6594  -11.6277   -0.0000 H   0  0  0  0  0  0  0  0  0  0  0  0
    4.8635   -8.0716   -0.0000 H   0  0  0  0  0  0  0  0  0  0  0  0
    4.8635  -13.3673   -0.0000 H   0  0  0  0  0  0  0  0  0  0  0  0
    2.5750   -9.4349   -0.0000 H   0  0  0  0  0  0  0  0  0  0  0  0
    2.5750  -12.0524   -0.0000 H   0  0  0  0  0  0  0  0  0  0  0  0
  2  1  1  0  0  0  0
  3  1  1  0  0  0  0
  4  6  1  0  0  0  0
  5  2  1  0  0  0  0
  6  1  1  0  0  0  0
  7  4  1  0  0  0  0
  8  3  2  0  0  0  0
  9  3  1  0  0  0  0
 10  5  2  0  0  0  0
 11  7  2  0  0  0  0
 12 10  1  0  0  0  0
 13 11  1  0  0  0  0
  5  7  1  0  0  0  0
 12 13  2  0  0  0  0
  1 14  1  0  0  0  0
  6 15  1  1  0  0  0
  6 16  1  0  0  0  0
 10 17  1  0  0  0  0
 11 18  1  0  0  0  0
 12 19  1  0  0  0  0
 13 20  1  0  0  0  0
M  END
>	<analysis_code>
328273

>	<compound_code>
cc_01502

$$$$

Actelion Java MolfileCreator 1.0

 23 24  0  0  0  0  0  0  0  0999 V2000
   18.6337  -21.7658    0.0000 C   0  0  0  0  0  0  0  0  0  0  0  0
   18.6300  -23.6188    0.0000 C   0  0  0  0  0  0  0  0  0  0  0  0
   20.2267  -24.5429    0.0000 C   0  0  0  0  0  0  0  0  0  0  0  0
   21.8283  -23.6175    0.0000 C   0  0  0  0  0  0  0  0  0  0  0  0
   21.8197  -21.7544    0.0000 C   0  0  0  0  0  0  0  0  0  0  0  0
   20.2211  -20.8420    0.0000 C   0  0  0  0  0  0  0  0  0  0  0  0
   23.4139  -20.8241    0.0000 C   0  0  0  0  0  0  0  0  0  0  0  0
   25.0090  -21.7480    0.0000 N   0  0  0  0  0  0  0  0  0  0  0  0
   26.6020  -20.8189    0.0000 C   0  0  0  0  0  0  0  0  0  0  0  0
   26.5940  -18.9712    0.0000 C   0  0  0  0  0  0  0  0  0  0  0  0
   24.9798  -18.0562    0.0000 C   0  0  0  0  0  0  0  0  0  0  0  0
   23.3936  -18.9906    0.0000 C   0  0  0  0  0  0  0  0  0  0  0  0
   28.1870  -18.0384    0.0000 C   0  0  0  0  0  0  0  0  0  0  0  0
   29.7913  -18.9515    0.0000 O   0  0  0  0  0  0  0  0  0  0  0  0
   17.8418  -21.3013   -0.0000 H   0  0  0  0  0  0  0  0  0  0  0  0
   17.8298  -24.0831   -0.0000 H   0  0  0  0  0  0  0  0  0  0  0  0
   20.2242  -25.4677   -0.0000 H   0  0  0  0  0  0  0  0  0  0  0  0
   22.6334  -24.0864   -0.0000 H   0  0  0  0  0  0  0  0  0  0  0  0
   20.2156  -19.9238   -0.0000 H   0  0  0  0  0  0  0  0  0  0  0  0
   27.4025  -21.2782   -0.0000 H   0  0  0  0  0  0  0  0  0  0  0  0
   24.9658  -17.1316   -0.0000 H   0  0  0  0  0  0  0  0  0  0  0  0
   22.5903  -18.5409   -0.0000 H   0  0  0  0  0  0  0  0  0  0  0  0
   28.1813  -17.1155   -0.0000 H   0  0  0  0  0  0  0  0  0  0  0  0
  5  7  1  0  0  0  0
  3  4  2  0  0  0  0
  7  8  2  0  0  0  0
  8  9  1  0  0  0  0
  4  5  1  0  0  0  0
  9 10  2  0  0  0  0
  2  3  1  0  0  0  0
 10 11  1  0  0  0  0
  5  6  2  0  0  0  0
 11 12  2  0  0  0  0
 12  7  1  0  0  0  0
  6  1  1  0  0  0  0
 10 13  1  0  0  0  0
  1  2  2  0  0  0  0
 13 14  2  0  0  0  0
  1 15  1  0  0  0  0
  2 16  1  0  0  0  0
  3 17  1  0  0  0  0
  4 18  1  0  0  0  0
  6 19  1  0  0  0  0
  9 20  1  0  0  0  0
 11 21  1  0  0  0  0
 12 22  1  0  0  0  0
 13 23  1  0  0  0  0
M  END
>	<analysis_code>
324616

>	<compound_code>
cc_21104

$$$$

Actelion Java MolfileCreator 1.0

 31 31  0  0  0  0  0  0  0  0999 V2000
    9.7350  -13.0404    0.0000 C   0  0  0  0  0  0  0  0  0  0  0  0
    9.7376  -14.8663    0.0000 C   0  0  0  0  0  0  0  0  0  0  0  0
    8.1428  -15.7822    0.0000 C   0  0  0  0  0  0  0  0  0  0  0  0
    6.5538  -14.8654    0.0000 C   0  0  0  0  0  0  0  0  0  0  0  0
    6.5600  -13.0324    0.0000 C   0  0  0  0  0  0  0  0  0  0  0  0
    8.1468  -12.1250    0.0000 C   0  0  0  0  0  0  0  0  0  0  0  0
   11.3307  -15.7762    0.0000 O   0  0  0  0  0  0  0  0  0  0  0  0
   12.9204  -14.8612    0.0000 C   0  0  0  0  0  0  0  0  0  0  0  0
   14.5101  -15.7669    0.0000 C   0  0  0  0  0  0  0  0  0  0  0  0
   16.0996  -14.8519    0.0000 C   0  0  0  0  0  0  0  0  0  0  0  0
   17.6893  -15.7578    0.0000 N   0  0  0  0  0  0  0  0  0  0  0  0
   19.2781  -14.8244    0.0000 C   0  0  0  0  0  0  0  0  0  0  0  0
   17.6893  -17.5691    0.0000 C   0  0  0  0  0  0  0  0  0  0  0  0
   11.3189  -12.1239    0.0000 C   0  0  0  0  0  0  0  0  0  0  0  0
   12.9026  -11.2074    0.0000 N   0  0  0  0  0  0  0  0  0  0  0  0
    8.1400  -16.6985   -0.0000 H   0  0  0  0  0  0  0  0  0  0  0  0
    5.7562  -15.3236   -0.0000 H   0  0  0  0  0  0  0  0  0  0  0  0
    5.7697  -12.5696   -0.0000 H   0  0  0  0  0  0  0  0  0  0  0  0
    8.1462  -11.2136   -0.0000 H   0  0  0  0  0  0  0  0  0  0  0  0
   13.5616  -13.7507   -0.0000 H   0  0  0  0  0  0  0  0  0  0  0  0
   12.2792  -13.7507   -0.0000 H   0  0  0  0  0  0  0  0  0  0  0  0
   13.8691  -16.8774   -0.0000 H   0  0  0  0  0  0  0  0  0  0  0  0
   15.1514  -16.8773   -0.0000 H   0  0  0  0  0  0  0  0  0  0  0  0
   16.7406  -13.7413   -0.0000 H   0  0  0  0  0  0  0  0  0  0  0  0
   15.4583  -13.7415   -0.0000 H   0  0  0  0  0  0  0  0  0  0  0  0
   20.3903  -14.1710   -0.0000 H   0  0  0  0  0  0  0  0  0  0  0  0
   19.9315  -15.9366   -0.0000 H   0  0  0  0  0  0  0  0  0  0  0  0
   18.6247  -13.7122   -0.0000 H   0  0  0  0  0  0  0  0  0  0  0  0
   17.6893  -18.8370   -0.0000 H   0  0  0  0  0  0  0  0  0  0  0  0
   16.4214  -17.5691   -0.0000 H   0  0  0  0  0  0  0  0  0  0  0  0
   18.9572  -17.5691   -0.0000 H   0  0  0  0  0  0  0  0  0  0  0  0
  3  4  2  0  0  0  0
  7  8  1  0  0  0  0
  8  9  1  0  0  0  0
  4  5  1  0  0  0  0
  9 10  1  0  0  0  0
  2  3  1  0  0  0  0
 10 11  1  0  0  0  0
  5  6  2  0  0  0  0
 11 12  1  0  0  0  0
 11 13  1  0  0  0  0
  6  1  1  0  0  0  0
  1  2  2  0  0  0  0
  1 14  1  0  0  0  0
  2  7  1  0  0  0  0
 14 15  3  0  0  0  0
  3 16  1  0  0  0  0
  4 17  1  0  0  0  0
  5 18  1  0  0  0  0
  6 19  1  0  0  0  0
  8 20  1  1  0  0  0
  8 21  1  0  0  0  0
  9 22  1  1  0  0  0
  9 23  1  0  0  0  0
 10 24  1  1  0  0  0
 10 25  1  0  0  0  0
 12 26  1  0  0  0  0
 12 27  1  0  0  0  0
 12 28  1  0  0  0  0
 13 29  1  0  0  0  0
 13 30  1  0  0  0  0
 13 31  1  0  0  0  0
M  END
>	<analysis_code>
326124

>	<compound_code>
cc_59616

$$$$

Actelion Java MolfileCreator 1.0

 27 28  0  0  0  0  0  0  0  0999 V2000
   13.0703   -7.5894    0.0000 C   0  0  0  0  0  0  0  0  0  0  0  0
   13.0667   -9.3670    0.0000 C   0  0  0  0  0  0  0  0  0  0  0  0
   14.6089  -10.2596    0.0000 C   0  0  0  0  0  0  0  0  0  0  0  0
   14.6036   -6.6974    0.0000 C   0  0  0  0  0  0  0  0  0  0  0  0
   16.1472   -7.5787    0.0000 C   0  0  0  0  0  0  0  0  0  0  0  0
   16.1576   -9.3732    0.0000 C   0  0  0  0  0  0  0  0  0  0  0  0
   17.7126  -10.2611    0.0000 N   0  0  0  0  0  0  0  0  0  0  0  0
   19.2714   -9.3681    0.0000 C   0  0  0  0  0  0  0  0  0  0  0  0
   19.2610   -7.5612    0.0000 C   0  0  0  0  0  0  0  0  0  0  0  0
   17.7046   -6.6721    0.0000 N   0  0  0  0  0  0  0  0  0  0  0  0
   17.6927  -12.0344    0.0000 C   0  0  0  0  0  0  0  0  0  0  0  0
   17.6802   -4.8783    0.0000 C   0  0  0  0  0  0  0  0  0  0  0  0
   11.5278  -10.2563    0.0000 C   0  0  0  0  0  0  0  0  0  0  0  0
    9.9823  -11.1454    0.0000 N   0  0  0  0  0  0  0  0  0  0  0  0
   12.3054   -7.1467   -0.0000 H   0  0  0  0  0  0  0  0  0  0  0  0
   14.6056  -11.1491   -0.0000 H   0  0  0  0  0  0  0  0  0  0  0  0
   14.5984   -5.8107   -0.0000 H   0  0  0  0  0  0  0  0  0  0  0  0
   19.8979  -10.4628   -0.0000 H   0  0  0  0  0  0  0  0  0  0  0  0
   20.5326   -9.3730   -0.0000 H   0  0  0  0  0  0  0  0  0  0  0  0
   20.5208   -7.5459   -0.0000 H   0  0  0  0  0  0  0  0  0  0  0  0
   19.8776   -6.4626   -0.0000 H   0  0  0  0  0  0  0  0  0  0  0  0
   17.6788  -13.2758   -0.0000 H   0  0  0  0  0  0  0  0  0  0  0  0
   16.4513  -12.0205   -0.0000 H   0  0  0  0  0  0  0  0  0  0  0  0
   18.9341  -12.0484   -0.0000 H   0  0  0  0  0  0  0  0  0  0  0  0
   17.6632   -3.6225   -0.0000 H   0  0  0  0  0  0  0  0  0  0  0  0
   18.9359   -4.8612   -0.0000 H   0  0  0  0  0  0  0  0  0  0  0  0
   16.4245   -4.8953   -0.0000 H   0  0  0  0  0  0  0  0  0  0  0  0
  5  4  2  0  0  0  0
  4  1  1  0  0  0  0
  5 10  1  0  0  0  0
  6  7  1  0  0  0  0
  7  8  1  0  0  0  0
  8  9  1  0  0  0  0
  9 10  1  0  0  0  0
  5  6  1  0  0  0  0
  7 11  1  0  0  0  0
 10 12  1  0  0  0  0
  2  3  1  0  0  0  0
  3  6  2  0  0  0  0
  1  2  2  0  0  0  0
 13 14  3  0  0  0  0
  2 13  1  0  0  0  0
  1 15  1  0  0  0  0
  3 16  1  0  0  0  0
  4 17  1  0  0  0  0
  8 18  1  1  0  0  0
  8 19  1  0  0  0  0
  9 20  1  1  0  0  0
  9 21  1  0  0  0  0
 11 22  1  0  0  0  0
 11 23  1  0  0  0  0
 11 24  1  0  0  0  0
 12 25  1  0  0  0  0
 12 26  1  0  0  0  0
 12 27  1  0  0  0  0
M  END
>	<analysis_code>
327087

>	<compound_code>
cc_37116

$$$$

Actelion Java MolfileCreator 1.0

 13 13  0  0  0  0  0  0  0  0999 V2000
   -1.7588   -0.6859    0.0000 O   0  0  0  0  0  0  0  0  0  0  0  0
   -0.3461    0.3324    0.0000 N   0  0  0  0  0  0  0  0  0  0  0  0
   -0.8881    1.9962    0.0000 C   0  0  0  0  0  0  0  0  0  0  0  0
   -2.6294    1.9962    0.0000 C   0  0  0  0  0  0  0  0  0  0  0  0
   -3.1714    0.3324    0.0000 C   0  0  0  0  0  0  0  0  0  0  0  0
   -4.8266   -0.2081    0.0000 C   0  0  0  0  0  0  0  0  0  0  0  0
    0.1349    3.4053    0.0000 C   0  0  0  0  0  0  0  0  0  0  0  0
    1.8666    3.2240    0.0000 O   0  0  0  0  0  0  0  0  0  0  0  0
   -3.2290    2.8281   -0.0000 H   0  0  0  0  0  0  0  0  0  0  0  0
   -5.9852   -0.5865   -0.0000 H   0  0  0  0  0  0  0  0  0  0  0  0
   -5.2049    0.9505   -0.0000 H   0  0  0  0  0  0  0  0  0  0  0  0
   -4.4482   -1.3667   -0.0000 H   0  0  0  0  0  0  0  0  0  0  0  0
   -0.2195    4.2004   -0.0000 H   0  0  0  0  0  0  0  0  0  0  0  0
  3  4  1  0  0  0  0
  5  1  1  0  0  0  0
  5  6  1  0  0  0  0
  4  5  2  0  0  0  0
  3  7  1  0  0  0  0
  2  3  2  0  0  0  0
  7  8  2  0  0  0  0
  1  2  1  0  0  0  0
  4  9  1  0  0  0  0
  6 10  1  0  0  0  0
  6 11  1  0  0  0  0
  6 12  1  0  0  0  0
  7 13  1  0  0  0  0
M  END
>	<analysis_code>
318006

>	<compound_code>
cc_10404

$$$$

Actelion Java MolfileCreator 1.0

 19 20  0  0  0  0  0  0  0  0999 V2000
   -8.7679    3.1521    0.0000 C   0  0  0  0  0  0  0  0  0  0  0  0
   -7.2161    2.2626    0.0000 C   0  0  0  0  0  0  0  0  0  0  0  0
   -7.2176    0.4660    0.0000 C   0  0  0  0  0  0  0  0  0  0  0  0
   -5.6610   -0.4260    0.0000 C   0  0  0  0  0  0  0  0  0  0  0  0
   -4.1112    0.4671    0.0000 C   0  0  0  0  0  0  0  0  0  0  0  0
   -4.1157    2.2687    0.0000 C   0  0  0  0  0  0  0  0  0  0  0  0
   -5.6643    3.1551    0.0000 C   0  0  0  0  0  0  0  0  0  0  0  0
   -2.5698    3.1750    0.0000 Br  0  0  0  0  0  0  0  0  0  0  0  0
   -8.9622    4.9199    0.0000 C   0  0  0  0  0  0  0  0  0  0  0  0
  -10.7119    5.2864    0.0000 C   0  0  0  0  0  0  0  0  0  0  0  0
  -11.6015    3.7346    0.0000 C   0  0  0  0  0  0  0  0  0  0  0  0
  -10.4004    2.4142    0.0000 O   0  0  0  0  0  0  0  0  0  0  0  0
   -7.9966    0.0137   -0.0000 H   0  0  0  0  0  0  0  0  0  0  0  0
   -5.6577   -1.3186   -0.0000 H   0  0  0  0  0  0  0  0  0  0  0  0
   -3.3340    0.0129   -0.0000 H   0  0  0  0  0  0  0  0  0  0  0  0
   -5.6627    4.0445   -0.0000 H   0  0  0  0  0  0  0  0  0  0  0  0
   -8.1846    5.6206   -0.0000 H   0  0  0  0  0  0  0  0  0  0  0  0
  -11.1419    6.2455   -0.0000 H   0  0  0  0  0  0  0  0  0  0  0  0
  -12.6469    3.6189   -0.0000 H   0  0  0  0  0  0  0  0  0  0  0  0
  5  6  1  0  0  0  0
  6  7  2  0  0  0  0
  7  2  1  0  0  0  0
  1  2  1  0  0  0  0
  6  8  1  0  0  0  0
  1  9  2  0  0  0  0
  2  3  2  0  0  0  0
  3  4  1  0  0  0  0
  4  5  2  0  0  0  0
  9 10  1  0  0  0  0
 10 11  2  0  0  0  0
 11 12  1  0  0  0  0
 12  1  1  0  0  0  0
  3 13  1  0  0  0  0
  4 14  1  0  0  0  0
  5 15  1  0  0  0  0
  7 16  1  0  0  0  0
  9 17  1  0  0  0  0
 10 18  1  0  0  0  0
 11 19  1  0  0  0  0
M  END
>	<analysis_code>
318855

>	<compound_code>
cc_46110

$$$$

Actelion Java MolfileCreator 1.0

 26 27  0  0  0  0  0  0  0  0999 V2000
    3.9594   -6.1390    0.0000 C   0  0  0  0  0  0  0  0  0  0  0  0
    5.4846   -7.0133    0.0000 N   0  0  0  0  0  0  0  0  0  0  0  0
    6.9997   -6.1207    0.0000 C   0  0  0  0  0  0  0  0  0  0  0  0
    7.0012   -4.3633    0.0000 C   0  0  0  0  0  0  0  0  0  0  0  0
    5.4659   -3.4933    0.0000 N   0  0  0  0  0  0  0  0  0  0  0  0
    3.9482   -4.3908    0.0000 C   0  0  0  0  0  0  0  0  0  0  0  0
    8.5051   -3.4865    0.0000 O   0  0  0  0  0  0  0  0  0  0  0  0
    2.4228   -3.5271    0.0000 C   0  0  0  0  0  0  0  0  0  0  0  0
   10.0283   -4.3449    0.0000 C   0  0  0  0  0  0  0  0  0  0  0  0
   10.0436   -6.1073    0.0000 C   0  0  0  0  0  0  0  0  0  0  0  0
   11.5651   -6.9655    0.0000 C   0  0  0  0  0  0  0  0  0  0  0  0
   13.0711   -6.0886    0.0000 C   0  0  0  0  0  0  0  0  0  0  0  0
   13.0637   -4.3266    0.0000 C   0  0  0  0  0  0  0  0  0  0  0  0
   11.5409   -3.4589    0.0000 C   0  0  0  0  0  0  0  0  0  0  0  0
   14.5927   -6.9589    0.0000 C   0  0  0  0  0  0  0  0  0  0  0  0
   14.5997   -8.7118    0.0000 Cl  0  0  0  0  0  0  0  0  0  0  0  0
   16.1072   -6.0765    0.0000 O   0  0  0  0  0  0  0  0  0  0  0  0
    3.2025   -6.5759   -0.0000 H   0  0  0  0  0  0  0  0  0  0  0  0
    7.7565   -6.5531   -0.0000 H   0  0  0  0  0  0  0  0  0  0  0  0
[truncated: 1,831,586 more chars]
