# Supplementary material for: A new method for the comparison of 1H NMR predictors based on tree-similarity of spectra
Source: J Cheminform. 2014 Mar 25;6:9. doi: 10.1186/1758-2946-6-9 (PMC3987679; doi:10.1186/1758-2946-6-9)
Supplement: Additional file 2 — Experimental spectra corresponding to the molecules of the molfile.sdf.zip. This file contains the set of standard proton spectra acquired at 250 MHz and kindly provided by Maybridge (http://maybridge.com). The original spectra were binned and stored in a matrix as Y vectors of 1024 points ordered according to the molfile.sdf.zip file. [file 1758-2946-6-9-S2.txt]

742	233	553	553	559	768	616	738	94	761	732	725	554	739	715	704	528	571	784	550	405	586	645	458	726	494	926	913	682	756	451	306	760	628	561	500	554	536	677	407	340	287	728	842	454	534	698	973	530	534
3273	3203	3076	3076	1972	3268	2308	1315	3820	2295	3488	1820	2025	3871	2287	4037	3063	3904	3429	3957	2966	3162	3020	3108	4304	1907	2104	3241	3889	1235	4996	2451	3076	3425	4208	3222	2961	4052	4592	2068	929	2436	2022	4395	4252	1625	1861	3489	2779	1749
2748	2408	3221	3221	3124	2766	2832	2627	2170	2103	3182	2520	3598	1005	2098	1865	4046	2630	4242	2603	3247	2169	2562	1322	3849	3070	2498	2458	130	3102	2887	2250	1754	2742	1547	2210	1880	2884	2792	3313	2785	3749	4352	2358	3264	2095	2645	1697	2861	3505
6241	6157	6509	6509	6171	6420	6225	6498	6551	6185	6288	6047	6540	6205	6163	6111	6215	5959	6164	6375	6234	6497	6315	6708	6479	6313	6060	6223	6359	6515	6266	6458	6189	6264	6208	6031	6135	6383	6057	6631	6102	6100	6213	6180	6419	6252	6222	6367	6294	6222
28274	32509	19619	19619	31645	22720	19310	22956	13439	8747	22774	25021	20609	21454	18250	19034	20913	18786	19489	16676	22061	16773	23708	14176	7737	18659	12480	12719	0	18750	16407	10484	27264	22741	13315	21607	22561	16437	19185	27819	30040	14156	13094	9707	16943	15929	5276	19917	15030	15144
853	765	717	717	758	650	1001	862	829	714	886	874	676	799	538	501	727	876	852	853	834	923	730	238	626	886	654	945	1021	1133	616	535	884	959	1083	693	556	334	398	877	1122	600	794	783	748	669	854	789	762	845
1275	1115	1428	1428	790	340	382	802	767	466	728	998	1233	948	1057	1075	1394	628	915	236	504	564	758	903	1122	541	680	923	562	1157	1012	510	914	622	88	701	1511	725	648	793	1031	867	1067	673	1300	1091	853	709	555	545
6719	3492	3533	3533	3184	2864	3305	2450	2751	2743	6078	5502	2993	3170	2024	1996	2419	6520	19571	3969	2547	2035	2409	1813	1626	1961	2157	2584	3991	9084	3326	2285	1935	2371	1761	3157	2856	2241	2286	1918	2606	2391	1531	2205	1961	1792	1595	1661	1376	2803
236	237	236	236	168	148	216	317	144	159	257	233	117	181	195	204	159	142	229	197	282	175	145	286	300	219	203	196	242	145	165	112	248	196	204	351	154	175	115	136	181	144	151	231	122	117	196	236	247	167
12080	14259	6369	6369	7496	11444	13898	16680	12429	12259	4900	11259	12184	9310	8289	15856	5009	10915	11385	40277	50563	20077	10410	9400	17050	11787	10688	8048	3168	11240	6213	11772	10265	11298	11736	10709	7001	11071	10841	10488	11061	13119	7496	11132	12938	9505	8480	3107	8427	3661
7085	5759	3648	3648	6412	5436	6242	6044	3543	3742	4852	4245	6935	6326	5061	3573	4773	3320	8155	4629	6438	7152	5743	5842	6394	6966	4811	5560	5529	6106	3578	3618	7899	7175	5496	8305	6319	5456	6626	7016	8309	6267	3934	6957	6202	3928	4250	5656	8802	5329
6070	5941	6172	6172	6098	6012	5974	6055	6068	6205	5844	6071	6182	6039	6020	5949	5957	5988	6068	6056	5895	5863	5908	5916	6012	6005	6049	5985	6005	5950	6086	6011	6020	6055	7315	6435	5964	5810	5951	5989	5966	5857	5910	5962	6105	5756	5862	6145	6065	5917
1479	4914	4359	4359	5137	3838	4183	6741	4919	6172	3936	3322	3881	6657	3914	5885	5884	6826	4086	5564	2925	5714	5725	7470	5565	2814	3530	5099	5715	6022	4911	3480	1881	2614	7592	7350	5007	3664	4783	8494	6096	4026	5339	4982	6194	5854	6378	5246	4865	7136
2582	2618	1913	1913	1900	1610	1353	1560	2296	1766	1245	2296	2450	2709	1857	2164	1077	2375	1059	2624	2820	1761	2819	2107	1358	2037	2020	2131	1573	2313	2196	933	1682	2604	1658	1285	2326	1934	2770	2446	1981	1979	3142	2484	3581	2743	2119	2138	1333	1840
5198	7434	5931	5931	5833	4085	4410	7720	6687	7310	4382	5549	4838	4257	2690	2809	4938	4128	6162	6043	8465	7940	10058	6171	6276	8084	3727	6090	5014	3497	2269	7191	6742	4742	8100	7380	9010	10104	13906	27501	34601	73716	290207	378173	136381	37991	15374	12771	11244	6988
786	300	349	349	538	467	695	747	373	517	508	191	477	529	582	453	737	881	512	587	909	602	466	327	682	223	636	408	227	711	415	195	426	298	602	395	486	558	307	299	391	278	429	415	497	291	715	592	327	434
4596	4302	4782	4782	2984	5807	6226	3993	3666	4429	5430	6226	4058	5302	2350	3764	5409	3414	5481	3383	2897	4100	2267	5818	4065	4833	6467	6496	3049	3093	4513	4641	2442	6140	2676	6212	4535	3702	1447	4909	5476	4870	5524	3994	5407	3331	2429	2112	4454	2236
7635	7177	7275	7275	8469	8277	6879	8754	7738	7934	8260	7296	7545	7518	7940	7826	9081	7545	9266	7936	6877	7353	6926	7336	8250	7877	8127	9173	7423	8336	6659	7209	9498	7879	7988	7863	7907	8486	7326	7158	7601	8100	7930	7848	7728	8265	8643	8576	8303	7948
1601	1215	1525	1525	1531	1870	1414	1286	1083	1365	1601	1551	1339	1319	1102	1196	1383	1346	1580	1274	1173	1480	1707	1831	1669	1407	1220	1618	1461	1666	1373	1730	1794	1695	1402	1732	1420	1532	1075	1468	1506	1602	1607	1645	1623	1981	1660	1584	1318	1730
567	325	1140	1140	466	541	778	1379	1461	1677	2412	1463	1263	1017	1060	1007	646	1122	1055	1180	1204	1381	1302	1039	544	1482	1137	292	810	1024	5541	5065	1898	3466	8031	2324	1280	1211	1743	1452	1312	1778	923	1384	1332	1027	1250	680	1242	561
798	1801	1905	1905	1149	1355	1238	1664	284	893	1830	1727	2218	2300	3196	2541	1746	2159	2534	1488	1734	1416	1654	1925	2589	1648	2392	1653	1447	999	1459	2360	1504	1661	2588	1475	1699	2429	2908	1282	1126	1966	1353	2109	2255	1214	935	751	1995	928
4487	4084	2848	2848	3278	2922	3680	4366	5441	4370	5042	9484	25193	11537	16581	27048	74719	545680	3344840	112458	27994	11265	7645	6343	20804	2634	5348	2414	1210	1590	1495	2763	2379	1659	1909	931	1384	1943	1937	295	860	999	1970	1835	1488	1540	829	1469	824	1754
9471	5065	4668	4668	15074	12863	9858	15519	12641	11550	8673	12482	10002	11969	13144	12863	5384	3362	13312	12012	14548	8426	8496	14241	10126	28580	44937	28337	20802	8036	16020	11556	11944	13071	12244	13763	15873	19539	14212	14465	12739	21125	15203	14120	8618	13855	15235	21720	19040	14103
8435	8213	6139	6139	12372	10687	4695	33232	23052	11704	6138	11982	10427	10946	8175	11036	11549	2259	11572	9545	14687	12903	14120	47259	26010	22885	31999	91917	683643	7101799	273617	77567	41756	22222	34620	41294	16478	19419	14208	9405	5351	8032	4371	10987	9970	7648	13383	10454	8875	10236
3205	3764	2593	2593	3552	4889	10048	10125	5294	6437	4705	4974	5936	2603	7009	7017	3883	3900	5524	8010	3548	2992	11649	4314	6664	8269	6222	8258	4085	6729	3450	4567	1957	8563	4775	8427	6589	7142	4940	5532	3464	7818	9010	6885	3290	8902	7034	7626	11099	7527
14776	14501	16363	16363	32409	19998	22231	75640	40879	59952	116140	571062	1.0E7	934461	132338	60721	41959	81910	30560	19097	20065	19684	17204	12134	11365	7810	9019	13420	9174	8310	11536	6843	8685	10949	10555	6654	9028	12408	13416	8099	8014	10803	7353	7199	9719	6956	10754	14012	58498	15588
48934	50253	49581	49581	50095	50005	48944	49846	49185	49689	49173	48810	48364	48479	49642	50244	49757	49942	49827	48653	49463	49820	49577	49161	49246	48559	48676	48897	49535	48776	48504	48988	49808	48766	47103	48724	47885	49353	48355	49296	48096	49389	48622	48231	49199	48715	49003	50519	50195	49715
7642	4223	2172	2172	5393	3078	3852	3308	3399	4108	4536	4898	3833	4147	4421	4797	4607	3940	5640	6206	7402	4424	5388	6042	5415	3089	2783	8101	5927	10401	36303	15837	17582	52528	66150	291426	4968930	488669	103895	36394	21924	14085	33496	16085	12966	5897	7855	7619	7947	2786
5765	1847	9794	9794	6021	9620	11249	8087	5708	7273	3922	4527	8722	5862	5166	3329	6101	5449	0	1174	5635	7901	8081	8741	50966	17368	29218	103164	3293880	5981827	500551	176223	88654	85432	48401	23843	21198	19818	17421	23297	17555	15449	8053	6709	10980	14693	14982	8598	10005	8780
3547198	198510	67756	67756	55690	41707	40169	16893	8621	16074	8301	11812	17689	6558	8233	7501	5320	14249	9787	6154	6645	7382	9040	7932	9068	9018	6912	7056	9301	2636	2058	8107	7595	3603	6176	8844	12186	33364	11416	5508	2980	5866	5130	5677	5963	7394	10358	4356	3431	6205
8756	15517	18089	18089	19081	21266	64663	40867	53085	114536	776734	6722371	999746	469263	262089	167322	135846	78726	54130	32325	15067	13370	11368	9930	9407	8743	9212	8049	7045	3896	3478	4035	5264	4864	4426	3294	4642	4796	4572	3523	5067	1730	2961	4424	3416	4699	7117	27621	21543	6592
5154	4855	6376	6376	7271	5450	6840	6391	7250	5591	3456	6379	4901	5059	4412	4612	4641	5087	4661	7622	7614	5276	8736	5760	3047	5098	7147	8405	9325	6502	5068	6986	4996	3814	7258	8847	5335	7321	6485	1723	2083	6979	5716	7205	8142	5824	7498	9631	5483	4581
2295	5306	4416	4416	2715	4992	5154	4195	3195	5140	3673	2553	4472	4207	2342	6852	3436	4265	1740	4212	5638	3548	4569	5251	2132	4099	5790	6549	5482	3994	3522	6430	3736	4419	6043	6876	5469	4982	3327	2982	3903	4537	3173	4449	5695	4044	3389	4172	5829	5866
3022	4318	5234	5234	5531	5250	5576	5710	6566	6425	5230	6066	6731	5793	4497	6164	7603	4565	4442	6495	5823	5071	6029	7713	6081	15263	61300	11953	7354	6796	5955	6359	6218	7463	6185	9278	8226	7297	7411	6375	7510	6203	7390	6723	8850	12503	15250	11260	10058	10588
741	633	757	757	644	989	917	938	839	945	1297	1196	817	348	1220	1466	960	1121	1448	1118	693	686	782	944	870	672	811	283	531	732	1207	763	545	293	1121	868	247	895	829	895	117	934	721	1105	481	854	1165	927	510	623
5085	7785	8521	8521	10275	4244	3814	8966	8004	5343	6757	6262	6885	5825	7458	5005	7312	6702	2294	6786	7244	8441	2236	7995	7659	10678	5946	6275	8945	5649	10455	10524	9231	9915	11330	7138	4882	11508	6524	7713	11930	3439	8987	11966	9380	5822	8578	3818	4238	8939
1980	3462	3942	3942	2029	3498	3445	1623	2751	3074	4224	2508	3929	4779	4279	2919	3709	4007	5584	4994	4146	2412	2898	3294	2914	3282	3073	2154	3580	2396	2932	3440	2835	688	3448	3638	4190	4189	4044	2539	4720	3698	2978	2886	1868	3065	2831	3728	3414	4171
3841	11385	9396	9396	10183	9466	12217	5761	10584	10699	13828	7679	4231	8363	7808	15689	11061	9825	7380	4688	12301	14000	9798	7585	10104	8952	11532	10143	10318	12197	10571	10692	12429	9859	12050	7864	3069	7497	8386	12654	11248	9472	9963	9651	4549	5514	8210	9457	7512	10218
5957	9646	11029	11029	8084	9512	13314	11139	14269	8116	16204	8853	4208	15609	9292	11079	10736	7934	11772	12220	18080	12624	15319	4661	8832	11461	5937	9395	12784	6048	8538	8649	10440	9381	11287	8696	12152	11023	7597	11704	10114	8908	13470	8307	14071	15684	11799	15601	14945	7381
258976	155145	131651	131651	70843	49165	26329	15320	12020	13645	9097	7824	8533	9796	7164	6225	4300	5670	4115	4006	2794	2793	3268	2603	4050	3856	5099	4813	4017	3145	3827	3417	4798	10031	32890	7419	5552	4317	3566	2710	3939	4566	1915	4531	2344	3233	908	1371	3074	1751
603	398	648	648	370	426	676	597	488	561	663	514	639	216	543	600	449	634	704	670	433	183	607	662	358	439	596	370	457	355	663	709	285	377	389	600	224	536	587	506	326	738	391	490	608	376	434	339	624	694
15841	16493	16076	16076	15923	14973	15058	14785	16002	14993	15270	16038	15073	16091	15832	15959	15733	14960	16147	15429	16385	14897	15811	15581	14996	15867	15848	15951	15270	15585	15108	15325	14611	14912	16110	15925	15485	15834	14986	15795	15653	15970	14863	15773	16030	16183	15573	15749	15256	15270
5550	5632	6639	6639	7350	7359	8028	4953	5823	8163	2724	7229	6963	5002	7503	7995	6413	5172	6906	4878	3432	5256	2406	4456	7287	6402	4239	8992	5116	7119	10621	5719	3695	5118	6720	8233	5615	3073	5223	1927	6734	3444	4068	5527	7640	6872	5011	4094	6631	11224
12983	9051	9552	9552	12960	11018	9247	9721	12210	11692	10134	6766	10690	7729	11183	11339	5588	12902	10208	13227	7074	10378	11584	14367	12034	11518	8802	8064	8913	12792	14422	8277	10682	7312	10935	8665	10609	13164	10574	9901	8394	7377	6511	11642	7705	11548	9401	5341	12574	11174
3052	2163	2993	2993	2251	2124	1525	1638	2206	1949	1484	2531	2353	499	2766	1802	2343	2528	2658	2309	1992	2856	436	2988	2920	2524	492	2859	3081	1119	2563	2575	2782	2056	3498	1748	3621	2679	2417	2756	2264	1666	2296	3491	2670	2412	2377	2606	2972	3074
13636	8634	12916	12916	8615	12172	7604	8633	7074	9840	8860	5894	6411	11234	7895	5088	9982	12399	13883	7721	42672	9870	6502	10526	8677	10869	6890	5140	7719	8244	6931	5785	4439	7060	10903	8928	7604	11551	2415	6678	11775	37454	41422	17689	11188	6445	9214	6696	9053	8174
174	266	896	896	481	3778	5192	4964	17455	17734	9391	19078	89857	3602605	798594	96625	36736	16758	29463	10079	9737	3594	5038	4574	4473	3898	3243	1902	1964	2355	2445	1213	1700	1386	1138	1335	1323	1457	860	1275	715	1690	1406	1896	1204	1114	847	1066	1334	1695
6726	3476	6536	6536	4587	3569	6759	5741	5485	4872	8455	5567	7347	4630	3353	5333	9124	7623	6800	5977	2044	7871	3639	7165	7608	6010	7317	9156	3564	7713	4926	5575	4905	8438	8147	7412	4650	8215	5720	2819	3568	3820	12305	6589	4771	8804	1335	6722	5003	6086
58052	65271	131999	131999	491936	5266219	746221	106691	45841	25241	22049	40145	20975	11243	15406	21331	10997	12640	20634	9772	7979	8120	8187	7195	9639	10339	9602	844	4606	6966	7969	8894	9309	7630	8426	10519	5949	8518	10831	8530	12108	35712	15348	11451	14106	14186	13836	13031	17848	20964
540	512	498	498	444	352	336	329	398	344	484	342	412	714	652	310	532	437	625	349	191	273	248	453	338	518	382	233	221	409	640	729	600	546	414	349	485	430	567	342	500	461	284	344	351	371	144	298	241	119
2652	5130	4824	4824	5894	4581	4941	5074	3467	3788	5239	5297	5260	3794	4393	3346	5066	3076	3018	3048	6228	6011	4668	2753	3738	5745	3897	5154	2684	5677	6472	4572	3775	4143	4697	4030	5695	4095	4641	2877	4159	4481	5262	4795	3842	4588	2616	5820	4854	3245
10914	17658	9651	9651	5154	7556	12793	20697	18740	16527	13888	18918	11136	19509	15024	15005	15049	17810	9671	20718	11054	11986	11313	19468	10194	8943	13528	14111	19825	17066	10039	23664	13543	16385	13740	9630	10492	13827	19067	17157	19629	5369	14456	15432	11764	14587	12606	14594	11683	17000
5718	6129	6861	6861	5109	4559	3929	6615	4273	4516	4659	4155	5518	4919	9174	9293	6322	6672	6178	6133	6508	4556	5782	6846	2555	7102	5508	8185	5433	4913	5549	6868	4714	7086	7302	5913	7599	8562	6222	5920	6895	5813	7758	6989	6617	4938	4861	3937	6103	5618
65627	45753	39386	39386	32025	35559	36198	24561	27623	26403	26091	31680	25003	16408	19902	24420	25485	115291	36995	13352	17548	19205	22005	20433	15672	14688	17849	22318	13525	16745	20382	93535	24455	18323	7070	10098	16701	10990	18149	15534	12363	7015	10075	21992	14975	19899	18675	11530	15674	15741
22937	23110	23254	23254	23029	22991	22924	22985	22979	22935	23106	23141	22944	22910	23024	23009	22960	23255	23157	23078	22695	22994	23140	23063	23074	22953	23100	23044	23019	23259	23135	23130	23004	23169	23326	23129	23085	23045	23178	23112	23029	22897	23107	23181	23268	23132	23075	23078	23113	23065
4983	5455	5461	5461	3793	4725	5533	4303	5628	3815	4741	4523	4657	4507	6754	4984	4106	4199	5166	5515	4344	2874	5166	4015	4329	5110	4233	3859	4232	4578	5331	4948	5437	4046	4032	3669	3699	4277	4807	5112	4584	4593	3847	5231	5346	5771	5414	5095	4368	5227
15876	16734	16679	16679	16351	16658	16172	16717	16974	16853	16259	16323	16692	16230	16553	16590	16397	16468	16630	16426	16762	16471	16151	16382	17102	16546	16484	16615	16267	16502	16617	16174	16856	16424	16515	16097	16259	16655	16478	16604	16451	16568	16671	17240	16955	16696	16085	16810	16880	16438
8134	8264	7477	7477	8358	8905	9616	8961	9435	7713	9826	9117	7989	7942	8536	9133	8392	8379	11015	9187	8071	9104	8383	9384	11233	8885	13395	9620	10271	8219	8764	8079	8023	6587	8614	10268	10225	8806	7228	8212	7905	8467	8634	8424	10005	8844	8995	9158	8000	10105
6957	9238	6481	6481	4393	9076	3027	5409	6283	9304	6737	6624	9467	8478	8350	6901	8620	3269	10808	9524	6131	4279	10194	9675	11759	4098	3819	8519	8349	9771	8883	7407	8076	7758	8957	11073	7065	7497	2141	4401	4484	10810	9380	8964	7519	8379	9380	12491	7930	4431
384	969	580	580	362	388	580	690	751	730	779	813	489	733	835	457	770	884	723	827	596	1093	709	715	451	279	848	500	555	851	641	602	538	679	591	96	551	941	951	969	990	276	177	715	856	412	728	499	473	556
832	1098	1082	1082	1355	920	922	5376	2084	1483	1288	1386	952	941	827	970	966	1279	842	1100	1690	1224	986	1591	1377	1058	963	1245	872	955	1012	1212	1007	1259	1392	932	674	1437	1140	1037	1056	1148	1293	1066	836	938	875	966	1348	1162
7970	6931	5319	5319	5616	6259	6511	6250	8081	7804	7677	8797	7177	9341	9348	7634	9397	7565	6909	7500	8910	7852	7346	8439	7982	6168	10670	12086	8717	9812	10513	9660	11342	9705	10021	10653	10742	9081	6872	10759	10727	10204	10641	9494	9658	10768	13265	11606	11261	10623
6488	6458	7787	7787	4156	7004	6766	6803	6758	6085	2413	3890	5895	7433	7826	8589	7738	8514	4080	10369	8994	4117	8314	7521	4246	3241	4095	7775	6385	7401	4116	3039	7289	7337	5191	7292	5352	5861	3988	6648	6132	7780	6383	2609	4823	7472	1995	4593	9316	4405
1721	1525	1678	1678	1756	1627	1729	1832	1691	1666	1813	1796	1619	1748	1959	1821	1618	1755	1841	1800	1384	1643	1718	1951	1876	1969	1801	1894	1712	1615	1908	1909	1645	1929	1794	1688	1819	1698	1661	1751	1772	1779	1691	1802	1855	1724	1759	1831	1679	1663
8797	8932	8614	8614	8698	9233	9164	9276	8971	8965	8889	9185	9194	8820	8985	9032	9043	8768	8999	9141	8880	8638	8737	9239	8382	8896	9072	8656	9060	8998	9079	9203	9277	8964	9128	9664	9087	8860	8900	9110	9047	8755	8791	8343	8837	8788	9159	9083	9179	8859
6114	5685	3951	3951	3026	3041	4603	4232	4121	3936	3750	4461	3863	2252	853	685	2691	2595	3473	3536	2452	4324	3322	5420	2439	2884	1420	1843	2840	2692	3574	2249	3197	2120	2730	3698	4109	2691	1380	2751	4690	2989	1477	2625	438	4033	3904	1879	3910	2931
3081	2187	1930	1930	2319	2449	2069	3359	2360	216	3554	2390	3295	2879	2907	3686	3431	2084	2849	1862	3123	3666	2998	3272	3764	3521	2730	2864	1821	3018	3472	2951	2153	2930	3645	2087	1965	3135	3811	3980	2289	2628	3347	2986	2450	3523	2748	2391	3064	3034
4453	7721	5992	5992	7764	6015	8064	7119	5461	6783	2086	4876	5249	2449	4986	4852	6222	5805	4433	5842	4359	7136	4037	4532	6422	5096	5548	6087	7089	5647	6225	5080	6663	6023	5548	5420	5064	4670	6554	5225	4876	4320	6202	6058	7122	6178	6160	5978	3037	6933
1469	1515	1866	1866	1423	335	2595	1643	2508	2183	1551	2323	2410	675	1669	662	1651	1317	1843	2021	1171	1811	2207	1698	2045	2011	1457	1300	3151	1913	1635	2421	1618	2227	1043	1509	1152	1220	475	1761	1981	2072	2155	1562	2589	1661	2616	1829	690	1889
3743	1645	3640	3640	3751	3064	3100	5634	3058	5443	4321	2889	3795	3572	5189	4140	3969	1797	3861	6029	5033	3615	3108	3542	4607	3560	3724	3124	5290	2109	3041	2975	4375	4442	4246	3970	4019	4368	3939	4325	2344	2398	2713	2225	3025	5630	4777	5918	6878	5803
6613	6440	6071	6071	6461	7500	7092	5972	5363	6720	4464	6950	4859	4218	3746	4906	5847	7699	5392	5466	4271	4557	5217	3938	4503	5111	4799	4705	6835	6857	6524	4754	5903	5005	5091	4367	5471	6421	7401	4762	5227	4457	6299	5191	5386	6458	3163	3194	7534	5083
2030	1814	615	615	1680	2302	2229	1766	1646	923	1167	2422	2798	1142	1598	2346	2334	2020	3022	1512	961	2257	0	1947	2054	2842	1856	1904	1714	1776	2992	2286	1591	2072	2502	1699	2001	2392	2333	2158	2133	1008	3671	1790	1754	1515	1581	1132	1710	1111
1429	924	1113	1113	1461	1809	1400	1624	1067	1313	1064	1336	1084	1179	1265	1712	863	2250	1659	1136	1698	770	1217	1392	1236	864	1422	1336	1545	1872	2166	1371	1710	1130	1418	1372	1682	1778	1089	1245	1262	1077	1208	1378	1150	1671	1520	608	1716	1073
2258	2422	282	282	1356	3836	1895	3761	2527	2702	2173	1139	2200	2773	2115	7822	4980	23821	4062	5220	7072	17621	47220	1260207	2589798	108847	35737	22131	14068	11019	25471	12001	9140	5263	3753	3595	5075	3213	2773	2922	3295	3088	2609	2706	3689	1976	2114	2369	2293	2115
26489	40192	40988	40988	30812	34762	39218	38976	32156	20664	27807	19272	18768	27597	17186	27526	8351	34565	41035	34214	27101	22659	23325	16745	15984	22707	23036	37543	10718	25066	22988	25677	19691	22395	26587	19270	26496	28518	17912	13209	26552	19307	24495	28872	27605	19041	26669	24431	28487	28502
164224	60392	33064	33064	39322	30507	13726	9643	15073	6262	2434	2310	3368	3443	3113	3054	3418	3110	3207	2679	4354	2100	2567	2336	2006	2734	2687	2270	2051	1917	1665	1970	1738	2199	2549	21419	16691	2452	1979	1898	1873	1777	1482	1860	1876	1469	1531	1338	2466	1602
1523	1668	1586	1586	1512	1630	1729	1622	1576	1509	1619	1346	1365	1777	1549	1349	1231	1515	1804	1729	1868	1585	1544	1316	1430	1599	1562	1405	1479	1520	1493	1658	1666	1742	1688	1550	1535	1432	1636	1601	1536	1414	1355	1604	1645	1487	1517	1624	1658	1787
169	841	550	550	309	530	241	466	597	212	528	519	696	596	466	360	549	717	468	0	430	373	540	588	545	628	452	272	736	657	623	588	520	433	666	887	575	361	396	535	707	601	378	518	513	455	220	317	651	910
6195	10684	70470	70470	13449	5868	4872	7043	4010	4729	5115	6243	6455	5043	7626	6739	7253	9343	8209	7535	5464	8058	9250	16125	6627	8710	4864	11466	13643	12258	14246	26219	24766	97774	40093	39742	62711	138297	477673	1.0E7	2268903	292013	105496	55783	38127	38095	73157	25425	15717	12488
10756	9396	10777	10777	6532	10971	12150	13321	14049	10409	11763	15064	11990	7420	10388	11127	8857	7824	15936	13079	8388	8365	13020	12712	16841	16980	12234	14211	7999	14964	9977	10261	9333	9887	8159	13200	10653	11109	13473	11097	9359	8514	16041	12982	13693	13573	10642	10198	10776	13609
293277	218586	133668	133668	100055	78374	50424	38419	29540	29636	22676	17760	23670	20169	18620	13408	15490	17016	13542	8526	5213	10070	11168	10911	9517	8649	7857	10823	6305	10004	11451	9210	10352	13870	34289	56195	25256	11421	10921	7561	9366	4966	5619	3832	4629	12884	5561	7965	5663	9285
3812	3027	3609	3609	3900	3224	3508	4024	4943	4732	3668	4295	4251	3026	3577	4674	4052	4712	3357	3332	4356	3176	2751	4117	4447	3600	2388	3749	3976	4015	4158	3792	3289	2989	3009	2764	4007	3290	3957	3647	3597	3122	3289	3157	3124	2986	3783	3550	4082	1920
693	1316	1059	1059	768	527	825	683	1215	634	679	819	676	785	985	1021	1337	1651	623	919	784	758	1151	1249	726	1392	1199	920	913	931	850	691	979	1367	1077	920	839	1025	1138	1192	736	521	716	703	761	825	696	939	1050	1178
3541	3544	3722	3722	3846	3876	3920	3810	3728	3870	3970	3626	3682	3670	3904	3681	3518	3374	3839	3748	3801	3694	3712	3845	3681	3651	3959	3889	3802	3767	3698	3715	3698	3613	3915	3744	3798	3785	3835	3870	3899	3824	3895	3883	3575	3815	3778	3591	3651	3762
12295	9450	12251	12251	10853	14105	48285	67748	40497	76362	286280	1.0E7	3694422	267409	106926	57701	95635	40413	21178	22169	21704	14463	9435	9212	14108	12031	12694	11057	14036	12114	7767	7808	4359	3500	6037	7177	5969	10363	5793	6824	7590	5781	6327	3345	3662	8128	9705	68485	11714	7532
2542	2087	2843	2843	2372	2793	2786	3116	2592	2818	1897	2561	2018	2295	3114	2933	2580	2525	2398	2695	1835	2043	1656	1929	2330	2283	2305	2009	2549	2398	2452	2876	2409	2733	2198	2968	2089	2700	1762	2171	1965	2512	1847	1583	1291	1199	1798	2199	2018	2885
342	487	568	568	145	598	443	226	648	536	508	613	696	651	902	529	441	361	460	332	548	473	507	269	570	440	571	445	507	586	333	387	326	479	443	433	459	538	436	266	366	438	501	609	744	407	462	511	268	483
12736	12855	13720	13720	15342	13912	11771	13631	13356	16527	6089	11768	12165	15133	31078	16529	18074	22792	39262	251712	3129300	194907	63336	29937	21284	19668	35055	19383	16811	18373	18310	13427	12609	14316	13210	12506	14257	13541	12642	13791	12549	12651	14441	14321	13242	13934	14050	13517	12781	13562
2734	3977	5267	5267	3220	3797	2668	3248	4421	2757	3261	4745	3472	3649	2909	4022	3985	4384	4257	3697	3595	3008	2034	3214	3882	3972	3788	3006	1600	5201	4357	3825	2842	4035	3726	3250	3923	4387	4612	3541	2207	4053	4413	4042	3883	3895	3707	4612	2620	1971
14038	11607	7168	7168	7497	8878	11339	13272	9789	11215	11210	11608	10227	10175	8477	8176	11684	10437	10062	12476	11788	11355	11475	13078	6184	10047	5884	5744	9731	12598	11822	7928	11676	6740	8081	7300	8900	4556	5030	8124	6695	8997	8996	8783	12456	8821	8342	8187	11528	7402
7367	15020	3546	3546	9377	7446	5261	13804	7983	8139	4856	11496	9609	12616	14168	7232	11978	6796	10423	10720	2251	2604	9896	10090	14973	10382	8497	10277	7416	9736	9702	8430	10116	4704	14090	12973	7182	10241	9741	12644	11187	11484	14060	10946	12583	6239	13494	9290	10654	9846
3068	4801	2289	2289	5420	1341	4285	4224	4851	1040	2235	638	1773	5300	2703	6027	3871	2717	2415	2109	5476	6696	4353	4871	3326	5991	3630	3580	2966	3289	5222	5394	5557	3138	3073	2588	5322	3091	1750	6021	3226	4229	5533	2148	3526	1394	7525	5848	2151	5510
862	867	708	708	942	1457	1554	1085	1152	625	1004	1218	1440	1104	1001	1398	699	871	877	1032	1162	741	1171	1361	264	1377	893	1645	1217	1177	727	1024	1642	726	1228	1853	885	1149	875	1483	916	1449	1150	1612	1335	1307	1860	881	1270	1068
27178	54159	294031	294031	5571313	500206	66595	26448	16444	48641	18528	6011	6658	5857	4944	2325	4368	4387	4148	2438	2030	3050	3444	1700	4638	4171	2569	2636	1792	2658	3257	3173	3608	1995	3868	1653	1633	2731	3203	2518	27329	8789	3342	2706	2483	2268	1721	2393	2350	2147
19935	32076	32789	32789	16055	39307	27492	24308	38150	37525	15921	26368	26501	26811	29236	20774	33562	28231	27592	31555	6828	19187	35200	15248	25218	18064	27257	25687	22375	20867	22648	26669	36802	17329	22945	44655	29643	22176	29873	35571	23468	33706	26986	30645	13769	19718	31011	28311	20620	26017
9331	7153	7668	7668	7921	5140	6086	7127	5676	4758	8865	8579	9833	9712	1766	6521	6090	8030	8619	7540	7813	7321	7349	7179	5992	5779	7057	8140	10041	8107	6764	7263	5955	3546	6947	4833	7644	5002	6626	4221	6914	8996	5231	5388	7727	5112	10102	5077	7550	8555
1615	1573	1994	1994	1298	1719	1619	1711	2251	2597	1054	1661	1120	2376	2502	1853	1954	1511	1440	1813	1779	1575	2334	2068	1762	1486	1119	1491	1736	1624	2194	1290	1910	2101	2247	2373	1597	2072	1077	1557	1288	1236	1459	1290	1160	966	1352	2543	2171	2905
657	1166	876	876	728	1365	1211	1148	565	782	1374	546	994	1035	293	1123	1132	669	731	811	730	1075	1017	1049	1012	285	536	613	751	198	571	1116	1050	601	953	780	663	563	1062	857	739	803	944	316	566	1254	592	682	1220	611
4244	4324	4388	4388	2173	2375	3462	3979	1132	3585	3455	3144	3997	3628	3725	2500	3543	4700	3473	3634	4627	4806	4045	3455	2845	4014	4023	1648	3909	4209	4412	2981	3472	3991	4954	3352	2942	3093	2608	1692	1257	2398	4132	3829	3374	4084	3599	2159	3387	3440
4001	1971	2636	2636	357	2954	3648	3300	3147	3232	1644	3433	4406	2683	1675	1770	2847	2616	2587	3289	2492	3385	3682	3936	3905	4672	4717	3631	1634	2955	2657	3775	2522	2319	3461	2352	3614	3183	3450	2358	4713	1916	2226	2912	4103	1920	2640	4289	4353	1487
1131	1177	1349	1349	1099	1549	1176	1200	1125	1629	1326	1074	1176	1389	1124	1282	1011	906	928	574	1121	1399	955	1023	1007	1172	1484	1322	1157	1407	1272	1256	1005	896	1250	1266	1209	1520	1072	933	977	1283	983	1466	1491	1212	1358	1243	822	1184
2315	2432	2094	2094	1490	2017	1804	1630	2351	2167	1921	2186	1927	2027	2031	3189	1623	1880	1357	2274	1590	1610	1679	1892	1518	1671	1835	1994	1794	2305	1665	2203	1821	1968	2236	2506	1828	1697	2073	2386	1649	1962	2086	1921	2393	2120	1666	1868	2304	1868
5548	4047	9013	9013	6680	5286	2949	2062	7428	7635	7204	2171	5198	4123	3353	2986	3785	4411	2578	5899	5522	2878	4119	4460	4263	4671	4595	6076	5613	6624	5007	6846	7338	5807	1677	1219	4238	7611	3294	5986	6001	4607	6594	3970	3225	5173	4367	3666	3940	4047
4935	27997	12001	12001	13506	81908	16689	5077	2186	2935	3247	2941	3143	3255	2336	2795	3344	3291	2169	3116	7152	4627	2702	1241	4445	6732	5495	6887	18540	18088	12485	18753	43318	36528	67168	176838	2984186	3325227	383133	132456	73401	68859	40390	21236	14650	13852	13679	8887	5185	7998
4902	5613	986	986	5805	4807	4347	6528	3796	5352	6484	3588	5081	3506	6793	3667	5011	5382	4331	5952	2933	7328	6303	6007	2367	4342	5513	5014	7624	7989	6833	3495	4632	7719	7880	6598	3777	2180	3339	3302	4410	4643	7496	2041	4523	5252	3955	1400	2456	4171
16376	16599	21235	21235	30264	26145	19332	15159	30582	29675	32534	22551	29486	29444	29416	33257	23296	30248	21752	20974	24575	29087	26696	16727	23685	33266	22434	22814	37195	29634	21006	23397	33557	30191	27994	17497	36031	26876	31597	24302	30480	15478	25760	17248	29249	30887	26681	26129	33833	22370
4216	11861	15617	15617	11479	11633	14552	11279	12476	2866	5873	8832	10031	4798	17246	8683	11379	13122	8772	14234	12705	14262	11303	9315	10078	6042	14090	12160	9835	12921	4956	7064	12294	8813	14139	13554	8529	9494	11547	12047	17609	14943	8041	12742	13654	9522	7079	16290	5028	10094
1830	1229	1371	1371	1535	981	969	1187	1116	528	1269	994	1195	688	694	610	964	1263	1254	1278	1409	1158	1190	1334	1129	1669	2070	1246	1021	1767	1880	1617	1234	947	1192	1392	2179	1539	977	846	1859	1316	1322	1428	1381	1099	895	914	953	1532
6648	6474	6903	6903	7955	9625	6590	6974	6462	7264	7385	10503	48540	9672	6674	6730	5316	6366	4892	5309	4324	3334	4708	5819	4243	5188	6876	5296	4094	5282	4185	4145	5445	2799	4774	3194	3233	5208	5262	4887	3109	3330	3749	3766	2729	3355	3091	3914	3621	3457
7170	10052	9523	9523	9003	9278	8974	7334	7850	7927	4908	11561	12694	4761	5657	7305	10129	12645	5362	11031	4624	11654	11453	3833	4547	9386	6505	8827	11249	5057	8537	11103	10391	10279	11557	6398	2125	6770	5929	11440	5403	7689	5873	1691	4184	11579	8094	10751	12928	7393
1382	1572	1489	1489	1897	1714	1231	1069	1306	1498	1766	1228	729	927	827	1383	562	1341	955	1252	903	1889	822	1500	637	874	724	1148	1560	1274	1214	1214	486	1550	921	823	601	543	577	571	999	911	824	1307	918	1674	1279	1478	1086	1646
6610	11693	8306	8306	4288	6515	3484	8581	7551	9256	7814	9071	8191	8770	9018	7585	8945	9329	10911	7876	7567	8210	8080	7197	6031	6143	5721	6501	6580	11558	5122	7364	6226	9626	4749	12867	9849	7303	7555	8919	7079	4750	4589	8114	7138	7129	9098	5302	6057	7763
20330	20639	21144	21144	21409	21869	20816	21033	20591	20934	20454	20763	20750	21002	20829	21459	20942	21349	21090	20523	20996	21305	21157	21738	21015	20713	21290	21811	21208	21105	21019	22235	21268	21285	20787	20987	21356	21673	20978	21163	20641	20337	19911	21316	21030	21949	20949	20791	20091	21432
5253	3517	2706	2706	4226	2251	3989	1382	3185	1751	3414	1183	1982	2645	2398	2251	2872	2730	3370	1152	3863	1735	2254	2587	2523	2032	4054	3317	4421	2419	1678	3740	3176	2757	1870	3020	3147	2763	3223	2417	4697	3235	2319	4022	2947	2548	2242	555	2238	2864
90747	36338	19915	19915	35089	21232	17516	20377	11495	10107	9029	8845	8174	11826	11669	7887	10345	14298	8097	7371	4242	5291	4529	5351	8035	6320	5820	5535	5294	4505	6575	5335	26302	55685	6789	5896	5679	6760	3946	5876	6258	4123	5706	3775	10470	4933	3279	6658	3787	7290
10110	13706	9790	9790	18370	14156	13510	24757	14994	17480	23922	19731	20695	78752	49097	17306	20020	13263	15487	9966	16080	16018	12785	11429	26656	18713	20804	14040	11153	25003	19411	14764	21400	24812	28978	21974	15714	19150	24235	27866	34478	27319	32636	35283	45059	65044	85184	157407	333121	1456022
15325	15528	32256	32256	18186	23845	36032	178963	3377569	637382	322732	211473	144958	123324	85050	63450	64037	46705	35110	26831	22748	19074	13968	12644	11420	8975	6218	6918	7202	5957	4826	4973	4124	4279	2142	2052	3998	3961	2122	3223	3942	3704	1317	12539	11675	3807	4343	3093	3864	2276
29470	18954	30583	30583	23227	8835	7855	5657	3575	9187	6851	4481	4030	3259	2347	3768	3151	5268	6724	2409	1797	2707	3630	3372	3851	2564	1363	2582	813	2457	4264	4053	3566	5151	17722	25785	3826	3792	3069	3854	3354	4329	4869	4234	4733	1380	3406	3842	3928	2509
20130	40709	23471	23471	23782	17504	15946	18977	21191	17164	14005	19831	19559	18894	20512	23050	20785	23703	22004	21416	14725	24467	19017	20512	22092	25341	18075	14254	20910	20655	18536	20900	25433	20453	24315	18444	21330	18510	24465	24061	24516	13896	24301	21697	18932	16604	18164	21795	24178	19766
4575	8380	10534	10534	7159	3899	6118	7394	8581	9482	8017	6797	8030	6400	9466	6224	4799	11507	59567	20642	8917	9711	6577	9724	9409	8763	7934	7166	3791	4975	5091	7085	7924	9364	6950	8860	6775	7634	7540	3981	1130	7396	5649	9166	7731	8661	8731	5871	3010	6522
19588	19613	10036	10036	16002	20825	11778	19695	15294	11976	14753	12356	14911	19924	14291	18740	16702	9948	4360	17856	28936	18071	19236	19741	13545	12892	18904	14549	21613	19202	24087	9313	14884	13138	22455	20017	17555	24010	15268	11833	10593	20767	22051	19161	22188	22569	43606	39505	27886	32792
2293	2191	1429	1429	2051	2614	1545	2537	1043	2087	1604	2342	1544	1759	2509	1952	1598	2800	1812	2307	2110	2270	1917	2365	1594	1954	1591	1113	2044	2357	1859	1875	2572	2458	2010	2438	1783	1166	2045	2073	1312	2083	2360	1949	1682	2418	1370	1446	1840	1799
11680	10203	14020	14020	11061	15437	15251	10488	7820	14931	12878	13093	14122	10360	22279	100386	23862	18985	13846	17510	12843	8971	6485	5565	15901	6870	5463	7364	13097	16054	12084	8320	12302	7956	11114	16289	16603	16830	30295	17235	10638	10536	16503	12756	13370	9573	605	11149	10794	12148
11976	5319	3839	3839	5107	3655	2822	2490	3054	3475	3072	2542	1934	1032	2156	990	1615	1582	2925	2331	2849	3165	2861	2469	1531	1186	3119	1878	3201	3055	9192	17938	3969	2511	2222	2466	2763	2938	4139	2284	2846	3639	2156	705	2858	2090	869	2110	1110	2385
788	609	990	990	1095	483	1020	860	980	1174	1209	1009	774	861	502	490	861	738	720	889	1103	931	420	780	675	809	849	973	929	947	824	678	809	881	959	851	1040	880	822	665	850	737	915	887	961	1058	499	1003	638	800
8039	10455	14619	14619	13686	22240	11998	15128	15359	18988	9120	27358	17048	23281	13888	12249	18049	12894	22340	17542	24557	9923	12478	13700	15328	12640	26560	7898	12695	23725	9889	0	18797	16977	14690	14720	11512	17991	7355	19822	9903	8824	12332	34167	4475	12162	13628	25374	10804	18552
11106	7532	8603	8603	9912	11827	7781	11106	12706	4094	13981	11440	11415	10824	8304	7733	12378	6087	10760	11516	4695	5714	8083	16657	11879	10487	13489	13252	14996	11835	12696	10641	8966	9837	14424	12889	14602	12319	10880	9996	8504	9568	13475	8987	13967	14486	9370	14377	10655	16046
1346	999	479	479	1090	1144	2421	1363	1604	1684	1152	1202	1176	769	1928	2457	1572	1802	1604	1541	1682	988	1002	995	1851	787	2128	1102	1384	1452	1183	565	682	1932	2145	607	1427	2182	1342	1988	1668	1453	1845	1623	1075	510	2045	1025	1230	1111
3569	3596	4068	4068	3717	3201	3467	2852	3541	3317	4138	3888	3611	3833	3988	4219	3634	3697	2334	2602	3297	3881	2738	2635	3464	3495	2321	3536	3528	2711	3494	3774	3033	2867	3433	2810	3255	3732	3795	4476	3689	3350	3453	3697	4230	3867	3455	4069	4010	3261
916	909	849	849	1250	1619	1028	1002	1004	579	642	732	653	1022	863	973	941	625	814	1114	1200	853	1204	894	566	704	862	831	1070	538	1105	1132	965	707	976	900	677	1006	1223	452	976	662	830	1112	1141	697	584	780	882	337
4985	5209	6680	6680	2530	3857	3320	3994	3844	4717	4504	4589	4386	4317	3891	4370	2739	2311	4218	4000	5701	3358	3159	3900	4670	4068	5586	4043	2008	2659	5134	3609	4275	3651	4025	4991	3246	3335	4439	3683	4539	4886	4340	4500	3135	5874	3652	4700	4799	6545
11488	14154	18058	18058	11980	17704	8331	9111	8911	9953	6494	10768	11926	16264	11600	13692	9530	12708	16475	12812	11951	15469	12665	11365	10560	7246	11239	10473	11356	10687	9410	8045	7062	16367	14050	13365	14131	6842	4570	10338	6198	18227	9127	1966	9262	13668	15257	8989	6259	12295
15778	9348	1513	1513	11531	18823	19075	15729	14336	12165	19344	15162	11860	23535	8173	11660	15897	10434	16377	19755	17463	18468	16226	18217	18239	13609	25758	12831	20430	17799	17480	18194	19894	17550	19899	16103	15562	20649	18906	24029	23917	9822	14277	18220	12487	12863	16695	23046	23892	15773
2490	2994	2192	2192	2692	2529	2776	1887	2636	2691	2014	2278	2777	3145	2817	2697	2687	2699	2756	2742	2967	3035	3409	2969	2676	3135	2938	3082	3097	2423	2775	3042	2952	3140	3031	3549	2339	1997	2842	3020	2994	3076	3250	1964	2716	2833	2684	3394	2674	2725
33316	24576	37579	37579	22321	17836	7070	1488	12630	11635	11812	8790	9737	25045	40920	10979	8710	5264	6742	5738	4164	3937	4236	3290	3868	3288	4048	7032	4999	5523	54412	59159	10021	7211	3627	6106	6946	3549	2800	2772	1563	2800	547	2290	2428	2665	2508	2000	2704	2536
968	1677	978	978	795	535	1325	1254	693	1486	777	966	877	634	1195	633	430	1347	1188	1144	692	1362	604	537	1569	1556	715	616	1273	798	1399	1222	1204	1539	1039	776	1475	1046	549	1275	1458	1525	1528	1072	1842	943	823	563	1215	886
1403	2215	1113	1113	1153	1291	1270	1653	625	1852	1633	727	1578	1030	1260	1710	1588	1551	1696	2139	1897	1580	1425	1379	1997	2186	1542	1823	1083	2258	1507	1913	1070	2115	2038	2022	2612	1851	1702	1073	2147	1844	1256	2200	2686	1568	1276	1660	2229	1815
9804	7452	6374	6374	6866	7513	10354	8035	8815	7846	8064	7235	7325	8781	8131	7731	7055	7005	7885	7041	8839	7813	8530	8394	7750	8312	9547	7322	8057	7384	6854	6992	8416	7577	9991	8242	8974	8577	8591	8426	7885	8069	8764	8346	8359	6970	6657	7118	8351	7104
2094	3311	3024	3024	3578	2705	3466	2081	2008	3556	3413	2565	2904	2992	2591	3066	3340	2733	657	3430	3650	2876	2496	2305	2696	2465	2220	2979	2855	3175	2314	3761	4025	3238	1910	2389	2280	2234	1373	2609	2384	3794	2947	3723	4730	2133	3266	1917	2870	2858
1371	1730	1345	1345	1138	2099	1323	1316	2030	1982	1556	1355	1813	1118	538	1010	1384	2628	1754	1686	3116	2586	3558	1998	1168	1558	2296	1862	1804	948	2416	2208	1788	2405	2371	1653	448	1373	2424	2714	2016	2289	2937	1784	2237	2385	2241	2438	1546	2322
1079	4111	4090	4090	3407	4296	4916	25090	54027	14889	6298	4059	4283	4533	4801	4155	6006	2724	3656	2133	3099	4148	3812	5475	13459	7660	18399	35791	39172	27466	116092	129702	3365373	967406	100498	37399	22986	34041	14925	8728	6552	5673	5848	4654	4657	5176	4583	4274	3256	2728
1414	1467	999	999	1077	2229	2124	1095	1576	1155	1256	2207	2214	793	1393	1773	1619	1162	647	1702	1381	1723	1730	712	1517	1412	1860	1367	1531	1705	1076	1165	1851	1642	1961	1633	1712	2180	1270	1074	1685	1259	1236	1201	1251	2137	2288	648	790	1314
1110	1675	1577	1577	1390	1306	973	1090	1478	1719	1092	1297	1500	1466	624	1218	1493	1301	1502	1889	1664	1549	1254	1766	1315	1562	748	1343	866	1340	1215	1377	888	521	1504	1783	1489	2054	1800	1026	1389	1357	1375	1341	2055	1014	1658	1319	1347	1472
610	486	532	532	660	694	672	504	593	368	493	576	289	529	721	412	496	389	401	584	491	482	267	421	429	522	672	430	430	581	382	624	411	673	616	401	425	736	629	554	652	441	327	510	387	344	541	370	638	432
24900	33463	48884	48884	23601	24017	9057	11584	8141	14813	14480	16876	13918	25154	15536	17168	28542	15915	9648	8061	14788	17614	15284	8086	20713	12607	11494	13311	17421	4564	10168	9647	18236	39937	17485	12928	10608	17005	15770	16646	9520	10271	15399	21301	21467	10586	12483	2845	12264	18905
6572	7593	3795	3795	6886	9678	6872	4431	8468	8348	5496	7904	4869	6138	8452	9101	13807	10330	12814	4322	5598	6091	8071	9146	5866	5674	5671	8202	11024	6162	9435	3867	7650	4372	4439	8054	8901	8866	8320	5054	5599	8764	9926	6544	7254	8097	6870	6702	8169	4332
825	2307	2339	2339	1871	1000	0	3217	3559	3595	3347	3821	1472	2476	2777	1459	973	2620	2391	3112	2339	2452	1567	3145	3222	1842	1599	1368	1773	2495	2605	1686	2878	3021	2441	758	3511	2522	2410	3322	2793	2829	3379	3642	2624	1836	2011	2465	2239	2666
4859	4704	4896	4896	3019	7198	3254	5047	4791	3438	6058	6667	5635	6120	6460	3765	5697	4033	5329	4785	4917	6040	3484	4420	3958	4003	2497	2991	3735	3524	4134	3888	3996	5443	4633	4548	6479	5813	4365	3974	4699	3191	2775	4981	5844	4513	2464	4144	4321	5686
24684	48899	84735	84735	77901	120771	385679	2448267	4338042	1220901	951008	439620	216310	112352	53707	35843	34721	37655	27656	32825	28938	23370	16098	14865	10733	9474	4648	6933	10356	10513	11704	7795	5892	7173	6925	5134	5363	6976	7959	4963	7412	6650	7019	25145	20095	9797	7393	8190	5789	3576
364	397	397	397	312	387	369	421	371	390	437	375	341	388	451	401	426	397	391	414	395	379	391	419	381	384	372	305	381	296	371	431	371	320	358	405	335	343	351	348	406	273	347	300	351	427	374	351	424	286
1644	1768	1813	1813	1807	1640	1126	1993	1693	1778	1745	1417	1738	1943	1370	1667	1923	1325	1581	2234	1583	1838	1732	1434	1580	1452	1276	1835	1845	1580	1951	1506	2035	1961	1212	1890	1264	2144	1813	2120	1555	1413	1207	1465	1827	2227	1889	1535	1673	2003
24668	23769	20162	20162	17673	15272	12064	14707	21193	22090	31759	25109	27326	21731	20056	8762	22870	31272	17500	12944	25835	20656	30838	24652	33823	14989	23182	26686	29765	34785	28641	15921	11090	17488	20322	17854	19020	8605	17848	16713	23560	15758	23734	14164	17061	17256	24816	27210	24018	23357
939	919	893	893	853	989	842	861	721	563	598	704	917	731	963	821	845	813	871	595	1074	940	860	942	1016	966	669	729	692	864	626	1009	1042	1031	724	622	428	879	874	688	940	961	840	877	978	789	724	820	858	683
728637	9791634	2137506	2137506	1114803	737294	528654	453985	321583	238557	193793	144547	116887	129722	82065	67994	59459	50267	41172	35014	29794	24556	23683	20500	18859	17252	18099	11877	13496	10579	9747	16240	11667	13041	12351	9524	6443	17235	62607	20627	12260	16340	14656	17655	8549	7405	11135	13948	10621	9908
2663	2962	2573	2573	1583	917	2341	2979	2752	3075	4115	2008	1936	1446	1919	1638	2619	2319	2454	3221	2462	2220	2795	1703	2302	2260	2879	1163	2379	2843	2422	1824	1936	1926	1311	1966	1677	3207	3355	2492	2652	1845	2436	2597	2175	1871	2475	1701	2330	2388
8630	5129	10631	10631	7781	12674	5035	6855	3120	6649	11967	6853	21257	2778	6272	9347	6653	6743	8245	9168	8810	6986	4961	8547	6061	8987	5459	7159	10073	7435	8716	9459	6841	5212	8817	11680	12915	8120	4811	8275	7196	9475	8261	10186	10198	6920	5748	4165	3193	5690
4886	4312	6818	6818	4781	3629	2081	3637	4507	2988	5929	4700	5322	2945	4098	1851	3229	2379	3458	3578	2481	4199	3166	4357	3423	4790	5285	2953	4610	4334	4547	2625	3259	4704	2917	5163	2506	3870	4188	5485	3414	3750	3056	2775	4318	2756	4814	5078	4684	4584
4021	3632	3913	3913	2603	2680	4261	6225	4828	2943	5709	2949	4730	4328	3945	3993	5615	4168	4615	3360	5880	3779	4316	4901	4626	4886	4566	4656	3398	3260	4682	2433	5090	3984	2105	3611	4242	3109	2683	2139	2782	2921	4844	3133	4236	4707	5149	1967	3352	5266
3271	3295	2716	2716	3011	2601	3050	2700	3028	2844	2434	3052	2823	2983	2745	2866	3001	2826	2761	2725	2950	2957	2939	2863	2765	2939	2481	2985	2805	2996	2896	2959	2996	2915	2622	2751	2934	2817	2604	2757	2624	2943	2883	2771	2744	2974	2445	2393	2976	3104
2175	2412	2205	2205	1363	1064	1865	2268	1716	1561	1906	2026	1768	2111	2531	2027	2094	2641	2300	655	2092	1195	2386	1415	1754	2114	1581	1479	1928	2085	575	1986	2188	2223	2321	2239	2076	1792	2422	1936	2460	2046	1824	1982	1661	1514	1649	2552	1790	1798
12399	18516	20291	20291	13025	18449	15118	15220	18503	17642	16691	16328	17610	12302	20216	10949	16486	9365	17863	16744	12883	12484	12682	17759	20765	16580	19210	19240	15855	10238	9311	10880	17813	13173	12966	19468	17731	14731	10835	15965	23155	10342	14492	16552	13846	11726	12785	16293	17165	19923
2423	1297	1267	1267	2049	2305	1867	1876	1778	1515	2356	1905	2585	1443	1804	2046	1891	1658	1440	2343	1495	1710	2155	2086	2586	2503	1610	1324	1729	1454	2308	2083	1223	2398	1144	2301	1674	2527	2454	2243	1519	2499	1211	1540	1806	1738	1936	2066	2223	1512
12706	15543	20005	20005	51955	31524	33599	59547	302825	7060376	1564793	327218	90557	29227	55617	22520	19394	15483	10797	15454	10913	2948	5947	6115	6543	5454	7534	7828	6990	9158	6675	4210	1117	3139	4268	5471	5303	5404	4281	5812	6303	3055	4499	6982	7686	9960	42710	12140	5268	1276
5538	2766	3288	3288	5595	3504	4532	3302	4468	3840	2213	3153	3841	3088	5516	12779	12180	13994	49146	131567	1179370	191434	90957	58019	28214	21734	10279	5671	6944	3366	2422	3951	4690	3118	2421	3401	3065	3958	2820	1565	2189	1900	2008	2534	1567	2301	3361	1589	2192	2479
1829	1863	1582	1582	1448	1371	1816	1573	1577	1286	1257	1669	1513	1431	1545	1417	1960	1340	1958	1894	1844	1497	1077	1553	996	1804	1926	1771	1564	1646	1445	1349	1384	1779	2280	2092	1626	1270	1662	1512	1948	1586	1943	1762	2098	1495	1965	1987	1319	1442
2390	2260	2483	2483	1120	1560	1838	807	1004	1017	1207	1191	888	2227	645	548	1695	1178	1698	1206	4685	23990	2820	2316	2068	1210	1347	589	1125	1584	1004	692	686	1660	769	1016	906	1264	810	1047	1525	1398	1575	1108	776	702	1222	1513	996	1173
3988	2863	4711	4711	8092	4624	2888	6876	5343	5439	4968	6151	5973	4665	3012	5474	5931	4234	4678	2895	3644	5586	5721	2947	4511	5376	3433	3609	1900	4141	4172	4285	1577	1989	5882	3447	5218	3064	4073	4557	4893	4152	6235	4831	4417	4927	4080	3766	2968	2344
1.0E7	1637837	173953	173953	62662	38378	132891	43455	56240	12343	14869	10414	83189	25340	7048	5865	7131	6312	6716	3805	4222	5429	30103	4794	4331	3864	2562	3617	3768	3823	3600	2601	3240	2795	2254	3276	4496	4160	6081	57423	7382	3640	2347	1054	918	3537	3110	1265	2961	4016
25514	130298	3287066	3287066	424849	77380	29279	17975	30569	16174	11346	11541	8408	10388	5005	5176	2928	7753	4584	7442	4775	5883	6277	5069	4979	5075	3996	6792	4847	6898	8973	4916	5455	5348	4591	4429	3933	6377	8347	21635	5460	5155	6523	4378	4515	5005	4447	4983	5959	3825
2241	1362	1161	1161	1172	2637	2530	3443	3492	3044	4871	3061	1421	2748	2444	2638	1852	2138	2008	3076	2473	2436	1565	3209	3931	1842	1740	3552	3740	2309	1645	2461	1729	3517	1920	3781	4350	4021	3037	2083	3660	3582	3604	2042	2539	1873	1704	1568	2243	2795
1890	2148	1208	1208	1733	1278	1507	1868	235	900	1180	1877	2212	1387	1483	1406	1492	1040	1118	1447	1012	1454	1609	1435	1171	1472	1477	1543	1465	2139	2003	1253	1159	1798	1110	1354	1995	2358	1409	974	1355	635	826	1335	1006	1977	2637	1509	1566	846
6115280	1149791	404028	404028	222006	136279	117536	61365	38058	19951	13506	14728	15705	10327	8021	8974	8909	4716	5715	5320	3847	3464	795	4905	5138	4435	2956	3584	2497	3898	2918	3640	2127	4568	4389	1966	6222	35059	11106	6913	3354	4128	4221	4752	1587	2061	2084	2086	2949	3395
2376	2882	2580	2580	3469	3777	3887	2701	2944	2333	1905	2523	2104	2968	3361	4067	4013	7236	3828	3337	2724	3975	5151	4195	8324	10311	20569	21734	13772	15342	21861	44170	136167	3032321	1497108	82632	24941	13874	8410	5702	16647	17428	1736	1755	2514	2197	1835	2754	1913	1062
3431	3164	2873	2873	2776	3789	3117	3700	4662	4187	3435	3179	4331	4106	3515	3508	4239	4947	4794	4200	4284	4881	3416	4344	4027	3682	2798	3391	4239	3860	3866	4108	3287	3316	3436	4469	3627	3083	4909	3796	5092	4251	4395	5996	4664	4248	3489	5313	4734	4132
7075	8328	7992	7992	3645	8505	8561	5996	6091	9409	6089	6944	5053	8815	10044	7255	10128	6824	8278	7842	8317	4474	7980	7015	6772	5347	7291	7756	9640	6889	8415	3833	9049	9388	7159	7830	9579	9531	7629	7994	7281	11587	8432	5823	9954	9630	6631	9908	10412	8694
2737	4221	4614	4614	5357	3022	3636	4454	4646	4923	1946	3431	3608	3572	4931	5062	2693	5264	5061	4530	4763	1844	4284	4436	3163	3250	2540	4378	4406	5244	5334	3556	2833	4074	1731	2427	4247	3581	4371	4869	3153	4029	2722	4882	5357	4058	4299	4029	4552	2803
16228	14889	13820	13820	6777	12768	17263	10220	10796	9022	8077	7626	6390	7084	10252	12767	8285	10632	7599	11814	18929	53146	16211	10764	9146	7506	13588	10133	7501	13293	8614	10453	12980	14141	10364	7371	12725	6498	11439	12614	12096	3254	5000	7384	14632	18711	10155	8490	9593	14225
2216	3004	2830	2830	3224	3005	2867	2586	3046	2838	2629	3042	3335	3023	2580	3123	2886	2731	3306	3298	2622	2802	2378	2602	2609	3099	3047	2565	2569	2642	2907	2841	2547	2913	2546	1755	2714	2941	2747	2365	2759	3636	2405	2947	2733	2900	2104	2526	3303	2228
4486	6141	5037	5037	7013	4799	2820	5941	6047	1395	7044	5592	4213	7722	6176	5296	6268	5273	5590	7366	4294	5449	6582	5815	4720	2875	7359	3199	6941	7615	4897	7706	7170	3769	4513	6349	7941	8050	8287	4057	7206	6056	5019	8461	6788	8540	8267	2584	7851	6522
3900	2134	2192	2192	1663	1549	2224	1925	1151	1362	1839	1001	1551	1153	1527	1424	1149	1432	1849	1205	1364	1852	1427	602	955	776	1775	21264	6447	1776	1291	1605	1093	880	677	1360	467	540	767	864	1147	1079	506	784	589	804	1336	1088	1080	811
5489	3832	3446	3446	2807	4251	4691	3571	3517	1693	3695	4155	3049	4205	3562	4248	3011	4700	2480	5605	4756	4328	6536	5029	3920	3384	4439	2166	2730	3194	4003	2868	4600	4640	5005	6645	3531	2091	3821	4393	2225	3359	3730	3728	3682	2330	4521	4300	3255	4338
3080	2667	2962	2962	2607	2809	1040	893	2045	1565	2360	2126	2283	1501	2124	2550	2501	2031	1870	2012	1121	2337	1921	1878	1333	594	2143	1638	2334	2761	2195	1359	1041	2559	2349	2576	1644	1812	1783	2084	813	1864	2720	3187	2226	1918	1266	1486	2138	2624
3686	3476	3145	3145	4602	2862	4716	4317	4160	2823	5223	2415	3105	3770	2995	2570	5204	4974	2885	4278	2709	3378	2456	3226	4559	5262	3790	3919	3149	4915	5370	3083	3648	3567	3261	5772	5191	4649	4218	3476	3076	4040	3121	2173	2762	2712	3260	3472	3215	4027
1707026	147434	68105	68105	44999	84257	27898	19393	15286	22421	17180	11006	0	5853	14380	12450	9842	12672	11622	12087	12421	12545	11558	13470	14015	12649	11270	12352	11879	15748	10009	10072	13257	12639	10543	17007	66894	16974	12040	9347	10235	10921	9911	11858	11065	8633	12324	12205	13708	11471
2183	3623	2117	2117	3408	1439	1714	1536	502	1965	1953	3134	3614	4196	3436	3643	3124	3334	1962	1900	2168	2154	828	2679	3275	3858	1725	4770	2199	2395	2030	2411	2481	1562	2713	2399	640	4082	2484	1637	2771	2091	116	2335	3570	3796	2034	3509	1967	1785
676	823	382	382	1132	1535	1009	539	745	1373	738	621	635	411	609	693	1151	130	779	505	857	1231	804	665	869	1005	1248	1365	1019	1039	1037	990	1260	1031	591	1000	806	962	1104	876	1185	851	656	1108	766	625	266	472	878	936
9482	8207	9049	9049	9717	9085	9323	8738	9063	7333	9305	9066	8359	8995	7615	9416	10234	8607	8688	9580	8705	8616	9728	9219	9503	8791	9236	9183	8534	8355	10584	9382	8944	9540	7404	8286	9213	8783	9089	8724	9751	8359	9322	8497	10121	8310	9157	8853	7878	8376
1328	1110	1870	1870	1748	987	952	924	485	1369	2179	1066	1225	1140	1169	1276	1526	946	1681	1735	1384	1353	1798	1340	1226	1473	1352	1527	792	2113	1317	1349	1535	1486	1776	1050	1449	1521	1671	1639	877	1362	1594	1495	1549	1345	1297	1716	1135	1144
317380	126749	71240	71240	101849	87412	44863	33573	44660	18780	28243	23247	25322	19850	16740	17504	21332	8894	3865	17585	24141	26232	23964	12457	15064	16724	18587	22546	14930	12531	25147	35117	14467	9140	19679	36884	88871	27454	20045	11232	19210	11839	16243	23320	18811	23545	30082	19300	13501	22604
449	456	906	906	571	452	534	743	1001	1040	1095	825	1090	8608	4883	1059	1281	1301	785	844	1025	635	963	919	647	611	935	546	923	723	632	691	747	648	601	541	775	594	526	482	817	921	959	503	622	821	519	732	848	399
1271	1505	1636	1636	1443	1395	1244	1457	1478	1361	1397	1595	2150	1463	1697	1427	647	1866	1209	1644	1463	1032	807	1742	1906	1338	1424	895	1628	1370	1482	1361	1384	1520	1529	1576	1503	1339	1267	1416	1014	1343	1059	1502	1541	1287	1236	1126	1809	1180
11032	7910	18637	18637	13304	11764	7309	4888	7571	4218	12851	14000	6849	9300	4539	2855	3308	6053	11725	10596	11839	14664	12022	8159	11394	5478	14384	11283	7538	11930	11930	12125	9426	10676	12385	9173	7386	6892	13242	17581	8774	13257	13949	6636	8099	10044	16313	10431	12666	5543
3067	3282	2615	2615	965	1184	1685	3060	2930	2979	2232	3390	3663	3354	1697	2779	3605	3677	1937	2445	4813	3103	4597	3381	3246	1578	1838	3917	3123	2846	2399	3756	4542	2254	2657	3182	3086	2389	2814	1710	2339	2905	2891	3136	4029	1925	4590	4753	3796	2635
23619	28413	19392	19392	5916	18977	28694	15068	18023	38229	26987	20914	27984	21059	26053	30671	18548	29366	20044	31585	26838	19842	10056	19375	24017	21796	14635	15299	33100	34621	31905	24458	16735	28525	35800	28202	25007	26606	24381	23844	34062	31862	32240	27029	26254	11312	34067	34900	44268	35410
4626	2653	1070	1070	1586	3612	1249	3946	2581	2004	3875	3280	4170	2720	4585	3184	5551	4924	4939	4615	35664	40103	6337	4449	4060	6089	2608	5374	2468	2592	4002	1196	5083	4966	2912	2522	3451	3369	3747	2738	3364	3202	5371	3938	1918	1839	5233	6287	5048	4176
347	441	579	579	574	319	266	380	425	253	180	539	589	550	580	335	344	315	614	545	425	326	513	294	307	754	547	471	512	437	287	358	606	585	613	337	495	259	224	170	416	455	397	437	363	412	329	349	429	445
1849	2190	1662	1662	1194	1735	1549	1212	1299	1658	841	2101	1723	1198	1140	1350	1684	1395	963	1558	1838	1105	738	852	1184	905	885	1553	2181	1636	1689	1637	1406	1592	1083	1035	856	1563	1526	1280	1182	1270	1054	1700	1159	1191	1777	1035	1656	1826
3720	2390	5587	5587	4947	4205	2307	2033	3797	3297	3381	2605	3548	3410	3518	2312	4748	3058	4082	2177	4599	5481	2735	5010	1830	3746	2454	4743	3341	4432	3392	4441	3170	6773	2653	3146	4254	1750	2443	4156	2165	2069	2065	3793	219	2528	5290	5055	2880	4804
1123	1124	1276	1276	1151	1380	808	1575	1662	1408	2168	950	1677	1360	918	509	1196	1116	1387	1566	890	1413	1674	1092	712	1583	781	1690	1494	1171	1100	1504	1221	647	1225	1002	1478	1267	492	1158	924	309	492	1431	1294	1388	1225	1176	1833	884
5455	6757	4988	4988	6718	5821	6642	7079	7363	4989	9123	5802	6827	7927	5989	7350	6777	5626	5062	8105	5753	5858	6749	8359	9698	8303	6209	4803	4492	6338	5959	7970	9108	7742	8007	6511	7006	6437	6784	6891	6988	5736	7131	8825	6851	6859	8076	7130	8805	7139
3244	2155	3826	3826	4457	2772	4059	2368	3743	3057	2435	3202	2377	3360	1524	3188	3213	3051	3428	3019	2997	2024	1871	3026	4253	3706	4015	2866	4682	2886	3294	2829	5279	3138	2158	1464	3001	2501	3716	4439	2713	3247	1567	2443	3778	2934	2263	2781	2814	2101
870	1189	546	546	1175	1980	1483	1450	1077	1231	1555	1962	1057	1389	1857	1920	1879	1259	1456	1191	1066	1852	1695	932	1589	1637	1094	1180	1237	1001	1128	2253	1479	1275	1214	2014	1472	2113	1521	1249	747	1018	1951	1983	1565	1004	1086	1102	769	1871
2458	1803	231	231	1241	2237	2985	1492	1585	3022	2292	2269	1812	1371	2895	1921	1557	2149	2069	3647	2635	1465	1791	2049	2059	2059	1962	1903	2621	2914	780	2252	1932	2230	995	524	2174	2722	2519	2451	999	2594	1700	1703	2828	2352	826	227	1462	2116
15425	15930	19857	19857	12985	15712	18897	13948	14715	8987	13527	12786	13409	14334	14339	13511	15406	8284	14033	13123	13467	21747	13894	20833	18310	14194	7416	14050	11679	14210	16269	15156	7495	15570	8971	9042	7247	17137	15865	11615	11431	14694	16633	20355	15757	10893	15655	16399	7617	16237
4323	2460	4342	4342	5169	2508	2021	2129	1816	4271	5017	1882	3632	2325	3483	5473	4056	3580	3401	3620	3327	3383	3826	4947	2976	3346	6061	3241	4026	3752	5907	1633	4323	2436	3471	3631	0	2484	4017	2574	5163	4308	1628	2870	3597	3217	3242	3520	3743	2778
2225	2145	2223	2223	3284	940	1214	2233	3154	2064	1680	1546	2718	1934	1557	2067	2777	3167	3334	2830	2890	2718	1407	1587	2405	1572	2523	1510	1573	2007	1657	1835	3165	3645	3716	3294	2377	2084	2907	1887	1357	3451	2096	2516	2089	1751	2560	2040	2991	1592
3808446	200500	41862	41862	21096	14735	29041	10923	7697	6800	4688	4513	3510	5470	4285	3276	3743	5792	3825	3560	3069	2950	3414	2524	3020	3898	3442	2330	3092	2858	3483	3520	4788	2672	2986	3538	2492	3746	23075	3068	2905	2795	2835	3488	2096	2238	1743	2425	2789	2335
3564	2775	4312	4312	4548	5999	4841	5534	4531	4463	4343	4169	4716	4713	4737	4007	4827	3358	2068	5048	4488	4051	4729	4404	3605	4092	3787	5451	5029	4661	3323	3551	3737	3497	4984	3425	3867	3864	4296	4430	5831	5063	3683	2774	4380	4765	5501	4834	3544	4142
3911	2569	2843	2843	7282	3746	3239	2902	1723	3575	2728	2934	3604	4250	2762	3172	4704	4410	4092	3686	4776	4975	3952	5137	4070	2928	3936	3298	3975	4429	3168	2190	3930	2468	2674	3994	2645	2067	2768	3898	3817	3368	4017	4557	3181	3652	3575	2263	2279	2069
27497	25143	16517	16517	22093	10444	30873	27980	17026	24511	32144	17340	31060	21842	8173	26747	19765	31061	41537	33307	13396	18872	22874	16118	26360	22972	26828	33364	22313	19492	34457	32844	22845	41530	9925	6946	10188	26627	35035	26896	32581	20594	24623	28788	18859	15425	25400	22432	22892	26743
1339	1523	916	916	969	1626	1385	1089	1470	1610	1172	1275	1179	1085	1315	1041	697	1204	1411	1232	1421	1418	1307	1031	1300	1251	1143	1174	1139	1213	954	1402	1388	1124	1398	1180	1324	1117	877	787	1091	1345	542	1053	1287	1079	1511	1289	1000	1366
18881	17409	17904	17904	18165	18517	17837	18080	17530	17800	17645	17813	18187	17924	17730	17467	18161	18382	17652	17502	16725	17345	16875	17102	18099	17724	17600	17639	17765	18357	18453	18102	17507	17813	17572	18335	17994	18148	17872	17942	18129	17955	18217	17909	17917	17871	18170	19113	17981	16783
2949	9562	5767	5767	6020	15231	7634	8014	3764	11888	12240	2400	13553	17218	17654	89130	33032	33903	59384	96830	373532	1.0E7	5777682	272354	99519	42911	32084	33664	90467	16795	11626	9361	12190	180	5843	8833	3529	3937	6358	4835	3168	0	7787	3802	4508	3608	2631	3273	3923	4248
16585	25786	16424	16424	20382	22211	18394	32680	22790	22034	22780	18839	12021	10329	25217	27284	35496	29754	26451	19633	22973	17251	11376	23350	19665	26067	23657	17952	23163	22464	17105	21632	26500	14407	13487	16021	30330	19425	32055	15412	20327	21418	26659	24005	18264	23051	22930	16656	21270	17675
20012	20334	20363	20363	20631	21158	21215	21104	20358	20429	18781	20953	20032	18822	18886	19812	20493	20010	19191	20251	20101	20479	20642	20475	19941	20687	19209	19218	19928	19182	19519	19454	19421	20214	21545	20504	19540	20338	20551	20164	21103	20761	20079	19031	20497	19408	20383	19545	19475	21079
1165	826	777	777	1230	957	989	1040	1300	944	1073	535	566	1151	961	1204	1330	989	1223	1103	1492	759	611	878	1186	1151	1039	1629	1301	1125	1047	1496	1293	585	1356	1104	1573	761	877	1047	1232	1546	1518	930	1249	606	1014	1099	1716	1540
77328	16056	12955	12955	7961	14294	6707	7880	12405	6296	8109	10145	8441	9376	5499	3642	7565	6116	9307	9530	5430	8650	7041	7770	6583	7747	9938	8935	8618	41467	30317	9612	7598	8287	12204	8546	7006	6536	10527	7544	5727	6355	6570	9589	8917	6204	3241	2024	3356	5745
1089	498	1084	1084	1012	186	721	397	1341	900	503	627	992	1013	808	511	1423	1298	901	381	606	655	817	881	626	659	330	774	541	1094	645	1115	313	776	512	646	1041	509	870	505	29	828	396	325	646	1252	990	889	485	851
14458	12240	11814	11814	14149	12993	12699	16277	20954	12443	9265	13926	14126	22427	13176	14688	7027	5676	11201	19281	14907	19733	14153	18462	9148	19132	19817	15755	8490	14400	20678	20264	9591	12630	14164	24179	17046	16206	15895	15672	11104	8622	14357	8946	13343	10203	13881	11115	13330	21310
3200	3166	3684	3684	2954	3239	3480	3056	3376	3928	3151	2734	3541	2713	3015	3825	3548	3176	3521	3410	3775	2445	3084	3270	3272	3644	3039	3478	3158	3026	3407	3484	3758	2882	3418	3374	3378	3409	3665	3813	4163	3305	2692	3319	3311	2825	2858	3360	3220	2997
58019	30455	16251	16251	6662	9259	6682	9033	7750	7498	11848	4420	5445	5122	5784	6656	3708	6631	8131	4737	6845	6726	4976	4248	5324	8106	8844	58621	16485	5351	7774	2392	4295	9430	4751	4146	1589	7338	5214	5739	2765	4850	6347	5544	5435	3878	3355	6214	6181	5803
1842	3937	3518	3518	2682	4445	3528	4102	4406	2745	5149	2649	5294	3638	3204	2980	2278	5280	3992	2302	3208	4386	3915	3220	4944	3189	3823	1108	4205	4817	4711	2235	3161	5554	3301	4647	3124	4005	3686	4786	3851	2463	2667	3848	1533	1747	3242	4350	5071	2937
743	523	653	653	516	646	773	542	584	641	619	651	689	570	579	659	409	741	562	725	561	531	384	813	604	725	534	553	593	756	610	747	816	479	460	886	724	683	767	500	637	562	654	620	506	633	534	678	655	620
6695	5159	5160	5160	5996	8764	7115	6227	7431	5608	8099	7203	6044	3429	8488	3848	6031	7764	10536	7906	5388	9488	7710	7567	8772	6237	5449	3855	6946	5813	3766	7670	6448	5926	6207	7554	7654	7496	5974	7980	9584	5816	5389	6759	8582	7075	8105	8627	8694	6858
990	955	987	987	1067	898	1067	1146	1230	1041	964	1199	1109	1049	878	1129	1032	1380	1156	831	1065	844	975	929	1189	956	1055	1126	1054	1452	1275	961	1110	940	1099	1323	1340	1111	1123	1074	1236	1280	1259	1233	1429	1497	1788	1814	2203	4369
7618	9358	8891	8891	7772	8801	9210	11159	12019	8655	9729	8926	8752	9145	10225	9775	10165	9847	9420	8980	8803	10143	9490	9970	10520	9746	10725	9431	8593	8274	10479	10587	10818	11176	9685	10045	9553	9729	9546	9790	8479	8913	9112	9050	9100	8780	9127	10626	10276	8711
1596	1340	1617	1617	1810	2736	2148	2191	2372	1329	1583	559	2477	2174	1832	2138	2020	2016	1078	1335	776	2144	725	1680	1764	1604	964	1730	2569	2049	1487	1214	2149	2600	1997	2270	1774	1124	2368	2476	2284	2272	1245	840	1437	1647	1983	1886	1896	1211
5181	7343	32745	32745	55085	55740	22651	36767	51810	106055	481296	1.0E7	2949824	190298	73329	35737	24648	27357	75445	13047	18144	12833	13220	9642	0	4322	5667	4308	5497	4835	3135	551	7160	4980	4886	5037	4745	4538	4537	4890	4169	4825	3992	4188	4472	4004	4153	11294	67941	8834
84461	20266	21260	21260	14042	8143	13443	25454	19036	17150	20103	18618	22166	19228	17195	21863	11806	14607	19516	30383	26898	22487	21165	15938	28046	21393	23447	25734	41936	33893	45599	113214	63530	107099	215172	4658165	9597831	358531	85883	36455	61398	65582	19641	12667	29909	9294	15669	9349	5073	10554
1376	901	617	617	701	994	1083	1025	1243	640	678	849	934	1263	1021	873	563	809	884	843	1210	1363	1308	828	837	1356	502	1134	1045	910	915	962	1092	1300	880	1032	1074	904	1378	784	625	606	906	1089	1299	1194	1120	1267	946	679
2940	1266	5155	5155	3834	3854	2885	2643	3826	2276	4912	3666	2361	2810	2460	3220	2065	2981	3691	4143	3795	3352	3805	6213	3816	4075	4761	4512	3388	2251	3170	4286	4453	4991	4110	5201	2673	3821	3802	4097	3629	4898	3792	3586	3226	3917	2809	2596	4232	3949
1159	773	1093	1093	1572	886	995	1109	915	1023	1058	965	1663	1837	1636	630	1448	1414	1103	1196	1730	1455	1433	1635	1455	1333	1197	1064	1664	1542	1324	822	1092	1182	1527	1106	1301	1535	1337	1745	1561	815	641	1752	1580	1324	1932	1385	1411	1368
1413	1991	1452	1452	3319	1291	2894	1645	1904	2723	3685	1071	1895	2575	650	1713	1750	2585	2281	3014	901	2075	2191	1259	1404	2589	3516	1752	2112	3707	2524	1657	407	1010	2347	2876	1273	2377	1678	1990	785	2281	2399	2521	1896	2003	1806	2715	2835	2569
299	355	271	271	242	239	274	145	361	187	312	546	210	98	115	211	267	177	270	297	304	197	246	299	232	253	309	327	314	369	178	227	350	382	279	164	274	146	216	347	174	298	110	333	326	298	62	163	186	109
8472	8143	8120	8120	7412	8093	8015	8763	8715	7823	7390	8583	7250	7993	8631	7902	7498	8003	8217	8537	7774	7239	8490	8471	7604	8260	7771	8349	7477	7692	8429	8147	8248	7531	6295	7578	8392	7079	8116	8207	8816	7963	7459	8014	8417	7908	8304	8174	7864	8040
4721	5236	4644	4644	5054	3739	4914	3272	3405	2575	2142	4199	4044	1485	1619	3868	4379	6156	5297	2717	1943	3577	5809	4659	2284	2167	3936	5789	4251	3376	4070	5767	2334	3951	4172	883	2141	3427	2932	2389	2386	1227	965	5961	4509	3393	1775	2019	4019	5696
654	900	503	503	530	736	827	504	592	417	358	760	576	340	390	456	874	683	420	564	750	479	700	361	549	521	498	728	441	741	596	378	518	619	773	382	762	800	856	600	339	384	895	631	503	451	609	456	419	643
32392	5242	5071	5071	3004	3920	6956	3199	3108	3871	6844	6455	5779	6764	6230	6382	6275	6727	7934	6719	7481	12509	36428	8264	8939	22173	21420	15609	42466	251545	3294845	461168	52576	26409	13423	30814	10046	7945	8890	6697	4705	5518	5489	4978	3683	3559	4484	3491	4377	4453
33180	32267	34799	34799	33448	33332	33287	33679	31880	34081	34736	32766	33665	34142	33675	33006	34856	33110	32774	32984	34218	34078	32114	32439	32599	33146	33163	31969	31995	34027	33262	33308	34489	33118	33480	32878	31205	33325	32472	33576	33420	33962	35152	34082	34773	33422	33811	34770	35180	32789
62848	28227	23148	23148	27738	15544	16346	20093	10886	26333	25801	26954	24970	24946	22119	23428	4188	18173	4000	6869	27887	17978	4262	16860	19220	13720	10732	25060	11120	14316	14732	24158	5421	52010	44421	20403	28397	20911	11038	16623	21214	21867	13439	23862	26044	14911	13894	23039	21257	19571
1154	1039	1397	1397	1320	1747	1589	2243	2266	907	1055	1046	585	1131	1713	2120	1774	1176	1531	1707	1413	1115	2282	816	1996	1484	2177	1880	680	908	1684	2222	1904	1983	2324	1093	1806	2288	1213	962	2209	1115	1251	1358	1283	2008	1321	691	994	1401
1343	2047	1262	1262	1616	1990	2021	2111	2205	1704	1764	1401	2371	2441	1788	1999	3490	3980	3599	1985	1204	2581	2314	1645	3605	8745	7572	22834	14304	12353	21024	52387	652172	3357788	368926	44467	20981	11488	16847	18460	5311	5966	5521	4629	3695	2961	2587	1937	1994	2334
8956	12305	10818	10818	11595	13423	10793	26284	28021	45796	106504	88731	144148	327300	2462101	1.0E7	1410681	599016	353842	220644	194541	113687	84425	69480	53387	31796	27366	17560	12971	12057	14434	15500	9257	6708	6759	7465	3905	2471	2681	2122	2610	2110	1621	2451	2163	381	1778	2153	2104	2043
1679	828	922	922	1184	1139	864	951	1065	866	1356	1125	901	1101	1210	901	755	1074	854	856	623	1023	892	954	541	1097	697	1029	750	1018	522	797	474	1196	1142	692	1196	779	775	1337	995	1022	879	1020	828	731	586	675	764	1012
3339	5962	5012	5012	6899	8186	9891	5127	7140	3398	7430	2720	2705	1166	1650	7877	7234	7442	8471	2448	7209	6056	7001	5062	7372	7704	5446	4746	7309	3213	7393	1724	1484	8342	6553	5651	6081	3420	3525	5072	4906	9930	9054	5854	5909	4753	6939	6382	9985	8773
17338	12628	11641	11641	11884	4694	11831	9549	13710	15428	12234	9456	18064	20191	12708	14206	5400	12909	13180	18501	16095	13451	13123	10284	7663	10347	15494	8158	11485	11503	12519	9146	7083	11378	16301	15632	14546	6326	12505	13119	12996	15051	7298	8216	11047	9191	14893	12354	11242	13443
4474	4208	2533	2533	5608	6679	0	4650	4045	727	2422	2905	5557	3450	2919	3869	4052	5649	5183	6468	4737	1301	2738	5044	2267	4123	5311	4335	3656	3583	4126	4934	5074	6207	1058	2358	4093	5258	3504	2835	3295	1302	2864	5862	3458	3625	4350	6476	3238	5607
8180	7250	8012	8012	6679	9156	11767	8409	12703	10167	7793	7748	10812	10716	10288	5469	7838	7325	7217	4695	8699	7376	13274	12036	14070	10608	9255	4477	8592	7423	9272	9782	7370	11809	9040	8761	28091	85395	19553	8676	10833	12099	10350	16134	12096	8963	9729	10058	8402	8825
3798	4920	5537	5537	5388	4457	5248	5162	4303	5267	5768	8094	7917	5516	6702	9200	7403	6291	6047	7871	7910	10216	10254	13438	13987	14784	26061	45067	35995	62591	190912	2945952	2372038	203683	84609	47967	47048	27097	15394	13062	12909	6811	3770	6643	3953	5341	5457	5844	4086	4222
1022	1592	795	795	2149	1128	1445	1100	1403	1517	712	1524	1401	1505	1143	1374	1385	1582	2150	1882	1367	1179	1168	1056	1372	1306	1696	1361	990	1513	1320	1990	642	937	465	732	726	980	1143	1672	850	1564	725	1762	1317	1182	1241	999	1077	1380
29261	22230	27962	27962	25971	29080	24597	24772	29774	28244	25690	29283	27781	29568	29286	26985	25479	30214	26698	28391	26644	31287	20635	22119	24171	23653	21547	21548	30291	27989	28391	25249	21202	29523	27257	24040	26196	26102	23374	30299	31652	28725	20888	27638	25101	25965	25715	25658	23133	22645
15088	11353	16718	16718	14933	8760	10746	14348	6640	11142	17557	14985	20298	22840	9335	21917	19927	14084	12488	10897	18960	12499	17993	25981	12314	12517	10829	9124	5622	14879	16856	17874	8492	8748	18172	14594	11079	14984	18348	11755	12272	13000	10387	9574	10323	8767	12826	18250	11374	18146
1277	741	696	696	539	534	773	1164	1051	1174	807	777	927	677	259	874	704	1018	871	1579	1107	693	1054	1627	947	756	570	250	1003	1333	1385	1179	729	1392	1021	963	297	1131	374	777	1281	553	667	1603	1150	1049	586	940	1213	747
2842	2745	1719	1719	1394	888	1547	1416	1401	2128	1710	319	1527	885	1836	2256	1837	1864	2089	1349	2412	2380	1831	2010	1410	2020	1066	1923	1960	1720	1066	2035	1957	1331	2248	1480	3369	2630	2353	1592	2513	2036	1769	1677	2004	2744	1529	1736	1989	1308
27724	23434	17092	17092	17488	9446	6891	13045	13367	16346	11832	9851	6805	6927	6043	5613	8170	6752	7002	10026	5008	10557	8268	7228	4210	9204	4096	6947	7914	11699	34979	9646	7414	6167	5303	7830	4475	7592	8779	10206	7656	8842	8552	5935	6958	4989	7727	7663	5692	6873
5281	7051	4106	4106	5168	5710	5447	7054	3163	6180	6199	5178	5781	4910	5220	4537	7179	6106	5996	5529	2962	5980	5283	6613	4164	4631	5412	5366	7653	4763	6676	4011	4308	5161	4933	4930	3465	4439	4027	3749	5136	4208	6783	4499	8704	8789	5046	3899	5300	5355
4101	4199	4113	4113	4238	4226	4291	4236	4247	4450	4196	4337	4320	4170	4037	4126	4099	4297	4451	4292	4246	5016	4292	4213	4368	4333	4255	4257	4096	4164	4154	4149	4144	4164	4283	4246	4281	4004	4236	4215	4208	4066	4260	4203	4183	4160	4194	4282	4379	4242
16416	23859	12949	12949	21840	9202	21103	17144	11670	18084	20319	24104	24739	10958	20925	23035	6909	18126	19154	21914	26452	25373	19344	16492	20487	20696	7811	9954	20629	21420	15363	17294	12177	20145	25368	20487	19666	13010	9660	12452	22170	12498	14490	7953	15893	22227	17164	16104	17117	17181
991	1516	1358	1358	1518	1708	1264	1511	1818	1623	2009	1667	1387	1388	1054	1332	1366	1414	1612	1287	1514	1272	1071	1732	1357	1073	1895	1894	2013	2097	974	1049	1081	947	1594	1347	1138	901	1618	1558	1429	1529	2066	998	1224	1108	1210	836	1158	1436
3155	1617	1645	1645	1382	2993	1229	1245	923	1816	2312	2739	1030	1910	2346	2318	2334	1147	2527	1119	1157	2101	2219	3703	1778	1473	1454	2695	2157	1652	2600	1292	2013	1583	1934	2332	1430	2169	1285	1873	2437	1820	2026	2365	1667	2654	1355	1942	1890	1627
9638175	377839	119969	119969	73698	99720	80195	32553	36895	24668	17032	15924	10106	31620	20816	13766	11624	20662	20005	18512	14551	16566	20544	5263	10235	18468	27760	14651	8593	19567	13744	13366	10009	16268	17209	17845	16997	90608	21959	19691	11726	9164	19404	12321	10606	14793	13551	9412	9231	14240
538	826	1334	1334	937	1065	1059	559	1076	823	1246	634	797	743	740	960	599	588	1090	974	1190	802	1172	985	1050	740	1222	1245	991	1018	790	701	878	786	538	856	798	525	916	696	345	841	781	557	589	902	1102	720	949	484
808	836	784	784	1030	1205	942	1154	966	1069	1154	1015	936	1615	1535	1010	1074	870	913	1291	1207	1291	1209	1353	1310	1006	1329	970	1253	1052	964	1029	1093	1151	1457	1121	1171	1116	1474	1278	1008	1684	911	880	1149	967	1131	1140	1018	877
6702	6568	5849	5849	4176	7743	7220	7174	3599	3680	4725	4268	7146	4323	2811	6448	5240	5693	5835	3725	1717	4688	5836	4788	4451	4926	5179	3629	3180	6311	3471	8651	4405	4675	5762	4073	4741	2813	6018	6541	895	5375	8232	6459	3533	3967	3654	6947	4852	6190
2830	3377	3387	3387	2899	4308	1808	2984	3128	4274	4128	3983	3204	2433	2141	3318	5501	3564	2642	6635	2759	1948	2998	2699	2447	3077	3435	0	2646	5178	4459	1271	2561	4482	4853	2334	4244	3195	3172	4573	2792	1388	2878	2845	4088	5411	4917	1173	937	2250
1987	3563	6848	6848	3629	6476	4285	4602	8365	5367	6288	4261	6466	8630	2985	6966	4240	5153	7183	3033	3714	7505	5462	6912	5330	6860	6095	6414	7152	3238	4959	6686	5096	9074	8198	6732	6185	8838	7619	5543	5862	8596	6834	6375	5069	6125	5042	6782	6250	3561
3208	2826	4422	4422	4940	5420	3910	1868	3565	3163	3613	2660	3707	1921	2679	3941	5040	1616	1592	3048	3015	2323	3819	2207	3422	3554	2444	3837	3405	4411	2744	3552	2619	2622	5574	3973	4181	4240	4406	3671	3536	4814	3448	2456	4090	2683	3487	4086	4500	5989
643	740	629	629	886	797	667	745	612	553	785	815	637	625	596	700	697	842	675	617	782	713	649	721	745	647	675	603	605	631	682	693	800	763	653	851	781	616	711	505	590	691	687	728	661	569	617	766	628	663
4763	4658	3839	3839	4756	2254	6430	3394	3250	2722	3921	5956	5958	3813	3111	3276	5585	4408	3730	4906	3836	803	2255	4520	4872	4763	2525	0	4026	3172	4780	2527	4360	3770	4450	5739	4832	3518	4842	3121	3678	3160	3689	4988	3846	5792	5125	4318	5698	2849
3340	2208	2805	2805	3469	4282	4259	7136	15230	24172	13999	15362	21532	36106	169185	3794450	1646303	582467	384454	279159	207747	164062	146582	103380	79482	60981	47566	38424	31362	24735	19859	16592	13693	11984	10347	7997	6448	5467	4750	4144	3577	3121	2534	2364	1597	1870	1803	1654	1562	1387
7209	6676	8507	8507	7886	7143	9135	8825	6199	7778	7844	6600	8037	7336	6780	7788	7836	7082	7447	7821	6539	7482	7304	7774	8786	7346	7151	7401	7204	8361	8173	5922	8060	8222	7758	6777	8298	7947	5994	9072	7621	8115	7389	7811	6500	7093	7483	7403	7650	8052
2236	2739	1168	1168	1805	3188	2809	2697	2270	1380	1301	2309	2121	1753	1199	1448	1973	2549	1980	1872	1846	272	2078	1984	1795	2210	2227	1998	2189	1426	2789	1139	2544	2022	1683	2239	2598	1665	1673	1760	1965	1677	2247	2883	1439	1989	2298	1870	3397	1554
97267	56931	71013	71013	59008	17832	18800	22885	14747	17909	19494	16195	19523	9511	15317	13809	17595	12493	19342	7413	10594	11217	10627	12204	10838	13359	12001	8494	13337	10995	15471	10245	10404	20350	5723	14307	32795	56483	19335	16392	12825	12778	10605	9029	8183	12113	15853	18554	18000	13088
2640	3727	5686	5686	48292	24769	10208	5062	4105	3012	3202	2967	2795	3714	3687	2532	2999	2973	3716	4056	3946	3909	4027	3934	5921	4631	5511	6635	6010	5606	5317	5590	4799	4695	4534	4336	4546	4579	3465	3520	3804	3519	3498	2534	3452	3035	4404	3519	3582	4211
19011	22477	34765	34765	26329	36164	40937	27050	49431	41383	35081	39086	40669	21415	28509	33386	40604	27222	29185	43949	39103	39625	26910	38243	44795	32279	27205	20263	51684	43665	44931	41087	25164	51289	30605	38092	33999	43168	41294	38580	25544	29955	45361	38868	42637	28206	41238	0	19978	39959
7262	8208	12390	12390	10456	11127	7892	9462	11275	10665	8892	9975	8540	9830	13033	7476	7848	10648	9963	8427	6858	12514	10504	12446	8584	9778	13637	8884	11745	9922	14322	17227	11988	9771	8978	13748	11244	12128	12872	13883	10501	14442	16465	27214	43289	29306	9016	15892	14610	10773
8212	11491	14526	14526	13710	14043	17459	24417	16181	12309	11410	21477	18887	18257	25166	63794	50412	61843	134531	1524182	7435231	325043	64879	34618	55741	23932	11914	11422	17357	10432	10708	9579	6477	10267	3412	13184	7310	9608	7118	11362	6641	1220	8291	9531	6521	10899	11200	10313	7524	5145
9388	12002	8762	8762	11020	6619	4998	12606	16289	6299	4703	11328	8128	6309	10136	6776	3618	0	4192	3897	6621	11535	5383	9549	11292	11208	11452	7829	12027	10923	14373	11571	13570	12923	4156	10156	7330	10435	9089	11914	11962	9060	11575	12849	11810	9031	10526	4838	9926	9942
4718	7002	7266	7266	8229	5758	9386	5769	4757	8495	6776	7855	6707	6923	9598	8856	9617	5790	9501	8338	5507	7289	4734	6693	7167	8407	8323	5160	7841	7596	5893	6931	5281	6629	8049	9770	8143	9477	5834	5700	9056	12899	6645	6412	10829	11235	9899	10686	10393	8464
1908	1945	1474	1474	3059	3106	1569	1234	1313	2505	2131	2415	2542	1841	2050	2913	2787	2851	1983	2799	1943	1502	2296	1550	1104	2206	1843	2885	1901	1712	2295	1763	3166	2458	1984	2979	2207	3018	2005	2179	3775	2483	1535	1730	1874	3065	1332	2077	1399	1431
1725	1524	2256	2256	1662	1569	1761	1526	1740	2374	2123	1528	2117	1875	1315	990	2059	1947	2623	1882	1818	1525	1153	1321	1712	1307	1827	1330	2131	1159	1219	1351	1837	1784	2038	996	1515	1744	2028	1774	1717	1678	1477	1158	1661	1482	1489	2170	1458	724
8435	6905	7303	7303	5766	7334	3701	3902	4222	6235	966	4489	7104	4581	6362	4367	3362	6604	6094	5415	4354	5839	4432	4523	2814	7062	6948	2353	6229	5891	5496	4812	2842	5406	4350	5732	5485	4788	3884	5869	5211	3558	6313	5653	4449	5716	6786	4157	5253	4104
2089	2857	2964	2964	1480	4303	1656	2431	2041	1521	541	1928	2039	3324	1953	2882	2010	2814	4304	2446	3182	3416	2218	3332	2676	2480	1745	1108	2250	1564	962	2311	3071	2423	2539	3006	2178	4036	1507	2455	2135	2744	2227	380	2806	3062	1930	2947	2891	2770
2436	3147	2158	2158	2326	4458	2996	4697	4126	4726	4493	6028	5409	5657	4079	4916	4888	4324	5224	5759	4522	4672	3578	4167	4792	2976	4718	4356	4720	4818	4392	3710	5172	4300	5371	5280	3165	3926	4178	4135	3600	2806	3443	5510	6091	5922	3171	5045	6516	5240
2386	1982	3031	3031	3176	2402	2494	2777	2189	2056	2392	2419	1871	2400	1735	2361	1600	2827	2285	2794	2611	2844	2681	1733	2830	2934	3185	2367	2736	2982	2344	1953	2279	2223	2947	2842	1647	2141	1550	2324	2133	1691	3546	2132	1378	2093	1524	2151	2954	2749
17132	16204	17757	17757	18462	18758	17576	17015	17190	20235	17824	18175	18358	16915	19185	19164	16946	17764	19187	17307	16795	18418	17861	17404	17644	16557	18596	17168	16762	16847	18257	17247	16811	16341	17592	18602	17737	16976	16598	17496	18613	18558	16422	18120	18953	17591	18723	18267	17243	17343
2734	4471	4260	4260	4300	3520	2643	3090	2204	5200	1848	3661	5316	246	634	4952	4176	2394	3265	5392	8459	5607	5320	2585	3003	3778	2996	5184	5320	2765	5622	4563	3726	2360	6182	3785	6006	1962	3560	4610	5509	12362	42909	106077	38815	19970	14507	6179	5241	6492
3301	3437	2238	2238	3338	3139	3123	4292	2732	2276	3606	3666	2089	2616	2998	3647	2831	2402	2020	3626	1814	3042	2430	3770	2491	3072	3632	3690	4086	3944	2651	3640	649	2272	983	2051	2115	4215	5137	4228	2423	3282	3494	3946	3440	3929	2650	2050	3011	3467
972	1037	880	880	994	611	1027	1264	1224	826	553	528	646	1103	837	614	831	967	873	837	959	852	1628	814	976	171	599	847	492	704	931	1004	851	502	618	572	475	570	240	415	619	539	982	0	409	962	1167	788	713	847
43190	39598	37576	37576	36432	31254	31113	26963	25038	24624	25354	22178	20055	17966	18340	16772	15184	17270	13021	14176	11281	12125	13484	11542	10944	10515	10385	10678	10925	7278	9627	8476	6570	8030	8863	7615	5211	4498	6363	9235	3775	6268	3917	4660	6037	4871	4128	6821	4758	3546
5008	4821	4809	4809	3317	3658	4679	3748	4419	5463	4755	5354	4798	3576	4757	4972	5065	4219	4014	5066	4201	4117	5567	4400	3646	3260	4294	5344	3306	4071	4260	4021	4428	4004	4881	3646	4737	4209	4690	3889	4587	5744	5388	4347	4445	4550	4996	4208	4638	3703
6527	7825	7903	7903	8880	5822	6278	4163	8642	9096	5109	2432	5075	9609	6351	7415	8918	14770	10002	6547	9477	8240	10097	5467	6384	6126	4426	8931	9587	8164	9050	2913	6091	6863	8354	7431	8100	7066	4883	10098	7327	9213	7216	9615	8933	10967	6129	9213	7501	14202
3793	5235	5984	5984	7211	7254	6982	2052	3021	5028	5663	3840	375	3831	3355	3827	3133	4977	5303	5154	3567	3644	5665	6889	5930	3699	3772	2914	2993	4688	2821	3737	2601	1993	1650	4529	3267	3100	5688	4785	2177	3222	0	3669	2607	4591	5145	5587	6987	2617
12353	13680	8521	8521	13485	10472	6409	5506	2797	3833	5525	4899	8639	4790	4463	4036	3521	1158	2915	2746	2121	2144	1130	2791	4056	3957	3250	4880	33510	75272	9192	4377	2631	1776	3245	1761	1715	2889	2359	2125	2308	1529	1532	1817	1815	1251	595	3015	1403	1464
11800	13813	14831	14831	6780	8623	8994	8760	11080	12917	15268	12248	22087	14231	7913	10299	10113	13923	13797	14192	11915	12207	13831	11497	9185	10956	12270	21361	2422	7129	9129	7687	9096	8994	13188	10440	10667	12236	17900	8257	12898	14847	14898	10652	10558	12192	6944	11359	10262	6346
537	701	748	748	866	693	576	581	897	673	649	622	597	689	640	272	474	592	766	866	781	885	934	267	572	786	429	828	781	550	756	681	620	658	478	813	592	615	399	558	653	630	621	485	572	624	394	749	615	810
6035	6914	5906	5906	6786	3930	5658	4735	6232	4788	4346	4017	4323	3910	5169	5646	4403	4290	3295	4722	5950	5238	2721	4048	6037	3528	4873	5133	3355	3525	6194	5118	5539	5663	4228	2390	4392	4521	5048	5587	2375	3829	6472	3612	4308	4098	4348	4915	3543	4845
607	1699	1505	1505	1530	1323	1423	1505	1573	1437	1004	1207	748	1018	1182	1369	1626	1933	1186	1189	1086	1111	1533	827	1394	1295	1803	799	1568	1377	1135	1159	1251	1359	1667	971	1434	2030	803	1507	1138	1569	1466	1171	1194	857	1142	1345	1163	1602
1278	1211	1215	1215	1824	1146	1648	2073	3737	1957	1747	2054	1272	1635	1970	4240	9039	5467	25027	12006	11223	14044	30519	140533	3217538	486471	47082	19080	10371	5174	20439	5480	6087	3612	1500	2517	1814	1069	1279	611	796	1167	476	919	607	684	653	743	794	543
19733	22263	13423	13423	22912	14764	16170	25510	10970	12524	16562	15711	17686	17411	2809	10569	2978	21050	6826	9651	15230	17333	6865	14357	14073	16675	23784	21164	17955	12549	14302	10205	21395	15295	19903	20080	9824	19138	20077	20883	6504	14878	23987	19034	3768	15584	14772	16612	24378	17214
2580	2362	2561	2561	2769	2654	1483	2791	2363	939	1108	2460	1730	2187	1823	1087	2509	2838	3070	1999	2176	3450	2421	1763	2689	2520	1828	2573	2298	1870	2699	2774	2334	2498	1399	1890	2056	2312	2308	2731	2534	2245	2356	2537	2760	2021	2566	1902	2545	2651
4225	4764	5896	5896	5693	3558	5632	2845	5478	5225	4880	5128	3438	5055	6780	4563	5226	4017	3748	3337	3113	6239	4414	4185	5037	4563	4574	3895	4341	4948	5483	4058	4450	4474	5404	4119	5047	5736	2613	3799	5269	4247	5398	4961	6304	4266	6544	5080	4363	6031
5008	8817	9265	9265	8722	12624	1804	9157	12079	10475	10500	8692	10467	7018	11323	9778	6330	9684	13769	9818	6850	9072	0	9938	9792	9988	11485	10289	8876	9879	9400	11696	10313	8147	12222	5738	11700	10221	8496	6336	2494	9149	8796	11175	11831	9951	12926	9378	9279	11357
9686	10566	11510	11510	11778	8029	9083	13797	12146	8313	5200	3778	11971	7997	5672	9261	8328	10339	11842	10757	11611	8691	4400	7775	10973	11120	10683	10119	4900	4863	4744	8647	9809	7823	6906	6381	4708	9813	7819	7138	8734	4412	9151	6536	10149	10507	4983	4209	9745	8507
1238	1489	1514	1514	1205	1296	1094	1807	1536	1767	1870	1653	1741	895	1479	2013	1220	1996	1595	1520	1169	1027	998	929	1489	1228	1422	1483	1123	1182	1384	1841	1638	1413	1316	1809	2308	1493	801	1579	1766	934	1719	1593	1481	1000	1419	874	1119	1116
7153	6501	7615	7615	7344	7464	7156	7576	7110	8137	7364	7913	7045	7308	7531	7399	7121	7008	7849	7940	7391	7091	7740	6938	7457	7793	7527	7585	6777	8173	7956	7653	7957	7690	6703	7439	7777	8396	6645	7384	7187	7650	7179	7635	8009	7053	7996	7053	7581	8262
2016	604	1196	1196	656	1683	2226	1730	1860	760	1252	1912	2070	1550	2062	1669	1520	1740	3018	1704	2229	1476	1710	347	1640	1781	866	1416	2272	1150	1371	2102	1478	1483	2648	1782	1841	263	1720	1743	766	2551	2781	1988	1092	1916	2470	1157	1752	1515
6815	7356	10094	10094	5927	7155	7198	11503	8199	6453	8655	8798	8352	6464	5170	7537	7688	7386	9654	7898	8280	5921	8730	8850	7729	8137	6224	8569	9020	8731	6995	10427	9158	9435	10125	12027	10390	6383	10816	9430	8261	8787	7415	6494	7651	6364	8404	9135	8941	6707
1138	785	1226	1226	1750	882	636	970	1492	1131	834	1074	1082	471	1092	1349	860	1308	891	1272	1435	1206	960	1575	1912	893	895	1008	730	907	923	985	1253	819	890	1259	598	713	1196	918	946	715	854	441	712	703	1015	432	1169	998
3096	2427	2215	2215	2739	1153	2381	3167	1695	2208	3126	2612	3035	1160	970	1952	1227	1579	2707	2812	2046	2293	2264	2185	3051	2305	2304	2224	749	1356	2960	2162	1818	2731	3234	2579	1500	1973	1802	1760	2034	2546	2286	2965	1438	2292	1576	2281	3021	3078
467	244	590	590	383	355	609	465	291	304	412	423	541	541	218	251	380	468	338	180	252	365	453	303	431	463	280	467	458	413	424	569	454	338	475	590	305	409	547	438	308	431	401	485	399	350	146	289	325	534
5458	4683	3415	3415	3100	2025	2475	2151	2328	3819	1459	3682	4693	9354	10683	3307	3114	2909	2612	3698	3123	2141	4969	1617	470	3171	3950	3621	1235	1392	2368	2887	1268	1826	2933	2083	2476	3411	3972	2706	3592	3459	3048	537	3964	1276	3079	4335	4108	4151
7901	8315	10092	10092	9676	7942	10551	8544	9434	9265	8685	9347	8219	8279	7983	8016	8938	7511	8272	8592	9179	8763	8006	8021	9013	7692	8855	8618	8091	8486	7023	7553	8206	9678	8251	8640	7870	7756	8529	8786	9539	9794	8663	8112	7692	7876	8594	8429	7957	8291
20503	21833	48997	48997	208377	5110521	540552	61964	35457	17146	42364	11445	9739	7923	2544	4153	3801	972	6730	5272	2889	2868	3638	3234	2452	4035	3839	2427	3086	2496	2571	2215	2328	2549	2955	5477	3426	3261	2597	3450	4607	29793	4352	2365	2102	2550	2614	3022	3050	2587
3113	3135	2468	2468	2550	2530	1858	2512	3806	2041	1923	3489	1793	2357	3540	2874	3023	1733	4252	2254	2708	1754	3877	2348	1636	3059	2385	1727	3763	851	2740	2234	4067	2931	2453	4211	2287	3123	2580	3138	2133	3232	2550	2072	2519	575	1881	3283	3020	3266
2444	1288	2439	2439	1523	2211	2006	3034	2922	1459	1920	2499	1865	3222	3415	2608	3703	2735	1690	1841	0	2189	1959	2343	1227	2191	1610	3100	4579	2177	3310	2418	2361	3141	3286	874	1387	2408	2039	2083	3781	2735	2384	3144	2181	2039	2052	1551	3596	2450
1385	1129	1319	1319	1181	2020	1391	911	1172	886	674	1237	1428	2179	922	1890	1052	1737	1185	955	1111	273	731	611	1331	1666	1416	1695	1373	1536	1777	1266	1965	1409	996	1905	1178	1188	1674	1202	1866	1213	1330	1926	1784	1531	923	1480	1508	1249
25773	19329	51311	51311	33434	27605	15100	23279	36211	38653	32214	28339	27794	23486	33558	15851	27113	30891	39721	40552	35753	17726	9457	31877	27364	35143	34285	16334	19893	43174	16911	9106	30117	31729	38920	29547	26508	23139	30060	4992	33512	25603	15535	33615	11495	26827	7158	27620	21184	30121
2574	2482	2464	2464	2200	2021	2291	2290	2538	2592	2698	2532	2286	2398	2430	2493	2423	2604	2724	2478	2461	2014	2291	2122	2407	2347	2707	2441	2796	2383	2386	2392	2469	2133	2058	2747	2505	2178	2429	2383	2351	2319	2110	2401	2269	2409	2303	2276	2444	2200
2031	2854	1924	1924	1813	1412	1272	1873	2181	1216	2457	2001	2348	1390	1488	1457	402	1955	1174	2072	1996	1482	1352	1860	617	1060	1590	2124	1438	2949	2406	1845	1439	1530	1455	1905	1744	1359	1585	1064	1428	2240	1671	1388	2021	1582	1713	1682	1433	2276
1213	2971	1445	1445	1833	2608	978	1607	1434	1350	1944	930	1911	1991	1742	873	1395	2618	2082	1754	1061	2907	1918	1455	1739	1425	1657	1134	1873	2021	1022	2000	2547	2070	1882	2003	1364	632	2540	2359	1413	1257	1703	1426	1460	2116	1077	1574	1553	1228
1840	1791	1712	1712	1287	1675	1588	1475	1442	1271	1674	1778	1829	1539	1785	1650	1693	1632	1386	1983	1575	1460	1825	1829	1470	1511	1868	1487	1649	1481	1537	1470	1476	1765	1669	1691	1594	1708	1403	1481	1535	1311	1313	1273	1486	1642	2129	1732	1384	1669
3839	5119	6522	6522	3958	5344	6329	6996	6900	8533	4812	8449	10052	7062	7403	10248	21732	25416	26515	19123	19684	30377	57612	180156	3552545	1177955	407048	235966	150566	100935	70388	64529	39232	23289	15702	11315	9651	10168	8642	9603	8057	4991	6184	5453	6356	4759	4438	3331	5465	4164
982	1446	928	928	1382	1213	1674	1375	1583	1887	1263	1411	1710	1320	1046	641	970	1454	1370	1406	1298	1663	1203	1100	1320	1458	1666	1265	2001	1091	1097	616	1057	1183	944	443	1621	1024	1049	1388	1336	2019	1594	1561	1343	1926	1017	2398	2175	1226
7274	3816	7931	7931	4147	3890	4921	1312	2270	4754	4994	4555	5130	4376	3334	3572	4273	5208	4070	3887	3605	4707	6070	7169	4926	4072	2899	4444	3738	3682	6206	5734	4895	5483	4063	2770	5596	4361	5005	4884	4214	5692	4708	4708	4394	4627	5393	5761	4472	3611
14050	9825	10914	10914	3853	7289	6336	7856	5528	6990	7624	4542	3498	10188	3162	3377	5942	5962	7956	6752	5293	5326	5507	7657	6917	7777	7798	9200	4231	8722	22758	22597	11976	16110	30617	10668	6552	7444	7375	9761	5198	6267	3936	8124	5820	1736	3238	8554	5088	443
1421	5056	7980	7980	7975	7667	5007	3034	4220	9042	8337	2333	4460	5836	4529	7232	8901	7805	4695	6532	2117	5112	7151	5797	7326	6839	4378	5601	5770	8075	4751	6742	9757	4787	9403	4093	5640	7304	5630	3169	7373	5580	8913	4394	1612	3786	5301	5168	8882	7157
28624	10937	37816	37816	27842	23647	25498	15203	7618	25005	24832	37402	24379	29253	24182	31514	19277	23447	25008	17462	40016	30685	34414	28345	27523	44747	34390	45287	34340	49440	50713	55678	54635	56163	63501	92586	82828	71644	62973	47495	50853	45611	32969	42966	41040	47112	23788	32347	40940	31777
784	747	570	570	651	448	896	882	647	765	963	929	926	675	1175	727	651	1014	1004	593	701	812	961	619	955	689	796	829	872	1478	824	437	501	449	628	913	602	606	689	819	997	1160	1112	699	1120	387	464	679	822	1095
4930	3691	5127	5127	5796	14841	6498	3844	6844	7026	3234	2698	2362	7010	7712	4360	5469	3545	8195	10470	5663	11974	3445	4394	7389	9517	8918	7516	5112	9363	7747	5955	7506	5388	7228	7371	10290	4242	7651	9238	10221	8606	7335	6591	8342	16909	9265	8665	6809	5568
1648	2371	1635	1635	3421	2081	2162	2566	3390	2134	853	2135	2993	2460	1703	2745	1314	1587	1870	2114	866	2205	2131	1760	3406	2977	2074	1169	2017	3237	3406	2811	3771	2512	1937	2558	1595	0	2376	2761	1391	2556	955	1909	734	1907	2320	2570	3042	2116
10789	10084	10577	10577	11260	9696	10204	10120	10309	11210	11689	9418	9936	9822	11790	11684	9733	8319	8354	10295	8636	9617	10014	10934	9891	11654	11990	12049	9652	9845	10348	11322	8956	7454	8662	7083	7811	9567	8580	10529	7258	10275	10228	10782	11047	10232	10885	9284	10849	10387
5377	6077	8039	8039	1926	8894	6289	6515	6791	2531	5485	8617	9282	6520	4450	5652	6090	7062	8395	2571	6307	8043	3812	5177	8793	8229	8712	7325	9691	10233	5378	7979	5887	5675	4115	10786	6027	2434	8347	9129	6561	8487	8050	4309	5983	8659	8134	6784	6674	6273
12312	10715	12043	12043	11896	10978	11428	12957	11459	12298	11417	11177	10672	11261	10552	10932	11520	9187	11941	11722	12394	11934	10494	11606	11497	11280	10882	10563	12350	11295	10102	11314	12513	11841	10675	10290	10002	10529	10458	11784	11770	10623	12276	11027	10670	10106	9270	10844	10059	12265
5848	8037	6471	6471	23292	18738	14553	31466	69380	1010562	2985588	402715	180078	75876	33629	33858	11183	7462	8272	3523	4922	3916	2503	2844	2734	1789	2028	1120	1333	1053	1005	1124	594	467	365	252	422	667	796	686	910	601	953	641	490	1289	1550	18105	4453	2197
9672	7829	8755	8755	2355	0	10681	7957	8552	7588	5398	5115	3439	14120	7395	7162	7344	5587	6414	6255	4823	6611	5950	6232	7046	5227	6391	6540	8363	29043	40931	7217	6104	5509	4762	6896	6020	6311	6770	7072	6430	7586	5589	6763	6933	5253	6692	5832	7032	6276
3303	8438	6148	6148	1997	7782	2881	7298	7075	7172	10055	3556	6102	5686	9186	9712	7842	3287	10170	11129	8073	10059	6828	8335	9136	8228	5157	7025	6572	3635	6091	5726	6415	5809	8567	5815	5876	5208	4107	7963	5184	6618	8989	9076	7752	7728	5676	4662	5343	8792
21723	21229	19719	19719	22389	22771	22042	23153	20130	21275	18799	21105	22033	21314	21336	21608	21254	21052	20894	23132	23182	21634	21079	19854	19484	22367	21235	23062	20381	18871	20392	20863	22817	21849	21682	25439	25622	20556	20831	21283	21532	21947	22920	20599	18941	18494	22734	23569	24237	20270
8347	19493	16072	16072	10172	12941	14428	19034	12381	11842	12729	13138	11837	12289	11225	12611	13992	9353	11996	12938	16324	16721	21262	18871	13280	7719	11271	19687	17670	8421	15747	5247	10958	6357	10381	14522	15546	15733	18115	13774	17873	17795	10387	14317	9712	16386	19171	16609	19118	11176
7216	6406	11838	11838	7373	9117	6597	10968	11929	9336	7194	8071	7557	6646	6530	5396	4591	11218	8655	10315	7607	9998	9421	15377	54212	56068	13098	6411	8457	7722	7758	9468	12676	8483	9286	12473	12989	9853	9534	8781	4608	12585	11125	10127	8059	8116	25751	15608	14941	14272
9575	6395	9197	9197	4058	3202	6755	8919	5524	6808	6502	8152	8222	3658	2138	8060	6937	6504	11765	9034	5314	4689	8144	7721	3292	8274	6721	5932	5505	9292	6834	4612	2744	4260	5824	3770	9961	4571	10172	4185	926	6231	6039	4347	0	8166	7664	776	5702	13878
2459	3524	3487	3487	3098	1738	2342	1384	3652	3513	2999	3231	4077	4935	3924	2770	2373	2213	2987	3317	3756	4836	4191	3359	3429	960	3208	4319	5411	2537	1621	2550	3028	3736	4910	2830	3342	3036	3251	2489	3240	2861	3197	4514	3460	3954	3407	3655	3214	3040
2370	1776	1773	1773	1364	1268	1459	1308	1466	968	1796	2286	876	1499	1679	1226	1424	2358	1290	1008	1528	1619	1731	1525	2144	1615	372	732	475	342	1334	889	1927	1007	1766	1693	1069	1964	765	1022	1123	1413	1539	1200	1503	1378	1658	2273	1621	755
4442	4588	5450	5450	7170	9356	6650	6731	5011	8759	5518	7564	4302	8790	8548	6617	4993	7484	6208	3109	7430	9427	6426	4792	10839	5527	5121	2428	10115	10456	6813	5934	3595	4727	6750	9080	3405	3304	7461	11072	9246	7794	8576	6644	6998	3522	6241	4316	10566	5026
13492	0	10386	10386	10175	21093	12254	10511	12194	15600	17463	17625	22253	13773	19094	11011	14541	12517	10156	19376	7518	9260	10493	9764	14457	13692	15616	10582	11753	10382	12596	6869	8942	16607	14522	14894	11961	10872	18943	9331	7436	12684	9158	12825	15910	10657	10106	14451	17638	11894
6645	5903	6077	6077	6957	4632	5712	5230	5060	5706	5841	5646	5951	4657	6161	6531	5316	5213	5275	5691	5822	6347	5466	6154	5537	7688	6987	6586	5137	4968	4574	6443	6649	5100	4381	6500	4049	6081	5447	6974	4790	5795	5109	5404	5367	5551	5337	5876	5592	6718
3969	3087	2951	2951	3229	2904	4065	2822	2813	2790	2617	2847	3504	3540	4010	2998	3056	2128	2637	3465	3135	2854	1800	2567	3464	4035	3677	2349	3930	3597	2761	3350	3811	1698	2172	2016	1910	2352	2866	2195	2034	3162	2501	1870	2522	1796	3563	2121	2811	2600
1547	1304	989	989	1451	1431	1384	1397	1131	1338	1306	956	1295	1312	1715	1334	992	910	1477	1335	1218	1185	1242	1858	1200	1168	1321	969	1129	788	1009	1105	1177	717	996	849	872	756	1002	1107	864	1143	1501	1077	819	1141	1060	1464	543	1293
320760	210593	205369	205369	162477	103906	86581	55685	52970	40422	36602	31334	25926	16662	13548	13359	8044	8321	9439	6699	6930	7671	4875	4322	4352	9617	4592	3046	5058	5622	3686	5010	18203	64650	11877	6869	4429	5552	4079	1867	5787	4385	3872	1758	1834	6092	3503	3851	4788	2371
2365	3021	2038	2038	3760	3228	2071	4169	2011	3131	3791	3086	2619	2488	3078	3016	3764	2984	3155	3694	2659	3539	3471	4368	4073	4329	3848	4791	2935	3216	4061	3320	3232	2979	3465	2141	3525	3535	3088	4345	3491	3090	3349	3421	2719	1251	2904	2380	2330	4305
24540	22686	27815	27815	15521	14111	30004	22235	28850	25432	26289	24939	29850	23419	34131	33445	34512	14111	29821	32958	25902	24772	30683	23004	37546	17372	18865	31997	36934	36883	19657	36139	24419	23506	31838	31132	27472	36937	42061	22441	26678	28983	25673	22992	24025	26566	42751	24789	14400	35571
1138	1461	1733	1733	2118	1497	1740	1202	2272	1455	1617	1556	1779	1373	1491	1891	1721	903	1083	1808	1621	2015	1585	1798	1459	1906	2130	1990	2188	1803	1488	1477	1561	1677	1479	1877	1425	1371	1272	2158	2031	1539	1364	2446	2138	1343	2093	1855	1512	1585
3377	3439	3500	3500	3421	3533	3307	3175	3023	3338	3445	3650	3588	3174	3392	3576	3442	3451	3217	3310	3337	3602	3265	3208	3771	2877	3249	3149	3632	3291	3555	3415	3642	3613	3280	3336	3192	3299	3432	3605	3457	3233	3226	3077	3188	3493	3380	3530	3308	3257
276	1014	1112	1112	969	1106	973	2045	1189	1425	1299	1452	1463	1296	1418	1501	1496	1218	1788	1248	1264	1544	977	926	1296	1397	947	1702	1188	1252	927	946	1090	1014	1310	965	1437	1281	1791	1516	1537	1022	1591	782	1517	1782	1483	1090	1272	1365
3425	5678	5561	5561	5427	4388	6267	7438	3631	4546	5306	5538	5744	4751	2507	4585	1763	6629	5645	5282	4267	5212	4787	4458	3308	6004	4296	5209	5239	8329	4781	6130	5961	3541	6645	5156	5098	5861	6312	4928	5221	7465	6535	5770	5978	7223	4035	4887	4310	4580
5461	5214	4192	4192	2543	1818	3657	4175	6873	3358	3512	5312	4465	3764	3877	5159	2012	4778	4645	5414	3890	6358	3553	3243	5700	4785	7256	3786	4629	6503	6497	4607	3960	5192	5137	6973	5561	3454	3018	3809	4647	6341	5568	5590	4633	6139	5297	5369	4697	5847
17135	15604	15701	15701	15937	16210	16007	16143	15897	17096	17307	16644	16596	17221	18079	14557	18466	17239	16935	17480	16924	17129	17255	13714	15043	14347	16547	16746	15253	14594	14896	16425	17650	14962	15496	15798	14348	12945	15960	17001	16268	16652	16159	16055	16450	16974	15862	17127	17392	17238
403	662	614	614	694	491	681	631	672	814	846	763	614	598	577	718	832	897	1023	323	496	647	531	1027	739	468	672	733	653	431	464	706	885	711	383	538	1050	874	536	729	668	484	315	509	558	658	680	751	731	483
15149	16759	13435	13435	16533	17889	8868	17776	10995	9076	11256	11401	11016	17711	15806	10233	15281	13846	13831	15736	19771	15962	28105	22946	16638	16145	18460	5180	16022	7685	17556	17796	11840	9843	18653	19754	15287	14728	17709	14817	14268	15095	18597	10126	4004	15312	19174	13430	10075	7507
4188	3026	1781	1781	4650	5320	2978	3813	3223	5898	5428	3482	4444	2848	1980	4744	3063	1638	3347	3751	1110	2806	4458	2491	4711	5357	3427	5423	7190	3436	4869	4242	4077	4422	3233	2515	3000	3217	3905	4308	1172	3410	3387	3100	4341	3059	2945	4674	6261	4079
445	545	670	670	430	577	333	414	585	614	740	544	786	804	606	510	747	592	497	603	1004	761	577	460	508	357	533	417	341	515	628	640	362	534	685	370	637	596	538	496	469	712	575	738	475	470	457	550	477	571
6764	7081	5548	5548	8296	2846	9119	1487	4314	8404	3886	3594	7512	8779	7787	6509	6168	3581	4027	4945	8856	4297	7500	8268	4865	1705	7050	5604	4694	5388	6996	7906	7231	9539	1850	6278	6820	3464	5385	6266	4569	3775	6182	3388	4028	3975	6468	7330	5594	5224
1828	4201	3136	3136	2642	2865	3657	4532	3229	4186	1922	1137	3348	2501	3067	3543	2348	2026	3005	2043	1152	2383	2329	3495	2107	2579	2476	2857	2584	3449	2452	2541	1845	3272	2317	3715	2119	2439	3783	2269	2911	1874	2854	4121	2338	1947	2449	1340	2166	3888
1246	947	624	624	1518	198	1440	1044	454	1291	1041	847	577	620	887	723	743	1228	903	736	905	735	1186	963	936	1240	858	781	842	1022	1466	1293	1093	1221	867	545	900	638	625	958	1171	603	744	1600	1310	935	553	1206	1094	909
3710	3771	4345	4345	6243	5604	5726	2973	5242	6504	5463	2889	4728	3132	4367	5040	5848	4596	4412	3970	5188	7608	3697	3712	5182	6230	5030	5361	6315	6255	6643	3836	3304	5302	4396	5036	4037	4217	4545	4546	5621	5233	5720	5786	5196	5916	4254	5002	6217	4053
9405	8466	9833	9833	11286	4899	8018	8284	12640	8431	11325	5822	10559	9637	9737	5451	5563	8178	8617	7158	11569	6252	7252	7219	7938	10538	8330	9351	4239	4363	7368	10168	12389	9066	11638	5892	9818	7157	4862	7865	7699	10140	5074	10120	7599	9673	7720	5241	6599	5118
1988	930	1618	1618	2208	2185	2054	2115	1284	2637	1755	1766	1798	654	1287	1109	1737	1082	999	735	1578	1153	1543	1470	1855	1945	2059	2310	1583	1645	1699	614	2018	1833	1623	1971	994	1232	1355	1856	2510	1738	1380	1525	1115	1565	1777	2173	1903	2085
6984	6138	8039	8039	5567	7000	4756	4133	6360	5350	3558	6927	5454	4834	4950	5223	3434	4687	4846	5131	3489	4481	5417	3583	4990	6748	4700	4449	5965	6033	6841	5562	4547	3301	6604	5595	3660	5362	3644	5165	4675	2822	5002	4399	4882	4128	5560	5633	909	3899
9970	11880	8569	8569	6640	8072	7195	10432	8242	6651	11107	10484	11480	10861	7482	10668	8805	12196	9892	11936	8301	9884	10628	5164	11956	5441	11933	11053	8211	11615	4617	9435	9758	10681	8867	10220	13715	9627	9672	9942	14432	14752	13041	13175	8276	8102	6774	9378	5239	9810
7316	9551	9017	9017	7650	6677	9652	8002	2774	6009	5011	7073	10620	9046	10172	4966	6405	12137	12665	7058	7408	6021	6554	9218	9680	13636	11338	9277	7973	8981	9857	10487	5704	8299	7742	10040	7426	7233	11975	6690	6660	9329	8165	12972	8673	8844	8002	6272	11112	10696
2581	2067	3723	3723	3326	3602	3364	2498	2620	2682	2064	1828	1061	3054	3516	2662	3044	3516	1964	2383	2763	3343	2408	2443	2731	2760	3507	2021	3547	3168	3985	1910	2225	3015	3027	3016	3080	3598	3091	2757	3246	3050	2690	3244	2798	2168	3549	3017	3817	4213
5162	4032	18144	18144	12106	9133	20108	98464	3487284	733383	75354	34637	27312	37979	17700	12972	14531	12535	15145	9702	11089	9277	7713	8533	7240	7099	7121	6491	6864	6918	6510	6517	6170	6247	6057	5818	5893	5415	5337	6396	5855	6057	6383	7444	26167	8166	5957	6366	5736	6261
12506	17478	15900	15900	10422	11172	13694	12773	15630	16978	19266	15625	9121	15742	8776	14514	19943	15494	15120	11906	16299	9216	12842	15988	13099	10164	13592	16193	18835	20001	21220	13651	16758	9728	12121	21059	16514	15952	12720	18077	19151	17297	18805	11549	23910	21746	19748	20755	21301	18991
577	9721	3883	3883	6169	9194	6048	5049	6256	8868	5619	11350	1852	7418	9914	6944	2890	9547	7609	6035	11573	8839	9054	8490	8006	5261	7621	44031	48700	10985	10718	10253	6254	11158	3972	6067	8137	11588	10152	14785	7817	7831	11583	5607	10309	11774	16289	20926	16283	13290
7047	4413	9407	9407	4369	7912	6203	5544	9072	5087	6607	5483	7971	4408	7612	7439	8755	6433	9059	5058	10426	7841	8441	4740	9348	9610	6932	6824	6111	3796	6492	5649	7480	8434	5468	4814	6559	8661	7633	9972	3659	1202	5750	8850	5258	6802	5552	4728	5777	9468
3547	5357	3619	3619	4796	5481	6946	2868	4446	6747	4115	3874	2358	4712	2532	3721	3748	4535	5314	3312	8428	6715	4036	7672	3906	5548	4351	3676	2199	6312	8004	6911	4032	5239	4993	2667	5603	2160	3780	1450	1935	3085	5067	4921	4558	3423	5557	2733	3737	3808
4982	5620	5166	5166	4726	7029	3748	6205	7344	5081	5110	3387	6079	5624	4597	4611	5549	5260	7180	3016	3593	5068	6879	6729	4552	5024	6873	6304	6060	9919	6006	8447	6196	5824	5828	4649	4229	7053	6083	5008	5243	5810	5716	5152	5070	5675	4587	5187	4983	6327
5573	7248	5371	5371	4943	4470	5678	6311	3415	5190	1601	3533	4906	2440	3157	5587	703	3809	7133	6656	3858	6950	4338	5563	4622	3979	4823	3921	5457	2949	4669	7655	3664	3553	4203	6107	5224	5959	6390	5699	3452	5826	2802	5403	2219	2973	5969	3963	6764	5006
7273	4614	9298	9298	5542	4796	8048	6701	6998	10843	8291	128	9194	5350	7987	7164	4015	8788	5988	8537	5111	8258	8444	5959	9467	9516	8415	7361	5420	3239	4185	4243	4514	7285	10420	11328	8739	7004	8143	4323	7758	6422	8894	5237	9216	6121	6242	7214	7876	9264
276	339	363	363	22	215	308	517	413	465	53	346	383	573	183	192	376	116	356	691	135	148	390	113	218	387	515	371	456	324	470	340	467	407	527	444	434	584	192	409	280	428	512	203	471	266	400	366	243	279
1870	2345	2094	2094	2487	2436	2538	1466	2405	2616	1703	2600	2093	2895	2460	1002	2113	1734	1767	1434	1929	2124	3260	2604	1689	2007	2359	2877	1564	1990	2566	2339	1903	1781	1442	2248	2143	2248	2367	2327	2042	1992	1855	2135	1734	2105	2380	1955	2159	3084
15731	11232	7605	7605	14215	6245	14878	11061	13891	31055	117516	24637	9795	13308	13995	14394	2878	10440	10251	14459	10413	15792	3445	8271	11412	11424	7879	11091	14991	13267	11417	8079	10685	9843	13731	13969	10610	10529	9461	19626	18860	10300	9151	16644	15299	17650	8045	9639	11402	5418
2430	2150	1635	1635	1855	2808	1689	1155	3295	499	1645	4216	2285	2203	2287	1942	1727	1509	2290	2427	1842	1707	1753	1852	2359	2012	1991	2156	2025	1069	1815	2215	1263	1498	2792	1969	2289	1777	1644	1757	1342	2415	3429	3279	3058	2679	2479	2631	2110	4086
5464	7990	4142	4142	3162	10836	10253	7936	10181	9090	7483	11033	9079	12355	6312	5983	8136	7176	12839	11745	10133	11416	6294	6735	7121	7434	3058	8285	8447	11005	9052	9238	10506	11664	5359	7157	9150	8838	11841	10858	7293	7504	3553	5501	3632	7817	10819	9617	10290	10085
8856	7542	10428	10428	13381	11850	8914	9406	10946	9308	8939	7420	8537	8539	10546	8965	12801	8669	10776	4032	9788	11118	8886	9511	14080	4529	8044	13867	12668	6992	10515	7151	9406	7422	10398	7883	7556	8610	7994	8940	13004	9228	9914	10257	10747	13122	8465	8791	9834	15955
4400	4636	3428	3428	3818	5096	5338	2985	2762	5565	5593	2981	3786	4450	2103	4639	4839	3952	6064	6304	5125	4033	5203	5370	5037	7309	4460	6176	3108	5095	5054	5090	4602	4383	5512	3139	3694	4814	3579	4021	3431	3964	3594	5769	5731	5017	5330	3191	4652	3553
4279	2338	3054	3054	2722	4051	2323	2656	2320	3412	2904	3015	2123	2433	2052	2903	1815	2505	3176	3899	3056	3300	2004	4073	1760	2016	1401	2900	3880	4473	2701	3016	3036	3149	2709	2512	1927	2732	2323	3750	4040	4076	3129	2852	2619	1996	2297	2968	2190	2490
6644	4744	4454	4454	5565	7660	1488	5849	4571	3283	7482	8193	6430	5347	3000	4615	4163	5487	7069	7372	9030	6582	4705	6708	7731	6017	5126	6025	6058	3533	4381	4253	3504	5220	9389	5808	6238	6950	6778	6135	3474	4126	8491	6790	4059	4927	6962	5715	6669	7440
37147	17082	26700	26700	20977	38001	25688	19117	24488	21523	31147	24950	31165	23114	14696	27707	19203	24714	21294	15421	24853	22096	31985	33249	29499	32722	30147	21598	21703	28708	23186	52258	29487	28295	20551	24051	28530	14612	28825	29134	28696	32726	26563	27581	27393	31291	41094	21800	22744	18968
6132	3415	8225	8225	5574	11684	5954	4718	7684	12345	14631	2884	2930	8265	6823	9920	88105	24162	6073	5636	6417	5437	6579	7399	4319	9397	4501	6701	6540	4848	2753	2454	5448	3403	6563	5424	3310	5296	2487	5266	5410	4825	4716	3754	6374	5421	4774	4864	5481	4206
1311	10554	3911	3911	1265	773	1013	991	902	1069	912	735	963	852	589	648	570	527	1068	548	1003	1003	692	690	818	971	763	711	788	585	723	740	1166	1071	731	857	1047	681	584	842	996	732	706	836	954	587	1037	934	761	583
4077	2371	2663	2663	2867	2332	2398	1373	1519	2884	2131	1039	1603	1161	3762	3220	1421	2107	1858	3085	2543	955	3139	2374	2047	904	3905	2578	3315	1787	2271	4016	3858	1846	3959	2891	2764	3816	3714	1634	3305	4753	4355	1319	4590	2264	1257	3798	5051	3544
12761	12987	10638	10638	5558	14688	4812	9609	16143	25046	15651	17448	17100	11573	13642	13634	5675	21330	24879	22852	12352	28546	17315	21712	12114	10062	17515	20137	4109	13770	5542	2202	14419	17692	22521	12061	7010	6144	11377	19298	19334	16571	15144	17258	10841	17633	15995	12135	12277	19530
21062	21649	22054	22054	21946	22990	20579	22011	33629	22525	21052	16205	0	32692	31198	30537	29256	36743	103747	74137	58409	72091	120933	342891	7045115	1.0E7	619994	204259	93638	51183	43710	112225	33135	37710	24568	20170	14555	42651	30701	26040	24863	22424	22459	21681	19998	20213	19563	19688	19750	19099
2219	2046	2204	2204	2256	2124	2018	2309	2305	2244	2585	2190	2210	2813	2155	2068	2298	2106	2320	2376	2393	2235	2303	1984	2077	2159	2029	2136	2315	2115	2302	2259	2107	2095	2092	2203	2129	2043	2266	2211	2195	2148	2268	2264	2107	2207	2171	2083	2325	2129
5394	6379	5440	5440	3799	6957	7396	6704	6605	1798	5625	2553	4594	4595	5363	7248	2489	3162	4182	2512	7328	5270	4043	8619	6380	5084	3189	6235	5214	2878	7727	7401	8599	8273	5244	5620	4120	6973	6327	6294	6333	5653	5917	6515	8688	8577	10007	9544	8676	7050
1240	1459	1331	1331	1117	1602	849	1120	1218	990	1566	1393	1024	1199	1688	1339	1426	1447	1885	1359	1607	1216	1449	777	1272	1696	961	2013	1914	1748	1526	1491	1870	1476	1416	1382	1478	1591	1271	686	1558	1865	713	1421	1542	1864	1403	1603	999	1577
41164	28921	32975	32975	34054	30353	43091	31214	24923	28633	20497	20164	8713	21976	43323	34941	24517	23963	31457	48097	32514	38908	40454	12897	29008	40497	26632	25904	30681	27638	27192	24531	22739	31978	33178	34482	31007	35287	47159	27725	55629	30344	26875	27709	35412	28734	37756	25660	39476	33332
13572	6075	3733	3733	10919	7235	6389	9888	6421	12398	9259	10636	6599	8846	3485	8140	9727	7265	10093	6527	12948	9674	7291	7682	8759	6078	12357	9399	5039	14247	10401	8527	9001	11671	10801	10388	10047	9577	3442	6932	8945	7824	5594	6820	7388	8239	10447	8336	10816	6540
12655	12952	8087	8087	9177	5085	9346	12840	8242	5206	3642	9653	7811	6226	10801	3064	8345	753	4806	4580	7963	8106	7858	10997	9677	8005	17722	9365	5439	3619	8827	7340	4127	6260	4478	4739	6783	7261	10817	11165	1590	6121	6148	5229	7896	13996	4393	2915	6234	9099
2544	3168	2356	2356	2266	2773	1740	2089	2413	2553	2378	1757	1637	1804	2362	1766	2133	1287	1957	2075	2210	2260	3271	2114	2423	1945	2122	1772	2242	2248	2587	2484	1634	1956	1916	2023	2155	2194	1865	2520	1409	1662	2134	1867	1950	2449	1898	2291	2469	2418
2047	2982	2942	2942	5342	3101	3750	4631	2932	2512	1187	1787	8487	9064	8689	26113	18985	18002	34258	138436	3446169	1309991	156450	39409	22042	31554	18164	8430	7515	7808	7869	5325	5316	3644	2478	2790	3819	2631	3117	3028	2574	2197	3248	2608	2589	2196	2471	2859	3173	2369
1382	1750	2274	2274	1135	1604	1143	1284	1548	1474	1464	1399	1289	1074	1377	1364	1777	1284	1356	1536	1606	809	1403	1065	1369	1997	1634	1687	1873	1467	1439	1568	2027	1976	1059	1021	1727	1573	1234	838	1656	1010	1464	1191	1552	1740	441	1548	1643	1568
3230	3334	3105	3105	3170	3285	3011	3323	3673	3138	3077	3128	3387	3116	3112	3042	3153	3187	3402	3069	2947	3076	3084	3202	3026	3218	3208	3271	2943	3311	2996	3451	3103	2655	3228	2831	3267	3326	3182	2989	2879	3085	2845	3083	3188	3617	3163	2800	3490	2946
3870	3002	3447	3447	4446	4776	3170	2257	4234	4166	2556	3050	2355	2629	1737	2981	2768	3165	2828	3801	5045	5526	2403	2740	4146	4354	5004	5885	2363	3311	3613	4417	3896	1664	4375	3376	3308	4199	5515	1987	2753	3164	3503	2445	5500	5009	2463	3873	5079	3923
10580	10900	10227	10227	14508	9339	9417	16082	17183	13225	15621	8691	4786	6157	6761	9328	14176	13972	6405	18394	9966	12195	11353	13947	6012	13157	5574	14178	12745	14313	180	2010	15754	15615	12383	13828	11688	11845	15731	7318	7231	10391	10490	7677	7237	13539	7386	7407	9331	15082
15424	23679	11645	11645	7599	22521	7485	12146	7335	12001	16039	24891	15282	23112	7861	16940	15059	24031	7740	23738	13892	28702	19172	16861	15186	21899	20159	20971	24615	24635	17339	18337	22382	11876	17216	15893	13434	15471	17262	17884	20970	24460	25374	15722	22438	19343	24766	23178	14124	15317
11778	12659	7954	7954	11075	8615	15622	9975	9537	7443	11820	13741	11305	10781	7507	6045	11089	8994	12540	10727	9098	8209	13199	11646	12903	13126	13488	8706	10018	13163	8820	14051	10669	8561	6581	11642	9990	9674	12394	11469	9780	7957	8918	7172	9486	16185	4329	11780	15525	11233
1464	3697	1461	1461	4563	3746	5218	4227	2907	2656	4565	3499	3774	4156	5824	4504	5930	4522	3380	6880	1497	3155	3189	5742	5612	5575	5165	4441	1817	5432	3829	3127	2040	4479	3741	2607	3358	2205	3095	3988	1053	5297	1606	4400	4258	2788	1981	4653	6175	2815
4274	1798	3623	3623	4074	5497	6332	5703	4450	5287	2557	4546	6364	4554	5864	4649	4186	6542	5196	5180	4247	6644	6257	5010	6486	7714	6033	6237	4230	2916	5479	585	4032	6983	7760	5966	3951	5310	4696	4780	3605	5941	4032	4652	553	4327	4676	3225	5074	8432
843	1373	1118	1118	1045	1152	1897	1608	1367	935	900	1279	1116	1388	1792	810	930	1477	799	696	1215	1561	1662	671	1410	1186	926	951	1390	1602	1136	1371	1479	1210	1603	1311	1379	1135	1640	1304	1568	1232	1646	1359	1195	1746	1592	1287	1706	1451
6018	5399	5576	5576	5234	4528	7584	6325	5254	5335	3447	7313	7258	7206	5974	4600	6032	4261	2862	6239	9002	6118	5144	7466	4298	3811	6253	6243	6284	5818	7439	4688	5572	5662	4575	2704	5443	6859	6210	7620	6065	4691	4607	6180	5596	4874	4164	6464	5991	8770
15254	18556	19015	19015	42028	50638	42620	85581	457549	6750653	563148	134267	58596	42831	39031	20354	15608	11861	18439	10297	12330	16051	14489	13538	9610	11756	11468	8171	15388	8562	9274	15134	12129	12014	12682	12580	18006	10299	9978	7922	10930	8142	9675	12866	15675	26315	50097	10918	9870	9352
3815	16731	10852	10852	6224	3710	5037	6029	4135	4285	1637	6092	7715	7844	3955	5151	6374	5270	4437	11396	12884	11687	14925	30080	32673	28340	48928	227850	3975660	915555	344910	189302	118273	96550	52237	35017	24398	20871	12068	8295	7396	8189	8166	7620	7048	2614	5462	2785	552	3177
1646	1341	1363	1363	1453	850	1476	1765	2745	2566	1274	1904	1485	1922	946	502	1415	1344	1279	1763	1848	789	1297	2046	2692	873	1600	1144	1456	959	1235	1762	1506	1727	1353	1601	1558	473	804	1127	449	1907	1009	894	1695	995	1252	1549	1335	1520
6300	3960	7297	7297	6246	3470	7703	10155	9954	5603	6286	6349	5270	10932	10010	10858	8362	6355	4061	0	6010	6550	6099	8089	6523	9318	4540	4602	9761	7424	9042	7145	10525	7060	5454	9030	5773	7612	7968	6219	6123	3560	6816	7949	5065	5062	6881	5864	6588	5926
11617	11075	16761	16761	16993	14238	14999	16792	21217	19097	22788	39553	26544	39737	109577	1553608	2783178	98356	33786	21344	24477	29145	15022	12562	12132	11778	11775	9470	7810	13918	19800	12668	18682	12785	11139	10290	11613	11648	10616	10966	12039	11754	10666	10177	10771	11512	11792	11858	11455	11133
10767	11291	6543	6543	12959	11857	9178	6844	10545	11865	12713	6600	7544	5833	12332	8445	12587	10572	6899	9194	8207	7618	8487	8721	7668	4887	6303	5811	7527	7813	9256	8428	8894	7730	7601	6562	3546	6253	7751	8905	10861	4868	10822	8827	9172	5919	6915	8434	8370	8344
1208	1871	1487	1487	1482	1235	1083	1932	1557	1165	1254	1421	1408	1254	1431	1432	670	774	490	1674	1419	1951	1336	1156	1304	963	1027	1462	957	1538	1800	1276	1072	1142	1232	335	499	1386	1408	440	1129	996	1738	1944	1326	1527	993	1684	1265	1138
1782	2292	2963	2963	1067	715	1951	1285	1453	1906	2585	2382	2116	2912	1247	2742	1785	3460	1932	3079	1823	1711	1682	2987	2463	2182	2994	3714	1482	2717	1979	3049	1668	1932	1548	3702	1559	2454	2879	2250	2459	2276	1773	2198	2652	2573	1632	1851	2078	2516
542	586	521	521	727	520	798	883	1012	694	397	599	726	470	757	934	732	551	513	520	436	260	859	1035	833	836	787	577	694	471	637	423	555	431	776	610	574	799	279	951	501	823	804	826	692	924	473	494	520	402
929	801	692	692	402	728	652	918	979	751	659	838	833	659	826	803	661	824	666	958	818	938	975	967	984	884	805	793	323	893	556	1040	406	909	823	712	688	668	686	626	1013	645	962	908	743	776	573	555	641	674
4761	5554	5272	5272	4607	3791	4933	6023	6877	3149	2137	6011	8362	5954	6808	6827	6878	6385	4128	3289	5583	3841	5253	5974	4106	4957	5863	3177	3565	3836	4825	3744	3759	1909	7323	5089	6031	4331	2123	3911	4547	3301	5409	7348	2322	2635	3242	4429	5552	4306
20906	10724	13758	13758	18912	26792	22985	24608	28992	23867	17852	8395	17820	21405	23943	17955	17242	20665	21748	23273	16595	17888	19384	16082	15962	20150	20845	25959	19464	11870	25516	19465	19289	17721	17726	21873	17243	19935	15425	13567	17299	15213	19652	17979	20772	20298	21257	27212	13704	19065
2710	13494	4073	4073	3356	2500	2005	2483	2189	2221	2758	1951	2556	1601	1621	1742	2032	2500	2421	1491	2718	2165	2426	2099	2562	2369	2246	2429	2427	2660	1787	1830	2792	2409	1825	2281	2037	2182	2506	2105	2472	2382	2070	2117	2299	2245	1741	2354	2921	2657
5097	3561	4366	4366	6247	6354	4215	7093	6643	8643	8793	7255	3968	6680	6169	5229	4489	7591	4872	5354	5287	7714	8750	2749	4181	5100	3172	6546	5502	6749	5483	3760	4956	4064	4258	4643	2243	3773	7593	5238	3447	4421	5829	3723	7002	4400	7561	4611	6386	5398
1206	5587	3293	3293	3370	2790	5376	4477	3656	4464	4477	2760	2524	3324	5825	2743	3023	2814	4615	4566	6207	5578	2734	4075	2866	2638	2624	4249	2531	3946	3245	4374	5121	3389	2792	5356	3841	3229	4933	4087	3416	4415	6480	4935	4094	2886	7020	3526	3531	4544
1443	1751	893	893	1402	969	1089	1539	842	1783	1330	1756	4315	2161	710	1547	1270	646	957	1711	1737	1319	1812	1949	2190	1915	2369	859	1740	1230	1758	2192	1777	2326	1617	1515	1356	1234	1542	1583	1440	2024	1533	1138	1396	1646	2105	1630	1891	960
5930	1957	1841	1841	1844	3244	1705	1372	1126	1040	1390	1893	1604	1484	1769	1903	1555	1678	4847	2277	1319	1703	1305	1151	1967	4060	11378	5550	3822	5153	24682	8399	13972	48574	1265699	3104615	104038	33030	17634	28596	15660	6030	5866	186	1377	1592	2604	2749	1490	1829
7635	11438	9979	9979	8385	9255	7860	6404	7593	7295	5265	6592	8649	11774	7291	6953	7874	5899	7080	7340	7252	7056	6105	9778	7659	6432	5449	8171	6584	6950	5643	10247	37721	7978	8893	7637	7827	10152	7921	8273	7719	5772	5775	6755	6726	2474	5679	4936	7122	8951
1086	1375	1029	1029	1394	1569	1296	1095	1094	1202	871	772	748	1124	761	846	1134	961	806	827	1142	833	953	1212	544	656	1133	1173	1078	1024	1363	1123	931	956	976	1337	844	798	960	1156	980	1086	1258	918	630	559	1074	1910	1419	1502
3547	1481	3345	3345	4352	2201	1946	3154	3271	3925	4619	2409	2400	3092	3536	2761	2034	4684	4729	3400	3681	3650	2541	4726	3061	2449	2741	2867	3900	4864	2830	4068	3131	2285	3635	3189	3321	2946	3829	4185	3766	2833	2696	4896	3573	4921	3670	2189	2958	1761
1430	1398	1540	1540	884	366	955	704	1391	1421	1394	593	1740	973	1165	885	1672	1378	730	1176	1284	1417	1484	1421	873	1397	1457	1119	1076	744	1603	994	1195	1449	980	579	1535	1817	2332	1438	1275	1168	988	1556	784	1397	1288	1433	1886	1076
8110	10565	15625	15625	14178	12986	10686	10031	12177	12559	8677	8522	10218	12251	14815	12502	7980	11528	11558	14795	12076	11547	11469	15813	15944	14250	12902	9559	16306	16325	15173	11676	12720	15175	11560	8333	11333	9699	13532	16260	6581	8165	13790	10116	9701	11684	8726	8308	13712	10817
8167	14014	22617	22617	21368	21338	18390	11551	19092	18973	16210	18477	12556	23385	13419	19616	14208	11398	13072	16469	15898	10948	11253	8359	11410	23607	18728	17209	19539	22528	20643	20473	24310	21006	20393	18243	18629	14269	12890	26357	20348	17190	11986	16858	12355	11461	10659	15434	23422	16588
19338	21125	15366	15366	17105	21461	8023	21896	25948	25983	25874	26335	14483	26925	25150	23378	26037	35884	17431	23314	25995	26278	25796	20316	13251	18693	20744	12149	12864	18552	28721	24755	28518	20906	31736	21703	20318	29696	38104	27280	21242	13546	17510	23847	17433	25934	22948	25504	10747	27969
1426	1452	1603	1603	1346	1320	1413	1244	1582	1448	1338	1404	1432	1448	1441	1260	1488	1491	1376	1431	1538	1365	1431	1512	1321	1177	1378	1508	1373	1518	1523	1452	1223	1327	1364	1243	1672	1231	1368	1472	1590	1230	1450	1565	1293	1362	1260	1230	1379	1492
3295	2937	4709	4709	3391	4211	4213	6316	5534	5732	6636	4597	5569	6324	6474	4994	5969	4988	6140	6510	7345	8471	6226	6878	8355	7800	7054	8375	6469	9249	8400	6976	5166	8732	5476	8079	5572	7220	6707	7080	4376	6809	5043	8983	9256	7681	9915	6052	8532	7090
1817	1475	2175	2175	2098	1637	1776	1692	2039	1986	2858	2175	2287	1853	1567	1520	1894	1656	1968	1843	1993	2556	1130	2294	1663	1563	2707	1944	1675	1436	2495	2017	2707	1912	1790	1544	1981	2469	1922	2401	1692	1937	2446	2084	2331	2581	1534	2228	2267	2137
3412	3994	3853	3853	5355	7507	6965	5693	5064	5797	6551	7251	5836	5500	7110	3458	5284	5821	5199	3882	4836	5935	4133	5835	4829	2655	2809	6695	4196	6434	3253	5138	3872	2867	4560	2654	3925	4281	2722	4468	3156	7352	6802	3986	7127	5921	6750	5525	5058	7425
1842	2213	1974	1974	1974	1496	1336	1724	2023	806	1525	2063	1356	1362	1446	942	1836	1199	1905	1890	1763	1378	1659	2014	1733	1965	2424	1463	1580	1189	967	1648	1755	1327	1770	2026	1463	1223	1976	1720	1881	1737	1915	1570	1906	1388	1968	2153	1416	1895
15417	21684	28996	28996	15038	16579	17739	25510	12890	15072	21618	12706	21112	11337	14616	19899	19609	29726	12680	8447	12102	18891	17068	21348	15269	19070	16291	27053	17607	13898	471	21188	28459	27196	23878	20309	21297	22436	21464	22700	22906	20150	17619	25010	4546	19189	10987	35597	16258	17971
3649	1504	730	730	1693	2538	2547	4915	3729	2768	4108	4214	2035	2464	3390	2048	2196	3241	3511	1736	3125	3636	2335	2460	1604	3433	3687	1880	1239	2721	3149	2234	2389	3560	3032	3120	3955	2282	3300	2601	951	2608	1943	1900	963	1381	2591	2793	2241	1605
14136	19017	19352	19352	18215	15104	14784	10980	18109	26009	17360	18206	23846	14937	22725	10045	22687	16064	8559	12169	18276	21480	17294	12385	14131	16477	18831	12869	12556	16256	22536	19438	16452	20849	26195	20584	18687	12983	14520	17402	11879	15904	15912	12426	8464	20878	19475	21979	18171	25255
3516	5775	3696	3696	2672	2998	5818	8299	7527	4239	3248	6004	3597	4541	6668	5026	6718	4901	6669	3238	3267	4873	4201	4037	4132	5900	5341	6603	5136	4682	3656	2720	4449	3927	3155	4734	6442	3595	5550	6829	3907	1056	4521	2181	5102	6116	6865	6948	7748	6661
3604	3860	3783	3783	7869	8821	5624	3992	4424	6156	4865	5640	6169	7105	4400	6311	6474	7488	7729	6162	5044	3561	5373	3279	7917	6343	6972	2875	5287	7443	6451	5752	6702	6804	5748	4305	7060	5710	4805	1913	3823	3464	6936	6649	2737	4236	5096	5148	3809	4413
2710	4162	2170	2170	2672	4176	3656	2425	1667	1476	2790	3149	2618	2389	3111	2967	3169	2566	2739	4803	2950	3742	4344	4295	19751	5470	5151	29377	35544	38374	11428	6632	6152	6849	6164	6284	10267	5889	9847	6437	5485	7313	6892	3632	4059	5447	7628	8391	7504	8409
1958	1615	3235	3235	3247	2269	3049	2500	2082	2324	2343	3147	2427	3337	2504	2350	2093	2432	2580	1178	2014	1644	1314	2492	2786	2068	2485	2620	2430	2693	2307	1802	1801	1604	2715	3353	4607	3046	1971	2901	1898	3052	3224	3800	2607	2451	2129	3194	2507	2302
18373	16653	27054	27054	42808	41444	61751	233932	2671694	1300913	190771	134628	113368	118641	100908	105856	108501	84351	56718	27897	13869	10950	7890	6704	9909	11062	14569	14284	12195	11204	7011	9142	4117	6378	3871	10012	9096	8190	7429	9293	5070	7125	6169	5394	8075	22625	11379	8288	6270	8191
1873	1993	1525	1525	1526	2075	2564	2137	1356	2886	2065	2382	2471	2016	2143	1779	2795	3131	2588	1721	1040	1119	0	984	1287	1142	3237	1620	1726	1699	1289	1656	2267	2413	2170	1575	1875	1225	1511	2175	938	1590	2220	2683	2616	1370	2216	1746	1956	1716
7653	7773	7857	7857	7894	8163	7636	7965	7993	8194	7629	7695	8300	7520	7870	7776	7756	7609	8061	7880	8322	7377	7759	7744	7602	7937	8016	7985	7554	7608	7530	7991	7856	8016	7688	7744	7709	7416	7539	7773	8062	7862	8270	7768	8593	8007	7509	7881	7785	7720
821	719	1009	1009	525	1142	817	608	730	512	699	669	817	573	615	402	848	875	547	691	510	355	583	218	588	727	621	575	369	519	724	994	620	709	739	669	539	798	556	838	730	576	532	886	615	780	867	743	712	577
2210	1116	3486	3486	2863	2940	1929	1619	2605	2468	2575	3288	1990	2381	2886	1279	1778	3427	1360	2175	4229	2458	1847	2632	2560	1726	2657	2838	3245	1383	3111	2854	3859	3238	3249	3251	2327	2827	3127	2205	2399	904	2804	934	2351	3392	3257	2370	2465	2094
22033	13932	11917	11917	6069	15698	16683	14164	19382	20048	16760	18392	17148	18205	20618	19323	13760	9690	15758	19662	12715	17562	24340	24500	21776	14502	17136	20306	15232	19199	17684	12211	12419	18730	20750	6745	11081	11649	17756	20980	4968	14031	14287	9377	13394	26346	16538	21302	26794	17581
13172	14514	15668	15668	19371	13517	7862	10541	15757	8950	8477	6647	17500	17842	14985	21211	10237	18701	33381	68375	44026	23045	22776	17699	23291	14379	16847	17708	16956	17846	17750	21014	11059	15228	21519	14319	18107	13994	20882	30172	22228	21308	22710	21913	19330	32738	22170	18991	28542	38434
873	1022	1499	1499	1410	911	1180	1477	1347	966	1368	1388	1251	1267	921	1666	1777	1128	1029	665	1311	1865	1205	1102	890	595	1642	1524	1057	1206	1537	1269	1205	691	584	1824	882	1132	1751	875	993	1287	1233	743	1290	1077	809	818	875	1046
381	338	335	335	255	383	274	403	426	355	330	329	420	409	281	430	236	435	393	331	392	215	426	367	284	412	105	418	415	397	390	423	485	316	358	366	255	295	235	267	234	382	465	473	407	212	267	309	470	327
3366	6598	8372	8372	7716	6974	3469	5872	1593	7231	8581	6925	3011	874	4481	7218	2075	2492	4547	4333	6111	6045	5156	4750	4654	4885	9834	5933	2568	7408	5284	5305	3110	3797	4518	6210	5577	6011	3994	5449	4722	4947	6882	4119	3799	3313	3880	13301	8327	7264
0	4142	5198	5198	6866	6879	6713	5759	5623	4286	6457	2667	3679	1538	3578	1479	3977	3271	1781	5502	3460	6571	4977	4124	2989	5377	3528	3885	4554	4590	2698	3490	4455	4972	5534	6020	5955	3399	4215	5856	4290	4076	3467	6784	6749	6333	5222	5018	2438	2893
10886	19401	15002	15002	22634	12608	14860	18601	17826	19037	11386	13838	9628	18819	12437	16720	17115	12784	22312	16819	16790	11609	7398	6393	21716	17505	22320	18773	11753	15168	2617	13629	13038	12344	15286	10460	15306	12785	12881	22769	18428	14621	21243	14169	4727	15271	14036	5807	14317	11966
2004	2024	3957	3957	3351	2769	2444	2395	2751	1920	1627	2516	3433	1836	1966	1823	2340	3876	3223	2810	2705	1470	1160	1633	1856	2493	2305	1937	2391	1386	1911	1743	1604	2763	2690	3431	3843	3368	1452	1635	3185	1864	1906	2569	2507	1711	1519	2815	3174	2480
6068	6487	7251	7251	6943	9276	7858	24137	25580	9118	7853	6649	8610	8421	10547	35227	38355	23136	12799	9558	10267	7959	8179	10905	8318	9956	9112	13655	11109	10455	11253	13116	15592	19479	24458	17749	15901	20464	24365	22710	21325	34409	31079	36093	36572	62002	92855	145411	322205	2210686
3057	4232	3185	3185	3961	4878	4274	3009	4497	4659	5268	5059	5646	2516	3287	4577	4949	3060	2936	2581	3588	4679	4886	3523	3714	3403	4914	5136	3630	4581	4839	4582	5643	4300	3749	3321	3820	1668	2746	4593	4231	3434	3491	3097	3853	4661	5373	2084	4453	5767
2765	3459	4121	4121	2504	2320	3715	2291	4952	5254	3619	3420	3906	3659	4220	3309	3195	3371	829	1644	1738	3337	3122	3039	3478	2939	4284	2954	2608	1730	3802	3490	1685	3005	2110	3219	4180	1750	2770	2367	3082	4371	2069	2792	2314	1543	574	1909	4118	4783
24546	25634	25614	25614	25094	25067	24728	25530	25685	25859	28965	26676	25832	26205	25372	28209	35326	21981	26427	31739	46806	28756	29680	33367	42254	92331	2970463	2116531	176478	81515	45728	37828	34268	51981	42080	31722	33258	18595	24377	26419	25996	26715	26221	25626	25384	25087	25994	26150	26013	24854
6069	3090	1089	1089	1026	2870	3858	5044	4511	7718	5055	2868	4021	5645	5455	5666	6756	5292	2583	5520	4334	4523	4823	3966	3045	4405	4219	4313	4893	4648	4119	4926	3400	6168	7178	18449	18684	9099	6706	7150	3138	4791	9461	5404	6002	7583	4518	5183	6911	4915
9080	8974	9129	9129	8933	9185	8373	9853	8799	9211	9259	8892	8999	9033	9899	9969	10239	8909	8579	8604	8544	8317	9317	9678	8804	9123	9814	8971	9612	9256	9073	8747	9422	9349	9087	9485	9844	9486	8688	8955	8769	8449	8793	8361	9108	8523	9009	9092	9248	9382
2522	3476	2741	2741	3612	1731	2263	2560	3957	3378	4220	4561	2156	1654	2976	2603	4839	3119	2832	2019	3372	3893	2126	2727	2845	3153	3343	3048	2975	2902	2116	3849	4201	3067	2453	4951	3414	3875	4816	3278	4821	2634	4311	3022	2344	2955	3779	3471	2614	1938
190243	244106	384663	384663	1268951	9083195	8013371	1484769	845030	320580	139848	120278	30280	13155	13312	340	4392	12241	8698	9586	4455	2652	2362	1030	0	14598	14177	26555	38118	17686	8516	7613	7507	4666	9450	12970	5431	5413	8770	11158	13636	34636	68315	14601	10440	5412	4576	6903	19552	37010
6582	4953	5990	5990	10366	4983	1977	5083	5933	10963	7037	8746	28138	14494	21090	43096	178476	3236653	386287	53976	21899	14849	24822	13760	8116	9555	8041	4619	7267	8956	0	2609	3216	3657	4025	3741	4114	4015	3533	3658	3871	3375	3557	3703	3150	3691	3810	3326	3498	3717
6484	7290	3582	3582	6076	9673	8926	6392	5316	4813	5441	8445	8442	2996	4449	7005	6801	4823	4523	5173	9997	8590	7463	5132	7250	7853	5061	7215	6061	8618	9379	4669	8616	5863	6750	7225	4948	6000	6004	3968	8064	8676	8918	7525	5137	6180	6644	5753	2473	7220
456	2042	910	910	359	1171	624	1263	2482	933	1171	912	2295	1638	1809	1695	2376	2212	2107	1931	1970	1633	1426	2114	1268	1932	2082	2158	746	940	1685	1378	1555	1310	1013	1331	1140	1554	1895	2051	2708	1552	1167	2209	1969	2037	1758	1550	861	1772
5180	4124	5495	5495	2943	3860	2985	3977	4978	1737	2652	2945	2995	3677	3370	3577	3866	4129	5521	4896	3441	4572	3978	3896	1528	3108	1775	4176	3849	3608	3116	3679	2527	3770	3722	2661	3872	4371	3344	3495	4734	3567	1731	4133	3033	2072	1784	2408	3180	1522
10358	10751	6871	6871	4082	12661	7196	5397	8040	4406	6133	7153	6249	4798	9759	10100	8237	7336	11072	8852	5123	10366	7757	8337	8325	10373	3244	8620	14145	11518	6824	5323	5861	7945	9479	4141	10520	11934	6326	6811	10015	9697	6854	7144	9891	6251	3962	6817	3528	7414
9361	9174	9609	9609	9676	9665	9499	10015	9312	9820	9501	9546	9426	9681	9472	9295	9396	9369	9234	9675	9519	9740	9773	9638	9428	9064	9475	9697	8883	9436	9587	9259	9356	9605	9676	9581	9810	9280	9417	9437	9023	9101	9600	9576	9680	9518	9170	9213	8887	9650
6255	7378	7768	7768	11800	12963	13021	7039	8035	9948	5147	5033	11859	7184	11336	5547	6876	11755	6698	9845	10510	5351	3687	3830	9902	8516	819	7624	7873	7706	5005	11309	5179	2460	6699	11708	9562	5297	6605	11185	11680	7397	8024	6213	9563	11437	9144	6486	6272	6937
6562	6409	7001	7001	6137	6699	6207	6267	7028	6821	6585	7152	6305	7151	6750	6663	6566	6678	6550	6640	6962	6727	6692	6343	6793	6931	6793	6634	6871	6929	6638	6508	6471	6710	6685	6712	6571	6393	6383	6426	6451	6217	6405	5984	6589	6592	6428	6675	6398	6056
2201	3450	6010	6010	3759	3691	2715	5092	4463	1930	3500	4479	5212	1765	2820	3227	3987	2797	3545	3564	3240	1451	4970	2284	5227	5321	2201	3540	4009	4368	3592	2924	3197	3172	2893	4553	1048	1668	3089	3678	4759	6711	2007	3408	693	3762	4873	2447	3658	4378
8244	5938	7601	7601	10607	11019	7656	10138	10107	5258	10288	12556	6247	5050	6752	7939	7086	9077	5603	9042	7269	5740	9905	10836	7914	6623	9054	9285	6985	7234	8491	5112	11194	9144	7951	10106	10456	8150	3591	9529	8502	8342	4750	5444	10170	7318	2437	11749	8049	9534
4718	4404	4329	4329	4661	4513	4575	4527	4335	4667	4537	4943	4622	4534	4588	4808	4696	4584	4676	4782	4465	4686	4447	4567	4656	4831	5015	5119	4592	4784	4491	4398	4573	4818	4679	4663	5037	4736	4496	4616	4707	4901	4679	4518	4548	4576	4714	4571	4501	4571
10272	10184	10189	10189	10174	9669	10279	9642	6406	3273	4925	4165	3078	8826	7730	8341	7123	8644	8625	9530	11343	11368	10586	5026	12822	1827	8831	8499	5919	9689	10430	9471	7958	11842	7711	13425	10947	5528	6971	8647	7605	5080	3728	10115	11314	9156	11826	10977	11311	3183
7264	7417	6671	6671	8200	7016	6548	8232	7763	11314	17377	6279	6437	5425	6901	7904	7588	9447	10837	10461	27554	22961	14426	7154	9293	9031	9726	11305	13848	25175	32520	28080	51318	213986	3312265	1141318	68177	25032	18360	30780	10317	7277	6665	10841	6952	7108	5486	0	3307	5937
15929	37122	152510	152510	3419586	529191	86750	38483	16359	24714	15952	6120	7158	5560	3039	2516	2132	3476	2457	4424	5837	2069	2719	1165	2239	1309	1204	1637	2404	1158	882	900	1278	1250	1188	1821	1283	1065	1782	1770	3080	20053	2905	1692	1943	1057	1072	1341	747	1645
367	485	666	666	463	565	871	664	652	526	643	545	588	438	384	950	863	622	348	610	711	571	470	548	352	540	697	447	544	540	667	771	643	350	565	501	565	830	613	562	498	513	660	217	576	613	329	414	693	636
3867	4621	4826	4826	2867	1987	2505	2413	4061	3657	1896	3658	4851	4820	3166	1976	4962	3273	3937	4571	1296	3463	4187	2396	5263	4546	2221	4988	4932	3691	2911	4912	4164	2746	2966	4357	3586	3222	5442	4829	5892	2803	4444	5835	4581	5844	2315	2641	3778	1804
5158	2877	6923	6923	4776	4433	3750	5504	5389	2567	3694	5276	6320	4055	3534	3980	4560	6203	3192	3460	4916	3385	6092	3891	6676	4814	4981	4365	5761	4703	4833	7042	4678	4430	1256	4436	3614	4337	7102	3827	1904	7422	5212	4441	230	2710	5932	4588	3556	5244
9619	7369	5893	5893	5671	3120	5680	6786	6084	6982	7348	5571	4524	4335	5910	5038	3552	4723	6009	5471	4445	4133	4666	16240	37065	11213	8328	6033	7847	6099	5146	6511	9987	29310	18391	7699	6399	8048	6757	8551	4842	5994	7329	7752	6954	5559	8417	7197	8358	7351
39652	26856	36879	36879	72123	1524326	3695963	1389821	657448	352636	230319	174682	116769	89518	67598	52739	41702	33542	28099	23113	18684	16198	11945	9802	10069	10765	9890	7320	7327	7179	6344	6652	4000	4551	4068	6402	5413	3695	7742	5766	4447	7063	29880	13228	11364	7790	6584	5349	7344	4426
6818	8270	10852	10852	9068	9438	11744	11242	14432	10160	10575	10982	6764	8957	11503	7668	8222	8153	11929	14643	9202	12255	12062	8120	10325	15065	11948	12794	5894	12293	14152	14306	9081	9814	9925	11716	14567	9361	11900	11589	10931	9961	7668	7360	9059	10679	13112	8579	10282	12813
15454	11061	7160	7160	9763	14198	8080	9218	9384	3811	10428	15713	6965	9151	5254	7769	13193	6547	5200	7764	5487	6499	10055	7596	7003	6012	6592	9427	6557	12717	7839	5767	10498	13275	5974	4349	7541	3467	4001	2655	4949	8333	9033	6553	4954	11122	9260	7623	12383	11590
6081	18814	253352	253352	17833	5780	7066	4941	5669	5535	4265	2522	6775	6996	3598	1794	4281	4059	5479	6462	5326	4074	6170	3586	5332	7972	4271	3657	3728	4310	4854	5793	1481	3450	5564	4764	4008	4235	5178	6467	3166	4730	3018	4349	4302	4787	6335	3386	5198	3884
12542	8609	8450	8450	8342	12134	13754	13346	15553	17496	10823	12526	11672	14555	10084	15882	43979	19100	12281	9001	11740	13610	10765	10702	48818	29966	11444	15190	22120	11285	11424	12724	13206	6626	10618	7353	7409	8992	8886	13715	18026	17034	16947	16312	14000	15362	10050	10791	11869	14485
2691	1349	2257	2257	1865	4055	3459	3584	3149	4396	3338	4828	3406	2395	3855	2837	3769	1329	2321	3150	2874	3620	4432	3782	2949	3240	2393	2633	3761	4033	3934	3215	3045	2080	3022	2515	2052	3217	3094	3248	3633	3578	2156	2475	2347	2567	2255	1849	2517	2610
14737	31830	27918	27918	34216	81142	71194	78478	117978	291693	8175417	2926346	164570	56607	38788	54660	48609	10042	19116	20783	15122	11581	12802	11281	13698	11748	10199	8596	14697	15742	11438	14945	19544	15491	17910	33901	12683	10441	10515	14068	11287	18901	14667	14816	13432	15515	19884	67509	14090	0
1004	1989	3501	3501	2265	3115	3905	5146	15740	7930	13620	33806	500611	1655584	63932	18716	9983	9890	11103	3415	2441	4284	2121	1225	1648	1199	1943	1555	1437	1145	913	1128	772	1744	1017	1363	525	688	746	670	639	585	1451	856	787	1346	1591	1662	11707	2923
4211	5662	4975	4975	4963	3940	5469	4440	4721	3991	3011	2232	5924	4041	5375	6520	4006	3756	6645	3709	1980	3981	6246	5563	2086	2807	5764	5049	3308	4945	4269	4869	5044	5745	3897	4523	6136	3802	4111	5584	5853	4592	5027	5525	3867	6536	4452	5960	4742	3060
11385	11133	10722	10722	10862	11307	11873	11289	10888	10641	11499	12602	12158	11705	11915	11522	11655	12378	11296	10756	10382	11747	11284	11364	10363	11108	11130	11075	10987	11200	11654	10720	10942	11320	11089	11002	11838	10064	11356	11955	11475	12548	10447	10467	11201	11785	11149	11242	11283	10583
3198	3770	3781	3781	2442	3536	3273	3412	5045	4342	2540	2738	2668	3671	2854	4766	2515	2849	3831	3180	2636	4204	3783	2608	2662	3134	2965	3907	2793	3655	4568	3254	3060	2221	3258	2399	3007	2685	2479	3626	4536	4102	4794	3790	2863	3707	1276	1259	2455	3470
5365	6002	5883	5883	5982	5391	5674	6122	7648	5973	5196	4758	5528	5695	6696	6150	6288	6676	5888	6069	4210	5407	6819	5751	5565	7090	6911	5753	5875	8209	5789	7292	7113	5204	4982	6372	5357	6326	4852	5835	5686	5521	5788	4772	5796	5325	6836	6165	6160	6163
19888	40552	12207	12207	10040	10677	9463	6107	3051	5717	7756	4875	7622	4315	3127	3080	5536	430	4042	2675	2825	3718	4808	4194	3228	529	2894	6046	5257	4578	4741	4101	6880	31902	4157	3500	4908	1753	4784	1937	1107	4991	3781	1111	3047	3909	4783	4550	4400	4159
11446	10370	9372	9372	11093	7700	7440	7463	9806	10550	7246	9590	6478	4321	6330	9120	9855	12481	7107	7965	9944	9019	7326	7164	14383	8045	9578	10594	6582	10621	6653	9754	10143	12742	12764	9216	12210	12608	13986	10347	11003	11439	13104	10441	10283	7815	9134	13849	9553	11150
10079	43655	1317941	1317941	734609	40547	15161	9108	20641	45928	4830	2401	5542	5939	2863	1650	2140	2309	1757	2200	1857	2383	1285	1794	1940	3525	1566	1872	1583	1425	1099	888	1564	984	1181	1241	877	1260	1451	7025	6286	1817	1355	1255	893	1293	910	954	1091	1001
1187	1371	1282	1282	1069	1107	1115	1088	873	1218	761	1042	944	1123	1134	989	895	1149	1114	970	1046	1081	960	1086	1114	1157	1195	1044	849	1122	1270	1209	1022	1081	1347	1066	853	908	1101	931	1191	984	1544	1402	1227	1102	823	1332	1012	1021
12974	9671	11353	11353	13730	13077	15872	13246	10211	12101	11420	18271	11839	15849	19834	17196	12162	15494	7217	10529	17569	19136	10676	7714	18776	13115	17461	15562	12834	23157	12862	14014	17990	10691	8220	12311	17911	16217	15327	19092	15659	12709	14992	11339	11881	4629	11932	13882	12443	16755
10092	12104	6795	6795	3656	10726	10485	2532	7207	7876	9116	4379	3628	6102	6696	11274	3489	2146	4009	8514	5400	3466	10268	6825	10444	6858	7282	9070	7028	4128	4053	3202	8181	7220	7791	3581	7672	2930	9113	7419	9158	6152	5112	10587	10537	8856	6762	5476	7736	7863
1666	2172	2346	2346	2678	2081	1514	985	2684	1843	5397	2740	2522	1015	2716	2514	1493	2639	2206	2729	2016	2453	1341	1542	235	2751	2649	1416	640	2604	1837	1810	2576	1792	1841	2157	1676	2301	1887	1813	1906	1241	1971	1334	2553	2704	2404	895	1374	2668
2385	2182	1787	1787	1281	1415	2744	2392	3202	1608	2324	2746	2550	1780	1547	2138	1875	2576	3318	2746	1755	1668	2261	1867	2452	1747	1887	2460	1968	1874	2510	2918	2906	2296	2998	3548	1145	1655	1409	2003	2160	2454	1599	2086	2622	3132	1367	2147	1283	1316
1273	1324	1377	1377	940	662	884	980	1224	1413	935	1270	1108	2021	1038	890	833	1343	998	541	672	1058	577	880	911	888	890	1103	1614	1048	743	1042	1148	665	707	1177	455	730	978	908	1746	1505	1179	911	1441	896	1591	1200	1176	1796
7832	5971	7257	7257	26854	14987	6176	6037	8029	6291	5786	6320	7274	7359	6210	5959	6216	6575	5390	7910	6120	6435	8724	7695	6087	6051	7036	6580	5751	6730	7514	5809	8047	5622	5030	6940	6057	6648	4518	7098	5696	6917	4941	9760	7835	7674	5765	4109	6769	6600
734	699	742	742	530	302	249	391	818	1207	613	283	775	484	548	846	610	858	903	1013	654	344	737	664	695	372	703	600	603	1030	527	691	827	889	962	478	336	409	619	770	673	1150	775	803	725	566	638	834	790	501
11615	10882	11366	11366	6480	12017	6567	13214	9699	6615	8906	11002	10543	8920	9665	7526	7442	6171	12718	9854	12586	14845	9117	5662	9854	13592	9533	14358	15508	7256	12046	9832	7866	8388	10468	13464	10613	9175	3047	3795	5399	11131	9447	8179	6658	8781	11213	7689	5802	10870
9504	19887	20155	20155	14680	13209	18099	18636	17886	10192	7207	17845	17484	20263	19491	27591	12678	14261	18171	13873	17222	17534	15280	14048	13316	16232	16294	15254	13480	8572	18378	13464	22245	14383	15846	24078	19963	19575	20808	14106	8974	19212	19050	14397	14769	21845	13301	17959	10259	15286
1135	947	1240	1240	1193	1042	1051	1059	1016	1013	1447	1167	1072	1138	1035	1596	998	1104	988	1139	773	1561	1075	881	1096	1120	958	1317	1288	1578	2491	4528	1369	1073	1387	1190	1055	1028	1042	1173	1604	1024	1240	1507	1127	1270	814	1137	1137	1234
4993	5208	5921	5921	3231	1035	1318	5826	4496	3620	3585	5711	5929	7584	3863	4077	4782	6995	5936	4578	2497	5607	5041	7443	3475	5966	3669	4233	5866	2295	1414	3540	5581	3901	3145	3755	4346	2654	4454	1845	5194	4629	2443	5957	5801	3832	4079	2404	3531	3706
2343	3193	6948	6948	5591	8275	26275	44336	39037	49350	115296	2333739	2022697	709046	511526	225682	113912	54945	28123	58102	40468	17384	18995	19983	14742	10666	7522	5766	4858	1274	530	1970	4554	3662	3051	2880	2478	1699	1237	1352	1166	1466	1962	1862	1452	1034	946	2270	20331	6518
6577	6182	7294	7294	4406	5958	4036	5498	4971	7266	8688	6695	7199	3859	4758	3075	5846	4409	4047	2261	5734	6073	7034	5681	3988	1796	4039	5805	3374	6845	4231	5267	5633	6637	5867	5793	6307	7688	4491	5604	4044	4162	5493	2784	3640	6317	3500	6247	9492	4743
4683	5756	3369	3369	4868	5596	5786	5493	6547	5248	4388	5508	4988	4481	5058	4435	5331	5511	5591	4730	5378	3835	4984	5020	3219	5599	5996	4126	4430	4145	4926	4172	4268	6623	4624	5807	6829	4236	6749	7032	4319	4323	5673	5771	6123	4826	5692	5506	3859	4843
29574	20124	17751	17751	12102	17685	6725	14800	9736	10812	14243	8162	10314	24309	30415	23697	11653	19516	29948	35019	17657	21700	20251	19876	18227	13880	16810	11805	20018	32122	18186	25190	15563	23225	14285	12232	8120	22085	23644	25705	7099	15145	17855	9817	24684	16569	13288	21543	25321	9113
35229	35573	52566	52566	24610	39743	37436	39300	45772	29431	41151	32723	40780	34124	41909	40276	27418	28215	31846	40374	39110	25173	26048	50017	47466	45198	41180	36079	33098	44093	29259	44773	40873	42989	42930	33199	35337	27401	27991	26923	32442	35969	34008	36487	28111	45309	35500	41011	43075	41557
2246	2496	2299	2299	2476	2835	1914	2126	1548	2089	2478	1982	2553	2317	2312	2091	2214	3315	3021	2534	2158	2362	2446	2967	2930	2640	2667	2373	2626	2974	3338	2381	2421	2458	2656	2024	2976	2257	3128	3272	2364	2170	2334	2444	2482	3140	2514	3139	2782	2264
3554	3181	3535	3535	5430	4086	2850	4561	3912	3630	3918	4151	3761	3750	4092	3661	4134	3634	4484	3477	4692	4581	4563	1934	4577	4429	5449	3509	2397	2264	6615	3908	3372	4117	3945	5892	4510	3693	2995	4709	3776	5992	4510	3355	1875	2188	4412	3263	2816	3753
27017	17556	77	77	8188	7449	0	9215	8155	8923	10324	9226	13325	8644	10135	8924	8833	8073	10972	7672	8969	9522	6471	9669	9816	7123	7727	7829	8947	38452	50196	7176	8471	5853	7191	6931	6867	7852	7018	4294	5368	7237	7419	7345	6912	5161	5578	7122	7004	6440
29085	24986	25337	25337	28356	26252	33918	23722	36914	20793	31531	27564	16926	15544	24549	35997	10272	23334	25521	28993	15958	18415	18290	24570	27481	22975	26775	21297	23597	33280	27690	27110	31704	25742	18578	37830	25170	25885	12029	10031	29423	13850	34111	40470	20130	19215	17564	20566	19762	33511
7158	3122	5165	5165	4788	4819	4394	7354	5147	7145	6977	6911	5003	5447	3935	3866	3565	6068	5306	6794	3453	6399	5831	7684	7022	6620	8158	8584	6289	7232	5066	8105	5884	5671	6988	4638	6150	6894	5889	4918	3940	4115	6487	6309	8544	7893	7002	3657	4848	7157
1016	2122	2572	2572	2120	2484	734	3581	3064	2357	2135	4074	3696	2583	1717	3459	3166	3052	2980	2212	3288	3167	2310	1749	741	1487	3065	3198	3015	1993	2503	1778	3679	2120	3386	3461	3413	2239	2208	1318	3437	3171	1895	2735	2484	3954	3299	2624	1963	1110
910	626	384	384	1154	522	843	508	558	646	668	446	543	934	766	570	586	387	229	684	608	684	593	741	687	1028	639	353	821	1105	681	700	404	865	344	199	431	163	483	453	457	779	809	800	491	288	488	239	870	581
719	904	2108	2108	1233	1841	1106	2324	1815	1883	2034	1824	1758	1787	955	1109	816	2086	1317	1248	1903	1502	1243	2249	855	1733	1683	1745	1630	1775	1761	1207	1534	1781	1915	1528	1376	1632	1000	2009	1669	1953	1641	1105	842	843	1378	1005	1495	1241
410	678	505	505	391	238	594	1085	913	880	791	700	912	1028	1053	702	896	705	330	976	1057	538	23	386	1203	612	715	903	830	485	1010	911	164	1003	987	812	1045	986	402	880	453	1025	646	1067	1067	678	679	968	942	664
4360	4500	3904	3904	4081	4530	4095	3547	3504	3846	3458	4252	4086	4010	3664	3452	4396	3737	4163	4536	3361	3409	4165	3558	4620	4429	4300	4121	4301	4110	4373	3940	4522	3878	4497	4207	3818	4084	3594	4224	3734	4010	3980	3258	4312	3490	4741	4374	4043	3874
311232	47777	21242	21242	13599	27010	7242	3577	5291	7236	5236	2696	2520	4708	4895	2983	1916	2664	2637	1558	1622	2187	2053	1945	1749	2210	1396	1539	1994	1604	2431	2977	3177	3317	2448	5318	19913	3606	1702	1433	1555	2118	1874	2590	2942	2449	2150	2181	1464	2793
8929	7972	8494	8494	7120	4478	3977	4280	3596	3235	2957	2580	1772	2090	2305	2437	1823	968	1510	1569	2363	797	1657	1595	2302	3929	3236	3631	2505	1910	2495	2833	3104	2039	1676	2681	1689	1486	2209	2288	1911	1962	2347	2624	2464	1753	2313	1176	1576	1656
2579	1914	3136	3136	2541	2026	2459	3612	2682	2443	3254	2692	3783	1900	2155	2082	1494	1846	2337	3036	2760	3666	1750	1758	1602	3052	2593	3415	1584	3228	1884	1765	2976	2417	2339	1280	3710	4249	3656	1546	2237	2948	1299	1566	1630	2974	2305	2156	2414	1568
2662	4116	3027	3027	6238	6445	9494	8669	11178	6738	7509	6047	3354	5943	8003	4384	6323	5382	7526	7272	3752	10408	8340	5194	7680	4901	6181	8472	4646	7654	4194	9471	4762	3450	7845	9401	8698	4954	5291	5405	6138	7299	1785	5338	8201	9284	7972	7081	6452	5489
1167	1244	1348	1348	925	1010	1332	1290	874	1407	1207	1563	1253	1348	1258	1171	1206	1533	940	632	1339	1128	1147	959	1101	1521	1097	954	1240	1119	1551	920	1043	1260	936	1701	961	1869	1893	1083	990	1008	1235	804	906	1274	911	515	1171	875
3413	3975	4232	4232	3221	4359	2717	5151	3675	3405	2560	3916	4128	2724	2956	3630	3786	4765	3942	2625	1748	3498	3827	5094	4933	3923	3996	5303	4426	3973	3418	5153	3601	2172	3717	3710	3121	2023	4406	4904	3949	3964	2687	4407	3920	2861	2271	3379	2910	2414
606	502	649	649	404	534	352	498	301	635	383	557	492	642	552	529	629	561	557	373	581	648	451	701	434	499	419	480	429	586	778	545	366	728	668	517	303	425	302	413	528	368	504	530	456	460	595	565	770	607
1419	1192	1178	1178	1277	1531	1806	1912	1775	1795	1108	1517	1515	1560	4170	3735	1376	1315	1170	1600	1350	1236	1367	1460	1309	1468	1315	1380	1094	1202	1513	1332	1422	1563	1510	1405	1265	1396	1007	1064	1209	1283	1089	1100	1431	1425	1387	1138	1431	1501
6631	4492	6716	6716	7780	5608	3629	8373	5446	8954	9290	5961	10296	10496	7086	7285	8758	5821	8784	5499	7364	6724	10735	9803	7362	5388	8097	9629	6812	5045	3741	3405	7160	5917	5138	4426	3180	5751	10456	8245	10904	5582	6218	8275	2955	8376	11100	6418	5524	7792
2937	3072	3001	3001	2939	2959	2960	2927	3042	2971	3066	3014	2966	2947	2961	2950	3000	2949	2952	2959	2971	3020	2942	2952	2896	2920	2967	2882	3002	2975	2935	2882	2994	3053	2934	2888	2916	2960	3013	2980	2926	3015	2991	2952	2919	2931	2899	3051	3002	2949
35718	46980	38483	38483	13929	9984	8263	7529	9121	7735	4832	2600	1383	3345	4483	3688	4556	3682	3076	3011	1527	2294	1074	2341	2173	2227	2177	1751	1640	2777	2261	2232	4370	35413	17795	3743	2437	1253	1667	2184	2160	2683	3258	2162	1960	2090	2209	2065	1997	544
2195	1624	1560	1560	1547	1597	1471	2421	2233	2323	2769	2700	2574	1399	2369	1868	741	2665	1233	717	2510	2467	3301	2741	2781	1907	1735	1583	3190	1842	2321	1687	1201	1686	1922	2273	1572	2612	2185	2515	1699	1562	0	1215	1546	2151	2322	2262	1521	411
5445	6613	7127	7127	4082	2357	5740	9680	62374	20834	4738	3948	7711	7176	7124	7345	8194	3460	8797	12916	65980	11028	8847	6642	6248	4012	2735	6511	3518	11455	7997	11048	109383	38791	12483	7482	6793	6863	7550	5046	5577	9172	14433	4762	5646	867	4984	9143	11785	16647
3564	1608	1161	1161	3209	2818	3166	3413	1755	3986	780	2685	2350	3099	2660	3017	2871	2863	2836	2465	2137	3595	3691	2783	3225	1438	3182	3510	1722	3656	2699	4272	3096	3781	3012	2919	2426	2856	3123	3332	3215	3676	2782	2793	2281	745	4478	4791	3874	3402
1591	3349	4703	4703	7673	4907	7625	3681	2285	6620	7076	6663	262	4095	6173	2731	6671	2078	2743	3896	7872	5832	2164	2969	6671	6727	8017	4577	3649	5931	4793	5954	5011	160	4408	4404	5537	3358	4574	5452	5835	4628	1707	3174	5765	5883	4195	4084	9260	4526
16145	9604	8283	8283	18676	14698	19882	15505	11088	15014	10366	19553	16449	19257	10707	10522	17026	17593	15414	15349	16872	10478	10612	19114	23924	22675	24896	32518	61411	29020	35948	37032	72767	142448	920815	7517322	287464	66196	27003	24949	14025	14159	58976	19750	14168	12614	14629	15572	22597	17891
1539	1799	1973	1973	1947	1844	1463	2322	1785	1080	1594	937	2253	1558	2121	1037	2390	1953	2725	1268	2568	2304	1846	841	477	566	1785	2128	1415	1221	1239	1749	2093	2060	1607	1565	2034	2847	2552	1218	2372	1561	886	2048	2932	1873	906	904	1087	1115
14007	27000	30358	30358	24703	15656	14014	28381	31908	25113	18179	28898	9968	15947	24164	23256	23715	25811	22805	33579	29715	33277	22468	31293	19680	31235	17498	34626	29373	17946	29757	22162	22171	21713	25117	22822	32083	23153	17592	14860	36636	25273	23083	23665	26413	24401	21924	20489	37847	23016
5809	4276	4578	4578	3631	5300	6126	6209	4394	4814	4646	4870	1200	3004	5110	2274	3903	4760	2821	0	5820	5903	5209	3393	5109	3013	4243	5724	4314	2077	5236	3857	4250	5799	4563	4525	6980	5776	6872	5262	3425	4070	4170	2476	4738	3025	2829	6193	4631	7177
4888	4544	2888	2888	2391	2380	1292	2222	2273	1701	2648	3243	3390	3444	3059	3086	745	1415	1784	3545	3339	2175	3349	3360	2784	2986	2058	2816	1196	1780	269	3039	3276	3474	1613	3344	2580	747	3638	3186	3590	4212	4128	2654	2603	3054	3728	3310	3038	1947
1457	1487	1549	1549	1705	1691	1597	1584	1490	1527	1541	1628	1550	1551	1621	1540	1603	1631	1652	1525	1586	1528	1576	1491	1643	1551	1639	1702	1681	1659	1552	1546	1508	1612	1617	1537	1535	1542	1635	1580	1778	1508	1620	1649	1633	1679	1368	1525	1605	1574
808	1105	1448	1448	1312	769	259	839	1079	661	488	633	1061	854	1454	1813	945	1924	1483	662	1137	1080	1178	763	1109	1298	1034	1065	1207	1267	805	1017	1159	879	1080	617	1373	1744	976	1796	1252	1217	1011	821	687	701	850	959	1305	1044
7527	3383	5866	5866	6503	6929	7549	5812	6189	5762	7918	7544	6903	4105	6705	5710	5172	3740	5443	5189	5997	5773	6624	6398	7175	4260	3557	5157	4463	6728	9368	7524	3018	5417	8102	9931	4169	5249	6064	1989	2369	4226	6845	5676	6708	5916	5587	3520	4722	7131
20312	22032	24317	24317	20895	18987	18066	15682	23293	15208	13221	11344	9217	21349	10467	11681	13160	23699	22866	12611	13070	20528	17861	17177	10766	19602	10601	21794	19333	10421	20758	12388	15502	19344	13617	15866	13181	13868	17452	18613	19903	16635	18189	16421	6196	10918	23407	13390	19687	17572
7508	7596	7771	7771	7715	8431	7263	8065	7329	6736	7803	7945	8272	7599	7776	8627	8612	8687	7544	8199	8172	8099	7345	7182	7706	7820	6801	7396	8060	7543	7912	7793	7994	8900	7667	7680	7960	8948	8341	7002	7321	7992	7874	7857	8439	6925	8073	8812	7416	8088
9358	6360	7000	7000	7218	5492	9479	8633	8591	6547	6304	6437	7540	5328	8536	6158	8203	6443	3999	7652	6288	7973	7416	5440	5026	7180	7201	9845	8753	6880	7586	5749	6297	7209	8208	6121	8456	3806	7764	6147	5128	6176	5886	4747	3261	9168	4961	8440	8128	8531
2403	2132	2211	2211	1819	2231	2014	2355	2221	2479	2198	2487	2336	2246	2360	8744	2488	2564	2059	2296	2041	2205	1862	2111	2224	2069	2222	2155	2373	2099	1824	2150	2047	2057	1811	2304	2011	1989	1816	2079	2147	2128	1727	2155	1866	2045	1858	2123	2124	2132
1541	5269	4488	4488	3667	3448	4228	2581	5656	4392	3534	3730	2509	1764	2147	2106	4369	3393	4337	2528	4823	3878	2487	2792	6090	2835	2006	3051	2905	2900	3849	2900	1605	982	2964	3791	3578	3124	1371	4986	5411	3871	2822	1760	4895	4284	1205	4317	2947	4240
864	685	962	962	763	719	776	657	726	858	764	763	864	754	671	716	639	862	789	681	673	651	734	942	859	737	700	793	932	913	815	954	765	747	800	923	842	805	905	843	872	722	890	866	636	712	842	903	771	812
3443	1157	2286	2286	3641	1864	2301	3115	2559	2671	2969	3352	1309	1618	1757	2019	1636	2866	2390	2646	1921	3845	2618	3200	2505	2466	3492	2611	1471	3010	4145	2602	2809	3131	2071	2602	3966	935	1657	3244	2828	1692	2959	1641	3312	2867	3690	2263	2328	3559
122524	2676499	6044630	6044630	217843	65365	37515	46916	46696	18972	14223	20019	10511	8734	6851	8978	5738	4664	7917	9354	5736	10994	7567	8784	7507	1945	5013	5502	5045	4482	6555	6945	8159	5911	7405	6162	4594	5328	26413	33796	9299	6311	6017	5678	5208	9017	4357	8519	6856	3292
12050	11460	12090	12090	11356	11480	11346	12112	11706	10571	10680	10353	10557	12004	11050	11090	11330	12289	11551	12039	11023	12168	11348	12178	10158	10624	12666	11983	12101	13498	12243	11951	12330	11663	11613	11780	11760	12208	10232	11647	11955	10845	12595	12087	11685	10819	11735	12011	11956	12495
2553	2550	2740	2740	2552	2382	2659	2329	2428	2693	2786	2757	2448	3067	2573	3004	3146	2986	5819	5391	2775	2827	2645	2733	2725	2565	2837	2799	2591	2553	2709	2722	2607	2394	2597	2578	2719	2818	3051	2628	2715	2584	2471	2672	2639	2613	2375	2777	2841	2757
18899	21744	19631	19631	27096	21952	18559	20769	22419	21332	19796	21992	23100	22701	22162	18377	22275	18955	19398	19372	16584	18159	18336	13388	17224	21468	16733	20962	21348	16140	22890	21979	18625	20032	22910	20970	19746	20617	20958	18616	20962	24605	21154	19060	22410	22177	21838	20109	18378	19109
8663	8308	7587	7587	6935	8213	7048	10896	8740	10152	10596	9179	11298	10585	7390	8761	9123	6185	8811	6096	6569	8151	11342	7424	8866	6252	7412	9171	8806	10193	8953	10547	7901	7823	9199	8498	9749	8972	10114	9715	8068	9389	5091	8001	7556	9866	9611	6867	9618	6936
6909	5225	4189	4189	3864	3288	4056	3215	5010	2191	5247	6060	5490	2298	6749	5138	3855	4523	4499	4051	5917	4150	4156	3466	5164	4680	5548	4067	2978	4074	4658	5494	5019	5041	3776	6395	3531	5610	3547	2578	4073	5355	3175	3994	5069	4547	5423	3694	5175	6203
15762	14643	26190	26190	22193	17730	22843	19657	16405	15229	25298	24683	17634	12536	22570	15253	10885	13404	23835	19028	4302	2656	16569	19283	22337	25649	12856	12293	20552	19456	17225	16476	14957	19161	20029	16539	28651	26548	29781	42580	51011	23087	19688	18010	22675	15356	19932	19944	19649	12138
4055	2673	1887	1887	3990	2800	2952	1840	1952	0	1665	3588	4465	3082	1986	4116	4783	2123	2983	2476	3194	3297	2848	3748	2882	2749	2942	2712	4019	3167	4072	4558	3613	3648	3597	3107	3051	1753	4084	3052	2686	2607	2200	1315	2523	2260	4402	3477	3079	1575
2759	1340	1070	1070	2375	1661	2218	2425	2951	2881	2681	2140	3305	1369	2477	2968	1965	2168	2632	2410	1396	1684	953	1529	2898	2617	2859	3471	3061	4060	533	3109	3349	2634	1158	2045	2604	0	2773	1219	1880	2306	2363	3739	4403	2762	379	1844	2329	2825
15635	13146	11913	11913	14609	16359	14739	16156	16387	16424	13555	17144	16165	15844	15603	13473	14993	12623	12249	11343	13222	17051	15367	11386	12115	11201	13114	18944	14143	11009	12884	13479	14299	14301	12843	14780	15498	14073	13300	12935	13902	15240	13640	14287	15160	15740	16792	12885	13682	14374
25136	22156	13761	13761	17127	10669	9017	6790	5456	6804	5463	4167	4835	5570	4608	5311	4677	3733	3122	3829	2412	3751	1919	4711	2943	2276	1931	3136	3835	4398	1644	3616	6617	20974	7955	4532	4484	4282	4662	4465	4546	4145	2242	4403	3416	3740	3989	4704	4553	3272
4644	5669	4450	4450	4241	3199	3748	2227	4507	4842	6900	3812	3125	3680	3499	3521	3078	6259	5820	4912	3821	962	2624	5861	5211	4230	3752	5121	3325	2875	2051	2783	2249	3389	5255	4429	3413	3085	3353	3247	4151	6808	3920	5887	4183	1534	3915	1869	2163	2646
15740	23989	16742	16742	18358	22581	21659	19019	21989	21193	25805	24841	35269	16814	20901	21617	22542	27456	17777	8027	16042	17878	16498	18901	14260	20132	13594	15929	23842	23527	27835	26102	23235	20335	12874	16138	28276	23567	25545	14664	18635	17120	12570	20551	15230	17780	17152	24113	20349	20678
3332	3712	3568	3568	3178	3436	3777	3593	3106	3929	2913	3225	3697	3856	3458	3674	3447	3113	4099	3570	3078	3152	3709	4030	3769	3536	3962	3407	3585	2931	3426	3739	3434	3959	4214	3345	2844	4595	3817	3989	4452	3959	3090	3186	3526	3409	3665	3658	4017	3952
3957	4488	8587	8587	8296	8339	3708	4444	7083	4528	7149	5664	7956	7110	5935	6458	5752	6563	8598	3381	6906	7228	7192	4726	6284	6020	8232	6003	1006	6309	8192	8629	5134	5765	8882	4222	6469	9401	8168	6555	7075	3556	5221	3032	7723	5442	6649	7895	6900	8291
1745	2712	1898	1898	2088	2642	2382	2252	1962	1999	1787	2372	2849	1972	2530	2033	2465	1872	2067	2109	1964	1829	2581	1794	2355	2416	2110	2223	2503	1816	2023	2810	2018	1963	2370	2241	2125	2190	2342	2258	1956	2306	2805	2045	2038	2098	2141	2091	1798	2528
6666	4282	3923	3923	5304	4548	4762	6639	6578	4789	5845	6213	5721	5846	7473	7374	4686	5358	5247	4301	4778	4717	6118	7797	4725	3583	1802	7813	6672	5375	5332	5810	6207	7331	8178	4455	7584	5751	5949	5315	4792	7267	5217	4532	4920	5310	4512	7690	4455	7052
12560	7899	10437	10437	26742	25166	9550	10508	13042	12486	8653	10815	6621	8774	9566	12766	12177	8636	8846	10011	10571	9948	10945	8067	10192	11650	11105	12274	6881	11206	11348	9163	10461	12125	13841	9784	9351	10332	12380	10676	11171	11946	9057	12131	10322	12402	10971	10642	9214	9434
16545	9168	10116	10116	6595	8352	6692	8285	4889	5637	7303	7417	3702	4404	5021	5621	3085	3506	1441	3882	3005	1373	5068	6107	5636	7808	14826	74845	18038	4500	4568	3642	3374	3882	2263	2807	3930	3951	4295	4039	3478	3947	2897	1435	2882	3264	4958	4466	4371	2498
3879	2324	3435	3435	3330	2646	1854	3116	2602	1304	2840	2731	2262	389	2647	2193	4185	2682	2182	3071	3109	2417	3549	2915	3107	3181	2172	3516	3232	2065	2441	3245	2699	1007	1338	2383	3945	1717	2950	1819	2498	3748	4146	3649	1976	2286	2431	1996	2361	651
2349	1693	2761	2761	1456	1140	1359	1861	2628	1799	919	1220	1003	1832	1505	1642	1441	2042	2237	2125	1609	2228	2411	1938	1549	1219	1879	1701	1868	2747	1664	2172	2080	1443	1917	1891	1813	1911	2037	1587	2030	1891	2740	1103	1062	1420	2150	1430	1913	1555
5765	5725	5631	5631	5678	5641	5978	5752	5591	5614	5659	5589	5730	5786	5757	5758	5616	5555	5648	5587	5653	5631	5700	5621	5512	5712	5674	5630	5763	5607	5749	5454	5620	5552	5621	5733	5695	5626	5633	5938	5676	5650	5761	5553	5662	5741	5931	5866	5676	5679
52136	18960	14561	14561	16335	16949	11270	9827	17534	10070	8826	14453	10170	15875	12184	6665	10192	15342	9500	11257	15149	16461	9915	16394	18881	24073	13245	10126	20240	12059	13491	8593	16886	17739	7918	16568	15554	13501	11425	14981	9475	11113	14237	15219	5400	14682	11019	19773	9550	7639
6713	6475	9113	9113	21009	16708	14104	21351	38371	28864	47664	287315	4017435	1637938	330747	161687	103314	83324	45246	21203	13233	11753	7830	6959	6192	13621	9024	5861	5155	5003	4422	3484	3989	2766	3178	3167	2153	2425	3061	2429	2980	2982	3020	2869	2453	2365	2549	4527	6633	27290
26481	75146	1269043	1269043	2890817	565100	255714	148099	97446	73585	53775	31592	20548	17780	11157	7641	7032	7303	6920	6269	5765	8208	5621	5226	5816	5588	5591	4762	4417	4912	5494	6698	3508	5655	5377	3887	5246	5097	5705	4435	5645	15487	16006	7318	5886	6085	7046	6437	6648	5994
4772	4698	4514	4514	4994	4769	5294	5227	4965	4664	5286	4910	4468	4982	4830	5034	5064	5083	5167	4948	5323	4709	5025	4432	5108	4421	5146	5122	4951	5549	5303	4969	5271	5048	4586	5116	5312	5089	4583	4860	4898	5649	5684	4651	5153	4464	4656	4822	4360	4461
7561	6185	5862	5862	6367	3615	3583	4828	8823	5680	3693	7454	6285	4441	7330	3557	7355	4216	9624	2520	6476	118	3283	3427	6592	7268	3784	5047	6283	4922	5831	4099	5546	5394	2881	3511	5245	4194	1259	7140	4821	8219	6241	4573	7404	5082	6257	7521	4219	6116
14105	15504	15976	15976	19266	15226	14619	14781	13248	15334	17337	15968	15405	14900	16051	14888	15174	15745	15388	15396	14876	14911	14645	14510	14342	13993	16368	14595	14482	15201	15351	14882	13860	14184	13613	13744	14953	14453	14046	16498	15877	16375	15343	14856	15739	15437	16328	13833	14619	14299
4259	4307	3366	3366	3441	3253	4321	4241	3022	3214	3171	4265	3576	3291	3029	3473	3906	3519	3720	4001	3842	2908	4718	3253	3956	4110	3440	3092	3801	2976	3783	3148	3803	2914	3359	2360	3073	3690	3606	3857	3317	2726	3841	4172	3589	3499	4023	3015	4750	3947
2292	2527	1486	1486	1717	1437	1084	951	1971	1447	1838	1142	1329	1799	1704	2376	1182	1074	1043	631	2236	1986	1133	868	1823	2006	1963	1374	1908	2424	1813	1501	2093	655	1268	1911	1492	1999	1189	1995	1907	1964	1483	2589	1379	2279	2179	1912	2409	2414
7581	7468	7535	7535	7500	7641	7500	7725	7439	7447	7521	7644	7583	7509	7811	7499	7466	7470	7601	7822	7769	7808	7808	7647	7494	7774	7589	7226	7574	7380	7451	7525	7588	7530	7309	7571	7676	7551	7530	7567	7536	7553	7466	7597	7347	7443	7719	7637	7426	7391
950	827	1120	1120	703	657	1017	751	648	751	1129	479	891	687	913	816	917	735	698	997	915	814	919	901	1122	888	958	455	605	450	782	865	1086	809	505	712	878	698	676	843	572	895	720	576	924	1216	1269	765	763	560
2068	2348	2056	2056	1873	1911	1974	2134	2100	1956	1994	2409	1892	2024	2064	2182	2717	2504	2187	1950	1892	2356	2214	2204	2577	2540	2165	1980	2278	2146	2171	2015	1896	2162	2323	2520	2205	2095	2036	2322	2274	1876	2313	2220	1911	1926	2154	2129	2592	2161
1422	2200	2574	2574	3019	1256	2255	1299	1669	2071	1768	2002	1686	1305	486	1614	2023	1523	1864	1553	783	1284	1509	468	1649	1059	1385	1950	1591	2454	2121	1534	1440	1697	1503	2195	1493	1482	1830	1668	1543	1603	1570	1523	1746	1843	1629	1986	1986	2550
14601	5051	6369	6369	14839	13721	7161	7233	13719	14053	15878	9326	12261	13806	15258	15881	17982	13028	10595	12840	15720	13672	12493	15220	39444	49228	12563	15368	10952	9707	12926	17109	9219	13519	6187	33200	34982	44018	16136	13238	15954	11543	18289	16631	16467	15399	9184	8268	7972	14259
21762	10817	4089	4089	6127	2240	3465	2240	1753	2204	2904	1711	2145	2891	721	2085	1744	2258	2765	490	2130	1173	3118	2151	1799	2649	2255	2393	2025	2713	3074	2694	4109	3905	1951	2470	831	2660	3749	1734	2734	1999	2673	3277	2534	2989	3018	2252	2178	2618
892	1137	684	684	507	332	937	842	1003	1052	857	397	1285	871	1096	952	61	720	1549	317	1152	895	492	749	699	945	448	1073	1104	690	997	727	352	1014	915	983	302	1569	1127	1007	597	994	772	485	391	1063	907	1234	782	1185
1769	2566	3381	3381	2066	2462	4242	3363	2907	1821	2881	713	2638	3530	3136	1361	3285	2425	3074	2756	1416	2553	3263	3713	3602	3302	1464	3292	3197	2025	2940	3376	1003	2827	1965	2034	60	2330	1823	4119	2859	844	2904	2480	4597	2088	1090	3438	3413	2452
2673	2181	2852	2852	1536	2955	2360	3145	2771	2784	3198	2653	2967	2636	1597	1844	2304	3242	3044	2731	3733	2499	2308	2864	1904	2930	2050	1991	1227	3864	3633	3761	2815	1667	2705	2724	1855	1985	1359	3047	1846	2765	4501	2082	3191	2035	1792	2111	3145	2777
3651	6914	5934	5934	6694	5057	6958	10923	5170	8420	6899	5599	2141	6051	8688	4269	6687	5850	4956	3785	11177	8227	3363	6028	5376	5982	8417	7385	7233	9956	9803	11122	5542	3901	6800	5586	8049	7952	7723	7059	4399	9935	5456	6933	4653	7797	6464	9109	7979	7919
47174	29289	28066	28066	31331	32330	26818	17568	30967	22996	19643	17109	13454	9632	16331	20381	29160	18080	15531	15397	18790	16155	18318	23276	17607	77716	58630	24883	19107	11337	15968	17652	17220	17815	22051	24391	22679	20217	12494	11590	21349	20226	1981	6482	19865	25583	13037	11322	16166	3572
1869	1816	1415	1415	1490	1349	2091	2032	1220	2139	1659	995	1619	1890	2942	1753	1565	1169	1087	1305	1621	2139	1982	623	1158	1662	1328	1506	2054	1249	1732	1469	1722	1458	1733	2290	1890	1832	1772	2149	1903	801	1976	1682	1735	1460	1172	1998	1399	1989
17248	19363	13245	13245	13626	20213	20019	11858	15449	13286	13904	13725	13787	18676	18555	16712	16663	20552	17647	4911	10441	13041	13976	12844	13405	14268	17967	13610	13281	10922	10834	12784	15940	17914	11818	15384	16987	11562	10192	11140	8502	8492	15434	15747	21282	13421	16318	12343	12719	17102
14143	12153	9903	9903	8008	11499	14932	14346	12481	14669	10807	12989	13152	17095	21309	25237	24816	47167	82178	61223	93193	414932	6167657	9189642	1371754	153777	75209	81959	76169	28097	14556	13160	17559	18901	12895	16533	17864	15428	9411	8431	12411	12309	8155	8367	9003	9589	10591	19527	177365	18182
3006	2917	3005	3005	3106	2940	3096	2943	2762	3065	2968	2894	3002	3010	3092	2946	2925	2928	3202	2936	3133	2943	3035	2914	2786	2741	2992	2890	3056	2947	2856	3214	3098	2838	2894	2852	2928	3076	2912	2943	3155	2924	2804	2821	2952	2643	2946	2882	2972	2810
5578	5016	5829	5829	4867	7682	5483	4630	5172	5712	7231	4891	3817	4088	5291	6624	7085	3462	4568	3676	5462	4525	5498	3631	3056	4439	5620	5865	3409	7167	7170	3413	4793	5276	6448	4656	4866	5020	3001	2992	4962	4381	5117	6822	6388	5450	7188	5348	5036	6199
2307	5766	6832	6832	4250	3644	2185	6022	5464	3123	1883	2474	3374	3578	3278	3101	3475	5114	4614	4352	3666	5305	5296	5330	2931	1953	3777	5826	4536	3072	3327	4322	6415	5601	4523	4501	2744	2312	6245	2652	4114	3589	4235	3796	4814	3860	4242	2599	5626	3162
2743390	456606	240113	240113	138661	106270	68146	33115	14484	7196	8865	7526	7320	7561	3172	3763	2137	2602	1516	0	1973	225	2946	1407	3192	894	1075	50	1226	2621	2676	666	4154	1164	2856	2459	21415	17367	4515	2136	2355	2347	1880	1599	2696	2595	2159	3450	3325	2307
10929	7404	10131	10131	8636	8410	8508	7411	10928	8877	7678	6028	10018	8541	11422	6795	9396	8673	9263	7650	6197	11785	10020	7389	12781	7280	13924	60721	52761	15269	17534	12128	12179	10719	15353	10628	11834	14886	10670	14267	12460	13368	15990	16057	11303	11818	16859	20926	9526	13149
10941	10133	10747	10747	11995	14007	9891	7337	0	7075	6151	11500	10798	4399	7522	8895	9729	7858	3471	4361	11984	5217	7574	6692	11848	12191	11951	1761	12534	5501	8556	13334	10586	11046	6598	3435	7699	10274	8145	12856	10336	8120	7902	10076	2309	7834	10635	8140	6429	7179
11932	11448	12679	12679	10163	6207	10880	12982	18591	11641	13280	12520	15711	6259	11749	10800	5847	9097	11665	8644	9418	8009	7805	14169	12618	10111	13896	9164	18140	12289	14029	14869	18368	8323	17356	13166	9071	10193	16221	16837	10639	13073	14004	15425	16243	12880	4641	9372	8318	6644
23969	23859	23573	23573	24142	23796	23744	23678	23836	23918	23635	23992	23420	23873	23901	23918	24296	23789	23626	23520	23884	23975	23553	23572	23988	23677	23840	23452	23934	23788	23541	23708	23381	23314	23708	24113	23712	23838	23659	23824	24071	23730	23753	23556	23468	23960	23808	23971	23744	23933
2362	2457	2278	2278	2318	2058	2425	2176	2286	2201	2230	2181	2259	2093	1885	2150	2294	2148	2146	1883	1760	2155	1921	2069	2248	2293	2145	2233	2257	2522	2124	2459	2396	2292	2067	2134	2077	2291	2441	2300	2135	1970	2368	2305	2026	1886	2407	2380	1981	1963
1581	3943	4534	4534	3711	2604	3736	2909	3446	3512	2130	3149	3479	3578	5410	5093	2444	4206	1333	2802	3200	3503	2813	3658	4110	3670	3505	2428	3128	4588	4183	3214	4098	1389	3970	4261	2259	3955	2034	3194	3786	2626	3592	2464	2731	1604	4101	4321	1688	3083
9469	19061	8056	8056	6978	8672	24408	8174	7898	4671	8183	8131	6776	2762	7204	10407	9599	11410	7078	10870	15910	15628	12462	15935	32969	70440	29843	40819	86930	68858	90372	183007	1421558	7986548	1238370	576733	202609	99034	77404	25867	15267	19678	9054	14798	18543	13137	9984	4544	8574	9414
24031	28065	26520	26520	11248	16989	13285	19406	15711	16050	18344	14460	8162	13433	12838	14356	18440	12121	13481	13616	17183	13963	14967	16941	14180	13674	26601	38255	20038	11640	17512	18381	14216	16576	12265	15230	10905	17819	13443	15051	20284	12606	13946	14018	17400	12423	17668	11657	17941	15995
2229	1789	2235	2235	2400	2889	2115	3697	2538	1605	1998	3764	3251	2868	2158	1986	3045	1374	1530	2615	2528	1539	2071	2555	3633	2305	2834	3643	2903	3488	2072	1326	2020	2244	1404	1990	2240	2009	1417	1970	2823	2596	3625	2459	2667	1942	2875	2161	2363	2708
2309	2682	2317	2317	2510	2625	2432	2487	2380	2628	2246	2767	3356	2601	2706	2635	2014	2288	2044	1632	2414	2724	2490	2559	1802	1832	2213	2427	2085	2552	2203	2905	2494	2276	2045	2430	2672	2512	2753	2393	2435	3033	2685	2284	2258	2194	2569	2488	2400	2683
987	502	767	767	4562	1124	602	840	1302	1699	436	560	1279	1147	509	492	1122	472	992	766	1277	468	792	201	457	456	276	203	32	529	857	781	918	1699	6088	1257	694	1206	564	715	562	937	863	956	1101	662	866	1288	977	1131
5165	5303	5288	5288	5170	5166	5207	5146	5266	5224	5091	5234	5219	5276	5120	5045	5224	5306	5402	5352	5170	4918	5163	5162	4965	5110	5082	5198	5073	5075	5448	5194	5058	5201	5034	5135	5141	5205	5204	5215	5355	5131	5428	5316	5217	5133	5072	5183	5268	5155
3913	4943	3700	3700	4271	2569	4407	3896	3840	4180	3241	6876	2269	3253	5881	4728	3546	565	2344	2380	2385	3273	2755	3147	4431	1585	4087	1576	3431	2866	1478	1814	4345	5577	4232	4464	3330	1430	2806	4126	2291	1738	3580	2725	2957	4095	3272	2995	2460	3198
2852	2882	2234	2234	2678	2437	2701	2201	1655	1024	3201	3411	1932	2562	2263	2534	1162	1239	3220	3384	3291	2506	3347	2380	4176	4415	3617	1954	2200	4396	2468	2089	1839	2470	1373	3005	2984	2603	3124	2460	1433	214	2097	4413	2143	3103	3785	4331	898	2573
2797	16707	11136	11136	22208	17399	13972	13300	13120	10500	14676	18814	13257	13096	9049	8437	10631	18775	22066	12446	20577	21958	21633	15651	26631	19097	21315	20585	20398	18906	19577	18980	7697	18522	18814	0	9585	13126	11510	16063	21522	13138	17097	21624	12482	11464	15854	14121	24537	26253
3999	5294	1137	1137	5244	5082	3860	4841	5056	5075	5988	2120	3537	5831	5448	3050	2673	2585	4460	6295	5006	3670	5360	1489	1503	4799	2703	5746	3649	2774	2403	3072	4990	3452	3685	4075	6184	2914	3119	3849	8898	3619	5618	2130	3802	8220	6431	4016	3038	4802
3895	3114	4744	4744	3559	3495	2275	2838	3429	6654	2927	5106	5124	3545	4158	3675	3546	4887	5002	3577	2721	3029	2604	3984	2509	4940	3533	6051	2765	3872	2365	1449	2929	4298	2686	1456	3324	2140	3235	2526	3966	5392	2268	4077	5045	3923	4066	5793	5607	3570
3204	2162	4712	4712	3268	3203	3677	5493	4113	3558	3846	3184	4377	4504	4031	2233	4107	3081	4959	4719	4741	3065	3705	4979	2219	2563	3937	2496	5405	2032	2980	2995	4771	4538	4140	2473	3291	4658	3422	4961	3581	3923	3054	4155	3854	4069	3340	5386	3793	4760
3913	3694	4647	4647	4004	5097	3243	4052	6267	5743	3310	3242	4833	6633	4573	4020	5384	4497	5965	8323	3138	5317	4438	4895	3896	5306	4060	5313	2961	6879	5592	5540	3347	4248	2595	2351	4675	4073	4940	4209	3165	4598	4208	2956	6669	5902	2988	2384	3799	5245
9439	3262	3389	3389	7900	6063	6836	5558	4641	6629	6166	6182	6128	5019	4591	2971	3125	5622	3238	7170	8417	7589	6338	5776	4438	4835	5759	5744	3435	7160	3815	4173	5032	4342	3673	3720	4596	4431	5368	4896	3952	5107	5461	6111	4723	7154	3979	2491	6168	4174
4313	3230	3003	3003	3525	5392	4603	3270	3992	31446	30918	5986	4461	4084	3847	3770	4059	3626	3227	3578	4216	3473	3523	3458	3422	3033	4332	6924	6850	5322	8700	19955	15825	9130	8610	8200	5906	0	4251	34557	37902	34622	104779	619199	9155823	1079048	165274	78009	62020	84337
3957	4279	3075	3075	2648	2042	4365	4068	3035	3096	3404	3712	2954	1673	2555	1826	3403	3625	2697	3177	3583	3293	2313	1244	2913	3932	2530	2916	3952	3025	2182	3555	2370	1626	2239	3567	4435	2809	2493	3986	1343	3112	3556	4558	3362	4136	2309	2496	3247	3519
13704	13764	10542	10542	12207	10848	9364	13847	11705	13332	9836	12152	12832	10729	10874	10607	13139	10058	12781	10470	14546	13572	13048	11746	12862	13769	15793	11696	11751	12131	12102	13205	12245	11050	11334	13339	13343	8954	11572	10296	12924	11749	12001	9656	11655	10878	14337	11893	11837	9663
5643	6539	3166	3166	4947	4021	6289	5085	5561	5959	7260	7087	5905	5768	4524	4886	5918	7929	9827	6110	3611	6597	5176	6894	5233	6415	3136	5115	4732	3207	6048	5121	831	7243	7900	6145	5786	8455	3138	5512	2008	5087	7526	2777	1705	6758	3462	5343	4704	5543
1600	1172	1662	1662	2337	1306	1735	2184	1770	1227	2157	1023	1494	1742	1533	1344	1763	1344	1110	1029	1708	1523	1702	1725	982	1636	1486	1934	2641	2833	2516	1102	1436	1730	2447	2457	1807	1175	1408	1589	1049	2129	1182	1182	2235	2089	2196	1787	1768	1466
94993	76456	33910	33910	13115	13570	19120	14245	21058	14673	14207	14780	18505	9714	14243	12156	12704	11355	13774	22868	41732	18301	12649	14915	16520	12857	9497	14139	5361	16467	8244	30768	105025	17760	15015	7529	13417	3404	7617	10113	7782	13613	14419	10585	10720	14071	18339	12118	8573	13819
3125	3938	2980	2980	2496	6129	3991	4693	5279	3590	3511	5268	3039	3571	1733	1977	5164	4810	4536	3221	4806	5399	16876	17027	5171	6520	2171	4258	4733	3453	3696	5391	4019	4840	4953	4331	3866	5356	5001	2132	5093	3683	3197	5734	6672	6001	5179	4087	4493	5070
27537	8148	27427	27427	19936	16804	11665	25532	14821	13897	19322	18699	24468	15196	23872	19754	7821	22199	27882	20892	22808	25443	23595	20602	16189	14033	25051	11259	15492	20135	21136	20059	21344	25531	10550	18313	32754	20024	11569	21858	24568	10860	6449	16870	17133	23037	21585	22157	4259	12703
158526	131852	101967	101967	78241	60138	52897	42256	32080	35072	40133	24076	25104	23933	23393	20551	10723	9897	17062	17576	8277	12429	15657	11296	23349	8897	19871	22207	8762	18703	32534	47914	22606	12514	15976	12028	14132	16803	18245	17629	11832	15130	10983	9297	22048	8739	13627	13833	10584	13131
691	819	758	758	988	1145	1523	680	108	752	870	813	783	512	798	1038	1185	803	850	600	873	923	912	358	823	723	403	485	743	842	1202	981	894	1090	985	1246	1003	406	729	238	929	608	947	823	678	395	251	722	302	1060
1662	1299	1209	1209	791	700	907	754	798	571	1067	1063	1387	1151	978	1068	1050	1144	704	769	489	973	855	822	749	904	1010	1149	983	774	554	1069	1261	921	1122	770	921	1070	879	981	1223	752	1209	652	975	1180	608	1214	1406	1006
3687	3569	2909	2909	3009	2806	2700	3353	2054	1987	2980	2848	2955	3815	3769	2509	3148	2201	3438	787	4070	2367	2222	3474	2926	2106	3773	3807	3379	2374	3955	2243	2398	2501	2968	1996	3259	2720	2686	2585	2119	1741	2433	2895	2660	2499	2804	2364	2238	3057
30458	33140	47669	47669	17054	40093	38761	20122	30801	42088	42311	29393	25421	27940	13582	26994	24228	47539	36977	51732	34922	50198	44062	43299	37098	26847	30731	45128	27875	12707	44286	41185	26502	30251	27428	37254	33350	36503	33366	34901	23364	17662	36793	28987	21812	25912	37390	17606	34679	22867
1366	1973	1532	1532	1266	1136	838	1532	1647	1778	1638	1408	1524	1349	472	1430	1522	1133	2222	1521	1522	2272	1446	1575	1245	3463	6283	5273	6096	5206	2487	2660	2463	1671	2178	1495	1629	1441	1501	1873	1660	1327	1030	1257	671	1520	1910	1233	1191	931
1085	2213	2919	2919	1544	2572	2475	2688	2755	4051	675	3274	2440	5305	3536	2081	1285	3523	2906	3570	3906	3659	3920	3572	2666	3465	2415	345	3337	2947	3290	2917	3921	2337	1852	2016	1699	2812	2287	1273	2174	4192	2036	2661	1304	1218	2702	4154	1336	3281
65507	59163	32277	32277	27527	37420	33659	37301	28733	34361	32222	18516	23850	26034	22537	9299	14850	12094	16078	8722	12907	14966	13170	11367	11259	17746	17543	18803	14792	18121	20268	86443	29100	15999	20584	23294	11389	12040	5068	10248	17401	15941	19258	14556	18677	22526	15460	9192	14817	12042
3691	3484	2665	2665	2693	1818	2015	3803	3709	2987	2589	3834	3287	2312	2706	3228	3106	2123	2643	3463	2320	3076	2196	3434	2328	3947	2783	3296	2630	3884	1864	3356	2203	3356	3832	3135	3692	3116	3455	3189	4017	2263	2480	2531	3249	409	2680	2857	2639	3165
2217	2691	2400	2400	1689	2275	1944	2608	2730	4476	1068	3865	2758	2673	2350	4174	3890	3805	3121	2996	1508	3518	4213	4023	2680	1828	3666	1993	4193	2620	3331	2264	2670	3024	2171	3954	2019	3440	1374	3397	75	4085	4035	3017	4322	5115	3524	2824	2812	4455
2362	3451	5191	5191	5537	5622	5212	4062	5805	5827	7922	3305	2851	5093	8179	4190	5080	4234	5566	1969	3489	1660	2169	5899	4696	7069	3384	6682	3246	3946	3789	4593	4737	4324	1197	3037	4685	4281	5167	3357	4803	5354	4937	4175	1149	3411	3445	1382	5430	6128
6113	4234	7280	7280	2853	5845	3780	5769	4150	4102	5592	4129	3943	4695	3615	3760	4815	5837	4958	6600	6026	6047	3463	4800	2409	5615	3454	6121	4982	4019	3545	4569	2393	4659	4499	5209	3122	3089	4010	3416	3728	3859	5152	4371	4814	6084	4141	5559	4302	6824
2569	3694	3214	3214	3833	2677	2665	2356	1855	3125	885	1008	2801	3410	3255	2675	2831	1936	1472	2213	3238	2615	3634	2812	1139	2985	3851	3010	2907	2797	2744	2748	2215	2245	2929	3569	3397	1587	1049	1968	2290	2475	3542	3521	3765	4102	3258	4168	3454	2422
6240	4739	5912	5912	7027	7093	7647	8175	12769	58538	28298	23943	30349	52137	129765	944352	8806106	1359292	686289	411987	257563	177869	127690	112068	59746	21870	17478	15421	12140	13093	12417	10634	13376	6632	3617	3297	845	2659	3165	2183	2808	3011	2449	3006	2189	1645	0	1056	1632	2193
1617	2440	1565	1565	2561	2534	2377	2712	3539	2794	2274	2033	2706	2995	3631	3254	692	2184	2400	3209	3383	3268	1901	1955	2324	1669	2445	1783	2568	1124	1742	2997	2827	3012	3326	2889	3171	2260	2455	2367	2927	2645	1158	2267	2492	2641	1752	3304	3514	2815
17398	7852	19221	19221	10902	6203	1106	16654	21333	9035	25697	16950	25323	11386	21591	8980	12262	16006	22065	7556	13805	24724	13474	14609	14223	24200	30921	3505	5691	9638	20971	6405	16978	15150	17240	25230	6146	14564	8966	9642	7933	9581	18535	23833	13927	25927	21928	12975	18087	19045
2310	1983	2841	2841	2122	3264	2372	3615	1902	2779	1945	2689	1624	1235	3500	2825	2034	2302	1781	1562	2029	2716	2548	1942	2479	1310	1557	1733	1123	2726	3415	3187	2342	2611	3313	2500	3367	2076	1243	2307	2436	1975	1932	1993	2694	2546	2342	1946	1610	2130
2146	2412	2053	2053	1777	2248	2846	3317	2966	3137	3335	2932	2888	3031	3301	2762	1476	3318	2892	2780	1993	2201	2712	3256	1800	1927	2594	2354	3888	3828	2400	2626	2252	2646	3311	3510	3381	2606	2022	1302	1540	2437	2648	2920	2002	2948	2485	3378	3447	2783
26392	24613	35356	35356	9953	31506	27802	28142	12652	33381	27060	20884	9402	30359	13961	26550	23984	15172	19223	22051	16732	22154	12750	21121	21120	22012	32139	17651	24012	14473	24237	21298	31352	26647	23134	37054	29153	28227	27815	20367	31284	16991	18400	13088	19389	23982	16570	25258	19828	20477
3827	3440	3516	3516	3416	2727	2924	2361	3582	3153	3129	2753	3770	2092	3380	3565	3643	3952	3193	4746	3929	4257	3916	4392	3865	3078	3204	4125	2866	3438	3771	4029	3736	2934	3495	4391	3308	3037	3491	3192	3767	3419	3770	3976	3314	3074	3302	3700	3577	3375
12311	10458	12011	12011	12817	10711	9421	6901	9894	7594	13537	10800	8785	7594	9697	10572	11748	9981	9234	8229	10968	9677	7281	7517	12832	8168	12623	12689	9346	12375	9027	8090	10693	8692	10835	7895	10362	10551	10751	8355	8436	11500	8474	9065	10241	8345	7935	8759	9559	11510
7415	3364	8969	8969	9823	6107	10706	7649	6922	6345	7546	6315	12345	12000	8550	5688	8197	10814	9407	8954	9892	14285	38956	61003	38292	12683	11190	9478	10548	6526	12809	13508	6617	11845	14505	13291	9442	11530	10678	13156	15250	11596	12822	17482	26256	20540	21281	20747	21340	30690
1805	1508	1422	1422	1332	2229	1203	1617	1176	1884	1597	1287	1505	1209	976	833	2125	1882	1735	2388	1783	785	1919	2270	1991	2247	2364	1748	2155	990	1553	1795	869	1037	2438	822	977	2275	1979	2020	1626	1648	976	1765	2252	802	1711	988	1749	958
10495	11539	8502	8502	6658	4132	5877	9935	12513	5742	10830	9137	13674	9111	9005	8238	9644	5232	7919	5567	6859	11281	9468	8149	9198	3863	13752	7936	7625	5647	7443	5656	10854	14149	3283	6546	12150	9304	14365	7391	8194	11196	6693	4424	7831	10168	4061	10242	11253	15313
12004	11089	5885	5885	17779	12537	13772	8737	14682	4042	13334	18255	10759	8625	5947	13582	10286	8907	14167	13808	9828	10538	12579	9008	15174	14793	10498	11280	15146	13478	14893	11561	13763	16818	14130	14179	11826	14143	10995	16767	10012	6588	10322	19534	10732	10378	11391	4784	9690	13422
8572	7071	6779	6779	4323	9553	17102	13209	6341	7706	5332	5543	7317	7501	4306	6388	8344	9426	8017	9119	10517	5913	7296	6078	7163	8844	11131	10049	8400	5330	6151	15033	9643	11325	10856	23306	28925	26453	25036	28399	46622	98277	750831	2949100	139023	41904	22276	11618	14003	23623
7183	9519	5513	5513	3990	6834	6114	5532	8067	8088	5620	1051	5013	3414	5744	5546	2866	4614	6509	3234	7364	7274	5554	6585	8866	5758	4540	7202	6252	3420	7275	6278	7116	5116	5173	4765	3936	5764	4952	4572	7586	9385	5460	3986	5320	3323	1483	5859	5573	6207
1054	1377	1525	1525	1039	765	1367	1602	1194	1686	1550	1404	2067	657	1471	1276	992	1273	1628	1665	2256	1276	2141	1289	1710	1065	1147	1341	1313	982	855	1655	1769	1079	968	936	1115	1385	1417	1351	890	1119	1282	1074	1005	861	1087	967	1141	945
13503	16556	24242	24242	22244	46640	61720	51314	99652	412792	7757471	810797	112353	40393	22779	46390	20434	11606	8945	7302	5618	4155	5005	9185	5088	5319	3762	8764	3933	4099	13033	7751	7340	4680	4852	5436	5628	5514	2144	8723	4694	5597	7679	10121	3681	61794	53826	48468	10889	5393
25407	41388	46726	46726	19995	30245	47716	129435	838755	1.0E7	1253184	143458	68773	44193	30278	50350	60620	13220	15364	14396	11298	10353	7540	3660	9767	9822	8080	6812	7220	3007	6651	6919	3684	5243	5593	7233	4844	3853	3174	5980	4601	4438	3053	7759	7639	7746	62916	15145	8383	7265
6155	6743	9401	9401	8108	6167	14953	10493	947	4974	15635	21185	2515	7949	36529	68965	50911	84371	342565	2587352	1.0E7	1651983	524508	195248	97609	97316	56388	36507	28440	6709	14168	17248	18679	8603	3874	5888	4338	3821	3476	1565	3511	4779	3765	1975	1574	1090	887	1790	2364	2515
830	928	750	750	1071	838	381	1225	1465	1284	4110	1517	938	1403	2219	1972	1472	2140	7347	4010	5480	23355	7229	11588	24285	83831	2763309	991657	53377	17856	10992	8549	23062	5572	3354	4457	2379	2528	856	1174	1314	1258	1145	1304	1070	649	823	1263	869	629
555	346	530	530	270	346	264	493	757	362	685	471	462	310	509	258	149	516	395	521	350	249	406	333	524	724	427	152	534	608	462	534	344	609	323	331	488	378	222	375	422	371	227	489	627	536	435	273	456	207
9968	9803	10360	10360	13728	9727	10435	10503	10779	10821	11385	10559	11754	10768	6698	12678	14078	18413	12291	13962	16360	11330	13823	16969	11476	13212	35683	46455	19044	25007	38736	73983	225427	4350124	4469365	182769	66772	39794	28014	23887	37075	49268	21982	18602	15471	11565	15513	7957	10165	13271
2516	2615	1692	1692	2074	1141	502	1647	1493	1176	1978	1676	2245	2303	2043	2748	1901	2392	1993	2108	2585	2020	1786	1947	1949	1517	1110	1439	1462	1568	764	1566	2005	1562	1642	1856	2810	1991	2482	1487	1517	2629	1669	2769	1986	1742	626	967	2073	2294
3241	4172	3970	3970	1109	3083	4170	5137	3664	4338	2941	2722	3726	4371	3411	3409	2365	3460	3807	1965	1077	1738	4811	3839	4127	2437	2251	2397	3952	2063	2437	3269	4349	3956	3518	4369	2913	4365	1951	3178	3699	4987	1434	2649	1895	3036	619	4097	1867	2892
0	465	350	350	751	519	372	737	598	390	434	341	547	568	124	611	736	420	719	653	723	351	405	685	566	862	498	606	357	528	585	902	975	658	485	581	813	673	884	882	625	387	446	480	269	118	684	468	673	627
6312	7176	3815	3815	8603	23559	226605	1273359	56070	14973	8066	5684	11184	4506	3089	4328	2345	2078	1930	798	1842	1958	2084	1765	1752	1024	1476	1629	1459	1365	1264	746	663	1419	963	1269	1071	1452	1483	942	1464	2075	1415	1778	8077	1621	1470	1513	1113	1681
599	406	465	465	423	313	346	343	345	321	184	391	312	423	251	218	331	384	391	358	247	170	281	433	258	347	257	518	294	347	157	400	393	497	367	342	460	346	300	380	359	313	280	254	363	341	276	166	469	520
4026	2590	4197	4197	3397	2184	1672	2187	2657	2418	2320	2241	1731	2128	1906	2625	2800	1803	2410	1337	1779	547	1398	1538	889	1119	2092	1776	10330	13605	2831	2018	570	2131	1696	938	2619	2054	1115	987	877	1247	1880	2135	2203	1862	2272	2055	1716	1590
3926	3583	4386	4386	4310	5197	4247	4565	5173	5935	4312	4939	4449	4651	3295	3014	6042	3013	3513	4724	4108	5410	5016	4514	5139	5141	4914	3066	3858	4349	3116	4806	3471	5049	3743	1808	4721	2885	4420	3512	5737	5494	5167	5109	2542	4191	5405	4911	2355	3967
21568	32440	28437	28437	41547	21221	43893	38917	31208	43881	30585	21372	23973	9214	31699	43384	24850	28278	47075	41811	43305	35134	6724	32625	29452	25471	30174	31357	37619	27432	34032	19890	35890	12402	24846	43376	20309	36554	49362	32232	42436	35667	27400	27926	19417	27586	13912	29405	25058	24463
9492	12796	9947	9947	5990	7408	5894	4130	7327	8589	6683	7406	9793	7052	10672	10426	5904	5559	8098	6966	10155	11147	7302	5330	9597	12674	7401	7287	13474	9821	5540	13390	9205	7823	10194	9538	8764	8634	7767	8069	10621	12096	6416	8679	7292	8574	8348	8558	5389	6772
39104	26404	43778	43778	13586	8924	6864	7101	4495	3579	2958	3712	2977	2943	4358	2982	1625	2183	5005	3013	1655	3601	2795	3168	2043	1125	1677	1789	1836	3313	2582	1068	2804	5415	27503	4322	2406	1554	2918	2223	3106	2389	2292	1408	1203	2130	1794	1602	1433	1543
417	429	407	407	330	541	490	128	365	613	505	214	699	502	565	474	523	515	455	215	400	205	540	488	541	682	597	357	514	692	496	605	344	514	613	529	468	581	615	654	479	575	502	486	304	509	550	403	632	434
24273	6984	19203	19203	16832	13396	13122	20129	19556	15272	21442	22038	21344	18258	22532	22776	22032	23834	18523	21689	19656	21562	15817	25372	10472	17226	24240	22311	22655	22946	14167	24655	19219	22039	23456	33558	19455	14631	13514	21332	30802	11370	22382	20483	20241	24891	20678	23824	24912	21225
3027	3175	1853	1853	4484	2525	2724	1938	2291	2413	2107	3202	2515	2845	2639	2770	1400	2326	2380	1128	2710	1601	2553	2992	2645	1885	2701	1630	2394	1295	1782	2449	1857	2306	2595	2038	2457	3253	2370	2180	3028	2746	2028	1120	2454	2395	2527	1972	2241	2361
1212	785	658	658	1086	1517	1041	1277	843	1367	597	969	1230	631	1067	800	961	979	1716	1161	1162	1031	1405	1342	1275	372	1346	1821	1392	975	1106	1070	286	1217	440	1787	1305	618	657	1337	1268	426	1050	1041	1245	1362	1729	1077	565	1007
1490	1495	1639	1639	1173	1126	1272	1365	1772	1304	1330	1726	1664	1388	1851	1964	1905	1247	1211	1611	1569	1357	1220	1605	1482	1622	1936	1618	1457	1250	1139	1353	1593	1495	1310	1673	1153	1411	1818	1464	1156	1251	1832	1321	1312	1131	1298	986	1690	1459
19395	22173	21365	21365	17523	18201	20782	22462	24138	20739	17370	23134	43516	59296	56517	72571	147805	1880033	4308035	2666878	717022	410237	271823	194577	141661	93016	75409	53869	28438	19195	20570	18052	16627	15627	14625	13559	12516	10436	9688	9235	7848	9247	9513	9277	8924	8289	9819	9880	8527	8566
5908	6122	6096	6096	6661	5907	5975	6004	5884	6270	5995	6461	6289	6228	6319	5969	6205	5585	6175	5642	6246	6476	6169	5903	6268	5551	5926	5810	5983	6472	6134	5987	6286	5916	6282	6370	6404	6066	6273	6242	6175	5976	6500	6118	5678	6067	6178	6360	6334	5972
1005	674	429	429	668	1421	1391	1132	523	1012	883	795	1000	696	1490	793	1203	1009	802	814	1230	1126	1601	600	366	403	670	737	294	1310	1274	1044	1107	655	484	620	902	189	729	613	368	445	796	715	1077	702	748	694	707	372
30078	41497	42953	42953	60468	152021	1035373	3109383	792909	600345	274681	119217	71245	30928	17337	16458	8446	9055	15440	13671	10669	7186	5526	5573	3042	1119	2232	4623	3627	3943	2583	2148	1474	1029	1196	1386	1526	2254	2183	1951	1677	1632	4550	18572	6710	5144	3727	2564	1886	985
1055	1338	1140	1140	1010	908	1224	1226	1116	1077	1234	1090	1161	1572	1264	1145	945	1156	1028	1130	814	863	931	973	1145	1360	1181	1517	1389	1159	1351	769	1328	1412	925	1123	857	1038	1335	1299	1015	1138	816	1049	1036	1059	1706	1221	1452	1281
1551	1797	1380	1380	1158	1390	1431	1700	1337	1535	1601	1649	1902	3873	13670	2350	1776	1342	2041	1667	1701	1599	1441	1240	1497	1656	1893	1598	1478	1187	1349	1740	1447	1671	1846	1341	1507	1543	1292	1996	1902	1803	1743	1520	1059	1241	1292	1374	1864	1529
8135	8541	3787	3787	7872	6219	7046	5451	7391	6284	8350	8964	4927	6297	8121	6595	4423	7434	9557	5020	5814	6614	7740	9514	7251	6325	5827	6848	7105	7182	10282	8186	10571	8075	4846	7109	7049	9225	6001	7747	7534	7634	8457	6408	10545	8991	8532	9924	9619	12475
708	1443	1101	1101	1072	937	951	648	1346	1006	1075	1399	1254	1115	768	1840	1291	1153	1391	1555	1012	897	1333	998	1116	1072	1514	1177	1499	1562	1130	1160	1101	1080	1025	1189	1398	1781	956	1481	1237	938	1018	814	1192	1421	1769	1062	715	1348
2714	3161	3136	3136	2849	2861	2780	2260	2520	2894	4434	3973	3489	2159	3369	2509	2249	4104	4341	2048	2669	2594	3454	4325	2501	3854	3414	3915	2068	5558	2777	3032	3235	1660	3912	1600	2769	3350	4334	3245	2827	2435	2114	2465	3049	4344	1095	3571	3809	4323
32608	30744	39501	39501	23424	25186	25059	29946	9624	20939	8783	32040	20229	8823	27139	25792	10778	24277	32298	30763	19372	35307	40887	27821	40462	30425	33935	26018	27295	26685	18009	28429	19334	30220	16717	25250	25626	31662	27475	15574	13488	17784	11678	24870	14835	17209	32966	25116	35235	31443
27926	15198	21693	21693	20155	18999	18429	14884	20849	21223	25327	25150	21881	22060	11079	13938	20059	24523	20815	19452	21369	15893	16272	15417	15324	21975	28638	20227	15533	18197	20444	14035	21010	28603	18209	11425	25206	25891	23433	11790	17141	50942	62836	29625	9504	17494	11594	16155	23839	26522
4035	3973	7557	7557	6677	4965	3130	2446	3526	5058	4351	5345	3810	6864	3335	5969	2465	4672	3675	3161	3675	2631	2641	5689	3189	7357	5565	3687	5024	8480	1623	4477	5301	4324	5568	4827	6153	4238	6292	6809	5914	5138	4620	6861	5697	5210	4530	5772	7715	3277
6322	3776	5675	5675	4887	3260	2805	6308	3550	4937	4836	4831	2727	1234	4503	4591	5052	4049	5566	6116	5486	4469	6688	4156	7626	9326	4844	5244	4652	5473	5470	6322	3619	2311	3321	5092	3556	2525	5385	1555	4650	2827	5719	3565	5783	3934	4842	6442	4561	6011
3498715	1.0E7	4903599	4903599	1432582	664084	400796	288535	184717	126886	109937	89546	65638	44938	29736	20127	19068	18213	9091	20866	18641	15807	15341	19774	17864	15758	12303	6185	14151	21550	17208	10794	11152	10220	12007	11730	9114	20973	17185	39914	63221	24185	12593	19303	13724	0	10439	14299	11571	13604
1617	1773	1281	1281	1544	1825	1992	2209	1759	3047	2667	2907	1533	1600	2569	1973	1997	1943	1941	1661	1070	2145	1291	1156	1763	930	2166	1721	1787	1792	1423	1685	1940	2030	2264	2913	2386	2030	3207	2037	2596	3278	2342	2098	2035	1826	2273	2206	1153	2072
10959	11307	10890	10890	10653	11712	10738	10650	10320	10832	10622	10851	11267	10999	10486	10597	11346	11133	9502	10867	11271	10505	10019	11178	10735	10317	10540	10448	9996	10635	10277	11464	10038	10087	11289	11220	10696	10630	10828	10022	10166	10749	11257	10495	9987	10445	9509	10178	11201	11492
93717	403848	8033143	8033143	697028	85098	42791	25931	63513	43047	9368	14041	4744	5112	4175	3446	6352	7604	6537	5664	3358	3374	4286	6070	4344	1775	4030	4089	4674	6025	3529	2092	7066	4141	2884	5270	2778	4015	3681	42271	8488	3908	3336	2813	3046	4041	2255	4458	5961	4329
7918	8834	6488	6488	9580	10492	14381	7165	8312	4757	6194	5436	3668	11317	7149	10180	7959	11233	6827	4628	5747	3879	4150	3758	7351	6665	5390	9129	7352	8923	8958	5977	2757	6042	5461	6809	8325	11706	8184	6866	6824	10003	10289	6252	4985	4529	6820	7216	5784	4946
4774	4103	3089	3089	2397	3521	4261	5175	4078	5501	3009	4523	4552	4106	4429	2782	3256	4161	4737	3951	4540	6094	5364	2723	3909	5377	2985	3604	4938	4879	5442	4225	3621	3958	4384	3859	3708	5050	3445	3507	2799	2685	3500	4207	4173	2166	4399	2898	4169	3044
2809	2681	2751	2751	2876	2784	2664	2714	2819	2909	2853	2872	2734	2588	2793	2581	2765	2794	2839	2736	2806	2677	2625	2655	2697	2613	2830	2608	2690	2816	2832	2814	2714	2654	2657	2830	2582	2831	2867	2812	2774	2628	2709	2752	2761	2916	2745	2608	2703	2608
5950	10643	10484	10484	6700	4823	12636	8760	8178	14274	17480	10451	13476	11182	11165	11419	10175	14313	24716	23178	21731	35047	52671	40009	71626	267869	5170255	3516202	548340	267782	154730	131221	65054	27632	22070	15777	21823	20089	13882	14592	15254	13621	10038	13052	11424	8206	11566	10297	8204	6131
4165	9257	9488	9488	28529	15232	15135	34313	168557	3448218	392178	50658	21260	10849	22453	10612	5339	7181	8305	5844	6163	4474	4667	2827	2428	4720	4648	3850	6000	4767	4176	3147	2184	2137	2608	1639	4239	3562	4128	4794	5046	3712	3109	3339	1880	5085	14415	11446	3743	3095
2489	1680	2343	2343	2911	1860	2280	2302	2946	2380	2185	1320	2679	1640	2217	1694	1020	2105	2438	1181	931	1259	1920	2838	1844	2445	2257	2295	1601	2448	1756	2297	1569	2603	2740	1952	2191	2217	1567	3081	2816	2552	2657	2922	3216	1940	2721	2155	2087	981
147666	1758261	205857	205857	35892	16215	14853	16986	8689	8403	5174	6303	3382	6193	4475	5531	3419	5434	5959	4221	5941	4451	2990	5809	5591	3213	3265	8106	5076	2807	3509	3529	3025	2895	4955	3311	6708	4153	5638	10773	3839	4680	3655	3934	3227	5493	3950	6699	4251	2280
16254	15677	15880	15880	15465	15316	16186	16246	15889	15422	15338	15552	15181	15888	16042	15686	15526	14681	14629	15406	15511	15972	15319	15527	15273	15973	15839	15992	15374	15402	15011	14718	16076	16150	15240	15793	15600	14773	15911	14929	15697	14915	15940	16124	14889	15386	14902	15405	14839	14573
4206972	321610	67690	67690	36999	21028	36828	13835	10627	8660	7673	9442	7314	6713	7254	6764	5432	5069	4785	3814	4553	4366	4012	3956	4038	4590	5602	2519	6231	4262	2263	3304	2656	2981	2692	4375	4854	25589	4276	2828	4417	3580	2684	3392	3933	3117	2783	2136	2307	3339
10843	7465	12325	12325	5459	4339	6694	2813	2010	7060	3518	4073	3955	3764	3334	1687	4524	6258	4041	4369	5167	4446	4538	4550	5344	5022	7186	4701	48562	14965	6240	4067	5415	5496	6111	5449	4452	6476	3398	3347	6720	7035	4369	4144	1291	1852	3665	4233	4025	4433
3616	4273	2335	2335	4841	4641	5412	4709	6533	7899	4447	6258	5226	2780	3653	0	4223	4924	6510	5699	3260	4868	4735	3148	4397	6218	5367	4106	5705	5832	4546	3291	4921	2959	1101	5644	5044	5073	4072	4256	3283	7172	5113	5949	5353	4407	2682	4942	4032	3981
29480	12723	36889	36889	22018	15364	20720	23441	17238	16349	21811	35862	21632	25202	18290	24201	22922	18007	25141	26411	30	25867	15414	24170	13931	29753	14639	24800	17951	14983	20981	22627	26359	20288	16977	19423	21817	11669	19104	19851	13555	23970	15478	16810	26510	13231	15862	22523	18264	21989
5732	5888	6856	6856	5400	8131	4292	3869	2621	7149	2895	5133	4697	3831	4896	3644	4405	5462	4639	6889	5245	5775	7228	4755	4536	5541	5081	5668	5344	2566	3757	5121	1865	4680	6659	7978	4809	4975	3837	4510	5387	4484	5239	4177	5519	6805	6899	2228	4737	5107
3618	3734	4915	4915	4104	1702	4983	3366	2516	3749	4266	3215	2857	1698	2031	2255	1564	3360	4084	4019	4441	4948	4291	3677	2504	1766	3429	2263	4276	2423	3637	3674	3156	4032	1841	1644	3312	3427	3920	3699	3786	6046	4054	3773	3445	5063	4405	3797	2971	2490
717	466	677	677	425	434	723	565	567	955	549	758	343	534	1021	754	517	408	594	907	795	724	672	866	1006	658	704	981	802	886	637	345	555	736	754	1150	961	544	710	472	1009	667	1261	626	911	652	764	758	1047	1011
1060	1237	1225	1225	1002	925	1459	1163	664	1078	1336	929	1657	825	1259	1497	690	1700	1500	1468	1104	1318	1298	1532	1656	1099	1198	824	1260	1287	1612	603	1216	560	1432	1002	1202	841	1260	1180	1130	1155	1353	1500	1156	998	1175	1221	1281	1408
7139	6830	7209	7209	5637	6142	6061	3267	6131	8152	5575	6017	6907	4707	6317	9035	6194	6713	6037	7878	10486	5850	5561	10698	5588	6896	8590	6562	4596	5324	10040	8886	8287	7813	10536	6903	7181	6775	7652	7257	7100	7912	4810	5496	5879	5877	4809	7512	3906	8117
4091	2867	2486	2486	3313	2967	1999	2954	2660	3563	2025	1988	1382	2413	1935	2604	3552	2341	3146	2546	2050	1665	2696	3333	3896	3184	2683	3182	3148	2243	2989	3229	3000	3470	3194	2998	2734	2282	3211	3162	2578	2767	3298	3978	3028	2313	3833	4139	4336	2156
4426	9777	4613	4613	8234	7501	4345	2263	5748	7797	6710	7551	6015	11076	4589	5726	10758	10510	9782	9187	7464	13844	6815	6610	9471	11375	8305	11050	0	6684	10769	11437	9148	8104	6425	5615	7247	10070	9507	4734	12984	8136	7952	8113	8725	7466	12251	5865	7733	5097
19247	21541	11357	11357	22804	25626	16704	9632	7151	14930	8526	14534	22052	23429	11612	16027	18890	15157	14517	15277	8293	12459	13099	13937	25469	23059	10477	14256	14212	9028	19231	13610	8843	14165	20066	15958	19875	7648	19137	18515	19758	17893	21959	16794	15994	18510	17835	17685	15885	23109
9004	9214	6314	6314	6382	7931	7351	6656	10200	3281	6601	5690	9435	2526	4668	5988	8433	8207	4984	4991	5670	6011	6924	5892	7205	7412	6066	6847	7006	4429	7077	7294	8772	4974	8697	7852	6056	7534	3743	8972	8108	9948	5919	8226	5156	5816	5853	8969	6899	6836
52611	36959	21305	21305	14421	11379	10480	11192	17678	10940	6355	7973	3037	3908	2926	3940	3206	4470	4097	2271	2120	4905	3803	2713	1598	3062	7020	62298	18494	9119	6515	4598	3229	3577	1080	3454	3248	3394	5548	1939	3533	3032	1835	3269	1087	0	1775	2852	2614	1989
23842	25773	27199	27199	18970	26203	24086	24324	19298	15698	30314	46625	47637	67508	45574	57372	72870	122595	411507	6796252	3332097	438314	102046	34032	32863	35916	61206	32572	26097	22967	32819	26078	10177	12301	7145	8236	18490	12659	9161	15238	10448	11565	23939	17033	21078	18828	14368	12746	19296	9864
2286	2361	2001	2001	2494	1447	1794	1952	2981	1722	1055	1803	2749	2095	1770	1188	2077	2013	2279	2340	1782	822	2281	2382	1268	1971	1680	2401	2117	1941	1851	1859	2384	2399	1630	1524	2081	1572	1837	1619	2587	961	1710	735	2107	1490	1678	1811	974	1325
9759	10580	10490	10490	10653	10915	11126	10615	11495	11183	10763	11095	10596	10534	11730	9377	10203	11484	10375	11182	10487	9812	10181	10409	10843	10574	10770	11261	9247	10411	10957	11070	11279	10401	10488	10880	10951	11558	10742	10666	11589	11552	10635	10881	11717	11584	11303	10817	10967	11786
16606	5858	28905	28905	13639	23972	34359	11627	9737	11303	6494	14534	39935	22649	10753	24332	15479	3976	14454	21680	28275	23380	16943	22402	38749	22615	29413	21012	24151	20692	14907	24918	18771	9585	20617	19382	25065	16177	23907	20103	27939	21794	24444	25859	9900	38677	15672	28133	43722	11802
684	182	1355	1355	622	1843	1890	1734	1293	2111	618	942	193	347	1735	843	1604	1791	1006	1250	1478	1937	1182	1473	1117	1271	1712	634	1052	1471	2241	2229	992	1291	1021	2496	1229	425	1402	1003	1619	1300	1124	1711	1655	1616	734	2149	1563	950
2946	2813	3154	3154	2896	2811	1563	2635	2452	3186	1909	2090	2069	1385	2612	1825	3436	2868	2377	3195	1639	2587	2209	2089	902	1989	1165	2386	1851	2466	852	2513	1793	1883	2113	2420	2505	1772	2393	2831	1512	1190	2004	2632	1730	3298	2128	3205	3132	2050
1135	1323	928	928	829	680	514	1078	1173	980	892	851	1106	988	987	1470	917	1176	690	1391	1614	680	1277	956	597	953	993	1144	483	1181	1020	764	758	573	991	1235	914	551	1283	962	1266	1605	1117	1361	332	749	1173	726	807	863
1787	2419	101	101	2670	2802	2595	3169	2058	1601	2523	1544	2891	2841	2811	3034	2602	3128	2462	2284	3930	3521	2455	2618	2899	2263	2402	2910	1481	1290	3040	3225	2204	3130	1979	3145	2179	3237	2948	2869	1281	4241	3439	2413	1981	2935	2225	1626	2620	2611
9952	3628	6829	6829	2857	7567	4494	6477	8668	9136	9022	9540	10319	11831	4524	1291	10311	14653	10578	7971	10811	11693	6113	4944	7900	5342	11874	11140	8735	7924	6021	6212	5135	7251	8446	8637	4326	8329	8511	4887	10709	10411	9265	4384	9321	6893	5100	6003	10130	10852
13619	11568	3057	3057	17936	15064	10819	11733	9303	25662	8031	15287	14796	15758	21332	17816	15476	7365	17266	17026	4533	10114	15649	19892	17660	19080	14159	20718	14735	15778	22934	12555	16925	22585	18017	11433	17885	20421	23079	16908	14827	2264	15021	13184	11822	17702	13587	21965	16570	7837
1437	1292	1395	1395	1154	1369	950	959	1058	757	1670	1324	1264	1583	1172	1188	1235	1086	1028	1133	1251	1660	1369	1349	1468	1599	1225	1132	1160	1107	1285	1245	1352	1131	1161	898	1132	939	1299	1129	1023	1029	1451	1239	1213	1046	1521	1391	1482	1162
16221	11091	11482	11482	9373	9090	9033	10595	11038	7181	5105	11227	8406	9091	9368	9196	7922	8909	7661	8908	9963	9364	8017	9066	8102	8978	27015	13519	7274	7667	8278	8545	8243	7325	8934	6517	8200	7724	7453	8033	7570	6711	6114	7998	6689	7726	7226	6618	7983	8615
3502	4387	2967	2967	4499	3786	1616	3263	2754	2463	4307	2089	2963	3089	1386	1738	3082	2053	2747	1782	3992	4358	4993	2388	3268	3295	1809	3174	2113	2625	1328	1798	2922	3047	3169	3714	3263	526	2472	3751	3997	1798	3587	3727	5747	4027	2613	3414	3468	1164
2440	2647	2577	2577	2532	1736	1985	3085	2829	2012	3533	1913	1390	2357	2911	2168	1959	2001	2678	1438	2515	3508	2245	2595	2422	1738	1486	2680	2610	3126	2729	2117	3050	1774	1912	2854	3039	3069	2773	2264	2146	2516	3763	1682	2188	2544	2014	2102	2764	2805
3127	3248	5152	5152	5523	1796	2819	4317	3385	3796	3665	2149	3916	5626	2961	3175	4285	3947	3715	4024	5256	2635	3978	3667	3012	2691	3293	3189	4832	3331	2566	2769	3661	5161	5721	4776	3150	3535	3860	4585	3306	4425	3812	3884	4300	4641	4756	2879	2825	5367
266354	261382	148391	148391	102779	77034	55149	40530	42439	28842	27381	32016	36584	71555	885103	653084	101777	56941	37269	28140	21597	21425	25690	195206	118656	28307	22717	15667	12558	8732	10411	8981	32285	127321	24095	12713	9981	7363	7120	6672	7078	4367	4122	1820	5823	3293	4879	3108	4049	4684
8737	11596	7550	7550	10602	10204	5024	8396	10223	9374	7001	9164	4509	7200	12068	8063	7440	7425	9081	4449	7069	9857	8045	8880	9301	7451	5095	6372	7855	7266	6213	5499	6021	5755	6559	8729	5464	9282	9079	10376	7381	8221	10733	5641	7698	6729	8539	7026	6970	9756
1586	1527	1791	1791	1122	1739	1831	2164	1525	2206	2086	1463	1951	1791	1449	2294	2521	2084	1931	1438	2453	2600	1871	1701	1318	1426	1582	717	1769	2264	1233	1123	1683	1114	1437	1738	809	1316	1829	1696	1154	1489	2298	1618	1570	1844	1263	943	1526	1761
5082	7651	6487	6487	4073	883	5441	3490	4310	3160	2061	2567	2935	2294	6193	5766	5784	5893	5638	886	3934	5657	2993	3674	5647	3385	5779	4402	4453	6465	6226	5207	2899	6582	5254	5377	3768	1211	4039	4149	3834	880	3002	3117	2726	4979	4973	6124	5300	3877
5307	7515	6061	6061	12352	13828	8215	12843	7857	9091	9664	10210	9646	8398	8059	8317	10585	8732	6251	10169	16591	10537	11755	3691	9070	6764	8473	10327	7000	10254	5348	4066	14077	17274	9764	6929	15430	9983	13081	12441	14728	12408	10096	7549	12705	15961	11807	16874	6379	18592
12608	12741	13056	13056	16249	17559	14944	8139	18304	15971	16543	18119	12618	18505	16815	28394	19261	16468	14729	18692	17376	6352	15974	7993	12549	22153	20842	16455	10266	17345	11004	10042	21912	13554	11179	14472	14232	12927	13364	20965	17120	18575	10943	21381	21789	6234	11873	16995	16004	9541
2735	4466	6015	6015	3346	3689	5685	4457	4682	3717	1875	2138	3552	4060	2948	5690	5244	5991	3759	4412	1516	4637	3960	3322	4943	2517	1349	3634	2394	3153	3186	4536	3964	0	2110	6276	5150	4245	3101	4843	5925	5337	3431	4066	4727	4662	4470	3495	3508	3244
2676	2729	6219	6219	5448	5132	6031	3333	2839	4701	4799	5257	4948	3935	3813	4113	3552	3466	6265	6459	3433	399	5082	3869	3158	1755	4233	3701	2734	3830	3791	6879	5017	5548	3451	6992	5952	822	2934	2232	1480	3754	2833	2856	4150	5557	4682	3291	5503	3483
851	2249	3637	3637	3895	3188	2643	3129	4463	3700	2901	2504	2695	2155	2563	1622	2807	2127	2835	1172	3281	2188	1769	1430	1198	2872	3532	706	2627	2666	1333	3277	1335	849	2570	3216	3460	2636	4637	3316	1944	3200	4830	2737	3545	2989	3969	3111	3282	2912
14119	13340	10310	10310	11328	7047	20421	12811	23073	16337	12478	20398	13952	15919	14888	16303	12767	10457	19429	18056	71155	37691	11403	22140	11542	11821	18391	11865	16591	24205	13464	20917	10432	24529	8744	15491	12079	17350	13617	12138	13281	15307	20205	19724	13216	18089	22774	13687	20169	14555
596	638	601	601	551	921	346	212	293	508	711	455	380	441	91	465	693	523	305	614	171	362	561	515	651	1001	245	779	873	812	418	443	505	339	349	384	529	509	886	886	890	620	552	762	685	632	613	408	152	477
1258	813	720	720	1194	920	1086	1331	1086	652	895	1036	1008	776	850	1039	451	918	949	669	824	797	1327	734	762	519	864	971	1479	1011	909	799	1143	605	638	980	687	982	655	1297	953	774	734	748	515	1065	891	1089	1301	843
12001	9109	8091	8091	4751	8604	10788	4209	6254	10826	7795	10359	10429	9882	7304	8586	12404	11719	9314	9588	11077	7301	7521	8191	7147	12582	10340	9039	6690	2930	5041	8522	7888	3793	7495	8984	8002	11305	11129	9074	7310	10720	7345	7144	11863	7690	10310	9790	5145	10927
5697032	425939	106794	106794	41220	31373	58593	21510	19454	15874	6755	6065	7511	8668	3920	6078	5881	5507	5040	3920	4373	4468	3379	2475	2259	1906	2881	2384	1777	2237	1834	2334	2656	3419	1646	1593	2343	31243	4832	1380	2464	1023	1737	612	2018	1806	244	466	1721	1271
10078	6912	11385	11385	10878	12488	17745	28311	23718	33831	105174	2185876	1933660	374672	183106	109572	86928	57085	34236	24670	13076	8859	4365	6052	3846	5305	5035	4092	5169	5024	4416	3762	4072	3681	4414	3939	4092	3498	3715	3025	4517	4045	3674	3701	4521	4934	17618	11991	5911	4338
2981	4796	3011	3011	2869	2410	981	3278	4533	4215	3959	3466	4121	3212	3453	1972	2923	2378	2059	3347	4037	4486	4092	4079	4215	4240	4201	4193	3660	4165	4807	2970	3620	2473	2950	3045	3717	2854	2474	3594	4569	3644	5008	4026	4364	2700	1342	3703	2703	3144
959	801	830	830	862	974	957	754	824	1096	921	857	1060	1097	966	976	939	961	1210	1175	1168	1083	1416	1601	1477	1429	1658	1800	1748	1737	1831	1468	1311	1412	1275	1176	1108	1030	759	1007	844	878	926	1010	935	904	814	963	1060	873
7363	7308	6909	6909	6477	6300	6409	6422	6694	6320	5950	6341	6657	7048	6526	6006	6764	6926	6658	5711	6270	6111	6177	6723	6701	6620	7033	6621	6951	7042	6550	6714	7092	7253	6055	6716	6590	7013	6804	7109	7371	6502	6656	6927	6491	7248	6779	6922	6342	5930
5344	4646	3754	3754	3872	5206	5021	6150	5242	4317	5248	4555	5865	5553	5973	5552	5049	5173	5883	7148	5760	3085	6759	3912	4134	4754	4474	4307	6019	5530	5839	6245	5040	3719	3221	4271	6679	3872	4615	6164	5271	5062	6592	3585	4924	7067	5219	6276	2406	5474
2158	2201	2214	2214	2281	2426	2371	2193	2336	2482	2207	2141	1976	2100	2082	1992	2186	2221	2394	2155	2093	2331	2244	2442	2154	2096	2253	2302	2497	2283	2385	2195	2218	2064	2196	2147	2319	2285	2093	2199	2289	2253	2253	2262	2234	2471	2322	2071	2088	2148
1304	2802	4339	4339	2739	6760	20515	9196	15331	39428	296706	3219532	206160	41216	18901	12211	26832	8685	5431	4812	4453	3072	1942	2917	1740	2022	2103	1379	1355	1363	1063	1302	987	886	911	915	1042	1094	857	878	217	0	681	576	701	933	8692	13024	1222	846
1577	1405	1333	1333	1298	1397	1083	1481	1396	1519	1484	1420	1413	2098	1367	363	1473	1057	1297	943	1492	1547	814	1198	1041	1642	1035	1315	1483	1180	1620	1283	636	819	498	1959	1351	1705	1417	2179	1947	1870	1764	1378	1412	767	851	1555	1845	1903
5072	3767	3552	3552	6504	6542	4580	2465	4566	2438	4909	3766	4076	4979	3915	5445	3757	5127	4464	7518	4769	5156	5676	5820	2315	3332	4590	7852	6260	3177	6327	1606	3123	3641	3803	4082	1814	2936	4475	1592	3775	5356	2741	4085	3577	3688	3136	4093	3131	5110
8536	7225	5962	5962	10350	10080	8046	7942	8195	9447	8985	8903	6482	10351	9000	7428	10728	8806	10710	9492	7052	11046	11179	10587	8991	7859	8333	11307	8720	12598	9420	8631	12368	9506	8512	9898	9646	9383	11295	12601	9375	7547	9277	10212	8476	8695	9972	10240	11382	7535
523	962	710	710	735	528	693	674	528	618	714	678	643	546	676	636	543	782	775	607	773	699	875	578	659	569	688	615	586	707	449	579	536	689	697	719	691	613	564	573	625	829	459	652	620	630	683	508	866	589
2446	2321	2887	2887	1837	2453	945	1748	2258	2018	1789	1145	2030	660	1143	2865	2415	1953	2440	1591	1413	958	2089	1713	3158	2630	3173	2121	1559	3227	1821	1624	1616	1495	2498	1522	1406	625	1888	1979	1579	2361	3009	2171	1480	2463	2483	1928	2135	2857
1761	1978	1448	1448	1127	1112	923	1271	1023	1264	2161	1318	2090	1927	1664	1714	1443	1309	1670	1112	1993	1847	2264	1822	2531	2085	1168	497	1550	1904	791	2118	1673	1679	1717	1744	371	1199	1827	1896	1104	1819	1757	1190	1588	1130	1302	1842	1955	1633
1334	1820	1164	1164	1282	1643	1064	1445	2141	1717	2076	1212	769	1405	1127	1548	1903	1403	998	1358	1907	1805	2127	1703	2627	1176	1818	1896	2275	1659	1733	2060	1807	964	1908	1244	2124	1261	1944	2063	1886	1690	1394	2087	2010	2001	1934	1408	1893	1129
21276	20237	25541	25541	21507	12496	30152	14731	19976	26685	35148	26962	16904	15631	16616	32560	28998	31047	37444	20296	19162	20623	16135	22105	10032	11802	30819	49281	30025	32082	12835	35463	27820	28252	27479	23652	25734	24157	10128	16562	19707	36304	20405	19810	30917	34752	16318	16875	20207	24593
13115	9436	12632	12632	7810	9859	10373	9604	7890	8888	10106	9698	10920	7375	13584	9885	12021	12477	8336	14595	3059	8408	13469	10052	5124	8801	10952	5751	5958	9817	8409	7262	8504	10277	7835	8331	2633	8888	3000	5445	15527	10247	7755	7345	10631	9763	9014	8479	13913	9859
1.0E7	797023	181539	181539	71457	43689	88311	25244	18163	19422	14592	10185	8581	14857	7392	6293	7868	9793	6584	7168	9916	5943	7085	6511	6515	5030	4578	1838	3182	4604	5872	5485	6926	4507	4692	3668	8926	58266	9846	3773	6446	5792	3609	5865	135	4475	7074	4780	4345	2207
2434	2082	1839	1839	2240	2286	1949	1979	1567	1732	1788	2210	1888	1743	1707	1990	2043	1866	1926	1905	2131	1712	1675	1873	1866	1710	2015	1999	1688	1955	1871	2208	2127	1961	2032	2013	1790	2207	2436	2080	1963	1844	2005	1792	1593	1892	1911	1695	1823	1621
1409	2464	3580	3580	2149	953	1418	2283	2244	833	2100	1711	1280	515	568	2765	2720	1677	1967	2725	2754	1830	1492	1025	2398	2141	1397	1797	2556	544	3343	2697	2054	838	1927	2421	1338	2052	2024	1901	1231	762	1222	3770	1835	1437	2986	3076	1857	2733
7128	7258	2606	2606	5574	8356	4887	8552	8477	8261	7191	9683	7016	5132	7498	7245	10570	12244	9516	7936	9216	10785	5639	7326	4970	6135	5297	3753	6575	8211	8784	12348	7215	4722	3830	8235	7685	692	7265	2775	10530	7227	4302	9979	6067	8736	7295	7796	5783	9346
6610	6448	5202	5202	3716	5914	4279	5873	5457	3293	5273	7198	5009	5703	5433	4663	3146	6258	3538	5499	3882	5677	4651	4983	5350	4339	7078	5249	4452	4866	3280	4839	5924	4595	6411	5554	4808	6170	5509	4575	5796	7388	5430	3517	5581	3870	2360	6380	4031	6379
4558	6788	5134	5134	4542	4927	2807	1814	6445	4078	2807	4727	5611	6392	3145	2630	4529	2785	2521	3687	3405	2953	6767	5171	4413	4783	4376	5976	2588	4910	2282	1960	2165	5303	4891	2889	3490	4051	5291	439	609	5358	4664	4222	5730	1766	5438	2763	6167	5007
1614	1582	2442	2442	1951	1961	1765	2023	2628	1789	1347	1965	1957	2037	2105	2679	2075	2038	1688	2912	2538	2316	2090	2734	1777	1093	2054	1694	1511	1943	1379	1483	2340	1222	2461	1308	2336	1663	2202	2443	2223	1738	1971	2319	1420	1897	2107	2554	1522	2003
8533	9342	11601	11601	10444	7909	7335	7989	7547	7274	7309	7523	8539	11733	9626	9649	6436	6886	8111	5408	7100	9753	6824	11835	6639	7652	11588	8959	10315	9186	8616	9495	7743	5969	5012	10309	6606	9861	8100	8685	9124	10044	7072	8303	6239	10273	7769	7328	8918	5620
4615	5095	3071	3071	3784	4745	4364	5149	4630	3993	3893	4762	3491	4354	4426	4316	4733	3722	4572	4467	5256	3972	3743	3367	4581	4156	3981	3647	3878	3887	3658	4121	3411	4625	4039	4897	4001	4064	4390	4098	4252	4069	3778	3936	3883	3823	4445	4542	4430	4145
5237	4667	5611	5611	3193	5197	3795	3063	4174	4502	6215	3553	4386	4508	4451	5039	4227	3849	5042	3523	4980	5533	3859	5014	6263	5254	4978	4021	4522	3746	4313	3479	2615	6305	5479	5917	4384	4444	5800	3960	4325	6080	3475	3473	5805	5999	7750	6793	4297	4032
7321	11631	8498	8498	8219	13137	8623	8746	9852	12252	10181	15098	9898	10135	12002	8062	3653	6208	15835	9174	9247	8775	8557	18261	17871	6893	12276	12341	14643	10446	8795	4825	11667	9124	16730	13062	16810	9512	11935	5644	5924	7491	13252	10451	11591	14352	4455	5977	10728	8311
5730	6512	11986	11986	9096	8114	6733	5210	4524	2061	1327	1600	1720	1902	859	1105	1381	1222	1061	1144	631	915	653	1185	1182	1372	804	3143	19297	5714	24697	8079	3712	2285	1808	1204	1180	497	466	598	891	434	437	667	378	344	1006	383	152	349
3669	2799	3716	3716	3360	3575	2099	2951	4807	3069	3703	3014	2007	1876	3978	4880	3759	3681	3188	3089	4329	3420	653	2952	3744	2590	2427	2722	2811	3616	3813	2397	4379	4221	3118	2383	3452	4099	4999	4316	3213	3564	2586	3877	4000	2388	4175	2770	4030	4790
5794	3715	5916	5916	4436	3670	3595	2312	2594	3377	2119	3197	2819	1347	2736	3366	4132	926	2205	2088	2441	439	1883	3788	2729	980	2758	2210	1880	2752	2808	18748	7100	2410	2826	3411	2367	2639	1655	1924	1318	2703	2411	3092	2447	0	2112	2816	2785	1963
16370	18398	14436	14436	17673	12080	8387	7089	11929	10368	9085	9844	12900	18088	11568	10420	15150	14881	10376	15239	18672	11512	16569	11944	15551	17170	12091	3236	11694	14490	11880	12154	10164	14267	20281	11414	9528	14286	17479	10280	9941	13457	14970	16836	16308	7470	11605	10020	14702	16393
40491	31309	26015	26015	38041	31255	20109	37128	31553	32671	20162	34258	43702	23200	39905	47099	26371	23077	36128	37048	21110	31884	21702	27500	18484	39182	45944	28324	7739	24911	39806	21889	28750	36755	31268	37652	35850	14553	34784	46045	30292	35044	36580	28112	34100	12695	19187	23374	38260	35377
1021	906	1064	1064	1226	1044	851	1305	1318	1350	921	1466	1235	1484	1042	1218	1262	1297	1119	928	797	1116	1239	825	1101	814	1267	1430	818	826	1245	929	1578	1240	1134	1179	1597	1340	1306	1444	1338	1409	329	1256	994	1073	1192	1390	1213	718
9578	8089	8439	8439	7075	8750	5706	8242	8817	8197	7002	6939	13067	8694	5805	8735	12416	9662	4777	9701	6933	7356	9497	10421	11372	10922	9462	15315	13679	9288	8291	6794	9668	8242	12388	6084	4656	10190	7805	8642	4253	10473	6339	6454	10289	6629	10279	6985	6631	8542
9606	11678	7657	7657	9988	10821	9440	6042	3822	8455	11749	11136	10205	12479	10696	4885	8979	8243	9245	10489	14776	10654	13696	6806	5800	7532	8156	8070	9093	10073	9680	5106	7293	3096	5303	5049	10030	11781	9706	7698	7612	10551	10298	6359	7144	7076	7496	6964	10799	5546
6991	6894	7104	7104	7172	7156	6846	6916	7042	7123	7039	7085	6973	7131	6647	7015	6961	7085	6897	7041	6851	6759	7070	7048	7082	7214	6978	7099	6831	6926	6932	6957	7013	6992	6974	7009	7071	7162	6872	7016	7148	7103	6931	6979	7310	6963	6987	7170	6756	7263
20238	13250	8901	8901	7617	7666	5904	7554	5283	4794	5129	4341	2805	3195	4606	3469	3231	3970	4156	3855	4589	2585	1975	4015	3338	3477	5068	2875	22106	7314	4364	3219	2375	4801	4024	3850	3774	3720	3990	1965	1893	3071	1901	2543	2384	2631	1738	2744	3728	3336
2876	1642	2584	2584	2007	1516	1193	2751	1950	1185	2127	1892	2973	1913	2968	1712	3304	1878	1507	2161	1988	796	3092	2242	3762	4620	1458	1317	2691	4319	1301	2448	1901	1009	1832	2881	2211	1632	2714	2707	2545	3365	2319	3503	3373	1686	1291	1961	1861	2579
6828	4136	6689	6689	5870	6722	7627	6655	6682	3774	5819	4695	4571	2879	3981	8282	10882	9995	11724	5125	2564	5595	10833	7499	5999	5390	3099	5978	10325	7623	3446	6478	5284	10585	9550	7571	5683	8071	5489	8812	7271	7293	8877	3724	7524	4093	6396	10038	10978	13300
4752	4170	4915	4915	7609	7761	7028	6679	7090	5711	6767	7680	4179	5804	7678	6374	6884	9648	6657	7590	9027	8416	6523	5558	7838	6801	6774	8867	5242	5952	6693	6581	7917	9585	7398	4686	4825	6634	8097	7469	7491	8024	7258	6436	7085	4328	7071	6782	9053	7868
603	483	641	641	587	423	655	435	643	627	624	374	576	671	765	687	512	508	515	440	581	737	494	414	568	572	655	570	560	648	462	413	670	445	474	501	473	641	468	466	491	412	360	566	572	531	406	368	467	597
25151	10288	28900	28900	14479	12539	13023	20081	25253	19153	21394	20770	21063	13617	21132	18147	4136	12027	23814	18445	14596	17261	28071	13882	17071	22172	18345	27339	23303	19000	24234	8633	14050	24826	32567	28497	22165	12045	17578	21269	34164	19646	20449	23146	35367	32446	27255	22166	15179	16351
4465	6810	6498	6498	5475	4844	5235	4528	4327	5698	5279	6734	3853	4018	4218	6238	6601	8222	6924	2521	3980	937	5399	2286	4835	7204	7079	4727	7211	3309	2770	5377	3749	6089	5749	8034	5314	2647	10130	7778	6044	6394	6118	5627	1522	7638	3524	4588	3750	3302
2081	2173	3941	3941	2590	2715	2795	2166	1103	2409	1626	2384	1834	2404	742	2714	2736	1781	1628	1500	2703	1211	1695	1694	1351	2217	1409	1815	979	515	857	1425	2525	2321	2784	1336	1023	2355	1455	2252	1247	1552	2723	2296	60	2056	1288	2182	2747	2163
3642	4353	3955	3955	3767	2720	4561	3951	5269	4808	4295	4146	4213	4470	4583	2728	4232	3515	2063	3205	3862	3511	2995	3709	3166	4161	4014	5140	3701	2954	3849	5758	5353	5120	5221	3515	3817	4675	3340	3288	4185	2493	3081	3843	3762	2482	4790	5963	3858	4461
773	725	567	567	516	570	792	577	656	765	1377	936	913	436	586	588	664	544	648	655	698	620	822	747	669	598	541	535	457	490	740	642	615	699	692	802	813	866	795	733	761	455	560	736	512	673	795	930	607	958
11645	14828	16526	16526	27041	20253	8421	10978	22381	111039	22268	13929	16097	13229	11600	12042	10899	9983	8898	9151	7705	13413	10678	6294	11133	11903	10033	4568	10385	11695	9493	7255	10752	14762	13059	9239	7247	7618	11745	6285	13374	9658	10273	9493	8195	13484	9245	9587	8530	4943
23356	16101	22807	22807	12181	10574	20967	7654	12914	8266	8724	15366	11956	17147	17537	19016	13387	12069	18817	21397	13429	15053	11705	11539	5572	0	13401	11682	16430	16777	27002	12868	24798	22524	11336	23328	13621	19873	19098	17182	15039	5109	17955	10990	12980	15698	13931	18005	12661	17079
976	1297	1337	1337	1338	1308	1677	1600	1065	2033	924	628	1253	1827	1638	1318	1567	2238	1343	1265	250	1695	690	1291	1592	1133	978	1135	1955	1359	1493	1549	1061	1562	1321	1115	1768	1793	1861	1502	1108	1109	1468	1208	1442	2323	2131	1594	1615	1433
6935	7213	6445	6445	7353	5090	3816	3704	6783	4770	3248	3517	7507	6090	4069	8590	6848	4175	4883	7246	5538	5385	7552	5072	4897	5450	6534	6729	8426	6122	4466	6238	6489	4152	6563	5443	7598	8649	5356	5666	6096	4190	6468	4851	5388	4547	6256	5633	5089	6133
0	7969	6255	6255	6325	4834	6317	3601	3449	2821	1683	1158	2618	2840	3735	2384	1926	3571	3976	3315	2019	1125	1714	1206	6230	74618	7724	2525	1809	574	4189	2034	2001	2190	2725	2465	2134	2946	3071	2417	2042	2350	3613	2294	713	547	2468	1863	936	1971
4264	3368	4035	4035	3750	2966	4642	4659	3749	3847	4011	3273	5060	1746	2373	3660	4320	5378	4755	1225	6315	3457	4996	5384	2102	3416	1327	2208	2968	4543	3971	5677	1987	4053	4663	4622	3291	3982	5252	1716	4227	3346	4148	4828	5246	3521	6089	5829	5141	4240
377	383	42	42	790	565	611	271	559	569	618	803	341	340	292	601	554	590	577	737	678	585	631	626	524	537	473	454	338	552	610	393	483	590	436	505	498	620	525	424	410	468	397	590	346	471	462	497	285	603
5477	5396	5818	5818	5045	5199	6821	6805	34622	116374	11355	6879	6370	5934	4881	4954	5381	4707	5028	4806	5370	5465	5667	5828	4933	5864	5964	5225	5123	5595	5616	5222	4695	4460	5315	5876	5820	5667	5381	5568	4852	5718	4978	5649	4572	6039	4929	5283	4575	5363
10489	16176	14492	14492	17255	16534	12552	12047	20574	8953	11883	12491	17602	13281	12330	6598	13628	11353	7232	12812	20480	11355	8552	9245	15174	12684	15542	17830	18237	5550	8307	6882	17956	11864	15340	17918	13065	13054	19503	14439	15226	17203	14390	14909	10925	15269	10062	9959	17185	13985
18013	11648	20007	20007	13558	12557	15995	8514	10508	11796	22943	10406	9250	5506	12038	13687	9360	11288	16848	12900	7777	20688	17306	14572	13104	7933	9376	9095	11996	20377	12935	12127	6415	11159	14783	6127	12801	12751	14444	14029	8071	14829	10340	13881	14865	6946	8811	14287	5041	11973
4445	5591	2873	2873	4239	4514	5308	3713	4150	5226	5592	4976	5069	4532	5071	2694	5733	5920	5801	2520	6485	5200	5775	5651	5919	5191	4352	5435	6172	3539	3177	3750	3817	2490	3425	4812	4482	4501	5563	3484	3307	4569	6503	5313	3951	4648	5550	5503	3211	2710
7187	6265	5602	5602	7191	6679	6115	6438	5450	6075	4990	8773	4886	6218	7555	8946	5080	6123	9258	5850	5699	6977	6953	7890	9084	8823	9754	9677	5438	4928	6478	8380	8000	8336	7920	5959	10039	4858	4489	6597	7717	5702	4802	8440	6171	7480	7709	6485	6329	6327
625	497	240	240	393	367	500	550	917	1079	1372	1980	1818	1243	1096	933	779	632	498	707	569	320	580	531	442	337	537	610	408	412	393	289	542	576	483	467	317	537	323	167	452	538	445	603	522	348	331	768	590	409
2786	2848	2709	2709	2601	2863	2578	2799	2687	2711	2881	2514	2732	2763	2581	2669	2574	2738	2569	2197	2516	2717	2667	2590	2500	2801	2553	2499	2416	2463	2442	2384	2528	2798	2434	2828	2465	2466	2557	2775	2509	2533	2503	2713	2822	2620	2381	2619	2572	2855
3955	3968	2944	2944	3016	4421	4021	5098	3728	3743	1688	4112	4551	3163	3702	2482	3134	2976	3767	2611	4504	2988	3553	4238	3846	4117	4060	2295	3770	4569	2658	4138	3155	3342	4685	2646	3391	3451	4090	2899	3753	3699	4560	3770	4351	3453	4570	6285	4409	4027
4325	4044	3451	3451	3812	3866	4263	3951	3794	3591	3467	2616	2320	0	1946	4421	3431	3884	3655	3583	4679	5473	3764	3211	2433	5263	6046	3038	1916	1694	5316	4534	2275	3305	5364	4701	5219	4189	3119	2677	4092	2263	2848	4307	3645	3784	3837	4172	3745	3884
3521	3327	4188	4188	4762	4826	3850	3315	4311	3534	3775	3084	5110	3648	4809	4325	4472	2209	2651	4309	3694	4624	4217	3563	3029	3367	3319	4260	3965	3654	2943	2100	4025	4343	4584	3526	3572	3267	5320	4327	4641	5117	4008	3908	5692	4132	2977	3723	3571	4878
10310	17839	16069	16069	14673	16716	17788	11527	17321	18759	13866	13396	14552	16556	14314	13921	12201	11474	14826	14760	17565	17296	20534	41518	113326	23104	33263	64029	15532	18421	13259	16547	18816	18650	17604	17527	18118	16252	16892	17307	16736	19660	24179	16773	14466	18481	18486	17860	17150	17055
3523	4096	2384	2384	3211	3660	2900	4736	3893	3736	3186	3149	3941	2894	1421	3742	3227	2170	4329	2860	3035	3912	2148	2650	2029	3575	1724	1625	2576	3464	1214	4047	2275	4194	3091	2438	3612	1516	2749	3036	2722	4532	2647	3258	2844	2514	3481	3507	1598	918
7345	10520	13081	13081	15717	12576	6904	9966	18084	9111	18030	12331	2180	10645	4959	3709	11172	6123	13594	10050	8754	4542	17480	9356	6578	11893	13113	10267	5608	10454	7292	9311	9132	10208	7277	4688	12528	10739	13891	6694	8773	10447	9375	1082	4537	6173	9714	18494	14705	9780
17921	6211	13283	13283	26198	26572	14979	24843	47116	10915	25486	28256	24157	24650	21941	17489	23081	8402	18672	22738	14847	15533	21138	18349	15939	27015	29643	25586	14895	20316	19535	20216	38217	21122	27064	21875	21387	16276	10371	24600	22064	31048	26993	17905	11876	23194	30890	20548	24550	20222
14572	13716	13576	13576	13876	14394	14133	14453	13715	14139	13973	13561	14582	13828	14251	13674	14552	14277	14834	13908	13865	14111	13922	13853	14088	14138	13751	14687	13516	14018	13663	14464	14457	13870	14006	13889	13949	13983	13886	14193	14548	13950	13530	13867	13573	13861	13896	13986	13687	13494
7271	8943	10395	10395	8317	7596	6194	5182	7137	7254	6694	8133	6620	9830	6399	8339	7757	6449	6328	7875	6102	8100	5756	8216	9323	4955	4055	3218	5127	5648	6073	3579	7895	10118	7308	4817	9584	10835	8579	6489	8846	7868	6156	7008	7264	4342	5595	6149	7396	6686
11394	11165	5293	5293	14676	18888	8308	16657	18052	12451	15989	18502	13349	8285	10117	5231	15988	11534	2697	5798	20436	13395	8149	16632	23202	5876	14402	20334	19121	15401	20944	15744	23330	12830	14808	6288	10464	7747	20172	12673	13781	16180	12343	8600	12042	14832	9493	6379	13602	21474
5808	9658	15022	15022	10825	12939	12454	7643	6420	8037	10751	6936	5612	8231	5723	8865	6394	5845	3244	10167	12642	14391	9344	13184	5907	13575	13505	7554	8870	8752	8067	9781	2108	11706	9939	10979	10465	6876	7096	8256	14506	7329	7553	4471	11918	2715	9514	8011	10883	6868
688	819	1064	1064	963	653	876	839	1085	833	615	923	703	970	492	833	1393	722	2001	1065	1082	1311	1389	337	267	599	884	1089	1075	859	1224	710	1260	645	942	782	204	1017	406	699	727	1302	1189	852	1138	1102	947	1142	480	381
4075	4833	1766	1766	3308	3098	2589	3038	3403	2508	3154	4926	2714	1740	2802	3061	3210	5243	2064	3592	3425	5994	4225	2535	3805	5286	4536	2106	2370	1613	2882	4090	1430	2577	2622	3752	3217	2419	3533	3921	3379	4226	3492	1916	1417	2711	2383	2755	3588	2997
3818	2673	2784	2784	3797	3564	2060	3999	2137	57	1839	5124	2238	2347	2323	1958	3393	2485	3080	3446	2998	3359	2812	2605	3569	3091	1491	2467	3843	3133	2477	3761	3391	2499	2459	2081	963	2737	5358	3783	3795	2147	3964	4393	2547	3157	2429	2938	2000	4327
75823	41799	30018	30018	31785	15228	23270	27703	25852	18876	19044	26344	11649	7356	21921	18625	21223	24595	27621	13710	14254	7939	14885	18262	13612	13225	11499	9377	37218	51587	11761	19469	15092	18458	20764	14582	20251	16781	10370	12207	18642	20278	19069	12289	17879	15983	17037	11642	13616	21685
495	558	473	473	426	405	422	434	248	385	364	418	522	367	358	172	357	432	490	380	280	253	295	554	361	417	516	462	373	483	482	303	300	237	338	486	322	366	261	260	321	227	191	311	363	430	287	175	298	359
4263	4004	4520	4520	10738	20506	9091	13019	48281	18492	33295	95221	1119896	6411090	221117	73121	34173	38959	39236	11310	7034	7774	4621	7322	6883	7268	6990	4714	5777	5634	4222	4953	4712	3036	4141	2056	3407	3510	3944	4051	3918	3743	1497	4039	4421	4191	4714	3766	27818	19518
2130	2098	2116	2116	2250	2146	2196	2113	2230	2288	2110	2224	2228	2376	2425	2196	2160	2118	2319	2433	2415	2259	2343	2320	2389	2657	2486	2388	2312	2281	2333	2232	2416	2443	2176	2103	2169	2213	2215	2222	2008	2282	2114	2236	2263	2412	2292	2397	2244	2150
8521	5099	4453	4453	4637	3932	6282	3432	4896	5727	3758	6100	5006	3997	8101	8424	5476	4909	7848	6800	5662	4147	7223	5091	4557	5215	2924	5154	6121	6628	4282	4556	5405	5332	4512	6454	6864	4622	5553	5658	5848	4190	6487	5514	3516	1837	6354	6433	5375	7747
39218	29406	56520	56520	333672	4005379	490036	234831	105139	51422	44649	12567	10605	13931	3625	9618	9771	8321	6034	4755	5625	2876	2939	3191	3986	4213	3529	4203	5012	5631	1998	2679	1523	2706	2961	2345	2805	2664	2578	2630	4387	22718	7011	4241	5684	3305	3162	3290	3684	2718
850	668	1979	1979	1308	794	802	552	1525	1165	1768	738	1393	1052	1143	662	776	735	1412	796	805	733	1091	1148	827	518	1237	544	1055	825	779	665	993	377	1099	760	571	244	1127	899	1081	1061	1168	1389	893	643	1436	1274	1238	1423
39977	62330	124659	124659	443714	1.0E7	1279223	126490	45892	24216	16441	10707	61009	9638	16324	16757	6921	4461	5057	8858	5132	7908	6040	9540	13722	7192	1704	2476	1454	1197	6608	9017	8162	8841	6185	10305	5690	7879	2249	9468	2357	4249	54077	14760	8244	3560	3747	5765	4105	5084
7825	8334	9439	9439	10187	6705	7030	6630	6821	9720	4605	6698	5261	4513	5335	5188	5825	6766	6561	3341	5074	6742	6598	4822	5924	5927	10013	7923	5160	9386	29139	33386	12023	5932	8227	6108	2770	7600	7573	7251	7272	5755	7896	10147	4541	4486	2210	8222	5565	5511
2039	2047	2085	2085	2005	1541	1715	2414	3023	1637	2197	2217	2195	2421	1607	2143	2129	2632	2254	2672	2279	1530	2157	1950	1028	2479	2421	1918	2099	1397	1780	1910	1834	2002	1966	2944	2614	1563	2590	1262	1916	2500	2139	2120	1797	2223	2409	1828	2402	2357
1540	1321	1115	1115	1901	1383	2949	1209	2588	2546	1739	1587	1997	1181	1399	1719	805	1256	2141	2655	2737	2684	2338	3012	3569	3184	2516	2702	1330	1379	2077	1820	2522	1413	2440	2393	2115	2027	1431	2467	2231	1202	2417	2653	2119	1833	2754	2289	1944	2148
2773	3006	3477	3477	2751	3417	4420	3085	4669	3938	1497	3181	3288	5533	3873	1868	4218	3435	2591	3825	2745	2228	3523	2790	4426	2716	3608	1151	2065	2298	1030	1737	2038	4270	4189	3109	2179	1565	2834	2528	5081	2726	3084	5406	3359	3355	3500	3528	4163	3432
17972	11491	12205	12205	20244	12481	11463	13841	12378	19997	18063	17037	15180	13341	12053	16173	12566	17907	21855	20472	17738	11109	13874	16120	17367	12628	9281	13784	12258	15707	19335	13261	9635	14874	17184	8065	14409	14560	13449	10320	10860	10303	8889	13715	15980	16363	4844	11489	12964	17823
3346	1802	2821	2821	1867	2990	2074	2335	3534	4075	2074	2293	1977	1638	3018	2610	2306	2797	2324	3975	1508	3190	2814	3065	2394	1908	2350	2705	2748	3100	3709	2545	3035	1783	1562	2716	1897	2339	3138	2725	2301	2710	2458	2837	2828	2485	3150	1985	2185	1483
9576	9407	15121	15121	5395	8704	6915	5588	5917	7518	9049	9254	7067	9077	8977	9471	7138	12429	10443	5626	12901	9314	8822	8045	10547	13547	11192	10977	6479	10142	8450	10072	8804	7395	7453	9317	9561	10098	7836	8959	15883	12060	8205	9677	12939	12095	6782	8481	6660	14153
3025	3269	4183	4183	4242	4099	4256	4152	2002	3905	3212	1615	1863	4268	3634	2713	2534	1776	4939	2031	4812	4231	3347	2604	4087	4211	3804	2719	1957	2525	1338	2320	4114	6015	3274	2378	2063	4188	4462	1768	3351	2009	2674	2143	1875	2634	2752	3878	3799	3699
5967	13438	12562	12562	17802	10889	10756	13704	22492	17311	16185	13425	15971	9527	16883	14246	11527	18728	14905	17369	9336	14111	10913	15383	8876	14515	10273	15920	12113	8481	17240	15159	7462	10594	16120	11070	8295	12130	10118	11706	11201	15063	15318	12008	15022	14328	16497	18013	19790	9790
4816	3373	7251	7251	155	4179	2975	4403	6272	2794	2462	680	1811	6744	4283	4838	3292	4344	5236	5018	3406	1895	2270	4297	3520	7154	2503	1640	6314	4580	6493	3795	3801	1978	4303	4136	3266	1241	6025	3961	5504	1983	4117	5779	4241	5692	3301	4970	2368	4374
2472	2044	3338	3338	2269	3024	3488	2344	2342	3856	3187	3613	2970	2945	2414	2571	1993	3366	3155	2581	3463	3067	2913	3723	3034	2723	2781	3711	3445	3397	3088	3038	2783	3459	2623	2503	2871	3576	4147	2918	2599	2419	2731	2558	1424	3022	3358	3393	3448	2750
6757	6123	6180	6180	11055	4979	6269	10123	7247	12510	8256	11638	13128	6391	4868	10791	7788	4194	3378	5327	3259	5571	3416	8560	3717	4196	8460	4547	5793	6683	9771	7502	4550	4716	10967	8169	6637	6563	3977	2869	3313	7583	5238	7105	7017	5133	0	2680	8891	1350
6350	6213	6286	6286	8500	9416	5628	7394	8781	6477	5166	9242	9253	7480	6589	7248	9598	6007	4489	7195	9232	10248	6202	5927	5054	7564	4650	7902	6332	5052	9467	6717	7361	5427	5999	3765	6916	7458	5668	2977	3809	4409	9013	8610	8183	6642	9356	7233	6591	8383
1920	1954	2426	2426	2303	1747	1562	2019	1358	1714	1789	2077	1599	1545	1559	1536	1904	1968	1332	1548	2137	1355	1876	1726	2095	1394	1330	1929	1772	2069	2246	1716	1293	1966	2326	1296	2145	1662	1919	1949	2125	1748	2221	1841	1801	1483	1392	2690	2366	2066
15941	13888	11873	11873	15675	14158	12865	8269	12234	12719	6267	11526	10359	9703	17471	15459	13777	16976	14981	11362	15399	14580	8528	11351	9491	12802	18253	9178	16964	19801	18756	13287	13482	9907	10112	14088	10529	12276	13049	15046	12738	20174	20482	12770	20440	15994	21881	15975	14335	5571
7961	18590	6973	6973	10549	16675	21617	12646	12548	5899	20131	18375	10480	13942	10179	13805	18597	8815	12863	13966	20746	20718	13323	19057	17938	17453	18385	12664	16804	9817	13232	15915	7125	11283	15569	22248	3283	10335	17676	9433	17714	7752	7370	6752	22752	9770	14276	19065	8794	7898
15269	11592	7423	7423	7535	14987	13911	16778	23319	7935	10300	12478	11820	9508	17287	22067	13569	14593	11767	16072	13816	12070	13704	13496	16159	12651	15570	42031	42275	13268	10407	8680	15516	17448	15949	9758	19558	12605	17384	17723	11228	16525	15297	12310	15598	13184	20225	12676	20568	25545
7868	7921	7933	7933	9523	8350	12328	8961	9362	10386	4921	13768	9665	5425	4436	10183	10650	8868	7383	10643	6292	10463	8094	7955	3809	9264	8620	11900	11792	15353	13989	8334	2959	7741	13416	8301	8134	3357	7678	8285	11591	7079	13470	8671	9951	11951	11158	13270	9312	11205
5384	4846	5123	5123	5224	5479	5447	5300	4994	5609	5491	5143	5122	5724	5863	5405	5120	5463	5374	5254	5159	5226	5463	5184	5503	5262	5342	5417	5313	5036	5590	4981	5260	5430	5424	4911	5114	5132	5330	5531	5140	5154	5164	5147	5214	5180	5320	5481	5270	5348
15766	13653	6390	6390	11543	12412	8802	12089	5330	7259	9235	13219	14263	18242	14748	13407	8268	8620	10429	11060	12990	11552	13519	13456	9440	13966	9107	9560	6217	8760	12697	10911	6974	4520	3418	3600	7807	10016	5403	9502	9887	4781	10318	9829	6197	7081	7026	12141	16796	11423
1575	895	1200	1200	1742	1715	1675	1866	1767	1771	1300	1581	1272	1601	1180	896	1562	1254	1257	765	1861	1947	1504	1252	1362	1702	1230	1271	1549	1236	1273	1681	1862	879	621	864	1110	2322	1802	1301	1623	1282	1310	1820	1134	1755	1571	1483	1181	1060
7229	8803	10924	10924	10892	7239	5955	7138	6722	8063	6830	7497	9932	5275	9196	4203	6731	5264	7601	8664	4813	8273	9576	6335	3179	4238	6175	5066	5636	7678	8854	6844	9995	10725	7257	6244	5979	8078	8269	7384	5309	9503	3751	4475	5907	9092	9201	5778	7277	6905
7941	4416	6075	6075	5561	6036	3139	4806	4146	4824	4726	4541	6241	3032	7932	7556	7045	5648	8882	8738	6682	6467	4783	7856	7529	6817	6581	4989	6523	3565	5089	9499	5279	5138	6570	6776	2932	8019	3982	6276	9871	7290	5648	6590	10236	9695	5830	6726	6411	6220
6406	2762	6876	6876	5901	7226	4683	4318	7599	5027	6752	4238	4785	5736	8246	6943	4709	5555	5379	4745	5624	5399	8447	7205	6609	6905	6771	5601	4223	4013	4589	5312	5988	6504	6192	5514	5561	7314	5188	6434	5881	5672	3350	5444	6199	6468	4783	6437	6657	5138
239255	150249	86749	86749	54944	21288	15569	17958	22694	24903	18170	18304	17767	17895	13727	10233	10944	10206	6298	8561	6600	14947	11634	14834	9718	8213	9720	8086	9146	9548	10532	4555	10730	42804	47273	11117	9744	11904	7313	3319	8081	10228	8604	4000	7623	12193	6163	12692	8269	8340
8586	8360	8596	8596	8313	8961	8546	8520	8370	8212	8685	8222	8679	8470	8007	8641	8683	8853	9041	7881	7738	8235	8051	8652	8871	8960	8868	9253	8343	8294	8243	8358	8354	8496	8275	8269	9094	8322	8041	8245	8658	8981	8429	8748	8129	8543	8752	8873	8780	8411
47610	44065	38931	38931	49449	45041	48981	47625	41163	43558	49514	47405	40311	42729	47510	42119	50272	38611	43373	41605	39152	49365	41434	45216	48047	47708	49398	46230	39318	43443	43576	44042	47069	48224	42536	48140	41206	44917	45256	45457	41549	42326	39844	42028	34310	47898	38651	45818	43654	38551
3255	2893	3364	3364	3525	3059	3060	3425	5388	4808	3844	2384	2061	7102	5270	7057	7946	2808	16221	19499	12054	16654	22414	56439	1853374	2022272	470271	305514	180945	129619	103029	83636	58637	40624	31161	24264	16807	17650	15438	13125	10229	9494	8249	7777	6814	5823	5803	5133	4758	4486
5243	6071	8610	8610	6702	4914	8467	9735	8734	5994	7848	6363	5649	5304	8589	8248	3883	5552	6270	9140	2259	4902	7184	9167	18151	56462	6926	7412	8615	7874	11138	6546	7537	7225	11315	10089	7372	10627	12467	8810	8190	5821	6943	9677	9374	8471	5714	7336	11681	12536
925	1054	692	692	980	1594	691	1027	874	1043	1187	1079	1191	1185	1430	1080	847	913	1115	1374	1010	888	1107	993	939	1148	1139	1018	1194	703	815	940	1246	887	791	853	1277	1066	1163	1110	1082	785	790	1199	1108	1142	855	1236	970	642
4117	3536	3720	3720	4023	4781	3513	2966	3461	2783	3934	3968	3948	4223	3765	4530	4202	4582	3374	4670	4686	4297	3511	3788	4457	3633	3490	2346	3108	3772	2718	3668	3378	4836	4603	3882	3990	4335	3348	4323	3458	4502	3162	3677	3646	3590	3815	4167	4183	3977
797135	534736	434181	434181	300633	218967	177879	148400	105107	79913	59098	58719	44159	35997	28449	29694	21181	19188	15830	12646	13593	13808	8565	25667	13704	10094	9683	9975	6038	5457	8353	8100	9847	11115	56422	25610	14011	9903	11860	9364	12250	7847	7307	9883	7787	5455	10135	7823	7416	10048
4424	4209	3627	3627	2444	2454	3758	3612	3502	2925	3826	2886	3279	4755	3551	4597	3471	1853	3091	4076	3539	4074	4334	4093	4594	3197	2163	1482	4191	3679	5615	2077	4211	3272	3105	3886	3551	2971	2469	4509	4535	2943	3544	3155	3558	3428	2103	4489	4946	5090
4647	6512	3020	3020	3613	3016	4041	2991	4531	4389	6342	3215	3606	1303	3301	3208	2337	5144	5061	3789	5157	2917	5444	5234	4380	5644	4459	1167	3827	4803	1489	5280	3661	1846	3589	4879	4556	4479	5083	5263	3944	6010	4896	2339	4165	3446	2821	4424	5285	2213
4578	3473	3341	3341	3755	2126	2325	3442	3879	3138	3408	4487	3898	6179	3700	4545	4410	3725	4203	3646	2060	2721	3493	3452	3724	3333	4086	3290	1909	2258	3807	3365	4579	3300	4001	3583	3425	3909	4020	3044	2980	3663	3452	3400	1880	3071	4098	2119	3214	3837
6953	6325	5921	5921	3786	4883	3163	4078	2190	6104	2836	3365	3823	5515	5190	3503	4252	5242	5169	5909	4675	5432	3709	5260	5449	4498	2386	1941	3480	5125	5395	4732	5419	6017	3551	4827	2621	2797	2332	2536	4183	5464	5364	4373	5347	5293	4082	5559	4357	5542
6670	6457	5507	5507	6492	7379	8452	7419	11784	7769	7955	7533	6192	6812	6552	6185	6610	6776	6575	5083	6921	7897	6567	5960	6811	7420	7455	6197	6352	5502	6117	6473	6021	6195	7105	6969	4813	6723	6109	6470	6202	6209	6206	5800	6297	6427	6811	6798	6230	5856
1069	1299	1144	1144	1593	1692	1445	1754	1781	1296	1509	1630	1385	1576	1361	1585	1511	1626	1548	1365	1759	1070	1284	1696	1686	1639	1465	956	1820	1533	1514	1612	1448	1193	1576	1588	1345	1335	1808	1466	1590	1677	1602	1542	1539	1989	1401	1510	1552	1388
5282	5755	2285	2285	3518	5442	5945	5042	6464	4879	2415	5571	3855	2232	3530	3820	5311	4458	5343	3275	4076	7209	3385	1588	6086	3433	6265	4577	5313	2948	4753	4191	6394	4819	2572	3985	3849	4472	4502	5981	4267	4022	2937	4086	3994	6062	4169	6227	4110	4557
5065	8402	7059	7059	5565	7895	7972	4485	4635	5862	5970	6781	5909	3658	6254	8345	9083	6919	3450	4779	5663	6227	5014	1715	3943	3213	3983	7304	7224	4163	6107	4885	4548	7356	6447	4929	4828	4534	3645	3294	6218	5673	6595	7045	6200	5363	5291	4609	7553	6353
511	788	554	554	666	656	712	703	441	371	640	681	565	346	465	552	512	743	462	565	739	651	639	320	645	708	332	402	468	767	541	946	2267	980	647	560	594	384	515	706	671	657	719	513	605	591	773	603	664	831
11674	6381	15213	15213	9826	11642	9570	11392	9524	7375	13353	11824	7616	9340	8076	9572	8500	11077	9044	9296	12968	14375	9716	10130	8971	8006	13555	10599	12337	9521	15142	9012	9469	10914	7794	10101	9867	10868	9033	12196	11119	11479	14709	12468	10623	13757	9005	9813	10646	12972
2379	1967	3663	3663	3264	5380	2815	3079	5261	3527	4031	3505	4840	3837	5012	4198	1797	3160	1911	2179	3027	2759	1624	2866	5125	3162	1908	3332	1880	1627	3407	2351	2597	1061	3206	2117	3698	4223	2090	2662	2830	2650	3723	2320	2213	3331	1867	663	1994	4716
9599	10296	4889	4889	8112	11168	7712	12199	13216	11753	9043	10925	10389	8299	12570	7935	10667	20350	13400	9052	3256	18862	5953	8548	14371	12698	10713	20045	5041	9595	12700	12487	11681	11532	4542	2359	14067	7310	13806	2882	5705	12416	6349	11201	8296	11104	11791	14665	9299	11387
5495	3550	2579	2579	3070	6190	2235	3237	2857	1929	3165	1743	2279	2051	1256	2451	4261	5225	2417	3757	2666	3126	3907	2432	2897	4625	2289	4344	5120	4781	4352	5182	1978	1471	3976	1770	1205	3658	2618	4175	3483	1507	4785	3813	4263	4893	3741	3644	1620	2740
571	1175	298	298	730	771	805	614	748	969	812	780	798	917	535	629	663	852	448	835	461	279	502	689	974	650	462	533	512	576	777	791	883	921	806	527	864	864	581	744	763	811	457	891	1043	773	753	219	653	910
6290	10631	7839	7839	7626	6042	8760	11654	11333	8604	10872	7453	5149	12242	11190	13435	7111	9238	11728	14457	3991	9245	10695	10757	11419	15149	13240	13341	18986	15639	9070	10942	10072	6368	7751	9507	9267	5882	16851	12646	9750	7836	12957	11200	10968	13078	7713	10202	10243	17201
24331	19688	20332	20332	27603	15207	11298	7765	9265	7658	6231	6461	5215	3121	4317	6881	4241	7033	4812	4288	4391	3568	2766	4219	4838	4675	4458	5636	4040	7534	7231	23816	6473	6311	4836	5730	6184	5821	5355	6348	3765	4446	3731	5366	6211	5911	2305	4205	3990	3452
981	1954	1598	1598	1653	2003	1377	1930	2074	1450	951	664	1901	804	1124	1287	818	1611	2036	2126	2373	1822	2182	1058	1354	1723	1642	1698	1207	793	618	991	1930	1774	1694	2582	2244	1991	1898	1319	1836	1611	2144	1622	1938	1193	1674	2092	2780	2275
2991	3561	1428	1428	3777	3322	1593	4049	3978	2547	4823	3119	3549	2462	3929	3832	4161	3514	2856	3242	2953	3373	2893	4642	3221	5658	3567	3966	3029	4367	3204	4222	3740	2292	2751	1445	4777	2414	3831	2785	4787	4240	3345	2936	3157	3126	2442	2522	3773	2310
11892	8161	14234	14234	6136	7644	7754	11207	10244	2797	5747	9698	10409	11360	10089	6551	7877	7485	9497	6077	12179	12679	8648	5417	21148	34581	12115	7923	10450	9650	11689	28306	25209	9520	16367	3640	9969	10504	9994	9135	10525	6461	11056	7152	10148	8940	12833	6265	15063	10709
2435	3081	2717	2717	2630	2486	11481	14491	10006	10845	18136	12128	20881	38122	631945	1407043	228539	130968	84959	67238	54533	162483	63527	41205	27115	20462	15816	10925	8695	7443	6071	4963	4415	3899	3249	2948	6480	31103	6986	7795	35061	8376	6767	7207	4209	3993	6448	3708	3412	2957
5702	6915	6008	6008	4624	2730	5243	3914	4009	708	2166	3791	4779	4581	5580	6711	6946	6594	7110	2311	2313	3185	5373	8454	4649	6910	5304	2215	5544	7370	4702	1840	3688	2650	2307	3623	6208	4406	5753	4367	8040	6277	5926	5968	7720	6170	3920	3611	6210	7733
11093	9360	9449	9449	9251	10233	4117	3715	8405	10795	9375	4403	5093	6240	8063	2560	10432	5401	11460	10988	4284	5386	5295	7031	8741	6844	2427	6416	3957	9817	0	9803	11018	13631	8714	14257	7059	7493	8228	3914	5406	4810	8919	6995	16269	11032	7568	7585	6925	9700
1884	1247	460	460	652	713	844	685	451	923	907	834	1025	857	1184	819	796	772	857	1022	772	478	837	1106	771	627	975	909	773	954	1061	538	690	771	675	717	571	820	732	674	842	768	765	857	508	788	850	665	687	792
1891	2482	2095	2095	826	2138	1772	1343	519	2204	1941	1870	1449	2151	2978	1201	1418	2620	2009	2831	2846	477	2008	2356	2995	1877	2150	2389	1687	1556	1668	1071	441	2019	2743	703	1407	2024	2620	1845	891	2149	1800	1162	1598	2315	1403	2457	1849	1900
3940	3930	3026	3026	3757	4624	1757	3464	4035	4761	3682	3037	3335	3753	3571	4665	5253	5457	4215	3295	2722	4235	3942	4595	4134	4291	4761	5366	3212	2187	3704	2941	3283	3818	3969	4229	6565	4967	3034	2541	3036	4439	3709	3286	3617	3192	4975	3645	3687	3560
5749	5304	5519	5519	4679	5185	1666	3886	3286	3918	5232	4031	5573	3623	3181	4273	3592	3157	3617	5941	4511	5619	5282	5137	5729	3923	3856	6604	4359	4174	6822	3953	6568	5157	3765	6127	5469	4801	5262	7414	5841	2552	4021	7490	4515	3764	3546	4479	4157	5559
1837	2212	1381	1381	1209	1661	1638	1020	1489	1559	1740	1381	1764	1584	1615	2108	920	1571	1032	1077	1613	952	1164	1772	1802	257	1594	1438	1739	810	1438	1025	1214	712	1465	1531	1105	1453	1000	1120	1681	906	1115	1536	2080	1341	1623	634	654	563
1252	1352	989	989	1442	788	1003	1581	1174	781	1032	1179	1037	1389	1219	1038	1550	1232	1323	1189	560	703	743	702	1439	1046	869	1289	1348	1128	867	1277	478	884	840	647	671	1052	937	1068	1418	1012	840	969	1219	837	1067	838	1324	1208
4071	5733	4577	4577	3413	4527	8498	4434	6214	4321	8046	8458	4300	5441	4451	7478	7200	5205	5401	3998	6573	7129	4449	5296	5743	5405	6082	4634	2105	5385	5809	6104	5604	5421	2499	8444	3227	6615	6076	5369	3103	6196	9823	4276	6018	5886	6067	791	7262	5732
3608	6843	6260	6260	5740	5945	7089	5690	4848	5421	4551	5611	6946	6527	5240	3345	4955	8026	5714	4789	5954	2778	5632	1745	2803	8451	3867	7369	5890	5497	3891	7689	6313	5234	7980	4559	7126	6972	6150	5443	7297	5315	5877	4090	7083	7861	6115	4038	5324	6059
3623	2307	4191	4191	2665	819	3453	3654	2636	4841	3537	1547	3012	2379	3261	2506	4191	3957	3089	3262	1859	3721	4413	1786	3449	2825	2276	979	2401	2999	3458	3881	4124	4023	1994	5106	3678	3802	1168	3423	3332	3859	3261	3978	4384	4949	5281	3176	3808	3778
96412	59142	92981	92981	260074	1387686	1.0E7	524129	111579	54201	44036	86714	31397	25780	24051	13986	0	17419	19356	19582	19910	18206	18653	20118	19549	20143	19770	17444	18569	17049	16699	15273	16971	17869	18352	19455	20156	13994	15173	18023	16821	19843	55036	42322	19904	18661	17597	18978	18241	19549
2538	3012	2184	2184	3158	2733	2503	2223	2519	2524	2492	2771	1656	2184	2186	2445	1923	2710	2334	2373	1921	2070	2033	3034	1888	2473	2722	2298	2583	2398	1990	2505	2321	2198	2687	1555	2342	2226	1985	2547	1703	2224	2225	2835	2848	2641	2362	3675	2683	3377
14344	12041	14509	14509	10488	10308	12511	12776	12819	11715	11960	12449	11875	12168	12366	11096	11950	13003	11800	12521	18923	42585	13282	11582	11288	13391	12545	11341	13885	12727	11106	12226	12171	10797	10842	12552	13531	10940	12513	11804	10792	11874	11716	13509	10618	11345	12216	10838	11763	9743
1118	4880	8034	8034	9275	8225	3206	6790	10195	12717	4456	4278	11302	16602	14167	11426	10710	6433	15041	30340	107490	10575	1921	13897	14929	9993	8141	9346	3936	13919	8164	6091	10236	11664	10437	14977	7749	7974	7810	8380	15860	10463	8629	12105	9457	10808	8992	10149	12955	5773
13916	1007	404	404	546	1321	793	923	565	453	542	734	773	732	741	737	494	437	374	743	787	377	275	770	298	735	628	581	497	448	573	582	851	626	312	615	729	752	565	390	605	408	640	353	435	174	685	493	715	727
0	5244	5902	5902	6410	8208	7334	7264	7115	5204	5728	10008	9028	10232	17933	71147	23967	85605	30836	11485	9686	10044	7980	8814	9463	7813	6512	4605	8362	6637	8624	7357	7840	9203	8141	7733	9618	8766	6235	7827	8046	9066	9029	8414	5950	8450	7257	6467	9955	7006
41192	23879	29934	29934	20837	34284	32521	42173	18690	41051	28534	16728	17866	55705	41277	26673	31897	35312	41654	12238	19607	35800	49092	43010	47654	17458	50194	33601	31329	53510	32641	34691	37205	61024	33632	43986	43569	53256	63911	34848	16053	37994	28965	46650	35631	20405	55254	48643	46033	42667
2003	1407	1542	1542	687	2119	1441	2125	1051	2723	1574	1535	1527	1335	1755	1664	2339	1215	971	1609	1653	1143	1631	1409	1385	1345	1546	928	1317	728	1922	1208	1813	1779	1653	2097	1294	1246	1269	811	1368	1819	1767	1104	1422	1677	1382	1532	1494	2159
7234	7967	7358	7358	5520	8099	6305	5689	5172	9555	8537	8673	8183	9278	10957	8807	7334	1564	4303	6727	3295	7644	5470	6893	6734	5558	7272	8361	8153	7271	5704	7048	6705	4077	9337	5564	6058	5480	7609	7739	7489	3649	6857	3854	8123	8348	4340	6918	7197	6171
1446	1628	1498	1498	956	2737	1680	1373	2017	1614	1911	888	2246	1970	1659	775	1707	1786	1399	2214	1979	1204	1477	631	2421	1039	1634	1575	1796	2347	1502	1568	2333	1335	1667	3323	2779	1099	2631	2843	1980	1204	1281	1252	1572	1307	2015	1347	1130	1235
757	791	871	871	813	346	535	349	390	549	621	621	566	728	482	290	706	837	178	771	445	412	567	684	574	454	573	502	456	404	422	494	687	632	386	623	585	652	542	552	644	653	729	374	481	630	611	705	555	643
4519	5439	8008	8008	5728	5274	7086	2974	739	8210	5275	4886	6440	7960	5113	4524	8678	5027	9648	15925	16499	53047	28963	8582	10788	7032	9582	1815	5886	5891	6551	3267	6445	3746	6231	6576	7129	5905	6145	8759	9146	12950	11872	10285	13494	32394	14963	13088	22866	35301
7967	5352	5744	5744	6778	4160	4009	4843	5050	2358	5060	5004	4770	5086	4735	3993	5270	4700	6879	6333	5901	3703	2934	3144	2614	3403	4789	6367	4148	5288	4518	3932	4202	5111	3920	3495	3460	5042	2996	4601	2242	4221	0	3090	4333	4960	6860	4793	3133	5750
6481	3712	6716	6716	5005	4479	4877	4401	4346	5696	6209	5443	4931	5079	7433	3953	5416	5759	7372	7848	7539	7026	6545	5241	4498	5466	6575	5822	4297	5291	7563	4566	5238	4334	3524	7024	5817	6422	3307	3619	7391	3668	2588	6725	4917	5846	7793	5981	6296	6661
4223	17755	8440	8440	10936	13734	14942	8222	8177	4040	11295	13213	15647	16936	8045	15478	8665	17014	22459	11600	4748	3988	8337	16829	13405	8178	9378	13020	13212	6925	13328	8943	12649	12661	7954	11159	8113	11881	7354	3487	8712	5216	10290	20415	15317	10247	14949	14933	15958	2277
652	1103	819	819	499	496	731	702	925	481	539	745	1187	735	379	508	704	578	1030	1296	589	650	835	479	721	671	1176	501	674	420	546	724	1209	926	859	372	465	644	657	251	568	673	741	527	1081	1044	387	416	510	850
882	933	1026	1026	878	982	1115	1087	946	1083	923	886	921	863	1161	949	869	1077	951	889	1069	677	919	697	1002	925	962	898	871	1008	1018	710	1068	1110	879	1322	1124	1081	1000	567	798	1082	777	949	974	967	1054	1101	925	807
5626	6774	5343	5343	4715	3836	5388	5401	7639	5417	7149	6943	4723	7433	8119	6760	6326	6308	4647	9813	6398	4012	6117	8353	5285	10295	6387	5412	6037	7037	7397	5655	4567	3597	7663	10454	8649	7382	5655	6455	5877	7413	9609	7472	8704	6833	6210	6752	6825	6892
3616	7156	7442	7442	4654	4601	4769	3593	4446	3510	7231	3195	5680	4891	2355	3337	5212	5022	4735	1553	5551	6659	8007	3739	4850	3450	5218	4055	5021	5376	4582	2131	4855	4317	6949	4927	3074	5654	7426	3728	4032	5315	3265	5544	5168	3917	5537	5991	4907	2977
1356	4051	6418	6418	4867	4010	5469	3973	4166	3552	3280	3239	3163	3611	3147	4380	2235	3460	2775	6479	1930	3222	3025	2452	3553	3300	3387	3386	2367	1728	4536	5760	4156	3784	2636	1857	4401	2634	2498	3324	3924	5226	4595	4899	1708	3953	5500	5659	3071	2835
1838	1851	1003	1003	2233	2173	1012	1481	330	1791	1230	1760	1431	965	855	1471	1213	2131	1075	2292	1847	174	139	972	1440	1442	589	1669	653	1562	1677	1441	1005	2163	1155	1282	1647	1244	1506	1558	1718	1158	851	1828	1798	2002	1592	1418	1737	777
4739	4136	4808	4808	4631	3112	2993	3661	2980	5478	6288	5328	3475	4570	4518	3719	2783	3934	4775	4755	2274	3240	4869	3278	3907	2841	3510	4563	4746	4777	4236	3702	2628	6008	4506	1396	4531	5438	6086	4512	2514	2988	4269	4394	4408	3447	4416	5580	3872	3562
9194	9976	10536	10536	8477	7514	7683	8347	8422	6286	5223	7880	8403	8607	10751	7254	7839	8410	7095	7334	6657	6807	7382	7136	8589	6039	6752	7179	6884	6711	6349	6301	6633	9289	6389	8813	7742	8666	8500	7454	6761	8464	7917	8412	8800	7373	8328	8646	8048	8565
4637	6934	7128	7128	5147	4015	6216	5247	4876	1184	3186	8480	7703	5365	6312	4430	8525	4538	6501	2090	5130	3796	4756	624	7708	5172	7941	4875	5848	10880	6054	6641	7910	4960	6136	4040	3587	6921	6196	3451	6545	6058	2455	5248	5099	4971	7024	6357	4501	4064
3366	3913	2870	2870	2266	2816	3175	2639	2782	3148	2801	2806	2245	2736	3076	2450	2482	2404	2183	2163	2223	2073	2147	3401	2269	2120	3506	3344	1815	2349	2402	2869	2361	2287	2739	2848	2705	2090	1752	1694	2435	2349	2748	2414	2247	2655	2142	2375	2783	2613
1422	2099	1737	1737	769	1998	1627	1446	2029	1317	1173	1134	1667	2401	1513	1418	863	671	1628	1459	2161	1704	1248	1381	2038	943	2297	972	1857	1133	2323	1457	1444	1476	1537	1192	1324	2188	1423	1191	1535	1795	1570	1677	1931	1768	2259	2236	2700	2383
5533	4797	4062	4062	3356	2677	3454	2901	3713	5575	6804	6289	3392	4696	3796	1263	5246	4561	4375	5797	5476	4370	4358	4161	5443	4833	3980	5065	2739	4299	3388	3162	4349	3036	2796	5088	4482	2543	801	3759	3905	5545	4628	3588	3428	2673	2979	5206	4191	4255
1503	2230	1691	1691	2594	1854	2410	1724	2093	2840	2437	2193	1688	2265	3247	2308	1483	2142	2072	2393	2273	1637	2820	1811	2500	2225	2775	2688	2022	3295	3054	3087	1538	2365	1896	2550	2354	2079	1767	3213	2380	2488	2009	1806	1755	1734	2092	2423	2366	2557
1442	782	224	224	1164	2081	2085	1295	2053	2284	1451	1842	2172	1794	1876	1333	707	662	652	418	1684	1019	2409	1477	1507	1370	787	1593	1112	440	1482	2330	1845	1673	2180	2220	1312	1223	882	1547	753	1652	1862	877	1563	1065	1842	371	1361	1175
3151	2355	2659	2659	3271	2866	4054	3565	4775	4021	2917	5896	4703	3289	3009	2401	2108	2354	1988	3887	1167	3679	1691	3224	3743	3244	2710	1144	1798	2539	4651	3056	3308	5145	2082	2777	3155	3752	2575	3244	3234	3262	2954	3253	3352	3360	1773	3385	3784	1716
4641	7984	9030	9030	8219	6873	5786	6435	8422	5359	7019	6184	5798	6376	6057	7245	6687	7779	5987	5051	8950	5991	6663	5223	7620	5711	6287	7807	7940	5974	7004	7634	8052	9958	6666	6490	7910	5610	5503	6510	9802	7310	8378	8067	6709	7163	8362	6367	5618	4602
32603	27989	27157	27157	30429	31440	29330	6567	10785	11308	14525	10956	14374	13670	11678	9267	10944	12468	12181	12841	9089	12554	12188	12396	6407	11872	13671	13685	11998	15353	81200	16082	11918	14010	10162	10640	10209	12031	13139	10687	11353	13036	10665	12098	10596	12408	11241	10587	10715	10601
2972	3246	4071	4071	3918	3305	2441	4100	3614	3153	4557	3905	4357	3545	2986	4093	3082	4759	3863	3340	3927	5135	4340	3830	4688	2931	3678	4822	4104	4770	4356	4022	4095	4611	4619	4797	3997	4340	4795	5088	3146	6121	5090	3789	4264	5573	3969	2642	4385	4950
7720	8365	4665	4665	3253	7749	2628	4820	3636	5263	6726	2782	2442	3957	5357	7194	6225	6371	4459	7188	4720	7121	7984	5502	6684	4016	3668	3078	3509	1401	7006	5725	5779	6374	6225	6108	4024	5955	6355	5344	6351	4067	4170	3583	6112	7150	4863	4208	5503	7766
8061	5797	4821	4821	4675	4770	8015	6137	4933	6798	6293	5721	6333	5216	8907	8319	5870	5988	5410	6355	6556	6412	3961	5869	4782	5693	5588	7714	4663	3096	4557	6772	5097	2374	2805	5286	7681	4654	3781	1774	4474	2464	5419	1661	1218	2971	3588	3021	5222	3957
22376	22323	22780	22780	21672	22278	22127	22182	21981	22766	22545	22553	21435	21998	21873	21297	21922	21537	21783	21743	22583	22580	22803	22874	22578	22852	23007	21737	22731	22505	22219	22168	21767	22467	22492	21368	22405	22850	22160	23032	22721	22036	21999	22429	22434	22021	21875	21922	22472	22286
3839	2864	2734	2734	2766	2270	1948	3105	1422	936	2836	2475	2784	4722	4040	1480	2410	2673	664	3093	957	2053	3226	3865	3812	2724	1299	1189	3598	5040	3258	3317	2571	1224	5086	3576	949	570	4254	3921	2718	1224	1396	1996	3635	1920	5252	3749	3453	1271
1264	1147	2065	2065	1457	1606	2001	1923	1550	1891	1845	1924	2141	1491	1231	1581	1587	1132	1646	1879	1669	1745	1559	1463	1870	1151	1745	2107	1590	1965	1602	1802	1417	2136	1605	2233	1629	2159	1857	1462	1663	1455	1514	1130	1454	1350	1640	1797	2076	1347
60163	49363	36705	36705	27804	32769	18210	16001	12585	10196	9016	9042	6975	5217	5726	4557	4733	3756	3950	2864	2732	1917	2939	2473	3272	3717	2412	3073	2632	3398	2867	3541	9179	5154	2903	4101	2899	3277	3755	3221	2451	2837	2752	3341	2734	2935	2156	2713	1853	2622
37178	31062	17287	17287	16333	62150	10018	4689	3526	3632	3515	4375	5605	4020	3407	5409	3988	5519	3992	2042	3092	3437	4988	4040	2625	3461	2218	3858	5169	3155	3245	3197	3857	11870	16210	4561	4546	3401	3961	2108	2416	2275	3472	4452	3923	1587	2203	3050	3178	2288
1934	1805	2060	2060	1154	2081	1527	1357	1568	1225	1688	1763	1299	974	1959	1704	1564	1220	1292	1529	1339	1425	1597	1527	1318	1198	1287	1342	991	845	1810	1691	2174	1193	1657	1637	1014	1097	1508	1558	1539	1675	1340	1583	1497	1710	912	1643	1343	1885
6334	6593	6400	6400	6362	6761	6239	6562	6155	6966	6466	6696	6673	6433	6401	6601	6560	6474	6664	6389	6141	6421	6716	6503	6287	6553	6423	6689	6396	6123	6379	6511	10409	7243	6466	6484	6312	6718	6735	6601	6646	6301	6109	6150	6058	6335	6534	6708	6613	6716
1285	1197	1517	1517	706	657	479	1099	1587	761	1092	1078	1189	1104	1477	1389	1084	1173	1595	1751	1508	1637	1665	1125	963	1205	999	1481	1417	1072	1296	1171	861	1268	1206	1609	1020	1267	1113	431	1339	1290	908	1477	1636	1919	1477	1771	1526	2063
491	465	272	272	363	336	209	375	466	586	531	544	619	447	378	439	355	340	532	262	419	289	404	452	470	335	475	545	497	526	411	300	238	303	492	369	435	212	408	379	206	252	200	495	246	467	232	506	277	483
5282	3056	2804	2804	3091	4210	2878	4138	3763	2856	3779	4462	3305	4185	3597	2632	3839	4134	5142	5034	5193	4501	4677	2953	3678	3393	3896	3137	3597	4960	3015	4649	4264	3993	4356	5631	3666	3716	4531	3599	5579	4284	4290	4946	3767	3320	2991	3241	3882	4143
1668	2143	2908	2908	2566	2177	3393	2718	2859	1420	3129	3510	1666	1059	1699	1039	2550	2791	1683	2100	2354	1113	1104	3858	2630	2211	2833	3049	1714	2600	2718	1234	2001	1903	1365	2245	3489	2771	1715	3352	1517	3386	4030	2738	3145	2760	1018	2310	2780	1944
5613	3326	5251	5251	2865	4236	4690	6365	7502	5598	4806	2227	62	3286	1761	1578	3124	2002	5012	3508	6866	4188	4613	4235	6438	7102	5480	2345	4242	3490	4413	3242	4143	3373	4795	3926	4670	6023	2896	4831	2216	4342	1163	4509	4975	5781	4845	4978	7638	4370
1363	1352	3738	3738	6118	7570	5801	4682	4691	7282	1328	2498	3585	2583	2800	3734	2134	1851	2293	3146	1343	2176	2789	2549	1388	4188	9625	65057	5459	2544	3012	1887	2386	2731	2851	785	2913	1593	1598	2486	2360	3022	2686	2040	1788	273	1740	2407	2896	2935
4924	5434	5122	5122	5837	5411	6523	3904	3442	6539	5751	2860	4945	6445	3249	4906	8664	9495	7736	5059	8421	7542	10066	2848	3326	1921	4330	5247	4850	2133	7940	5112	6065	3914	4930	7133	4130	5156	4088	2965	4803	5267	6750	6859	7013	5863	7685	6235	6507	6334
4577	3875	5071	5071	4055	3864	3748	4315	3672	4366	4724	4618	3716	4299	3393	3912	4597	4522	3648	3867	4195	3131	3419	3588	3697	3507	4138	4081	4224	3930	4289	4096	3723	4282	3933	4201	4199	4737	4086	3351	3968	4107	4491	4638	3969	4229	3904	4934	4490	4433
10216	7741	9792	9792	8086	8303	18447	13316	1986	7389	13223	15169	16440	16144	21816	23398	12016	13138	9815	18578	15735	18776	14770	16337	16254	13479	10688	10230	13322	13687	14340	16203	15037	19636	16424	22489	11891	17609	17100	9646	12885	11001	9920	18469	19741	16655	19834	22800	25764	20706
4936	4177	4362	4362	4247	4530	3712	4251	4146	4572	5413	5463	5382	4268	4492	4274	4385	4686	5148	4909	4637	5482	4113	4293	3965	4546	3492	4058	4022	4862	4289	4904	5164	4650	4196	4766	5068	4162	4833	4479	4060	4032	4666	3606	4182	4598	4740	5112	4402	4938
202008	3927628	315167	315167	75150	30665	17342	31589	10021	7702	4122	4793	4635	4118	2339	3709	3905	3371	3426	4822	3833	3905	4093	3630	2547	3081	4051	3611	1760	1849	3992	3936	3546	3093	2011	1919	2823	10594	18040	2498	2202	1771	2224	2794	3225	2251	3430	3362	2655	1702
3429	3449	3317	3317	3305	3327	3315	3335	3126	3466	3161	3466	3248	3393	3288	3318	3425	3154	3515	3353	3239	3145	3442	3389	3402	3229	3412	3412	3415	3385	3758	3603	3474	3614	3282	3361	3593	3219	3256	3237	3239	3004	3218	3251	3313	3198	3124	3222	3135	3544
44466	21522	18700	18700	15801	17022	14654	10533	10213	8762	9572	7315	7843	10481	9329	6467	8462	6533	6931	8095	8193	5101	6692	6484	5897	5824	5742	7118	7363	8350	7629	7271	33889	10951	8713	8330	10241	8166	4369	5256	4806	7744	4169	7275	6457	8151	7892	5379	6872	6818
26040	16013	17920	17920	19178	10822	19927	18864	1480	18190	14713	19072	6951	8017	11972	18686	15422	16896	9471	11720	17810	23446	20521	15835	14262	0	14652	17349	18934	5388	9844	5899	11693	16481	9202	24253	17758	9794	14834	11856	7158	16015	9883	18884	10701	17501	12770	13790	22093	25253
6546	4415	3203	3203	3948	5615	4183	5384	5212	4271	3715	4061	4889	5460	4364	6180	4541	4714	5653	4074	5672	6655	5230	5375	6097	4736	5290	5728	4501	4347	5107	4617	4885	4924	4957	5034	2231	3953	3382	4835	3814	4882	6023	4024	3040	2998	4606	4773	5277	5727
16135	13693	10815	10815	9988	9660	18430	23478	20429	15784	16066	18272	0	14494	18748	13818	24112	22134	17405	14305	17673	17298	16315	16887	19836	21796	14452	10894	8451	22088	21761	15966	17727	14585	20916	17593	20263	14793	17655	18316	24810	19287	10334	24319	24922	22272	27080	14234	20330	22012
4437	4110	4396	4396	5265	5109	5463	4408	4695	4653	3813	6257	4947	5573	3676	3245	4213	4517	5281	4829	4727	3969	4610	5337	5058	4306	5935	5110	5407	6411	4979	5067	6011	4048	5183	6268	5006	6074	4561	5022	4998	5035	5063	4958	4791	3846	3871	5883	6579	4743
4104	4707	2798	2798	3123	5218	3015	3751	4338	5732	6100	3218	3890	3349	2656	3563	4936	3157	3785	3703	5966	2869	2883	5732	4410	2403	5414	2997	2768	4131	6258	4233	4028	2934	3684	5564	4589	5782	4567	2937	2507	4962	2038	3382	4614	4478	4637	3772	4065	3493
4776	3997	3664	3664	2200	2975	2272	3906	2808	2945	2803	2178	2994	2614	3419	3449	4470	3425	3766	3443	4044	4351	3396	2665	3001	4136	3924	2832	4098	2199	2809	2117	3184	3273	4216	2676	2863	4238	4823	4331	1934	2438	2966	2388	3670	3800	3185	2001	3538	1732
5205	9426	9919	9919	8099	11008	10447	9200	8074	10524	7474	7877	8053	7893	10460	9822	7698	7857	8736	6911	6489	8380	9124	7190	8711	8457	7711	9299	6947	9070	8367	6568	9396	9512	9876	7954	7364	10708	9356	9285	9356	6487	9602	7772	10352	8910	6939	9056	5799	8116
1610	730	719	719	2667	2069	2679	2165	1773	1279	2177	1667	1104	1703	2106	595	1	1021	2705	1768	1913	2442	1096	1998	888	2056	1200	712	1665	2157	1436	1954	2562	2544	1969	1075	2134	2294	2675	1267	1824	1934	1378	1612	652	1340	1279	2110	3145	2302
2049	5847	7186	7186	5735	4808	5364	6458	7493	4040	5588	7434	4209	6197	7468	5868	5395	4295	6511	4999	4499	5239	8914	5385	6601	3230	4255	4467	5310	3348	1598	5345	5862	3456	4962	2729	6287	5486	3254	9510	7232	4745	4016	6212	4603	3875	5318	8243	4532	5741
4161	6690	7536	7536	5694	7957	5019	3769	4273	5894	6096	4613	3070	4091	3294	13155	8287	6695	5493	4685	0	1994	6687	6393	5868	9236	5697	417	6509	5663	5315	3967	4090	8162	3687	3736	8908	5828	3237	3526	5794	6764	6346	5280	4535	5900	6199	7402	6870	5061
894	806	753	753	1076	4348	844	279	564	772	950	738	610	571	893	472	589	750	637	599	699	1136	343	469	677	1084	1145	420	761	640	1224	646	687	412	922	930	707	683	288	854	941	770	462	767	734	861	693	1013	824	558
1564	2176	1549	1549	1942	921	1237	1150	1234	2041	997	773	414	1039	1032	1886	1630	1525	1839	1143	1275	1650	1509	1963	1332	954	1745	1287	870	1506	1775	800	1565	1124	1373	1788	1416	1202	814	1576	1553	1589	1238	1428	1407	1532	1918	1548	618	875
12176	12180	11379	11379	11324	12151	11900	14746	11818	12441	11217	11228	10465	10637	11508	11335	12130	10930	10498	11798	12349	10255	11025	10385	11519	10749	13134	10739	11410	10958	11721	12965	12519	11682	11955	11534	10595	11081	10895	14267	11467	11467	10965	11761	11596	11130	11602	12160	12217	12415
14974	14656	15606	15606	14027	14491	16307	16960	14227	14111	14219	14209	14678	13738	15496	16569	14648	15594	15057	16741	15072	15066	15274	14074	15258	14997	14705	14801	15532	15702	14820	14775	14711	15371	15554	14447	15853	15744	15041	15342	15544	15474	15103	15843	14882	15410	15828	16281	14704	15132
3226	3248	2362	2362	3666	3390	2235	2305	1785	3394	1208	2716	2322	1577	1535	1140	3523	2108	1490	1512	3245	2479	3484	3093	3004	3947	1926	3380	2551	1183	2411	1176	2145	2978	1605	2510	1343	2632	2700	2816	3855	1710	2615	1659	2593	1387	1472	1710	2775	2674
11936	5531	5649	5649	7742	8190	6758	8021	7259	12262	5958	7016	5881	8466	2410	7645	4587	10403	4579	10699	14578	10808	6843	5887	9121	6619	12726	4748	7728	8699	8475	2820	9164	7750	5149	1809	12560	8182	10115	10118	7245	8653	1595	3674	6096	7552	5892	7880	10049	8886
10346	24309	11186	11186	9048	11098	21472	65711	26063	23990	25712	27976	26743	21816	18925	25441	26430	20441	20387	11228	20442	24268	35120	22537	30947	23472	29154	24700	23225	22324	28527	31161	28136	36262	37344	68032	77502	67196	70414	89438	132150	329119	5730308	2810060	645399	408834	234095	147442	89204	85250
1495	3208	2936	2936	4095	4624	780	3173	4134	4434	5506	3068	4788	4044	4483	1745	6449	7175	4778	4772	5590	5026	5742	4742	3566	7068	3962	5202	4778	3896	2943	7106	3181	5295	5569	5975	3854	5034	3409	4926	7050	4658	4871	3650	3918	4957	2535	3354	1513	5515
33030	61375	186998	186998	6278102	3515492	204516	61276	36363	62930	38257	16366	14526	12747	8920	12779	9973	7827	7060	10982	9717	10254	26325	4441	6921	4636	3609	5240	482	7861	3960	4514	6919	3245	8298	10342	11062	5326	11185	4376	39837	21188	5982	1323	7166	7097	7832	5943	6030	2837
42347	36904	33498	33498	53568	79926	57684	25892	67798	61210	189441	5549290	3058484	744388	435364	247333	199506	122206	131366	60596	56279	68329	51789	34452	42745	43486	46748	38130	23416	40788	35470	38970	27633	28397	47548	31140	20755	30240	26976	17128	21602	46319	31477	22174	27470	17672	25310	43677	73902	42629
2855	2847	2521	2521	3043	3319	1951	2533	3995	3741	4304	3145	3234	5507	4048	7100	19475	16466	16071	37128	289164	1901296	83456	18599	12102	8454	13469	4832	4142	2235	2565	1909	2378	2513	1767	1850	1975	2721	1777	2379	2408	1901	1457	1644	2020	2365	2255	3019	2719	2924
3575	4462	5047	5047	7063	7697	7562	18260	28071	18690	24645	41700	171420	1257055	2816716	365096	118704	46842	21464	14050	22084	8504	7012	3025	4043	4039	2847	2565	1478	1466	1771	1622	1911	3026	1051	1544	586	493	475	843	1454	1362	375	0	1641	774	1197	984	1314	1798
8367	7907	6057	6057	9909	5340	4662	7220	3831	6340	6554	6532	7468	4576	7615	8645	6161	5500	8397	6125	6082	5138	6497	8206	10056	9170	5875	5254	3676	3698	6127	4762	1571	7646	7506	5298	8838	5850	5117	5558	10313	7399	6170	2452	6145	4140	6880	6743	5655	5732
2918	1413	1255	1255	2324	2961	2280	2596	1582	2167	2213	2953	2879	2267	1700	2913	3027	2445	2216	2202	1710	1996	2509	3234	2369	1948	2070	2791	3006	1981	2857	2206	1843	1595	1212	1740	2105	1908	2986	2716	2182	1863	1968	2270	2282	2557	2278	1955	2557	2741
4305	3903	3523	3523	2613	4105	3779	4860	5656	5276	3081	4765	1868	4655	4225	4321	5496	2695	2112	2984	2117	2025	2667	5002	4317	3259	2102	4409	3408	2197	2505	3683	2640	3642	4139	3538	1535	4764	3426	3223	5961	4041	4387	4587	5249	3138	3372	2251	4512	3760
10209	4785	34933	34933	24793	23053	25686	25397	21882	12929	29795	38069	19267	14931	17258	19771	30341	24209	8612	13471	17169	9993	7023	15590	14105	5371	23112	22473	9303	14767	24644	19518	34319	13455	18908	24153	22836	21493	32151	17975	25064	16728	28731	10315	22603	19591	8036	23937	31229	7832
55884	175242	773763	773763	3755815	1610948	632423	382072	308687	286236	290321	328081	288080	196849	153021	124957	104973	93168	61180	34500	20541	16703	15925	19540	26811	30052	31672	31056	22476	19081	10315	11543	8801	13937	13555	15465	14943	16657	11146	12741	12040	15739	24959	13089	8586	6455	11048	11820	12433	10145
2575	1388	1992	1992	1623	1973	1343	1194	1444	2097	1243	1644	2218	1200	591	1765	813	1219	1718	1334	1234	1799	1952	1729	1547	1790	1347	2213	1251	1343	2398	810	1564	1598	1153	1282	1309	1271	2753	1199	2010	1510	1959	2319	2174	1360	2122	1646	1439	1899
7633	6899	5036	5036	4141	4576	5324	4705	4165	4488	4411	4650	6136	49565	142816	9262	4828	4327	4765	3639	3745	4255	4951	3669	3709	3803	8044	27833	4259	3627	3479	3545	3696	3087	3164	3259	3304	3198	2957	2936	2923	3191	3115	3104	3230	3174	3237	3119	3146	3264
1505	702	1897	1897	2836	1401	551	1210	1721	1849	1436	1362	1086	1481	903	866	1735	2404	1436	2577	1981	1356	2088	2231	1984	1150	1807	949	1057	1377	1965	1189	936	1316	1948	1652	2400	1092	1065	62	775	1646	2530	1490	1586	742	839	1140	2880	1895
983	432	774	774	966	723	848	41	782	460	535	851	878	947	917	798	759	681	413	305	264	1045	788	858	426	1050	1096	1238	402	562	656	700	253	794	582	681	568	766	361	467	650	743	912	406	508	874	831	896	578	749
18156	17556	17880	17880	17900	17686	17165	18102	23711	33511	20197	19192	17989	19698	23971	18736	18048	17358	18367	18041	18164	17487	17572	18167	17872	18169	18352	18471	17881	17214	17810	18648	18843	17870	18763	18093	17687	17321	17051	17767	18756	17971	17445	18608	18119	17977	17523	17669	18349	18498
6811	7737	6563	6563	4341	4866	5932	5457	2338	4618	6536	4824	6942	7908	4583	5413	4171	7049	7341	8717	6277	7891	8997	8091	5050	6812	7240	7039	5122	9449	9989	10340	8246	4765	8887	4351	6695	6342	9276	6690	5897	7089	3779	9227	6475	6513	3232	8052	5642	5691
1880	5829	5003	5003	3741	3930	1413	2482	2935	2861	3771	5162	3083	4689	4365	4150	5476	4135	2855	4025	3762	2175	5382	4862	5336	5021	2981	6348	6146	5284	5256	4662	0	1305	2521	3847	2917	2656	3340	4871	4597	5422	4164	3189	4640	4010	4031	2662	4719	3596
3365	4637	5375	5375	7559	3921	4652	3451	4776	4292	5365	5291	5191	5017	3954	5327	5369	3990	4835	4829	4827	6071	5189	4869	3714	5873	3736	5225	6222	5527	3114	4294	4174	1412	6783	4573	4868	4678	2264	4758	4751	9166	6018	3685	4745	3813	4059	5126	3528	4698
1416	1318	1639	1639	1429	1383	1070	1300	1519	1534	1603	1425	1388	1550	1485	1422	1230	1302	1132	1187	1445	1384	1356	1283	1171	1398	1369	1289	1327	1409	1614	1361	1496	1216	1309	1141	1404	1271	1022	898	1059	1228	1510	3295	1076	1128	1188	1276	1209	1208
1290	4228	2617	2617	3435	2639	2758	2543	2340	2544	1613	2314	2430	2307	1738	2499	3216	3887	2185	2022	2627	3247	3851	3378	584	1768	4305	1110	2619	3094	3572	2188	1742	2090	2135	3640	1897	2748	3566	1281	2902	1251	2893	2982	2452	2424	2295	2274	3094	2491
371830	3164534	166005	166005	48172	53088	23338	26849	8191	6221	5678	2900	5901	4681	2929	5478	3024	3398	3881	5025	4004	3837	4095	1819	2434	4168	3203	2156	3620	2688	3011	2733	3887	3257	3627	4065	3807	14259	10505	2728	2269	1667	3487	3565	2262	4257	2727	2562	2219	1483
1210	2130	2127	2127	2164	1968	1759	2573	1685	2142	1600	3557	2719	2095	1393	1354	2257	2247	1824	2282	2496	2673	1682	1853	2361	1374	1944	1327	861	2562	2965	2186	2561	2459	720	2073	2460	2275	1937	1727	1571	1636	1466	1727	1090	2249	2345	1811	2511	1901
1838	1312	1633	1633	1542	1613	1684	1504	1638	1606	1407	1559	1517	1663	1493	1671	1463	1713	1678	1562	1459	1389	1592	1348	1580	1709	1332	1657	1546	1490	1571	1574	1628	1542	1347	1465	1580	1725	1605	1538	1658	1383	1460	1464	1372	1531	1635	1249	1511	1508
11130	11591	9963	9963	11093	10740	11502	10908	10135	10599	11330	11264	11279	10868	11184	11811	11017	11302	10297	9984	10181	10259	10337	10905	11264	10844	11134	10860	12201	9957	11591	11048	11180	10147	10656	11341	10377	10370	10353	9820	11735	10569	10212	9143	10331	9390	9992	10824	10397	10487
23794	19021	37919	37919	41416	37812	58762	193884	3814226	2380802	83921	33693	15706	31708	26566	13197	16104	9464	7982	7275	7004	4861	6709	5197	7365	8111	5611	8559	10443	6740	5832	5600	6745	3380	5741	5128	4504	7744	7079	5784	3149	4617	6550	7452	7520	34207	10105	7700	5254	6994
1189	1345	2553	2553	3008	2392	1786	2308	1658	2119	2898	1412	1749	1558	1003	1429	1263	2178	520	1073	1432	2251	1537	1453	1474	1797	2270	2209	3068	1811	1868	2277	1825	2176	1189	1993	1945	1233	1494	2045	1158	1137	1820	2100	2044	1697	1514	1228	2209	1590
10213	9567	9951	9951	15883	15924	12661	13679	10517	6916	14752	7716	10412	13879	10431	12160	11707	9025	7657	9624	11196	17483	8246	8112	10262	11101	12384	10517	6977	8103	6329	15367	14523	11013	7591	5943	7577	11940	13458	4275	15296	10082	9834	11789	10034	8056	10547	9407	8749	12601
20786	34021	104529	104529	2860916	985625	58910	23260	12595	9904	25156	6378	6339	5476	2219	1837	1603	3532	3645	2448	3003	2863	2926	3122	3556	1881	2038	1384	2512	2218	2160	2321	1602	2167	1636	1508	2465	2801	1891	1404	1975	1853	3935	22386	2986	2760	1147	1445	1991	2170
7370	5842	8159	8159	7430	6562	5388	5806	5292	5553	4716	4572	7909	7828	8125	7003	8926	9201	6739	6603	7024	8257	6617	9727	8602	19163	13131	12148	34805	39856	99728	70914	355774	5382469	662710	66707	35807	20875	45604	13011	9131	13877	13186	10360	7150	6903	10414	9686	8982	10614
1406	2179	1915	1915	1604	1880	1620	1753	1785	1838	1553	1450	2030	1999	1804	1893	1832	1563	1692	1825	1969	1671	1468	1264	1909	1581	1520	1524	1763	2019	1700	1680	1441	1611	1613	1673	1744	1730	1672	1813	1372	1696	1634	1771	1725	1643	1721	1623	1722	1641
2215	2659	2283	2283	1072	2394	2219	3320	2441	2660	2180	2091	1250	2655	2371	2228	2547	2656	2076	1813	2250	2174	2279	1296	2070	2099	1202	1646	1881	2057	1488	2499	1883	1828	1031	1080	2313	1200	1214	1277	2427	2008	1346	1783	2233	2765	2255	2531	2605	2363
1360	1386	1448	1448	1417	1596	1284	1267	1384	1174	1427	1493	1156	1377	1289	1282	1288	1327	1314	1507	1294	1132	1357	1122	1273	1245	1221	1332	1312	1396	1425	1442	1227	1077	1450	1242	1564	1577	1308	1053	1306	1466	1243	1380	1537	1091	1348	1385	1249	1305
[truncated: 974 more columns]
