# Supplementary material for: A new method for the comparison of 1H NMR predictors based on tree-similarity of spectra
Source: J Cheminform. 2014 Mar 25;6:9. doi: 10.1186/1758-2946-6-9 (PMC3987679; doi:10.1186/1758-2946-6-9)
Supplement: Additional file 3 — Directory containing the source code of the algorithm described above and that allows to compute a similarity matrix such as depicted in Figure 3. A directory that contains the source code used in this work, compiled classes, a compiled version of the code (jar file) and all the necessary input data in order to replicate the results of Figure 1A, including the original predictions obtained with the four predictors. A Readme.txt file explains the content of this directory in more details. [file 1758-2946-6-9-S3.zip › benchmarkingNMRpredictor/data/predictedSpectra1.txt]

4	4	4	4	4	4	4	4	4	4	4	4	4	4	4	4	4	4	4	4	4	4	4	4	4	4	4	4	5	5	5	5	5	5	5	5	5	5	5	5	6	6	6	6	6	6	6	6	6	7
6	6	6	6	6	7	7	7	7	7	7	7	8	8	8	8	8	8	9	9	9	9	9	10	10	10	10	10	11	11	11	11	11	12	12	12	12	13	13	13	13	14	14	14	14	15	15	15	16	16
4	4	4	4	4	4	5	5	5	5	5	5	5	5	5	6	6	6	6	6	6	6	7	7	7	7	7	7	7	8	8	8	8	8	8	9	9	9	9	9	9	10	10	10	10	10	11	11	11	11
0	0	0	0	0	0	0	1	1	1	1	1	1	1	1	1	1	1	1	1	1	1	1	1	1	1	1	1	1	1	1	1	1	1	1	1	1	1	1	1	1	1	2	2	2	2	2	2	2	2
6	6	6	6	6	6	6	6	6	5	5	5	5	5	5	5	5	5	5	5	5	5	5	5	5	5	5	5	5	5	5	5	6	6	6	6	6	6	6	6	6	7	7	7	7	7	7	8	8	8
1	1	1	1	1	1	1	1	1	1	1	1	1	1	1	1	1	1	1	1	1	1	1	1	1	1	1	1	1	1	1	0	0	0	0	0	0	0	0	1	1	1	1	1	1	1	1	1	1	1
6	6	6	6	7	7	7	7	7	7	7	7	7	7	7	8	8	8	8	8	8	8	8	8	8	9	9	9	9	9	9	9	9	10	10	10	10	10	10	10	10	11	11	11	11	11	11	12	12	12
98	93	88	88	83	79	75	71	68	64	61	58	55	53	50	48	46	44	42	40	38	36	35	33	32	30	29	28	27	25	24	23	22	21	20	19	18	18	17	16	15	15	14	13	13	12	12	11	10	10
3	3	3	3	3	2	2	2	2	2	2	2	2	2	2	2	2	2	2	2	2	2	3	3	3	3	3	3	3	3	3	3	3	3	3	3	3	3	3	3	3	3	4	4	4	4	4	4	4	4
764	684	615	615	557	507	464	426	393	364	338	315	294	276	259	244	231	218	207	197	188	179	171	164	157	151	145	140	135	130	126	122	119	115	112	109	106	104	101	99	97	95	93	91	90	88	87	86	85	84
17	17	17	17	17	18	18	18	18	19	19	19	19	20	20	20	20	21	21	21	21	22	22	22	23	23	23	24	24	24	25	25	25	26	26	26	27	27	27	28	28	29	29	30	30	30	31	31	32	32
1	1	1	1	1	1	1	1	2	2	2	2	2	2	2	2	2	2	2	3	3	3	3	3	3	3	3	3	3	4	4	4	4	4	4	4	5	5	5	5	5	5	5	6	6	6	6	6	6	7
0	0	0	0	0	0	0	0	0	0	0	0	0	0	0	0	0	0	0	0	0	0	0	0	0	0	0	0	0	0	0	0	0	0	0	0	0	0	0	0	0	0	0	0	0	0	0	0	1	1
6	6	6	6	6	6	6	6	6	6	6	6	6	7	7	7	7	7	7	7	7	7	7	7	8	8	8	8	8	8	8	8	8	9	9	9	9	9	9	9	10	10	10	10	10	10	11	11	11	11
15	15	15	15	15	15	16	16	16	16	16	17	17	17	17	18	18	18	18	19	19	19	19	20	20	20	20	21	21	21	22	22	22	23	23	23	23	24	24	25	25	25	26	26	26	27	27	28	28	28
39	37	35	35	34	32	30	29	28	26	25	24	23	22	21	20	19	18	17	16	16	15	14	14	13	12	12	11	11	10	10	9	9	8	8	8	7	7	6	6	6	6	5	5	5	4	4	4	4	3
11	11	11	11	11	11	12	12	12	12	12	12	13	13	13	13	13	14	14	14	14	14	15	15	15	15	15	16	16	16	16	16	17	17	17	17	18	18	18	18	18	19	19	19	20	20	20	20	21	21
73	74	76	76	78	79	81	83	84	86	88	90	92	94	97	99	101	104	106	109	112	114	117	120	124	127	130	134	138	142	146	150	155	159	164	169	175	180	186	193	199	207	214	222	230	239	248	258	269	281
13	13	13	13	13	14	14	14	14	15	15	15	16	16	16	16	17	17	17	18	18	18	19	19	19	20	20	20	21	21	22	22	22	23	23	24	24	25	25	25	26	26	27	27	28	28	29	30	30	31
29	28	27	27	26	24	23	22	21	20	19	19	18	17	16	15	15	14	13	13	12	12	11	11	10	10	9	9	8	8	7	7	7	6	6	6	5	5	5	5	4	4	4	4	3	3	3	3	3	2
0	0	0	0	0	0	0	0	0	0	0	0	1	1	1	1	1	1	1	1	1	1	1	1	1	1	1	2	2	2	2	2	2	2	2	2	2	3	3	3	3	3	3	3	3	3	4	4	4	4
7257	10872	18082	18082	36007	106522	2421354	2766050	110312	36723	18336	10992	7324	5230	3922	3051	2441	1998	1666	1410	1210	1049	919	812	722	647	583	529	482	441	405	373	346	321	299	279	262	246	231	218	207	196	186	177	169	161	154	148	142	136
75	77	79	79	81	84	86	88	91	94	96	99	102	106	109	112	116	120	124	129	134	139	144	150	156	162	169	176	184	193	202	212	223	235	248	262	277	294	313	333	356	381	410	442	479	520	567	622	686	760
21	22	23	23	24	25	26	27	29	30	31	33	35	36	38	40	42	44	47	49	52	55	58	61	65	68	73	77	82	87	93	99	106	114	122	131	141	153	165	180	196	214	235	259	287	319	357	401	455	519
13	13	14	14	14	14	14	14	15	15	15	15	15	16	16	16	16	17	17	17	17	18	18	18	19	19	19	19	20	20	20	21	21	21	22	22	22	23	23	23	24	24	24	25	25	26	26	26	27	27
1614	1368	1174	1174	1018	890	785	696	622	558	503	456	415	378	346	318	293	271	251	233	216	201	188	176	165	154	145	137	129	122	115	109	103	98	93	88	84	80	77	74	71	68	65	63	61	59	57	55	54	52
1	1	1	1	1	1	2	2	2	2	2	2	2	2	2	3	3	3	3	3	3	3	3	4	4	4	4	4	4	5	5	5	5	5	5	6	6	6	6	6	7	7	7	7	7	8	8	8	8	9
219	236	255	255	275	299	325	354	388	427	472	524	585	656	742	846	972	1129	1326	1579	1911	2360	2987	3900	5307	7636	11924	21219	48256	215178	4221778	298819	55255	23156	12722	8040	5539	4046	3084	2428	1960	1616	1354	1150	989	860	753	666	592	530
385	421	462	462	510	564	628	703	791	896	1023	1179	1372	1616	1930	2345	2906	3693	4847	6636	9633	15236	27702	65919	351954	5082298	263485	58498	25649	14391	9205	6390	4693	3590	2834	2292	1890	1585	1348	1159	1007	882	779	692	619	556	502	455	415	379
747	832	933	933	1054	1200	1379	1602	1883	2246	2726	3379	4298	5654	7774	11363	18185	33794	84537	573782	5567738	226646	58087	26550	15212	9861	6913	5117	3942	3131	2547	2114	1784	1526	1321	1155	1019	906	811	731	663	604	553	508	469	435	404	377	353	331
582	646	721	721	809	914	1042	1198	1392	1638	1955	2373	2943	3744	4923	6764	9874	15768	29173	72221	464244	4923418	209229	52230	23679	13509	8732	6108	4511	3469	2751	2234	1851	1558	1331	1149	1003	883	783	700	629	568	517	471	432	398	367	340	316	295
0	0	0	0	0	0	0	0	0	0	0	0	0	0	0	0	0	0	0	0	0	0	0	0	0	1	1	1	1	1	1	1	1	1	1	1	1	1	1	1	1	1	1	2	2	2	2	2	2	2
7	7	7	7	7	8	8	8	8	8	8	8	8	8	8	9	9	9	9	9	9	9	9	9	10	10	10	10	10	10	10	11	11	11	11	11	11	11	12	12	12	12	12	12	12	13	13	13	13	13
94	99	105	105	112	119	127	135	144	154	164	176	189	203	218	236	254	276	299	325	355	389	427	471	521	579	647	727	823	937	1077	1248	1463	1738	2095	2574	3233	4179	5606	7906	11974	20243	41523	132844	3997697	1442710	98572	35145	18009	10940
9	10	10	10	10	10	11	11	11	11	12	12	12	12	13	13	13	13	14	14	14	15	15	15	16	16	16	17	17	17	18	18	19	19	19	20	20	21	21	22	22	23	23	24	24	25	25	26	26	27
21	22	22	22	22	23	23	23	23	24	24	24	25	25	25	26	26	26	27	27	27	28	28	28	29	29	29	30	30	31	31	31	32	32	33	33	33	34	34	35	35	36	36	37	37	38	38	39	39	40
1	1	1	1	1	1	1	1	1	1	1	1	1	1	1	2	2	2	2	2	2	2	2	2	2	2	2	2	2	2	2	2	3	3	3	3	3	3	3	3	3	3	3	3	3	4	4	4	4	4
1	1	1	1	1	1	1	1	1	1	1	1	1	1	1	1	1	1	1	1	1	2	2	2	2	2	2	2	2	2	2	2	2	2	2	2	2	2	2	2	2	2	2	2	3	3	3	3	3	3
16	16	16	16	16	17	17	17	17	18	18	18	19	19	19	19	20	20	20	21	21	21	22	22	23	23	23	24	24	24	25	25	26	26	27	27	27	28	28	29	29	30	30	31	31	32	33	33	34	34
444	485	531	531	585	648	721	808	912	1038	1191	1382	1623	1933	2343	2898	3678	4822	6599	9581	15176	27690	66489	370195	4978767	244652	56063	24805	13986	8977	6250	4602	3530	2794	2266	1875	1577	1345	1161	1012	891	790	705	633	572	519	474	434	399	368
4	4	4	4	4	4	4	4	4	4	5	5	5	5	5	5	5	5	5	5	6	6	6	6	6	6	6	6	7	7	7	7	7	7	7	7	8	8	8	8	8	8	9	9	9	9	9	9	10	10
2	2	1	1	1	1	1	1	1	1	1	0	0	0	0	0	0	0	0	0	0	0	0	0	0	0	0	0	0	0	0	0	0	0	0	0	0	0	0	0	0	0	0	0	0	0	1	1	1	1
5	6	6	6	6	6	6	6	6	6	6	7	7	7	7	7	7	7	7	7	8	8	8	8	8	8	8	9	9	9	9	9	9	10	10	10	10	10	10	10	11	11	11	11	11	12	12	12	12	12
24	24	24	24	25	25	25	26	26	26	27	27	27	28	28	28	29	29	29	30	30	31	31	31	32	32	33	33	33	34	34	35	35	36	36	37	37	38	38	39	39	40	40	41	41	42	43	43	44	44
9	9	9	9	9	10	10	10	10	10	10	11	11	11	11	11	12	12	12	12	12	13	13	13	13	13	14	14	14	14	14	15	15	15	15	16	16	16	16	17	17	17	17	18	18	18	19	19	19	19
35181	18419	11354	11354	7716	5599	4259	3358	2723	2259	1911	1642	1431	1263	1126	1015	922	845	779	724	678	638	603	574	549	528	509	494	481	470	462	455	450	446	444	444	445	447	451	456	463	471	480	491	504	518	534	553	573	596
1354	1652	2060	2060	2639	3502	4869	7228	11843	22932	63159	799172	2836069	93551	28556	13811	8139	5365	3802	2834	2194	1748	1426	1184	1000	855	739	645	568	504	450	404	365	331	302	276	254	234	216	200	186	173	162	151	142	133	126	118	112	106
0	0	0	0	0	0	0	0	0	0	0	0	0	0	0	0	0	0	0	1	1	1	1	1	1	1	1	1	1	1	1	1	1	1	1	2	2	2	2	2	2	2	2	2	2	2	3	3	3	3
11402	7048	4799	4799	3487	2656	2097	1704	1417	1202	1037	908	806	724	658	605	561	525	497	474	456	443	434	429	427	429	435	445	459	478	501	531	568	613	669	738	822	928	1062	1235	1460	1761	2176	2770	3660	5082	7559	12476	24592	71188
0	0	0	0	0	0	0	0	0	0	0	0	0	0	0	0	0	0	0	0	0	0	0	0	0	0	0	0	0	0	0	0	0	0	0	0	0	0	0	0	0	0	0	0	0	0	0	0	0	0
4	4	4	4	5	5	5	5	5	6	6	6	6	7	7	7	7	8	8	8	9	9	9	10	10	10	11	11	12	12	12	13	13	14	14	15	16	16	17	17	18	19	19	20	21	22	23	24	24	25
4	4	3	3	3	3	3	3	2	2	2	2	2	2	2	1	1	1	1	1	1	1	1	1	1	0	0	0	0	0	0	0	0	0	0	0	0	0	0	0	0	0	0	0	0	0	0	0	0	0
10	10	11	11	11	11	11	11	12	12	12	12	12	13	13	13	13	13	14	14	14	14	14	15	15	15	15	16	16	16	16	17	17	17	18	18	18	18	19	19	19	20	20	20	20	21	21	21	22	22
6107	4930	4066	4066	3412	2905	2504	2182	1920	1703	1521	1368	1238	1126	1029	944	870	805	748	697	651	610	573	540	510	483	458	436	415	396	379	363	348	334	322	310	299	290	280	272	264	256	249	243	237	231	226	221	217	213
21	21	22	22	22	22	23	23	24	24	24	25	25	26	26	27	28	28	29	29	30	30	31	32	32	33	34	35	35	36	37	38	39	40	41	41	42	43	44	46	47	48	49	50	52	53	54	56	57	59
0	0	0	0	0	0	0	0	0	0	0	0	0	0	0	0	0	0	0	0	0	0	0	1	1	1	1	1	1	1	1	1	1	1	1	1	1	1	2	2	2	2	2	2	2	2	2	2	2	2
15	15	15	15	15	14	14	14	14	13	13	13	13	13	12	12	12	12	12	12	11	11	11	11	11	10	10	10	10	10	10	10	9	9	9	9	9	9	9	8	8	8	8	8	8	8	8	7	7	7
2	2	2	2	2	2	2	2	1	1	1	1	1	1	1	1	1	1	1	1	1	1	0	0	0	0	0	0	0	0	0	0	0	0	0	0	0	0	0	0	0	0	0	0	0	0	0	0	0	0
23	24	24	24	24	25	25	25	26	26	26	27	27	27	28	28	28	29	29	29	30	30	31	31	31	32	32	33	33	33	34	34	35	35	36	36	37	37	38	38	39	39	40	40	41	41	42	43	43	44
1	1	1	1	1	1	1	1	1	1	1	1	1	1	1	1	1	1	1	1	1	1	1	1	1	1	1	1	1	1	1	1	1	1	1	1	2	2	2	2	2	2	2	2	2	2	2	2	2	2
29	28	28	28	27	27	26	26	25	25	24	24	24	23	23	22	22	22	21	21	21	20	20	20	20	19	19	19	19	18	18	18	18	17	17	17	17	17	17	16	16	16	16	16	16	16	15	15	15	15
86	87	89	89	91	93	95	97	99	101	103	105	108	110	112	115	118	120	123	126	129	132	136	139	143	146	150	154	158	163	167	172	177	182	187	193	199	205	212	219	226	234	242	250	259	269	279	290	302	314
27	28	28	28	29	29	29	30	30	31	31	31	32	32	33	33	34	34	35	35	36	36	37	37	38	38	39	39	40	40	41	42	42	43	43	44	45	45	46	47	47	48	49	50	50	51	52	53	54	54
4	4	4	4	4	4	4	4	4	4	4	4	3	3	3	3	3	3	3	3	3	3	3	3	3	3	3	3	3	3	3	2	2	2	2	2	2	2	2	2	2	2	2	2	2	2	2	2	2	2
1	1	1	1	1	1	0	0	0	0	0	0	0	0	0	0	0	0	0	0	0	0	0	0	0	0	0	0	0	0	0	0	0	0	0	0	0	0	0	0	0	0	0	0	0	0	0	0	0	0
15	15	15	15	15	16	16	16	16	16	17	17	17	17	17	18	18	18	18	19	19	19	19	20	20	20	20	21	21	21	21	22	22	22	22	23	23	23	24	24	24	25	25	25	25	26	26	27	27	27
21	22	22	22	22	23	23	24	24	24	25	25	26	26	27	27	28	28	29	29	30	30	31	31	32	33	33	34	34	35	36	36	37	38	38	39	40	41	41	42	43	44	45	46	47	48	49	50	51	52
5	5	5	5	5	5	5	5	5	5	5	5	5	5	5	6	6	6	6	6	6	6	6	6	6	6	7	7	7	7	7	7	7	7	8	8	8	8	8	8	8	9	9	9	9	9	9	10	10	10
7	8	8	8	8	8	8	8	8	8	9	9	9	9	9	9	9	10	10	10	10	10	10	11	11	11	11	11	11	12	12	12	12	12	13	13	13	13	13	14	14	14	14	14	15	15	15	15	16	16
52	52	53	53	54	55	56	57	58	59	60	61	62	63	64	66	67	68	69	70	72	73	75	76	77	79	80	82	84	85	87	89	91	92	94	96	98	100	103	105	107	109	112	114	117	120	123	125	128	131
1	1	1	1	1	1	1	1	1	1	1	1	1	1	2	2	2	2	2	2	2	2	2	2	2	2	2	2	2	2	3	3	3	3	3	3	3	3	3	3	3	3	4	4	4	4	4	4	4	4
2	2	2	2	2	2	2	2	2	2	3	3	3	3	3	3	3	4	4	4	4	4	5	5	5	5	5	6	6	6	6	6	7	7	7	7	8	8	8	9	9	9	10	10	10	10	11	11	12	12
24	24	24	24	25	25	25	26	26	26	27	27	27	28	28	28	29	29	29	30	30	30	31	31	32	32	32	33	33	34	34	35	35	35	36	36	37	37	38	38	39	39	40	40	41	42	42	43	43	44
206	219	233	233	248	265	284	305	328	354	383	415	452	494	542	598	662	738	827	933	1060	1216	1408	1650	1960	2365	2911	3670	4770	6449	9202	14197	24762	54067	209348	5210135	552675	79978	31854	17109	10675	7295	5300	4024	3160	2546	2096	1755	1491	1282
9	9	9	9	9	10	10	10	10	10	10	10	10	11	11	11	11	11	11	11	11	12	12	12	12	12	12	13	13	13	13	13	13	13	14	14	14	14	14	15	15	15	15	15	15	16	16	16	16	16
240	260	283	283	309	340	377	420	472	534	611	706	826	981	1186	1463	1853	2424	3312	4804	7601	13857	33257	185108	2489356	122337	28043	12414	7005	4500	3136	2312	1776	1408	1144	949	800	684	591	517	456	405	363	327	296	270	247	227	209	193
1	1	1	1	1	1	1	1	1	1	1	1	1	1	1	1	1	1	1	1	1	1	1	1	1	1	1	1	1	1	1	1	1	1	1	1	1	1	1	1	1	1	1	1	1	2	2	2	2	2
11	11	11	11	11	11	12	12	12	12	12	12	13	13	13	13	13	13	14	14	14	14	15	15	15	15	16	16	16	16	17	17	17	18	18	18	19	19	19	20	20	20	21	21	22	22	23	23	24	24
164	173	182	182	193	204	216	229	244	260	278	298	320	344	371	402	437	477	522	574	635	706	789	889	1008	1153	1333	1558	1846	2222	2726	3425	4432	5964	8454	12919	22194	47039	165915	4739390	773691	85625	32588	17168	10600	7196	5207	3942	3090	2488
3	2	2	2	2	2	2	2	2	2	1	1	1	1	1	1	1	1	1	1	0	0	0	0	0	0	0	0	0	0	0	0	0	0	0	0	0	0	0	0	0	0	0	0	0	0	0	0	0	0
1055	965	886	886	817	756	702	654	611	572	537	506	477	451	428	406	387	368	352	337	322	309	297	286	275	266	257	248	241	233	226	220	214	208	203	198	194	189	185	182	178	175	172	169	166	163	161	159	157	155
7	7	7	7	7	8	8	8	8	8	8	8	8	8	9	9	9	9	9	9	9	9	9	10	10	10	10	10	10	10	11	11	11	11	11	11	11	12	12	12	12	12	12	12	13	13	13	13	13	13
3	3	3	3	3	3	3	3	3	3	3	4	4	4	4	4	4	4	4	4	4	4	4	5	5	5	5	5	5	5	5	5	5	6	6	6	6	6	6	6	6	7	7	7	7	7	7	7	8	8
9	8	8	8	8	8	8	8	8	7	7	7	7	7	7	7	6	6	6	6	6	6	6	6	5	5	5	5	5	5	5	5	5	4	4	4	4	4	4	4	4	4	4	4	3	3	3	3	3	3
892	1022	1181	1181	1379	1630	1954	2385	2970	3799	5025	6951	10234	16543	31234	80876	663368	4748176	172795	47560	22206	12846	8366	5877	4350	3348	2654	2152	1780	1495	1272	1094	951	833	735	652	582	523	471	426	387	353	323	296	272	250	231	214	198	183
101	104	106	106	108	111	113	116	119	122	125	128	131	134	137	141	145	148	152	157	161	165	170	175	180	185	191	196	202	209	215	222	229	237	245	253	262	271	281	291	302	314	326	339	353	368	384	400	418	437
2	2	2	2	2	2	2	2	2	2	2	2	2	1	1	1	1	1	1	1	1	1	1	1	1	1	1	1	1	1	1	1	1	1	1	1	1	1	1	1	0	0	0	0	0	0	0	0	0	0
852	742	651	651	576	513	460	415	376	342	313	287	264	244	226	210	195	182	171	160	150	142	133	126	119	113	107	102	97	92	88	84	80	77	74	71	68	65	63	60	58	56	54	52	51	49	47	46	45	43
33	34	34	34	35	35	36	36	37	37	38	38	39	39	40	41	41	42	42	43	44	44	45	46	46	47	48	49	49	50	51	52	53	53	54	55	56	57	58	59	60	61	62	63	64	65	66	67	68	69
46	47	48	48	49	50	51	52	54	55	56	57	59	60	62	63	65	66	68	70	72	73	75	77	80	82	84	87	89	92	95	98	101	104	107	111	115	119	123	128	133	138	143	149	155	161	168	176	184	193
18	18	18	18	19	19	19	19	20	20	20	21	21	21	22	22	22	23	23	23	24	24	25	25	25	26	26	27	27	28	28	28	29	29	30	30	31	31	32	33	33	34	34	35	36	36	37	38	38	39
9	9	9	9	9	9	10	10	10	10	10	10	10	10	11	11	11	11	11	11	12	12	12	12	12	12	12	13	13	13	13	13	14	14	14	14	14	14	15	15	15	15	15	16	16	16	16	17	17	17
3	2	2	2	2	2	2	2	1	1	1	1	1	1	1	1	0	0	0	0	0	0	0	0	0	0	0	0	0	0	0	0	0	0	0	0	0	0	0	0	0	0	0	0	0	0	0	0	0	0
56472	175383	5034389	5034389	2621427	146638	51094	25962	15711	10530	7550	5679	4427	3548	2908	2427	2056	1765	1532	1342	1186	1056	946	853	773	704	644	591	545	504	468	436	407	381	357	336	317	299	283	269	255	243	232	221	211	203	194	187	179	173
68	70	71	71	72	74	75	77	78	80	82	83	85	87	89	91	93	95	97	99	102	104	107	109	112	115	118	121	124	127	130	134	137	141	145	149	154	158	163	168	173	179	184	190	197	203	211	218	226	234
18	18	18	18	18	19	19	19	19	20	20	20	20	21	21	21	22	22	22	22	23	23	23	24	24	24	25	25	25	26	26	26	27	27	28	28	28	29	29	30	30	30	31	31	32	32	33	33	34	34
1	1	1	1	1	1	1	1	1	1	1	1	1	1	1	1	1	1	1	1	1	1	1	2	2	2	2	2	2	2	2	2	2	2	2	2	2	2	3	3	3	3	3	3	3	3	3	3	3	3
3	3	3	3	3	2	2	2	2	2	2	2	2	2	2	2	2	2	2	2	2	2	2	2	1	1	1	1	1	1	1	1	1	1	1	1	1	1	1	1	1	1	1	1	1	1	1	1	1	1
14	14	14	14	14	14	15	15	15	15	15	16	16	16	16	17	17	17	17	18	18	18	18	19	19	19	19	20	20	20	20	21	21	21	22	22	22	23	23	23	23	24	24	24	25	25	26	26	26	27
0	0	0	0	0	0	0	0	0	0	0	0	0	0	1	1	1	1	1	1	1	1	1	1	1	1	1	1	1	2	2	2	2	2	2	2	2	3	3	3	3	3	3	4	4	4	4	4	4	5
2	2	2	2	2	2	2	1	1	1	1	1	1	1	1	1	1	1	1	1	1	1	1	1	1	1	1	1	1	1	1	1	0	0	0	0	0	0	1	1	1	1	1	1	1	1	1	1	1	1
3	3	3	3	3	3	3	3	3	4	4	4	4	4	4	4	4	4	4	5	5	5	5	5	5	5	5	5	6	6	6	6	6	6	6	6	7	7	7	7	7	7	7	8	8	8	8	8	8	9
10	11	11	11	11	11	11	11	11	12	12	12	12	12	12	12	13	13	13	13	13	14	14	14	14	14	14	15	15	15	15	15	16	16	16	16	16	17	17	17	17	17	18	18	18	18	19	19	19	19
95	101	108	108	115	123	132	141	152	164	178	194	211	231	254	280	311	347	389	439	500	574	666	781	929	1122	1383	1745	2269	3071	4386	6769	11814	25804	99938	2487383	263846	38174	15199	8160	5088	3473	2521	1912	1499	1206	991	828	702	602
13	13	13	13	13	13	14	14	14	14	14	15	15	15	15	15	15	16	16	16	16	16	17	17	17	17	18	18	18	18	19	19	19	19	19	20	20	20	21	21	21	21	22	22	22	22	23	23	23	24
2	2	2	2	2	2	2	2	2	2	3	3	3	3	3	3	3	3	3	4	4	4	4	4	4	4	5	5	5	5	5	5	6	6	6	6	6	6	7	7	7	7	7	8	8	8	8	9	9	9
37	37	38	38	38	39	39	40	41	41	42	42	43	44	44	45	46	46	47	48	48	49	50	51	51	52	53	54	55	56	57	57	58	59	60	61	62	63	64	65	66	67	69	70	71	72	73	75	76	77
11	11	11	11	11	12	12	12	12	12	12	12	12	12	12	13	13	13	13	13	13	13	14	14	14	14	14	15	15	15	15	15	16	16	16	16	17	17	17	18	18	18	19	19	19	20	20	21	21	21
167	153	141	141	130	121	112	104	97	90	84	79	74	69	65	61	57	54	51	48	45	43	40	38	36	34	32	30	29	27	26	25	23	22	21	20	19	18	17	16	15	15	14	13	12	12	11	11	10	10
29	29	30	30	30	31	31	32	33	33	34	35	35	36	36	37	38	39	39	40	41	42	42	43	44	45	46	47	48	48	49	50	51	52	53	54	56	57	58	59	60	61	63	64	65	67	68	69	71	72
10	10	10	10	11	11	11	11	11	12	12	12	12	12	13	13	13	13	13	14	14	14	14	15	15	15	15	16	16	16	16	17	17	17	17	18	18	18	19	19	19	20	20	20	20	21	21	21	22	22
13	14	14	14	14	14	15	15	15	16	16	16	17	17	17	18	18	18	19	19	20	20	20	21	21	22	22	23	23	24	24	25	26	26	27	28	28	29	30	30	31	32	33	34	34	35	36	37	38	39
12	12	12	12	12	11	11	11	11	11	11	11	10	10	10	10	10	10	10	10	9	9	9	9	9	9	9	9	8	8	8	8	8	8	8	8	8	7	7	7	7	7	7	7	7	7	7	6	6	6
41	42	42	42	43	44	45	46	47	47	48	49	50	51	52	53	54	55	56	57	59	60	61	62	64	65	66	68	69	70	72	73	75	77	78	80	82	84	86	87	89	92	94	96	98	100	103	105	108	111
137	140	143	143	146	149	153	156	160	164	168	172	177	181	186	191	196	202	207	213	219	226	233	240	247	255	263	272	282	291	302	313	325	337	350	365	380	396	414	432	453	475	498	524	552	583	617	654	695	740
243	250	258	258	266	274	283	292	301	311	322	333	345	357	371	384	399	415	431	449	468	488	509	532	556	583	611	641	674	709	748	790	835	885	939	999	1065	1138	1219	1309	1410	1524	1652	1798	1964	2156	2378	2637	2942	3304
5719	8567	14247	14247	28371	83931	1907841	2179435	86918	28935	14447	8661	5771	4121	3090	2404	1923	1574	1312	1111	953	826	723	639	568	509	459	416	379	346	318	293	271	252	234	219	205	192	181	170	161	153	145	138	131	125	119	114	109	105
12794	8693	6294	6294	4769	3740	3012	2479	2077	1766	1521	1324	1164	1031	921	828	748	680	621	570	526	486	451	420	393	368	346	326	308	291	276	263	250	239	229	219	210	202	195	188	181	175	170	165	160	156	151	148	144	141
143	146	149	149	153	156	160	164	168	172	176	180	185	189	194	199	205	210	216	222	228	235	241	248	256	264	272	280	289	299	308	319	330	341	354	366	380	394	410	426	443	462	482	503	525	549	575	603	634	666
333	359	387	387	419	455	496	543	598	661	735	822	926	1052	1205	1395	1635	1943	2348	2895	3661	4780	6505	9377	14696	26343	60917	290164	5080573	314618	62996	26923	14938	9503	6580	4829	3696	2922	2370	1962	1652	1411	1220	1066	940	836	749	675	612	558
21	22	22	22	23	24	24	25	26	26	27	28	29	30	30	31	32	33	34	35	36	37	38	39	41	42	43	45	46	47	49	50	52	54	56	58	59	62	64	66	68	71	73	76	79	82	85	88	92	96
8	8	8	8	7	7	7	7	6	6	6	6	5	5	5	5	5	4	4	4	4	4	4	3	3	3	3	3	3	3	2	2	2	2	2	2	2	2	2	1	1	1	1	1	1	1	1	1	1	1
1167	1062	971	971	892	823	761	707	659	616	577	542	511	482	456	433	411	392	374	357	342	328	315	303	292	282	273	264	256	248	241	235	229	223	218	214	209	205	201	198	195	192	189	187	184	183	181	179	178	177
216	203	191	191	180	170	161	153	145	138	131	125	120	114	110	105	101	97	93	90	87	84	81	78	76	74	71	69	68	66	64	62	61	60	58	57	56	55	54	53	52	51	50	49	49	48	47	47	46	46
0	0	0	0	0	0	0	0	0	0	0	0	0	0	0	0	0	0	0	0	0	0	0	0	0	0	0	0	0	0	0	0	0	0	1	1	1	1	1	1	1	1	1	1	1	1	1	1	1	2
37	37	38	38	38	39	40	40	41	41	42	43	43	44	45	45	46	47	47	48	49	50	50	51	52	53	54	55	56	56	57	58	59	60	61	62	63	65	66	67	68	69	70	72	73	74	76	77	79	80
19	19	19	19	19	20	20	20	20	21	21	21	22	22	22	22	23	23	23	24	24	24	24	25	25	25	26	26	26	27	27	27	28	28	29	29	29	30	30	30	31	31	32	32	33	33	33	34	34	35
16	15	15	15	15	15	14	14	14	14	13	13	13	13	13	12	12	12	12	12	11	11	11	11	11	10	10	10	10	10	10	10	9	9	9	9	9	9	9	9	8	8	8	8	8	8	8	8	8	8
18	18	18	18	18	17	17	17	17	16	16	16	16	15	15	15	15	14	14	14	14	14	13	13	13	13	13	12	12	12	12	12	12	11	11	11	11	11	11	10	10	10	10	10	10	9	9	9	9	9
7	7	7	7	7	7	7	7	7	7	7	7	7	7	7	7	7	8	8	8	8	8	8	8	8	8	8	9	9	9	9	9	9	9	9	10	10	10	10	10	10	10	11	11	11	11	11	12	12	12
9	8	8	8	8	8	7	7	7	7	6	6	6	6	6	5	5	5	5	5	4	4	4	4	4	4	3	3	3	3	3	3	3	2	2	2	2	2	2	2	2	2	1	1	1	1	1	1	1	1
9	9	8	8	8	8	8	8	8	8	8	8	8	7	7	7	7	7	7	7	7	7	7	7	7	6	6	6	6	6	6	6	6	6	6	6	6	5	5	5	5	5	5	5	5	5	5	5	5	5
2	2	2	2	3	3	3	3	3	3	4	4	4	4	4	5	5	5	5	5	6	6	6	6	7	7	7	7	8	8	8	8	9	9	9	10	10	10	11	11	11	12	12	12	13	13	13	14	14	15
9	10	10	10	10	10	10	10	10	10	11	11	11	11	11	11	11	12	12	12	12	12	12	12	13	13	13	13	13	13	14	14	14	14	14	14	15	15	15	15	15	16	16	16	16	16	17	17	17	17
7684	6038	4871	4871	4014	3366	2865	2468	2150	1890	1675	1496	1344	1215	1105	1009	925	852	788	731	681	635	595	559	526	496	469	444	422	402	383	366	350	335	321	309	297	287	277	268	259	251	243	237	230	224	218	213	208	204
5	5	5	5	6	6	6	6	6	6	6	6	6	6	6	7	7	7	7	7	7	7	7	7	7	8	8	8	8	8	8	8	8	9	9	9	9	9	9	9	9	10	10	10	10	10	10	10	11	11
6	6	6	6	6	6	6	6	7	7	7	7	7	7	7	7	7	7	7	7	8	8	8	8	8	8	8	8	8	8	9	9	9	9	9	9	9	9	9	9	10	10	10	10	10	10	10	10	11	11
3	3	3	3	3	4	4	4	4	4	4	4	4	5	5	5	5	5	5	5	6	6	6	6	6	6	6	7	7	7	7	7	8	8	8	8	8	9	9	9	9	9	10	10	10	10	11	11	11	12
17	18	18	18	18	18	19	19	19	20	20	20	21	21	21	22	22	22	23	23	23	24	24	24	25	25	25	26	26	27	27	28	28	28	29	29	30	30	31	31	32	32	33	33	34	34	35	35	36	36
6	6	6	6	6	7	7	7	7	7	7	7	7	7	7	8	8	8	8	8	8	8	8	9	9	9	9	9	9	9	9	10	10	10	10	10	10	10	11	11	11	11	11	11	12	12	12	12	12	12
1654	2064	2649	2649	3520	4902	7292	11987	23343	65172	920180	2712891	89819	27923	13590	8035	5305	3763	2807	2173	1732	1412	1173	990	846	731	638	561	498	444	399	360	326	297	272	250	230	212	197	183	170	159	149	140	131	124	117	110	105	99
12	12	11	11	11	11	11	10	10	10	9	9	9	9	8	8	8	8	7	7	7	7	7	6	6	6	6	6	5	5	5	5	5	5	4	4	4	4	4	4	3	3	3	3	3	3	3	3	2	2
1	1	1	1	1	2	2	2	2	2	2	2	2	2	2	2	2	2	2	2	2	2	2	2	2	3	3	3	3	3	3	3	3	3	3	3	3	3	3	4	4	4	4	4	4	4	4	4	4	4
7	7	7	7	7	7	7	6	6	6	6	6	6	6	6	6	6	6	6	6	5	5	5	5	5	5	5	5	5	5	5	5	5	5	5	5	4	4	4	4	4	4	4	4	4	4	4	4	4	4
3908	5847	9716	9716	19334	57170	1299239	1484193	59204	19719	9853	5913	3945	2821	2120	1652	1325	1088	910	773	665	579	509	452	404	364	330	301	276	254	235	218	203	190	179	168	159	151	143	136	130	124	119	115	111	107	103	100	97	94
65	67	68	68	70	71	73	74	76	78	80	81	83	85	87	90	92	94	96	99	101	104	106	109	112	115	118	121	125	128	132	136	140	144	148	153	158	162	168	173	179	185	191	198	205	212	220	228	237	246
8	8	8	8	8	8	8	9	9	9	9	9	9	10	10	10	10	10	11	11	11	11	11	12	12	12	12	12	13	13	13	13	14	14	14	14	15	15	15	15	16	16	16	17	17	17	17	18	18	18
24	25	25	25	25	26	26	26	27	27	27	27	28	28	29	29	29	30	30	30	31	31	31	32	32	33	33	33	34	34	35	35	36	36	37	37	37	38	38	39	39	40	40	41	41	42	43	43	44	44
10503	21148	64550	64550	1753346	1170675	57965	19912	10068	6080	4072	2920	2197	1715	1376	1129	944	801	689	599	526	466	416	373	337	306	279	256	236	218	202	188	175	164	153	144	136	128	121	115	109	103	98	94	90	86	82	78	75	72
22	21	21	21	21	20	20	20	19	19	19	18	18	18	17	17	17	16	16	16	16	15	15	15	15	14	14	14	14	13	13	13	13	12	12	12	12	12	11	11	11	11	11	10	10	10	10	10	10	9
6	6	6	6	6	6	6	6	6	6	6	5	5	5	5	5	5	5	5	5	5	5	4	4	4	4	4	4	4	4	4	4	4	4	4	3	3	3	3	3	3	3	3	3	3	3	3	3	3	3
14	14	14	14	14	14	15	15	15	15	15	16	16	16	16	16	17	17	17	17	17	18	18	18	18	19	19	19	19	20	20	20	20	21	21	21	21	22	22	22	23	23	23	23	24	24	24	25	25	25
1	0	0	0	0	0	0	0	0	0	0	0	0	0	0	0	0	0	0	0	0	0	0	0	0	0	0	0	0	0	0	0	0	0	1	1	1	1	1	1	1	1	1	1	1	1	2	2	2	2
1682	1434	1238	1238	1080	950	844	754	679	614	559	511	470	433	401	373	347	325	305	286	270	255	242	229	218	208	199	190	182	175	168	162	156	151	146	141	137	133	129	126	123	120	117	115	112	110	108	106	104	103
24	24	24	24	25	25	25	26	26	27	27	27	28	28	29	29	30	30	30	31	31	32	32	33	34	34	35	35	36	36	37	38	38	39	40	40	41	42	42	43	44	45	45	46	47	48	49	50	51	52
34	32	30	30	29	28	26	25	24	23	22	21	20	19	18	17	16	16	15	14	13	13	12	12	11	10	10	9	9	8	8	7	7	7	6	6	6	5	5	5	4	4	4	3	3	3	3	3	2	2
5	5	5	5	5	6	6	6	6	6	7	7	7	7	7	8	8	8	8	9	9	9	9	10	10	10	10	11	11	11	12	12	12	12	13	13	13	14	14	15	15	15	16	16	16	17	17	18	18	19
4	4	4	4	4	4	4	5	5	5	5	5	5	5	5	5	6	6	6	6	6	6	6	6	7	7	7	7	7	7	7	8	8	8	8	8	8	8	9	9	9	9	9	9	10	10	10	10	10	10
6	6	7	7	7	7	7	7	7	7	8	8	8	8	8	8	9	9	9	9	9	9	10	10	10	10	10	11	11	11	11	11	12	12	12	12	13	13	13	13	14	14	14	14	15	15	15	15	16	16
1	1	1	1	1	1	1	1	1	1	2	2	2	2	2	2	2	2	2	2	3	3	3	3	3	3	3	3	4	4	4	4	4	4	5	5	5	5	5	5	6	6	6	6	6	7	7	7	7	7
0	0	0	0	0	0	0	0	0	0	0	0	0	0	0	0	0	0	0	0	0	0	0	0	0	0	0	0	0	0	0	0	0	0	0	0	0	0	0	0	0	0	0	0	0	0	0	0	0	0
11	10	10	10	10	9	9	9	9	8	8	8	8	7	7	7	7	7	6	6	6	6	6	6	5	5	5	5	5	5	5	5	4	4	4	4	4	4	4	4	4	4	4	4	4	4	4	4	4	4
401	454	519	519	599	698	824	986	1200	1492	1904	2514	3469	5095	8208	15413	39441	302275	2411739	90821	24436	11332	6536	4251	2985	2211	1702	1351	1098	910	766	653	564	492	432	383	342	306	276	251	228	209	192	177	163	151	141	131	122	115
103	111	120	120	131	143	157	173	193	217	245	280	324	378	449	543	669	847	1108	1512	2189	3456	6274	14915	79591	1149178	59587	13237	5809	3263	2090	1454	1070	820	649	527	436	367	313	270	235	207	184	164	147	133	120	110	100	92
12	12	12	12	12	11	11	11	11	11	11	11	10	10	10	10	10	10	10	10	9	9	9	9	9	9	9	9	8	8	8	8	8	8	8	8	8	8	7	7	7	7	7	7	7	7	7	7	7	6
151	142	134	134	126	119	113	107	102	97	92	88	84	81	77	74	71	69	66	64	61	59	57	55	54	52	51	49	48	47	45	44	43	42	41	40	40	39	38	37	37	36	36	35	35	34	34	34	33	33
0	0	0	0	0	0	0	0	0	0	0	0	0	0	0	0	0	0	0	0	0	0	0	0	0	0	0	0	0	0	0	0	0	0	0	0	0	0	0	0	0	0	0	0	0	0	0	0	0	0
1646	1861	2122	2122	2441	2839	3342	3992	4852	6024	7679	10125	13962	20486	32979	61894	158320	1213118	9678759	364514	98100	45511	26264	17095	12014	8905	6865	5455	4439	3683	3105	2653	2294	2003	1764	1566	1400	1259	1138	1034	944	865	796	734	680	632	589	550	515	483
5239	7859	13086	13086	26082	77203	1755387	2005282	79950	26600	13269	7945	5286	3768	2820	2188	1746	1425	1184	998	853	736	642	564	499	445	398	358	324	294	268	245	225	207	191	177	164	152	141	132	123	115	108	101	95	89	84	79	75	71
0	0	0	0	0	0	0	0	0	0	0	0	0	0	0	0	0	0	0	0	0	0	0	1	1	1	1	1	1	1	1	1	1	1	1	1	1	1	1	1	2	2	2	2	2	2	2	2	2	2
4	4	4	4	4	4	4	4	4	5	5	5	5	5	5	6	6	6	6	6	6	7	7	7	7	7	8	8	8	8	8	9	9	9	9	10	10	10	10	11	11	11	11	12	12	12	13	13	13	14
2735	3407	4363	4363	5790	8052	11964	19648	38234	106695	1506052	4440113	147034	45732	22273	13180	8712	6189	4625	3587	2865	2341	1950	1650	1415	1227	1074	949	845	757	683	620	565	517	476	439	407	378	353	330	309	291	274	259	245	233	221	211	201	192
172	184	198	198	214	231	251	274	301	332	368	411	462	524	599	693	811	963	1163	1434	1812	2365	3218	4638	7269	13030	30133	143530	2513124	155625	31160	13315	7387	4697	3252	2385	1825	1442	1168	966	813	693	598	522	460	408	364	328	296	269
8	8	8	8	8	8	9	9	9	9	9	9	10	10	10	10	10	11	11	11	11	11	12	12	12	12	12	13	13	13	13	14	14	14	14	15	15	15	15	16	16	16	16	17	17	17	18	18	18	19
105	107	110	110	112	115	117	120	123	126	129	132	135	138	141	145	149	152	156	161	165	169	174	179	184	189	194	200	206	213	219	226	233	241	249	257	266	276	286	296	307	319	332	345	359	374	391	408	427	447
4	4	5	5	5	5	5	5	5	5	5	5	6	6	6	6	6	6	6	6	7	7	7	7	7	7	7	8	8	8	8	8	8	8	9	9	9	9	9	9	10	10	10	10	10	10	11	11	11	11
10924	7434	5392	5392	4094	3219	2600	2147	1806	1542	1334	1167	1031	920	826	748	681	624	575	533	496	463	435	410	388	368	350	335	321	308	297	287	279	271	264	258	252	248	243	240	237	235	233	232	231	230	230	231	232	233
2	2	2	2	2	2	2	1	1	1	1	1	1	1	1	1	1	1	1	1	1	1	0	0	0	0	0	0	0	0	0	0	0	0	0	0	0	0	0	0	0	0	0	0	0	0	0	0	0	0
1	1	1	1	1	1	1	1	1	1	1	0	0	0	0	0	0	0	0	0	0	0	0	0	0	0	0	0	0	0	0	0	0	0	0	0	0	0	0	0	0	0	0	0	0	0	0	0	0	0
103	109	115	115	122	130	138	147	156	167	179	192	207	224	242	263	286	313	344	379	420	468	524	591	672	770	892	1044	1239	1493	1835	2308	2990	4026	5713	8737	15018	31844	112349	3209638	523952	57974	22056	11614	7164	4860	3512	2656	2079	1671
22	23	23	23	23	23	24	24	24	25	25	25	26	26	26	27	27	27	28	28	28	29	29	30	30	30	31	31	31	32	32	33	33	34	34	34	35	35	36	36	37	37	38	38	39	39	40	40	41	41
11	11	11	11	12	12	12	12	12	13	13	13	13	14	14	14	14	15	15	15	15	16	16	16	17	17	17	18	18	18	19	19	19	20	20	20	21	21	22	22	22	23	23	24	24	25	25	26	26	27
8	8	8	8	8	8	8	8	8	9	9	9	9	9	9	9	9	9	10	10	10	10	10	10	10	11	11	11	11	11	11	12	12	12	12	12	13	13	13	13	13	14	14	14	14	15	15	15	15	16
1077	948	842	842	752	677	612	557	509	467	431	398	370	344	322	301	283	266	251	238	225	214	204	194	186	177	170	163	157	151	146	141	136	131	127	124	120	117	114	111	108	106	103	101	99	97	95	94	92	91
8	8	8	8	8	8	8	8	9	9	9	9	9	9	9	9	10	10	10	10	10	10	10	10	11	11	11	11	11	11	11	12	12	12	12	12	12	13	13	13	13	13	13	14	14	14	14	14	15	15
2	2	2	2	2	3	3	3	3	3	3	3	3	3	3	3	3	3	3	4	4	4	4	4	4	4	4	4	4	5	5	5	5	5	5	5	5	5	6	6	6	6	6	6	6	7	7	7	7	7
1	1	1	1	1	1	2	2	2	2	2	2	2	2	2	2	2	2	2	2	2	2	3	3	3	3	3	3	3	3	3	3	3	3	3	4	4	4	4	4	4	4	4	4	4	4	5	5	5	5
149	145	141	141	138	135	131	128	125	122	119	116	114	111	109	106	104	101	99	97	95	93	91	89	87	86	84	82	80	79	77	76	74	73	71	70	69	67	66	65	64	63	61	60	59	58	57	56	55	54
436	418	401	401	386	372	360	348	337	328	319	311	303	296	290	285	279	275	271	267	264	261	259	257	255	254	253	252	252	252	252	253	254	255	257	259	262	264	267	271	275	279	284	289	295	301	307	315	323	331
127	119	111	111	105	99	93	88	84	79	75	72	68	65	62	60	57	55	52	50	48	47	45	43	42	40	39	37	36	35	34	33	32	31	30	29	28	27	26	26	25	24	24	23	22	22	21	21	20	20
8	8	7	7	7	7	7	6	6	6	6	6	5	5	5	5	5	4	4	4	4	4	3	3	3	3	3	3	3	2	2	2	2	2	2	2	2	1	1	1	1	1	1	1	1	1	1	0	0	0
1	1	1	1	1	1	1	1	1	1	1	1	1	1	1	1	1	1	1	1	1	1	1	1	1	1	1	1	1	1	1	1	1	1	1	1	1	1	0	0	0	0	0	0	0	0	0	0	0	0
0	0	0	0	0	0	0	0	0	0	0	0	0	0	0	1	1	1	1	1	1	1	1	1	1	1	1	1	1	1	1	1	1	1	1	1	1	1	1	1	1	1	1	1	1	1	1	1	1	2
17	17	17	17	17	18	18	18	18	19	19	19	19	19	20	20	20	20	21	21	21	22	22	22	22	23	23	23	24	24	24	25	25	25	26	26	26	27	27	27	28	28	28	29	29	30	30	30	31	31
356	375	397	397	420	445	473	504	537	574	615	661	712	769	833	906	988	1083	1192	1318	1466	1640	1847	2096	2400	2775	3246	3848	4634	5690	7155	9270	12486	17729	27156	46825	99962	360407	1.0E7	1447859	172718	66519	35219	21803	14829	10740	8139	6383	5140	4229
0	0	0	0	0	0	0	0	0	0	0	0	0	0	0	1	1	1	1	1	1	1	1	1	1	1	1	1	1	1	1	1	1	1	2	2	2	2	2	2	2	2	2	2	2	2	2	3	3	3
21	21	20	20	20	19	19	18	18	18	17	17	17	16	16	15	15	15	14	14	14	14	13	13	13	12	12	12	12	11	11	11	11	10	10	10	10	9	9	9	9	9	8	8	8	8	8	7	7	7
7	7	7	7	8	8	8	8	8	8	8	9	9	9	9	9	9	10	10	10	10	10	10	11	11	11	11	11	12	12	12	12	12	13	13	13	13	13	14	14	14	14	15	15	15	15	16	16	16	16
112	110	108	108	106	104	102	100	98	96	94	92	91	89	87	86	84	83	81	80	78	77	76	74	73	72	71	69	68	67	66	65	64	63	62	61	60	59	58	57	56	55	55	54	53	52	51	51	50	49
11	11	11	11	11	11	12	12	12	12	12	12	13	13	13	13	13	13	14	14	14	14	14	14	15	15	15	15	15	16	16	16	16	17	17	17	17	17	18	18	18	18	19	19	19	19	20	20	20	20
26	26	26	26	27	27	27	28	28	28	29	29	29	30	30	30	31	31	32	32	32	33	33	34	34	35	35	35	36	36	37	37	38	38	39	39	40	40	41	41	42	42	43	43	44	44	45	46	46	47
32	33	33	33	34	34	34	35	35	36	36	37	37	38	38	39	39	40	40	41	42	42	43	43	44	44	45	46	46	47	48	48	49	50	50	51	52	52	53	54	55	55	56	57	58	59	59	60	61	62
39	40	40	40	41	41	42	43	44	44	45	46	47	47	48	49	50	51	52	53	54	55	56	57	58	59	60	61	62	63	65	66	67	69	70	71	73	74	76	77	79	81	83	84	86	88	90	92	94	97
12	12	12	12	12	13	13	13	13	13	14	14	14	14	15	15	15	15	15	16	16	16	16	17	17	17	18	18	18	18	19	19	19	20	20	20	20	21	21	21	22	22	22	23	23	24	24	24	25	25
3	3	3	3	3	3	3	3	3	3	4	4	4	4	4	4	5	5	5	5	5	5	6	6	6	6	6	7	7	7	7	7	8	8	8	8	9	9	9	9	10	10	10	10	11	11	11	12	12	12
2	2	2	2	2	2	2	3	3	3	3	3	3	3	3	3	3	4	4	4	4	4	4	4	4	4	5	5	5	5	5	5	5	6	6	6	6	6	6	7	7	7	7	7	8	8	8	8	8	9
170	182	195	195	210	226	244	265	288	315	346	381	422	469	526	593	674	773	896	1050	1249	1509	1860	2349	3062	4157	5968	9291	16459	37102	160386	3317274	252380	44709	18561	10159	6407	4410	3221	2456	1935	1564	1290	1083	922	794	691	607	538	480
41	41	40	40	40	39	38	38	37	37	36	36	35	35	34	34	33	33	32	32	31	31	30	30	29	29	28	28	28	27	27	26	26	26	25	25	24	24	24	23	23	23	22	22	22	21	21	21	20	20
1	1	1	1	1	1	1	1	1	1	1	0	0	0	0	0	0	0	0	0	0	0	0	0	0	0	0	0	0	0	0	0	0	0	0	0	0	0	0	0	0	0	0	0	0	0	0	0	0	0
24	25	25	25	25	26	26	26	27	27	27	28	28	28	29	29	30	30	30	31	31	31	32	32	33	33	34	34	34	35	35	36	36	37	37	38	38	39	39	40	40	41	41	42	43	43	44	44	45	46
7	7	6	6	6	6	6	5	5	5	5	4	4	4	4	3	3	3	3	3	2	2	2	2	2	2	2	1	1	1	1	1	1	1	1	1	0	0	0	0	0	0	0	0	0	0	0	0	0	0
10	10	10	10	10	10	9	9	9	9	9	9	9	9	8	8	8	8	8	8	8	8	8	7	7	7	7	7	7	7	7	7	7	7	6	6	6	6	6	6	6	6	6	6	6	5	5	5	5	5
485	518	554	554	593	638	687	742	805	875	956	1048	1154	1277	1421	1592	1794	2039	2337	2707	3171	3767	4549	5603	7073	9208	12486	17892	27783	49013	109565	459846	1.0E7	820969	138927	57109	31115	19578	13455	9817	7480	5890	4758	3925	3294	2805	2417	2105	1850	1639
17	17	18	18	18	18	18	18	19	19	19	19	20	20	20	20	21	21	21	21	22	22	22	22	23	23	23	24	24	24	25	25	25	26	26	26	27	27	27	28	28	28	29	29	29	30	30	31	31	31
0	0	0	0	0	0	0	0	0	0	0	0	0	0	0	0	0	0	0	0	0	0	0	1	1	1	1	1	1	1	1	1	1	1	1	1	1	1	1	1	1	1	1	1	1	1	1	1	1	1
1	1	1	1	1	1	1	1	1	1	1	1	1	2	2	2	2	2	2	2	2	2	2	2	2	2	2	2	2	2	2	2	2	2	3	3	3	3	3	3	3	3	3	3	3	3	3	3	3	3
164	157	151	151	145	139	134	129	125	120	117	113	109	106	103	100	98	95	93	91	89	87	85	83	82	80	79	77	76	75	74	73	72	71	70	69	69	68	67	67	66	66	65	65	64	64	64	64	63	63
0	0	0	0	0	0	0	0	0	0	0	0	0	0	0	0	0	0	0	0	0	0	0	0	0	0	0	0	0	0	0	0	0	0	0	0	0	0	0	0	0	1	1	1	1	1	1	1	1	1
81	79	78	78	76	75	74	72	71	70	69	67	66	65	64	63	62	61	60	59	58	57	56	55	54	53	52	51	50	50	49	48	47	46	46	45	44	43	43	42	41	41	40	40	39	38	38	37	37	36
0	0	0	0	0	0	0	0	0	0	0	0	0	0	0	0	0	0	0	0	0	0	0	0	0	0	0	0	0	0	0	0	0	0	0	0	1	1	1	1	1	1	1	1	1	1	1	1	1	1
940	838	752	752	680	619	566	520	480	446	415	388	364	343	323	306	291	277	265	253	243	234	225	217	210	204	198	193	188	183	179	175	172	169	166	164	161	159	158	156	155	153	152	152	151	150	150	150	150	150
2	2	2	2	2	2	2	2	2	3	3	3	3	3	3	3	3	3	3	3	3	3	3	3	3	4	4	4	4	4	4	4	4	4	4	4	4	5	5	5	5	5	5	5	5	5	5	5	6	6
9	9	9	9	9	8	8	8	8	8	8	8	8	8	7	7	7	7	7	7	7	7	7	7	7	6	6	6	6	6	6	6	6	6	6	6	6	5	5	5	5	5	5	5	5	5	5	5	5	5
6	6	6	6	5	5	5	5	5	5	4	4	4	4	4	4	3	3	3	3	3	3	3	3	2	2	2	2	2	2	2	2	2	2	2	1	1	1	1	1	1	1	1	1	1	1	1	1	1	1
9	9	9	9	10	10	10	11	11	11	12	12	12	13	13	14	14	14	15	15	16	16	17	18	18	19	19	20	21	21	22	23	24	25	25	26	27	28	29	30	32	33	34	35	37	38	40	41	43	45
1	1	1	1	1	1	1	1	2	2	2	2	2	2	2	2	2	2	2	3	3	3	3	3	3	3	3	3	4	4	4	4	4	4	4	5	5	5	5	5	5	6	6	6	6	6	7	7	7	7
11	11	11	11	11	11	11	10	10	10	10	10	10	10	10	10	10	10	10	10	10	10	10	10	10	10	10	10	10	10	10	10	10	10	11	11	11	11	11	11	12	12	12	12	13	13	13	13	14	14
1334	1487	1668	1668	1885	2147	2469	2868	3373	4025	4886	6058	7710	10144	13950	20393	32646	60675	151798	1030362	9998298	406989	104298	47665	27305	17695	12401	9175	7064	5608	4560	3782	3188	2724	2356	2058	1813	1610	1440	1296	1172	1066	974	894	823	761	705	656	612	573
214	232	253	253	278	306	339	377	422	476	542	622	721	846	1007	1220	1508	1912	2504	3421	4960	7834	14230	33838	180593	2607559	135202	30030	13178	7401	4741	3296	2426	1860	1472	1195	989	833	711	614	536	472	420	375	338	306	278	255	234	216
19	19	19	19	18	18	17	17	17	16	16	16	15	15	15	15	14	14	14	13	13	13	13	12	12	12	12	11	11	11	11	10	10	10	10	10	9	9	9	9	9	8	8	8	8	8	7	7	7	7
9	9	9	9	9	8	8	8	8	8	7	7	7	7	6	6	6	6	6	6	5	5	5	5	5	4	4	4	4	4	4	4	3	3	3	3	3	3	3	3	2	2	2	2	2	2	2	2	2	1
14	14	14	14	13	13	13	13	13	12	12	12	12	12	12	11	11	11	11	11	11	10	10	10	10	10	10	10	9	9	9	9	9	9	9	8	8	8	8	8	8	8	8	8	7	7	7	7	7	7
2	2	2	2	2	2	2	3	3	3	3	3	3	3	3	3	4	4	4	4	4	4	4	5	5	5	5	5	5	5	6	6	6	6	6	7	7	7	7	7	8	8	8	8	8	9	9	9	9	10
0	0	0	0	0	0	0	0	0	0	0	0	0	0	0	0	0	0	0	0	0	0	0	1	1	1	1	1	1	1	1	1	1	1	1	1	1	1	1	1	1	1	1	1	1	1	1	1	1	1
5	5	5	5	5	5	5	6	6	6	6	6	6	6	6	6	6	6	6	6	7	7	7	7	7	7	7	7	7	7	7	8	8	8	8	8	8	8	8	8	9	9	9	9	9	9	9	9	10	10
7	7	7	7	7	7	8	8	8	8	8	8	8	8	8	8	8	9	9	9	9	9	9	9	9	9	10	10	10	10	10	10	10	10	10	11	11	11	11	11	11	11	12	12	12	12	12	12	12	13
0	0	0	0	0	0	0	0	0	0	0	0	0	0	0	0	0	0	0	0	0	0	0	0	0	0	0	0	0	0	0	0	0	0	0	0	1	1	1	1	1	1	1	1	1	1	1	1	1	1
155	167	180	180	194	210	228	248	270	295	324	358	396	440	492	554	627	715	822	956	1123	1338	1620	2000	2530	3300	4483	6433	10002	17661	39508	165885	3607865	296174	50101	20582	11204	7041	4832	3519	2676	2103	1695	1394	1166	990	850	737	645	569
0	0	0	0	0	0	0	0	1	1	1	1	1	1	1	1	1	1	1	1	1	1	1	1	1	1	1	1	1	1	1	2	2	2	2	2	2	2	2	2	2	2	2	2	2	2	3	3	3	3
355	383	414	414	450	491	537	591	653	727	813	916	1040	1192	1380	1618	1923	2324	2867	3627	4740	6458	9324	14647	26363	61514	303676	5001580	291076	60443	26066	14525	9263	6425	4721	3617	2861	2322	1923	1620	1384	1198	1047	924	822	736	664	603	550	504
1	1	1	1	1	1	1	1	1	1	1	1	1	1	1	0	0	0	0	0	0	0	0	0	0	0	0	0	0	0	0	0	0	0	0	0	0	0	0	0	1	1	1	1	1	1	1	1	1	1
4717	3415	2586	2586	2026	1629	1339	1119	949	815	708	620	547	487	436	392	355	322	294	270	248	229	212	196	183	170	159	149	140	131	124	117	110	105	99	94	89	85	81	77	74	71	68	65	62	60	57	55	53	51
4065	4955	6174	6174	7905	10482	14565	21610	35392	68513	188658	2386902	8470489	279430	85310	41272	24333	16046	11376	8486	6574	5242	4278	3558	3006	2573	2227	1947	1717	1525	1364	1227	1110	1009	921	845	777	718	665	618	575	537	503	472	444	418	394	373	353	335
0	0	0	0	0	0	0	0	0	0	0	0	0	0	0	0	0	0	0	0	0	0	0	0	0	0	0	0	0	0	0	0	0	0	1	1	1	1	1	1	1	1	1	1	1	1	1	1	1	1
1	1	1	1	1	1	1	1	1	2	2	2	2	2	2	2	2	2	2	2	2	2	2	3	3	3	3	3	3	3	3	3	3	3	4	4	4	4	4	4	4	4	5	5	5	5	5	5	6	6
103	104	106	106	108	109	111	113	114	116	118	120	122	124	127	129	131	134	136	139	142	145	148	151	154	157	161	164	168	172	176	180	185	189	194	199	204	210	216	222	228	235	242	249	257	265	273	283	292	302
41	42	43	43	44	44	45	46	47	48	49	50	50	51	52	53	54	55	57	58	59	60	61	62	64	65	66	67	69	70	72	73	75	76	78	80	81	83	85	87	89	91	93	95	97	99	102	104	106	109
284	295	307	307	319	332	346	362	378	395	414	434	456	479	505	533	563	597	633	674	718	768	823	885	955	1034	1124	1227	1346	1485	1647	1840	2070	2349	2692	3120	3663	4369	5310	6603	8448	11220	15657	23440	39060	78351	237551	6298529	4587451	218475
196	212	230	230	251	275	303	335	372	416	469	533	612	709	832	989	1197	1479	1873	2451	3345	4841	7628	13794	32494	166625	2573864	141184	30343	13199	7381	4716	3273	2405	1842	1457	1181	977	821	700	604	527	464	411	367	330	298	271	247	226
2	2	2	2	2	2	2	1	1	1	1	1	1	1	1	1	1	1	1	1	1	1	1	0	0	0	0	0	0	0	0	0	0	0	0	0	0	0	0	0	0	0	0	0	0	0	0	0	0	0
1	1	1	1	1	0	0	0	0	0	0	0	0	0	0	0	0	0	0	0	0	0	0	0	0	0	0	0	0	0	0	0	0	0	0	0	1	1	1	1	1	1	1	2	2	2	2	2	2	3
0	0	0	0	0	0	0	0	0	0	0	0	0	0	0	0	0	0	0	0	0	0	0	0	0	0	0	0	1	1	1	1	1	1	1	1	1	1	2	2	2	2	2	2	2	3	3	3	3	3
0	0	0	0	0	0	0	0	0	0	0	0	0	0	0	0	0	0	0	0	0	0	0	0	0	0	0	0	0	0	0	0	0	0	0	0	0	0	0	0	0	0	1	1	1	1	1	1	1	1
1	1	1	1	1	1	1	1	0	0	0	0	0	0	0	0	0	0	0	0	0	0	0	0	0	0	0	0	0	0	0	0	0	0	0	0	0	0	0	0	0	0	0	0	0	0	0	0	0	0
33271	17378	10678	10678	7228	5218	3945	3089	2484	2042	1709	1452	1249	1086	954	844	753	676	611	555	506	464	427	395	366	340	318	297	279	262	247	234	222	210	200	191	182	174	167	160	154	148	143	138	133	129	125	121	117	114
7	6	6	6	6	6	5	5	5	5	5	4	4	4	4	4	3	3	3	3	3	3	2	2	2	2	2	2	2	1	1	1	1	1	1	1	1	1	1	0	0	0	0	0	0	0	0	0	0	0
3	3	3	3	3	3	3	3	3	3	2	2	2	2	2	2	2	2	2	2	2	2	2	2	2	2	2	2	1	1	1	1	1	1	1	1	1	1	1	1	1	1	1	1	1	1	1	1	1	1
15	15	16	16	16	16	16	16	17	17	17	17	17	18	18	18	18	18	19	19	19	19	20	20	20	20	21	21	21	21	22	22	22	23	23	23	23	24	24	24	25	25	25	26	26	26	27	27	27	28
71	70	68	68	67	66	65	63	62	61	60	59	58	57	56	55	54	53	53	52	51	50	49	49	48	47	47	46	45	45	44	44	43	42	42	41	41	40	40	40	39	39	38	38	37	37	37	36	36	36
3	3	3	3	3	3	3	3	3	4	4	4	4	4	4	4	5	5	5	5	5	5	6	6	6	6	6	7	7	7	7	8	8	8	8	8	9	9	9	10	10	10	10	11	11	11	12	12	12	13
6318	8083	10716	10716	14903	22161	36468	71307	201674	3198894	7676764	258710	81965	40215	23907	15862	11304	8475	6597	5288	4339	3629	3085	2658	2318	2042	1816	1628	1470	1336	1222	1123	1038	965	900	843	793	748	709	674	643	614	589	567	547	528	512	498	485	473
2	2	2	2	2	2	2	2	2	2	2	2	2	2	2	2	2	2	2	2	2	2	2	2	3	3	3	3	3	3	3	3	3	3	3	3	3	3	3	3	3	4	4	4	4	4	4	4	4	4
24	23	23	23	22	22	22	21	21	21	20	20	20	19	19	19	18	18	18	17	17	17	17	16	16	16	16	15	15	15	15	14	14	14	14	13	13	13	13	13	12	12	12	12	12	12	11	11	11	11
72	74	75	75	76	78	79	81	82	84	85	87	89	90	92	94	96	98	100	102	104	106	109	111	113	116	118	121	124	126	129	132	135	139	142	145	149	153	157	161	165	169	173	178	183	188	193	198	204	210
1	1	1	1	1	1	1	1	1	1	1	1	0	0	0	0	0	0	0	0	0	0	0	0	0	0	0	0	0	0	0	0	0	0	0	0	0	0	0	0	0	0	0	0	0	0	0	0	0	0
51	52	53	53	54	55	55	56	57	58	59	60	61	62	63	64	65	66	67	68	70	71	72	73	74	76	77	78	80	81	83	84	86	87	89	90	92	94	95	97	99	101	103	105	107	109	111	114	116	118
4	4	4	4	4	4	4	4	4	4	3	3	3	3	3	3	3	3	3	3	3	3	3	3	3	3	3	3	3	3	3	4	4	4	4	4	4	4	4	4	5	5	5	5	5	5	6	6	6	6
4	4	4	4	4	4	4	3	3	3	3	3	3	3	3	3	3	3	3	3	3	3	3	3	3	3	3	2	2	2	2	2	2	2	2	2	2	2	2	2	2	2	2	2	2	2	2	2	2	2
23	23	23	23	24	24	24	25	25	25	26	26	26	27	27	27	28	28	28	29	29	30	30	30	31	31	32	32	33	33	33	34	34	35	35	36	36	37	37	38	38	39	39	40	41	41	42	42	43	44
268	292	319	319	350	386	428	477	534	604	687	789	916	1076	1282	1554	1922	2438	3195	4368	6332	10007	18182	43244	230818	3332843	172803	38377	16836	9453	6052	4207	3094	2371	1875	1519	1256	1056	900	777	677	595	527	470	422	381	346	315	288	265
5	4	4	4	4	4	3	3	3	3	3	3	2	2	2	2	2	2	1	1	1	1	1	1	1	1	1	1	0	0	0	0	0	0	0	0	0	0	0	0	0	0	0	0	0	0	0	0	0	0
2	2	2	2	2	2	2	2	3	3	3	3	3	3	3	4	4	4	4	4	4	5	5	5	5	5	6	6	6	6	6	7	7	7	7	8	8	8	8	9	9	9	10	10	10	10	11	11	11	12
3910	3280	2792	2792	2406	2096	1842	1632	1456	1308	1182	1073	979	897	825	762	706	656	612	572	536	503	474	447	423	400	380	361	344	328	313	300	287	275	265	255	245	236	228	220	213	207	200	194	189	184	179	174	170	166
4	4	4	4	4	4	5	5	5	5	5	5	6	6	6	6	6	7	7	7	7	7	8	8	8	8	9	9	9	9	10	10	10	10	11	11	11	11	12	12	12	13	13	13	14	14	14	15	15	15
15	16	16	16	16	16	16	17	17	17	17	18	18	18	18	18	19	19	19	19	20	20	20	20	21	21	21	21	22	22	22	23	23	23	24	24	24	24	25	25	25	26	26	26	27	27	27	28	28	29
77	78	80	80	81	83	84	86	88	90	92	94	96	98	100	102	104	107	109	111	114	117	119	122	125	128	132	135	138	142	146	149	153	158	162	167	171	176	182	187	193	199	205	212	219	226	234	242	250	259
1067	1228	1429	1429	1683	2012	2447	3043	3884	5130	7091	10443	16907	32048	83906	740159	4712143	166381	46846	22049	12817	8379	5905	4386	3386	2693	2193	1820	1535	1312	1135	991	873	775	693	623	563	511	467	428	393	363	336	312	291	271	254	238	224	211
27	27	27	27	28	28	28	29	29	30	30	30	31	31	32	32	32	33	33	34	34	35	35	36	36	36	37	37	38	39	39	40	40	41	41	42	42	43	44	44	45	45	46	47	47	48	49	50	50	51
35	35	36	36	37	37	38	38	39	40	40	41	42	42	43	44	45	45	46	47	48	48	49	50	51	52	53	54	55	56	57	58	59	60	61	62	64	65	66	68	69	70	72	73	75	76	78	80	81	83
4	4	5	5	5	5	5	5	5	5	5	5	5	6	6	6	6	6	6	6	6	6	7	7	7	7	7	7	7	7	8	8	8	8	8	8	9	9	9	9	9	9	10	10	10	10	10	10	11	11
2	2	2	2	2	1	1	1	1	1	1	1	1	1	1	1	1	1	1	1	1	1	1	1	1	0	0	0	0	0	0	0	0	0	0	0	0	0	0	0	0	0	0	0	0	0	0	0	0	0
8	8	8	8	8	7	7	7	7	7	7	6	6	6	6	6	6	5	5	5	5	5	5	5	4	4	4	4	4	4	4	4	3	3	3	3	3	3	3	3	3	3	2	2	2	2	2	2	2	2
1	1	1	1	1	1	1	1	1	1	1	1	1	1	1	2	2	2	2	2	2	2	2	2	2	2	2	2	2	2	2	2	2	2	2	3	3	3	3	3	3	3	3	3	3	3	3	3	3	4
8	8	9	9	9	9	9	9	9	9	9	9	10	10	10	10	10	10	10	10	11	11	11	11	11	11	11	12	12	12	12	12	12	12	13	13	13	13	13	13	14	14	14	14	14	14	15	15	15	15
56	55	54	54	53	52	51	50	49	48	48	47	46	45	44	44	43	42	42	41	40	40	39	38	38	37	37	36	35	35	34	34	33	33	32	32	31	31	30	30	29	29	29	28	28	27	27	26	26	26
2	2	2	2	2	3	3	3	3	3	3	3	3	3	3	3	3	3	4	4	4	4	4	4	4	4	4	4	4	5	5	5	5	5	5	5	5	5	6	6	6	6	6	6	6	7	7	7	7	7
0	0	0	0	0	0	0	0	0	0	0	0	0	0	0	0	0	0	0	0	0	0	0	0	0	0	0	0	0	0	1	1	1	1	1	1	1	1	1	1	1	1	1	1	1	1	1	1	1	1
0	0	0	0	0	0	0	0	0	1	1	1	1	1	1	1	1	1	1	1	1	1	1	1	1	1	1	1	2	2	2	2	2	2	2	2	2	2	2	2	2	3	3	3	3	3	3	3	3	3
31	30	29	29	28	27	26	25	24	23	23	22	21	21	20	19	19	18	18	17	17	17	16	16	15	15	15	14	14	14	14	13	13	13	13	13	12	12	12	12	12	12	12	12	11	11	11	11	11	11
60	61	62	62	63	64	65	66	67	69	70	71	72	74	75	76	78	79	81	82	84	85	87	89	90	92	94	96	98	100	102	104	106	109	111	114	116	119	121	124	127	130	133	136	140	143	147	150	154	158
5	5	5	5	6	6	6	6	6	6	6	7	7	7	7	7	7	7	8	8	8	8	8	8	9	9	9	9	9	9	10	10	10	10	10	11	11	11	11	11	12	12	12	12	13	13	13	13	14	14
0	0	0	0	0	0	0	0	0	0	0	0	0	0	0	0	0	0	0	1	1	1	1	1	1	1	1	1	2	2	2	2	2	2	2	3	3	3	3	3	4	4	4	4	4	5	5	5	5	6
27	27	28	28	28	28	29	29	30	30	30	31	31	32	32	33	33	34	34	35	35	36	36	37	37	38	38	39	39	40	41	41	42	43	43	44	45	45	46	47	48	48	49	50	51	52	52	53	54	55
8133411	2747610	195119	195119	69947	35954	21899	14742	10604	7997	6248	5018	4120	3445	2925	2515	2187	1920	1699	1516	1361	1229	1117	1019	935	861	795	738	687	641	600	564	531	501	473	449	426	406	387	370	354	339	325	313	301	291	281	272	263	255
2	2	2	2	2	1	1	1	1	1	1	1	1	1	0	0	0	0	0	0	0	0	0	0	0	0	0	0	0	0	0	0	0	0	0	0	0	0	0	1	1	1	1	1	1	1	1	2	2	2
7	7	7	7	6	6	6	6	6	6	6	6	6	5	5	5	5	5	5	5	5	5	5	5	4	4	4	4	4	4	4	4	4	4	4	4	4	4	4	4	3	3	3	3	3	3	3	3	3	3
11	11	11	11	11	12	12	12	12	13	13	13	13	14	14	14	15	15	15	16	16	16	17	17	17	18	18	19	19	19	20	20	21	21	22	22	23	23	24	24	25	25	26	26	27	28	28	29	29	30
1	1	1	1	1	1	1	1	1	1	1	2	2	2	2	2	2	2	2	2	2	2	2	2	3	3	3	3	3	3	3	3	3	3	4	4	4	4	4	4	4	4	5	5	5	5	5	5	6	6
195	210	227	227	246	267	291	318	350	386	428	477	536	605	689	792	919	1079	1285	1555	1921	2432	3177	4325	6233	9754	17427	39968	184068	3416399	225786	43484	18399	10154	6435	4441	3249	2479	1954	1579	1302	1092	929	799	695	610	539	480	430	387
17	17	17	17	18	18	18	18	19	19	19	20	20	20	20	21	21	21	22	22	22	23	23	23	24	24	24	25	25	26	26	26	27	27	28	28	28	29	29	30	30	31	31	32	32	33	33	34	34	35
27	27	28	28	28	28	29	29	30	30	30	31	31	32	32	33	33	34	34	35	35	36	36	37	37	38	38	39	39	40	41	41	42	43	43	44	45	45	46	47	47	48	49	50	51	51	52	53	54	55
3	3	2	2	2	2	2	2	2	2	1	1	1	1	1	1	1	1	1	1	1	0	0	0	0	0	0	0	0	0	0	0	0	0	0	0	0	0	1	1	1	1	1	1	1	1	1	1	1	2
3	3	3	3	3	3	3	3	3	3	3	3	3	3	3	4	4	4	4	4	4	4	4	4	4	4	4	4	4	4	5	5	5	5	5	5	5	5	5	5	6	6	6	6	6	6	6	6	7	7
3	3	3	3	2	2	2	2	2	2	2	2	2	2	2	2	2	2	1	1	1	1	1	1	1	1	1	1	1	1	1	1	1	1	1	1	1	0	0	0	0	0	0	0	0	0	0	0	0	0
9	10	10	10	10	10	10	11	11	11	11	12	12	12	12	13	13	13	13	14	14	14	15	15	15	15	16	16	16	17	17	17	18	18	19	19	19	20	20	21	21	21	22	22	23	23	24	24	25	25
23	22	22	22	22	21	21	21	20	20	20	20	19	19	19	18	18	18	18	17	17	17	17	17	16	16	16	16	15	15	15	15	15	14	14	14	14	14	13	13	13	13	13	13	12	12	12	12	12	12
0	0	0	0	0	0	0	0	0	0	0	0	0	0	0	0	0	0	0	0	0	0	0	0	0	0	1	1	1	1	1	1	1	1	1	1	1	1	1	1	1	1	2	2	2	2	2	2	2	2
1	1	0	0	0	0	0	0	0	0	0	0	0	0	0	0	0	0	0	0	0	0	0	0	0	0	1	1	1	1	1	1	1	1	1	1	1	1	1	1	1	2	2	2	2	2	2	2	2	2
35	34	33	33	33	32	31	31	30	30	29	29	28	28	27	27	26	26	25	25	25	24	24	24	23	23	23	22	22	22	21	21	21	21	20	20	20	20	20	19	19	19	19	19	19	18	18	18	18	18
5	5	5	5	6	6	6	6	6	6	6	7	7	7	7	7	7	8	8	8	8	8	9	9	9	9	9	10	10	10	10	10	11	11	11	11	12	12	12	12	13	13	13	13	14	14	14	15	15	15
3	3	3	3	3	3	3	3	3	2	2	2	2	2	2	2	2	2	2	2	2	2	2	2	2	2	2	1	1	1	1	1	1	1	1	1	1	1	1	1	1	1	1	1	1	1	1	1	1	1
0	0	0	0	0	0	0	0	0	0	0	0	0	0	0	0	0	0	0	0	0	0	0	0	0	0	0	0	0	0	0	0	0	0	0	0	0	0	0	0	0	0	0	0	0	0	0	0	0	1
7	7	7	7	7	7	7	8	8	8	8	8	8	8	9	9	9	9	9	9	9	10	10	10	10	10	10	11	11	11	11	11	12	12	12	12	12	12	13	13	13	13	14	14	14	14	14	15	15	15
220	240	263	263	290	322	359	402	455	518	595	690	811	967	1172	1451	1842	2416	3308	4804	7611	13891	33358	185743	2498102	122751	28126	12443	7014	4501	3132	2306	1768	1399	1134	938	789	672	580	505	444	394	351	315	284	258	235	215	197	182
19	19	19	19	19	20	20	20	20	21	21	21	21	22	22	22	23	23	23	23	24	24	24	25	25	25	26	26	26	27	27	27	28	28	29	29	29	30	30	31	31	31	32	32	33	33	34	34	35	35
0	0	0	0	0	0	0	0	0	0	0	0	0	0	0	0	0	0	0	0	0	1	1	1	1	1	1	1	1	1	1	1	1	2	2	2	2	2	2	2	2	2	3	3	3	3	3	3	3	3
6	7	7	7	7	7	7	7	8	8	8	8	8	8	9	9	9	9	9	10	10	10	10	10	11	11	11	11	12	12	12	12	13	13	13	13	14	14	14	14	15	15	15	16	16	16	17	17	17	18
15	15	15	15	15	16	16	16	16	16	17	17	17	17	18	18	18	18	18	19	19	19	19	20	20	20	21	21	21	21	22	22	22	23	23	23	23	24	24	24	25	25	25	26	26	27	27	27	28	28
1	1	1	1	1	1	1	1	1	1	1	0	0	0	0	0	0	0	0	0	0	0	0	0	0	0	0	0	0	0	0	0	0	0	0	0	0	0	0	0	0	0	0	0	0	0	0	0	0	0
7	7	7	7	7	7	8	8	8	8	8	8	8	8	8	8	9	9	9	9	9	9	9	9	9	9	10	10	10	10	10	10	10	10	11	11	11	11	11	11	11	11	12	12	12	12	12	12	12	13
6	6	6	6	6	7	7	7	7	8	8	8	8	9	9	9	9	10	10	10	10	11	11	11	12	12	12	13	13	14	14	14	15	15	16	16	17	17	18	18	19	19	20	20	21	22	22	23	24	24
4	4	4	4	4	5	5	5	5	5	5	5	5	6	6	6	6	6	6	6	7	7	7	7	7	7	8	8	8	8	8	8	9	9	9	9	9	10	10	10	10	10	11	11	11	11	12	12	12	12
182583	67193	34894	34894	21364	14422	10389	7839	6124	4915	4031	3366	2852	2447	2122	1858	1639	1457	1304	1173	1061	963	879	805	740	682	631	585	544	507	473	443	415	390	367	346	326	309	292	277	263	249	237	226	215	205	196	187	179	171
6	6	6	6	6	6	7	7	7	7	7	7	7	8	8	8	8	8	8	9	9	9	9	9	9	10	10	10	10	10	11	11	11	11	12	12	12	12	12	13	13	13	13	14	14	14	15	15	15	15
31	31	32	32	32	32	33	33	34	34	35	35	36	36	37	38	38	39	39	40	40	41	42	42	43	44	44	45	46	47	47	48	49	50	50	51	52	53	54	55	56	56	57	58	59	60	62	63	64	65
236	223	212	212	202	192	183	174	166	158	151	144	138	132	126	121	116	111	107	102	98	94	91	87	84	81	78	75	72	69	67	64	62	60	58	56	54	52	50	49	47	46	44	43	41	40	39	38	36	35
31	31	31	31	32	32	33	33	34	34	34	35	35	36	36	37	37	38	38	39	39	40	40	41	42	42	43	43	44	45	45	46	46	47	48	48	49	50	50	51	52	53	53	54	55	56	56	57	58	59
32	33	33	33	34	34	35	35	36	36	37	37	38	38	39	39	40	40	41	41	42	42	43	44	44	45	46	46	47	47	48	49	50	50	51	52	52	53	54	55	56	56	57	58	59	60	61	62	63	64
1	1	1	1	1	1	1	1	1	1	1	1	1	1	1	1	1	1	0	0	0	0	0	0	0	0	0	0	0	0	0	0	0	0	0	0	0	0	0	0	0	0	0	0	0	0	0	0	0	0
24	24	24	24	25	25	26	26	26	27	27	27	28	28	29	29	30	30	30	31	31	32	32	33	33	34	34	35	36	36	37	37	38	39	39	40	40	41	42	43	43	44	45	45	46	47	48	49	50	51
0	0	0	0	0	0	0	0	0	0	0	0	0	0	0	0	0	0	0	0	0	0	0	0	0	0	0	0	0	0	0	0	0	0	0	0	0	0	0	0	0	0	0	0	0	0	1	1	1	1
7	7	7	7	6	6	6	6	5	5	5	5	4	4	4	4	4	3	3	3	3	3	3	2	2	2	2	2	2	2	2	1	1	1	1	1	1	1	1	1	1	1	0	0	0	0	0	0	0	0
13	13	13	13	13	14	14	14	14	15	15	15	15	16	16	16	16	17	17	17	17	18	18	18	19	19	19	19	20	20	20	21	21	21	22	22	22	23	23	24	24	24	25	25	26	26	26	27	27	28
5	5	5	5	6	6	6	6	6	6	6	6	7	7	7	7	7	7	7	7	8	8	8	8	8	8	8	9	9	9	9	9	9	10	10	10	10	10	10	11	11	11	11	11	12	12	12	12	12	13
354	382	413	413	449	489	536	590	652	725	811	914	1038	1190	1378	1615	1920	2322	2864	3624	4736	6454	9318	14638	26351	61486	303544	4999420	290948	60415	26054	14516	9257	6420	4717	3613	2858	2319	1920	1617	1382	1195	1044	921	819	734	661	600	547	501
572	523	480	480	442	409	380	353	330	309	290	273	257	243	230	218	208	198	189	180	172	165	159	152	147	141	136	132	128	124	120	116	113	110	107	104	102	99	97	95	93	91	89	88	86	85	83	82	81	80
2	2	2	2	2	2	3	3	3	3	3	3	3	3	4	4	4	4	4	4	4	5	5	5	5	5	5	6	6	6	6	6	7	7	7	7	7	8	8	8	8	9	9	9	9	10	10	10	11	11
17	17	16	16	16	16	16	15	15	15	15	14	14	14	14	14	13	13	13	13	13	12	12	12	12	12	11	11	11	11	11	11	10	10	10	10	10	10	9	9	9	9	9	9	9	8	8	8	8	8
19	19	19	19	19	20	20	20	20	21	21	21	21	22	22	22	23	23	23	24	24	24	25	25	25	26	26	26	27	27	27	28	28	29	29	29	30	30	31	31	32	32	32	33	33	34	34	35	35	36
128	132	136	136	140	144	148	153	158	163	168	174	180	186	192	199	207	214	222	231	240	250	261	272	284	296	310	325	340	357	376	395	417	440	466	494	524	558	595	636	682	733	790	854	927	1010	1105	1214	1341	1490
15	15	15	15	16	16	16	16	17	17	17	17	18	18	18	18	19	19	19	20	20	20	20	21	21	21	22	22	22	23	23	23	24	24	25	25	25	26	26	27	27	27	28	28	29	29	30	30	31	31
2	2	2	2	2	2	2	2	2	2	2	2	2	2	3	3	3	3	3	3	3	3	3	3	3	3	3	3	3	4	4	4	4	4	4	4	4	4	4	4	4	4	5	5	5	5	5	5	5	5
13	13	13	13	13	14	14	14	14	15	15	15	15	15	16	16	16	17	17	17	17	18	18	18	19	19	19	19	20	20	20	21	21	22	22	22	23	23	23	24	24	25	25	25	26	26	27	27	28	28
6	6	6	6	5	5	5	5	5	5	5	5	5	5	5	5	5	5	5	5	5	6	6	6	6	6	6	6	6	7	7	7	7	7	8	8	8	8	9	9	9	9	10	10	10	11	11	12	12	12
15	15	15	15	16	16	16	16	16	17	17	17	17	18	18	18	18	18	19	19	19	19	20	20	20	20	21	21	21	21	22	22	22	22	23	23	23	24	24	24	25	25	25	26	26	26	26	27	27	28
0	0	0	0	0	0	0	0	0	1	1	1	1	1	1	1	1	1	1	1	1	1	1	1	1	1	1	1	1	1	1	2	2	2	2	2	2	2	2	2	2	2	2	2	2	3	3	3	3	3
14	14	13	13	13	12	12	12	11	11	11	11	10	10	10	9	9	9	9	8	8	8	8	8	7	7	7	7	7	6	6	6	6	6	6	5	5	5	5	5	5	5	5	4	4	4	4	4	4	4
32	31	31	31	30	30	30	29	29	28	28	27	27	27	26	26	25	25	25	24	24	24	23	23	23	22	22	22	21	21	21	20	20	20	20	19	19	19	18	18	18	18	17	17	17	17	16	16	16	16
1616	1445	1300	1300	1177	1070	978	898	828	766	711	663	619	580	545	513	484	458	435	413	393	375	358	343	329	316	304	293	283	273	264	256	249	242	235	229	223	218	213	209	205	201	197	194	191	188	186	183	181	179
1	1	0	0	0	0	0	0	0	0	0	0	0	0	0	0	0	0	0	0	0	0	0	0	0	0	0	0	0	0	0	0	0	0	0	0	0	0	0	0	0	0	0	0	0	0	0	0	0	0
47	47	48	48	49	50	51	51	52	53	54	55	56	57	58	59	60	61	62	63	64	65	66	67	68	70	71	72	74	75	76	78	79	81	82	84	86	87	89	91	93	94	96	98	100	103	105	107	109	112
1	1	1	1	1	1	1	1	1	1	1	1	1	1	1	1	1	1	1	1	1	1	1	1	1	1	1	1	1	1	1	1	1	1	1	1	1	1	1	1	1	2	2	2	2	2	2	2	2	2
6	6	6	6	6	5	5	5	5	5	5	5	5	5	5	5	5	5	5	5	5	5	5	5	5	5	5	5	5	5	5	5	5	5	5	5	5	5	5	5	5	6	6	6	6	6	6	6	6	6
3	3	3	3	3	2	2	2	2	2	2	2	1	1	1	1	1	1	1	1	1	1	1	0	0	0	0	0	0	0	0	0	0	0	0	0	0	0	0	0	1	1	1	1	1	1	1	1	1	1
1	1	1	1	1	1	1	1	1	1	1	1	1	1	1	1	1	1	1	1	1	1	1	1	1	1	1	1	1	1	2	2	2	2	2	2	2	2	2	2	2	2	2	2	2	2	3	3	3	3
13	13	13	13	13	13	14	14	14	14	14	15	15	15	15	16	16	16	16	17	17	17	17	18	18	18	18	19	19	19	19	20	20	20	21	21	21	21	22	22	22	23	23	23	24	24	24	25	25	25
0	0	0	0	0	0	0	0	0	0	0	0	0	0	0	0	0	0	0	0	0	0	0	0	0	0	0	0	0	0	0	0	0	0	0	0	0	0	0	0	0	0	0	0	0	0	0	0	0	0
0	0	0	0	0	0	0	0	1	1	1	1	1	1	1	1	1	1	1	1	1	1	1	1	1	1	1	1	1	1	1	1	1	1	1	1	1	1	1	1	1	1	2	2	2	2	2	2	2	2
0	0	0	0	0	0	0	0	0	0	0	0	0	0	0	0	0	0	0	0	0	0	0	0	0	0	0	0	0	0	0	0	0	0	0	0	0	0	0	0	0	0	0	0	1	1	1	1	1	1
0	0	0	0	0	0	0	0	0	0	0	0	0	0	0	0	0	0	0	0	0	0	0	0	0	0	0	0	0	0	0	0	1	1	1	1	1	1	1	1	1	1	1	1	1	1	1	1	2	2
3	3	3	3	3	3	3	3	2	2	2	2	2	2	2	2	2	2	2	2	2	2	1	1	1	1	1	1	1	1	1	1	1	1	1	1	1	1	1	1	1	1	1	1	1	1	1	0	0	0
0	0	0	0	0	0	0	0	0	0	0	0	0	0	0	0	0	0	0	0	0	1	1	1	1	1	1	1	1	1	1	1	2	2	2	2	2	2	2	3	3	3	3	4	4	4	4	5	5	5
4	4	4	4	4	4	3	3	3	3	3	3	3	3	2	2	2	2	2	2	2	2	2	2	2	2	2	2	2	2	2	2	2	2	2	2	2	3	3	3	3	3	3	3	3	4	4	4	4	4
36	36	35	35	34	34	33	32	32	31	31	30	29	29	28	28	27	27	27	26	26	25	25	24	24	24	23	23	22	22	22	21	21	21	20	20	20	19	19	19	19	18	18	18	17	17	17	17	16	16
69	71	72	72	73	74	75	77	78	79	81	82	83	85	86	88	90	91	93	95	96	98	100	102	104	106	108	110	112	114	117	119	122	124	127	129	132	135	138	141	144	148	151	155	158	162	166	170	175	179
1	1	1	1	1	2	2	2	2	2	2	2	2	2	2	2	2	2	2	2	2	2	2	2	2	2	3	3	3	3	3	3	3	3	3	3	3	3	3	3	3	4	4	4	4	4	4	4	4	4
9	9	10	10	10	10	10	10	11	11	11	11	11	11	12	12	12	12	12	13	13	13	13	13	14	14	14	14	15	15	15	15	16	16	16	16	17	17	17	17	18	18	18	18	19	19	19	20	20	20
0	0	1	1	1	1	1	1	1	1	1	1	1	1	1	1	1	2	2	2	2	2	2	2	2	2	3	3	3	3	3	3	3	3	4	4	4	4	4	4	5	5	5	5	5	5	6	6	6	6
34	34	35	35	35	36	36	37	37	38	38	38	39	39	40	40	41	42	42	43	43	44	44	45	45	46	47	47	48	48	49	50	50	51	52	52	53	54	55	55	56	57	58	58	59	60	61	62	62	63
73	74	75	75	77	78	79	81	82	84	86	87	89	91	93	94	96	98	100	102	104	107	109	111	114	116	119	121	124	127	130	133	136	139	142	146	149	153	157	161	165	169	173	178	183	188	193	198	204	210
27	28	28	28	29	30	31	32	33	34	34	35	36	38	39	40	41	42	43	45	46	47	49	50	52	54	55	57	59	61	63	65	68	70	73	75	78	81	84	87	91	94	98	102	106	111	116	121	127	133
9789	19731	60266	60266	1637490	1093314	54116	18578	9385	5660	3785	2709	2035	1584	1268	1038	865	732	627	543	475	419	372	333	300	271	246	224	205	189	174	161	149	139	129	121	113	106	100	94	89	84	79	75	71	68	64	61	58	56
17	16	16	16	15	15	14	14	13	13	13	12	12	12	11	11	10	10	10	9	9	9	9	8	8	8	7	7	7	7	6	6	6	6	5	5	5	5	5	4	4	4	4	4	4	3	3	3	3	3
194	201	208	208	216	224	233	242	252	263	274	286	299	313	327	343	360	379	399	421	445	471	499	530	564	602	644	691	743	801	867	942	1028	1126	1239	1371	1526	1710	1930	2197	2524	2932	3450	4121	5013	6234	7968	10554	14653	21736
0	0	0	0	0	0	0	0	0	0	0	0	0	0	0	0	0	0	0	0	0	0	0	0	0	0	0	0	0	0	0	0	0	0	0	0	0	0	0	0	0	0	0	0	0	0	0	0	0	0
6	6	5	5	5	5	5	4	4	4	4	4	3	3	3	3	3	2	2	2	2	2	2	1	1	1	1	1	1	1	1	0	0	0	0	0	0	0	0	0	0	0	0	0	0	0	0	0	0	0
14	14	14	14	14	14	15	15	15	15	16	16	16	16	17	17	17	18	18	18	18	19	19	19	20	20	20	21	21	21	21	22	22	23	23	23	24	24	24	25	25	26	26	26	27	27	28	28	29	29
0	0	0	0	0	0	0	0	0	0	0	0	0	0	0	0	0	0	0	0	0	0	0	0	0	0	0	1	1	1	1	1	1	1	1	1	1	1	1	1	2	2	2	2	2	2	2	3	3	3
9	9	9	9	9	9	9	9	10	10	10	10	10	10	10	10	11	11	11	11	11	11	11	11	12	12	12	12	12	12	13	13	13	13	13	13	14	14	14	14	14	14	15	15	15	15	15	16	16	16
9	9	9	9	10	10	10	10	10	11	11	11	11	11	11	12	12	12	12	12	13	13	13	13	13	14	14	14	14	15	15	15	15	16	16	16	16	17	17	17	18	18	18	18	19	19	19	20	20	20
5	5	5	5	5	5	6	6	6	6	6	7	7	7	7	7	8	8	8	8	8	9	9	9	9	10	10	10	10	11	11	11	12	12	12	13	13	13	13	14	14	15	15	15	16	16	16	17	17	18
464	438	414	414	392	372	353	336	321	306	293	281	269	259	249	240	231	223	216	209	202	196	190	185	180	175	171	166	162	159	155	152	149	146	143	141	138	136	134	132	130	128	126	125	123	122	121	119	118	117
7	7	6	6	6	6	6	5	5	5	5	5	4	4	4	4	4	3	3	3	3	3	3	2	2	2	2	2	2	2	2	1	1	1	1	1	1	1	1	1	1	1	0	0	0	0	0	0	0	0
20	20	21	21	21	21	22	22	23	23	23	24	24	25	25	26	26	27	27	28	28	29	29	30	30	31	32	32	33	33	34	35	35	36	37	38	38	39	40	41	42	42	43	44	45	46	47	48	49	50
95	97	99	99	102	104	106	109	111	114	117	120	123	126	129	133	136	140	144	148	152	156	161	165	170	175	181	187	193	199	206	213	220	228	236	245	254	264	274	285	297	310	323	338	353	370	388	408	429	452
6	6	6	6	6	6	6	6	6	6	6	6	6	6	6	7	7	7	7	7	7	7	7	7	7	7	8	8	8	8	8	8	8	8	9	9	9	9	9	9	9	10	10	10	10	10	10	11	11	11
7	7	7	7	7	7	7	7	7	7	8	8	8	8	8	8	8	8	9	9	9	9	9	9	9	10	10	10	10	10	10	10	11	11	11	11	11	11	11	12	12	12	12	12	13	13	13	13	13	13
37	38	38	38	39	39	40	41	41	42	42	43	43	44	45	45	46	47	47	48	49	49	50	51	52	52	53	54	55	56	56	57	58	59	60	61	62	63	64	65	66	67	68	69	70	72	73	74	75	76
266910	7925817	3287787	3287787	207751	73448	37546	22802	15323	11009	8296	6478	5202	4271	3571	3032	2608	2268	1992	1764	1575	1415	1279	1163	1062	975	899	832	773	720	673	631	594	560	529	502	476	454	433	413	396	380	365	352	339	327	317	307	298	290
177	165	155	155	146	137	129	122	115	109	103	97	92	87	83	79	75	71	67	64	61	58	55	52	50	48	45	43	41	39	38	36	34	33	31	30	28	27	26	25	24	23	21	21	20	19	18	17	16	16
27	26	26	26	25	25	24	24	24	23	23	23	22	22	21	21	21	21	20	20	20	19	19	19	19	18	18	18	18	17	17	17	17	16	16	16	16	16	16	15	15	15	15	15	15	14	14	14	14	14
17	17	17	17	18	18	18	18	19	19	19	19	20	20	20	20	21	21	21	22	22	22	23	23	23	24	24	24	25	25	25	26	26	27	27	28	28	28	29	29	30	30	31	31	32	32	33	33	34	34
20	21	21	21	21	22	22	22	22	23	23	23	24	24	24	25	25	25	26	26	26	27	27	27	28	28	29	29	29	30	30	31	31	31	32	32	33	33	34	34	35	35	36	36	37	37	38	38	39	40
143	148	154	154	159	166	172	179	186	194	202	211	221	231	241	253	265	278	292	308	324	342	362	383	406	431	459	489	522	559	600	646	697	754	819	893	977	1073	1185	1315	1467	1648	1864	2126	2448	2848	3356	4012	4882	6071
3	3	3	3	3	3	3	3	3	3	3	2	2	2	2	2	2	2	2	2	2	2	2	2	2	2	1	1	1	1	1	1	1	1	1	1	1	1	1	1	1	1	1	1	1	1	1	1	1	0
7	7	7	7	7	7	7	7	7	8	8	8	8	8	8	8	8	8	8	9	9	9	9	9	9	9	9	10	10	10	10	10	10	10	10	11	11	11	11	11	11	11	12	12	12	12	12	12	12	13
5	5	5	5	5	5	5	5	5	5	5	6	6	6	6	6	6	6	6	6	7	7	7	7	7	7	7	7	8	8	8	8	8	8	8	9	9	9	9	9	9	10	10	10	10	10	10	11	11	11
496	482	470	470	459	449	440	433	426	421	416	413	410	408	407	407	408	409	411	414	418	423	428	435	442	450	460	470	482	495	510	526	543	563	584	608	634	663	695	731	771	815	865	921	985	1057	1139	1233	1341	1468
14	14	15	15	15	15	15	15	16	16	16	16	16	17	17	17	17	18	18	18	18	18	19	19	19	19	20	20	20	20	21	21	21	22	22	22	22	23	23	23	24	24	24	25	25	25	26	26	26	27
0	0	0	0	0	0	0	0	0	0	0	1	1	1	1	1	1	1	1	1	1	1	1	1	1	1	1	1	1	1	1	1	1	1	1	1	1	1	1	1	1	1	1	1	2	2	2	2	2	2
0	0	0	0	0	0	0	0	1	1	1	1	1	1	1	1	1	1	1	1	1	1	1	1	1	1	2	2	2	2	2	2	2	2	2	2	2	3	3	3	3	3	3	3	3	3	4	4	4	4
551	609	677	677	756	850	962	1098	1264	1470	1731	2067	2510	3113	3960	5207	7150	10424	16608	30593	74970	458039	5281669	234967	57069	25661	14578	9397	6559	4837	3713	2940	2385	1973	1659	1414	1219	1062	933	826	736	660	595	539	491	449	412	379	350	324
0	0	0	0	0	0	0	0	0	0	0	0	1	1	1	1	1	1	1	1	1	1	1	1	1	1	1	1	2	2	2	2	2	2	2	2	2	2	2	2	3	3	3	3	3	3	3	3	3	4
62	61	59	59	58	57	55	54	53	52	51	50	49	48	47	46	45	44	43	42	41	40	40	39	38	37	36	36	35	34	34	33	32	32	31	31	30	30	29	28	28	27	27	26	26	26	25	25	24	24
34	35	35	35	36	36	37	37	38	38	39	39	40	40	41	41	42	43	43	44	44	45	46	46	47	48	48	49	50	50	51	52	53	53	54	55	56	57	58	58	59	60	61	62	63	64	65	66	67	68
0	0	0	0	0	0	0	0	0	0	0	0	0	0	0	0	0	0	0	0	0	0	0	1	1	1	1	1	1	1	1	1	1	1	1	1	1	1	1	1	1	1	1	1	1	1	1	1	1	1
29	29	30	30	30	30	31	31	32	32	32	33	33	34	34	34	35	35	36	36	37	37	38	38	39	39	40	40	41	41	42	42	43	43	44	45	45	46	46	47	48	48	49	49	50	51	51	52	53	54
22	22	23	23	23	23	24	24	24	24	25	25	25	26	26	26	27	27	27	28	28	28	29	29	29	30	30	31	31	31	32	32	33	33	33	34	34	35	35	36	36	36	37	37	38	38	39	39	40	40
12	12	12	12	12	13	13	13	13	13	13	14	14	14	14	14	15	15	15	15	16	16	16	16	16	17	17	17	17	18	18	18	18	19	19	19	19	20	20	20	21	21	21	21	22	22	22	23	23	23
1	1	1	1	1	1	1	1	1	1	1	1	1	1	1	1	1	1	1	1	2	2	2	2	2	2	2	2	2	2	2	2	2	2	2	2	2	2	2	2	3	3	3	3	3	3	3	3	3	3
7	7	7	7	7	7	7	7	7	7	7	7	7	7	7	8	8	8	8	8	8	8	8	8	9	9	9	9	9	9	9	10	10	10	10	10	10	10	11	11	11	11	11	12	12	12	12	12	13	13
10	10	10	10	10	11	11	11	11	11	11	12	12	12	12	12	13	13	13	13	13	14	14	14	14	14	15	15	15	15	15	16	16	16	16	17	17	17	17	18	18	18	18	19	19	19	19	20	20	20
513	568	631	631	705	793	898	1025	1180	1373	1617	1932	2347	2912	3706	4874	6694	9761	15555	28658	70235	429137	4948454	220138	53463	24037	13653	8798	6140	4526	3473	2749	2228	1842	1547	1318	1136	988	867	767	683	612	551	499	453	414	379	348	321	296
277	304	335	335	371	413	462	520	589	673	776	904	1065	1272	1546	1917	2439	3203	4390	6384	10125	18490	44428	247459	3328345	163532	37457	16561	9328	5980	4157	3056	2338	1846	1493	1232	1033	878	755	656	574	507	450	402	361	326	295	268	245	224
16	16	17	17	17	17	17	18	18	18	18	18	19	19	19	19	20	20	20	20	21	21	21	21	22	22	22	22	23	23	23	24	24	24	24	25	25	25	26	26	26	27	27	27	28	28	29	29	29	30
10	10	10	10	11	11	11	11	11	12	12	12	12	12	13	13	13	13	13	14	14	14	14	15	15	15	15	15	16	16	16	16	17	17	17	18	18	18	18	19	19	19	20	20	20	20	21	21	21	22
61143	22505	11690	11690	7160	4835	3484	2630	2056	1651	1355	1133	960	825	716	627	554	493	442	398	360	328	299	274	253	233	216	201	187	174	163	153	144	135	127	120	114	108	102	97	92	88	83	80	76	73	69	66	64	61
3	3	3	3	3	3	3	3	3	3	3	3	3	3	4	4	4	4	4	4	4	4	4	4	4	5	5	5	5	5	5	5	5	5	6	6	6	6	6	6	6	6	7	7	7	7	7	7	7	7
2	2	2	2	2	2	2	2	2	2	2	2	2	1	1	1	1	1	1	1	1	1	1	1	1	1	1	1	1	1	0	0	0	0	0	0	0	0	0	0	0	0	0	0	0	0	0	0	0	0
16	16	15	15	15	14	14	14	13	13	12	12	11	11	11	10	10	10	9	9	9	8	8	8	7	7	7	6	6	6	6	5	5	5	5	4	4	4	4	4	3	3	3	3	3	2	2	2	2	2
4	4	4	4	3	3	3	3	3	3	3	3	3	3	2	2	2	2	2	2	2	2	2	2	2	2	2	2	1	1	1	1	1	1	1	1	1	1	1	1	1	1	1	1	1	1	1	1	1	0
12	11	11	11	11	10	10	10	10	9	9	9	9	8	8	8	8	8	7	7	7	7	7	6	6	6	6	6	5	5	5	5	5	5	4	4	4	4	4	4	4	4	3	3	3	3	3	3	3	3
14	14	14	14	15	15	15	15	16	16	16	16	17	17	17	18	18	18	18	19	19	19	20	20	20	21	21	21	22	22	23	23	23	24	24	24	25	25	26	26	27	27	27	28	28	29	29	30	30	31
0	0	0	0	0	0	1	1	1	1	1	1	1	1	1	1	1	1	1	1	1	1	1	1	1	1	1	1	1	1	1	1	1	1	1	1	1	1	1	1	1	2	2	2	2	2	2	2	2	2
12	13	13	13	13	13	13	14	14	14	14	14	15	15	15	15	15	16	16	16	16	17	17	17	17	17	18	18	18	18	19	19	19	20	20	20	20	21	21	21	21	22	22	22	23	23	23	24	24	24
14	14	14	14	13	13	13	13	12	12	12	12	11	11	11	11	11	10	10	10	10	10	10	9	9	9	9	9	9	8	8	8	8	8	8	8	8	8	7	7	7	7	7	7	7	7	7	7	7	7
11	11	12	12	12	12	12	13	13	13	13	14	14	14	14	15	15	15	15	16	16	16	17	17	17	18	18	18	19	19	20	20	20	21	21	22	22	23	23	23	24	24	25	25	26	27	27	28	28	29
2	2	2	2	2	2	2	2	3	3	3	3	3	3	3	3	3	3	3	3	3	3	3	4	4	4	4	4	4	4	4	4	4	4	4	5	5	5	5	5	5	5	5	5	5	6	6	6	6	6
1975	2370	2894	2894	3611	4629	6142	8535	12654	20683	39854	108362	1238921	5197648	172548	51657	24808	14562	9571	6766	5033	3889	3093	2516	2086	1756	1498	1292	1125	988	874	778	696	626	566	514	468	428	392	361	333	307	285	264	246	229	214	200	187	175
4284	3247	2546	2546	2050	1685	1410	1197	1028	893	783	692	616	551	497	450	409	373	342	315	291	269	250	233	217	203	191	179	169	159	150	142	135	128	122	116	110	105	101	96	92	88	85	81	78	75	73	70	68	65
1	1	1	1	1	0	0	0	0	0	0	0	0	0	0	0	0	0	0	0	0	0	0	0	0	0	0	0	0	0	0	0	0	0	0	0	0	0	0	0	0	0	0	0	0	0	0	0	0	0
14	15	15	15	15	15	15	15	16	16	16	16	17	17	17	17	17	18	18	18	18	19	19	19	19	20	20	20	20	21	21	21	22	22	22	22	23	23	23	24	24	24	25	25	25	26	26	26	27	27
198	192	186	186	181	176	171	166	162	157	153	149	145	142	138	135	131	128	125	122	119	117	114	111	109	106	104	102	100	98	95	93	92	90	88	86	84	83	81	79	78	76	75	73	72	71	69	68	67	66
11	12	12	12	12	12	12	13	13	13	13	14	14	14	14	15	15	15	15	16	16	16	16	17	17	17	18	18	18	19	19	19	19	20	20	21	21	21	22	22	22	23	23	23	24	24	25	25	26	26
50	51	52	52	52	53	54	55	56	57	58	59	60	61	62	63	64	65	66	68	69	70	71	73	74	76	77	78	80	81	83	85	86	88	90	92	94	95	97	100	102	104	106	108	111	113	116	118	121	124
26	27	27	27	28	28	28	29	29	29	30	30	31	31	32	32	32	33	33	34	34	35	35	36	36	37	37	38	38	39	40	40	41	41	42	43	43	44	44	45	46	46	47	48	49	49	50	51	52	53
28	28	28	28	27	27	26	26	25	25	25	24	24	24	23	23	23	22	22	22	21	21	21	20	20	20	19	19	19	18	18	18	18	17	17	17	17	16	16	16	16	15	15	15	15	15	14	14	14	14
34	34	35	35	35	36	37	37	38	38	39	40	40	41	42	42	43	44	45	45	46	47	48	49	50	50	51	52	53	54	55	56	57	58	60	61	62	63	64	66	67	68	70	71	73	74	76	77	79	81
4	4	4	4	4	4	4	3	3	3	3	3	3	3	2	2	2	2	2	2	2	2	1	1	1	1	1	1	1	1	1	1	1	1	1	0	0	0	0	0	0	0	0	0	0	0	0	0	0	0
26	27	27	27	27	28	28	28	29	29	29	30	30	31	31	31	32	32	33	33	34	34	34	35	35	36	36	37	37	38	38	39	39	40	40	41	41	42	42	43	44	44	45	45	46	47	47	48	48	49
8	7	7	7	7	7	6	6	6	6	6	5	5	5	5	5	4	4	4	4	4	4	3	3	3	3	3	3	2	2	2	2	2	2	2	2	2	1	1	1	1	1	1	1	1	1	1	1	0	0
1	1	1	1	1	2	2	2	2	3	3	3	4	4	4	5	5	6	6	7	7	8	8	9	10	10	11	12	12	13	14	15	16	17	18	19	20	21	22	23	25	26	28	29	31	32	34	36	38	40
2	2	2	2	2	1	1	1	1	1	1	1	1	1	1	1	1	1	1	0	0	0	0	0	0	0	0	0	0	0	0	0	0	0	0	0	0	0	0	0	0	0	0	0	0	0	0	0	0	0
71	72	73	73	74	76	77	78	80	81	83	84	86	87	89	90	92	94	96	97	99	101	103	105	107	109	112	114	116	119	121	124	126	129	132	135	138	141	144	148	151	155	159	163	167	171	175	180	185	189
30	31	32	32	33	33	34	35	36	37	38	39	40	41	42	43	44	46	47	48	50	51	53	54	56	58	60	62	64	66	68	70	73	75	78	81	84	87	90	94	97	101	105	110	114	119	125	130	136	142
13	13	13	13	13	13	14	14	14	14	14	15	15	15	15	16	16	16	16	17	17	17	17	18	18	18	18	19	19	19	20	20	20	20	21	21	21	22	22	22	23	23	23	24	24	24	25	25	26	26
83	85	87	87	89	91	94	97	99	102	105	109	112	116	120	124	128	133	138	144	150	156	163	170	178	186	195	205	216	228	240	254	270	286	305	326	349	374	403	436	473	514	563	618	683	758	848	954	1084	1242
3	3	3	3	4	4	4	4	4	4	4	4	4	4	4	5	5	5	5	5	5	5	5	5	6	6	6	6	6	6	6	7	7	7	7	7	7	7	7	8	8	8	8	8	8	9	9	9	9	9
739	840	962	962	1113	1303	1545	1862	2288	2877	3728	5023	7131	10919	18809	40065	143404	4019792	605125	70446	27021	14280	8831	6000	4343	3289	2577	2074	1705	1427	1212	1042	906	795	703	626	562	507	460	419	383	352	325	300	279	260	242	227	213	200
6	6	6	6	6	6	6	7	7	7	7	7	7	7	7	7	7	7	8	8	8	8	8	8	8	8	8	8	9	9	9	9	9	9	9	9	9	10	10	10	10	10	10	10	10	11	11	11	11	11
16	16	17	17	17	17	17	18	18	18	18	19	19	19	19	20	20	20	20	21	21	21	21	22	22	22	23	23	23	24	24	24	25	25	25	26	26	26	27	27	28	28	28	29	29	30	30	31	31	31
7	7	7	7	7	7	7	7	7	7	7	7	6	6	6	6	6	6	6	6	6	6	6	6	6	5	5	5	5	5	5	5	5	5	5	5	5	5	5	5	5	4	4	4	4	4	4	4	4	4
0	0	0	0	0	0	0	0	0	0	0	0	0	0	0	0	0	0	0	0	0	0	0	0	0	0	0	0	0	0	0	0	0	0	1	1	1	1	1	1	1	1	1	1	1	2	2	2	2	2
1	1	1	1	1	1	1	1	1	1	1	1	1	1	1	1	1	1	1	1	1	1	1	2	2	2	2	2	2	2	2	2	2	2	2	3	3	3	3	3	3	3	3	3	4	4	4	4	4	4
57	58	59	59	60	61	62	63	64	65	66	68	69	70	71	72	74	75	76	78	79	81	82	84	85	87	89	90	92	94	96	98	100	102	104	106	109	111	113	116	118	121	124	127	130	133	136	139	143	146
7	6	6	6	6	6	6	5	5	5	5	5	4	4	4	4	4	3	3	3	3	3	3	2	2	2	2	2	2	2	2	1	1	1	1	1	1	1	1	1	1	1	1	0	0	0	0	0	0	0
16	16	16	16	15	15	15	15	14	14	14	14	13	13	13	13	12	12	12	12	12	11	11	11	11	11	10	10	10	10	10	10	9	9	9	9	9	9	9	8	8	8	8	8	8	8	7	7	7	7
6	6	6	6	6	6	6	6	6	6	6	6	6	6	6	6	6	6	6	6	6	6	6	6	6	7	7	7	7	7	7	7	8	8	8	8	8	9	9	9	9	10	10	10	11	11	11	12	12	12
6	5	5	5	5	5	5	4	4	4	4	4	4	4	4	3	3	3	3	3	3	3	3	3	3	3	3	3	3	3	3	3	3	3	3	3	3	3	3	3	3	4	4	4	4	4	4	4	5	5
19	19	19	19	20	20	20	20	21	21	21	22	22	22	22	23	23	23	24	24	24	25	25	25	26	26	26	27	27	27	28	28	28	29	29	30	30	30	31	31	32	32	33	33	34	34	35	35	36	36
8	8	8	8	8	8	8	9	9	9	9	9	9	10	10	10	10	10	10	11	11	11	11	11	11	12	12	12	12	12	13	13	13	13	14	14	14	14	14	15	15	15	15	16	16	16	16	17	17	17
253	262	272	272	283	294	306	319	332	347	362	379	396	415	435	457	480	505	532	561	593	627	665	706	751	800	854	915	981	1056	1139	1232	1338	1458	1595	1752	1935	2147	2397	2695	3052	3487	4025	4701	5567	6705	8245	10407	13583	18551
11	11	12	12	12	12	13	13	13	14	14	14	15	15	15	16	16	16	17	17	18	18	19	19	19	20	20	21	21	22	22	23	24	24	25	25	26	27	27	28	29	30	30	31	32	33	33	34	35	36
288	278	269	269	260	251	243	235	228	221	214	208	202	196	190	185	179	174	170	165	161	156	152	148	145	141	137	134	131	127	124	121	119	116	113	111	108	106	103	101	99	97	95	92	91	89	87	85	83	81
247	264	283	283	305	329	356	386	420	460	504	556	616	687	770	869	988	1134	1315	1542	1834	2217	2734	3456	4505	6119	8786	13681	24239	54646	236236	4886190	371740	65850	27336	14957	9433	6492	4740	3613	2845	2298	1895	1589	1352	1164	1013	889	787	701
33	33	34	34	35	36	37	38	39	40	42	43	44	45	47	48	50	51	53	54	56	58	60	62	64	66	69	71	74	77	80	83	86	90	93	97	102	106	111	116	122	128	135	142	150	158	167	177	188	200
6	6	6	6	6	6	6	6	6	6	6	6	7	7	7	7	7	7	7	7	7	7	7	8	8	8	8	8	8	8	8	8	9	9	9	9	9	9	9	9	10	10	10	10	10	10	10	10	11	11
3	3	2	2	2	2	2	2	2	2	2	2	2	2	2	1	1	1	1	1	1	1	1	1	1	1	1	1	1	1	1	1	1	1	1	1	1	0	0	0	0	0	0	0	0	0	0	0	0	0
154	159	165	165	171	177	184	191	198	206	215	224	233	243	254	266	278	292	306	322	339	357	376	398	421	446	474	505	539	576	617	663	715	773	838	912	996	1093	1205	1336	1489	1670	1888	2150	2473	2875	3384	4043	4916	6107
220	205	191	191	179	168	158	149	141	133	126	119	113	108	103	98	94	89	86	82	79	75	72	70	67	64	62	60	58	56	54	52	50	49	47	46	44	43	41	40	39	38	37	36	35	34	33	32	31	30
20	21	21	21	21	21	22	22	22	22	23	23	23	24	24	24	24	25	25	25	26	26	26	27	27	27	28	28	28	29	29	29	30	30	31	31	31	32	32	33	33	33	34	34	35	35	36	36	36	37
2	2	2	2	2	3	3	3	3	3	3	3	3	4	4	4	4	4	4	4	5	5	5	5	5	5	5	6	6	6	6	6	7	7	7	7	7	8	8	8	8	9	9	9	9	9	10	10	10	11
0	0	0	0	0	1	1	1	1	1	1	1	1	1	2	2	2	2	2	2	3	3	3	3	3	4	4	4	4	5	5	5	6	6	6	7	7	8	8	9	9	10	10	11	11	12	12	13	14	14
5	5	5	5	4	4	4	4	4	3	3	3	3	3	3	2	2	2	2	2	2	2	1	1	1	1	1	1	1	1	1	1	1	0	0	0	0	0	0	0	0	0	0	0	0	0	0	0	0	0
2	2	2	2	2	2	2	2	2	2	2	2	2	2	2	2	2	2	2	2	2	2	2	2	2	2	2	2	2	2	2	3	3	3	3	3	3	3	3	3	3	3	3	3	3	3	3	3	4	4
1	1	1	1	1	1	1	1	1	1	1	1	1	1	1	1	1	1	1	0	0	0	0	0	0	0	0	0	0	0	0	0	0	0	0	0	0	1	1	1	1	1	1	1	1	1	1	1	1	1
34	34	33	33	33	32	32	31	31	30	30	30	29	29	28	28	28	27	27	26	26	26	25	25	25	24	24	24	23	23	23	22	22	22	21	21	21	21	20	20	20	20	19	19	19	19	18	18	18	18
1	1	1	1	1	1	1	1	1	1	1	1	1	2	2	2	2	2	2	2	2	2	2	2	2	3	3	3	3	3	3	3	3	3	3	4	4	4	4	4	4	4	5	5	5	5	5	5	5	6
11	11	12	12	12	12	12	12	13	13	13	13	13	13	14	14	14	14	14	15	15	15	15	16	16	16	16	16	17	17	17	17	18	18	18	18	19	19	19	19	20	20	20	21	21	21	22	22	22	22
12	13	13	13	13	13	14	14	14	15	15	15	16	16	16	17	17	18	18	18	19	19	20	20	21	21	22	22	23	23	24	24	25	26	26	27	28	28	29	30	30	31	32	33	34	35	36	36	37	38
19	19	19	19	19	20	20	20	20	21	21	21	21	22	22	22	23	23	23	24	24	24	25	25	25	26	26	26	27	27	27	28	28	29	29	29	30	30	31	31	32	32	33	33	34	34	35	35	36	36
103	111	120	120	129	140	151	164	178	194	212	232	255	281	311	345	385	432	487	553	632	729	848	998	1191	1443	1782	2253	2937	3980	5691	8794	15360	33570	130062	3237575	343406	49670	19766	10604	6606	4505	3266	2473	1935	1554	1274	1062	898	769
122	116	110	110	105	100	96	92	88	85	82	78	76	73	70	68	66	64	62	60	58	56	55	54	52	51	50	48	47	46	45	45	44	43	42	41	41	40	40	39	39	38	38	37	37	37	36	36	36	36
4	4	4	4	4	4	4	4	4	4	4	5	5	5	5	5	5	5	5	5	5	6	6	6	6	6	6	6	6	7	7	7	7	7	7	7	7	8	8	8	8	8	8	9	9	9	9	9	9	9
1280	1051	878	878	743	637	552	482	424	376	335	300	270	244	222	202	185	169	155	143	132	122	113	105	97	91	84	79	74	69	64	60	56	53	50	47	44	41	39	36	34	32	30	28	27	25	24	22	21	19
8	8	9	9	9	9	9	9	9	9	9	10	10	10	10	10	10	10	11	11	11	11	11	11	12	12	12	12	12	12	13	13	13	13	13	13	14	14	14	14	14	15	15	15	15	15	16	16	16	16
526	511	498	498	487	477	469	462	456	451	447	444	442	441	441	442	444	446	449	453	458	464	470	478	486	495	505	516	529	542	557	573	590	609	629	652	676	702	731	762	797	834	875	921	971	1026	1087	1156	1232	1319
169	181	195	195	210	227	247	270	297	328	364	406	457	519	594	688	805	957	1156	1425	1802	2353	3202	4617	7236	12973	30003	142919	2502452	154962	31026	13258	7354	4677	3237	2374	1816	1435	1163	961	809	690	596	520	457	406	363	326	295	269
31	30	30	30	30	29	29	28	28	27	27	27	26	26	25	25	25	24	24	24	23	23	23	22	22	22	21	21	21	20	20	20	19	19	19	19	18	18	18	18	17	17	17	17	16	16	16	16	15	15
0	0	0	0	0	0	0	0	0	1	1	1	1	1	1	1	1	1	1	1	1	1	1	1	1	1	1	2	2	2	2	2	2	2	2	2	2	2	3	3	3	3	3	3	3	3	4	4	4	4
14	14	14	14	15	15	15	15	15	16	16	16	16	16	17	17	17	17	17	18	18	18	18	19	19	19	19	20	20	20	20	21	21	21	21	22	22	22	22	23	23	23	24	24	24	25	25	25	25	26
318	294	272	272	252	235	219	205	191	179	168	158	149	140	133	125	118	112	106	101	96	91	87	82	78	75	71	68	65	62	59	57	54	52	50	48	46	44	42	40	39	37	36	34	33	32	31	30	28	27
10	10	11	11	11	11	11	11	11	11	12	12	12	12	12	12	13	13	13	13	13	13	14	14	14	14	14	14	15	15	15	15	15	16	16	16	16	16	17	17	17	17	18	18	18	18	19	19	19	19
189	205	224	224	244	268	295	326	363	405	456	516	588	677	786	925	1103	1337	1654	2097	2746	3748	5421	8527	15364	35875	177180	2918478	169827	35249	15190	8456	5385	3728	2734	2090	1649	1334	1102	925	787	678	590	518	459	409	367	331	300	273
709	850	1037	1037	1293	1656	2196	3050	4521	7388	14232	38691	442328	1855692	61607	18445	8860	5202	3420	2418	1800	1391	1107	901	748	630	538	464	405	356	315	280	251	226	205	186	170	156	143	132	122	113	104	97	91	85	79	74	69	65
2	2	2	2	2	2	2	2	2	2	2	2	3	3	3	3	3	3	3	3	3	3	3	3	3	4	4	4	4	4	4	4	4	4	4	4	4	5	5	5	5	5	5	5	5	5	6	6	6	6
1	2	2	2	2	2	2	2	2	2	2	2	3	3	3	3	3	3	3	3	4	4	4	4	4	4	5	5	5	5	5	5	6	6	6	6	6	7	7	7	7	7	8	8	8	8	9	9	9	9
0	0	0	0	0	0	0	0	0	0	0	0	0	0	0	0	0	0	0	0	0	0	0	0	0	0	0	0	0	0	0	0	0	0	0	0	0	0	0	0	1	1	1	1	1	1	1	1	1	1
0	0	0	0	0	0	0	0	1	1	1	1	1	1	1	1	1	1	1	1	1	1	1	1	1	1	1	1	1	1	1	1	1	1	1	1	1	1	1	1	2	2	2	2	2	2	2	2	2	2
220	241	266	266	295	328	367	413	468	535	616	717	845	1009	1226	1519	1932	2537	3477	5056	8017	14638	35168	195868	2634398	129439	29650	13112	7386	4737	3294	2422	1855	1465	1186	980	822	700	602	523	459	406	361	323	291	263	239	218	199	183
48	49	49	49	50	51	51	52	53	54	55	56	57	58	59	60	61	62	63	64	66	67	69	70	72	73	75	77	79	81	83	85	87	89	92	94	97	100	103	106	109	113	116	120	124	128	132	137	142	147
54719	1625215	674164	674164	42588	15048	7686	4662	3129	2244	1687	1314	1052	861	718	607	520	450	393	346	307	274	246	222	201	183	167	153	141	130	120	112	104	96	90	84	79	74	69	65	61	58	55	52	49	46	44	41	39	37
183	179	175	175	171	167	163	160	156	153	150	147	144	141	138	135	133	130	127	125	123	120	118	116	114	112	109	107	106	104	102	100	98	96	95	93	92	90	88	87	86	84	83	81	80	79	77	76	75	74
4	3	3	3	3	3	3	3	3	2	2	2	2	2	2	2	2	2	2	1	1	1	1	1	1	1	1	1	1	1	1	1	0	0	0	0	0	0	0	0	0	0	0	0	0	0	0	0	0	0
0	0	0	0	0	0	0	0	0	0	0	0	0	0	0	0	0	0	0	0	0	0	0	0	0	0	1	1	1	1	1	1	1	1	1	1	1	1	1	1	1	2	2	2	2	2	2	2	2	2
6	6	6	6	7	7	7	7	7	7	7	7	8	8	8	8	8	8	8	8	9	9	9	9	9	9	9	10	10	10	10	10	10	10	11	11	11	11	11	11	12	12	12	12	12	13	13	13	13	13
3	3	3	3	4	4	4	4	4	4	4	4	4	5	5	5	5	5	5	5	5	5	6	6	6	6	6	6	6	7	7	7	7	7	7	7	8	8	8	8	8	8	9	9	9	9	9	10	10	10
1	1	1	1	1	1	1	1	1	1	1	1	1	1	1	1	1	1	1	1	1	1	1	1	1	1	1	0	0	0	0	0	0	0	0	0	0	0	0	0	0	0	0	0	0	0	0	0	0	0
17	17	18	18	18	18	18	19	19	19	19	20	20	20	20	20	21	21	21	22	22	22	22	23	23	23	23	24	24	24	25	25	25	26	26	26	27	27	27	28	28	28	29	29	30	30	30	31	31	32
3	3	3	3	3	3	2	2	2	2	2	2	2	2	2	2	2	2	2	1	1	1	1	1	1	1	1	1	1	1	1	1	1	1	1	1	1	1	1	1	1	1	1	1	1	0	0	0	0	0
23	24	24	24	25	25	25	26	26	27	27	27	28	28	29	29	30	30	31	31	32	32	33	33	34	34	35	36	36	37	37	38	39	39	40	41	42	42	43	44	45	46	47	48	49	50	51	52	53	54
8	8	8	8	7	7	7	7	6	6	6	6	6	5	5	5	5	5	4	4	4	4	4	4	3	3	3	3	3	3	3	2	2	2	2	2	2	2	2	2	1	1	1	1	1	1	1	1	1	1
8	8	9	9	9	9	9	9	9	10	10	10	10	10	10	11	11	11	11	11	12	12	12	12	12	13	13	13	13	13	14	14	14	14	15	15	15	15	16	16	16	16	17	17	17	17	18	18	18	19
0	0	0	0	0	0	0	0	0	0	0	0	0	0	0	0	0	0	0	0	0	0	0	0	0	0	0	0	0	0	0	0	0	0	0	0	0	1	1	1	1	1	1	1	1	1	1	1	1	1
285	312	343	343	380	422	471	529	599	683	786	914	1075	1283	1557	1929	2450	3216	4405	6400	10144	18517	44475	247672	3331072	163677	37499	16587	9348	5996	4172	3070	2353	1860	1507	1246	1046	891	768	669	587	519	463	415	374	339	308	281	258	237
2	2	2	2	2	2	2	2	2	2	2	2	3	3	3	3	3	3	3	3	3	4	4	4	4	4	4	4	4	5	5	5	5	5	5	6	6	6	6	6	6	7	7	7	7	7	8	8	8	8
32	32	33	33	33	34	34	34	35	35	36	36	37	37	38	38	39	39	40	40	41	41	42	42	43	43	44	44	45	46	46	47	47	48	49	49	50	51	51	52	53	53	54	55	55	56	57	58	59	59
10	10	10	10	11	11	11	11	11	11	11	12	12	12	12	12	12	12	13	13	13	13	13	13	14	14	14	14	14	14	15	15	15	15	15	16	16	16	16	16	17	17	17	17	18	18	18	18	18	19
3	3	3	3	3	2	2	2	2	2	2	1	1	1	1	1	1	1	1	1	1	1	0	0	0	0	0	0	0	0	0	0	0	0	0	0	0	0	0	0	0	0	0	0	0	0	1	1	1	1
21	21	22	22	22	22	23	23	24	24	24	25	25	26	26	27	27	28	28	29	30	30	31	31	32	33	34	34	35	36	37	38	39	40	41	42	43	45	46	47	48	50	51	53	55	57	58	60	62	65
14	14	14	14	15	15	15	15	16	16	16	16	17	17	17	17	18	18	18	19	19	19	19	20	20	20	21	21	21	22	22	22	23	23	24	24	24	25	25	26	26	26	27	27	28	28	29	29	30	30
56	58	59	59	60	62	63	64	66	67	69	71	72	74	76	78	80	82	84	87	89	92	94	97	100	103	106	109	113	116	120	124	129	133	138	143	149	155	161	167	174	182	190	199	208	218	229	241	254	269
41	42	42	42	43	44	45	45	46	47	48	48	49	50	51	52	53	54	55	56	57	58	59	60	61	62	63	65	66	67	68	70	71	72	74	75	77	79	80	82	84	85	87	89	91	93	95	97	100	102
0	0	0	0	0	0	0	0	0	0	0	0	0	0	0	0	0	0	0	1	1	1	1	1	1	1	1	1	1	1	1	1	1	1	2	2	2	2	2	2	2	2	2	3	3	3	3	3	3	3
4	5	5	5	5	5	5	5	5	5	5	5	5	6	6	6	6	6	6	6	6	6	7	7	7	7	7	7	7	7	7	8	8	8	8	8	8	8	9	9	9	9	9	9	9	10	10	10	10	10
2	2	2	2	2	2	2	2	2	2	2	2	2	2	2	2	2	2	2	2	2	2	2	3	3	3	3	3	3	3	3	3	3	3	3	3	3	3	3	3	3	3	4	4	4	4	4	4	4	4
3	3	3	3	3	3	3	3	3	3	3	3	3	3	3	2	2	2	2	2	2	2	2	2	2	2	2	2	2	2	2	2	2	2	2	2	2	2	2	2	2	2	2	2	2	2	2	2	1	1
8	8	8	8	8	9	9	9	9	9	9	9	9	9	10	10	10	10	10	10	10	11	11	11	11	11	11	12	12	12	12	12	12	13	13	13	13	13	13	14	14	14	14	14	15	15	15	15	16	16
10	10	10	10	10	10	10	10	11	11	11	11	11	11	12	12	12	12	12	13	13	13	13	13	13	14	14	14	14	15	15	15	15	15	16	16	16	16	17	17	17	17	17	18	18	18	18	19	19	19
1603	1365	1176	1176	1025	901	798	713	640	579	525	480	440	405	374	346	322	300	281	263	248	233	220	208	198	188	179	170	163	156	149	143	137	132	127	123	119	115	111	108	105	102	99	97	94	92	90	88	86	85
806	746	692	692	644	601	562	527	496	467	441	417	396	376	358	341	326	311	298	286	274	264	254	245	236	228	221	214	207	201	195	190	185	180	175	171	167	164	160	157	154	151	148	145	143	140	138	136	134	132
0	0	0	0	0	0	0	0	0	1	1	1	1	1	1	1	1	1	1	1	1	1	1	1	1	1	1	1	1	1	1	1	1	1	1	1	1	1	2	2	2	2	2	2	2	2	2	2	2	2
12	12	12	12	11	11	11	11	10	10	10	10	10	9	9	9	9	9	9	8	8	8	8	8	8	7	7	7	7	7	7	7	7	7	7	6	6	6	6	6	6	6	6	6	6	6	6	6	6	6
1	1	1	1	1	1	1	1	1	1	1	1	1	1	1	1	1	1	1	1	1	1	1	0	0	0	0	0	0	0	0	0	0	0	0	0	0	0	0	0	0	0	0	0	0	0	0	0	0	0
5	5	5	5	5	6	6	6	6	6	6	6	6	7	7	7	7	7	7	7	8	8	8	8	8	8	9	9	9	9	9	10	10	10	10	10	11	11	11	11	11	12	12	12	12	13	13	13	13	14
4	4	4	4	4	4	4	4	4	3	3	3	3	3	3	3	3	3	3	3	3	3	2	2	2	2	2	2	2	2	2	2	2	2	2	2	2	2	2	2	1	1	1	1	1	1	1	1	1	1
17	17	17	17	16	16	16	15	15	14	14	14	13	13	13	13	12	12	12	11	11	11	11	10	10	10	10	9	9	9	9	9	8	8	8	8	8	7	7	7	7	7	7	6	6	6	6	6	6	6
26	25	25	25	24	24	24	23	23	23	22	22	22	21	21	21	20	20	20	19	19	19	18	18	18	18	17	17	17	17	16	16	16	16	15	15	15	15	15	14	14	14	14	13	13	13	13	13	13	12
22	22	21	21	21	21	20	20	20	19	19	19	18	18	18	17	17	17	17	16	16	16	16	15	15	15	15	14	14	14	14	14	13	13	13	13	13	13	12	12	12	12	12	12	11	11	11	11	11	11
4434	3429	2732	2732	2229	1854	1567	1343	1164	1019	900	801	718	648	588	536	491	452	417	387	360	336	314	295	278	262	248	235	223	212	202	193	185	178	171	164	158	152	147	143	138	134	130	127	123	120	117	115	112	110
8	8	9	9	9	9	9	9	10	10	10	10	10	11	11	11	11	11	12	12	12	12	13	13	13	13	14	14	14	15	15	15	15	16	16	16	17	17	17	18	18	18	19	19	19	20	20	21	21	21
5141	6378	8137	8137	10758	14913	22099	36205	70320	195970	2764202	8149063	270019	84105	41060	24378	16186	11562	8697	6802	5485	4534	3826	3286	2866	2533	2267	2051	1875	1731	1613	1515	1436	1371	1320	1280	1251	1231	1221	1220	1227	1244	1270	1306	1353	1412	1485	1575	1684	1816
11	11	12	12	12	12	12	13	13	13	14	14	14	14	15	15	15	16	16	17	17	17	18	18	18	19	19	20	20	21	21	22	22	23	23	24	24	25	25	26	27	27	28	28	29	30	31	31	32	33
17	17	17	17	18	18	18	18	19	19	19	20	20	20	21	21	21	21	22	22	22	23	23	24	24	24	25	25	26	26	26	27	27	28	28	29	29	30	30	31	31	32	32	33	33	34	35	35	36	37
151	163	177	177	192	210	231	254	280	312	348	391	443	505	580	674	793	945	1145	1416	1794	2347	3201	4621	7252	13013	30114	143503	2512922	155597	31141	13299	7371	4681	3236	2370	1810	1427	1153	951	798	679	584	508	445	394	350	314	283	256
5	5	5	5	5	5	5	5	5	6	6	6	6	6	6	6	6	7	7	7	7	7	7	8	8	8	8	8	8	9	9	9	9	9	9	10	10	10	10	10	11	11	11	11	12	12	12	12	13	13
39	39	40	40	41	41	42	43	44	44	45	46	47	48	49	50	51	52	53	54	55	56	57	58	59	61	62	63	64	66	67	69	70	72	74	75	77	79	81	83	85	87	90	92	95	97	100	103	106	109
9	9	9	9	9	9	10	10	10	10	10	10	11	11	11	11	12	12	12	12	12	13	13	13	13	14	14	14	14	15	15	15	16	16	16	17	17	17	18	18	18	19	19	19	20	20	20	21	21	22
9	8	8	8	8	8	7	7	7	7	6	6	6	6	6	5	5	5	5	5	4	4	4	4	4	4	3	3	3	3	3	3	3	2	2	2	2	2	2	2	2	2	1	1	1	1	1	1	1	1
5	5	5	5	4	4	4	4	4	4	4	4	4	4	4	4	4	4	4	4	4	4	4	4	4	3	3	3	3	3	3	3	3	3	3	3	3	3	3	3	3	3	3	3	3	3	3	3	3	3
26	26	25	25	25	25	24	24	24	23	23	23	23	22	22	22	22	21	21	21	21	21	20	20	20	20	20	20	19	19	19	19	19	19	19	19	19	19	18	18	18	18	18	18	18	18	18	18	18	18
22	22	22	22	23	23	23	24	24	24	25	25	25	26	26	26	27	27	27	28	28	28	29	29	29	30	30	31	31	31	32	32	33	33	34	34	35	35	35	36	36	37	38	38	39	39	40	40	41	41
0	0	0	0	0	0	0	0	0	0	0	0	0	0	0	0	0	0	0	0	1	1	1	1	1	1	2	2	2	2	3	3	3	4	4	4	5	5	5	6	6	7	7	8	8	9	9	10	11	11
3	3	4	4	4	4	4	4	4	4	4	4	4	4	5	5	5	5	5	5	5	5	5	5	6	6	6	6	6	6	6	7	7	7	7	7	7	7	8	8	8	8	8	8	9	9	9	9	9	9
43	44	44	44	45	45	46	46	47	48	48	49	50	50	51	52	52	53	54	54	55	56	57	57	58	59	60	61	62	62	63	64	65	66	67	68	69	70	71	72	73	74	75	76	77	78	79	81	82	83
1	1	1	1	1	1	1	1	1	1	1	1	1	1	1	1	1	1	1	0	0	0	0	0	0	0	0	0	0	0	0	0	0	0	0	0	0	0	0	0	0	0	0	0	0	0	0	0	0	1
17	17	17	17	17	18	18	18	18	18	19	19	19	19	20	20	20	20	21	21	21	21	22	22	22	22	23	23	23	24	24	24	25	25	25	26	26	26	27	27	27	28	28	28	29	29	30	30	30	31
25179	15526	10537	10537	7624	5776	4529	3648	3003	2516	2140	1843	1604	1410	1249	1114	1001	904	821	749	686	631	582	539	501	466	435	408	382	359	339	319	302	286	271	257	245	233	222	212	202	194	185	178	170	163	157	151	145	140
1	1	1	1	1	1	1	1	1	1	1	1	1	1	1	1	2	2	2	2	2	2	2	2	2	2	2	2	3	3	3	3	3	3	3	3	3	4	4	4	4	4	4	4	4	5	5	5	5	5
138	149	162	162	176	192	210	230	254	281	312	349	393	445	507	584	679	798	952	1154	1426	1807	2363	3220	4643	7268	12990	29800	137264	2547786	168376	32424	13716	7567	4794	3307	2418	1844	1452	1173	966	810	688	592	514	450	398	354	317	285
13	13	13	13	12	12	12	12	11	11	11	11	10	10	10	10	10	9	9	9	9	9	8	8	8	8	8	8	7	7	7	7	7	7	7	6	6	6	6	6	6	6	6	6	6	5	5	5	5	5
3	3	3	3	3	3	3	3	3	3	3	3	3	3	3	3	3	3	3	3	4	4	4	4	4	4	4	4	4	4	4	4	4	4	4	5	5	5	5	5	5	5	5	5	5	5	5	5	6	6
25	25	25	25	26	26	26	27	27	28	28	28	29	29	30	30	31	31	31	32	32	33	33	34	34	35	36	36	37	37	38	38	39	40	40	41	42	42	43	44	44	45	46	47	48	48	49	50	51	52
58	59	59	59	60	61	62	63	64	65	66	67	69	70	71	72	73	74	76	77	78	80	81	82	84	85	87	88	90	91	93	95	97	98	100	102	104	106	108	110	112	115	117	119	122	124	127	129	132	135
12	12	13	13	13	13	13	13	14	14	14	14	14	15	15	15	15	15	16	16	16	16	16	17	17	17	17	18	18	18	18	19	19	19	19	20	20	20	21	21	21	21	22	22	22	23	23	23	24	24
129	132	136	136	140	145	149	154	159	164	169	175	181	187	194	201	209	217	225	235	244	255	266	277	290	303	318	334	351	369	389	411	435	460	489	520	555	593	635	683	736	796	864	942	1031	1133	1252	1392	1557	1754
22	22	23	23	23	23	24	24	24	24	25	25	25	26	26	26	27	27	27	28	28	29	29	29	30	30	30	31	31	32	32	32	33	33	34	34	35	35	36	36	36	37	37	38	38	39	39	40	41	41
1	1	1	1	1	1	1	1	1	1	1	1	1	1	1	0	0	0	0	0	0	0	0	0	0	0	0	0	0	0	0	0	0	0	0	0	0	0	0	0	0	0	0	0	0	1	1	1	1	1
5	5	5	5	6	6	6	6	6	6	6	6	6	6	6	7	7	7	7	7	7	7	7	8	8	8	8	8	8	8	9	9	9	9	9	9	10	10	10	10	10	11	11	11	11	11	12	12	12	12
86	82	79	79	76	73	70	68	66	63	61	60	58	56	55	53	52	50	49	48	47	46	45	44	43	42	41	41	40	39	39	38	38	37	37	36	36	35	35	35	35	34	34	34	34	33	33	33	33	33
6	6	7	7	7	7	7	7	7	7	8	8	8	8	8	8	8	9	9	9	9	9	10	10	10	10	10	10	11	11	11	11	11	12	12	12	12	13	13	13	13	13	14	14	14	14	15	15	15	16
58	59	59	59	60	61	62	63	64	65	66	67	68	69	70	71	72	73	74	75	76	78	79	80	81	83	84	85	87	88	90	91	93	94	96	97	99	101	102	104	106	108	110	112	114	116	118	120	122	125
29	29	30	30	30	31	31	32	32	33	33	34	35	35	36	36	37	38	38	39	39	40	41	42	42	43	44	45	45	46	47	48	49	50	51	52	53	54	55	56	57	58	59	60	62	63	64	66	67	68
29	28	28	28	28	27	27	27	26	26	26	25	25	25	24	24	24	23	23	23	23	22	22	22	21	21	21	21	20	20	20	20	19	19	19	19	18	18	18	18	18	17	17	17	17	16	16	16	16	16
12	12	12	12	13	13	13	13	14	14	14	15	15	15	16	16	16	17	17	17	18	18	19	19	20	20	21	21	22	22	23	24	24	25	26	26	27	28	29	29	30	31	32	33	34	35	36	37	38	40
23	23	24	24	24	24	25	25	25	26	26	26	27	27	27	28	28	29	29	29	30	30	31	31	31	32	32	33	33	34	34	35	35	36	36	37	37	38	38	39	39	40	40	41	42	42	43	43	44	45
20	21	21	21	21	21	22	22	22	22	23	23	23	24	24	24	25	25	25	26	26	26	27	27	27	28	28	29	29	29	30	30	30	31	31	32	32	33	33	34	34	34	35	35	36	36	37	37	38	38
645	584	531	531	486	446	411	380	353	329	307	287	270	254	240	227	215	204	194	185	176	169	161	155	149	143	138	133	128	124	120	116	113	110	107	104	101	99	97	94	92	90	89	87	85	84	83	81	80	79
4	4	4	4	4	4	4	5	5	5	5	5	5	5	5	5	5	6	6	6	6	6	6	6	6	6	6	7	7	7	7	7	7	7	7	8	8	8	8	8	8	8	8	9	9	9	9	9	9	9
0	0	0	0	0	0	0	0	0	0	0	0	0	0	0	0	1	1	1	1	1	1	1	1	1	1	1	1	1	1	1	1	1	1	1	1	1	1	1	1	1	1	1	1	1	1	1	1	1	1
10	10	10	10	10	10	10	10	9	9	9	9	9	9	9	9	8	8	8	8	8	8	8	8	8	7	7	7	7	7	7	7	7	7	7	7	6	6	6	6	6	6	6	6	6	6	6	5	5	5
60	56	53	53	50	47	45	42	40	38	36	34	32	31	29	28	26	25	24	22	21	20	19	18	17	16	16	15	14	13	13	12	11	11	10	10	9	9	8	8	7	7	6	6	6	5	5	5	4	4
153	164	176	176	189	205	222	242	265	291	322	358	400	451	512	587	680	797	948	1145	1413	1787	2332	3172	4568	7145	12760	29257	134715	2500272	165246	31830	13471	7437	4715	3256	2383	1820	1435	1161	958	805	685	590	514	451	400	356	320	288
295	322	354	354	391	434	484	543	614	700	805	935	1099	1310	1589	1967	2498	3277	4486	6516	10325	18844	45257	252002	3389253	166540	38158	16880	9515	6105	4249	3128	2398	1897	1538	1271	1069	911	785	684	601	532	475	426	384	348	317	290	266	245
23	23	22	22	22	22	21	21	21	20	20	20	20	19	19	19	19	18	18	18	18	17	17	17	17	17	16	16	16	16	16	15	15	15	15	15	14	14	14	14	14	14	13	13	13	13	13	13	12	12
16	16	16	16	16	17	17	17	17	17	18	18	18	18	18	19	19	19	19	20	20	20	20	21	21	21	21	22	22	22	23	23	23	23	24	24	24	25	25	25	26	26	26	27	27	27	28	28	29	29
6	6	6	6	6	7	7	7	7	7	7	7	7	8	8	8	8	8	8	8	9	9	9	9	9	9	10	10	10	10	10	10	11	11	11	11	11	12	12	12	12	12	13	13	13	13	13	14	14	14
4	4	4	4	4	4	4	4	4	4	4	4	5	5	5	5	5	5	5	5	5	5	5	5	6	6	6	6	6	6	6	6	6	7	7	7	7	7	7	7	8	8	8	8	8	8	8	9	9	9
22	22	23	23	23	23	24	24	24	25	25	26	26	26	27	27	28	28	29	29	30	30	31	31	32	33	33	34	35	35	36	37	37	38	39	40	41	42	42	43	44	45	46	48	49	50	51	52	54	55
9	9	9	9	9	9	9	9	9	8	8	8	8	8	8	8	8	8	7	7	7	7	7	7	7	7	7	7	6	6	6	6	6	6	6	6	6	6	6	5	5	5	5	5	5	5	5	5	5	5
10	10	9	9	9	9	9	9	9	9	9	9	8	8	8	8	8	8	8	8	8	8	7	7	7	7	7	7	7	7	7	7	6	6	6	6	6	6	6	6	6	6	6	6	6	5	5	5	5	5
0	0	0	0	0	0	0	0	0	0	0	0	0	0	0	0	0	0	0	0	0	0	0	0	0	0	0	0	0	0	0	0	0	0	0	0	0	0	0	0	0	0	1	1	1	1	1	1	1	1
0	0	0	0	0	0	0	0	0	0	0	0	0	0	0	0	0	0	0	0	0	0	0	0	0	0	0	0	0	0	0	0	0	0	0	0	0	0	0	0	0	0	1	1	1	1	1	1	1	1
144	149	154	154	159	165	171	178	185	192	200	208	217	226	236	246	257	269	282	296	311	327	345	363	384	406	430	456	485	517	552	590	633	681	734	794	862	939	1026	1127	1243	1378	1537	1725	1950	2222	2556	2971	3497	4177
0	0	0	0	0	0	0	0	0	0	0	0	0	0	0	0	0	0	0	0	0	0	0	0	0	0	0	0	0	0	0	0	0	0	0	0	0	0	0	0	1	1	1	1	1	1	1	1	1	1
0	0	0	0	0	0	0	0	0	0	0	0	0	0	0	0	0	0	0	0	0	0	0	0	0	0	0	0	0	0	0	0	0	0	0	0	1	1	1	1	1	1	1	1	1	1	1	1	1	1
8	8	8	8	8	8	8	8	9	9	9	9	9	9	9	10	10	10	10	10	10	11	11	11	11	11	11	12	12	12	12	12	13	13	13	13	13	14	14	14	14	14	15	15	15	15	16	16	16	16
2	2	2	2	2	2	2	1	1	1	1	1	1	1	1	1	1	1	1	1	0	0	0	0	0	0	0	0	0	0	0	0	0	0	0	0	0	0	0	0	0	0	0	0	0	0	0	0	0	0
8	8	8	8	8	8	7	7	7	7	7	7	7	7	6	6	6	6	6	6	6	6	6	6	6	5	5	5	5	5	5	5	5	5	5	5	5	5	5	5	5	5	5	5	5	5	5	5	5	5
2833	2446	2135	2135	1881	1670	1494	1345	1218	1109	1015	933	861	798	741	692	647	607	571	539	510	483	459	437	417	398	382	366	352	339	326	315	305	295	286	278	270	263	256	250	245	239	234	230	225	222	218	215	211	209
2	2	2	2	2	2	2	2	2	2	2	1	1	1	1	1	1	1	1	1	1	1	1	1	1	1	1	0	0	0	0	0	0	0	0	0	0	0	0	0	0	0	0	0	0	0	0	0	0	0
43	44	44	44	45	46	47	48	48	49	50	51	52	53	54	55	56	57	58	59	60	62	63	64	65	67	68	69	71	72	74	76	77	79	81	83	85	87	89	91	93	96	98	100	103	106	109	112	115	118
96	100	105	105	109	115	120	126	133	141	149	159	169	181	194	209	226	245	267	293	322	357	397	446	505	576	664	774	916	1101	1349	1692	2188	2941	4167	6365	10931	23161	81680	2333102	380875	42155	16046	8454	5221	3545	2566	1943	1523	1227
42	41	40	40	39	39	38	37	36	36	35	34	34	33	32	32	31	31	30	29	29	28	28	27	27	26	26	25	25	24	24	24	23	23	22	22	22	21	21	21	20	20	20	19	19	19	18	18	18	17
1	1	1	1	1	2	2	2	2	2	2	2	2	2	2	2	2	2	2	2	2	2	2	2	3	3	3	3	3	3	3	3	3	3	3	3	3	3	3	4	4	4	4	4	4	4	4	4	4	4
23	23	23	23	24	24	25	25	25	26	26	27	27	27	28	28	29	29	30	30	31	31	32	32	33	33	34	34	35	35	36	37	37	38	38	39	40	40	41	42	42	43	44	45	45	46	47	48	49	49
10385	7054	5105	5105	3867	3031	2440	2007	1680	1427	1228	1068	938	830	740	664	600	545	497	455	418	386	358	333	310	290	272	255	241	227	215	204	193	184	175	167	160	153	147	141	136	131	126	122	118	114	111	107	104	101
86	87	89	89	91	93	95	97	99	101	104	106	109	111	114	116	119	122	125	128	132	135	138	142	146	150	154	158	163	168	173	178	183	189	195	201	208	215	222	230	238	247	256	265	275	286	298	310	323	337
28	29	29	29	29	30	30	31	31	32	32	33	33	34	34	35	35	36	36	37	38	38	39	39	40	41	41	42	43	43	44	45	46	46	47	48	49	50	50	51	52	53	54	55	56	57	58	59	60	62
22	22	22	22	22	23	23	23	24	24	24	25	25	25	26	26	26	27	27	27	28	28	29	29	29	30	30	31	31	31	32	32	33	33	34	34	35	35	36	36	37	37	38	38	39	39	40	41	41	42
12	12	11	11	11	11	10	10	10	10	10	9	9	9	9	8	8	8	8	8	7	7	7	7	7	6	6	6	6	6	6	5	5	5	5	5	5	5	4	4	4	4	4	4	4	4	4	3	3	3
3	3	3	3	3	3	3	3	3	3	3	3	3	3	3	3	3	3	3	3	2	2	2	2	2	2	2	2	2	2	2	2	2	2	2	2	2	2	2	2	2	2	2	2	2	2	2	2	2	2
3	3	3	3	3	3	3	3	3	3	3	3	4	4	4	4	4	4	4	4	4	4	5	5	5	5	5	5	5	5	6	6	6	6	6	6	6	6	7	7	7	7	7	7	7	8	8	8	8	8
22496	69857	2005195	2005195	1044114	58407	20352	10342	6258	4195	3007	2262	1763	1413	1157	966	818	701	608	533	470	418	374	337	305	277	253	232	213	197	182	169	158	147	137	129	121	114	107	101	96	91	86	82	78	74	71	68	65	62
5403	3912	2962	2962	2321	1867	1534	1283	1088	935	812	711	628	559	500	450	408	371	338	310	285	263	244	226	211	197	184	172	162	152	144	136	128	122	115	110	104	99	95	91	87	83	80	76	73	71	68	65	63	61
4	4	4	4	4	4	4	4	5	5	5	5	5	5	5	5	5	5	5	6	6	6	6	6	6	6	6	6	7	7	7	7	7	7	7	7	7	8	8	8	8	8	8	8	9	9	9	9	9	9
0	0	0	0	0	0	0	0	0	0	0	0	0	0	0	0	0	0	0	0	0	0	0	0	0	0	0	0	0	0	0	0	0	0	0	0	0	0	0	0	0	0	0	1	1	1	1	1	1	1
67	66	64	64	63	61	60	59	57	56	55	54	53	51	50	49	48	47	46	45	44	43	42	41	41	40	39	38	37	36	36	35	34	34	33	32	32	31	30	30	29	28	28	27	27	26	26	25	25	24
1	1	1	1	1	1	1	1	1	1	1	1	1	1	1	1	1	0	0	0	0	0	0	0	0	0	0	0	0	0	0	0	0	0	0	0	0	0	0	0	0	0	0	0	0	0	0	0	0	1
24	24	24	24	24	25	25	25	26	26	26	27	27	27	28	28	29	29	29	30	30	30	31	31	32	32	32	33	33	34	34	35	35	35	36	36	37	37	38	38	39	39	40	40	41	41	42	42	43	44
0	0	0	0	1	1	1	1	1	1	1	1	1	1	1	1	1	1	2	2	2	2	2	2	2	2	2	3	3	3	3	3	3	3	3	4	4	4	4	4	4	4	5	5	5	5	5	6	6	6
1	1	1	1	1	1	1	1	1	1	2	2	2	2	2	2	2	2	2	2	2	2	2	3	3	3	3	3	3	3	3	3	3	4	4	4	4	4	4	4	4	5	5	5	5	5	5	5	6	6
19	19	19	19	19	19	19	20	20	20	20	20	20	20	21	21	21	21	22	22	22	23	23	23	24	24	25	25	26	26	27	28	28	29	30	31	32	33	34	35	36	37	39	40	42	44	46	48	50	52
3	3	3	3	3	3	3	4	4	4	4	4	4	4	4	4	4	4	5	5	5	5	5	5	5	5	5	6	6	6	6	6	6	6	6	7	7	7	7	7	7	7	8	8	8	8	8	8	9	9
9	9	9	9	9	9	9	10	10	10	10	10	10	10	10	10	11	11	11	11	11	11	11	12	12	12	12	12	12	12	13	13	13	13	13	13	14	14	14	14	14	14	15	15	15	15	15	15	16	16
1	1	1	1	1	1	1	1	1	1	1	1	1	1	1	1	1	1	1	2	2	2	2	2	2	2	2	2	2	2	2	2	2	2	2	2	3	3	3	3	3	3	3	3	3	3	3	3	3	4
21	21	21	21	22	22	23	23	23	24	24	24	25	25	26	26	27	27	27	28	28	29	29	30	31	31	32	32	33	33	34	35	35	36	37	38	38	39	40	41	41	42	43	44	45	46	47	48	49	50
42	43	44	44	45	46	47	48	49	50	52	53	55	56	58	60	62	64	66	69	71	74	77	81	84	88	93	97	102	108	114	121	128	136	145	155	166	179	193	209	227	247	271	298	330	367	411	464	528	606
3	3	3	3	3	3	2	2	2	2	2	2	2	2	2	2	2	2	2	2	2	2	2	1	1	1	1	1	1	1	1	1	1	1	1	1	1	1	1	1	1	1	1	1	1	1	1	1	1	1
8	8	9	9	9	9	9	9	10	10	10	10	10	11	11	11	11	11	12	12	12	12	13	13	13	13	14	14	14	15	15	15	16	16	16	17	17	17	18	18	18	19	19	19	20	20	21	21	21	22
2	2	3	3	3	3	3	3	3	3	4	4	4	4	4	4	4	5	5	5	5	5	5	6	6	6	6	6	7	7	7	7	8	8	8	8	8	9	9	9	9	10	10	10	11	11	11	11	12	12
2	2	2	2	2	2	2	2	1	1	1	1	1	1	1	1	1	1	1	1	1	1	0	0	0	0	0	0	0	0	0	0	0	0	0	0	0	0	0	0	0	0	0	0	0	0	0	0	0	0
560	528	499	499	472	448	426	406	387	370	355	340	327	314	303	292	283	273	265	257	250	243	237	231	225	220	215	211	207	203	199	196	193	190	187	185	183	181	179	177	176	175	173	172	171	171	170	170	169	169
54	56	57	57	59	60	62	64	65	67	69	71	73	76	78	80	83	85	88	91	94	97	100	104	108	111	116	120	124	129	134	139	145	151	157	164	172	179	188	196	206	216	227	239	252	266	281	298	316	336
1	1	1	1	1	0	0	0	0	0	0	0	0	0	0	0	0	0	0	0	0	0	0	0	0	0	0	0	0	0	0	0	0	0	0	0	1	1	1	1	1	1	1	2	2	2	2	2	3	3
918	815	729	729	656	594	541	495	454	419	388	360	336	314	294	277	261	246	233	221	210	200	191	183	175	168	162	155	150	145	140	135	131	127	124	120	117	114	111	109	106	104	102	100	98	97	95	94	92	91
2	2	2	2	2	2	2	2	2	2	1	1	1	1	1	1	1	1	1	1	1	1	1	1	1	1	1	1	1	1	1	1	1	1	1	0	0	0	0	0	0	0	0	0	0	0	0	0	0	0
2	2	2	2	2	2	2	2	2	2	2	2	2	2	2	2	2	1	1	1	1	1	1	1	1	1	1	1	1	1	1	1	1	1	1	1	1	1	1	1	1	1	1	1	1	1	1	1	1	1
2	2	2	2	2	1	1	1	1	1	1	1	1	1	1	1	1	1	1	1	1	0	0	0	0	0	0	0	0	0	0	0	0	0	0	0	0	0	0	0	0	0	0	0	0	0	0	0	0	0
4	4	4	4	4	4	5	5	5	5	5	5	5	6	6	6	6	6	6	6	7	7	7	7	7	8	8	8	8	8	8	9	9	9	9	9	10	10	10	10	11	11	11	11	12	12	12	12	13	13
18	19	19	19	19	19	20	20	20	20	21	21	21	21	22	22	22	23	23	23	23	24	24	24	25	25	25	26	26	26	27	27	27	28	28	28	29	29	29	30	30	31	31	31	32	32	33	33	34	34
11	12	12	12	12	12	13	13	13	13	14	14	14	15	15	15	15	16	16	16	17	17	18	18	18	19	19	19	20	20	21	21	22	22	22	23	23	24	24	25	25	26	27	27	28	28	29	29	30	31
1655	1411	1218	1218	1063	936	831	743	669	605	551	504	463	427	396	368	343	321	301	283	267	253	239	227	216	206	197	189	181	174	167	161	156	151	146	141	137	133	130	127	123	121	118	116	113	111	109	107	106	104
20	19	19	19	18	18	18	17	17	17	16	16	16	15	15	15	14	14	14	14	13	13	13	13	12	12	12	12	11	11	11	11	11	10	10	10	10	10	10	9	9	9	9	9	9	9	8	8	8	8
9	9	9	9	9	9	10	10	10	10	10	10	10	11	11	11	11	11	11	11	12	12	12	12	12	12	13	13	13	13	13	13	14	14	14	14	14	15	15	15	15	15	15	16	16	16	16	17	17	17
0	0	0	0	0	0	0	0	0	0	0	0	0	0	0	0	0	1	1	1	1	1	1	1	1	1	1	2	2	2	2	2	2	2	3	3	3	3	3	3	4	4	4	4	4	5	5	5	5	6
9	9	9	9	9	9	9	10	10	10	10	10	11	11	11	11	12	12	12	12	12	13	13	13	13	14	14	14	15	15	15	15	16	16	16	17	17	17	18	18	18	19	19	19	20	20	20	21	21	22
8	8	8	8	9	9	9	9	9	9	9	10	10	10	10	10	10	11	11	11	11	11	12	12	12	12	12	13	13	13	13	13	14	14	14	14	14	15	15	15	15	16	16	16	16	17	17	17	18	18
3417	4087	4977	4977	6193	7919	10486	14544	21531	35149	67660	183847	2101206	8814968	292703	87680	42146	24770	16306	11549	8611	6670	5320	4343	3614	3055	2618	2269	1986	1753	1560	1398	1260	1142	1040	952	875	807	747	694	647	605	567	532	501	473	448	424	403	384
16	16	16	16	15	15	14	14	14	13	13	13	12	12	12	11	11	11	10	10	10	9	9	9	9	8	8	8	8	7	7	7	7	6	6	6	6	6	5	5	5	5	5	4	4	4	4	4	4	3
65	66	67	67	68	70	71	72	73	74	76	77	78	80	81	83	84	86	87	89	91	92	94	96	98	100	102	104	106	108	111	113	115	118	120	123	126	129	132	135	138	141	145	148	152	156	160	164	168	173
6	6	7	7	7	7	7	7	7	7	8	8	8	8	8	8	8	9	9	9	9	9	10	10	10	10	10	10	11	11	11	11	11	12	12	12	12	13	13	13	13	14	14	14	14	15	15	15	15	16
7	7	7	7	6	6	6	6	6	6	6	5	5	5	5	5	5	5	5	5	4	4	4	4	4	4	4	4	4	4	4	4	3	3	3	3	3	3	3	3	3	3	3	3	3	3	3	3	3	3
84	86	88	88	90	92	94	96	98	100	103	105	108	110	113	116	119	122	125	128	131	135	138	142	146	150	155	159	164	169	174	180	186	192	198	205	212	220	228	236	245	254	265	275	287	299	312	326	342	358
7	7	7	7	7	7	8	8	8	8	8	8	8	8	9	9	9	9	9	9	9	10	10	10	10	10	10	11	11	11	11	11	11	12	12	12	12	12	13	13	13	13	13	14	14	14	14	14	15	15
12	12	12	12	13	13	13	13	13	14	14	14	14	15	15	15	15	16	16	16	16	16	17	17	17	18	18	18	18	19	19	19	19	20	20	20	21	21	21	22	22	22	23	23	23	24	24	24	25	25
187	192	198	198	205	211	218	225	233	241	250	259	268	278	289	300	312	325	339	354	370	387	405	425	446	469	494	521	550	583	618	657	701	749	802	862	929	1005	1092	1191	1305	1437	1592	1775	1994	2257	2580	2980	3486	4140
7	7	7	7	7	8	8	8	8	8	8	8	8	8	9	9	9	9	9	9	9	9	10	10	10	10	10	10	10	11	11	11	11	11	11	12	12	12	12	12	12	13	13	13	13	13	13	14	14	14
30	30	30	30	31	31	32	32	32	33	33	34	34	35	35	35	36	36	37	37	38	38	39	39	40	41	41	42	42	43	43	44	45	45	46	47	47	48	49	49	50	51	51	52	53	54	54	55	56	57
3	3	3	3	4	4	4	4	4	4	4	4	4	4	4	5	5	5	5	5	5	5	5	5	6	6	6	6	6	6	6	7	7	7	7	7	7	8	8	8	8	8	8	9	9	9	9	9	10	10
612	700	807	807	941	1110	1329	1619	2015	2574	3401	4700	6916	11171	21082	54570	447516	3203106	116579	32096	14992	8678	5656	3977	2947	2271	1803	1465	1214	1021	871	751	654	575	509	453	406	366	331	301	275	252	231	213	197	182	169	158	147	137
18	18	19	19	19	19	19	20	20	20	20	21	21	21	21	22	22	22	22	23	23	23	24	24	24	25	25	25	26	26	26	27	27	27	28	28	28	29	29	29	30	30	31	31	31	32	32	33	33	33
4	4	4	4	4	4	4	4	4	4	4	4	4	4	3	3	3	3	3	3	3	3	3	3	3	3	3	3	3	3	3	3	3	3	3	2	2	2	2	2	2	2	2	2	2	2	2	2	2	2
353	398	451	451	516	595	694	818	979	1192	1482	1891	2494	3439	5042	8102	15141	38316	275788	2434573	95165	24994	11502	6608	4287	3005	2222	1709	1355	1100	910	765	652	562	489	430	380	338	303	273	247	225	205	188	172	159	147	136	126	118
10057	7620	5972	5972	4804	3947	3300	2798	2403	2084	1825	1610	1431	1280	1151	1040	944	861	788	723	666	615	570	529	492	459	429	401	376	353	332	313	295	279	264	250	237	224	213	202	193	183	175	166	159	152	145	138	132	126
368	389	412	412	437	464	494	528	564	605	650	700	757	820	892	974	1068	1176	1301	1447	1620	1826	2073	2374	2747	3214	3812	4594	5646	7105	9214	12426	17672	27132	46959	100985	372494	9999999	1295544	165630	64524	34328	21308	14513	10523	7980	6260	5041	4148	3473
188	202	218	218	235	254	276	300	328	360	397	439	489	547	616	699	799	923	1077	1273	1528	1866	2330	2991	3978	5548	8274	13653	26783	76180	1258567	2806457	95430	30383	14917	8860	5867	4171	3116	2416	1928	1573	1308	1104	944	817	713	628	557	497
4	4	4	4	4	4	4	4	4	4	5	5	5	5	5	5	5	5	5	5	5	5	5	5	5	6	6	6	6	6	6	6	6	6	6	6	6	6	7	7	7	7	7	7	7	7	7	7	7	8
347	375	406	406	441	481	527	581	643	715	801	903	1027	1178	1366	1603	1907	2307	2849	3609	4719	6435	9297	14612	26315	61422	303287	4995428	290700	60351	26016	14487	9232	6397	4694	3592	2836	2297	1898	1595	1359	1172	1021	898	796	710	637	576	522	476
4	4	4	4	4	4	4	4	4	4	4	4	4	4	4	4	4	4	4	4	3	3	3	3	3	3	3	3	3	3	3	3	3	3	3	3	3	3	3	3	3	3	3	3	3	2	2	2	2	2
11	12	12	12	12	12	12	12	12	13	13	13	13	13	13	14	14	14	14	14	14	15	15	15	15	15	16	16	16	16	16	17	17	17	17	17	18	18	18	18	19	19	19	19	20	20	20	20	21	21
2	2	2	2	2	2	2	3	3	3	3	3	3	3	3	3	4	4	4	4	4	4	4	5	5	5	5	5	5	5	6	6	6	6	6	7	7	7	7	7	7	8	8	8	8	9	9	9	9	9
69	72	75	75	79	83	88	93	99	105	113	122	132	143	157	172	191	213	240	273	314	366	432	518	635	798	1034	1396	1992	3081	5405	11973	48829	1113468	99083	15978	6508	3533	2221	1527	1115	851	671	544	450	378	323	279	244	215
16	15	15	15	15	14	14	14	14	13	13	13	13	12	12	12	12	11	11	11	11	10	10	10	10	10	9	9	9	9	9	8	8	8	8	8	8	7	7	7	7	7	7	7	6	6	6	6	6	6
116	110	105	105	99	95	90	86	82	79	75	72	69	67	64	62	60	58	56	54	52	51	49	48	46	45	44	43	42	41	40	39	39	38	37	37	36	35	35	34	34	34	33	33	33	32	32	32	32	32
38	39	39	39	40	41	41	42	42	43	44	44	45	46	47	47	48	49	50	50	51	52	53	54	55	56	57	58	59	60	61	62	63	64	65	66	67	69	70	71	72	74	75	77	78	79	81	83	84	86
3	3	3	3	3	3	3	3	3	3	3	3	3	3	3	3	3	4	4	4	4	4	4	4	4	4	5	5	5	5	5	5	6	6	6	6	6	7	7	7	7	8	8	8	9	9	9	10	10	11
3	3	3	3	3	3	2	2	2	2	2	2	2	2	2	1	1	1	1	1	1	1	1	1	1	1	1	1	1	0	0	0	0	0	0	0	0	0	0	0	0	0	0	0	0	0	0	0	0	0
129727	3852566	1598113	1598113	100970	35688	18237	11070	7434	5337	4018	3135	2514	2062	1722	1459	1253	1088	953	843	750	673	606	550	501	458	421	388	359	334	311	290	272	255	240	226	214	203	192	183	174	166	158	152	145	139	134	129	124	120
1	1	1	1	1	1	1	1	1	1	1	1	1	1	1	1	1	2	2	2	2	2	2	2	2	2	2	2	2	2	2	3	3	3	3	3	3	3	3	3	3	3	3	4	4	4	4	4	4	4
35	36	36	36	37	37	38	38	39	40	40	41	41	42	43	43	44	45	45	46	47	48	48	49	50	51	51	52	53	54	55	56	57	58	59	60	61	62	63	64	65	66	68	69	70	71	73	74	75	77
7	7	6	6	6	6	6	5	5	5	5	4	4	4	4	4	3	3	3	3	3	2	2	2	2	2	2	2	2	1	1	1	1	1	1	1	1	1	1	0	0	0	0	0	0	0	0	0	0	0
4	4	4	4	3	3	3	3	3	3	3	3	3	3	3	2	2	2	2	2	2	2	2	2	2	2	2	2	2	1	1	1	1	1	1	1	1	1	1	1	1	1	1	1	1	1	1	1	1	1
19	19	19	19	20	20	21	21	21	22	22	23	23	24	24	24	25	25	26	27	27	28	28	29	29	30	31	31	32	33	33	34	35	35	36	37	38	39	39	40	41	42	43	44	45	46	47	48	49	50
407	444	485	485	533	588	652	727	816	921	1049	1205	1399	1644	1959	2374	2936	3724	4881	6673	9674	15287	27772	66049	352532	5090269	263926	58617	25717	14441	9248	6429	4729	3625	2867	2325	1924	1618	1381	1192	1040	915	812	725	652	589	535	489	448	413
1	1	1	1	1	1	1	1	1	1	1	1	1	1	1	1	2	2	2	2	2	2	2	2	2	2	2	2	2	2	2	2	2	2	3	3	3	3	3	3	3	3	3	3	3	3	3	3	4	4
15	16	16	16	16	16	16	17	17	17	17	17	18	18	18	18	18	19	19	19	19	20	20	20	20	21	21	21	21	22	22	22	23	23	23	23	24	24	24	25	25	25	26	26	26	26	27	27	28	28
236	254	275	275	299	326	356	392	434	482	540	609	692	793	919	1077	1281	1550	1913	2422	3166	4317	6235	9800	17646	41185	203349	3349314	194910	40466	17445	9716	6191	4291	3149	2410	1904	1543	1275	1072	914	788	687	604	536	478	429	388	352	321
15	15	14	14	14	13	13	13	12	12	12	12	11	11	11	10	10	10	10	9	9	9	9	8	8	8	8	8	8	7	7	7	7	7	7	6	6	6	6	6	6	6	6	6	6	5	5	5	5	5
0	0	0	0	0	0	0	0	0	0	0	0	0	0	0	0	0	0	0	0	0	0	0	0	0	0	0	0	0	0	0	0	0	0	0	0	0	0	0	0	0	0	0	0	0	0	0	0	0	0
64	66	67	67	68	69	71	72	73	75	76	78	79	81	82	84	86	88	89	91	93	95	97	99	102	104	106	109	111	114	116	119	122	125	128	131	134	138	141	145	149	153	157	161	166	170	175	180	186	191
7	7	7	7	7	7	7	8	8	8	8	8	8	9	9	9	9	9	9	10	10	10	10	10	11	11	11	11	11	12	12	12	12	12	13	13	13	13	14	14	14	14	15	15	15	16	16	16	16	17
8	8	8	8	8	8	7	7	7	7	7	6	6	6	6	6	5	5	5	5	5	5	4	4	4	4	4	4	4	3	3	3	3	3	3	3	3	2	2	2	2	2	2	2	2	2	2	1	1	1
16	16	16	16	16	16	17	17	17	17	17	18	18	18	18	19	19	19	19	19	20	20	20	20	21	21	21	21	22	22	22	23	23	23	23	24	24	24	25	25	25	25	26	26	26	27	27	27	28	28
104	106	108	108	110	112	115	117	119	121	124	126	129	132	134	137	140	143	146	149	153	156	160	163	167	171	175	179	184	188	193	198	203	208	214	220	226	232	239	246	253	260	268	277	285	294	304	314	325	336
6	6	5	5	5	5	5	5	4	4	4	4	4	4	3	3	3	3	3	3	3	2	2	2	2	2	2	2	2	2	1	1	1	1	1	1	1	1	1	1	1	1	1	1	1	1	1	1	0	0
8	8	8	8	7	7	7	7	7	6	6	6	6	5	5	5	5	5	4	4	4	4	4	4	4	3	3	3	3	3	3	3	2	2	2	2	2	2	2	2	2	1	1	1	1	1	1	1	1	1
23105	38522	77126	77126	231681	5819310	5065487	223394	75568	37976	22855	15274	10935	8220	6409	5141	4218	3527	2995	2577	2243	1972	1749	1563	1407	1274	1161	1063	979	905	840	783	733	688	648	612	581	552	526	503	482	463	446	430	416	404	392	382	373	364
1	1	1	1	1	1	1	1	1	1	1	1	1	1	1	1	1	1	1	2	2	2	2	2	2	2	2	2	2	2	2	2	2	2	2	2	2	3	3	3	3	3	3	3	3	3	3	3	3	3
0	1	1	1	1	1	1	1	1	1	1	1	1	1	1	1	1	1	1	1	1	1	1	1	1	1	1	2	2	2	2	2	2	2	2	2	2	2	2	2	2	2	2	2	3	3	3	3	3	3
117392	3487301	1446573	1446573	91361	32267	16471	9983	6691	4793	3599	2799	2237	1827	1519	1281	1095	945	823	723	639	568	508	457	412	373	339	310	283	260	239	220	203	188	174	161	150	140	130	121	113	106	99	92	86	81	76	71	66	62
53	54	55	55	55	56	57	58	59	60	61	62	64	65	66	67	68	70	71	72	74	75	76	78	79	81	82	84	86	87	89	91	93	95	97	99	101	103	105	108	110	112	115	118	120	123	126	129	132	135
0	0	0	0	0	0	0	0	0	1	1	1	1	1	1	1	1	1	1	1	1	1	1	1	1	1	1	2	2	2	2	2	2	2	2	2	2	2	2	3	3	3	3	3	3	3	3	3	4	4
2	2	2	2	2	2	2	2	2	2	2	2	2	1	1	1	1	1	1	1	1	1	1	1	1	1	1	1	1	1	1	0	0	0	0	0	0	0	0	0	0	0	0	0	0	0	0	0	0	0
128	138	149	149	162	176	191	209	230	253	280	311	348	391	443	505	581	675	793	945	1145	1415	1791	2340	3184	4584	7159	12741	28979	129230	2535524	179463	33183	13905	7638	4827	3324	2428	1851	1457	1176	969	812	690	593	515	451	399	355	317
628	717	826	826	962	1135	1357	1652	2054	2623	3464	4785	7037	11365	21442	55493	455044	3256951	118545	32642	15251	8830	5757	4050	3003	2315	1839	1496	1240	1045	892	770	672	591	524	467	419	378	343	313	286	262	242	223	207	192	179	167	156	146
15	15	16	16	16	16	16	16	17	17	17	17	18	18	18	18	19	19	19	19	19	20	20	20	21	21	21	21	22	22	22	22	23	23	23	24	24	24	25	25	25	26	26	26	27	27	27	28	28	28
219	247	282	282	326	382	454	549	679	863	1135	1563	2293	3695	6961	17994	147468	1055424	38425	10588	4952	2872	1876	1323	983	760	606	495	412	348	298	259	227	201	179	160	145	131	120	110	101	93	86	80	75	70	66	62	58	55
8	8	8	8	7	7	7	7	6	6	6	6	5	5	5	5	5	4	4	4	4	4	3	3	3	3	3	3	3	2	2	2	2	2	2	2	2	1	1	1	1	1	1	1	1	1	1	1	0	0
13588	27382	83626	83626	2272059	1517003	75092	25782	13026	7858	5257	3764	2828	2202	1764	1444	1204	1020	874	758	663	585	521	466	419	379	345	315	288	265	245	226	210	196	182	171	160	150	141	133	125	119	112	106	101	96	91	87	83	79
77155	239555	6875645	6875645	3580191	200298	69810	35488	21488	14413	10343	7787	6077	4878	4003	3347	2841	2443	2125	1866	1653	1476	1326	1199	1090	996	914	843	780	725	676	632	593	558	526	497	471	448	426	406	388	372	357	343	330	318	308	297	288	280
2	2	2	2	2	2	1	1	1	1	1	1	1	1	1	1	1	1	1	1	1	1	1	0	0	0	0	0	0	0	0	0	0	0	0	0	0	0	0	0	0	0	0	0	0	0	0	0	0	0
18	19	19	19	19	19	20	20	20	20	21	21	21	22	22	22	22	23	23	23	24	24	24	25	25	25	26	26	26	27	27	28	28	28	29	29	30	30	30	31	31	32	32	33	33	34	34	35	35	36
1	0	0	0	0	0	0	0	0	0	0	0	0	0	0	0	0	0	0	0	0	0	0	0	0	0	0	0	0	0	0	1	1	1	1	1	1	1	1	2	2	2	2	2	2	3	3	3	3	3
4	4	4	4	4	4	4	4	4	4	5	5	5	5	5	5	5	5	6	6	6	6	6	6	6	6	7	7	7	7	7	7	8	8	8	8	8	8	9	9	9	9	9	10	10	10	10	10	11	11
112	116	121	121	126	131	137	143	150	158	166	175	185	196	208	222	237	254	273	294	318	345	376	412	454	502	559	627	709	808	931	1084	1279	1534	1875	2345	3021	4041	5689	8610	14572	30034	97748	2962533	882817	67512	24433	12615	7707	5202
0	1	1	1	1	1	1	1	1	1	1	1	1	1	1	1	1	1	1	1	1	1	1	1	1	1	1	1	1	2	2	2	2	2	2	2	2	2	2	2	2	2	2	2	2	2	2	2	3	3
2	2	2	2	3	3	3	3	3	3	3	3	3	3	3	4	4	4	4	4	4	4	4	4	5	5	5	5	5	5	5	6	6	6	6	6	6	6	7	7	7	7	7	7	8	8	8	8	8	9
1	1	1	1	1	1	1	1	1	1	1	1	1	1	1	1	1	1	1	2	2	2	2	2	2	2	2	2	2	2	2	3	3	3	3	3	3	3	3	4	4	4	4	4	4	4	5	5	5	5
5	5	5	5	5	5	6	6	6	6	6	6	6	7	7	7	7	7	7	7	8	8	8	8	8	9	9	9	9	9	10	10	10	10	11	11	11	11	12	12	12	12	13	13	13	13	14	14	14	15
29	29	29	29	30	30	31	31	32	32	32	33	33	34	34	35	35	36	36	37	37	38	38	39	39	40	40	41	42	42	43	43	44	45	45	46	47	47	48	49	50	50	51	52	53	54	54	55	56	57
47	48	49	49	49	50	51	52	53	54	55	56	58	59	60	61	62	64	65	67	68	69	71	73	74	76	78	80	81	83	86	88	90	92	95	97	100	103	106	109	112	115	119	122	126	130	135	139	144	149
16556	10215	6938	6938	5025	3812	2994	2417	1994	1676	1430	1236	1081	955	851	764	691	629	575	530	490	455	425	398	374	353	335	318	303	290	278	267	257	248	241	233	227	221	216	211	207	203	200	197	195	193	191	189	188	187
152	159	167	167	175	184	193	203	215	227	240	254	270	287	306	327	351	377	406	439	476	519	567	623	687	762	851	956	1082	1236	1425	1662	1965	2359	2886	3615	4661	6239	8790	13312	22540	46476	151299	4586099	1366617	104491	37804	19507	11909	8030
26	26	25	25	25	24	24	23	23	23	22	22	22	21	21	21	20	20	20	19	19	19	18	18	18	17	17	17	17	16	16	16	16	15	15	15	15	14	14	14	14	13	13	13	13	13	12	12	12	12
2	1	1	1	1	1	1	1	1	1	1	1	1	0	0	0	0	0	0	0	0	0	0	0	0	0	0	0	0	0	0	0	0	0	0	0	0	0	0	0	0	0	0	0	0	0	0	0	0	0
20	20	21	21	21	21	22	22	22	22	23	23	23	24	24	24	24	25	25	25	26	26	26	27	27	28	28	28	29	29	29	30	30	31	31	32	32	32	33	33	34	34	35	35	36	36	37	37	38	38
3	3	3	3	3	3	3	3	3	3	3	4	4	4	4	4	4	4	4	4	4	4	5	5	5	5	5	5	5	5	6	6	6	6	6	6	6	6	7	7	7	7	7	7	7	8	8	8	8	8
4	4	4	4	4	4	4	4	5	5	5	5	5	5	5	5	6	6	6	6	6	6	6	7	7	7	7	7	7	7	8	8	8	8	8	8	9	9	9	9	9	10	10	10	10	10	11	11	11	11
0	0	0	0	0	0	0	0	0	0	0	0	0	0	0	0	0	0	0	0	0	0	0	0	0	0	0	0	0	0	0	0	0	0	0	0	0	0	0	0	0	0	0	0	0	0	0	0	0	0
1	1	1	1	1	1	2	2	2	2	2	2	2	2	2	2	2	2	2	2	2	3	3	3	3	3	3	3	3	3	3	3	3	4	4	4	4	4	4	4	4	4	4	5	5	5	5	5	5	5
17	17	17	17	18	18	18	18	18	19	19	19	19	20	20	20	20	21	21	21	21	22	22	22	23	23	23	23	24	24	24	25	25	25	26	26	26	27	27	27	28	28	28	29	29	30	30	30	31	31
14	15	15	15	15	15	16	16	16	16	17	17	17	18	18	18	19	19	19	20	20	20	21	21	21	22	22	22	23	23	24	24	24	25	25	26	26	27	27	28	28	29	29	30	30	31	31	32	32	33
53	52	51	51	50	49	48	47	46	45	45	44	43	42	41	41	40	39	39	38	37	37	36	35	35	34	34	33	32	32	31	31	30	30	29	29	28	28	27	27	26	26	26	25	25	24	24	24	23	23
91175	2707329	1123056	1123056	70968	25092	12829	7793	5238	3764	2838	2217	1781	1463	1224	1040	895	779	685	608	543	488	442	403	368	339	313	290	270	252	236	222	210	198	188	179	170	163	156	149	143	138	133	129	125	121	118	115	112	109
1	1	1	1	1	1	1	1	1	1	1	1	1	1	1	1	0	0	0	0	0	0	0	0	0	0	0	0	0	0	0	0	0	0	0	0	1	1	1	1	1	1	1	1	1	1	1	1	1	1
5	5	5	5	5	5	5	4	4	4	4	4	4	4	3	3	3	3	3	3	3	3	2	2	2	2	2	2	2	2	2	2	1	1	1	1	1	1	1	1	1	1	1	1	1	1	1	1	1	0
2	2	2	2	2	2	2	2	3	3	3	3	3	3	3	3	3	3	4	4	4	4	4	4	4	4	5	5	5	5	5	5	5	6	6	6	6	6	6	7	7	7	7	7	8	8	8	8	9	9
34284	21119	14315	14315	10342	7822	6123	4924	4046	3383	2871	2467	2143	1879	1661	1479	1326	1195	1083	985	901	827	762	704	653	607	566	529	495	465	437	412	389	368	349	331	315	299	285	272	260	249	238	228	219	211	203	195	188	181
2	2	2	2	2	2	2	2	2	2	3	3	3	3	3	3	3	3	4	4	4	4	4	4	5	5	5	5	5	5	6	6	6	6	7	7	7	7	8	8	8	8	9	9	9	10	10	10	11	11
11	11	11	11	11	11	11	10	10	10	10	10	10	10	10	9	9	9	9	9	9	9	9	8	8	8	8	8	8	8	8	8	8	7	7	7	7	7	7	7	7	7	7	7	7	6	6	6	6	6
4	4	4	4	4	4	4	5	5	5	5	5	5	5	5	5	5	6	6	6	6	6	6	6	6	6	7	7	7	7	7	7	7	8	8	8	8	8	8	8	9	9	9	9	9	9	10	10	10	10
16	17	17	17	17	17	17	18	18	18	18	19	19	19	19	20	20	20	20	21	21	21	22	22	22	22	23	23	23	24	24	24	25	25	25	26	26	27	27	27	28	28	28	29	29	30	30	31	31	32
26	26	27	27	27	27	28	28	29	29	29	30	30	31	31	31	32	32	33	33	34	34	35	35	36	36	37	37	38	38	39	39	40	40	41	42	42	43	43	44	45	45	46	47	47	48	49	50	50	51
13	13	13	13	13	14	14	14	14	14	15	15	15	15	15	16	16	16	16	16	17	17	17	17	18	18	18	18	19	19	19	19	20	20	20	20	21	21	21	22	22	22	23	23	23	24	24	24	25	25
6	6	7	7	7	7	7	7	7	7	7	7	7	7	7	8	8	8	8	8	8	8	8	8	9	9	9	9	9	9	9	10	10	10	10	10	10	11	11	11	11	11	11	12	12	12	12	13	13	13
7	7	7	7	7	7	7	7	7	7	7	7	7	7	7	7	7	7	7	7	8	8	8	8	8	8	8	8	8	8	8	8	8	8	8	8	9	9	9	9	9	9	9	9	9	9	10	10	10	10
193	187	182	182	177	173	169	165	162	159	156	154	151	149	148	146	145	143	142	142	141	140	140	139	139	139	139	140	140	141	141	142	143	144	145	146	147	149	151	152	154	156	158	161	163	166	168	171	174	177
6	6	6	6	6	6	6	6	6	6	6	6	6	6	6	6	6	6	6	6	6	6	6	5	5	5	5	5	5	5	5	5	5	5	5	5	5	5	5	5	5	5	5	6	6	6	6	6	6	6
59	58	57	57	56	55	54	53	52	51	51	50	49	48	47	47	46	45	45	44	43	43	42	41	41	40	40	39	38	38	37	37	36	36	35	35	34	34	33	33	33	32	32	31	31	30	30	30	29	29
9	9	9	9	9	10	10	10	10	10	10	11	11	11	11	11	11	12	12	12	12	12	13	13	13	13	13	14	14	14	14	14	15	15	15	15	15	16	16	16	16	17	17	17	18	18	18	18	19	19
11144	7570	5478	5478	4149	3252	2617	2153	1802	1531	1317	1146	1006	890	794	712	643	584	532	487	448	414	383	356	332	310	291	273	257	243	230	218	207	197	187	179	171	164	157	151	145	140	135	130	126	122	118	114	111	108
3166	2403	1886	1886	1520	1251	1048	891	767	667	586	519	462	415	374	339	309	283	260	240	222	206	191	178	167	156	147	138	130	123	116	110	104	99	94	90	86	82	78	75	72	69	66	63	61	58	56	54	52	50
6	6	6	6	6	7	7	7	7	7	7	8	8	8	8	8	8	9	9	9	9	9	9	10	10	10	10	10	11	11	11	11	11	12	12	12	12	13	13	13	13	14	14	14	15	15	15	15	16	16
6	6	7	7	7	7	7	7	7	7	8	8	8	8	8	8	9	9	9	9	9	9	10	10	10	10	10	10	11	11	11	11	11	12	12	12	12	13	13	13	13	14	14	14	14	15	15	15	15	16
3	3	3	3	3	3	3	3	3	3	3	3	3	3	4	4	4	4	4	4	4	4	4	4	5	5	5	5	5	5	5	5	5	6	6	6	6	6	6	6	6	7	7	7	7	7	7	7	7	8
12	12	12	12	11	11	11	10	10	9	9	9	9	8	8	8	7	7	7	7	6	6	6	6	5	5	5	5	5	5	4	4	4	4	4	4	3	3	3	3	3	3	3	3	3	3	3	3	2	2
13	13	12	12	12	12	12	12	12	11	11	11	11	11	11	11	10	10	10	10	10	10	10	10	9	9	9	9	9	9	9	9	9	8	8	8	8	8	8	8	8	8	7	7	7	7	7	7	7	7
112	119	126	126	135	143	153	164	175	189	203	219	237	258	281	307	338	372	413	460	516	582	662	759	879	1030	1222	1475	1814	2284	2964	4000	5691	8743	15137	32559	120117	3224863	417788	53406	20800	11063	6863	4673	3386	2566	2011	1618	1330	1113
3	3	3	3	3	3	3	3	3	3	3	3	3	3	3	3	3	2	2	2	2	2	2	2	2	2	2	2	2	2	2	2	2	2	2	2	2	2	2	2	2	2	2	2	2	1	1	1	1	1
4	3	3	3	3	3	3	3	2	2	2	2	2	2	2	2	1	1	1	1	1	1	1	1	1	1	1	1	1	1	1	0	0	0	0	0	0	0	0	0	0	0	0	0	0	0	0	1	1	1
22	22	22	22	23	23	23	24	24	24	25	25	25	26	26	26	27	27	28	28	28	29	29	30	30	31	31	31	32	32	33	34	34	35	35	36	36	37	37	38	39	39	40	41	41	42	43	44	44	45
2	2	2	2	2	2	2	2	2	1	1	1	1	1	1	1	1	1	1	1	1	1	1	1	1	1	1	1	1	1	1	1	1	1	1	1	1	1	1	1	1	1	1	1	1	1	1	1	1	1
1	1	1	1	1	1	1	1	1	1	1	1	1	1	1	1	2	2	2	2	2	2	2	2	2	2	2	3	3	3	3	3	3	3	3	4	4	4	4	4	4	4	5	5	5	5	5	6	6	6
9	8	8	8	8	8	8	8	8	8	8	8	7	7	7	7	7	7	7	7	7	7	7	6	6	6	6	6	6	6	6	6	6	6	6	6	6	5	5	5	5	5	5	5	5	5	5	5	5	5
15	15	15	15	16	16	16	16	16	17	17	17	17	17	18	18	18	18	18	19	19	19	19	20	20	20	20	21	21	21	21	22	22	22	22	23	23	23	24	24	24	24	25	25	25	26	26	26	27	27
20	20	20	20	21	21	21	21	22	22	22	23	23	23	23	24	24	24	25	25	25	26	26	26	27	27	27	28	28	29	29	29	30	30	31	31	31	32	32	33	33	34	34	35	35	36	36	37	37	38
0	0	0	0	0	0	0	0	0	0	0	0	0	0	0	0	0	0	0	0	0	0	0	0	0	0	0	0	0	0	0	0	0	0	0	0	0	0	0	0	0	0	0	0	0	0	0	0	0	0
2144	2465	2863	2863	3368	4021	4886	6066	7735	10208	14098	20747	33566	63597	166443	1467980	9345547	330018	92949	43770	25459	16657	11752	8740	6757	5384	4392	3654	3090	2648	2296	2011	1778	1584	1421	1283	1165	1063	975	898	830	771	718	671	629	592	558	527	499	474
12	12	12	12	11	11	11	11	10	10	10	10	9	9	9	9	9	8	8	8	8	8	7	7	7	7	7	7	6	6	6	6	6	6	5	5	5	5	5	5	5	5	4	4	4	4	4	4	4	4
1	2	2	2	2	2	2	2	2	2	2	3	3	3	3	3	3	3	4	4	4	4	4	4	5	5	5	5	5	6	6	6	6	6	7	7	7	7	8	8	8	8	9	9	9	9	10	10	10	11
5	5	5	5	5	5	4	4	4	4	4	3	3	3	3	3	3	2	2	2	2	2	2	2	2	1	1	1	1	1	1	1	1	1	1	1	1	1	1	0	0	0	0	0	0	0	0	0	0	0
0	0	0	0	0	0	0	0	0	0	0	0	0	0	0	0	0	0	0	0	0	0	0	1	1	1	1	1	1	1	1	1	1	1	1	1	1	1	2	2	2	2	2	2	2	2	2	2	3	3
4	5	5	5	5	5	5	5	5	5	6	6	6	6	6	6	6	7	7	7	7	7	7	7	8	8	8	8	8	8	9	9	9	9	9	10	10	10	10	10	11	11	11	11	11	12	12	12	12	13
7	6	6	6	6	6	6	5	5	5	5	5	4	4	4	4	4	4	3	3	3	3	3	3	3	2	2	2	2	2	2	2	2	2	1	1	1	1	1	1	1	1	1	1	1	1	1	1	1	0
5	6	6	6	6	6	6	7	7	7	8	8	8	8	9	9	9	10	10	11	11	11	12	12	13	13	14	14	15	15	16	16	17	18	18	19	20	20	21	22	23	24	25	25	26	28	29	30	31	32
10	10	10	10	10	10	9	9	9	9	9	9	9	8	8	8	8	8	8	8	8	8	7	7	7	7	7	7	7	7	7	7	6	6	6	6	6	6	6	6	6	6	6	5	5	5	5	5	5	5
2	2	2	2	2	2	2	2	2	2	2	2	2	2	3	3	3	3	3	3	3	3	3	3	3	4	4	4	4	4	4	4	4	4	4	5	5	5	5	5	5	5	5	6	6	6	6	6	6	6
18	18	18	18	18	19	19	19	20	20	20	20	21	21	21	22	22	22	23	23	23	24	24	24	25	25	26	26	26	27	27	28	28	28	29	29	30	30	31	31	32	32	32	33	33	34	35	35	36	36
300	324	350	350	381	415	454	498	550	610	680	763	861	980	1126	1307	1534	1826	2211	2731	3459	4521	6160	8888	13941	25006	57851	275634	4826490	298863	59825	25556	14170	9006	6230	4566	3490	2754	2229	1841	1547	1318	1136	990	870	771	688	618	558	507
21	21	22	22	22	22	23	23	23	23	24	24	24	25	25	25	26	26	26	27	27	27	28	28	28	29	29	30	30	30	31	31	32	32	32	33	33	34	34	35	35	36	36	37	37	38	38	39	39	40
194	183	173	173	163	155	147	140	133	127	122	117	112	108	104	100	96	93	90	87	85	82	80	78	76	74	72	71	69	68	66	65	64	63	62	61	60	59	59	58	57	57	56	56	55	55	55	54	54	54
11	11	11	11	11	11	11	10	10	10	10	10	10	9	9	9	9	9	9	9	8	8	8	8	8	8	8	8	7	7	7	7	7	7	7	7	6	6	6	6	6	6	6	6	6	6	5	5	5	5
26	27	27	27	27	28	28	29	29	29	30	30	31	31	32	32	33	33	34	34	35	35	36	36	37	37	38	39	39	40	41	41	42	43	43	44	45	46	46	47	48	49	50	50	51	52	53	54	55	56
11	11	11	11	10	10	10	10	10	10	9	9	9	9	9	9	9	8	8	8	8	8	8	8	7	7	7	7	7	7	7	7	6	6	6	6	6	6	6	6	6	5	5	5	5	5	5	5	5	5
28	28	28	28	29	29	30	30	30	31	31	32	32	32	33	33	34	34	34	35	35	36	36	37	37	38	38	39	39	40	40	41	41	42	43	43	44	44	45	46	46	47	47	48	49	49	50	51	52	52
1	1	1	1	1	1	1	1	1	1	1	1	1	1	1	2	2	2	2	2	2	2	2	2	2	2	2	2	2	2	2	3	3	3	3	3	3	3	3	3	3	3	3	4	4	4	4	4	4	4
1	1	1	1	1	2	2	2	2	2	2	2	2	2	2	2	2	2	2	2	2	2	2	2	3	3	3	3	3	3	3	3	3	3	3	3	3	4	4	4	4	4	4	4	4	4	4	4	5	5
52	50	48	48	47	45	44	43	41	40	39	38	37	36	36	35	34	33	33	32	32	31	30	30	30	29	29	28	28	28	28	27	27	27	27	27	27	27	26	26	26	26	26	27	27	27	27	27	27	27
0	0	0	0	0	0	0	0	0	0	0	1	1	1	1	1	1	1	1	1	1	1	1	1	1	1	1	1	2	2	2	2	2	2	2	2	2	2	2	3	3	3	3	3	3	3	3	4	4	4
6	5	5	5	5	5	4	4	4	4	3	3	3	3	3	3	2	2	2	2	2	2	2	1	1	1	1	1	1	1	1	1	0	0	0	0	0	0	0	0	0	0	0	0	0	0	0	0	0	0
4	4	4	4	3	3	3	3	3	3	3	2	2	2	2	2	2	2	2	2	1	1	1	1	1	1	1	1	1	1	1	1	1	1	1	1	0	0	0	0	0	0	0	0	0	0	0	0	0	0
2	2	2	2	2	2	2	2	2	2	2	2	2	2	2	2	3	3	3	3	3	3	3	3	3	3	3	3	4	4	4	4	4	4	4	4	4	5	5	5	5	5	5	5	5	6	6	6	6	6
92	94	97	97	99	102	105	107	110	113	116	120	123	127	130	134	138	143	147	152	157	162	167	173	179	185	192	199	207	214	223	232	241	251	262	274	286	299	314	329	345	363	382	403	426	451	478	507	540	576
0	1	1	1	1	1	1	1	1	1	1	1	1	1	1	1	2	2	2	2	2	2	2	2	2	2	3	3	3	3	3	3	3	3	4	4	4	4	4	4	5	5	5	5	5	5	6	6	6	6
1	1	1	1	1	1	1	1	1	1	1	1	1	1	1	1	1	1	1	1	1	2	2	2	2	2	2	2	2	2	2	2	2	2	2	2	2	3	3	3	3	3	3	3	3	3	3	3	3	4
6	6	6	6	6	6	7	7	7	7	7	7	7	7	8	8	8	8	8	8	8	9	9	9	9	9	9	9	10	10	10	10	10	10	11	11	11	11	11	12	12	12	12	12	12	13	13	13	13	13
0	1	1	1	1	1	1	1	1	1	1	1	1	1	1	1	1	1	1	1	1	1	1	1	1	1	1	2	2	2	2	2	2	2	2	2	2	2	2	2	2	2	2	2	3	3	3	3	3	3
0	0	0	0	0	0	0	0	0	0	0	0	0	0	0	0	0	0	0	0	0	0	0	0	0	0	0	0	0	0	0	0	0	0	0	0	0	0	0	0	1	1	1	1	1	1	1	1	1	1
8	8	8	8	8	8	7	7	7	7	7	6	6	6	6	6	6	5	5	5	5	5	5	4	4	4	4	4	4	4	3	3	3	3	3	3	3	3	3	2	2	2	2	2	2	2	2	2	2	2
2	3	3	3	3	3	3	3	3	3	4	4	4	4	4	4	4	5	5	5	5	5	6	6	6	6	6	6	7	7	7	7	7	8	8	8	8	9	9	9	9	10	10	10	10	11	11	11	12	12
2	2	2	2	2	3	3	3	3	3	3	3	3	3	3	3	3	3	3	3	4	4	4	4	4	4	4	4	4	4	4	4	5	5	5	5	5	5	5	5	5	5	6	6	6	6	6	6	6	6
603	568	536	536	508	482	459	438	419	401	385	371	357	345	334	323	314	305	297	290	283	276	271	265	260	256	252	248	245	242	239	237	234	232	231	229	228	227	226	226	225	225	225	225	226	226	227	228	229	230
11	11	11	11	11	10	10	10	10	9	9	9	9	8	8	8	8	7	7	7	7	7	6	6	6	6	6	5	5	5	5	5	5	4	4	4	4	4	4	4	3	3	3	3	3	3	3	3	2	2
11	11	10	10	10	10	10	10	9	9	9	9	9	8	8	8	8	8	8	7	7	7	7	7	7	6	6	6	6	6	6	6	5	5	5	5	5	5	5	5	4	4	4	4	4	4	4	4	4	3
19	19	19	19	20	20	20	20	21	21	21	22	22	22	22	23	23	23	23	24	24	24	25	25	25	26	26	26	27	27	27	28	28	28	29	29	29	30	30	31	31	31	32	32	33	33	33	34	34	35
26	25	25	25	25	25	24	24	24	24	24	24	23	23	23	23	23	23	23	23	23	23	23	23	23	23	23	23	23	24	24	24	24	24	24	25	25	25	25	25	26	26	26	27	27	27	28	28	29	29
29	29	30	30	30	31	31	32	32	33	33	34	34	35	35	36	36	37	37	38	38	39	39	40	41	41	42	43	43	44	45	45	46	47	48	48	49	50	51	52	52	53	54	55	56	57	58	59	60	61
0	0	0	0	0	0	0	0	0	0	0	0	0	0	0	0	0	0	0	0	0	0	0	0	0	0	0	0	0	0	0	0	0	0	0	0	0	0	0	0	0	0	0	0	0	0	0	0	0	0
13	13	14	14	14	14	14	14	15	15	15	15	16	16	16	17	17	17	17	18	18	18	19	19	19	20	20	20	21	21	22	22	22	23	23	24	24	25	25	26	26	26	27	27	28	29	29	30	30	31
7	7	7	7	7	7	7	7	8	8	8	8	8	8	9	9	9	9	9	9	10	10	10	10	10	10	11	11	11	11	11	12	12	12	12	12	13	13	13	13	14	14	14	14	14	15	15	15	16	16
4	4	4	4	4	4	4	4	4	4	4	3	3	3	3	3	3	3	3	3	3	3	3	3	3	3	3	3	3	3	3	2	2	2	2	2	2	2	2	2	2	2	2	2	2	2	2	2	2	2
0	0	0	0	0	0	0	0	0	0	0	0	0	0	0	0	0	0	0	0	0	0	0	0	0	0	1	1	1	1	1	1	1	1	1	1	1	1	1	1	1	1	1	1	1	2	2	2	2	2
1	1	1	1	1	1	1	0	0	0	0	0	0	0	0	0	0	0	0	0	0	0	0	0	0	0	0	0	0	0	0	0	0	0	0	0	0	0	0	0	0	0	0	0	0	0	0	0	0	0
25	25	25	25	25	26	26	26	27	27	28	28	28	29	29	29	30	30	31	31	31	32	32	33	33	33	34	34	35	35	36	36	37	37	38	38	39	39	40	40	41	42	42	43	43	44	45	45	46	46
706	644	590	590	543	502	467	436	408	384	362	343	325	310	296	283	271	261	252	243	236	229	222	217	211	207	202	199	195	192	189	187	185	183	181	180	179	178	177	177	176	176	176	177	177	178	179	180	181	182
1	1	1	1	1	1	1	1	1	1	1	1	1	1	1	1	1	1	1	1	1	1	0	0	0	0	0	0	0	0	0	0	0	0	0	0	0	0	0	0	0	0	0	0	0	0	0	0	0	0
1	1	1	1	1	1	1	1	1	1	1	1	1	1	1	1	1	1	1	1	1	1	1	1	1	1	1	1	1	1	0	0	0	0	0	0	0	0	0	0	0	0	0	0	0	0	0	0	0	0
46	47	48	48	49	49	50	51	52	53	54	55	56	57	58	59	60	61	62	64	65	66	67	69	70	71	73	74	76	78	79	81	83	84	86	88	90	92	94	96	99	101	103	106	108	111	114	117	120	123
3672152	1240513	88086	88086	31572	16225	9879	6648	4779	3602	2812	2257	1851	1546	1311	1126	978	857	758	675	605	545	494	450	412	378	349	323	300	279	260	244	229	215	203	191	181	172	163	155	148	141	135	129	124	119	114	110	106	102
2	2	2	2	2	2	2	2	2	2	2	2	3	3	3	3	3	3	3	3	3	3	3	3	3	3	4	4	4	4	4	4	4	4	4	4	4	5	5	5	5	5	5	5	5	5	5	6	6	6
48	49	49	49	50	51	52	52	53	54	55	56	56	57	58	59	60	61	62	63	64	65	66	67	68	69	70	71	73	74	75	76	78	79	80	82	83	84	86	88	89	91	92	94	96	98	99	101	103	105
18	18	19	19	19	19	19	20	20	20	20	21	21	21	22	22	22	22	23	23	23	24	24	24	25	25	25	26	26	26	27	27	27	28	28	28	29	29	29	30	30	31	31	32	32	32	33	33	34	34
5	5	5	5	5	5	5	5	5	6	6	6	6	6	6	6	6	7	7	7	7	7	7	7	8	8	8	8	8	8	8	9	9	9	9	9	9	10	10	10	10	10	11	11	11	11	11	12	12	12
3	3	3	3	3	3	3	2	2	2	2	2	2	2	2	2	2	2	2	1	1	1	1	1	1	1	1	1	1	1	1	1	1	1	1	1	1	1	1	1	1	1	1	1	0	0	0	0	0	0
7	7	7	7	7	8	8	8	8	8	8	8	8	9	9	9	9	9	9	10	10	10	10	10	11	11	11	11	12	12	12	12	13	13	13	13	14	14	14	15	15	15	16	16	17	17	17	18	18	19
145	141	136	136	132	128	125	121	118	115	112	110	108	105	103	101	99	98	96	95	93	92	91	90	89	88	87	86	86	85	84	84	83	83	83	82	82	82	82	82	82	82	82	82	82	82	82	82	83	83
22	22	21	21	21	21	20	20	19	19	19	19	18	18	18	17	17	17	17	16	16	16	16	15	15	15	15	14	14	14	14	14	13	13	13	13	13	12	12	12	12	12	12	12	11	11	11	11	11	11
233	250	268	268	288	311	336	364	396	433	474	521	576	639	713	800	905	1030	1184	1374	1613	1920	2323	2866	3622	4723	6409	9195	14289	25223	56411	236827	5150579	422827	71534	29392	16004	10062	6908	5034	3830	3011	2429	1999	1674	1422	1222	1061	930	821
1	1	2	2	2	2	2	2	2	2	2	2	2	2	2	2	3	3	3	3	3	3	3	3	3	3	3	4	4	4	4	4	4	4	4	4	5	5	5	5	5	5	5	6	6	6	6	6	6	6
13	13	13	13	13	13	14	14	14	14	14	15	15	15	15	16	16	16	16	17	17	17	18	18	18	19	19	19	20	20	20	21	21	21	22	22	23	23	24	24	24	25	25	26	26	27	27	28	28	29
7485	11211	18642	18642	37117	109794	2495596	2850860	113700	37854	18903	11334	7554	5396	4048	3150	2521	2065	1722	1459	1252	1087	952	842	750	672	606	550	501	459	422	390	361	336	313	293	275	258	243	230	218	207	196	187	179	171	164	157	151	145
10	10	10	10	10	10	10	9	9	9	9	9	9	9	9	9	8	8	8	8	8	8	8	8	8	7	7	7	7	7	7	7	7	7	7	7	6	6	6	6	6	6	6	6	6	6	6	6	5	5
1291	1498	1760	1760	2099	2549	3163	4033	5322	7355	10836	17572	33452	88592	845761	4742427	163189	46970	22286	13020	8545	6045	4505	3492	2789	2282	1903	1614	1388	1208	1062	942	843	760	690	629	578	533	494	460	430	404	381	360	341	325	310	297	285	274
63	65	67	67	69	71	73	75	78	80	82	85	88	91	94	97	100	104	107	111	115	119	124	128	133	139	144	150	156	163	170	178	186	194	204	213	224	235	248	261	276	291	308	327	348	370	395	422	453	487
3	3	3	3	2	2	2	2	2	2	2	2	1	1	1	1	1	1	1	1	1	1	1	1	1	1	1	1	1	1	0	0	0	0	0	0	1	1	1	1	1	1	1	1	1	1	1	1	1	1
5	5	5	5	5	5	5	5	5	5	5	5	5	5	5	5	5	6	6	6	6	6	6	6	6	6	6	6	6	6	6	7	7	7	7	7	7	7	7	7	7	7	7	8	8	8	8	8	8	8
14	14	14	14	15	15	15	15	16	16	16	16	17	17	17	18	18	18	19	19	19	19	20	20	20	21	21	22	22	22	23	23	23	24	24	25	25	25	26	26	27	27	28	28	29	29	30	30	31	31
4	4	4	4	3	3	3	3	3	3	2	2	2	2	2	2	2	2	1	1	1	1	1	1	1	1	1	1	1	1	1	1	1	0	0	0	0	0	0	0	0	1	1	1	1	1	1	1	1	1
1	1	1	1	1	1	1	1	2	2	2	2	2	2	2	2	2	2	2	3	3	3	3	3	3	3	3	4	4	4	4	4	4	4	5	5	5	5	5	5	6	6	6	6	6	7	7	7	7	8
755	701	653	653	610	571	536	504	476	450	426	404	384	366	349	334	320	306	294	283	272	263	253	245	237	230	223	216	210	204	199	194	189	185	181	177	173	170	167	164	161	158	156	154	152	150	148	146	144	143
10	10	10	10	10	10	10	10	10	10	10	10	10	10	10	10	10	10	10	10	10	10	11	11	11	11	11	11	12	12	12	12	12	13	13	13	13	14	14	14	15	15	16	16	16	17	17	18	18	19
25	25	25	25	26	26	26	26	27	27	28	28	28	29	29	29	30	30	30	31	31	32	32	32	33	33	34	34	35	35	35	36	36	37	37	38	38	39	39	40	40	41	41	42	43	43	44	44	45	46
16	17	17	17	17	17	18	18	18	19	19	19	19	20	20	20	21	21	21	22	22	22	23	23	23	24	24	24	25	25	26	26	26	27	27	28	28	29	29	30	30	31	31	31	32	33	33	34	34	35
5	5	5	5	5	5	5	5	6	6	6	6	6	6	6	6	7	7	7	7	7	7	8	8	8	8	8	8	9	9	9	9	9	10	10	10	10	10	11	11	11	11	11	12	12	12	12	13	13	13
269	250	232	232	216	202	188	176	165	155	145	137	129	121	114	108	102	96	91	86	82	77	73	69	66	62	59	56	53	51	48	46	43	41	39	37	35	33	32	30	28	27	25	24	23	22	20	19	18	17
107	101	95	95	90	85	80	76	72	69	65	62	59	57	54	52	50	48	46	44	42	41	39	38	37	36	34	33	32	31	30	30	29	28	27	27	26	25	25	24	24	23	23	23	22	22	22	21	21	21
17	17	17	17	17	18	18	18	18	19	19	19	19	20	20	20	20	21	21	21	21	22	22	22	23	23	23	24	24	24	24	25	25	25	26	26	26	27	27	27	28	28	29	29	29	30	30	30	31	31
43	43	44	44	45	45	46	46	47	48	48	49	50	50	51	52	52	53	54	54	55	56	57	57	58	59	60	61	61	62	63	64	65	66	67	68	68	69	70	71	72	73	74	76	77	78	79	80	81	82
1	1	1	1	1	1	1	1	1	1	1	1	1	2	2	2	2	2	2	2	2	2	2	2	2	2	2	3	3	3	3	3	3	3	3	3	3	3	4	4	4	4	4	4	4	4	4	5	5	5
69	71	73	73	74	76	78	80	82	85	87	89	92	95	97	100	103	107	110	114	117	121	126	130	135	140	145	151	157	163	170	178	186	194	203	213	224	236	249	263	278	295	313	334	356	381	410	442	478	519
15	15	15	15	16	16	16	16	17	17	17	17	18	18	18	19	19	19	20	20	20	21	21	21	22	22	22	23	23	23	24	24	25	25	25	26	26	27	27	28	28	28	29	29	30	30	31	31	32	32
1	1	1	1	1	1	1	1	1	1	1	1	1	1	1	2	2	2	2	2	2	2	2	2	2	2	2	2	2	2	2	2	2	2	2	3	3	3	3	3	3	3	3	3	3	3	3	3	3	3
21	21	20	20	20	20	19	19	19	18	18	18	17	17	17	16	16	16	16	15	15	15	15	15	15	14	14	14	14	14	14	14	14	14	14	14	14	13	13	13	14	14	14	14	14	14	14	14	14	14
11	11	11	11	11	10	10	10	10	10	10	10	9	9	9	9	9	9	9	9	9	8	8	8	8	8	8	8	8	8	7	7	7	7	7	7	7	7	7	7	7	6	6	6	6	6	6	6	6	6
31	32	32	32	33	33	33	34	34	35	35	36	36	37	37	38	38	39	39	40	40	41	41	42	42	43	43	44	45	45	46	46	47	48	48	49	50	50	51	52	53	53	54	55	56	56	57	58	59	60
34	34	35	35	35	36	36	37	37	38	38	39	39	40	40	41	41	42	42	43	43	44	45	45	46	46	47	48	48	49	50	50	51	52	53	53	54	55	55	56	57	58	59	59	60	61	62	63	64	65
1	1	1	1	1	1	1	2	2	2	2	2	2	2	2	2	2	2	2	3	3	3	3	3	3	3	3	3	4	4	4	4	4	4	4	5	5	5	5	5	5	5	6	6	6	6	6	7	7	7
1833	1628	1455	1455	1310	1186	1079	986	906	835	773	718	669	625	585	550	518	489	463	439	417	397	379	362	346	332	319	307	295	285	275	266	257	250	242	235	229	223	218	212	208	203	199	195	191	188	185	182	179	176
1	1	1	1	1	1	1	1	1	1	1	1	1	1	1	1	1	1	1	1	1	0	0	0	0	0	0	0	0	0	0	0	0	0	0	0	0	0	0	0	0	0	0	0	0	0	0	0	0	0
15	15	16	16	16	16	17	17	17	17	18	18	18	19	19	19	20	20	21	21	21	22	22	23	23	23	24	24	25	25	26	26	27	27	28	28	29	30	30	31	31	32	33	33	34	35	36	36	37	38
542	613	700	700	806	938	1105	1321	1607	1997	2547	3361	4636	6807	10960	20577	52645	403435	3218828	121218	32617	15128	8727	5677	3987	2954	2275	1806	1468	1217	1024	874	755	658	578	512	457	410	370	335	305	278	255	235	217	201	186	173	161	151
117	119	122	122	125	128	131	134	138	141	145	148	152	156	160	165	169	174	179	184	189	195	201	207	214	220	227	235	243	251	260	270	280	290	301	313	326	339	354	369	385	403	422	443	465	489	515	544	575	609
2	2	2	2	2	2	2	2	2	2	2	2	2	1	1	1	1	1	1	1	1	1	1	1	1	1	1	1	1	1	1	1	1	1	1	1	0	0	0	0	0	0	0	0	0	0	0	0	0	0
3	3	3	3	3	3	3	3	4	4	4	4	4	4	4	4	4	4	5	5	5	5	5	5	5	5	6	6	6	6	6	6	6	7	7	7	7	7	7	8	8	8	8	8	8	9	9	9	9	9
4389	3402	2718	2718	2224	1856	1575	1355	1180	1038	922	826	745	676	618	568	525	487	454	425	400	377	357	339	323	309	296	285	274	265	257	249	243	237	231	227	223	219	216	213	210	209	207	206	205	204	204	204	204	205
76	74	73	73	72	70	69	68	67	66	65	64	62	61	60	59	59	58	57	56	55	54	53	53	52	51	50	50	49	48	48	47	47	46	45	45	44	44	43	43	42	42	41	41	41	40	40	39	39	39
12	13	13	13	13	14	14	14	14	15	15	15	16	16	16	17	17	17	18	18	19	19	19	20	20	21	21	21	22	22	23	23	24	24	25	25	26	26	27	28	28	29	29	30	31	31	32	33	33	34
20	20	20	20	21	21	21	22	22	22	23	23	23	24	24	24	25	25	25	26	26	27	27	28	28	28	29	29	30	30	31	31	32	32	33	33	34	34	35	35	36	36	37	38	38	39	40	40	41	42
9	9	9	9	9	9	9	9	8	8	8	8	8	8	8	8	7	7	7	7	7	7	7	7	7	7	7	6	6	6	6	6	6	6	6	6	6	6	6	6	6	6	6	6	6	6	6	6	6	6
11	11	11	11	11	12	12	12	12	12	13	13	13	13	13	13	14	14	14	14	14	15	15	15	15	15	16	16	16	16	17	17	17	17	18	18	18	18	19	19	19	19	20	20	20	20	21	21	21	22
39	39	38	38	37	37	36	36	35	35	34	34	33	33	32	32	31	31	30	30	29	29	29	28	28	27	27	27	26	26	25	25	25	24	24	24	23	23	23	22	22	22	21	21	21	21	20	20	20	19
4	4	4	4	4	4	4	4	4	4	4	4	5	5	5	5	5	5	5	5	5	5	5	6	6	6	6	6	6	6	6	6	7	7	7	7	7	7	7	8	8	8	8	8	8	9	9	9	9	9
2	2	2	2	2	3	3	3	3	3	3	3	3	3	4	4	4	4	4	4	4	4	5	5	5	5	5	5	5	6	6	6	6	6	6	7	7	7	7	7	7	8	8	8	8	8	9	9	9	9
1	1	1	1	1	1	1	1	1	1	1	1	1	1	1	1	1	1	1	1	1	1	1	1	1	1	1	1	1	1	1	1	1	1	2	2	2	2	2	2	2	2	2	2	2	2	2	2	2	2
9	9	9	9	9	9	9	10	10	10	10	10	10	11	11	11	11	11	12	12	12	12	12	13	13	13	13	13	14	14	14	14	14	15	15	15	15	16	16	16	16	17	17	17	17	18	18	18	18	19
1	1	1	1	1	1	1	1	1	1	1	1	1	1	1	1	1	1	1	1	1	1	1	1	1	1	1	1	1	1	1	1	1	1	1	1	2	2	2	2	2	2	2	2	2	2	2	2	2	2
52	53	54	54	55	55	56	57	58	59	60	61	62	63	64	65	66	67	68	69	71	72	73	74	76	77	78	80	81	83	84	86	87	89	91	92	94	96	98	100	102	104	106	108	110	112	115	117	120	122
3	4	4	4	4	4	4	4	4	4	4	4	4	4	4	4	5	5	5	5	5	5	5	5	5	5	5	5	6	6	6	6	6	6	6	6	6	6	7	7	7	7	7	7	7	7	7	8	8	8
5	5	5	5	5	5	5	5	5	5	5	4	4	4	4	4	4	4	4	4	4	4	4	4	4	4	4	4	4	4	4	5	5	5	5	5	5	5	5	5	5	5	5	5	5	5	5	5	5	5
59	60	61	61	62	63	64	65	66	67	68	69	70	71	73	74	75	77	78	79	81	82	84	85	87	89	90	92	94	96	97	99	101	103	106	108	110	112	115	117	119	122	125	127	130	133	136	139	143	146
426	388	354	354	325	300	278	258	240	224	210	197	186	175	166	157	149	142	135	129	123	118	113	109	105	101	97	94	91	88	85	83	81	78	76	74	73	71	69	68	67	65	64	63	62	61	60	59	59	58
32	33	33	33	34	34	35	35	36	36	37	37	38	39	39	40	41	41	42	43	43	44	45	45	46	47	48	49	49	50	51	52	53	54	55	56	57	58	59	60	61	62	64	65	66	67	69	70	71	73
10	10	10	10	10	10	10	10	11	11	11	11	11	11	11	11	12	12	12	12	12	12	12	13	13	13	13	13	13	14	14	14	14	14	14	15	15	15	15	15	16	16	16	16	16	17	17	17	17	17
4726	3679	2955	2955	2432	2044	1747	1516	1333	1185	1064	965	882	813	754	705	662	626	595	569	547	528	511	498	487	478	471	466	463	461	461	462	465	469	475	482	491	502	514	528	544	563	584	607	634	663	697	735	778	827
708	865	1080	1080	1386	1841	2562	3806	6239	12088	33304	421489	1495784	49334	15054	7278	4286	2823	1998	1488	1150	915	745	618	520	444	383	333	293	259	230	206	185	168	152	138	127	116	107	98	91	84	78	73	68	63	59	55	52	48
35	36	37	37	37	38	39	40	41	41	42	43	44	45	46	47	48	49	50	51	52	53	54	56	57	58	60	61	62	64	65	67	69	70	72	74	76	78	80	82	84	87	89	92	94	97	100	103	106	109
39	40	40	40	41	42	42	43	44	44	45	46	46	47	48	49	50	50	51	52	53	54	55	56	57	58	59	60	61	62	63	65	66	67	68	70	71	72	74	75	77	78	80	82	83	85	87	89	91	93
0	0	0	0	0	0	0	0	0	0	0	0	0	0	0	1	1	1	1	1	1	1	1	1	1	1	1	1	1	1	1	2	2	2	2	2	2	2	2	2	2	2	3	3	3	3	3	3	3	3
14	14	14	14	13	13	13	12	12	12	11	11	11	10	10	10	10	9	9	9	9	8	8	8	8	7	7	7	7	7	6	6	6	6	6	5	5	5	5	5	5	4	4	4	4	4	4	4	3	3
17	16	16	16	16	16	15	15	15	15	15	14	14	14	14	13	13	13	13	13	12	12	12	12	12	11	11	11	11	11	11	10	10	10	10	10	10	9	9	9	9	9	9	9	8	8	8	8	8	8
0	1	1	1	1	1	1	1	1	1	1	1	1	1	1	1	1	1	1	1	1	1	1	1	1	1	1	1	1	1	1	1	1	2	2	2	2	2	2	2	2	2	2	2	2	2	2	2	2	2
2	2	2	2	2	2	2	2	2	3	3	3	3	3	3	3	3	3	3	3	3	4	4	4	4	4	4	4	4	4	4	5	5	5	5	5	5	5	5	5	6	6	6	6	6	6	6	6	7	7
8	7	7	7	7	7	7	7	7	7	7	7	6	6	6	6	6	6	6	6	6	6	6	6	5	5	5	5	5	5	5	5	5	5	5	5	5	5	4	4	4	4	4	4	4	4	4	4	4	4
3	3	3	3	3	3	3	3	4	4	4	4	4	4	4	4	5	5	5	5	5	5	5	6	6	6	6	6	6	7	7	7	7	7	8	8	8	8	8	9	9	9	9	10	10	10	10	11	11	11
0	0	0	0	0	0	0	1	1	1	1	1	1	1	1	1	1	1	1	1	1	1	1	1	1	1	1	2	2	2	2	2	2	2	2	2	2	2	2	2	3	3	3	3	3	3	3	3	3	3
0	0	0	0	0	0	0	0	0	0	0	0	0	0	0	0	0	0	0	0	0	0	0	0	0	0	0	0	0	0	0	0	0	0	1	1	1	1	1	1	1	1	1	1	1	1	1	1	1	1
992	914	845	845	785	731	684	641	603	569	538	510	485	462	441	422	405	389	374	361	349	338	327	318	309	301	294	287	281	275	270	265	261	257	254	251	248	245	243	241	240	239	238	237	237	236	236	237	237	238
10	9	9	9	8	8	7	7	7	6	6	6	5	5	5	5	4	4	4	4	3	3	3	3	2	2	2	2	2	2	1	1	1	1	1	1	1	1	1	1	0	0	0	0	0	0	0	0	0	0
707	659	616	616	578	543	512	483	458	434	413	393	375	359	344	330	317	305	294	283	274	265	257	249	242	235	229	224	218	213	209	204	200	197	193	190	187	184	182	179	177	175	173	172	170	169	168	167	166	165
20771	14112	10216	10216	7739	6068	4887	4021	3368	2863	2465	2145	1884	1669	1490	1338	1209	1098	1003	919	846	782	725	675	630	590	553	521	491	464	440	417	397	378	361	345	331	317	305	293	282	273	263	255	247	239	232	226	220	214
13	13	13	13	12	12	12	11	11	11	10	10	10	9	9	9	9	8	8	8	8	7	7	7	7	6	6	6	6	6	5	5	5	5	5	5	4	4	4	4	4	4	4	3	3	3	3	3	3	3
2789	2376	2050	2050	1787	1572	1394	1246	1120	1013	921	842	772	711	658	611	568	531	497	467	439	414	392	371	352	335	320	305	292	279	268	258	248	239	230	223	215	209	202	196	191	186	181	176	172	168	164	161	158	154
28	29	29	29	30	30	30	31	31	32	32	33	33	34	34	35	35	36	36	37	37	38	38	39	39	40	41	41	42	42	43	44	44	45	46	47	47	48	49	50	50	51	52	53	54	55	55	56	57	58
0	0	0	0	0	0	0	0	0	0	0	0	0	0	0	0	0	0	0	0	0	0	0	0	0	0	0	0	0	0	0	0	0	0	0	0	0	0	0	0	0	0	0	0	0	0	0	0	0	0
1	1	1	1	1	1	1	1	1	0	0	0	0	0	0	0	0	0	0	0	0	0	0	0	0	0	0	0	0	0	0	0	0	0	0	0	0	0	0	0	1	1	1	1	1	1	1	1	1	1
3	3	4	4	4	4	4	4	4	4	4	4	4	4	4	4	4	5	5	5	5	5	5	5	5	5	5	5	5	6	6	6	6	6	6	6	6	6	6	7	7	7	7	7	7	7	7	8	8	8
0	0	0	0	0	0	0	0	0	0	0	0	0	0	0	0	0	0	0	0	0	0	0	0	0	0	0	0	0	0	0	0	0	0	0	0	0	0	0	0	0	0	0	0	0	0	0	0	0	1
293	296	298	298	302	305	309	313	318	322	328	333	340	346	353	361	369	377	386	396	407	418	430	442	456	470	486	503	521	540	561	583	607	633	661	692	725	761	801	845	893	946	1005	1070	1144	1226	1319	1425	1546	1685
2	2	2	2	2	2	2	2	2	2	2	2	2	1	1	1	1	1	1	1	1	1	1	1	1	1	1	1	1	1	1	1	1	1	1	1	1	0	0	0	0	0	0	0	0	0	0	0	0	0
12	12	12	12	12	13	13	13	14	14	14	14	15	15	15	16	16	16	17	17	17	18	18	18	19	19	19	20	20	21	21	22	22	22	23	23	24	24	25	25	26	26	27	28	28	29	29	30	31	31
17	17	18	18	18	18	18	18	19	19	19	19	20	20	20	20	21	21	21	22	22	22	22	23	23	23	24	24	24	24	25	25	25	26	26	27	27	27	28	28	28	29	29	30	30	30	31	31	32	32
23	23	23	23	23	22	22	22	22	21	21	21	21	21	20	20	20	20	20	20	20	19	19	19	19	19	19	19	19	18	18	18	18	18	18	18	18	18	18	18	18	18	18	17	17	17	17	17	17	17
0	0	0	0	0	0	0	0	0	0	0	0	0	0	0	0	0	0	0	0	0	0	0	0	0	0	0	0	0	0	0	0	0	0	0	0	0	0	0	0	0	0	0	0	0	0	0	0	1	1
38	37	37	37	36	35	35	34	34	33	33	32	32	31	30	30	29	29	29	28	28	27	27	26	26	25	25	25	24	24	23	23	23	22	22	22	21	21	21	20	20	20	19	19	19	18	18	18	18	17
26	26	27	27	27	27	28	28	29	29	29	30	30	31	31	32	32	33	33	34	34	35	35	36	36	37	38	38	39	40	40	41	41	42	43	44	44	45	46	47	47	48	49	50	51	52	53	54	55	56
2	2	2	2	2	2	2	2	2	3	3	3	3	3	3	3	3	3	4	4	4	4	4	4	4	4	5	5	5	5	5	5	5	6	6	6	6	6	6	7	7	7	7	7	8	8	8	8	8	9
6	6	6	6	5	5	5	5	4	4	4	4	4	4	3	3	3	3	3	3	2	2	2	2	2	2	2	2	1	1	1	1	1	1	1	1	1	1	1	0	0	0	0	0	0	0	0	0	0	0
16	16	16	16	17	17	17	17	17	18	18	18	18	19	19	19	19	20	20	20	20	21	21	21	22	22	22	22	23	23	23	24	24	24	25	25	25	26	26	26	27	27	27	28	28	28	29	29	30	30
10	10	10	10	10	11	11	11	11	11	12	12	12	12	12	13	13	13	13	14	14	14	15	15	15	15	16	16	17	17	17	18	18	19	19	20	20	21	21	22	23	23	24	25	25	26	27	28	28	29
3	4	4	4	4	4	4	4	4	4	4	5	5	5	5	5	5	5	6	6	6	6	6	6	6	7	7	7	7	7	7	8	8	8	8	8	9	9	9	9	9	10	10	10	10	10	11	11	11	11
7	7	7	7	7	7	7	8	8	8	8	8	8	8	8	9	9	9	9	9	9	9	10	10	10	10	10	10	10	11	11	11	11	11	11	12	12	12	12	12	12	13	13	13	13	13	14	14	14	14
25	26	26	26	26	27	27	27	28	28	28	29	29	29	30	30	31	31	31	32	32	33	33	33	34	34	35	35	36	36	36	37	37	38	38	39	39	40	40	41	41	42	43	43	44	44	45	45	46	47
4	4	4	4	4	4	4	4	4	4	5	5	5	5	5	5	5	5	5	6	6	6	6	6	6	6	6	7	7	7	7	7	7	7	8	8	8	8	8	8	8	9	9	9	9	9	9	10	10	10
0	0	0	0	0	0	0	0	0	0	0	0	0	0	0	0	0	0	0	0	0	0	0	0	0	0	0	0	0	1	1	1	1	1	1	1	1	1	1	1	1	1	1	1	1	1	1	1	1	1
3	3	3	3	3	3	3	3	3	3	3	3	3	3	3	3	3	2	2	2	2	2	2	2	2	2	2	2	2	2	2	2	2	2	2	2	2	2	2	1	1	1	1	1	1	1	1	1	1	1
2	2	2	2	2	2	2	2	2	2	2	2	2	2	2	1	1	1	1	1	1	1	1	1	1	1	1	1	1	1	1	1	1	1	1	1	0	0	0	0	0	0	0	0	0	0	0	0	0	0
0	0	0	0	0	0	0	0	0	0	0	0	0	0	0	0	0	0	0	0	0	0	0	0	0	0	0	0	0	0	1	1	1	1	1	1	1	1	1	1	1	2	2	2	2	2	2	2	2	2
3341	2847	2456	2456	2141	1884	1671	1493	1343	1215	1105	1010	927	854	790	733	683	638	597	561	528	499	472	447	425	404	386	368	353	338	324	312	300	290	280	270	262	254	246	239	233	227	221	216	211	206	202	198	194	191
24	24	25	25	25	26	26	27	27	27	28	28	29	29	30	30	31	31	32	33	33	34	34	35	36	36	37	38	38	39	40	41	41	42	43	44	45	45	46	47	48	49	50	51	52	53	54	55	57	58
13	13	13	13	13	13	13	14	14	14	14	15	15	15	15	15	16	16	16	16	17	17	17	17	17	18	18	18	18	19	19	19	20	20	20	20	21	21	21	22	22	22	23	23	23	23	24	24	24	25
12	12	13	13	13	13	13	14	14	14	15	15	15	15	16	16	16	17	17	18	18	18	19	19	20	20	21	21	22	22	23	23	24	24	25	26	26	27	27	28	29	30	30	31	32	33	34	35	36	37
6	6	6	6	6	7	7	7	7	7	7	7	7	7	7	7	7	8	8	8	8	8	8	8	8	8	8	8	9	9	9	9	9	9	9	9	9	10	10	10	10	10	10	10	10	10	11	11	11	11
5	5	5	5	6	6	6	6	6	6	7	7	7	7	7	7	7	8	8	8	8	8	9	9	9	9	9	10	10	10	10	10	11	11	11	11	12	12	12	12	13	13	13	13	14	14	14	14	15	15
1	1	1	1	1	1	1	1	1	0	0	0	0	0	0	0	0	0	0	0	0	0	0	0	0	0	0	0	0	0	0	0	0	0	0	0	0	0	0	0	0	0	0	0	0	0	0	0	0	0
168	154	143	143	132	123	115	108	102	96	90	86	81	77	73	70	67	64	61	59	57	54	52	50	49	47	45	44	42	41	40	39	38	36	35	34	33	33	32	31	30	29	29	28	27	27	26	25	25	24
433	392	356	356	326	299	275	255	236	220	205	192	180	170	160	151	143	136	129	123	117	112	107	103	99	95	92	88	85	82	80	77	75	73	71	69	67	66	64	63	61	60	59	58	57	56	55	54	54	53
3	3	3	3	3	3	3	3	3	3	3	4	4	4	4	4	4	4	4	4	4	4	4	5	5	5	5	5	5	5	5	5	5	6	6	6	6	6	6	6	6	7	7	7	7	7	7	7	7	8
3	3	3	3	3	3	3	3	3	3	3	3	3	3	2	2	2	2	2	2	2	2	2	2	2	2	2	2	2	2	2	2	2	2	2	2	2	1	1	1	1	1	1	1	1	1	1	1	1	1
13	13	13	13	14	14	14	14	15	15	15	15	16	16	16	16	17	17	17	17	18	18	18	19	19	19	20	20	20	21	21	21	22	22	22	23	23	24	24	24	25	25	26	26	27	27	27	28	28	29
4	4	4	4	3	3	3	3	3	3	3	3	3	3	2	2	2	2	2	2	2	2	2	2	2	2	2	1	1	1	1	1	1	1	1	1	1	1	1	1	1	1	1	1	1	1	0	0	0	0
2	2	2	2	2	2	2	2	2	2	2	2	2	1	1	1	1	1	1	1	1	1	1	1	1	1	1	1	1	1	1	1	1	1	1	1	1	1	1	1	1	1	1	1	1	1	1	1	1	0
26	26	25	25	25	24	24	23	23	22	22	21	21	20	20	19	19	19	18	18	17	17	17	16	16	16	15	15	15	15	14	14	14	13	13	13	13	12	12	12	12	12	11	11	11	11	11	10	10	10
8	9	9	9	9	9	9	9	9	10	10	10	10	10	10	11	11	11	11	11	12	12	12	12	12	13	13	13	13	13	14	14	14	14	14	15	15	15	15	16	16	16	16	17	17	17	17	18	18	18
1644	1401	1210	1210	1055	929	825	738	664	601	547	500	460	424	393	365	340	318	299	281	265	250	237	225	214	204	195	187	179	172	165	159	154	149	144	139	135	131	128	125	121	119	116	113	111	109	107	105	103	102
4	4	4	4	4	5	5	5	5	5	5	5	5	6	6	6	6	6	6	6	7	7	7	7	7	7	8	8	8	8	8	9	9	9	9	9	10	10	10	10	10	11	11	11	11	12	12	12	12	13
1	1	1	1	1	1	1	1	1	1	1	1	1	1	2	2	2	2	2	2	2	2	2	2	2	2	2	2	2	2	2	2	2	2	2	3	3	3	3	3	3	3	3	3	3	3	3	3	3	3
19	19	19	19	19	20	20	20	20	21	21	21	22	22	22	22	23	23	23	24	24	24	25	25	25	26	26	26	27	27	27	28	28	29	29	29	30	30	31	31	31	32	32	33	33	34	34	35	35	36
61	60	59	59	58	57	56	55	54	53	52	51	50	50	49	48	48	47	46	46	45	45	45	44	44	43	43	43	43	42	42	42	42	41	41	41	41	41	41	41	41	41	40	40	40	40	40	40	41	41
5258	7878	13105	13105	26101	77222	1755408	2005302	79969	26619	13289	7965	5306	3787	2839	2207	1765	1444	1203	1017	872	756	661	583	518	464	417	378	343	314	288	265	244	226	210	196	183	171	161	151	143	135	127	121	115	109	104	99	95	91
13	13	12	12	12	12	12	12	12	12	11	11	11	11	11	11	11	11	10	10	10	10	10	10	10	10	9	9	9	9	9	9	9	9	9	8	8	8	8	8	8	8	8	8	8	8	7	7	7	7
84	81	79	79	77	76	74	72	71	69	68	67	66	64	63	62	61	61	60	59	58	58	57	56	56	55	55	54	54	54	53	53	53	52	52	52	52	52	52	51	51	51	51	51	51	52	52	52	52	52
27	28	28	28	29	29	29	30	30	31	31	31	32	32	33	33	34	34	34	35	35	36	36	37	37	38	39	39	40	40	41	41	42	42	43	44	44	45	46	46	47	48	48	49	50	50	51	52	53	53
5	5	5	5	5	5	5	5	5	5	5	5	6	6	6	6	6	6	6	6	6	6	6	7	7	7	7	7	7	7	7	7	7	7	8	8	8	8	8	8	8	8	8	9	9	9	9	9	9	9
18	19	19	19	19	19	20	20	20	20	21	21	21	21	22	22	22	22	23	23	23	24	24	24	25	25	25	25	26	26	26	27	27	27	28	28	29	29	29	30	30	30	31	31	32	32	32	33	33	34
7	7	7	7	7	7	7	7	7	7	8	8	8	8	8	8	8	8	8	9	9	9	9	9	9	9	9	9	10	10	10	10	10	10	10	11	11	11	11	11	11	11	12	12	12	12	12	12	12	13
1	1	1	1	1	1	1	1	1	2	2	2	2	2	2	2	2	2	2	2	2	2	2	2	3	3	3	3	3	3	3	3	3	3	3	3	4	4	4	4	4	4	4	4	4	4	5	5	5	5
2	2	2	2	2	2	2	2	2	3	3	3	3	3	3	3	3	4	4	4	4	4	4	5	5	5	5	5	6	6	6	6	6	7	7	7	7	8	8	8	8	9	9	9	9	10	10	10	11	11
25	25	25	25	26	26	26	27	27	27	28	28	29	29	29	30	30	31	31	32	32	32	33	33	34	34	35	35	36	36	37	38	38	39	39	40	40	41	42	42	43	44	44	45	46	46	47	48	49	49
0	0	0	0	0	0	0	0	0	0	0	0	0	0	0	0	0	0	0	0	0	0	0	0	0	0	0	0	0	0	0	0	0	0	0	0	0	0	0	0	0	0	0	0	0	0	0	0	0	0
40	41	41	41	42	42	43	43	44	45	45	46	47	47	48	49	49	50	51	52	52	53	54	55	55	56	57	58	59	60	61	62	63	63	64	65	67	68	69	70	71	72	73	74	76	77	78	79	81	82
12	12	12	12	12	13	13	13	13	14	14	14	14	15	15	15	15	16	16	16	17	17	17	18	18	18	19	19	19	20	20	20	21	21	21	22	22	22	23	23	24	24	24	25	25	26	26	27	27	28
44	43	42	42	41	41	40	39	38	37	36	35	35	34	33	32	32	31	30	29	29	28	27	27	26	26	25	24	24	23	23	22	22	21	21	20	20	19	19	18	18	17	17	17	16	16	15	15	15	14
4	4	4	4	4	4	4	4	5	5	5	5	5	5	5	5	5	6	6	6	6	6	6	6	6	7	7	7	7	7	7	8	8	8	8	8	8	8	9	9	9	9	9	10	10	10	10	10	11	11
20	20	21	21	21	21	21	22	22	22	23	23	23	24	24	24	25	25	25	26	26	27	27	27	28	28	29	29	30	30	30	31	31	32	32	33	33	34	35	35	36	36	37	37	38	39	39	40	41	41
1	1	1	1	1	1	1	1	1	1	1	1	1	1	1	1	1	0	0	0	0	0	0	0	0	0	0	0	0	0	0	0	0	1	1	1	1	1	1	1	1	1	1	1	1	1	1	1	1	1
0	0	0	0	0	0	0	0	0	0	0	0	0	0	0	0	0	0	0	0	0	0	0	0	0	0	0	0	0	0	0	0	0	0	0	1	1	1	1	1	1	1	1	1	1	1	1	1	1	1
2	2	2	2	2	2	3	3	3	3	3	3	3	3	3	4	4	4	4	4	4	4	4	5	5	5	5	5	5	6	6	6	6	6	6	7	7	7	7	7	8	8	8	8	8	9	9	9	9	10
29	31	32	32	34	36	37	39	41	43	46	48	51	53	56	60	63	67	71	75	80	85	90	96	103	110	118	127	136	147	159	173	188	205	224	246	271	301	335	375	422	479	548	633	738	872	1045	1274	1588	2032
13	13	13	13	13	14	14	14	14	15	15	15	15	16	16	16	16	17	17	17	17	18	18	18	19	19	19	20	20	20	21	21	21	22	22	22	23	23	23	24	24	25	25	25	26	26	27	27	28	28
7046	5107	3872	3872	3038	2447	2015	1688	1435	1236	1075	945	837	747	671	606	551	503	461	424	392	364	338	316	296	277	261	246	233	220	209	199	190	181	173	166	159	153	147	142	137	132	128	124	120	117	114	111	108	105
8075	10737	14975	14975	22342	36920	72663	208596	3738526	7144145	249116	80247	39581	23575	15646	11143	8340	6478	5177	4233	3527	2984	2558	2218	1942	1714	1525	1366	1231	1115	1015	928	852	786	727	674	628	586	548	514	484	456	430	407	386	367	349	332	317	303
8929	27710	795157	795157	414046	23169	8078	4109	2489	1671	1200	904	706	567	466	389	331	284	247	217	192	172	154	139	126	115	106	97	90	83	77	72	67	63	59	55	52	49	47	44	42	40	38	36	35	33	32	30	29	28
1122	1344	1639	1639	2043	2615	3467	4813	7131	11648	22434	60980	697077	2924414	97093	29075	13969	8204	5396	3818	2844	2200	1752	1428	1186	1000	855	739	645	568	504	450	404	365	331	301	276	253	233	216	200	186	173	161	151	142	133	125	118	111
39	39	40	40	41	41	42	43	44	44	45	46	47	48	49	50	51	52	53	54	55	56	57	58	59	61	62	63	65	66	68	69	71	72	74	76	77	79	81	83	85	87	89	92	94	96	99	102	104	107
35	34	34	34	33	33	32	32	31	31	30	30	30	29	29	28	28	28	27	27	27	26	26	26	25	25	25	24	24	24	24	23	23	23	23	23	22	22	22	22	22	22	22	21	21	21	21	21	21	21
12	12	13	13	13	13	13	13	13	14	14	14	14	14	14	15	15	15	15	15	16	16	16	16	16	17	17	17	17	18	18	18	18	18	19	19	19	19	20	20	20	21	21	21	21	22	22	22	22	23
47	48	49	49	50	51	51	52	53	54	55	56	57	58	59	60	61	62	63	64	65	66	67	69	70	71	73	74	75	77	78	80	81	83	84	86	88	90	92	93	95	97	100	102	104	106	109	111	114	116
543	615	701	701	807	938	1105	1320	1605	1992	2540	3349	4619	6779	10912	20481	52391	401444	3202898	120625	32462	15060	8691	5656	3975	2947	2272	1805	1469	1219	1028	878	760	663	585	519	464	417	378	343	314	288	265	245	227	211	197	184	173	162
28	27	26	26	26	25	25	24	24	23	23	22	22	21	21	20	20	20	19	19	19	18	18	17	17	17	16	16	16	16	15	15	15	15	14	14	14	14	13	13	13	13	13	12	12	12	12	12	11	11
1539	1340	1177	1177	1042	929	834	753	683	622	569	523	482	446	413	384	359	335	314	295	278	262	247	234	222	210	200	190	181	173	165	158	152	145	140	134	129	124	120	115	111	108	104	101	97	94	92	89	86	84
1	1	1	1	1	1	1	1	1	1	1	1	1	1	1	1	1	1	1	1	1	1	1	1	1	1	1	1	1	1	1	1	1	1	1	1	1	1	2	2	2	2	2	2	2	2	2	2	2	2
1	1	1	1	1	1	1	1	1	1	1	1	0	0	0	0	0	0	0	0	0	0	0	0	0	0	0	0	0	0	0	0	0	0	0	0	0	0	0	0	0	0	0	0	0	0	0	0	0	0
908	790	693	693	613	546	489	441	399	363	332	304	280	258	239	222	207	193	181	169	159	150	141	133	126	119	113	107	102	97	93	89	85	81	78	74	71	69	66	64	61	59	57	55	53	52	50	49	47	46
24	25	25	25	25	26	26	27	27	27	28	28	28	29	29	30	30	31	31	31	32	32	33	33	34	34	35	35	36	36	37	37	38	39	39	40	40	41	42	42	43	44	44	45	46	46	47	48	49	50
0	0	0	0	0	0	0	0	0	0	0	0	0	0	0	0	0	0	0	0	0	0	0	0	0	0	0	0	0	0	1	1	1	1	1	1	1	1	1	1	1	1	1	1	2	2	2	2	2	2
12	12	13	13	13	13	13	13	14	14	14	14	14	15	15	15	15	16	16	16	16	16	17	17	17	17	18	18	18	18	19	19	19	20	20	20	20	21	21	21	22	22	22	23	23	23	24	24	24	25
2	2	2	2	2	2	2	2	2	2	2	1	1	1	1	1	1	1	1	1	1	1	1	1	1	1	1	1	1	1	1	1	1	1	1	0	0	0	0	0	0	0	0	0	0	0	0	1	1	1
24	24	23	23	23	22	22	21	21	20	20	20	19	19	19	18	18	18	17	17	17	16	16	16	15	15	15	15	14	14	14	14	13	13	13	13	13	12	12	12	12	12	11	11	11	11	11	11	11	10
3247	4318	6023	6023	8987	14853	29234	83926	1504175	2874409	100229	32285	15923	9483	6293	4480	3353	2604	2081	1701	1417	1198	1027	890	779	687	611	547	493	446	406	371	340	314	290	269	250	233	218	204	192	181	171	161	153	145	138	131	125	120
24	24	23	23	23	22	22	22	21	21	21	21	20	20	20	19	19	19	19	18	18	18	18	17	17	17	17	16	16	16	16	15	15	15	15	15	14	14	14	14	14	13	13	13	13	13	12	12	12	12
63	61	59	59	58	56	55	54	52	51	50	48	47	46	45	44	43	41	40	39	38	37	36	35	35	34	33	32	31	30	30	29	28	27	27	26	25	24	24	23	22	22	21	21	20	20	19	18	18	17
12	11	11	11	11	11	11	11	11	10	10	10	10	10	10	10	10	9	9	9	9	9	9	9	9	9	8	8	8	8	8	8	8	8	8	7	7	7	7	7	7	7	7	7	7	7	6	6	6	6
969	834	726	726	637	563	502	450	405	367	334	305	280	258	238	221	205	191	178	167	157	147	139	131	124	117	111	105	100	96	91	87	83	80	76	73	70	68	65	63	61	59	57	55	53	51	50	48	47	46
1	2	2	2	2	2	2	2	2	2	2	3	3	3	3	3	3	3	4	4	4	4	4	4	5	5	5	5	5	6	6	6	6	6	7	7	7	7	8	8	8	8	9	9	9	9	10	10	10	11
17	18	18	18	18	19	19	19	19	20	20	20	21	21	21	22	22	23	23	23	24	24	24	25	25	26	26	26	27	27	28	28	29	29	30	30	31	31	31	32	33	33	34	34	35	35	36	36	37	38
121	128	135	135	143	152	162	173	184	197	212	228	246	266	288	314	343	376	415	459	511	573	646	734	841	973	1140	1352	1630	2003	2521	3268	4404	6257	9589	16541	35320	127367	3534213	511696	61033	23499	12437	7696	5231	3786	2867	2246	1807	1485
17911	55577	1594707	1594707	830380	46469	16204	8243	4995	3354	2409	1816	1419	1140	937	784	666	573	499	438	388	347	312	282	256	234	214	197	182	169	157	147	137	129	121	114	107	102	96	91	87	83	79	75	72	69	66	63	61	59
4	4	4	4	4	4	4	4	5	5	5	5	5	5	5	5	5	5	6	6	6	6	6	6	6	6	7	7	7	7	7	7	7	7	8	8	8	8	8	8	9	9	9	9	9	9	10	10	10	10
4	4	5	5	5	5	5	5	5	5	5	5	6	6	6	6	6	6	6	7	7	7	7	7	7	8	8	8	8	8	8	9	9	9	9	9	10	10	10	10	11	11	11	11	12	12	12	12	13	13
0	0	0	0	0	0	0	0	0	0	0	0	0	0	0	0	0	0	0	0	0	0	0	0	0	0	0	1	1	1	1	1	1	1	1	1	1	1	1	1	1	1	1	1	1	1	1	1	1	1
[truncated: 974 more columns]
