# Supplementary material for: A new method for the comparison of 1H NMR predictors based on tree-similarity of spectra
Source: J Cheminform. 2014 Mar 25;6:9. doi: 10.1186/1758-2946-6-9 (PMC3987679; doi:10.1186/1758-2946-6-9)
Supplement: Additional file 3 — Directory containing the source code of the algorithm described above and that allows to compute a similarity matrix such as depicted in Figure 3. A directory that contains the source code used in this work, compiled classes, a compiled version of the code (jar file) and all the necessary input data in order to replicate the results of Figure 1A, including the original predictions obtained with the four predictors. A Readme.txt file explains the content of this directory in more details. [file 1758-2946-6-9-S3.zip › benchmarkingNMRpredictor/data/predictedSpectra2.txt]

5	5	5	5	5	5	5	5	5	5	5	5	5	5	5	5	5	5	6	6	6	6	6	6	6	6	6	6	6	6	6	6	6	7	7	7	7	7	7	7	7	7	8	8	8	8	8	8	8	9
6	6	7	7	7	7	7	7	7	8	8	8	8	8	8	9	9	9	9	9	9	10	10	10	10	10	11	11	11	11	12	12	12	12	12	13	13	13	13	14	14	14	15	15	15	15	16	16	16	17
5	5	6	6	6	6	6	6	6	6	6	7	7	7	7	7	7	7	7	8	8	8	8	8	8	9	9	9	9	9	9	10	10	10	10	10	11	11	11	11	11	12	12	12	12	13	13	13	13	14
0	0	0	0	0	0	0	0	0	0	0	0	0	0	0	1	1	1	1	1	1	1	1	1	1	1	1	1	1	1	1	1	1	1	1	1	1	1	1	1	1	1	1	1	1	1	1	1	1	1
33	33	33	33	33	33	33	33	33	33	33	33	33	34	34	34	34	35	35	36	36	36	37	37	38	39	39	40	41	42	42	43	44	45	46	47	49	50	51	52	54	55	57	59	61	62	65	67	69	71
1	1	1	1	1	1	1	1	1	1	1	1	1	1	1	1	1	1	1	1	1	1	1	0	0	0	0	0	0	0	0	0	0	0	0	0	0	0	0	0	0	0	0	0	0	0	0	0	0	0
6	6	6	6	6	7	7	7	7	7	7	7	7	7	7	7	8	8	8	8	8	8	8	8	8	9	9	9	9	9	9	9	9	10	10	10	10	10	10	10	11	11	11	11	11	11	12	12	12	12
116	110	104	104	99	94	89	85	80	77	73	70	67	64	61	58	56	53	51	49	47	45	43	41	40	38	37	35	34	33	32	31	29	28	27	26	26	25	24	23	22	22	21	20	20	19	18	18	17	17
0	0	0	0	0	0	0	0	0	0	0	0	0	0	0	0	0	0	0	0	0	0	0	0	0	0	1	1	1	1	1	1	1	1	1	1	1	1	2	2	2	2	2	2	2	2	2	3	3	3
514	471	434	434	401	372	346	323	303	284	267	252	239	226	215	205	195	186	178	171	164	158	152	147	142	137	133	129	125	122	119	116	113	110	108	106	104	102	100	98	97	95	94	93	92	91	90	89	88	87
15	15	15	15	15	15	16	16	16	16	16	17	17	17	17	18	18	18	18	18	19	19	19	20	20	20	20	21	21	21	21	22	22	22	23	23	23	24	24	24	25	25	25	26	26	27	27	27	28	28
1	1	1	1	2	2	2	2	2	2	2	2	2	2	2	2	3	3	3	3	3	3	3	3	3	4	4	4	4	4	4	4	4	5	5	5	5	5	5	6	6	6	6	6	6	6	7	7	7	7
1	1	1	1	0	0	0	0	0	0	0	0	0	0	0	0	0	0	0	0	0	0	1	1	1	1	1	1	1	1	1	1	1	1	1	1	1	1	1	1	1	1	1	1	1	1	1	1	1	1
1	2	2	2	2	2	2	2	2	2	2	2	2	3	3	3	3	3	3	3	3	3	4	4	4	4	4	4	4	5	5	5	5	5	5	5	6	6	6	6	6	7	7	7	7	7	7	8	8	8
17	17	17	17	18	18	18	18	19	19	19	20	20	20	20	21	21	21	22	22	22	22	23	23	23	24	24	25	25	25	26	26	26	27	27	28	28	29	29	29	30	30	31	31	32	32	33	33	34	35
5364	3379	2323	2323	1694	1290	1014	818	673	563	478	411	356	312	275	244	218	196	177	160	146	133	122	112	103	96	88	82	76	71	66	62	58	54	51	48	45	42	40	37	35	33	31	30	28	26	25	24	22	21
15	15	16	16	16	16	16	17	17	17	17	17	18	18	18	19	19	19	19	20	20	20	20	21	21	21	22	22	22	23	23	23	23	24	24	24	25	25	26	26	26	27	27	27	28	28	29	29	29	30
83	85	87	87	89	91	93	95	98	100	103	105	108	111	113	116	119	123	126	129	133	137	141	145	149	154	159	164	169	174	180	186	193	199	206	214	222	230	239	249	259	270	281	294	307	321	336	352	370	389
12	12	12	12	13	13	13	13	14	14	14	14	15	15	15	15	16	16	16	17	17	17	18	18	18	19	19	19	20	20	20	21	21	21	22	22	23	23	23	24	24	25	25	26	26	27	27	28	28	29
3606	2426	1742	1742	1311	1021	817	668	556	470	402	347	303	266	235	210	188	169	152	138	126	115	105	97	89	82	76	70	65	60	56	52	49	46	43	40	37	35	33	31	29	27	25	24	22	21	20	19	17	16
1	1	2	2	2	2	2	2	2	2	2	2	2	2	2	2	2	3	3	3	3	3	3	3	3	3	3	3	4	4	4	4	4	4	4	4	5	5	5	5	5	5	5	5	6	6	6	6	6	6
138	146	155	155	165	176	189	202	217	234	252	273	297	324	354	390	430	478	534	601	680	777	896	1045	1234	1481	1809	2260	2906	3873	5424	8136	13566	27148	81397	2019984	1823021	79235	26741	13423	8070	5389	3853	2894	2254	1805	1479	1235	1047	899
122	127	132	132	137	142	148	154	160	167	175	183	192	201	212	223	235	248	262	278	295	315	336	359	386	415	449	487	530	580	637	704	782	875	986	1120	1285	1491	1752	2090	2540	3155	4029	5331	7394	10957	17936	34752	96121	1268782
85	80	75	75	71	67	64	61	57	55	52	49	47	45	43	41	39	37	35	34	32	31	30	28	27	26	25	24	23	22	21	20	19	19	18	17	16	16	15	15	14	13	13	12	12	11	11	11	10	10
21	22	22	22	22	23	23	23	24	24	24	25	25	25	26	26	27	27	27	28	28	29	29	29	30	30	31	31	32	32	33	33	34	34	35	35	36	36	37	37	38	38	39	39	40	41	41	42	42	43
3790403	127238	37498	37498	17914	10488	6883	4862	3615	2793	2221	1808	1499	1263	1078	930	811	713	631	562	504	454	411	374	341	313	287	265	245	227	211	197	184	172	161	151	142	134	127	120	113	108	102	97	93	88	84	81	77	74
0	0	0	0	0	0	0	0	0	0	0	0	0	0	1	1	1	1	1	1	1	1	1	1	1	1	1	1	1	1	1	1	1	1	1	1	1	1	2	2	2	2	2	2	2	2	2	2	2	2
70	73	77	77	81	85	90	95	100	106	112	119	126	134	143	152	163	175	188	202	218	236	257	280	306	336	370	410	457	512	577	656	752	870	1017	1206	1453	1782	2238	2894	3886	5493	8351	14216	29581	98696	2974157	714134	62192	22867
64811	21036	10401	10401	6200	4115	2930	2191	1700	1357	1108	921	777	665	575	501	441	391	349	313	282	255	232	212	194	179	165	152	141	131	122	113	106	99	93	87	82	77	72	68	64	61	57	54	51	49	46	44	41	39
649	587	533	533	487	447	411	380	352	328	306	286	268	252	238	225	213	202	192	182	174	166	159	152	146	140	135	130	126	121	117	114	110	107	104	101	99	96	94	92	89	88	86	84	83	81	80	78	77	76
271	248	227	227	208	192	178	165	153	143	134	125	118	111	104	98	93	88	84	79	76	72	69	65	63	60	57	55	53	51	49	47	45	44	42	41	39	38	37	36	35	34	33	32	31	30	30	29	28	28
0	0	0	0	0	0	0	0	0	0	0	0	1	1	1	1	1	1	1	1	1	1	1	1	1	1	1	1	1	2	2	2	2	2	2	2	2	2	2	2	2	3	3	3	3	3	3	3	3	3
9	10	10	10	10	10	10	10	10	11	11	11	11	11	11	11	12	12	12	12	12	12	13	13	13	13	13	13	14	14	14	14	14	15	15	15	15	15	16	16	16	16	17	17	17	17	18	18	18	18
14	13	13	13	12	12	12	11	11	10	10	10	9	9	9	8	8	8	7	7	7	7	6	6	6	6	5	5	5	5	5	4	4	4	4	4	3	3	3	3	3	3	3	2	2	2	2	2	2	2
12	12	12	12	13	13	13	14	14	14	14	15	15	15	16	16	16	17	17	17	18	18	19	19	19	20	20	21	21	22	22	23	23	24	24	25	25	26	26	27	27	28	29	29	30	31	31	32	33	34
32	32	33	33	33	33	34	34	35	35	36	36	37	37	38	38	39	39	40	40	41	41	42	42	43	43	44	45	45	46	46	47	48	48	49	50	50	51	52	52	53	54	55	55	56	57	58	59	60	60
2	2	2	2	2	2	2	2	2	2	2	2	2	3	3	3	3	3	3	3	3	3	3	3	3	3	3	3	3	4	4	4	4	4	4	4	4	4	4	4	4	5	5	5	5	5	5	5	5	5
2	2	2	2	2	2	2	2	2	2	2	2	2	2	2	2	2	2	3	3	3	3	3	3	3	3	3	3	3	3	3	4	4	4	4	4	4	4	4	4	4	4	5	5	5	5	5	5	5	5
9	10	10	10	10	10	10	11	11	11	11	11	11	12	12	12	12	12	13	13	13	13	14	14	14	14	14	15	15	15	15	16	16	16	17	17	17	17	18	18	18	19	19	19	20	20	20	21	21	21
697	616	548	548	491	443	401	365	334	307	283	261	242	225	210	196	184	172	162	153	144	136	129	122	116	110	105	100	96	91	87	84	80	77	74	71	68	65	63	61	59	57	55	53	51	49	48	46	45	43
10	10	10	10	11	11	11	11	11	12	12	12	12	13	13	13	14	14	14	14	15	15	15	16	16	16	17	17	17	18	18	18	19	19	19	20	20	21	21	21	22	22	23	23	24	24	25	25	26	26
3	3	3	3	3	2	2	2	2	2	2	2	1	1	1	1	1	1	1	1	1	0	0	0	0	0	0	0	0	0	0	0	0	0	0	0	0	0	0	0	0	0	0	0	0	0	0	0	0	0
6	6	7	7	7	7	7	7	7	7	7	7	8	8	8	8	8	8	8	8	9	9	9	9	9	9	9	9	10	10	10	10	10	10	11	11	11	11	11	11	11	12	12	12	12	12	13	13	13	13
17	17	17	17	17	17	18	18	18	18	19	19	19	19	20	20	20	20	21	21	21	21	22	22	22	23	23	23	24	24	24	24	25	25	25	26	26	27	27	27	28	28	28	29	29	30	30	30	31	31
12	12	12	12	12	12	13	13	13	13	13	14	14	14	14	15	15	15	15	15	16	16	16	16	17	17	17	18	18	18	18	19	19	19	20	20	20	20	21	21	21	22	22	22	23	23	23	24	24	25
1040	944	865	865	798	742	695	655	620	592	567	546	529	515	504	495	488	483	481	480	482	485	490	497	505	516	529	544	561	581	604	630	659	692	729	771	818	872	933	1003	1083	1175	1282	1406	1551	1723	1928	2175	2476	2847
137	129	121	121	114	108	102	96	91	87	82	78	74	71	68	65	62	59	56	54	52	50	48	46	44	42	41	39	38	36	35	34	33	32	30	29	28	28	27	26	25	24	24	23	22	22	21	20	20	19
1	1	1	1	1	1	1	1	1	1	1	2	2	2	2	2	2	2	2	2	2	2	2	3	3	3	3	3	3	3	3	3	3	4	4	4	4	4	4	4	4	5	5	5	5	5	5	6	6	6
193	206	221	221	238	257	278	303	330	361	397	438	487	544	611	692	790	911	1063	1255	1505	1839	2299	2956	3942	5524	8297	13864	27864	84527	2231755	1654291	78094	26658	13442	8104	5421	3882	2920	2277	1826	1499	1253	1064	915	797	700	621	555	500
0	0	0	0	0	0	0	0	0	0	0	0	0	0	0	0	0	0	0	0	0	0	0	1	1	1	1	1	1	1	1	1	1	1	1	1	1	1	1	1	1	1	1	1	1	1	1	1	1	1
2	2	2	2	3	3	3	3	3	3	3	4	4	4	4	4	4	5	5	5	5	5	5	6	6	6	6	7	7	7	7	8	8	8	9	9	9	10	10	10	11	11	11	12	12	13	13	14	14	15
0	0	0	0	0	0	0	0	0	0	0	0	0	0	0	0	0	0	0	0	0	0	0	0	0	0	0	0	0	0	0	0	0	0	0	0	0	0	0	0	0	0	0	0	0	0	0	0	0	1
13	13	13	13	14	14	14	14	15	15	15	15	15	16	16	16	16	17	17	17	17	18	18	18	19	19	19	19	20	20	20	21	21	21	22	22	22	23	23	23	24	24	24	25	25	25	26	26	27	27
590	538	493	493	453	418	388	360	336	314	295	277	261	247	234	222	211	201	192	183	175	168	162	155	150	144	140	135	131	127	123	120	116	113	111	108	106	103	101	99	97	96	94	93	91	90	89	87	86	86
31	32	32	32	33	34	34	35	36	37	37	38	39	40	41	42	43	44	45	46	47	48	49	50	51	53	54	55	57	58	60	61	63	65	67	69	71	73	75	77	79	82	84	87	90	93	96	99	102	106
0	0	0	0	0	0	0	0	0	0	0	0	0	0	0	0	0	0	0	0	0	0	0	0	1	1	1	1	1	1	1	1	1	1	1	1	1	1	1	1	2	2	2	2	2	2	2	2	2	2
19	19	19	19	18	18	18	18	17	17	17	16	16	16	16	15	15	15	15	14	14	14	14	13	13	13	13	13	12	12	12	12	12	11	11	11	11	11	11	10	10	10	10	10	10	9	9	9	9	9
1	1	1	1	1	1	1	1	1	1	1	1	1	1	1	1	1	1	1	1	1	1	1	1	1	1	1	1	1	1	1	0	0	0	0	0	0	0	0	0	0	0	0	0	0	0	0	0	0	0
25	25	26	26	26	26	27	27	27	28	28	28	29	29	29	30	30	31	31	31	32	32	33	33	33	34	34	35	35	36	36	37	37	38	38	39	39	40	40	41	41	42	43	43	44	44	45	46	46	47
1	1	1	1	1	1	1	1	1	1	1	1	1	1	1	1	2	2	2	2	2	2	2	2	2	2	2	2	2	2	2	2	2	3	3	3	3	3	3	3	3	3	3	3	3	3	4	4	4	4
24	24	23	23	23	22	22	21	21	21	20	20	19	19	19	18	18	18	17	17	17	16	16	16	16	15	15	15	15	14	14	14	14	13	13	13	13	13	12	12	12	12	12	12	12	11	11	11	11	11
59	60	61	61	62	63	64	65	67	68	69	70	71	72	74	75	76	77	79	80	82	83	85	86	88	89	91	93	95	96	98	100	102	104	106	108	111	113	115	118	120	123	126	128	131	134	137	141	144	147
36	36	37	37	37	38	38	39	39	40	40	41	41	42	43	43	44	44	45	46	46	47	48	48	49	50	51	51	52	53	54	54	55	56	57	58	59	60	60	61	62	63	64	65	66	67	68	70	71	72
5	5	5	5	4	4	4	4	4	4	4	4	4	4	4	4	4	4	4	4	4	3	3	3	3	3	3	3	3	3	3	3	3	3	3	3	3	3	3	3	3	3	2	2	2	2	2	2	2	2
1	1	1	1	1	0	0	0	0	0	0	0	0	0	0	0	0	0	0	0	0	0	0	0	0	0	0	0	0	0	0	0	0	0	0	0	0	0	0	0	0	0	0	0	0	0	0	0	0	0
34	34	35	35	35	36	36	36	37	37	38	38	39	39	40	40	41	42	42	43	43	44	44	45	46	46	47	47	48	49	49	50	51	51	52	53	53	54	55	56	56	57	58	59	60	60	61	62	63	64
19	19	19	19	20	20	20	21	21	21	22	22	22	23	23	24	24	24	25	25	26	26	27	27	28	28	29	29	30	30	31	31	32	33	33	34	34	35	36	37	37	38	39	39	40	41	42	43	44	45
10	10	10	10	10	10	10	10	10	10	10	10	10	11	11	11	11	11	11	11	11	11	11	12	12	12	12	12	12	12	12	13	13	13	13	13	13	13	14	14	14	14	14	15	15	15	15	15	16	16
6	6	6	6	6	6	6	6	7	7	7	7	7	7	7	7	7	8	8	8	8	8	8	8	8	9	9	9	9	9	9	9	10	10	10	10	10	10	10	11	11	11	11	11	12	12	12	12	12	12
59	60	61	61	62	63	65	66	67	68	70	71	72	74	75	77	78	80	82	83	85	87	89	91	93	95	97	99	102	104	106	109	112	114	117	120	123	126	130	133	137	140	144	148	153	157	162	167	172	177
1	1	1	1	1	1	1	1	1	1	1	1	1	1	1	1	1	1	1	1	1	1	2	2	2	2	2	2	2	2	2	2	2	2	2	2	2	2	2	3	3	3	3	3	3	3	3	3	3	3
0	0	0	0	0	0	0	0	0	1	1	1	1	1	1	1	1	1	1	1	1	2	2	2	2	2	2	2	2	3	3	3	3	3	3	4	4	4	4	4	4	5	5	5	5	6	6	6	6	7
20	20	20	20	21	21	21	21	22	22	22	22	23	23	23	24	24	24	25	25	25	25	26	26	26	27	27	28	28	28	29	29	29	30	30	30	31	31	32	32	33	33	33	34	34	35	35	36	36	37
4736	3561	2775	2775	2223	1820	1518	1285	1101	954	835	736	654	585	526	476	432	394	361	332	306	283	262	244	227	212	199	186	175	165	155	147	139	131	125	118	112	107	102	97	93	89	85	81	78	74	71	68	66	63
10	10	11	11	11	11	11	11	11	11	11	12	12	12	12	12	12	13	13	13	13	13	13	14	14	14	14	14	14	15	15	15	15	15	16	16	16	16	16	17	17	17	17	18	18	18	18	19	19	19
487	434	389	389	350	318	290	265	244	225	208	193	180	168	157	147	139	131	123	117	111	105	100	95	90	86	82	79	75	72	69	67	64	62	59	57	55	53	51	50	48	46	45	44	42	41	40	39	38	37
0	0	0	0	0	0	0	0	0	0	0	0	0	0	0	0	0	0	0	0	0	0	0	0	0	0	0	0	0	0	0	0	0	0	0	0	0	0	0	0	0	0	1	1	1	1	1	1	1	1
11	12	12	12	12	12	12	12	12	12	13	13	13	13	13	13	14	14	14	14	14	15	15	15	15	15	16	16	16	16	17	17	17	18	18	18	18	19	19	19	20	20	20	21	21	22	22	22	23	23
536	578	625	625	677	737	806	884	975	1081	1205	1351	1526	1738	1998	2321	2729	3257	3954	4902	6239	8213	11299	16532	26499	49370	124220	869342	8026553	319656	83029	38102	21873	14194	9957	7372	5679	4511	3671	3045	2569	2196	1900	1661	1464	1301	1164	1048	949	864
8	8	7	7	7	7	7	6	6	6	6	6	5	5	5	5	5	4	4	4	4	4	3	3	3	3	3	3	3	2	2	2	2	2	2	2	2	1	1	1	1	1	1	1	1	1	1	1	1	0
104	102	100	100	98	96	95	93	91	90	89	87	86	85	84	83	82	81	81	80	79	79	78	77	77	76	76	76	75	75	75	75	74	74	74	74	74	74	74	74	74	74	75	75	75	75	75	76	76	76
7	7	7	7	7	7	7	7	7	8	8	8	8	8	8	8	8	8	8	9	9	9	9	9	9	9	9	9	9	10	10	10	10	10	10	10	10	11	11	11	11	11	11	11	11	12	12	12	12	12
8	8	8	8	9	9	9	9	9	9	10	10	10	10	10	11	11	11	11	12	12	12	12	12	13	13	13	14	14	14	14	15	15	15	15	16	16	16	17	17	17	18	18	18	19	19	19	20	20	21
7	7	7	7	7	7	7	7	7	6	6	6	6	6	6	6	6	5	5	5	5	5	5	5	5	5	5	4	4	4	4	4	4	4	4	4	4	4	3	3	3	3	3	3	3	3	3	3	3	3
3756	2885	2284	2284	1852	1531	1285	1093	941	818	716	632	562	502	451	407	369	335	306	280	257	236	218	201	187	173	161	150	139	130	122	114	106	100	93	88	82	77	73	68	64	61	57	54	51	48	45	42	40	38
130	134	137	137	140	144	148	152	156	160	164	169	173	178	183	189	194	200	206	213	219	226	234	242	250	258	267	277	286	297	308	320	332	345	359	374	390	407	425	444	465	487	511	536	564	594	627	662	700	742
2	2	2	2	2	2	2	2	2	2	2	2	2	2	2	2	2	1	1	1	1	1	1	1	1	1	1	1	1	1	1	1	1	1	1	1	1	1	1	1	1	1	1	0	0	0	0	0	0	0
143	152	163	163	174	186	200	215	233	252	273	298	326	358	395	438	488	547	618	703	807	936	1098	1306	1580	1950	2466	3218	4376	6297	9833	17511	39900	179398	3468789	240997	45066	18940	10422	6595	4548	3326	2539	2001	1618	1336	1121	955	823	716
62	63	64	64	65	66	68	69	70	71	73	74	75	77	78	80	81	83	85	86	88	90	92	94	96	98	100	102	104	106	109	111	113	116	119	121	124	127	130	133	136	140	143	147	151	154	159	163	167	172
27	27	28	28	28	29	29	30	30	30	31	31	32	32	33	33	34	34	35	35	36	36	37	38	38	39	39	40	41	41	42	43	43	44	45	46	46	47	48	49	50	51	52	53	53	54	55	56	58	59
10	10	11	11	11	11	11	11	11	11	11	12	12	12	12	12	12	13	13	13	13	13	13	14	14	14	14	14	15	15	15	15	15	15	16	16	16	16	17	17	17	17	17	18	18	18	18	19	19	19
22	22	22	22	23	23	23	24	24	24	25	25	26	26	26	27	27	27	28	28	29	29	29	30	30	31	31	32	32	33	33	34	34	35	35	36	36	37	38	38	39	39	40	41	41	42	43	43	44	45
5	5	4	4	4	4	4	3	3	3	3	3	2	2	2	2	2	1	1	1	1	1	1	1	1	0	0	0	0	0	0	0	0	0	0	0	0	0	0	0	0	0	0	0	0	0	0	0	0	0
889	791	709	709	639	579	526	481	442	407	376	348	324	302	282	264	248	233	220	208	196	186	177	168	160	152	145	139	133	127	122	117	113	109	105	101	98	94	91	88	86	83	81	78	76	74	72	70	69	67
76	78	79	79	81	82	84	86	88	90	92	94	96	98	100	102	105	107	110	112	115	118	121	124	127	130	134	137	141	145	149	153	157	162	167	172	177	182	188	194	201	207	214	222	230	238	247	257	267	277
20	21	21	21	21	21	22	22	22	23	23	23	23	24	24	24	25	25	25	26	26	26	27	27	27	28	28	29	29	29	30	30	30	31	31	32	32	33	33	33	34	34	35	35	36	36	37	37	38	38
1	1	1	1	1	1	1	1	1	1	1	1	1	1	1	1	1	1	1	1	1	1	1	1	1	2	2	2	2	2	2	2	2	2	2	2	2	2	2	2	2	2	3	3	3	3	3	3	3	3
2	2	2	2	2	2	2	2	2	2	2	2	2	2	2	1	1	1	1	1	1	1	1	1	1	1	1	1	1	1	1	1	1	1	1	1	1	1	1	1	1	1	1	1	1	1	1	1	1	1
17	17	17	17	17	17	18	18	18	18	19	19	19	19	20	20	20	20	21	21	21	22	22	22	22	23	23	23	24	24	24	25	25	25	26	26	26	27	27	27	28	28	28	29	29	30	30	30	31	31
0	0	0	0	0	0	0	0	0	0	0	0	0	0	0	0	0	0	0	0	0	0	0	0	0	0	0	0	0	0	0	0	1	1	1	1	1	1	1	1	1	1	1	1	1	1	1	1	2	2
2	2	2	2	2	2	2	2	2	1	1	1	1	1	1	1	1	1	1	1	1	1	0	0	0	0	0	0	0	0	0	0	0	0	0	0	0	0	0	0	0	0	0	0	0	0	0	0	0	0
7	7	8	8	8	8	8	8	8	9	9	9	9	9	9	10	10	10	10	10	11	11	11	11	11	12	12	12	12	13	13	13	13	14	14	14	14	15	15	15	16	16	16	16	17	17	17	18	18	18
21	22	22	22	22	23	23	23	23	24	24	24	25	25	25	26	26	26	27	27	28	28	28	29	29	30	30	30	31	31	32	32	33	33	34	34	34	35	35	36	37	37	38	38	39	39	40	40	41	42
601	670	751	751	848	965	1108	1285	1507	1792	2168	2672	3375	4396	5960	8539	13245	23307	51788	212571	4803680	420424	68428	27890	15131	9492	6508	4738	3602	2830	2281	1876	1570	1333	1145	993	870	768	682	610	548	495	449	409	374	343	315	291	269	249
16	17	17	17	17	17	18	18	18	18	18	19	19	19	19	20	20	20	20	21	21	21	21	22	22	22	23	23	23	24	24	24	24	25	25	25	26	26	26	27	27	27	28	28	29	29	29	30	30	31
1	1	1	1	2	2	2	2	2	2	2	2	2	2	2	3	3	3	3	3	3	3	3	3	4	4	4	4	4	4	4	5	5	5	5	5	5	5	6	6	6	6	6	7	7	7	7	7	8	8
30	30	31	31	31	31	32	32	33	33	34	34	34	35	35	36	36	37	37	38	38	39	39	40	40	41	42	42	43	43	44	45	45	46	46	47	48	48	49	50	50	51	52	53	53	54	55	56	57	57
12	12	12	12	12	12	12	12	12	12	12	12	12	13	13	13	13	13	13	13	13	13	14	14	14	14	14	14	15	15	15	15	15	16	16	16	16	16	17	17	17	17	18	18	18	19	19	19	20	20
73	69	65	65	62	59	56	53	50	48	46	44	42	40	38	36	35	33	32	31	30	29	27	27	26	25	24	23	22	22	21	21	20	19	19	19	18	18	17	17	17	17	16	16	16	16	15	15	15	15
36	37	38	38	39	39	40	41	42	43	44	45	46	46	47	48	49	51	52	53	54	55	56	57	59	60	61	62	64	65	67	68	70	71	73	74	76	78	80	81	83	85	87	89	91	93	96	98	100	103
11	11	11	11	11	11	12	12	12	12	12	12	13	13	13	13	14	14	14	14	14	15	15	15	15	16	16	16	16	17	17	17	17	18	18	18	19	19	19	19	20	20	20	21	21	21	22	22	22	23
3	3	3	3	3	3	3	4	4	4	4	4	4	5	5	5	5	5	5	6	6	6	6	6	7	7	7	7	8	8	8	8	9	9	9	9	10	10	10	11	11	11	12	12	12	13	13	13	14	14
8	8	8	8	8	8	7	7	7	7	7	7	7	7	7	7	6	6	6	6	6	6	6	6	6	6	6	5	5	5	5	5	5	5	5	5	5	5	5	4	4	4	4	4	4	4	4	4	4	4
45	46	47	47	48	49	50	51	52	53	54	56	57	58	59	61	62	63	65	66	68	69	71	73	74	76	78	80	82	84	86	88	90	93	95	98	100	103	106	109	112	115	118	122	126	129	133	137	142	146
1015	946	885	885	832	785	744	707	675	646	620	598	577	559	543	529	517	506	497	489	482	477	472	469	467	465	465	466	467	470	473	478	483	490	498	506	516	527	539	553	568	585	604	624	647	672	700	730	764	802
211	221	232	232	245	258	272	288	305	324	345	369	395	424	456	493	535	583	638	701	776	863	967	1092	1245	1433	1670	1974	2373	2911	3662	4756	6439	9228	14369	25540	58198	263541	5019226	342475	64845	27398	15158	9651	6708	4952	3822	3053	2508	2108
10773	18503	39185	39185	137830	3951288	655922	71829	27290	14364	8863	6014	4349	3291	2578	2074	1705	1427	1212	1042	906	795	703	627	562	507	460	420	384	353	326	302	280	261	244	229	215	202	191	181	171	163	155	147	141	135	129	124	119	114
1171	1031	916	916	820	738	669	610	559	515	476	442	412	385	361	340	321	304	288	275	262	250	240	231	222	214	207	200	194	189	184	179	175	171	168	165	162	159	157	155	153	152	150	149	148	147	147	146	146	146
127	130	132	132	135	138	141	144	147	150	153	156	160	163	167	171	175	179	183	188	192	197	202	207	212	217	223	229	235	241	248	255	262	269	277	285	294	303	312	322	332	343	354	366	379	392	406	421	437	453
124	120	115	115	111	108	104	101	98	95	92	89	87	85	83	81	79	77	75	74	72	71	69	68	67	66	65	64	63	62	61	60	59	59	58	57	57	56	56	55	55	54	54	54	53	53	53	52	52	52
29	30	31	31	32	32	33	34	35	36	37	39	40	41	42	43	45	46	48	49	51	52	54	56	58	60	62	64	66	69	71	74	76	79	82	85	89	92	96	100	104	109	113	118	124	129	135	142	148	156
10	9	9	9	9	8	8	8	7	7	7	6	6	6	6	5	5	5	5	4	4	4	4	4	3	3	3	3	3	2	2	2	2	2	2	2	2	1	1	1	1	1	1	1	1	1	1	0	0	0
174	169	165	165	161	157	153	150	146	143	141	138	135	133	131	129	127	125	123	121	120	118	117	116	115	114	113	112	111	110	110	109	109	108	108	108	108	107	107	107	108	108	108	108	109	109	109	110	111	111
795	697	616	616	549	492	444	402	367	336	309	285	264	245	228	214	200	188	177	167	158	150	142	136	129	124	118	113	109	104	101	97	94	91	88	85	82	80	78	76	74	72	71	69	68	66	65	64	63	62
1	1	1	1	1	1	1	1	1	1	1	1	1	1	1	1	1	1	2	2	2	2	2	2	2	2	2	2	2	2	2	3	3	3	3	3	3	3	3	3	4	4	4	4	4	4	4	4	5	5
41	41	42	42	42	43	44	44	45	46	46	47	48	48	49	50	51	51	52	53	54	54	55	56	57	58	59	60	61	62	63	64	65	66	67	68	69	70	72	73	74	75	77	78	79	81	82	84	85	87
22	23	23	23	23	23	24	24	24	25	25	25	26	26	26	27	27	27	28	28	28	29	29	29	30	30	31	31	31	32	32	33	33	33	34	34	35	35	36	36	37	37	37	38	38	39	39	40	41	41
15	14	14	14	14	13	13	12	12	12	11	11	11	11	10	10	10	9	9	9	9	8	8	8	8	7	7	7	7	7	6	6	6	6	6	5	5	5	5	5	5	4	4	4	4	4	4	4	3	3
23	23	22	22	22	21	21	21	20	20	20	19	19	19	19	18	18	18	17	17	17	17	16	16	16	16	15	15	15	15	14	14	14	14	14	13	13	13	13	13	12	12	12	12	12	11	11	11	11	11
1	1	1	1	1	1	1	1	1	1	1	2	2	2	2	2	2	2	2	2	2	2	2	3	3	3	3	3	3	3	3	3	3	3	4	4	4	4	4	4	4	4	5	5	5	5	5	5	5	5
8	8	8	8	7	7	7	7	7	6	6	6	6	5	5	5	5	5	5	4	4	4	4	4	4	3	3	3	3	3	3	3	2	2	2	2	2	2	2	2	2	1	1	1	1	1	1	1	1	1
20	19	19	19	19	18	18	18	18	17	17	17	17	16	16	16	16	15	15	15	15	14	14	14	14	14	13	13	13	13	13	12	12	12	12	12	11	11	11	11	11	11	10	10	10	10	10	10	10	9
2	2	2	2	2	2	3	3	3	3	3	3	3	3	4	4	4	4	4	4	4	5	5	5	5	5	5	6	6	6	6	6	6	7	7	7	7	7	8	8	8	8	8	9	9	9	9	10	10	10
9	9	9	9	10	10	10	10	10	10	10	10	11	11	11	11	11	11	11	12	12	12	12	12	12	13	13	13	13	13	13	14	14	14	14	14	15	15	15	15	15	15	16	16	16	16	17	17	17	17
1303	1178	1071	1071	978	897	826	763	708	658	614	575	539	507	478	451	427	405	385	366	349	333	319	305	293	282	271	261	252	243	235	227	220	214	208	202	196	191	186	182	178	174	170	167	163	160	157	155	152	150
4	4	5	5	5	5	5	5	5	5	5	5	5	5	5	6	6	6	6	6	6	6	6	6	6	7	7	7	7	7	7	7	7	7	8	8	8	8	8	8	8	8	9	9	9	9	9	9	9	9
6	6	6	6	6	6	6	6	6	6	6	6	7	7	7	7	7	7	7	7	7	7	7	8	8	8	8	8	8	8	8	8	8	8	9	9	9	9	9	9	9	9	9	10	10	10	10	10	10	10
1	1	1	1	1	1	2	2	2	2	2	2	2	2	2	2	2	3	3	3	3	3	3	3	3	3	4	4	4	4	4	4	4	4	5	5	5	5	5	5	5	6	6	6	6	6	7	7	7	7
18	18	18	18	19	19	19	19	20	20	20	20	21	21	21	22	22	22	23	23	23	24	24	24	25	25	25	26	26	26	27	27	27	28	28	29	29	29	30	30	31	31	31	32	32	33	33	34	34	35
5	5	5	5	5	5	5	5	5	5	5	5	5	6	6	6	6	6	6	6	6	6	6	6	6	7	7	7	7	7	7	7	7	7	7	7	8	8	8	8	8	8	8	8	8	9	9	9	9	9
20267	11030	6934	6934	4760	3470	2641	2077	1676	1380	1156	983	845	735	644	570	507	455	410	371	338	308	283	260	241	223	207	193	180	169	158	149	141	133	126	119	113	108	103	98	94	90	86	83	80	77	74	72	69	67
13	13	13	13	12	12	12	11	11	11	10	10	10	10	9	9	9	9	8	8	8	8	8	7	7	7	7	6	6	6	6	6	6	5	5	5	5	5	5	4	4	4	4	4	4	4	3	3	3	3
6	6	6	6	6	6	6	6	6	7	7	7	7	7	7	8	8	8	8	8	8	9	9	9	9	9	9	10	10	10	10	10	11	11	11	11	11	12	12	12	12	13	13	13	13	14	14	14	14	15
6	6	6	6	5	5	5	5	5	5	5	5	5	5	5	5	5	4	4	4	4	4	4	4	4	4	4	4	4	4	4	4	4	3	3	3	3	3	3	3	3	3	3	3	3	3	3	3	3	3
840	955	1096	1096	1272	1494	1781	2161	2680	3412	4497	6200	9103	14681	27667	71548	586447	4197236	152803	42102	19690	11416	7457	5257	3909	3022	2409	1967	1638	1386	1190	1033	907	803	717	644	583	531	486	447	413	383	357	334	313	295	278	263	250	238
39	40	41	41	42	43	43	44	45	46	47	48	49	50	51	52	53	55	56	57	58	60	61	62	64	65	67	68	70	72	73	75	77	79	81	83	85	87	90	92	94	97	100	102	105	108	112	115	118	122
6	6	6	6	6	7	7	7	7	7	7	7	7	8	8	8	8	8	8	9	9	9	9	9	9	9	10	10	10	10	10	11	11	11	11	11	12	12	12	12	12	13	13	13	13	13	14	14	14	14
18	19	19	19	19	19	20	20	20	20	21	21	21	21	22	22	22	22	23	23	23	24	24	24	24	25	25	25	26	26	26	27	27	27	28	28	28	29	29	29	30	30	31	31	31	32	32	33	33	33
768	659	573	573	502	444	396	355	321	291	266	243	224	207	191	178	166	155	145	136	128	121	114	108	102	97	92	88	84	80	76	73	70	67	64	62	60	57	55	53	51	50	48	46	45	43	42	41	40	39
24	23	23	23	22	22	22	21	21	20	20	20	19	19	19	18	18	18	17	17	17	16	16	16	16	15	15	15	15	14	14	14	14	13	13	13	13	12	12	12	12	12	11	11	11	11	11	10	10	10
6	6	6	6	6	6	6	6	5	5	5	5	5	5	5	5	5	5	5	4	4	4	4	4	4	4	4	4	4	4	4	3	3	3	3	3	3	3	3	3	3	3	3	3	3	3	2	2	2	2
12	13	13	13	13	13	13	13	13	14	14	14	14	14	15	15	15	15	15	16	16	16	16	16	17	17	17	17	17	18	18	18	18	19	19	19	19	19	20	20	20	21	21	21	21	22	22	22	22	23
1	1	1	1	1	1	1	0	0	0	0	0	0	0	0	1	1	1	1	1	1	1	1	1	1	1	1	1	1	1	1	1	1	1	1	1	1	1	2	2	2	2	2	2	2	2	2	2	3	3
858	765	686	686	619	562	513	470	432	399	370	344	321	301	282	266	250	237	224	213	202	193	184	176	169	162	156	150	144	139	135	130	126	123	119	116	113	110	107	105	102	100	98	96	94	93	91	90	88	87
34	35	35	35	36	36	37	38	38	39	40	40	41	42	42	43	44	45	45	46	47	48	49	50	51	52	53	54	55	56	57	58	59	60	62	63	64	65	67	68	70	71	73	74	76	78	79	81	83	85
5811	3876	2767	2767	2073	1610	1285	1048	871	734	627	541	471	413	366	325	291	261	236	214	194	177	162	149	137	126	117	108	100	93	86	80	75	70	65	61	57	53	50	47	44	41	39	36	34	32	30	28	26	25
4	4	4	4	4	5	5	5	5	5	5	5	6	6	6	6	6	6	7	7	7	7	7	8	8	8	8	8	9	9	9	9	10	10	10	10	11	11	11	11	12	12	12	12	13	13	13	14	14	14
5	5	5	5	5	5	5	5	5	6	6	6	6	6	6	6	6	6	7	7	7	7	7	7	7	8	8	8	8	8	8	8	9	9	9	9	9	9	10	10	10	10	10	11	11	11	11	11	11	12
7	7	7	7	7	7	8	8	8	8	8	8	9	9	9	9	9	10	10	10	10	10	10	11	11	11	11	12	12	12	12	13	13	13	13	14	14	14	14	15	15	15	15	16	16	16	17	17	17	18
1	1	1	1	1	1	1	1	1	1	1	2	2	2	2	2	2	2	2	2	2	2	2	3	3	3	3	3	3	3	3	3	3	4	4	4	4	4	4	4	4	5	5	5	5	5	5	5	6	6
0	0	0	0	0	0	0	0	0	0	0	0	0	0	0	0	0	0	0	0	0	0	0	0	0	0	0	0	0	0	0	0	0	0	0	0	0	0	0	0	0	0	0	0	0	0	0	0	0	0
8	8	7	7	7	7	6	6	6	6	5	5	5	5	4	4	4	4	4	3	3	3	3	3	3	2	2	2	2	2	2	2	1	1	1	1	1	1	1	1	1	1	1	1	0	0	0	0	0	0
605	523	457	457	402	356	318	285	257	232	211	193	176	162	149	138	127	118	110	102	95	89	84	78	73	69	65	61	58	55	52	49	46	44	42	39	38	36	34	32	31	29	28	27	26	25	24	23	22	21
1460	1080	831	831	660	537	445	375	320	276	241	212	188	168	151	136	123	112	103	94	87	80	74	68	64	59	55	52	48	45	42	40	37	35	33	31	30	28	26	25	24	22	21	20	19	18	17	16	15	14
9	9	9	9	9	8	8	8	8	8	8	8	8	8	8	7	7	7	7	7	7	7	7	7	7	6	6	6	6	6	6	6	6	6	6	6	6	5	5	5	5	5	5	5	5	5	5	5	5	5
68	65	62	62	60	57	55	53	51	49	47	46	44	42	41	40	38	37	36	35	34	33	32	31	30	30	29	28	27	27	26	26	25	25	24	24	23	23	22	22	22	21	21	21	20	20	20	20	20	19
0	0	0	0	0	0	0	0	0	0	0	0	0	0	0	0	0	0	0	0	0	0	0	0	0	0	0	0	0	0	0	0	0	0	0	0	0	0	0	0	0	0	1	1	1	1	1	1	1	1
15343	10993	8263	8263	6439	5159	4227	3527	2988	2564	2224	1948	1721	1531	1372	1236	1120	1019	932	855	788	728	675	628	586	548	513	482	454	428	405	383	363	345	328	313	299	285	273	261	251	241	231	223	214	207	200	193	186	180
5520	8427	14435	14435	30377	104677	3073908	582175	58699	22017	11520	7080	4789	3453	2606	2035	1633	1338	1116	944	809	700	612	539	478	426	383	345	313	284	260	238	219	202	186	173	160	149	139	130	122	114	107	101	95	90	85	80	76	72
0	0	1	1	1	1	1	1	1	1	1	1	1	1	1	1	1	1	1	1	1	2	2	2	2	2	2	2	2	2	2	2	2	3	3	3	3	3	3	3	3	3	4	4	4	4	4	4	4	4
2	2	3	3	3	3	3	3	3	3	3	3	4	4	4	4	4	4	4	4	5	5	5	5	5	5	5	6	6	6	6	6	6	7	7	7	7	7	8	8	8	8	8	9	9	9	9	10	10	10
1550	1388	1251	1251	1133	1031	943	867	799	739	687	639	597	559	525	494	466	441	418	397	377	359	343	328	314	301	289	278	268	258	249	241	233	226	219	213	207	202	196	192	187	183	179	175	172	168	165	163	160	157
116059	2506991	203707	203707	34705	14297	7803	4918	3387	2476	1891	1493	1209	1001	842	720	622	544	480	427	383	345	313	286	262	241	223	207	193	180	169	159	150	141	134	127	121	115	110	105	101	97	94	90	87	84	81	79	77	75
6	7	7	7	7	7	7	7	8	8	8	8	8	8	9	9	9	9	9	10	10	10	10	10	11	11	11	11	12	12	12	12	13	13	13	13	14	14	14	15	15	15	15	16	16	16	17	17	17	18
134	137	140	140	143	147	150	154	157	161	165	169	174	178	182	187	192	197	203	208	214	220	226	233	240	247	254	262	270	279	288	297	307	317	328	340	352	365	378	393	408	424	441	459	479	499	521	545	570	597
2	2	2	2	3	3	3	3	3	3	3	3	3	3	3	3	3	4	4	4	4	4	4	4	4	4	4	4	5	5	5	5	5	5	5	5	5	5	6	6	6	6	6	6	6	6	6	7	7	7
1690	1442	1247	1247	1090	962	857	768	694	631	577	530	490	455	423	396	372	350	331	314	299	285	273	262	252	243	235	227	221	215	209	205	200	197	193	190	188	186	184	182	181	180	180	180	180	180	181	182	183	185
3	2	2	2	2	2	2	2	2	2	2	2	2	1	1	1	1	1	1	1	1	1	1	1	1	1	1	1	0	0	0	0	0	0	0	0	0	0	0	0	0	0	0	0	0	0	0	0	0	0
6	6	5	5	5	5	5	5	5	5	5	4	4	4	4	4	4	4	4	4	4	3	3	3	3	3	3	3	3	3	3	3	3	3	2	2	2	2	2	2	2	2	2	2	2	2	2	2	2	2
118	112	107	107	101	96	92	88	84	80	76	73	70	67	64	62	59	57	55	52	50	49	47	45	43	42	40	39	38	36	35	34	33	32	31	30	29	28	27	26	25	24	24	23	22	22	21	20	20	19
31	31	31	31	32	32	33	33	34	34	34	35	35	36	36	37	37	38	38	39	39	40	40	41	41	42	42	43	43	44	45	45	46	46	47	48	48	49	50	50	51	52	52	53	54	54	55	56	57	57
8	9	9	9	9	9	9	9	10	10	10	10	10	11	11	11	11	11	12	12	12	12	13	13	13	13	14	14	14	14	15	15	15	16	16	16	16	17	17	18	18	18	19	19	19	20	20	21	21	21
8	8	8	8	8	8	8	8	8	8	8	8	8	8	8	8	8	8	8	9	9	9	9	9	9	9	9	9	9	9	9	9	9	10	10	10	10	10	10	10	10	10	11	11	11	11	11	11	11	12
901	801	717	717	647	586	534	489	449	415	384	357	333	312	292	275	259	245	232	220	209	200	190	182	175	167	161	155	149	144	139	135	131	127	123	120	117	114	111	109	106	104	102	100	98	97	95	94	92	91
11	11	11	11	11	12	12	12	12	12	12	13	13	13	13	13	13	13	14	14	14	14	14	14	15	15	15	15	15	16	16	16	16	16	17	17	17	17	17	18	18	18	18	19	19	19	19	20	20	20
1	1	1	1	1	1	1	1	1	1	1	1	1	2	2	2	2	2	2	2	2	2	2	2	2	2	2	2	2	2	2	2	2	2	2	2	3	3	3	3	3	3	3	3	3	3	3	3	3	3
3	3	3	3	3	3	3	3	3	3	3	4	4	4	4	4	4	4	4	4	4	4	4	5	5	5	5	5	5	5	5	5	5	6	6	6	6	6	6	6	6	7	7	7	7	7	7	7	7	8
1925	1722	1551	1551	1406	1280	1172	1077	993	920	854	796	744	696	654	615	580	547	518	491	466	443	422	402	383	366	350	335	321	308	296	284	274	263	254	244	236	228	220	212	205	199	192	186	181	175	170	165	160	155
1724	1549	1402	1402	1276	1169	1077	997	927	866	812	765	723	686	653	624	598	575	554	536	520	505	493	482	472	464	457	452	447	444	442	440	440	441	443	446	450	455	462	469	478	488	499	512	527	543	561	582	605	630
1617	1239	981	981	796	660	556	475	411	359	317	282	253	228	206	188	172	158	146	135	126	117	109	102	96	90	85	81	76	72	69	65	62	59	57	54	52	50	48	46	44	42	41	39	38	37	35	34	33	32
8	8	8	8	8	7	7	7	7	6	6	6	6	6	5	5	5	5	5	5	4	4	4	4	4	4	4	3	3	3	3	3	3	3	3	3	3	2	2	2	2	2	2	2	2	2	2	2	2	2
1	1	1	1	1	1	1	1	1	1	1	1	1	1	1	1	1	1	1	1	1	1	1	1	1	1	1	1	1	1	1	1	1	1	1	0	0	0	0	0	0	0	0	0	0	0	0	0	0	0
0	0	0	0	0	0	0	0	0	0	0	0	0	0	0	0	0	0	0	0	0	0	0	0	0	1	1	1	1	1	1	1	1	1	1	1	1	1	2	2	2	2	2	2	2	2	2	3	3	3
6	6	6	6	6	6	6	6	6	6	6	7	7	7	7	7	7	7	7	7	7	7	8	8	8	8	8	8	8	8	8	9	9	9	9	9	9	9	9	9	10	10	10	10	10	10	10	10	11	11
256	245	234	234	224	215	207	199	191	184	178	172	166	160	155	150	145	141	137	133	129	125	122	119	116	113	110	107	105	102	100	98	96	94	92	90	88	87	85	84	82	81	80	78	77	76	75	74	73	72
0	0	0	0	0	0	0	1	1	1	1	1	1	1	1	1	1	1	1	1	1	1	1	1	1	1	2	2	2	2	2	2	2	2	2	2	2	2	2	2	3	3	3	3	3	3	3	3	3	3
18	18	17	17	17	17	16	16	15	15	15	14	14	14	13	13	13	13	12	12	12	11	11	11	11	10	10	10	10	9	9	9	9	8	8	8	8	8	7	7	7	7	7	7	6	6	6	6	6	6
9	9	9	9	9	9	10	10	10	10	10	11	11	11	11	11	12	12	12	12	13	13	13	13	13	14	14	14	15	15	15	15	16	16	16	16	17	17	17	18	18	18	19	19	19	20	20	20	21	21
98	96	94	94	92	90	89	87	85	84	82	81	79	78	76	75	73	72	71	70	68	67	66	65	64	63	62	60	59	58	57	57	56	55	54	53	52	51	50	50	49	48	47	47	46	45	45	44	43	43
8	8	8	8	8	8	8	8	9	9	9	9	9	9	9	9	9	10	10	10	10	10	10	10	11	11	11	11	11	11	11	12	12	12	12	12	12	12	13	13	13	13	13	14	14	14	14	14	14	15
19	19	20	20	20	20	20	21	21	21	21	22	22	22	23	23	23	23	24	24	24	25	25	25	25	26	26	26	27	27	27	28	28	28	29	29	30	30	30	31	31	32	32	32	33	33	34	34	34	35
23	23	23	23	24	24	24	24	25	25	25	26	26	26	27	27	28	28	28	29	29	29	30	30	31	31	32	32	32	33	33	34	34	35	35	36	36	37	37	38	38	39	39	40	41	41	42	42	43	44
34	34	35	35	35	36	36	37	37	38	38	39	40	40	41	41	42	43	43	44	45	45	46	47	48	48	49	50	51	52	52	53	54	55	56	57	58	59	60	61	62	63	64	65	67	68	69	70	72	73
8	8	8	8	8	8	8	9	9	9	9	9	9	10	10	10	10	10	10	11	11	11	11	11	11	12	12	12	12	12	13	13	13	13	13	14	14	14	14	15	15	15	15	16	16	16	16	17	17	17
4	4	4	4	4	4	4	5	5	5	5	5	6	6	6	6	7	7	7	7	8	8	8	8	9	9	9	9	10	10	10	11	11	11	12	12	12	13	13	14	14	14	15	15	16	16	16	17	17	18
2	2	2	2	2	2	2	2	2	3	3	3	3	3	3	3	3	3	4	4	4	4	4	4	4	4	4	5	5	5	5	5	5	5	6	6	6	6	6	6	7	7	7	7	7	8	8	8	8	8
116	110	104	104	99	94	89	85	81	77	74	70	67	65	62	59	57	55	53	51	49	47	45	44	42	41	39	38	37	35	34	33	32	31	30	29	29	28	27	26	26	25	24	24	23	22	22	21	21	20
27	27	26	26	26	25	25	25	24	24	23	23	23	22	22	22	21	21	21	20	20	20	19	19	19	18	18	18	18	17	17	17	17	16	16	16	16	15	15	15	15	14	14	14	14	13	13	13	13	13
1	1	1	1	1	1	1	0	0	0	0	0	0	0	0	0	0	0	0	0	0	0	0	0	0	0	0	0	0	0	0	0	0	0	0	0	0	0	0	0	0	0	0	0	0	0	0	0	0	0
26	27	27	27	27	28	28	28	29	29	30	30	30	31	31	32	32	32	33	33	34	34	34	35	35	36	36	37	37	38	38	39	39	40	40	41	41	42	43	43	44	44	45	45	46	47	47	48	49	49
10	10	10	10	9	9	8	8	8	7	7	7	6	6	6	6	5	5	5	4	4	4	4	4	3	3	3	3	3	2	2	2	2	2	1	1	1	1	1	1	1	1	0	0	0	0	0	0	0	0
8	7	7	7	7	7	7	7	7	7	7	7	7	6	6	6	6	6	6	6	6	6	6	6	6	5	5	5	5	5	5	5	5	5	5	5	5	5	5	4	4	4	4	4	4	4	4	4	4	4
1586	1789	2034	2034	2333	2703	3169	3767	4552	5611	7089	9240	12548	18018	28062	49749	112331	488518	1.0E7	749687	133989	55741	30535	19272	13272	9696	7396	5827	4711	3888	3264	2779	2395	2086	1833	1624	1450	1302	1176	1067	973	891	820	756	700	650	606	566	530	497
24	25	25	25	25	25	26	26	26	27	27	28	28	28	29	29	29	30	30	30	31	31	32	32	32	33	33	34	34	35	35	36	36	36	37	37	38	38	39	39	40	41	41	42	42	43	43	44	45	45
0	0	0	0	0	0	0	0	0	0	0	0	0	0	0	0	0	0	0	0	0	0	0	0	0	0	0	0	0	0	0	0	0	0	0	0	0	0	0	0	0	0	0	0	0	0	0	0	0	0
3	3	3	3	3	3	3	3	3	3	3	3	4	4	4	4	4	4	4	4	4	4	4	5	5	5	5	5	5	5	5	5	6	6	6	6	6	6	6	6	6	7	7	7	7	7	7	7	8	8
542	495	455	455	420	388	361	336	314	295	277	261	247	233	221	210	200	191	183	175	168	161	155	150	144	139	135	131	127	123	120	117	114	111	108	106	104	102	100	98	96	94	93	92	90	89	88	87	86	85
0	0	0	0	0	0	0	0	0	0	0	0	0	0	0	0	0	0	0	0	0	0	0	0	0	0	0	0	0	0	0	0	0	0	0	0	0	0	0	0	0	0	0	0	0	0	0	1	1	1
91	89	87	87	85	84	82	81	79	78	76	75	73	72	71	69	68	67	66	64	63	62	61	60	59	58	57	56	55	54	53	52	51	50	50	49	48	47	46	46	45	44	43	43	42	41	41	40	39	39
0	0	0	0	0	0	0	0	0	0	0	0	0	0	0	0	0	0	0	0	0	0	0	0	0	0	0	0	0	0	0	0	0	0	0	0	0	0	0	0	0	0	0	0	0	0	0	0	0	0
734	665	606	606	554	510	471	437	406	380	356	334	315	298	282	268	255	244	233	223	214	206	199	192	185	180	174	169	165	161	157	153	150	147	144	141	139	137	135	133	131	130	129	127	126	125	125	124	123	123
2	2	2	2	2	2	3	3	3	3	3	3	3	3	3	3	3	3	3	3	3	4	4	4	4	4	4	4	4	4	4	4	4	5	5	5	5	5	5	5	5	5	5	5	6	6	6	6	6	6
6	6	6	6	6	6	6	6	6	6	6	6	6	6	5	5	5	5	5	5	5	5	5	5	5	5	5	5	5	5	4	4	4	4	4	4	4	4	4	4	4	4	4	4	4	4	4	4	4	4
7	7	6	6	6	6	6	6	5	5	5	5	5	5	4	4	4	4	4	4	4	3	3	3	3	3	3	3	3	2	2	2	2	2	2	2	2	2	2	2	1	1	1	1	1	1	1	1	1	1
14	14	15	15	15	16	16	17	17	18	18	19	19	20	21	21	22	23	23	24	25	26	27	28	29	30	31	32	33	34	35	37	38	39	41	43	44	46	48	50	52	54	57	59	62	65	68	71	74	78
0	0	0	0	0	0	0	0	0	0	0	1	1	1	1	1	1	1	1	1	1	1	1	1	1	1	1	1	1	1	1	1	1	1	1	2	2	2	2	2	2	2	2	2	2	2	2	2	3	3
13	13	13	13	13	12	12	12	12	12	11	11	11	11	11	11	11	10	10	10	10	10	10	10	10	10	10	10	10	10	10	10	10	11	11	11	11	11	11	11	12	12	12	12	13	13	13	13	14	14
4496	3726	3139	3139	2680	2316	2022	1780	1580	1412	1269	1147	1043	952	872	803	741	687	638	595	556	520	488	460	433	409	387	367	349	332	316	301	288	275	264	253	243	233	225	216	209	201	195	188	182	176	171	166	161	157
1106	1274	1483	1483	1749	2095	2555	3189	4091	5444	7602	11370	18870	37454	109973	2371625	3071250	117735	38916	19387	11614	7739	5530	4151	3234	2593	2126	1777	1509	1299	1131	995	883	790	712	646	590	541	500	463	432	404	380	358	339	323	308	295	283	273
23	23	22	22	22	21	21	20	20	20	19	19	18	18	17	17	17	16	16	16	15	15	15	14	14	14	13	13	13	12	12	12	12	11	11	11	11	10	10	10	10	9	9	9	9	8	8	8	8	8
8	8	8	8	7	7	7	7	6	6	6	6	5	5	5	5	5	4	4	4	4	4	3	3	3	3	3	3	3	2	2	2	2	2	2	2	2	2	1	1	1	1	1	1	1	1	1	1	1	1
10	10	10	10	10	10	10	10	10	9	9	9	9	9	9	9	9	8	8	8	8	8	8	8	8	8	7	7	7	7	7	7	7	7	7	7	6	6	6	6	6	6	6	6	6	6	6	6	5	5
3	4	4	4	4	4	4	4	4	5	5	5	5	5	5	6	6	6	6	6	7	7	7	7	7	8	8	8	8	9	9	9	9	10	10	10	10	11	11	11	12	12	12	12	13	13	14	14	14	15
0	0	0	0	0	0	0	1	1	1	1	1	1	1	1	1	1	1	1	1	1	1	1	1	1	1	1	1	1	1	1	1	1	1	1	1	1	1	1	2	2	2	2	2	2	2	2	2	2	2
6	6	7	7	7	7	7	7	7	7	7	7	7	8	8	8	8	8	8	8	8	8	8	9	9	9	9	9	9	9	9	10	10	10	10	10	10	10	10	11	11	11	11	11	11	12	12	12	12	12
8	8	8	8	8	8	8	8	8	9	9	9	9	9	9	9	9	9	10	10	10	10	10	10	10	10	11	11	11	11	11	11	11	12	12	12	12	12	12	13	13	13	13	13	13	14	14	14	14	14
1	1	1	1	1	1	1	1	1	1	1	1	1	1	1	1	1	1	0	0	0	0	0	0	0	0	0	0	0	0	0	0	0	0	0	0	0	0	0	0	0	0	1	1	1	1	1	1	1	1
10026	6450	4495	4495	3310	2538	2006	1625	1342	1126	958	825	717	628	555	493	441	397	358	325	296	270	248	228	210	194	180	167	155	145	135	126	118	111	104	97	92	86	81	77	72	68	64	61	58	55	52	49	46	44
2	2	2	2	2	2	2	3	3	3	3	3	3	3	3	3	3	3	3	3	4	4	4	4	4	4	4	4	4	4	5	5	5	5	5	5	5	5	6	6	6	6	6	6	6	7	7	7	7	7
1284	1496	1766	1766	2116	2584	3226	4143	5519	7721	11571	19268	38476	114741	2757394	2724729	114384	38409	19246	11562	7718	5519	4145	3228	2587	2121	1771	1502	1291	1122	985	872	778	698	631	574	524	481	443	410	381	355	332	311	292	276	261	247	234	223
1	1	1	1	1	1	1	1	1	0	0	0	0	0	0	0	0	0	0	0	0	0	0	0	0	0	0	0	0	0	0	0	0	0	0	0	0	0	0	0	0	0	1	1	1	1	1	1	1	1
149	159	169	169	180	193	206	221	238	257	278	302	329	359	394	435	482	537	602	679	772	886	1027	1204	1432	1731	2134	2697	3516	4776	6859	10685	18949	42811	186563	3805761	283923	50892	21184	11608	7327	5047	3687	2812	2216	1792	1479	1241	1057	911
756	698	647	647	601	560	523	490	459	432	407	384	363	343	326	309	294	280	267	255	243	233	223	213	205	197	189	182	175	169	163	157	152	147	142	137	133	129	125	121	118	114	111	108	105	102	100	97	95	92
0	0	0	0	0	0	0	0	0	0	0	0	0	0	0	0	0	0	0	1	1	1	1	1	1	1	1	1	1	1	1	1	1	1	1	1	1	1	1	1	1	1	1	1	1	1	1	2	2	2
4	4	4	4	4	4	4	5	5	5	5	5	6	6	6	6	6	7	7	7	7	8	8	8	8	9	9	9	10	10	10	11	11	11	12	12	12	13	13	14	14	15	15	16	16	17	17	18	18	19
232	228	224	224	220	217	214	211	208	206	204	202	200	199	198	197	196	195	194	194	194	194	194	194	194	195	195	196	197	198	200	201	203	204	206	208	211	213	216	218	221	224	228	231	235	239	243	248	252	257
46	47	48	48	49	50	51	52	53	54	55	56	58	59	60	62	63	65	66	68	69	71	72	74	76	78	80	82	84	86	88	90	93	95	98	101	103	106	109	112	116	119	123	126	130	134	139	143	148	153
86	88	89	89	91	93	95	97	99	101	103	105	107	109	111	114	116	119	121	124	126	129	132	135	138	142	145	148	152	155	159	163	167	171	176	180	185	190	195	200	206	212	218	224	231	237	245	252	260	268
1238	1441	1698	1698	2032	2477	3086	3952	5244	7295	10845	17824	34737	97294	1415945	3959814	131538	41107	20053	11876	7853	5578	4167	3232	2580	2107	1753	1482	1269	1099	962	848	754	674	607	549	499	456	418	384	355	329	305	284	265	248	233	219	206	195
4	4	4	4	4	4	4	3	3	3	3	3	3	3	2	2	2	2	2	2	2	2	2	1	1	1	1	1	1	1	1	1	1	1	1	1	0	0	0	0	0	0	0	0	0	0	0	0	0	0
10	10	9	9	9	9	9	9	9	8	8	8	8	8	8	8	8	8	8	8	7	7	7	7	7	7	7	7	7	8	8	8	8	8	8	8	8	8	8	8	9	9	9	9	9	9	10	10	10	10
0	0	0	0	0	0	0	0	0	0	0	0	0	0	0	0	0	0	0	0	0	0	0	0	0	0	0	0	0	0	0	0	0	0	0	0	0	0	1	1	1	1	1	1	1	1	1	1	1	1
0	0	0	0	0	0	0	0	0	0	0	0	0	0	0	0	0	0	0	0	0	0	0	0	0	0	0	0	0	0	0	0	0	0	0	1	1	1	1	1	1	1	1	1	1	1	1	1	1	1
1	1	1	1	1	0	0	0	0	0	0	0	0	0	0	0	0	0	0	0	0	0	0	0	0	0	0	0	0	0	0	0	0	0	0	0	0	0	0	0	0	0	0	0	0	0	0	0	0	0
604	548	500	500	458	421	389	361	335	313	292	274	258	243	229	217	206	195	186	177	169	162	155	149	143	138	133	128	124	119	116	112	109	106	103	100	98	95	93	91	89	87	85	84	82	81	79	78	77	76
2	2	2	2	2	2	1	1	1	1	1	1	1	1	1	1	1	1	1	0	0	0	0	0	0	0	0	0	0	0	0	0	0	0	0	0	0	0	0	0	0	0	0	0	0	0	0	0	0	0
3	3	3	3	3	3	3	3	3	2	2	2	2	2	2	2	2	2	2	2	2	2	2	2	1	1	1	1	1	1	1	1	1	1	1	1	1	1	1	1	1	1	1	1	1	1	0	0	0	0
17	18	18	18	18	18	18	19	19	19	19	20	20	20	20	21	21	21	21	22	22	22	23	23	23	23	24	24	24	25	25	25	26	26	26	27	27	27	28	28	28	29	29	30	30	30	31	31	32	32
70	69	68	68	66	65	64	63	61	60	59	58	57	56	55	54	53	53	52	51	50	49	49	48	47	46	46	45	44	44	43	43	42	41	41	40	40	39	39	39	38	38	37	37	36	36	36	35	35	35
3	3	3	3	3	4	4	4	4	4	4	4	4	5	5	5	5	5	5	5	6	6	6	6	6	6	7	7	7	7	7	8	8	8	8	9	9	9	9	9	10	10	10	10	11	11	11	12	12	12
3532	4221	5138	5138	6394	8185	10863	15128	22546	37240	73329	211177	3909551	7004621	247421	80118	39627	23659	15742	11242	8441	6580	5281	4337	3632	3091	2666	2327	2052	1826	1639	1482	1349	1235	1137	1053	979	915	858	808	764	725	691	660	632	607	585	565	548	532
1	1	1	1	1	1	1	1	1	1	1	1	1	1	1	1	1	1	1	1	1	1	1	1	1	2	2	2	2	2	2	2	2	2	2	2	2	2	2	2	2	2	3	3	3	3	3	3	3	3
24	23	23	23	22	22	21	21	21	20	20	19	19	19	18	18	18	17	17	17	16	16	16	15	15	15	14	14	14	14	13	13	13	13	12	12	12	12	11	11	11	11	10	10	10	10	10	9	9	9
86	88	90	90	92	93	95	97	99	102	104	106	108	111	113	116	118	121	124	127	130	133	136	139	143	146	150	154	158	162	167	171	176	181	186	191	197	202	208	215	221	228	236	243	251	260	268	278	288	298
5	4	4	4	4	4	4	4	3	3	3	3	3	3	3	2	2	2	2	2	2	2	2	2	2	2	1	1	1	1	1	1	1	1	1	1	1	1	1	1	1	1	1	1	1	1	0	0	0	0
22	22	22	22	22	23	23	23	24	24	24	25	25	25	26	26	26	27	27	28	28	28	29	29	30	30	31	31	31	32	32	33	33	34	34	35	35	36	37	37	38	38	39	40	40	41	41	42	43	44
5	5	5	5	5	5	4	4	4	4	4	4	4	4	4	4	4	4	4	4	4	4	4	4	4	4	4	4	4	4	4	4	4	4	4	4	5	5	5	5	5	5	6	6	6	6	6	7	7	7
6	6	6	6	6	6	6	6	6	6	5	5	5	5	5	5	5	5	5	5	5	5	5	4	4	4	4	4	4	4	4	4	4	4	4	4	4	4	3	3	3	3	3	3	3	3	3	3	3	3
26	27	27	27	28	28	28	29	29	29	30	30	31	31	31	32	32	33	33	34	34	34	35	35	36	36	37	37	38	38	39	40	40	41	41	42	42	43	44	44	45	46	46	47	48	48	49	50	51	51
1350	1146	984	984	855	749	662	589	528	475	430	392	358	328	302	279	258	240	224	209	195	183	172	162	153	144	137	129	123	117	111	106	101	96	92	88	84	81	78	75	72	69	66	64	62	59	57	55	54	52
4	4	4	4	4	3	3	3	3	3	2	2	2	2	2	2	2	1	1	1	1	1	1	1	1	1	1	1	1	1	1	0	0	0	0	0	0	0	0	0	0	0	1	1	1	1	1	1	1	1
2	2	3	3	3	3	3	3	3	3	3	3	4	4	4	4	4	4	4	5	5	5	5	5	5	6	6	6	6	6	7	7	7	7	7	8	8	8	8	9	9	9	9	10	10	10	10	11	11	11
131	128	124	124	121	118	115	112	110	107	105	103	101	98	97	95	93	91	90	88	87	85	84	83	81	80	79	78	77	76	75	74	73	73	72	71	71	70	69	69	68	68	67	67	66	66	66	65	65	65
2	3	3	3	3	3	3	3	3	3	3	4	4	4	4	4	4	4	5	5	5	5	5	5	5	6	6	6	6	6	6	7	7	7	7	7	8	8	8	8	9	9	9	9	9	10	10	10	10	11
19	19	20	20	20	20	20	21	21	21	22	22	22	22	23	23	23	24	24	24	24	25	25	25	26	26	26	27	27	27	28	28	28	29	29	30	30	30	31	31	32	32	32	33	33	34	34	35	35	35
64	65	66	66	68	69	70	72	73	74	76	77	79	81	82	84	86	88	89	91	93	95	98	100	102	104	107	109	112	115	117	120	123	126	130	133	136	140	144	148	152	156	161	165	170	175	181	186	192	199
71	68	66	66	63	61	58	56	54	52	50	48	47	45	44	42	41	39	38	37	36	35	34	33	32	31	30	29	28	28	27	26	26	25	24	24	23	23	22	22	21	21	20	20	20	19	19	19	18	18
23	23	23	23	23	24	24	24	25	25	25	26	26	26	27	27	27	28	28	28	29	29	29	30	30	31	31	31	32	32	33	33	34	34	34	35	35	36	36	37	37	38	38	39	39	40	41	41	42	42
41	42	43	43	43	44	45	46	46	47	48	49	50	51	51	52	53	54	55	56	57	58	59	61	62	63	64	65	67	68	69	71	72	74	75	77	79	80	82	84	86	88	90	92	94	96	98	101	103	106
10	10	10	10	10	10	11	11	11	11	12	12	12	12	13	13	13	13	14	14	14	14	15	15	15	15	16	16	16	17	17	17	18	18	18	19	19	20	20	20	21	21	22	22	22	23	23	24	24	25
2	2	2	2	2	2	2	2	2	1	1	1	1	1	1	1	1	1	1	1	1	1	0	0	0	0	0	0	0	0	0	0	0	0	0	0	0	0	0	0	0	0	0	0	0	0	0	0	0	0
11	11	10	10	10	10	10	9	9	9	9	8	8	8	8	7	7	7	7	7	6	6	6	6	6	5	5	5	5	5	4	4	4	4	4	4	4	3	3	3	3	3	3	3	3	2	2	2	2	2
0	0	0	0	0	0	0	0	0	0	0	0	0	0	0	0	0	0	0	0	0	0	0	0	0	0	0	0	0	0	0	0	0	0	0	0	0	0	0	0	0	0	0	0	0	0	0	0	0	0
45	46	47	47	47	48	49	50	51	52	53	54	55	56	58	59	60	61	62	64	65	67	68	69	71	73	74	76	78	80	81	83	85	88	90	92	94	97	99	102	105	107	110	113	117	120	124	127	131	135
62	61	60	60	59	58	57	56	55	54	53	52	51	50	49	48	48	47	46	45	45	44	43	42	42	41	40	40	39	39	38	37	37	36	36	35	35	34	34	33	33	32	32	31	31	30	30	29	29	29
4	4	4	4	4	4	4	4	4	4	4	5	5	5	5	5	5	5	5	5	6	6	6	6	6	6	6	6	7	7	7	7	7	7	7	8	8	8	8	8	8	9	9	9	9	9	9	10	10	10
1	1	1	1	1	1	1	1	1	1	2	2	2	2	2	2	2	2	2	2	2	2	2	3	3	3	3	3	3	3	3	3	4	4	4	4	4	4	4	4	5	5	5	5	5	5	5	6	6	6
1	1	1	1	1	1	1	1	1	1	2	2	2	2	2	2	2	2	2	2	2	2	3	3	3	3	3	3	3	3	3	4	4	4	4	4	4	4	5	5	5	5	5	5	6	6	6	6	6	6
145	137	129	129	121	115	108	103	98	93	88	84	80	77	73	70	67	65	62	60	58	55	53	52	50	48	47	45	44	43	41	40	39	38	37	36	35	35	34	33	33	32	31	31	30	30	29	29	29	28
39	39	40	40	41	41	42	43	43	44	45	45	46	47	48	49	49	50	51	52	53	54	55	56	57	58	59	60	61	62	63	64	65	67	68	69	71	72	73	75	76	78	80	81	83	85	86	88	90	92
7	7	7	7	7	7	8	8	8	8	8	8	9	9	9	9	9	9	10	10	10	10	10	11	11	11	11	11	12	12	12	12	12	13	13	13	13	14	14	14	14	15	15	15	16	16	16	16	17	17
0	0	0	0	0	0	0	0	0	0	0	0	0	0	0	0	0	0	0	1	1	1	1	1	1	1	1	1	1	1	1	1	1	1	1	1	1	2	2	2	2	2	2	2	2	2	2	3	3	3
15	16	16	16	16	16	16	17	17	17	17	18	18	18	18	19	19	19	19	20	20	20	20	21	21	21	21	22	22	22	23	23	23	23	24	24	24	25	25	25	26	26	26	27	27	28	28	28	29	29
1353	1223	1111	1111	1015	931	857	792	735	684	639	598	562	529	499	472	447	424	404	385	368	352	337	323	311	299	288	278	269	260	252	245	238	231	225	220	214	209	205	201	196	193	189	186	183	180	178	175	173	171
2	2	2	2	1	1	1	1	1	1	1	1	1	1	1	1	1	1	1	1	1	0	0	0	0	0	0	0	0	0	0	0	0	0	0	0	0	0	0	0	0	0	0	0	0	0	0	0	0	0
8	8	8	8	8	7	7	7	7	7	7	7	7	6	6	6	6	6	6	6	6	6	6	5	5	5	5	5	5	5	5	5	5	5	5	5	5	4	4	4	4	4	4	4	4	4	4	4	4	4
14	15	15	15	15	15	16	16	16	17	17	17	18	18	18	19	19	20	20	20	21	21	22	22	23	23	23	24	24	25	25	26	26	27	27	28	28	29	30	30	31	31	32	33	33	34	35	35	36	37
0	0	0	0	0	0	0	0	0	0	1	1	1	1	1	1	1	1	1	1	1	1	1	1	1	1	1	1	1	1	1	1	1	2	2	2	2	2	2	2	2	2	2	2	2	2	2	2	3	3
200	186	174	174	163	152	143	134	127	119	113	107	101	96	91	87	82	79	75	72	68	65	63	60	57	55	53	51	49	47	45	43	42	40	39	38	36	35	34	33	31	30	29	28	28	27	26	25	24	23
31	32	33	33	33	34	34	35	35	36	37	37	38	39	39	40	41	42	42	43	44	45	45	46	47	48	49	50	51	52	53	54	55	56	57	58	60	61	62	63	65	66	68	69	71	72	74	76	77	79
30	30	31	31	31	32	32	33	33	34	34	35	35	36	36	37	37	38	38	39	39	40	41	41	42	42	43	44	44	45	46	47	47	48	49	50	50	51	52	53	54	55	56	57	57	58	59	60	62	63
1	1	1	1	1	0	0	0	0	0	0	0	0	0	0	0	0	0	0	0	0	0	0	0	0	0	0	0	0	0	0	0	0	0	0	0	0	0	0	0	0	0	0	0	0	0	0	0	0	0
4	4	4	4	4	4	4	4	4	4	4	4	4	4	4	4	4	5	5	5	5	5	5	5	5	5	5	5	5	5	5	5	5	5	5	5	5	5	5	6	6	6	6	6	6	6	6	6	6	6
9	9	9	9	8	8	8	8	8	7	7	7	7	7	7	6	6	6	6	6	6	6	5	5	5	5	5	5	5	4	4	4	4	4	4	4	4	3	3	3	3	3	3	3	3	3	3	2	2	2
8	9	9	9	9	9	9	9	10	10	10	10	10	11	11	11	11	12	12	12	12	12	13	13	13	14	14	14	14	15	15	15	15	16	16	16	17	17	17	18	18	18	19	19	20	20	20	21	21	22
24	23	23	23	23	22	22	21	21	21	20	20	20	19	19	19	19	18	18	18	17	17	17	17	16	16	16	16	15	15	15	15	14	14	14	14	14	13	13	13	13	13	12	12	12	12	12	11	11	11
0	0	0	0	0	0	0	0	0	0	0	0	0	0	0	0	1	1	1	1	1	1	1	1	1	1	1	1	1	1	1	2	2	2	2	2	2	2	2	2	2	3	3	3	3	3	3	3	3	4
0	0	0	0	0	0	0	0	0	0	0	0	0	0	0	0	0	0	0	0	0	0	0	0	0	0	0	0	0	0	0	0	0	0	0	0	0	1	1	1	1	1	1	1	1	1	1	1	1	1
31	31	30	30	30	29	29	28	27	27	26	26	26	25	25	24	24	23	23	23	22	22	22	21	21	21	20	20	20	20	19	19	19	19	18	18	18	18	18	18	17	17	17	17	17	17	17	17	16	16
4	4	4	4	4	4	4	4	5	5	5	5	5	5	5	5	5	5	6	6	6	6	6	6	6	6	7	7	7	7	7	7	7	7	8	8	8	8	8	8	9	9	9	9	9	9	10	10	10	10
1	1	1	1	1	1	1	1	1	1	1	1	1	1	1	1	1	1	1	1	1	1	1	1	1	1	1	1	1	1	1	1	1	1	0	0	0	0	0	0	0	0	0	0	0	0	0	0	0	0
1	1	1	1	1	1	1	1	1	1	1	1	0	0	0	0	0	0	0	0	0	0	0	0	1	1	1	1	1	1	1	1	1	1	1	1	1	1	1	1	1	1	1	1	1	1	1	1	1	1
8	8	8	8	8	9	9	9	9	9	9	9	10	10	10	10	10	11	11	11	11	11	11	12	12	12	12	12	13	13	13	13	14	14	14	14	15	15	15	15	16	16	16	16	17	17	17	17	18	18
723	639	568	568	509	458	414	377	344	315	290	267	247	229	213	199	186	174	163	153	144	136	128	121	115	109	103	98	93	89	84	80	77	73	70	67	64	62	59	57	54	52	50	48	47	45	43	42	40	39
24	25	25	25	25	26	26	26	27	27	27	28	28	28	29	29	29	30	30	31	31	31	32	32	33	33	34	34	35	35	35	36	36	37	37	38	38	39	40	40	41	41	42	42	43	44	44	45	45	46
2	2	2	2	2	2	3	3	3	3	3	3	3	3	3	3	4	4	4	4	4	4	4	4	4	5	5	5	5	5	5	5	6	6	6	6	6	6	7	7	7	7	7	7	8	8	8	8	8	9
8	9	9	9	9	9	9	10	10	10	10	10	11	11	11	11	12	12	12	12	13	13	13	13	14	14	14	15	15	15	16	16	16	17	17	17	18	18	18	19	19	19	20	20	21	21	22	22	22	23
17	17	18	18	18	18	18	18	19	19	19	19	20	20	20	20	21	21	21	21	22	22	22	23	23	23	24	24	24	24	25	25	25	26	26	27	27	27	28	28	28	29	29	30	30	30	31	31	32	32
0	0	0	0	0	0	0	0	0	0	0	0	0	0	0	0	0	0	0	0	0	0	0	0	0	0	0	0	0	0	0	0	0	0	0	0	0	0	0	0	0	0	1	1	1	1	1	1	1	1
7	7	7	7	7	7	7	7	7	8	8	8	8	8	8	8	8	8	8	8	9	9	9	9	9	9	9	9	9	9	10	10	10	10	10	10	10	10	11	11	11	11	11	11	11	11	12	12	12	12
2	2	2	2	2	2	2	2	2	2	2	3	3	3	3	3	3	3	3	3	3	4	4	4	4	4	4	4	4	5	5	5	5	5	5	5	5	6	6	6	6	6	6	7	7	7	7	7	8	8
2	3	3	3	3	3	3	3	3	3	3	3	3	4	4	4	4	4	4	4	4	4	4	5	5	5	5	5	5	5	5	6	6	6	6	6	6	6	6	7	7	7	7	7	7	8	8	8	8	8
238	254	271	271	290	311	335	361	390	423	460	502	549	604	668	742	828	931	1053	1201	1382	1608	1893	2260	2745	3405	4333	5701	7833	11435	18255	33749	83384	530469	5723001	245384	60920	27570	15712	10147	7093	5235	4022	3186	2586	2140	1800	1535	1324	1154
3	3	3	3	3	4	4	4	4	4	4	4	4	4	4	5	5	5	5	5	5	5	5	5	5	6	6	6	6	6	6	6	6	7	7	7	7	7	7	7	8	8	8	8	8	8	9	9	9	9
22	22	22	22	22	23	23	23	24	24	24	25	25	25	26	26	27	27	27	28	28	28	29	29	30	30	31	31	32	32	32	33	33	34	34	35	35	36	37	37	38	38	39	39	40	41	41	42	43	43
5739	4278	3311	3311	2638	2150	1786	1507	1288	1114	972	856	759	677	608	549	498	453	415	381	350	324	300	278	259	242	226	212	199	187	176	166	157	149	141	133	127	120	115	109	104	99	95	91	87	83	80	77	74	71
30	31	31	31	31	32	32	33	33	34	34	34	35	35	36	36	37	37	38	38	39	39	40	40	41	41	42	42	43	43	44	44	45	46	46	47	47	48	49	49	50	51	51	52	53	53	54	55	56	56
23	23	24	24	24	24	25	25	25	26	26	26	27	27	27	28	28	28	29	29	30	30	30	31	31	32	32	33	33	34	34	34	35	35	36	36	37	37	38	39	39	40	40	41	41	42	43	43	44	45
1	1	1	1	1	1	1	1	1	1	1	1	1	1	1	1	1	0	0	0	0	0	0	0	0	0	0	0	0	0	0	0	0	0	0	0	0	0	0	0	0	0	0	0	0	0	0	1	1	1
23	23	23	23	24	24	24	25	25	25	26	26	26	27	27	28	28	28	29	29	30	30	30	31	31	32	32	33	33	34	34	35	35	36	37	37	38	38	39	40	40	41	41	42	43	44	44	45	46	47
0	0	0	0	0	0	0	0	0	0	0	0	0	0	0	0	0	1	1	1	1	1	1	1	1	1	1	1	1	1	1	1	1	1	1	1	1	1	1	1	1	1	1	1	2	2	2	2	2	2
9	8	8	8	8	7	7	7	7	6	6	6	6	5	5	5	5	4	4	4	4	4	4	3	3	3	3	3	3	2	2	2	2	2	2	2	2	2	1	1	1	1	1	1	1	1	1	1	1	1
10	10	10	10	10	10	10	11	11	11	11	11	11	12	12	12	12	12	13	13	13	13	13	14	14	14	14	14	15	15	15	15	16	16	16	16	17	17	17	17	18	18	18	19	19	19	19	20	20	20
3	3	3	3	3	3	3	3	3	3	3	3	3	3	4	4	4	4	4	4	4	4	4	4	4	4	4	5	5	5	5	5	5	5	5	5	5	6	6	6	6	6	6	6	6	6	7	7	7	7
70	69	67	67	66	65	64	63	62	61	60	59	59	58	57	57	56	55	55	54	54	53	53	53	52	52	52	51	51	51	51	51	51	50	50	50	50	50	50	50	50	50	50	50	51	51	51	51	51	51
418	387	360	360	336	314	294	277	261	246	233	221	210	201	191	183	175	168	162	156	150	145	140	136	132	128	124	121	118	115	112	110	108	105	103	102	100	98	97	95	94	93	92	91	90	89	88	88	87	87
2	2	2	2	2	2	2	2	2	2	3	3	3	3	3	3	3	3	4	4	4	4	4	4	4	5	5	5	5	5	6	6	6	6	6	7	7	7	7	7	8	8	8	8	9	9	9	9	10	10
22	21	21	21	21	20	20	20	19	19	19	18	18	18	17	17	17	17	16	16	16	16	15	15	15	15	14	14	14	14	13	13	13	13	13	12	12	12	12	12	11	11	11	11	11	11	10	10	10	10
33	33	34	34	34	35	35	36	36	37	37	38	38	39	39	40	40	41	41	42	42	43	44	44	45	45	46	47	47	48	49	49	50	51	51	52	53	54	54	55	56	57	57	58	59	60	61	62	63	64
196	204	212	212	221	231	241	251	263	275	288	302	318	334	352	371	392	414	439	466	496	529	565	605	649	699	755	817	888	969	1062	1168	1292	1436	1607	1810	2055	2353	2722	3186	3780	4560	5609	7068	9185	12422	17744	27424	48006	105653
28	29	29	29	30	30	31	31	32	32	33	33	34	35	35	36	36	37	38	39	39	40	41	41	42	43	44	45	46	46	47	48	49	50	51	52	53	54	55	57	58	59	60	62	63	64	66	67	69	70
3	3	3	3	3	3	3	3	3	3	3	3	3	3	4	4	4	4	4	4	4	4	4	4	4	4	5	5	5	5	5	5	5	5	5	5	5	6	6	6	6	6	6	6	6	6	6	7	7	7
17	17	17	17	18	18	18	19	19	19	20	20	20	21	21	21	22	22	22	23	23	23	24	24	25	25	25	26	26	27	27	28	28	28	29	29	30	30	31	31	32	32	33	34	34	35	35	36	37	37
14	14	13	13	13	13	13	13	13	13	13	13	13	13	13	13	13	13	13	13	13	14	14	14	14	14	14	14	15	15	15	15	15	16	16	16	16	17	17	17	18	18	18	19	19	20	20	20	21	21
18	18	19	19	19	19	19	19	20	20	20	20	21	21	21	21	22	22	22	23	23	23	23	24	24	24	25	25	25	26	26	26	27	27	27	28	28	28	29	29	29	30	30	31	31	31	32	32	33	33
0	0	1	1	1	1	1	1	1	1	1	1	1	1	1	1	1	1	1	1	1	2	2	2	2	2	2	2	2	2	2	2	2	3	3	3	3	3	3	3	3	3	3	4	4	4	4	4	4	4
16	16	15	15	15	14	14	13	13	12	12	11	11	11	10	10	9	9	9	8	8	8	7	7	7	7	6	6	6	5	5	5	5	4	4	4	4	4	3	3	3	3	3	3	3	2	2	2	2	2
29	28	28	28	27	27	27	26	26	25	25	25	24	24	24	23	23	23	22	22	22	21	21	21	20	20	20	20	19	19	19	18	18	18	18	17	17	17	17	16	16	16	16	15	15	15	15	15	14	14
1428	1287	1166	1166	1062	971	892	823	762	708	659	616	577	542	511	482	456	433	411	391	373	356	341	327	314	302	290	280	270	261	253	245	238	232	225	219	214	209	204	200	196	192	189	185	182	180	177	175	173	171
1	1	1	1	1	1	1	1	1	0	0	0	0	0	0	0	0	0	0	0	0	0	0	0	0	0	0	0	0	0	0	0	0	0	0	0	0	0	0	0	0	0	0	0	0	0	0	0	0	0
113	116	119	119	121	124	127	130	133	136	140	143	147	150	154	158	162	166	171	175	180	185	191	196	202	208	214	221	227	235	242	250	258	267	276	286	296	307	319	331	344	357	372	387	404	421	440	461	482	506
0	0	0	0	0	0	0	0	0	0	0	0	0	0	0	0	0	0	0	0	0	0	0	0	0	0	0	0	0	0	0	0	0	1	1	1	1	1	1	1	1	1	1	1	1	1	1	1	1	1
1	1	1	1	1	1	1	1	1	1	1	1	1	1	1	0	0	0	0	0	0	0	0	0	0	0	0	0	0	0	0	0	0	0	0	0	0	0	0	0	0	0	0	0	0	0	0	0	0	0
5	5	4	4	4	4	4	3	3	3	3	2	2	2	2	2	2	1	1	1	1	1	1	1	1	1	1	1	0	0	0	0	0	0	0	0	0	0	0	0	0	0	0	0	0	1	1	1	1	1
1	1	1	1	1	2	2	2	2	2	2	2	2	2	2	2	2	2	2	3	3	3	3	3	3	3	3	3	3	3	4	4	4	4	4	4	4	4	4	5	5	5	5	5	5	5	6	6	6	6
23	23	24	24	24	24	25	25	25	26	26	26	27	27	28	28	28	29	29	30	30	30	31	31	32	32	33	33	34	34	35	35	35	36	36	37	38	38	39	39	40	40	41	41	42	43	43	44	44	45
0	0	0	0	0	0	0	0	0	0	0	0	0	0	0	0	0	0	0	0	0	0	0	0	0	0	0	0	0	0	0	0	0	0	0	0	0	0	0	0	0	0	0	0	0	0	1	1	1	1
0	0	0	0	0	0	0	0	0	0	0	0	0	0	0	0	0	0	0	0	0	0	0	0	0	0	0	0	1	1	1	1	1	1	1	1	1	1	1	1	1	1	1	1	1	1	2	2	2	2
0	0	0	0	0	0	0	0	0	0	0	0	0	0	0	0	0	0	0	0	0	0	0	0	0	0	0	0	1	1	1	1	1	1	1	1	1	1	1	1	1	1	1	1	1	1	1	1	1	1
0	0	0	0	0	0	0	0	0	0	0	0	0	0	0	0	0	0	0	0	0	0	0	0	0	0	0	0	0	0	0	0	0	0	0	0	0	0	0	0	1	1	1	1	1	1	1	1	1	1
2	2	2	2	2	2	2	2	2	2	2	2	1	1	1	1	1	1	1	1	1	1	1	1	1	1	1	1	1	1	0	0	0	0	0	0	0	0	0	0	0	0	0	0	0	0	0	0	0	0
3	3	3	3	3	2	2	2	2	2	2	2	2	1	1	1	1	1	1	1	1	1	1	1	1	1	1	1	0	0	0	0	0	0	0	0	0	0	0	0	0	0	0	0	0	0	0	0	0	0
8	7	7	7	7	7	7	7	7	7	6	6	6	6	6	6	6	6	6	6	6	6	6	6	6	6	6	6	6	6	6	7	7	7	7	7	7	7	7	8	8	8	8	8	9	9	9	9	10	10
49	48	47	47	46	45	44	43	42	42	41	40	39	38	38	37	36	36	35	34	34	33	32	32	31	31	30	30	29	29	28	28	27	27	26	26	26	25	25	24	24	24	23	23	22	22	22	22	21	21
64	65	66	66	67	68	69	70	71	72	73	74	75	77	78	79	80	82	83	84	86	87	89	90	92	93	95	97	98	100	102	104	106	108	110	112	114	116	118	120	123	125	128	130	133	135	138	141	144	147
2	2	2	2	2	2	2	2	2	2	2	3	3	3	3	3	3	3	3	3	3	3	3	3	3	3	3	4	4	4	4	4	4	4	4	4	4	4	4	4	5	5	5	5	5	5	5	5	5	5
8	8	9	9	9	9	9	9	9	9	10	10	10	10	10	10	10	11	11	11	11	11	11	12	12	12	12	12	13	13	13	13	13	13	14	14	14	14	15	15	15	15	15	16	16	16	16	17	17	17
0	0	0	0	0	0	0	0	0	0	0	0	0	0	0	0	0	0	0	0	0	0	0	0	0	0	0	0	0	0	0	0	0	0	0	0	0	0	1	1	1	1	1	1	1	1	1	1	1	1
20	21	21	21	21	21	22	22	22	23	23	23	24	24	24	24	25	25	25	26	26	26	27	27	28	28	28	29	29	29	30	30	31	31	31	32	32	33	33	34	34	35	35	36	36	37	37	38	38	39
127	129	132	132	135	138	141	144	147	150	154	157	161	164	168	172	176	181	185	190	194	199	204	209	215	221	226	232	239	245	252	260	267	275	283	291	300	310	319	330	340	352	363	376	389	402	417	432	448	465
34	35	36	36	37	39	40	41	42	43	45	46	48	49	51	52	54	56	58	60	62	64	66	68	71	73	76	79	82	85	88	92	96	100	104	108	113	118	124	130	136	142	150	157	166	175	185	195	207	220
1305	1120	971	971	850	751	667	597	537	486	442	403	369	339	313	290	269	250	233	218	204	191	179	169	159	150	142	135	128	121	115	109	104	99	95	91	87	83	79	76	73	70	67	65	62	60	58	56	54	52
14	13	13	13	12	12	12	11	11	11	10	10	10	10	9	9	9	8	8	8	8	7	7	7	7	7	6	6	6	6	6	5	5	5	5	5	4	4	4	4	4	4	4	3	3	3	3	3	3	3
304	317	332	332	347	363	381	401	421	444	469	495	525	557	592	632	675	723	777	838	906	984	1073	1174	1292	1429	1590	1781	2009	2288	2629	3056	3599	4305	5246	6540	8389	11165	15611	23406	39037	78288	236566	6146932	4805046	221706	75505	38070	22971	15389
1	1	1	1	1	1	1	1	1	1	1	1	1	1	1	1	1	1	1	1	1	1	1	1	1	1	1	1	1	1	1	1	1	1	1	0	0	0	0	0	0	0	0	0	0	0	0	0	0	0
8	7	7	7	7	7	6	6	6	6	5	5	5	5	5	4	4	4	4	4	3	3	3	3	3	3	2	2	2	2	2	2	2	2	1	1	1	1	1	1	1	1	1	1	0	0	0	0	0	0
19	20	20	20	20	21	21	21	22	22	22	23	23	24	24	24	25	25	25	26	26	27	27	28	28	28	29	29	30	30	31	31	32	32	33	33	34	35	35	36	36	37	37	38	39	39	40	41	41	42
17	17	17	17	17	17	17	17	18	18	18	18	18	18	18	18	19	19	19	19	19	20	20	20	21	21	21	22	22	22	23	23	24	24	25	25	26	27	27	28	29	29	30	31	32	33	34	35	36	37
12	12	12	12	12	12	13	13	13	13	13	13	14	14	14	14	14	14	15	15	15	15	15	16	16	16	16	17	17	17	17	17	18	18	18	18	19	19	19	19	20	20	20	21	21	21	21	22	22	22
9	9	9	9	9	10	10	10	10	10	10	11	11	11	11	11	12	12	12	12	13	13	13	13	13	14	14	14	14	15	15	15	15	16	16	16	17	17	17	17	18	18	18	19	19	19	20	20	20	21
2	3	3	3	3	3	3	3	3	3	3	4	4	4	4	4	4	4	5	5	5	5	5	5	5	6	6	6	6	6	7	7	7	7	7	8	8	8	8	8	9	9	9	9	10	10	10	10	11	11
145	141	138	138	135	132	129	126	124	121	119	117	115	113	111	109	108	106	104	103	102	100	99	98	97	96	95	94	93	93	92	91	91	90	89	89	88	88	88	87	87	87	87	86	86	86	86	86	86	86
2	2	2	2	2	2	2	2	2	2	2	2	2	1	1	1	1	1	1	1	1	1	1	1	1	1	1	1	1	1	1	1	0	0	0	0	0	0	0	0	0	0	0	0	0	0	0	0	0	0
14	14	15	15	15	15	15	16	16	16	17	17	17	17	18	18	18	19	19	19	20	20	20	21	21	21	22	22	23	23	23	24	24	25	25	25	26	26	27	27	28	28	29	29	30	30	31	32	32	33
99	101	103	103	105	107	110	112	114	117	119	122	125	128	131	134	137	140	144	147	151	155	159	163	167	171	176	181	186	191	197	202	208	215	221	228	236	243	251	260	269	278	288	299	310	322	335	349	363	379
6	6	6	6	6	6	6	6	6	6	6	6	6	6	6	6	6	6	6	6	6	6	6	7	7	7	7	7	7	7	7	7	7	7	7	7	7	7	7	7	8	8	8	8	8	8	8	8	8	8
9	10	10	10	10	10	10	10	11	11	11	11	11	11	12	12	12	12	12	12	13	13	13	13	13	14	14	14	14	14	15	15	15	15	15	16	16	16	16	17	17	17	17	18	18	18	18	19	19	19
37	37	38	38	38	39	39	40	41	41	42	42	43	43	44	45	45	46	47	47	48	49	49	50	51	52	52	53	54	55	56	56	57	58	59	60	61	62	63	64	65	66	67	68	69	70	71	72	73	75
342	327	313	313	300	288	276	266	256	247	239	231	224	217	210	204	199	193	188	184	179	175	171	168	164	161	158	155	153	150	148	146	144	142	140	138	137	135	134	133	132	131	130	129	128	127	127	126	126	125
5095	3859	3023	3023	2431	1996	1668	1413	1213	1051	920	811	720	643	578	522	473	431	394	361	332	307	284	263	244	228	212	199	186	174	164	154	145	137	129	122	116	110	104	99	94	89	85	81	77	73	70	67	64	61
26	25	25	25	25	24	24	23	23	23	22	22	21	21	21	20	20	20	20	19	19	19	18	18	18	18	17	17	17	17	17	16	16	16	16	16	15	15	15	15	15	15	14	14	14	14	14	14	14	14
21	21	22	22	22	22	23	23	23	24	24	24	25	25	25	26	26	26	27	27	28	28	28	29	29	30	30	31	31	32	32	33	33	34	34	35	35	36	36	37	38	38	39	39	40	41	41	42	43	44
34	34	34	34	35	35	36	36	37	37	38	38	39	39	40	41	41	42	42	43	43	44	45	45	46	47	47	48	49	49	50	51	52	52	53	54	55	56	57	57	58	59	60	61	62	63	64	65	66	67
410	441	477	477	517	563	615	674	743	822	915	1024	1154	1311	1502	1738	2034	2414	2910	3577	4504	5843	7885	11224	17250	29911	64551	240732	6356734	784055	103352	40476	21583	13413	9144	6632	5031	3947	3180	2617	2191	1861	1601	1392	1221	1080	962	863	778	705
0	0	0	0	0	0	0	0	0	0	0	0	0	0	0	0	0	0	0	0	0	0	0	0	0	0	0	0	0	0	1	1	1	1	1	1	1	1	1	1	1	1	1	1	1	1	2	2	2	2
34	34	34	34	35	35	36	37	37	38	38	39	39	40	41	41	42	42	43	44	44	45	46	46	47	48	49	49	50	51	52	53	54	54	55	56	57	58	59	60	61	62	63	64	65	67	68	69	70	71
4	4	4	4	4	4	4	4	4	4	4	4	4	5	5	5	5	5	5	5	5	5	5	5	6	6	6	6	6	6	6	6	6	7	7	7	7	7	7	7	7	8	8	8	8	8	8	8	8	9
156	155	155	155	154	154	154	154	154	154	154	155	155	156	156	157	158	159	160	161	162	163	165	166	168	170	172	174	176	178	180	183	185	188	191	194	197	201	204	208	212	216	220	225	230	235	240	245	251	257
19	19	19	19	20	20	20	21	21	21	21	22	22	22	22	23	23	23	24	24	24	25	25	25	26	26	26	27	27	28	28	28	29	29	29	30	30	31	31	32	32	32	33	33	34	34	35	35	36	36
1	1	2	2	2	2	2	2	2	2	2	2	2	2	2	2	2	2	2	3	3	3	3	3	3	3	3	3	3	3	3	4	4	4	4	4	4	4	4	4	4	5	5	5	5	5	5	5	5	6
1	1	1	1	1	1	2	2	2	2	2	2	2	2	2	2	2	2	2	3	3	3	3	3	3	3	3	3	4	4	4	4	4	4	4	4	5	5	5	5	5	5	5	6	6	6	6	6	6	7
417	377	342	342	312	285	261	241	222	206	191	177	165	154	144	135	127	119	112	106	100	95	89	85	80	76	72	69	66	62	59	57	54	52	49	47	45	43	41	40	38	37	35	34	32	31	30	29	28	27
0	0	0	0	0	0	0	0	0	0	0	0	0	0	0	0	0	0	0	0	0	0	0	1	1	1	1	1	1	1	1	1	1	1	1	1	1	1	1	1	1	2	2	2	2	2	2	2	2	2
78	76	75	75	73	72	70	69	67	66	64	63	62	60	59	58	57	56	55	54	53	52	51	50	49	48	47	46	45	44	44	43	42	41	41	40	39	39	38	37	37	36	36	35	34	34	33	33	32	32
28	29	29	29	29	30	30	31	31	31	32	32	32	33	33	34	34	35	35	35	36	36	37	37	38	38	39	39	40	40	41	41	42	42	43	44	44	45	45	46	46	47	48	48	49	50	50	51	52	52
0	0	0	0	0	0	0	0	0	0	0	0	0	0	0	0	0	0	0	0	0	0	0	0	0	0	0	0	0	0	0	0	0	0	0	0	0	0	0	0	0	0	0	0	0	0	0	0	0	0
51	52	53	53	53	54	55	56	56	57	58	59	60	61	61	62	63	64	65	66	67	68	69	70	71	72	73	74	75	76	78	79	80	81	82	84	85	86	88	89	90	92	93	95	96	98	99	101	103	104
12	12	12	12	12	12	12	12	13	13	13	13	13	13	14	14	14	14	14	15	15	15	15	15	16	16	16	16	16	17	17	17	17	18	18	18	18	19	19	19	19	20	20	20	20	21	21	21	22	22
14	14	14	14	14	15	15	15	15	15	16	16	16	16	17	17	17	17	17	18	18	18	18	19	19	19	19	20	20	20	20	21	21	21	22	22	22	22	23	23	23	24	24	24	25	25	25	26	26	26
0	0	0	0	1	1	1	1	1	1	1	1	1	1	1	1	1	1	1	1	1	1	1	1	2	2	2	2	2	2	2	2	2	2	2	2	3	3	3	3	3	3	3	3	4	4	4	4	4	4
5	5	5	5	5	5	5	5	5	5	5	6	6	6	6	6	6	6	6	6	6	6	6	6	6	6	6	6	6	6	6	6	6	6	6	6	7	7	7	7	7	7	7	7	7	7	7	7	8	8
12	12	12	12	12	12	13	13	13	13	13	14	14	14	14	14	15	15	15	15	16	16	16	16	16	17	17	17	17	18	18	18	19	19	19	19	20	20	20	20	21	21	21	22	22	22	23	23	23	24
28	27	26	26	25	24	23	22	21	21	20	19	18	18	17	16	16	15	14	14	13	13	12	12	11	11	11	10	10	9	9	9	8	8	7	7	7	7	6	6	6	5	5	5	5	4	4	4	4	4
9521	6556	4787	4787	3647	2870	2315	1907	1596	1356	1165	1011	885	781	694	620	557	503	456	415	379	347	319	294	271	251	233	217	202	188	176	164	154	144	136	127	120	113	106	100	95	89	84	80	75	71	68	64	61	57
22	22	23	23	23	23	24	24	24	25	25	25	26	26	26	27	27	27	28	28	28	29	29	29	30	30	31	31	31	32	32	33	33	34	34	34	35	35	36	36	37	37	38	38	39	39	40	41	41	42
11	11	11	11	11	12	12	12	12	12	12	13	13	13	13	13	14	14	14	14	15	15	15	15	15	16	16	16	16	17	17	17	18	18	18	18	19	19	19	19	20	20	20	21	21	21	22	22	22	23
1191	1009	866	866	751	658	581	516	462	416	377	343	313	287	264	244	226	210	195	182	170	160	150	141	133	126	119	112	107	101	96	92	87	83	79	76	73	70	67	64	61	59	57	54	52	50	49	47	45	44
4	4	4	4	4	4	4	4	4	4	4	5	5	5	5	5	5	5	5	5	6	6	6	6	6	6	6	6	7	7	7	7	7	7	8	8	8	8	8	8	8	9	9	9	9	9	10	10	10	10
3	2	2	2	2	2	2	2	2	2	2	1	1	1	1	1	1	1	1	1	1	1	1	1	1	1	1	1	1	1	0	0	0	0	0	0	0	0	0	1	1	1	1	1	1	1	1	1	1	1
14	14	13	13	13	12	12	12	11	11	10	10	10	9	9	9	8	8	8	7	7	7	6	6	6	5	5	5	5	4	4	4	4	4	3	3	3	3	3	2	2	2	2	2	2	1	1	1	1	1
3	3	3	3	3	3	3	3	3	3	3	2	2	2	2	2	2	2	2	2	2	2	2	2	2	1	1	1	1	1	1	1	1	1	1	1	1	1	1	1	1	1	1	1	1	0	0	0	0	0
14	13	13	13	13	12	12	12	11	11	11	10	10	10	9	9	9	9	8	8	8	8	7	7	7	7	7	6	6	6	6	6	5	5	5	5	5	4	4	4	4	4	4	4	3	3	3	3	3	3
9	9	9	9	9	9	10	10	10	10	10	10	10	11	11	11	11	11	12	12	12	12	12	12	13	13	13	13	13	14	14	14	14	15	15	15	15	16	16	16	16	17	17	17	17	18	18	18	18	19
1	1	1	1	1	1	1	1	1	1	1	1	1	1	1	1	1	1	1	1	2	2	2	2	2	2	2	2	2	2	2	2	2	2	2	2	2	3	3	3	3	3	3	3	3	3	3	3	3	3
11	11	11	11	12	12	12	12	12	12	13	13	13	13	13	13	14	14	14	14	14	14	15	15	15	15	15	16	16	16	16	17	17	17	17	17	18	18	18	18	19	19	19	19	20	20	20	20	21	21
10	10	9	9	9	9	9	8	8	8	8	7	7	7	7	7	6	6	6	6	6	5	5	5	5	5	5	5	5	4	4	4	4	4	4	4	4	4	4	4	4	4	3	3	3	3	3	3	3	3
10	10	10	10	10	11	11	11	11	12	12	12	12	13	13	13	13	14	14	14	15	15	15	16	16	16	17	17	17	18	18	18	19	19	20	20	20	21	21	22	22	23	23	24	24	25	25	26	27	27
3	3	3	3	3	3	3	3	3	4	4	4	4	4	4	4	4	4	4	4	4	5	5	5	5	5	5	5	5	5	5	6	6	6	6	6	6	6	6	7	7	7	7	7	7	7	7	8	8	8
15723	9021	5848	5848	4097	3028	2328	1845	1497	1238	1041	886	764	664	583	515	459	410	369	334	303	276	253	232	213	197	182	169	157	146	136	127	119	111	104	98	92	87	82	77	73	69	65	62	58	55	52	50	47	45
19093	10960	7109	7109	4984	3687	2837	2251	1829	1515	1275	1088	940	819	720	639	570	511	462	419	381	349	320	295	273	253	235	219	205	192	180	169	159	150	142	134	128	121	115	110	105	100	95	91	87	84	80	77	74	72
1	1	1	1	0	0	0	0	0	0	0	0	0	0	0	0	0	0	0	0	0	0	0	0	0	0	0	0	0	0	0	0	0	0	0	0	0	0	0	0	0	0	0	0	0	0	0	0	0	0
11	12	12	12	12	12	12	12	13	13	13	13	13	13	14	14	14	14	14	14	15	15	15	15	15	16	16	16	16	17	17	17	17	17	18	18	18	18	19	19	19	19	20	20	20	21	21	21	21	22
340	326	313	313	301	289	279	268	259	250	241	233	225	218	211	204	198	191	186	180	175	170	165	160	156	152	147	143	140	136	132	129	126	123	120	117	114	111	108	106	103	101	99	96	94	92	90	88	86	84
15	15	15	15	16	16	16	16	17	17	17	17	18	18	18	19	19	19	19	20	20	20	21	21	21	22	22	22	23	23	23	24	24	24	25	25	26	26	26	27	27	28	28	29	29	29	30	30	31	31
59	61	62	62	63	64	65	66	68	69	70	72	73	75	76	78	80	81	83	85	87	88	90	92	95	97	99	101	104	106	109	111	114	117	120	123	127	130	133	137	141	145	149	153	158	163	168	173	179	185
24	24	25	25	25	25	26	26	26	27	27	27	28	28	28	29	29	30	30	30	31	31	32	32	33	33	33	34	34	35	35	36	36	37	37	38	39	39	40	40	41	41	42	43	43	44	45	45	46	47
28	28	27	27	27	26	26	26	25	25	24	24	24	23	23	22	22	22	21	21	21	20	20	20	19	19	19	19	18	18	18	17	17	17	17	16	16	16	16	15	15	15	15	14	14	14	14	14	13	13
63	64	65	65	67	68	70	71	73	74	76	78	80	82	83	85	88	90	92	94	97	99	102	104	107	110	113	116	119	123	126	130	134	138	142	146	151	156	161	166	172	178	184	190	197	205	212	220	229	238
10	10	10	10	9	9	9	9	8	8	8	8	7	7	7	7	6	6	6	6	5	5	5	5	5	4	4	4	4	4	4	3	3	3	3	3	3	3	2	2	2	2	2	2	2	2	2	1	1	1
72	73	75	75	76	78	79	81	82	84	86	87	89	91	93	95	97	99	102	104	106	109	111	114	117	120	123	126	129	132	136	139	143	147	151	155	160	164	169	174	180	185	191	197	204	211	218	226	234	242
11	11	10	10	10	10	9	9	9	8	8	8	8	7	7	7	6	6	6	6	6	5	5	5	5	4	4	4	4	4	4	3	3	3	3	3	3	3	2	2	2	2	2	2	2	2	1	1	1	1
4	4	4	4	5	5	5	5	5	6	6	6	7	7	7	8	8	8	9	9	10	10	11	11	12	12	13	13	14	15	16	16	17	18	19	20	21	22	23	24	25	26	27	29	30	32	33	35	37	39
0	0	0	0	0	0	0	0	0	0	0	0	0	0	0	0	0	0	0	0	0	0	0	0	0	0	0	0	0	0	0	0	0	0	0	0	0	0	0	0	0	0	0	0	0	0	0	0	0	0
50	51	52	52	52	53	54	55	56	57	57	58	59	60	61	62	63	64	65	66	67	68	69	70	71	73	74	75	76	78	79	80	82	83	84	86	87	89	91	92	94	96	97	99	101	103	105	107	109	111
48	49	50	50	52	53	54	56	57	59	61	62	64	66	68	70	72	75	77	80	82	85	88	91	95	98	102	106	110	114	119	124	129	135	141	147	154	161	169	177	186	196	206	217	230	243	257	273	290	309
12	12	12	12	12	13	13	13	13	13	14	14	14	14	14	15	15	15	15	16	16	16	16	17	17	17	17	18	18	18	19	19	19	19	20	20	20	21	21	21	22	22	22	23	23	23	24	24	24	25
613031	93218	37545	37545	20301	12738	8752	6394	4883	3857	3128	2592	2186	1870	1621	1420	1256	1120	1006	909	827	756	695	641	594	553	516	483	454	427	403	382	362	344	328	313	300	287	276	265	255	246	238	230	223	216	210	204	198	193
8	8	8	8	8	8	9	9	9	9	9	10	10	10	10	10	11	11	11	11	11	12	12	12	12	13	13	13	13	14	14	14	14	15	15	15	15	16	16	16	17	17	17	18	18	18	19	19	19	20
127	120	113	113	107	102	96	92	87	83	79	76	72	69	66	64	61	59	57	54	52	51	49	47	46	44	43	42	40	39	38	37	36	35	34	34	33	32	31	31	30	29	29	28	28	27	27	27	26	26
5	5	5	5	5	5	5	5	5	5	5	6	6	6	6	6	6	6	6	6	6	6	6	7	7	7	7	7	7	7	7	7	7	7	8	8	8	8	8	8	8	8	8	8	9	9	9	9	9	9
14	15	15	15	15	15	15	16	16	16	16	17	17	17	17	18	18	18	18	19	19	19	19	20	20	20	20	21	21	21	22	22	22	23	23	23	24	24	24	25	25	25	26	26	26	27	27	28	28	28
6	6	6	6	6	5	5	5	5	5	5	5	5	5	5	5	5	5	5	4	4	4	4	4	4	4	4	4	4	4	4	4	4	4	4	4	3	3	3	3	3	3	3	3	3	3	3	3	3	3
1	0	0	0	0	0	0	0	0	0	0	0	0	0	0	0	0	0	0	0	0	0	0	0	0	0	0	0	0	0	0	0	0	0	0	0	0	0	0	0	0	0	0	0	0	0	0	0	0	1
1	1	1	1	1	1	1	1	1	1	2	2	2	2	2	2	2	2	3	3	3	3	3	3	3	4	4	4	4	4	5	5	5	5	5	6	6	6	6	7	7	7	8	8	8	9	9	9	10	10
38	39	39	39	40	40	41	41	42	42	43	44	44	45	45	46	47	47	48	49	49	50	51	51	52	53	54	54	55	56	57	57	58	59	60	61	62	63	64	64	65	66	67	68	69	70	72	73	74	75
6	5	5	5	5	5	5	4	4	4	4	4	3	3	3	3	3	3	2	2	2	2	2	2	2	2	1	1	1	1	1	1	1	1	1	1	1	0	0	0	0	0	0	0	0	0	0	0	0	0
26	25	25	25	24	24	23	23	22	22	22	21	21	20	20	20	19	19	19	18	18	18	17	17	17	16	16	16	16	15	15	15	14	14	14	14	13	13	13	13	12	12	12	12	12	11	11	11	11	11
2	1	1	1	1	1	1	1	1	1	1	1	1	1	1	1	1	1	1	1	1	1	1	1	1	1	1	1	1	1	1	1	1	1	1	2	2	2	2	2	2	2	2	2	2	2	2	3	3	3
11	10	10	10	10	10	10	9	9	9	9	9	9	8	8	8	8	8	8	8	8	8	8	8	8	8	8	8	8	8	8	8	8	8	8	8	8	8	8	9	9	9	9	9	9	10	10	10	10	10
15	15	15	15	15	15	15	16	16	16	16	17	17	17	17	17	18	18	18	18	18	19	19	19	19	20	20	20	20	21	21	21	22	22	22	22	23	23	23	24	24	24	25	25	25	26	26	26	27	27
10	10	11	11	11	11	11	11	11	12	12	12	12	12	13	13	13	13	14	14	14	14	14	15	15	15	15	16	16	16	16	17	17	17	18	18	18	18	19	19	19	20	20	20	21	21	21	22	22	22
304	315	327	327	340	354	368	383	400	417	435	455	476	498	522	548	576	605	638	672	710	751	796	844	897	956	1020	1091	1170	1257	1354	1464	1587	1726	1884	2066	2274	2517	2800	3134	3532	4011	4596	5319	6230	7400	8938	11018	13936	18222
17	17	17	17	18	18	19	19	20	20	21	21	22	23	23	24	24	25	26	26	27	28	29	30	30	31	32	33	34	35	36	37	38	40	41	42	43	45	46	48	49	51	53	55	57	59	61	63	65	68
7005	5656	4668	4668	3924	3348	2894	2528	2230	1984	1777	1602	1453	1324	1213	1115	1030	954	887	827	773	724	680	640	604	570	540	512	486	462	440	420	401	383	367	351	337	323	311	299	287	277	267	257	248	240	232	224	217	210
1232	1041	891	891	771	674	594	528	472	425	384	349	319	292	269	248	229	213	198	185	173	162	153	144	135	128	121	115	109	103	98	94	89	85	82	78	75	72	69	66	64	61	59	57	55	53	51	50	48	46
28	28	29	29	30	31	31	32	33	34	35	36	37	38	39	40	41	42	44	45	46	48	49	50	52	54	55	57	59	61	63	65	67	70	72	75	78	81	84	87	91	94	98	103	107	112	117	123	129	135
5	5	5	5	5	5	5	5	6	6	6	6	6	6	6	6	6	6	6	6	7	7	7	7	7	7	7	7	7	7	7	8	8	8	8	8	8	8	8	8	8	9	9	9	9	9	9	9	9	10
5	4	4	4	4	4	4	3	3	3	3	3	2	2	2	2	2	2	1	1	1	1	1	1	1	1	1	0	0	0	0	0	0	0	0	0	0	0	0	0	0	0	0	0	0	0	0	0	0	0
225622	4978876	6111805	6111805	238132	78938	39352	23571	15698	11206	8401	6534	5227	4277	3565	3018	2588	2244	1965	1735	1544	1383	1246	1128	1027	939	862	794	734	681	634	591	553	519	487	459	433	410	388	368	350	333	318	304	290	278	267	256	246	237
301	277	256	256	237	220	204	191	179	167	157	148	140	132	125	118	112	107	102	97	93	88	85	81	78	74	71	69	66	63	61	59	57	55	53	51	49	48	46	45	43	42	41	40	38	37	36	35	34	33
23	23	23	23	23	24	24	24	25	25	25	26	26	26	27	27	27	28	28	28	29	29	29	30	30	30	31	31	32	32	32	33	33	34	34	35	35	35	36	36	37	37	38	38	39	39	40	40	41	41
6	6	6	6	7	7	7	7	7	7	7	7	8	8	8	8	8	8	8	9	9	9	9	9	10	10	10	10	10	10	11	11	11	11	12	12	12	12	12	13	13	13	13	14	14	14	15	15	15	15
1	1	1	1	2	2	2	2	2	2	2	3	3	3	3	3	4	4	4	5	5	5	6	6	7	7	8	8	9	9	10	11	11	12	13	14	14	15	16	17	18	19	21	22	23	25	26	28	30	31
1	1	1	1	1	0	0	0	0	0	0	0	0	0	0	0	0	0	0	0	0	0	0	0	0	0	0	0	0	0	0	0	0	0	0	0	0	0	0	0	0	0	0	0	0	0	0	0	0	0
0	0	0	0	0	0	0	0	0	0	0	0	0	0	0	0	0	0	0	0	0	0	0	0	0	0	0	0	0	0	0	0	0	0	0	0	0	1	1	1	1	1	1	1	1	1	1	1	1	1
0	0	0	0	0	0	0	0	0	0	0	0	0	0	0	0	0	0	0	0	0	0	0	0	0	0	0	0	0	0	0	0	0	0	0	0	0	0	0	0	0	0	0	0	0	0	0	0	1	1
31	31	30	30	30	29	29	29	28	28	27	27	27	26	26	25	25	25	24	24	24	23	23	23	22	22	22	22	21	21	21	20	20	20	20	19	19	19	19	18	18	18	18	17	17	17	17	16	16	16
0	0	0	0	0	0	0	0	0	0	0	0	0	0	0	0	1	1	1	1	1	1	1	1	1	1	1	1	1	1	1	1	1	1	1	1	1	1	2	2	2	2	2	2	2	2	2	2	2	2
13	13	14	14	14	14	14	14	15	15	15	15	15	16	16	16	16	17	17	17	17	17	18	18	18	18	19	19	19	20	20	20	20	21	21	21	21	22	22	22	23	23	23	24	24	24	25	25	25	26
8	9	9	9	9	9	9	10	10	10	10	10	11	11	11	11	12	12	12	12	13	13	13	13	14	14	14	15	15	15	15	16	16	16	17	17	18	18	18	19	19	19	20	20	21	21	22	22	23	23
26	27	27	27	28	28	28	29	29	30	30	31	31	31	32	32	33	33	34	34	35	36	36	37	37	38	38	39	40	40	41	42	42	43	44	45	45	46	47	48	49	49	50	51	52	53	54	55	56	57
1608	1357	1159	1159	1001	873	767	679	604	541	487	440	400	364	333	305	281	259	239	221	205	190	177	165	154	144	135	126	118	111	104	98	92	87	82	77	72	68	64	61	57	54	51	48	45	43	40	38	36	34
136	128	121	121	115	109	103	98	94	89	85	81	78	75	72	69	66	64	61	59	57	55	53	51	50	48	47	45	44	43	42	41	40	39	38	37	36	35	34	34	33	32	32	31	31	30	30	29	29	29
10	11	11	11	11	11	12	12	12	12	13	13	13	13	14	14	14	15	15	15	15	16	16	16	17	17	17	18	18	18	19	19	19	20	20	21	21	21	22	22	23	23	23	24	24	25	25	26	26	27
208	190	174	174	159	147	135	125	116	107	100	93	86	81	75	70	66	62	58	54	51	48	45	42	40	37	35	33	31	29	27	26	24	23	21	20	19	18	17	16	15	14	13	12	11	11	10	9	9	8
10	10	10	10	10	10	10	11	11	11	11	11	11	11	12	12	12	12	12	12	13	13	13	13	13	14	14	14	14	14	15	15	15	15	15	16	16	16	16	16	17	17	17	17	18	18	18	18	19	19
676	633	597	597	565	538	514	494	476	461	448	437	428	421	414	410	406	404	403	403	404	407	410	414	420	426	434	442	452	463	476	489	505	522	541	561	584	610	638	668	703	741	783	831	884	944	1011	1088	1176	1278
621	540	475	475	421	375	337	304	276	252	231	212	196	181	168	156	146	137	128	120	113	107	101	95	90	86	82	78	74	71	67	64	62	59	57	54	52	50	48	47	45	43	42	40	39	38	37	35	34	33
33	33	32	32	32	31	31	30	30	29	29	29	28	28	27	27	27	26	26	25	25	25	24	24	24	23	23	23	22	22	22	21	21	21	21	20	20	20	19	19	19	19	18	18	18	18	17	17	17	17
0	0	0	0	0	0	0	0	0	0	0	0	0	0	0	0	0	0	0	0	0	1	1	1	1	1	1	1	1	1	1	1	1	1	1	2	2	2	2	2	2	2	2	2	2	3	3	3	3	3
17	17	18	18	18	18	18	19	19	19	19	20	20	20	20	21	21	21	21	22	22	22	22	23	23	23	24	24	24	24	25	25	25	26	26	26	27	27	27	28	28	28	29	29	30	30	30	31	31	32
4377	3377	2683	2683	2182	1808	1522	1299	1120	976	857	759	676	606	546	494	449	409	375	344	317	293	272	252	235	219	204	191	179	168	158	149	140	132	125	118	112	106	101	96	91	86	82	78	75	71	68	65	62	59
15	15	15	15	16	16	16	16	16	17	17	17	17	18	18	18	18	18	19	19	19	20	20	20	20	21	21	21	21	22	22	22	23	23	23	24	24	24	25	25	25	26	26	26	27	27	27	28	28	29
550	479	420	420	371	330	295	265	239	217	197	180	165	151	139	128	119	110	102	95	88	82	77	72	67	63	59	55	52	49	46	43	41	39	36	34	32	31	29	27	26	25	23	22	21	20	19	18	17	16
1578	1204	949	949	767	632	530	450	387	336	295	260	231	207	186	168	152	139	127	116	107	99	91	84	78	73	68	63	59	55	52	49	46	43	41	38	36	34	32	30	29	27	26	24	23	22	21	20	19	18
1	2	2	2	2	2	2	2	2	2	2	2	2	2	2	2	2	2	3	3	3	3	3	3	3	3	3	3	3	3	3	4	4	4	4	4	4	4	4	4	4	5	5	5	5	5	5	5	5	6
3	3	3	3	3	3	3	4	4	4	4	4	4	5	5	5	5	6	6	6	6	6	7	7	7	7	8	8	8	9	9	9	9	10	10	10	11	11	11	12	12	13	13	13	14	14	14	15	15	16
0	0	0	0	0	0	0	0	0	0	0	0	0	0	0	0	0	0	0	0	0	0	0	0	0	0	0	0	0	0	0	0	0	0	0	1	1	1	1	1	1	1	1	1	1	1	1	1	1	1
0	0	0	0	0	0	0	0	0	0	0	0	0	0	0	0	0	0	0	0	0	0	0	0	0	0	0	0	0	0	0	0	0	0	0	0	0	0	0	0	0	0	0	0	0	0	0	0	0	0
477	421	374	374	334	300	270	245	223	203	186	170	157	144	133	124	115	106	99	92	86	80	75	70	66	62	58	54	51	48	45	42	40	38	35	33	31	30	28	26	25	23	22	21	19	18	17	16	15	14
58	59	60	60	62	63	64	66	67	69	70	72	74	76	78	80	82	85	87	90	93	96	99	103	106	110	114	119	123	129	134	140	146	153	160	168	176	186	196	206	218	231	245	261	278	297	318	341	367	397
280	250	224	224	203	184	167	153	140	129	119	110	102	94	88	82	76	72	67	63	59	55	52	49	46	44	41	39	37	35	33	31	30	28	27	25	24	23	22	21	20	19	18	17	16	15	14	14	13	12
101	99	97	97	96	94	92	90	88	87	85	84	82	80	79	78	76	75	73	72	71	70	68	67	66	65	64	63	62	61	60	59	58	57	56	55	54	53	52	52	51	50	49	48	48	47	46	46	45	44
2	1	1	1	1	1	1	1	1	1	1	1	1	1	1	1	1	1	1	0	0	0	0	0	0	0	0	0	0	0	0	0	0	0	0	0	0	0	0	0	0	0	0	0	0	0	0	0	0	0
1	1	2	2	2	2	2	2	2	2	2	2	2	2	2	2	2	2	3	3	3	3	3	3	3	3	3	3	4	4	4	4	4	4	4	4	4	5	5	5	5	5	5	5	6	6	6	6	6	6
6	6	6	6	6	6	6	6	6	7	7	7	7	7	7	7	7	8	8	8	8	8	8	8	8	9	9	9	9	9	9	10	10	10	10	10	10	10	11	11	11	11	11	11	12	12	12	12	12	13
4	4	4	4	5	5	5	5	5	5	5	5	6	6	6	6	6	6	6	7	7	7	7	7	7	7	8	8	8	8	8	8	9	9	9	9	9	10	10	10	10	10	11	11	11	11	11	12	12	12
3	3	3	3	3	3	3	3	3	3	3	3	3	4	4	4	4	4	4	4	4	4	4	4	5	5	5	5	5	5	5	5	5	6	6	6	6	6	6	7	7	7	7	7	7	8	8	8	8	8
22	23	23	23	23	24	24	24	24	25	25	25	26	26	26	27	27	28	28	28	29	29	29	30	30	31	31	31	32	32	33	33	34	34	35	35	35	36	36	37	37	38	39	39	40	40	41	41	42	43
3	3	3	3	3	3	3	2	2	2	2	2	2	2	2	2	2	2	2	2	1	1	1	1	1	1	1	1	1	1	1	1	1	1	1	1	1	1	1	1	1	1	1	1	1	0	0	0	0	0
8	8	8	8	8	8	8	8	9	9	9	9	9	9	9	9	9	10	10	10	10	10	10	10	11	11	11	11	11	11	11	12	12	12	12	12	12	12	13	13	13	13	13	13	14	14	14	14	14	15
2	2	2	2	2	2	2	1	1	1	1	1	1	1	1	1	1	1	1	1	1	1	1	1	1	1	0	0	0	0	0	0	0	0	0	0	0	0	0	0	0	0	0	0	0	0	0	0	0	0
7	8	8	8	8	8	8	8	8	8	9	9	9	9	9	9	10	10	10	10	10	10	11	11	11	11	11	11	12	12	12	12	12	13	13	13	13	13	14	14	14	14	15	15	15	15	16	16	16	16
1	1	1	1	1	1	1	1	1	1	1	1	1	1	1	1	2	2	2	2	2	2	2	2	2	2	2	2	2	2	3	3	3	3	3	3	3	3	3	3	4	4	4	4	4	4	4	4	5	5
223	205	190	190	176	164	153	143	133	125	117	110	104	98	92	87	82	78	74	70	66	63	60	57	54	52	49	47	45	43	41	39	37	36	34	33	31	30	29	28	26	25	24	23	22	22	21	20	19	18
8	8	8	8	8	8	8	8	9	9	9	9	9	9	10	10	10	10	10	11	11	11	11	12	12	12	12	13	13	13	13	14	14	14	14	15	15	15	16	16	16	17	17	17	18	18	18	19	19	20
34	34	35	35	35	36	36	37	37	38	38	39	39	40	40	41	41	42	42	43	43	44	45	45	46	46	47	48	48	49	50	50	51	52	52	53	54	54	55	56	57	58	58	59	60	61	62	63	63	64
29	29	30	30	30	31	31	31	32	32	33	33	34	34	35	35	36	36	37	37	38	39	39	40	40	41	42	42	43	44	44	45	46	46	47	48	49	49	50	51	52	53	54	54	55	56	57	58	59	60
0	0	0	0	0	0	0	0	0	0	0	0	0	0	0	0	0	1	1	1	1	1	1	1	1	1	1	1	1	1	2	2	2	2	2	2	2	2	3	3	3	3	3	4	4	4	4	4	5	5
20	20	21	21	21	22	22	22	23	23	24	24	25	25	26	27	27	28	28	29	30	31	31	32	33	34	35	36	37	38	39	40	41	42	44	45	47	48	50	51	53	55	57	59	61	64	66	69	71	74
15	15	15	15	16	16	16	16	17	17	17	17	18	18	18	19	19	19	19	20	20	20	21	21	21	22	22	22	23	23	24	24	24	25	25	26	26	26	27	27	28	28	29	29	29	30	30	31	31	32
1023	939	865	865	800	743	692	646	606	569	536	507	480	455	433	412	394	377	361	346	333	321	309	299	289	280	271	263	256	249	243	237	232	227	222	218	213	210	206	203	200	197	194	192	190	188	186	184	183	181
36	36	37	37	38	38	39	39	40	41	41	42	43	43	44	45	46	46	47	48	49	50	51	51	52	53	54	55	56	57	58	59	61	62	63	64	65	67	68	69	71	72	73	75	76	78	80	81	83	85
0	0	0	0	0	0	0	0	0	0	0	0	1	1	1	1	1	1	1	1	1	1	1	2	2	2	2	2	2	2	2	3	3	3	3	3	3	4	4	4	4	4	5	5	5	5	5	6	6	6
4	4	5	5	5	5	5	5	5	5	5	5	5	5	6	6	6	6	6	6	6	6	6	6	7	7	7	7	7	7	7	7	7	8	8	8	8	8	8	8	8	9	9	9	9	9	9	9	10	10
2	2	2	2	2	2	2	2	3	3	3	3	3	3	3	3	3	3	3	3	3	3	4	4	4	4	4	4	4	4	4	4	4	4	5	5	5	5	5	5	5	5	5	5	6	6	6	6	6	6
7	7	7	7	7	7	7	7	7	7	7	7	6	6	6	6	6	6	6	6	6	6	6	6	6	6	6	5	5	5	5	5	5	5	5	5	5	5	5	5	5	5	5	5	5	4	4	4	4	4
8	8	8	8	8	8	8	8	8	9	9	9	9	9	9	9	9	10	10	10	10	10	10	10	11	11	11	11	11	11	11	12	12	12	12	12	12	13	13	13	13	13	14	14	14	14	14	15	15	15
12	12	12	12	12	12	13	13	13	13	13	14	14	14	14	14	14	15	15	15	15	16	16	16	16	16	17	17	17	17	18	18	18	18	19	19	19	19	20	20	20	21	21	21	21	22	22	22	23	23
860	764	684	684	616	558	508	465	427	393	364	338	315	294	275	258	243	229	217	205	195	186	177	169	161	154	148	142	137	132	127	123	119	115	111	108	105	102	100	97	95	93	91	89	87	86	84	83	81	80
255	246	237	237	229	221	214	208	201	196	190	185	180	176	171	167	164	160	157	153	150	148	145	142	140	138	136	134	132	130	129	127	126	124	123	122	121	120	119	118	117	117	116	116	115	115	114	114	114	113
1	1	2	2	2	2	2	2	2	2	2	2	2	2	2	2	2	2	3	3	3	3	3	3	3	3	3	3	3	3	4	4	4	4	4	4	4	4	4	4	5	5	5	5	5	5	5	5	6	6
8	8	8	8	7	7	7	6	6	6	6	5	5	5	4	4	4	4	4	3	3	3	3	3	2	2	2	2	2	2	1	1	1	1	1	1	1	0	0	0	0	0	0	0	0	0	0	0	0	0
1	1	1	1	1	1	1	1	0	0	0	0	0	0	0	0	0	0	0	0	0	0	0	0	0	0	0	0	0	0	0	0	0	0	0	0	0	0	0	0	0	0	0	0	0	0	0	0	0	0
10	10	10	10	10	10	11	11	11	11	11	12	12	12	12	13	13	13	13	14	14	14	15	15	15	15	16	16	16	17	17	17	18	18	18	19	19	19	20	20	20	21	21	22	22	22	23	23	24	24
2	2	2	2	2	2	2	2	2	2	2	2	2	2	2	1	1	1	1	1	1	1	1	1	1	1	1	1	1	1	1	1	1	1	1	1	1	1	1	1	1	1	1	1	1	1	1	1	1	0
13	13	12	12	12	12	11	11	10	10	10	10	9	9	9	8	8	8	8	7	7	7	7	6	6	6	6	5	5	5	5	5	4	4	4	4	4	4	3	3	3	3	3	3	3	2	2	2	2	2
23	22	22	22	21	21	21	20	20	20	19	19	19	19	18	18	18	17	17	17	17	16	16	16	16	15	15	15	15	14	14	14	14	13	13	13	13	13	12	12	12	12	12	11	11	11	11	11	11	10
26	25	25	25	24	24	24	23	23	23	22	22	22	21	21	21	20	20	20	20	19	19	19	19	18	18	18	18	18	17	17	17	17	17	16	16	16	16	16	16	15	15	15	15	15	15	15	14	14	14
634	575	524	524	480	441	407	377	351	328	307	288	271	255	241	229	217	207	197	188	180	173	166	160	154	148	143	139	134	130	127	123	120	117	114	111	109	107	105	103	101	99	97	96	95	93	92	91	90	89
8	8	8	8	8	9	9	9	9	9	9	10	10	10	10	10	11	11	11	11	11	12	12	12	12	13	13	13	13	14	14	14	14	15	15	15	15	16	16	16	17	17	17	18	18	18	19	19	19	20
259	264	269	269	274	280	286	293	300	308	317	326	336	348	359	372	387	402	419	437	457	478	502	528	557	589	624	663	706	755	809	871	941	1020	1111	1217	1339	1482	1651	1852	2095	2392	2761	3224	3819	4600	5657	7131	9282	12594
11	11	11	11	11	12	12	12	12	13	13	13	14	14	14	15	15	15	16	16	16	17	17	17	18	18	19	19	20	20	20	21	21	22	22	23	24	24	25	25	26	26	27	28	28	29	30	30	31	32
18	19	19	19	19	20	20	20	20	21	21	21	22	22	22	23	23	24	24	24	25	25	26	26	26	27	27	28	28	29	29	30	30	31	31	32	33	33	34	34	35	36	36	37	38	38	39	40	41	42
1417653	1326625	56844	56844	19141	9598	5766	3847	2749	2062	1605	1284	1051	876	741	636	551	483	426	379	339	306	277	252	230	212	195	180	167	156	145	136	128	120	113	107	102	96	92	87	84	80	77	74	71	68	66	64	62	60
4	4	4	4	4	4	4	5	5	5	5	5	5	5	5	5	6	6	6	6	6	6	6	6	7	7	7	7	7	7	7	7	8	8	8	8	8	8	9	9	9	9	9	9	10	10	10	10	10	11
48	49	50	50	51	52	53	54	55	56	57	58	59	60	61	62	63	65	66	67	69	70	71	73	75	76	78	80	81	83	85	87	89	91	93	96	98	101	103	106	109	112	115	118	121	125	129	132	137	141
7	7	7	7	7	7	8	8	8	8	8	8	8	9	9	9	9	9	10	10	10	10	10	11	11	11	11	11	12	12	12	12	13	13	13	13	14	14	14	15	15	15	15	16	16	16	17	17	17	18
8	8	7	7	7	7	7	6	6	6	6	6	5	5	5	5	5	4	4	4	4	4	4	3	3	3	3	3	3	3	2	2	2	2	2	2	2	2	2	1	1	1	1	1	1	1	1	1	1	1
4	4	4	4	4	4	4	4	3	3	3	3	3	3	3	3	3	3	3	3	3	3	3	3	3	3	3	3	3	3	3	2	2	2	2	2	2	2	2	2	2	2	2	2	2	2	2	2	2	2
27	26	26	26	25	25	25	24	24	23	23	23	22	22	22	22	21	21	21	20	20	20	20	20	19	19	19	19	19	18	18	18	18	18	18	17	17	17	17	17	17	17	17	17	17	17	17	17	16	16
22	22	22	22	23	23	23	23	24	24	24	25	25	25	26	26	26	27	27	27	28	28	28	29	29	29	30	30	31	31	31	32	32	33	33	34	34	34	35	35	36	36	37	37	38	38	39	39	40	40
0	0	0	0	0	0	0	0	0	0	0	0	0	0	0	0	0	0	0	0	0	0	0	0	0	0	0	0	0	1	1	1	1	1	1	1	1	1	1	2	2	2	2	2	2	2	3	3	3	3
2	2	2	2	2	2	2	2	2	2	2	2	3	3	3	3	3	3	3	3	3	3	3	3	3	3	4	4	4	4	4	4	4	4	4	4	5	5	5	5	5	5	5	5	5	5	6	6	6	6
49	50	51	51	51	52	53	53	54	55	56	56	57	58	59	60	60	61	62	63	64	65	66	67	67	68	69	70	71	72	73	74	76	77	78	79	80	81	82	84	85	86	88	89	90	92	93	94	96	97
1	1	1	1	1	1	1	1	1	1	1	1	1	1	1	0	0	0	0	0	0	0	0	0	0	0	0	0	0	0	0	0	0	0	0	0	0	0	0	0	0	0	0	0	0	0	0	0	0	0
5	5	5	5	5	5	5	5	6	6	6	6	6	6	6	6	6	6	6	6	7	7	7	7	7	7	7	7	7	7	7	8	8	8	8	8	8	8	8	8	9	9	9	9	9	9	9	9	9	10
2550	3054	3730	3730	4664	6009	8044	11339	17201	29225	60693	201837	6088633	1493704	128434	47171	24492	15003	10137	7311	5525	4323	3477	2858	2391	2031	1747	1519	1333	1180	1052	944	851	772	704	644	592	546	505	468	436	406	380	356	334	315	297	280	265	251
1	1	1	1	1	2	2	2	2	2	2	2	2	2	2	2	2	2	3	3	3	3	3	3	3	3	3	3	4	4	4	4	4	4	4	4	5	5	5	5	5	5	5	6	6	6	6	6	6	7
375	333	298	298	268	242	220	200	183	168	154	142	131	121	113	105	98	91	85	80	75	70	66	62	58	55	52	49	46	43	41	39	37	35	33	31	30	28	27	25	24	23	22	21	20	19	18	17	16	15
16	16	15	15	15	15	14	14	13	13	13	12	12	12	11	11	11	10	10	10	9	9	9	9	8	8	8	8	7	7	7	7	6	6	6	6	6	5	5	5	5	5	5	4	4	4	4	4	4	3
1	1	1	1	1	1	1	1	1	1	1	1	1	1	1	1	1	1	1	2	2	2	2	2	2	2	2	2	2	2	2	2	2	2	2	2	2	2	2	3	3	3	3	3	3	3	3	3	3	3
16	17	17	17	17	17	17	18	18	18	18	19	19	19	19	20	20	20	20	21	21	21	22	22	22	22	23	23	23	24	24	24	25	25	25	26	26	27	27	27	28	28	28	29	29	30	30	31	31	31
20	21	21	21	21	21	22	22	22	23	23	23	24	24	24	25	25	25	26	26	26	27	27	28	28	28	29	29	30	30	31	31	32	32	33	33	34	34	35	35	36	36	37	37	38	39	39	40	40	41
15	15	15	15	15	15	16	16	16	16	17	17	17	17	18	18	18	18	19	19	19	19	20	20	20	21	21	21	21	22	22	22	23	23	23	24	24	24	25	25	26	26	26	27	27	27	28	28	29	29
109	112	115	115	117	120	123	126	130	133	136	140	144	148	152	156	161	166	171	176	181	187	193	199	206	213	220	228	237	245	255	265	275	287	299	311	325	340	356	373	392	412	433	457	483	511	541	575	613	654
36	36	37	37	37	38	38	39	39	40	40	41	42	42	43	43	44	44	45	46	46	47	48	48	49	50	50	51	52	53	53	54	55	56	56	57	58	59	60	61	62	63	63	64	65	66	67	68	69	71
1	0	0	0	0	0	0	0	0	0	0	0	0	0	0	0	0	0	0	0	0	0	0	0	0	0	0	0	0	0	0	0	0	0	0	0	0	0	0	0	0	0	0	0	0	0	0	0	0	0
9	9	10	10	10	10	10	10	10	11	11	11	11	11	12	12	12	12	13	13	13	13	14	14	14	14	15	15	15	16	16	16	17	17	17	18	18	18	19	19	20	20	20	21	21	22	22	23	23	23
913	812	726	726	654	592	539	493	452	417	385	357	332	310	290	272	256	241	228	215	204	194	184	175	167	160	153	147	141	135	130	125	121	117	113	109	106	102	99	96	94	91	89	87	85	83	81	79	77	76
5	6	6	6	6	6	6	6	6	6	6	6	7	7	7	7	7	7	7	7	7	8	8	8	8	8	8	8	9	9	9	9	9	9	9	10	10	10	10	10	10	11	11	11	11	11	11	12	12	12
60	61	62	62	63	64	65	66	67	68	69	70	71	72	73	74	75	76	77	79	80	81	82	84	85	86	88	89	91	92	93	95	97	98	100	102	103	105	107	109	111	112	114	116	119	121	123	125	127	130
13	14	14	14	14	14	14	15	15	15	15	15	16	16	16	16	17	17	17	17	18	18	18	19	19	19	19	20	20	20	21	21	21	22	22	22	23	23	23	24	24	25	25	25	26	26	27	27	28	28
17	17	17	17	17	17	16	16	16	16	16	15	15	15	15	15	14	14	14	14	14	14	13	13	13	13	13	13	13	12	12	12	12	12	12	11	11	11	11	11	11	11	11	10	10	10	10	10	10	10
8	8	8	8	9	9	9	9	9	9	10	10	10	10	10	11	11	11	11	12	12	12	12	13	13	13	13	14	14	14	15	15	15	16	16	17	17	17	18	18	19	19	20	20	21	21	22	22	23	23
24	24	25	25	25	25	26	26	26	27	27	28	28	28	29	29	29	30	30	31	31	31	32	32	33	33	34	34	35	35	36	36	37	37	38	38	39	39	40	40	41	42	42	43	43	44	45	45	46	47
16	16	16	16	16	16	17	17	17	17	17	18	18	18	18	19	19	19	19	20	20	20	20	21	21	21	21	22	22	22	23	23	23	24	24	24	24	25	25	26	26	26	27	27	27	28	28	28	29	29
627	569	518	518	474	436	402	372	346	322	301	282	265	249	235	223	211	200	191	182	173	166	159	152	146	141	135	131	126	122	118	114	111	108	105	102	99	97	95	93	91	89	87	85	84	82	81	79	78	77
5	6	6	6	6	6	6	6	6	6	6	6	7	7	7	7	7	7	7	7	7	8	8	8	8	8	8	8	8	9	9	9	9	9	9	9	9	10	10	10	10	10	10	11	11	11	11	11	11	11
0	0	0	0	0	0	0	0	0	0	0	0	0	0	0	0	0	0	0	0	0	0	0	0	0	0	0	0	0	0	0	0	0	0	0	0	0	0	0	0	0	0	0	0	0	0	0	0	0	0
8	7	7	7	7	7	7	7	7	7	7	7	6	6	6	6	6	6	6	6	6	6	6	6	5	5	5	5	5	5	5	5	5	5	5	5	5	4	4	4	4	4	4	4	4	4	4	4	4	4
89	83	78	78	73	69	65	61	58	55	52	49	46	44	42	39	37	36	34	32	31	29	28	27	25	24	23	22	21	20	19	19	18	17	16	16	15	15	14	13	13	12	12	12	11	11	10	10	10	10
64	62	59	59	57	55	53	51	49	48	46	44	43	41	40	39	37	36	35	34	32	31	30	29	28	27	26	25	25	24	23	22	21	21	20	19	19	18	17	17	16	16	15	14	14	13	13	12	12	11
361	331	304	304	280	259	240	223	208	194	182	171	160	151	142	134	127	120	114	108	103	98	93	89	85	81	78	74	71	68	65	63	60	58	56	54	52	50	48	46	45	43	42	40	39	37	36	35	34	33
27	27	27	27	26	26	25	25	25	24	24	23	23	23	22	22	22	21	21	21	20	20	20	20	19	19	19	18	18	18	18	17	17	17	17	16	16	16	16	16	15	15	15	15	14	14	14	14	14	13
9	9	9	9	9	9	9	9	10	10	10	10	10	10	10	10	10	11	11	11	11	11	11	11	12	12	12	12	12	12	12	13	13	13	13	13	13	14	14	14	14	14	14	15	15	15	15	15	16	16
6	6	6	6	6	6	6	7	7	7	7	7	7	7	7	8	8	8	8	8	8	8	9	9	9	9	9	9	10	10	10	10	10	10	11	11	11	11	11	12	12	12	12	12	12	13	13	13	13	14
0	0	0	0	0	0	1	1	1	1	1	1	1	1	1	1	1	1	1	1	1	1	1	1	1	1	1	1	1	1	1	1	1	1	1	1	2	2	2	2	2	2	2	2	2	2	2	2	2	2
11	11	11	11	11	11	11	11	11	12	12	12	12	12	12	12	12	12	12	13	13	13	13	13	13	13	13	14	14	14	14	14	14	15	15	15	15	15	16	16	16	16	16	17	17	17	17	18	18	18
7	7	7	7	7	6	6	6	6	6	6	6	6	6	6	6	6	5	5	5	5	5	5	5	5	5	5	5	5	5	4	4	4	4	4	4	4	4	4	4	4	4	4	4	4	4	4	3	3	3
8	8	8	8	8	8	8	8	8	8	8	7	7	7	7	7	7	7	7	7	7	7	7	6	6	6	6	6	6	6	6	6	6	6	6	6	6	5	5	5	5	5	5	5	5	5	5	5	5	5
0	0	0	0	0	0	0	0	0	0	0	0	0	0	0	0	0	1	1	1	1	1	1	1	1	1	1	1	1	1	1	1	1	1	1	1	1	1	1	1	1	1	1	1	1	1	1	1	1	2
0	0	0	0	0	0	0	0	0	0	0	0	0	0	0	0	0	0	0	0	0	0	0	0	0	0	0	0	0	0	0	0	0	0	0	0	0	1	1	1	1	1	1	1	1	1	1	1	1	1
140	145	150	150	156	162	168	174	181	189	196	204	213	222	232	243	254	266	279	294	309	325	343	362	383	405	430	457	487	520	556	596	641	691	747	810	882	964	1057	1165	1291	1438	1613	1820	2072	2379	2760	3241	3860	4676
0	0	0	0	0	0	0	0	0	0	0	0	0	0	0	0	0	0	0	0	0	0	0	0	0	1	1	1	1	1	1	1	1	1	1	1	1	1	1	1	1	1	1	1	1	1	2	2	2	2
0	0	0	0	0	0	0	0	0	1	1	1	1	1	1	1	1	1	1	1	1	1	1	1	1	1	1	1	1	1	1	2	2	2	2	2	2	2	2	2	2	2	2	2	2	3	3	3	3	3
7	7	8	8	8	8	8	8	8	8	8	9	9	9	9	9	9	9	10	10	10	10	10	10	11	11	11	11	11	11	12	12	12	12	12	13	13	13	13	13	13	14	14	14	14	15	15	15	15	15
5	4	4	4	4	4	4	4	3	3	3	3	3	3	3	2	2	2	2	2	2	2	2	2	1	1	1	1	1	1	1	1	1	1	1	1	1	1	0	0	0	0	0	0	0	0	0	0	0	0
4	4	4	4	4	4	4	3	3	3	3	3	3	3	3	2	2	2	2	2	2	2	2	2	1	1	1	1	1	1	1	1	1	1	1	1	1	1	1	1	1	0	0	0	0	0	0	0	0	0
714	668	626	626	588	555	524	497	472	449	428	409	391	376	361	347	335	323	313	303	294	285	278	270	264	258	252	247	242	237	233	229	225	222	219	216	214	211	209	207	206	204	203	202	201	200	199	198	198	198
2	2	2	2	2	2	2	2	1	1	1	1	1	1	1	1	1	1	1	1	1	1	0	0	0	0	0	0	0	0	0	0	0	0	0	0	0	0	0	0	0	0	0	0	0	0	0	0	0	0
48	48	49	49	50	51	52	53	54	55	56	57	58	59	61	62	63	64	66	67	68	70	71	73	75	76	78	80	82	84	86	88	90	92	94	97	99	102	105	108	111	114	117	121	124	128	132	136	141	145
350	317	290	290	266	244	226	209	195	182	170	160	150	142	134	127	120	114	108	103	98	94	90	86	83	79	76	73	70	68	65	63	61	59	57	55	53	52	50	48	47	46	44	43	42	41	40	38	37	36
51	50	48	48	47	46	45	44	44	43	42	41	40	39	39	38	37	36	36	35	34	34	33	32	32	31	31	30	30	29	29	28	28	27	27	26	26	25	25	24	24	24	23	23	22	22	22	21	21	21
3	3	3	3	3	3	3	3	3	3	3	3	3	4	4	4	4	4	4	4	4	4	4	4	4	5	5	5	5	5	5	5	5	5	5	5	6	6	6	6	6	6	6	6	6	7	7	7	7	7
62	63	64	64	65	67	68	69	70	72	73	74	76	77	78	80	81	83	85	86	88	90	91	93	95	97	99	101	103	105	107	109	112	114	116	119	122	124	127	130	133	136	139	142	145	149	152	156	160	164
1161	1014	894	894	794	710	640	579	527	482	442	408	377	350	326	305	285	268	252	238	225	213	203	193	184	175	168	161	154	148	142	137	132	128	124	120	116	113	110	107	104	101	99	97	95	93	91	89	87	86
10	10	11	11	11	11	11	11	11	11	12	12	12	12	12	12	12	13	13	13	13	13	13	14	14	14	14	14	14	15	15	15	15	15	16	16	16	16	16	17	17	17	17	17	18	18	18	18	19	19
55	55	56	56	57	58	59	59	60	61	62	63	64	65	66	67	68	69	70	71	72	73	75	76	77	78	79	81	82	83	85	86	87	89	90	92	93	95	97	98	100	102	103	105	107	109	111	113	115	117
19	20	20	20	20	20	21	21	21	22	22	22	22	23	23	23	24	24	24	25	25	25	26	26	26	27	27	27	28	28	29	29	29	30	30	31	31	32	32	32	33	33	34	34	35	35	36	36	37	37
22	21	21	21	20	20	20	19	19	19	18	18	18	17	17	17	16	16	16	16	15	15	15	14	14	14	14	14	13	13	13	13	12	12	12	12	12	12	11	11	11	11	11	11	10	10	10	10	10	10
7	7	7	7	7	7	7	6	6	6	6	6	6	6	6	6	6	6	6	5	5	5	5	5	5	5	5	5	5	5	5	5	5	5	4	4	4	4	4	4	4	4	4	4	4	4	4	4	4	4
4	4	4	4	4	4	4	5	5	5	5	5	5	5	5	5	6	6	6	6	6	6	6	6	7	7	7	7	7	7	7	8	8	8	8	8	8	9	9	9	9	9	9	10	10	10	10	10	11	11
160674	35005	15284	15284	8566	5481	3810	2803	2149	1701	1380	1143	962	822	710	620	546	485	433	390	353	321	293	269	248	229	213	198	185	173	162	152	144	136	128	122	116	110	105	100	96	92	88	85	82	79	76	74	71	69
426	384	348	348	316	289	265	244	225	209	194	180	168	158	148	139	131	123	116	110	104	99	94	90	85	82	78	75	71	68	66	63	61	59	56	54	53	51	49	48	46	45	44	42	41	40	39	38	37	36
7	7	7	7	7	7	7	7	7	8	8	8	8	8	8	8	8	8	9	9	9	9	9	9	9	10	10	10	10	10	10	10	11	11	11	11	11	11	12	12	12	12	12	12	13	13	13	13	13	14
0	0	0	0	1	1	1	1	1	1	1	1	1	1	1	1	1	1	1	1	1	1	1	1	2	2	2	2	2	2	2	2	2	2	2	2	2	2	3	3	3	3	3	3	3	3	3	3	4	4
63	61	60	60	59	57	56	55	54	53	52	50	49	48	47	46	46	45	44	43	42	41	40	40	39	38	37	37	36	35	35	34	33	33	32	32	31	31	30	29	29	28	28	27	27	27	26	26	25	25
1	1	1	1	1	1	1	1	1	1	1	1	1	1	1	1	1	1	1	1	1	1	1	0	0	0	0	0	0	0	0	0	0	0	0	0	0	0	0	0	0	0	0	0	0	1	1	1	1	1
22	22	22	22	23	23	23	24	24	24	25	25	25	25	26	26	26	27	27	27	28	28	29	29	29	30	30	30	31	31	32	32	32	33	33	34	34	34	35	35	36	36	37	37	38	38	39	39	40	40
1	1	1	1	1	1	1	1	1	2	2	2	2	2	2	2	2	2	2	3	3	3	3	3	3	3	3	3	4	4	4	4	4	4	4	5	5	5	5	5	5	6	6	6	6	6	6	7	7	7
1	1	1	1	1	1	1	1	1	2	2	2	2	2	2	2	2	2	2	2	3	3	3	3	3	3	3	3	4	4	4	4	4	4	4	5	5	5	5	5	5	6	6	6	6	6	6	7	7	7
27	27	27	27	27	27	27	28	28	28	28	29	29	29	30	30	30	31	31	32	32	33	33	34	34	35	36	37	37	38	39	40	41	42	43	44	46	47	49	50	52	54	55	57	60	62	64	67	70	73
2	2	2	2	2	2	2	2	2	2	2	2	2	2	2	3	3	3	3	3	3	3	3	3	3	3	3	3	3	4	4	4	4	4	4	4	4	4	4	4	5	5	5	5	5	5	5	5	5	6
13	13	14	14	14	14	14	14	15	15	15	15	15	15	16	16	16	16	16	17	17	17	17	18	18	18	18	18	19	19	19	19	20	20	20	20	21	21	21	22	22	22	22	23	23	23	24	24	24	25
0	0	0	0	1	1	1	1	1	1	1	1	1	1	1	1	1	1	1	1	1	1	1	1	1	1	1	1	1	1	1	2	2	2	2	2	2	2	2	2	2	2	2	2	2	2	2	3	3	3
21	21	22	22	22	22	23	23	23	24	24	25	25	25	26	26	27	27	28	28	29	29	30	30	31	31	32	33	33	34	34	35	36	36	37	38	38	39	40	41	42	42	43	44	45	46	47	48	49	50
4902	7060	11054	11054	19785	45615	214776	3835478	242642	47976	20439	11323	7196	4979	3651	2793	2206	1788	1478	1243	1061	916	799	703	624	558	501	453	412	376	345	318	293	272	253	235	220	206	194	182	172	162	153	145	138	131	125	119	113	108
1	1	1	1	1	1	1	1	1	1	1	1	0	0	0	0	0	0	0	0	0	0	0	0	0	0	0	0	0	0	0	0	0	0	0	0	0	0	0	0	0	0	0	0	0	0	0	0	0	0
16	17	17	17	17	18	18	18	19	19	19	20	20	21	21	21	22	22	23	23	24	24	24	25	25	26	26	27	27	28	28	29	29	30	31	31	32	32	33	34	34	35	36	36	37	38	38	39	40	40
1	1	1	1	1	2	2	2	2	2	2	2	2	2	2	2	2	3	3	3	3	3	3	3	3	3	3	4	4	4	4	4	4	4	4	5	5	5	5	5	5	5	6	6	6	6	6	6	7	7
3	3	3	3	2	2	2	2	2	2	2	2	1	1	1	1	1	1	1	1	1	1	0	0	0	0	0	0	0	0	0	0	0	0	0	0	0	0	0	0	0	0	0	0	0	0	0	0	0	0
521	494	470	470	447	427	409	392	376	362	349	337	326	316	306	298	290	283	276	270	264	259	255	250	247	243	240	237	235	233	231	229	228	227	226	226	226	226	226	227	228	229	230	232	234	236	238	241	244	247
28	29	29	29	30	31	32	33	34	35	36	37	38	39	41	42	43	45	46	47	49	51	52	54	56	58	60	62	64	67	69	72	74	77	80	84	87	91	94	99	103	107	112	118	123	129	136	143	150	159
0	0	0	0	0	0	0	0	0	0	0	0	0	0	0	0	0	0	0	0	0	0	0	0	0	0	0	0	0	0	0	0	0	0	0	0	0	0	0	0	1	1	1	1	1	1	1	1	1	2
854	766	691	691	627	572	525	483	447	415	387	361	339	319	301	284	269	256	244	233	222	213	205	197	190	183	177	171	166	161	157	153	149	145	142	139	136	134	131	129	127	125	124	122	121	120	118	117	116	116
2	2	2	2	2	2	2	2	2	2	2	1	1	1	1	1	1	1	1	1	1	1	1	1	1	1	1	1	1	1	1	1	1	1	1	1	1	1	1	1	0	0	0	0	0	0	0	0	0	0
4	4	4	4	4	3	3	3	3	3	3	3	3	3	3	3	3	3	3	3	3	3	3	3	3	3	3	2	2	2	2	2	2	2	2	2	2	2	2	2	2	2	2	2	2	2	2	2	2	2
1	0	0	0	0	0	0	0	0	0	0	0	0	0	0	0	0	0	0	0	0	1	1	1	1	1	1	1	1	1	1	1	1	1	1	1	1	1	1	1	2	2	2	2	2	2	2	2	2	2
4	4	4	4	5	5	5	5	5	5	5	5	5	6	6	6	6	6	6	6	6	7	7	7	7	7	7	8	8	8	8	8	8	9	9	9	9	9	9	10	10	10	10	10	11	11	11	11	11	12
21	21	21	21	21	22	22	22	22	23	23	23	24	24	24	25	25	25	26	26	26	27	27	27	28	28	28	29	29	29	30	30	31	31	31	32	32	33	33	34	34	35	35	35	36	36	37	37	38	38
6	6	6	6	6	6	7	7	7	7	7	7	8	8	8	8	8	9	9	9	9	9	10	10	10	10	10	11	11	11	11	12	12	12	13	13	13	13	14	14	14	15	15	15	16	16	16	17	17	17
119	115	112	112	108	105	103	100	97	95	93	91	89	87	85	84	82	81	80	79	77	76	75	74	74	73	72	71	71	70	70	69	69	68	68	68	68	67	67	67	67	67	67	67	67	67	67	67	67	68
17	16	16	16	16	15	15	15	14	14	14	13	13	13	13	12	12	12	12	11	11	11	11	10	10	10	10	10	9	9	9	9	9	9	8	8	8	8	8	8	8	7	7	7	7	7	7	7	7	7
9	9	9	9	10	10	10	10	10	10	10	11	11	11	11	11	11	11	12	12	12	12	12	12	13	13	13	13	13	13	14	14	14	14	14	15	15	15	15	15	16	16	16	16	16	17	17	17	17	17
1	1	1	1	1	1	1	1	1	1	1	1	1	1	1	0	0	0	0	0	0	0	0	0	0	0	0	0	0	0	0	0	0	0	0	0	0	0	0	0	0	0	0	1	1	1	1	1	1	1
8	8	8	8	9	9	9	9	9	10	10	10	10	10	11	11	11	11	11	12	12	12	12	13	13	13	13	14	14	14	14	15	15	15	15	16	16	16	17	17	17	18	18	18	19	19	19	20	20	20
12	12	12	12	12	13	13	13	13	14	14	14	14	14	15	15	15	15	16	16	16	16	17	17	17	17	18	18	18	19	19	19	19	20	20	20	21	21	21	22	22	22	23	23	24	24	24	25	25	25
2262	2616	3060	3060	3628	4373	5372	6760	8769	11831	16838	25884	44902	97031	363549	9529539	1151489	153756	60363	32227	20047	13676	9929	7538	5919	4773	3932	3295	2803	2414	2102	1847	1636	1460	1312	1185	1077	983	901	830	767	711	661	617	577	542	509	480	454	429
21	20	20	20	19	19	19	18	18	18	17	17	17	16	16	16	15	15	15	14	14	14	14	13	13	13	13	12	12	12	12	12	11	11	11	11	11	11	11	10	10	10	10	10	10	10	10	9	9	9
74	76	78	78	79	81	83	85	87	90	92	94	97	99	102	105	108	111	114	118	121	125	129	133	138	142	147	152	158	164	170	177	184	192	200	209	218	229	240	252	265	279	295	312	331	352	375	400	429	461
8	8	8	8	9	9	9	9	9	10	10	10	10	10	11	11	11	11	11	12	12	12	12	13	13	13	13	14	14	14	14	15	15	15	16	16	16	16	17	17	17	18	18	18	19	19	19	20	20	21
23	22	22	22	21	21	20	20	19	19	18	18	17	17	16	16	16	15	15	14	14	14	13	13	13	12	12	12	12	11	11	11	10	10	10	10	9	9	9	9	9	8	8	8	8	8	8	7	7	7
88	90	92	92	93	95	97	99	102	104	106	108	111	113	116	118	121	124	127	130	133	136	140	143	147	151	155	159	164	168	173	178	183	189	195	201	207	214	221	228	236	244	253	262	272	283	294	306	319	332
9	9	9	9	9	9	9	9	10	10	10	10	10	10	10	11	11	11	11	11	12	12	12	12	12	12	13	13	13	13	13	14	14	14	14	15	15	15	15	16	16	16	16	17	17	17	17	18	18	18
13	14	14	14	14	14	15	15	15	15	15	16	16	16	16	17	17	17	18	18	18	18	19	19	19	19	20	20	20	21	21	21	22	22	22	23	23	23	24	24	24	25	25	25	26	26	27	27	27	28
85	87	89	89	91	93	94	96	99	101	103	105	108	110	112	115	118	121	123	126	130	133	136	140	143	147	151	155	159	164	168	173	178	184	189	195	201	207	214	221	229	236	245	254	263	273	283	294	306	318
5	5	5	5	5	6	6	6	6	6	6	6	6	6	6	6	7	7	7	7	7	7	7	7	7	8	8	8	8	8	8	8	8	9	9	9	9	9	9	9	10	10	10	10	10	10	10	11	11	11
24	24	24	24	25	25	25	26	26	26	27	27	27	28	28	28	29	29	29	30	30	30	31	31	32	32	32	33	33	34	34	35	35	36	36	36	37	37	38	38	39	39	40	40	41	41	42	43	43	44
11	11	12	12	12	12	13	13	13	14	14	14	15	15	16	16	16	17	17	18	18	19	19	20	20	21	22	22	23	24	24	25	26	26	27	28	29	30	30	31	32	33	34	35	37	38	39	40	41	43
614	703	811	811	947	1119	1341	1637	2041	2615	3468	4819	7147	11687	22544	61501	721825	2900808	96056	28911	13913	8177	5379	3806	2834	2192	1745	1421	1180	995	849	734	640	563	499	445	399	360	326	296	271	248	228	211	195	181	168	156	146	136
22	23	23	23	23	23	24	24	24	25	25	25	26	26	26	27	27	27	28	28	28	29	29	29	30	30	30	31	31	32	32	32	33	33	34	34	35	35	35	36	36	37	37	38	38	39	39	40	40	41
2	2	2	2	2	2	2	2	2	1	1	1	1	1	1	1	1	1	1	1	1	1	1	1	1	1	1	1	1	1	1	0	0	0	0	0	0	0	0	0	0	0	0	0	0	0	0	0	0	0
32	30	29	29	28	26	25	24	23	22	21	20	19	18	18	17	16	15	15	14	13	13	12	12	11	11	10	10	9	9	9	8	8	7	7	7	6	6	6	6	5	5	5	5	4	4	4	4	3	3
456	498	546	546	600	664	738	824	926	1049	1197	1378	1603	1888	2255	2740	3400	4330	5699	7837	11451	18304	33917	84218	549158	5690780	239004	60078	27289	15580	10073	7045	5203	3998	3168	2572	2129	1790	1527	1317	1147	1008	893	796	714	644	583	531	485	445
1040	947	866	866	796	733	678	628	584	545	509	476	447	420	396	374	353	334	317	301	286	272	260	248	237	226	217	208	199	191	184	177	170	164	158	152	147	142	137	133	128	124	120	117	113	110	107	104	101	98
86	91	96	96	101	106	112	119	126	134	142	152	162	173	185	199	215	232	251	273	298	326	359	397	440	492	553	626	714	822	956	1127	1347	1638	2036	2597	3427	4731	6951	11211	21107	54368	433623	3244534	119669	32656	15215	8799	5733	4032
4	4	4	4	4	5	5	5	5	5	5	5	5	5	5	5	5	5	6	6	6	6	6	6	6	6	6	6	6	7	7	7	7	7	7	7	7	7	7	8	8	8	8	8	8	8	8	8	9	9
50788	675408	2203408	2203408	72723	22406	10880	6431	4250	3019	2257	1752	1400	1146	955	809	695	603	529	468	417	375	339	308	281	258	237	220	204	190	177	166	156	147	139	132	125	119	113	108	103	99	95	92	88	85	82	80	77	75
7	6	6	6	6	6	6	6	6	6	6	6	6	6	5	5	5	5	5	5	5	5	5	5	5	5	5	5	5	4	4	4	4	4	4	4	4	4	4	4	4	4	4	4	4	4	4	3	3	3
20	20	20	20	20	21	21	21	21	22	22	22	23	23	23	23	24	24	24	25	25	25	26	26	26	27	27	28	28	28	29	29	30	30	30	31	31	32	32	33	33	33	34	34	35	35	36	36	37	37
2	2	2	2	3	3	3	3	3	3	3	3	4	4	4	4	4	4	4	4	5	5	5	5	5	5	6	6	6	6	6	6	7	7	7	7	7	8	8	8	8	8	9	9	9	9	10	10	10	10
61	58	56	56	54	52	50	48	46	44	43	41	40	39	37	36	35	34	33	32	31	30	29	29	28	27	26	26	25	24	24	23	23	22	21	21	20	20	20	19	19	18	18	17	17	17	16	16	16	15
19	18	18	18	18	17	17	17	16	16	16	15	15	15	14	14	14	14	13	13	13	13	12	12	12	12	11	11	11	11	11	10	10	10	10	10	9	9	9	9	9	8	8	8	8	8	8	8	7	7
444	404	370	370	340	313	290	269	250	234	219	205	193	182	172	162	154	146	139	132	126	121	115	111	106	102	98	95	91	88	85	83	80	78	76	74	72	70	68	67	65	64	63	61	60	59	58	57	57	56
19	20	20	20	20	20	21	21	21	22	22	22	22	23	23	23	24	24	24	25	25	25	26	26	26	27	27	27	28	28	29	29	29	30	30	31	31	32	32	32	33	33	34	34	35	35	36	36	37	38
28	29	29	29	30	31	32	32	33	34	35	36	37	38	39	41	42	43	45	46	48	49	51	53	55	57	59	61	63	66	68	71	74	77	80	83	87	91	95	99	104	109	114	120	126	132	139	147	155	164
5	5	5	5	5	4	4	4	4	4	4	3	3	3	3	3	3	3	3	2	2	2	2	2	2	2	2	2	1	1	1	1	1	1	1	1	1	1	1	1	1	1	0	0	0	0	0	0	0	0
1199	1043	915	915	810	722	647	584	529	482	441	405	373	345	320	298	278	260	243	229	215	203	192	181	172	163	155	148	141	135	129	124	119	114	110	105	102	98	95	91	88	86	83	81	78	76	74	72	70	68
2	2	2	2	2	2	2	2	2	2	2	2	2	2	3	3	3	3	3	3	3	3	3	3	3	3	3	3	4	4	4	4	4	4	4	4	4	4	4	5	5	5	5	5	5	5	5	5	5	6
45	45	46	46	47	48	49	50	51	52	53	55	56	57	58	59	61	62	64	65	67	68	70	71	73	75	77	79	81	83	85	88	90	93	95	98	101	104	107	111	114	118	122	126	131	135	140	146	151	157
7	7	7	7	7	6	6	6	6	6	5	5	5	5	5	4	4	4	4	4	3	3	3	3	3	3	3	2	2	2	2	2	2	2	2	1	1	1	1	1	1	1	1	1	1	1	1	1	0	0
3	3	2	2	2	2	2	2	2	2	2	2	2	2	2	2	1	1	1	1	1	1	1	1	1	1	1	1	1	1	1	1	1	1	1	1	0	0	0	0	0	0	0	0	0	0	0	0	0	0
21	22	22	22	23	23	24	24	25	26	26	27	27	28	29	30	30	31	32	33	33	34	35	36	37	38	39	40	41	42	44	45	46	47	49	50	52	53	55	57	58	60	62	64	66	68	71	73	76	79
235	220	207	207	194	183	173	163	155	147	139	132	126	120	114	109	104	100	96	92	88	85	81	78	76	73	70	68	66	64	61	60	58	56	54	53	51	50	49	48	46	45	44	43	42	41	41	40	39	38
1	2	2	2	2	2	2	2	2	2	2	2	2	2	2	2	2	2	2	2	2	2	2	3	3	3	3	3	3	3	3	3	3	3	3	3	3	4	4	4	4	4	4	4	4	4	4	4	5	5
18	18	18	18	18	18	19	19	19	19	20	20	20	20	21	21	21	21	22	22	22	23	23	23	23	24	24	24	25	25	25	25	26	26	26	27	27	28	28	28	29	29	29	30	30	30	31	31	32	32
4974	7388	12123	12123	23559	65507	897387	2785031	92022	28480	13845	8184	5405	3836	2864	2220	1772	1447	1203	1017	871	754	659	581	517	462	416	376	342	312	286	263	243	225	209	194	181	170	159	149	141	132	125	118	112	106	101	96	91	87
11	11	11	11	10	10	10	9	9	9	9	8	8	8	8	7	7	7	7	6	6	6	6	6	5	5	5	5	5	4	4	4	4	4	4	4	4	3	3	3	3	3	3	3	3	3	3	3	2	2
0	0	0	0	0	0	0	0	0	0	0	0	0	0	0	0	0	0	0	0	0	0	0	0	0	0	0	0	0	0	0	0	0	0	0	0	0	0	0	0	0	0	0	0	0	0	0	0	0	0
135	138	141	141	144	147	150	153	156	160	163	167	171	174	178	183	187	191	196	200	205	210	215	221	226	232	238	245	251	258	265	272	280	288	297	305	315	324	334	345	356	367	379	392	405	420	435	450	467	484
5	5	5	5	5	5	5	5	5	6	6	6	6	6	6	6	6	6	7	7	7	7	7	7	7	7	8	8	8	8	8	8	8	9	9	9	9	9	9	10	10	10	10	10	10	11	11	11	11	11
8	7	7	7	7	6	6	6	6	5	5	5	5	4	4	4	4	4	3	3	3	3	3	2	2	2	2	2	2	1	1	1	1	1	1	1	1	1	0	0	0	0	0	0	0	0	0	0	0	0
18	18	19	19	19	19	19	19	20	20	20	21	21	21	21	22	22	22	22	23	23	23	24	24	24	24	25	25	25	26	26	26	27	27	27	28	28	29	29	29	30	30	30	31	31	32	32	32	33	33
102	104	106	106	108	111	113	116	118	121	124	127	130	133	136	139	143	146	150	154	158	162	166	171	176	181	186	191	197	203	209	216	223	230	237	246	254	263	273	283	293	305	317	330	343	358	374	391	409	429
5	5	5	5	5	4	4	4	4	4	3	3	3	3	3	2	2	2	2	2	2	2	1	1	1	1	1	1	1	1	1	1	1	0	0	0	0	0	0	0	0	0	0	0	0	0	0	0	0	0
1	1	1	1	0	0	0	0	0	0	0	0	0	0	0	0	0	0	0	0	0	0	0	0	0	0	0	0	0	0	0	0	0	0	0	0	0	0	0	0	0	0	0	0	0	0	0	0	0	0
194	191	188	188	185	183	180	178	176	175	173	172	171	170	169	168	168	168	167	167	168	168	169	169	170	171	173	174	176	177	179	181	184	186	189	192	195	199	203	207	211	216	221	226	232	238	245	252	259	267
1	1	1	1	1	1	1	1	1	1	1	1	2	2	2	2	2	2	2	2	2	2	2	2	2	2	3	3	3	3	3	3	3	3	3	3	3	4	4	4	4	4	4	4	4	4	5	5	5	5
1	1	1	1	1	1	1	1	1	1	1	1	1	1	1	1	1	1	1	1	1	1	1	1	1	1	1	1	1	2	2	2	2	2	2	2	2	2	2	2	2	2	2	2	2	2	2	2	2	3
608	537	477	477	427	383	346	314	286	261	239	220	202	187	173	160	149	139	129	121	113	106	99	93	87	82	77	73	68	65	61	58	54	51	49	46	43	41	39	37	35	33	31	30	28	26	25	24	22	21
49	50	50	50	51	52	53	54	55	56	57	59	60	61	62	63	65	66	67	69	70	72	73	75	77	78	80	82	84	86	88	90	92	94	96	99	101	104	107	110	112	116	119	122	126	129	133	137	141	145
2	2	2	2	2	2	2	2	2	2	2	2	2	2	3	3	3	3	3	3	3	3	3	3	4	4	4	4	4	4	4	5	5	5	5	5	5	5	6	6	6	6	6	7	7	7	7	7	8	8
1	0	0	0	0	0	0	0	0	0	0	0	0	0	0	0	0	0	0	0	0	0	0	0	0	0	0	0	0	0	0	0	0	0	0	0	0	0	0	0	0	0	0	0	0	0	0	0	0	0
13545	7510	4771	4771	3297	2414	1843	1452	1173	967	811	689	592	515	451	398	354	317	285	257	234	213	195	179	164	152	140	130	121	113	105	99	92	87	81	77	72	68	64	61	58	55	52	49	47	44	42	40	39	37
169	157	147	147	138	129	121	114	107	101	96	91	86	81	77	73	70	66	63	60	57	55	52	50	48	46	44	42	40	38	37	35	34	32	31	30	29	28	27	26	25	24	23	22	21	20	20	19	18	17
28	29	29	29	29	30	30	30	31	31	32	32	33	33	33	34	34	35	35	36	36	37	37	38	38	39	39	40	40	41	41	42	42	43	44	44	45	45	46	47	47	48	49	49	50	51	52	52	53	54
207	184	164	164	147	133	121	110	101	93	86	79	73	68	63	59	55	52	49	46	43	40	38	36	34	32	31	29	27	26	25	23	22	21	20	19	18	17	17	16	15	14	14	13	13	12	11	11	11	10
11	10	10	10	10	9	9	9	8	8	8	7	7	7	6	6	6	6	5	5	5	5	5	4	4	4	4	3	3	3	3	3	3	2	2	2	2	2	2	2	1	1	1	1	1	1	1	1	1	1
1175	1007	872	872	763	672	597	534	480	434	394	359	328	302	278	257	238	221	206	192	179	168	158	148	139	132	124	117	111	105	100	95	90	86	82	78	74	71	68	65	62	59	57	54	52	50	48	46	44	43
856	792	735	735	685	640	600	563	531	501	474	450	428	408	389	372	356	342	328	316	305	294	284	275	267	259	252	245	239	233	227	222	217	213	209	205	201	198	195	192	189	187	184	182	180	178	177	175	174	173
2	2	2	2	2	2	1	1	1	1	1	1	1	1	1	1	1	1	1	1	1	1	1	1	1	1	1	1	0	0	0	0	0	0	1	1	1	1	1	1	1	1	1	1	1	1	1	1	1	1
24	24	24	24	25	25	25	26	26	26	27	27	27	28	28	28	29	29	30	30	30	31	31	32	32	32	33	33	34	34	35	35	36	36	37	37	38	38	39	39	40	41	41	42	42	43	44	44	45	46
1	1	1	1	1	1	1	1	1	0	0	0	0	0	0	0	0	0	0	0	0	0	0	0	0	0	0	0	0	0	0	0	0	0	0	0	0	0	0	1	1	1	1	1	1	1	1	2	2	2
3	3	3	3	3	3	3	4	4	4	4	4	4	4	4	4	4	5	5	5	5	5	5	5	5	5	6	6	6	6	6	6	6	7	7	7	7	7	7	8	8	8	8	8	8	9	9	9	9	9
46	46	47	47	47	48	49	49	50	51	51	52	53	54	55	56	57	58	59	61	62	63	65	66	68	70	72	74	76	78	80	83	85	88	91	94	97	101	104	108	112	117	121	126	132	138	144	150	158	165
2	2	2	2	2	2	2	2	2	2	2	2	2	2	2	2	2	2	2	2	2	3	3	3	3	3	3	3	3	3	3	3	3	3	3	3	4	4	4	4	4	4	4	4	4	4	4	5	5	5
1	1	1	1	1	1	2	2	2	2	2	2	2	2	2	2	2	2	2	2	2	3	3	3	3	3	3	3	3	3	3	3	4	4	4	4	4	4	4	4	4	4	5	5	5	5	5	5	5	6
1	1	1	1	1	0	0	0	0	0	0	0	1	1	1	1	1	1	1	1	1	1	1	1	1	1	1	1	1	1	1	1	1	1	1	1	1	2	2	2	2	2	2	2	2	2	2	2	3	3
4	4	4	4	4	4	4	5	5	5	5	5	5	5	5	5	6	6	6	6	6	6	6	7	7	7	7	7	7	7	8	8	8	8	8	8	9	9	9	9	9	10	10	10	10	10	11	11	11	11
7	7	7	7	7	7	8	8	8	8	8	8	8	8	8	9	9	9	9	9	9	9	9	9	10	10	10	10	10	10	10	10	11	11	11	11	11	11	11	12	12	12	12	12	12	12	13	13	13	13
38	39	39	39	40	41	41	42	43	44	44	45	46	47	48	48	49	50	51	52	53	54	55	56	57	58	60	61	62	63	65	66	67	69	70	72	73	75	77	79	80	82	84	86	88	91	93	95	98	101
595	547	505	505	468	435	407	381	358	338	319	303	288	274	262	251	240	231	223	215	208	201	195	189	184	180	175	171	168	164	161	159	156	154	152	150	148	146	145	144	143	142	141	140	140	140	139	139	139	139
1875	1534	1279	1279	1083	929	806	706	624	556	498	450	408	372	340	313	289	268	249	232	217	204	191	180	170	161	153	145	139	132	126	121	116	111	107	103	99	96	93	90	87	84	82	80	78	76	74	72	70	69
26	26	26	26	25	25	24	24	23	23	23	22	22	22	21	21	20	20	20	19	19	19	19	18	18	18	17	17	17	17	16	16	16	15	15	15	15	15	14	14	14	14	13	13	13	13	13	12	12	12
0	0	0	0	0	0	0	0	0	0	0	0	0	0	0	0	0	0	0	0	0	0	0	0	0	0	0	0	0	0	1	1	1	1	1	1	1	1	1	1	2	2	2	2	2	2	2	2	3	3
12	12	12	12	12	12	13	13	13	13	13	13	14	14	14	14	14	14	15	15	15	15	15	16	16	16	16	16	17	17	17	17	18	18	18	18	18	19	19	19	19	20	20	20	21	21	21	21	22	22
4	4	4	4	4	4	4	4	4	4	4	5	5	5	5	5	5	5	5	5	6	6	6	6	6	6	6	6	6	7	7	7	7	7	7	7	8	8	8	8	8	8	9	9	9	9	9	9	10	10
5	5	5	5	5	5	5	5	5	6	6	6	6	6	6	6	6	7	7	7	7	7	7	7	8	8	8	8	8	8	9	9	9	9	9	10	10	10	10	10	10	11	11	11	11	12	12	12	12	12
1	1	1	1	1	1	1	1	1	1	1	1	1	1	1	1	1	1	1	1	1	1	1	1	0	0	0	0	0	0	0	0	0	0	0	0	0	0	0	0	0	1	1	1	1	1	1	1	1	1
2	2	2	2	2	3	3	3	3	3	3	3	3	3	3	3	3	3	3	3	4	4	4	4	4	4	4	4	4	4	4	4	5	5	5	5	5	5	5	5	5	5	5	6	6	6	6	6	6	6
15	15	16	16	16	16	16	16	17	17	17	17	18	18	18	18	19	19	19	19	20	20	20	20	21	21	21	21	22	22	22	23	23	23	23	24	24	24	25	25	25	26	26	26	27	27	28	28	28	29
12	12	12	12	13	13	13	13	14	14	14	14	14	15	15	15	15	16	16	16	17	17	17	17	18	18	18	19	19	19	19	20	20	20	21	21	21	22	22	23	23	23	24	24	25	25	25	26	26	27
28	27	27	27	26	26	25	25	24	24	23	23	22	22	22	21	21	20	20	20	19	19	19	18	18	18	17	17	17	16	16	16	15	15	15	15	14	14	14	14	13	13	13	13	12	12	12	12	12	11
159	151	143	143	137	130	125	119	114	110	106	102	98	95	92	89	87	84	82	80	78	76	75	73	72	71	69	68	67	66	65	65	64	63	63	62	62	61	61	61	60	60	60	60	60	60	60	60	60	60
0	0	0	0	0	0	0	0	0	0	0	0	0	0	0	0	0	0	0	0	0	0	0	0	0	0	0	0	0	0	0	1	1	1	1	1	1	1	1	1	1	1	1	2	2	2	2	2	2	2
3	3	2	2	2	2	2	2	2	2	2	2	1	1	1	1	1	1	1	1	1	1	1	1	1	1	0	0	0	0	0	0	0	0	0	0	0	0	0	0	0	0	0	0	0	0	0	0	0	0
3	3	3	3	3	3	3	3	4	4	4	4	4	4	5	5	5	5	5	5	6	6	6	6	7	7	7	7	8	8	8	8	9	9	9	10	10	10	11	11	11	12	12	13	13	13	14	14	15	15
5933	4785	3941	3941	3303	2808	2417	2102	1846	1634	1456	1306	1179	1069	974	891	819	755	698	648	603	563	526	494	464	437	412	389	369	350	332	316	301	287	274	263	251	241	231	222	214	206	199	192	185	179	173	168	163	158
10	10	11	11	11	11	12	12	13	13	14	14	15	15	16	17	17	18	19	19	20	21	22	22	23	24	25	26	27	28	29	31	32	33	34	36	37	39	41	42	44	46	48	50	52	55	57	60	63	66
8	8	8	8	7	7	7	7	7	7	7	7	7	7	7	6	6	6	6	6	6	6	6	6	6	6	6	5	5	5	5	5	5	5	5	5	5	5	5	5	5	4	4	4	4	4	4	4	4	4
4	4	4	4	5	5	5	5	5	5	5	5	5	5	6	6	6	6	6	6	6	6	6	7	7	7	7	7	7	7	8	8	8	8	8	8	8	9	9	9	9	9	9	10	10	10	10	10	11	11
45	46	46	46	47	48	49	50	51	52	53	54	55	57	58	59	60	62	63	64	66	67	69	71	72	74	76	78	80	82	84	86	88	91	93	96	98	101	104	107	111	114	118	122	126	130	135	139	144	150
16	16	16	16	16	16	17	17	17	17	18	18	18	18	19	19	19	19	20	20	20	20	21	21	21	21	22	22	22	23	23	23	24	24	24	25	25	25	26	26	26	27	27	28	28	28	29	29	30	30
10	11	11	11	11	11	11	11	11	12	12	12	12	12	12	12	13	13	13	13	13	13	14	14	14	14	14	15	15	15	15	15	15	16	16	16	16	16	17	17	17	17	18	18	18	18	19	19	19	19
4	4	4	4	5	5	5	5	5	5	5	5	5	5	5	5	5	6	6	6	6	6	6	6	6	6	7	7	7	7	7	7	7	8	8	8	8	8	8	9	9	9	9	9	9	10	10	10	10	10
3	3	3	3	3	3	3	3	3	3	3	4	4	4	4	4	4	4	4	4	4	4	4	4	4	5	5	5	5	5	5	5	5	5	5	6	6	6	6	6	6	6	6	7	7	7	7	7	7	7
436	408	384	384	362	343	326	310	296	284	273	263	254	245	238	231	225	220	215	211	207	204	201	198	196	194	192	191	190	189	189	188	188	189	189	190	191	192	194	196	198	200	203	205	208	212	215	219	223	228
3	3	3	3	3	3	3	3	3	3	3	3	3	3	3	3	3	2	2	2	2	2	2	2	2	2	2	2	2	2	2	2	2	2	2	2	2	2	2	2	2	2	2	2	2	2	2	2	2	2
96	94	92	92	90	89	87	85	84	82	81	79	78	76	75	74	72	71	70	68	67	66	65	64	63	62	61	60	59	58	57	56	55	54	54	53	52	51	50	50	49	48	47	47	46	45	45	44	44	43
12	12	12	12	12	12	13	13	13	13	13	14	14	14	14	14	15	15	15	15	16	16	16	16	17	17	17	17	18	18	18	18	19	19	19	20	20	20	21	21	21	21	22	22	22	23	23	24	24	24
1400	1224	1080	1080	960	859	774	701	638	583	536	494	457	424	395	369	346	324	305	288	272	258	245	233	222	212	203	194	186	179	172	166	160	154	149	144	140	136	132	128	125	122	119	116	114	111	109	107	105	103
903	1055	1250	1250	1504	1846	2318	2999	4033	5714	8720	14950	31555	109894	3187640	561939	59269	22390	11757	7244	4910	3548	2684	2101	1690	1388	1161	985	847	736	645	570	507	455	410	371	338	308	283	260	241	223	207	193	180	168	158	148	140	132
8	8	8	8	8	8	8	9	9	9	9	9	9	10	10	10	10	10	11	11	11	11	11	12	12	12	12	13	13	13	13	14	14	14	14	15	15	15	16	16	16	17	17	17	18	18	18	19	19	19
7	7	7	7	7	7	7	7	8	8	8	8	8	8	8	9	9	9	9	9	9	10	10	10	10	10	11	11	11	11	11	12	12	12	12	12	13	13	13	13	14	14	14	14	15	15	15	15	16	16
3	3	3	3	3	3	3	3	3	3	4	4	4	4	4	4	4	4	4	4	4	4	5	5	5	5	5	5	5	5	5	5	6	6	6	6	6	6	6	6	6	7	7	7	7	7	7	7	7	8
22	21	20	20	19	19	18	17	16	16	15	14	14	13	13	12	11	11	10	10	9	9	8	8	7	7	7	6	6	5	5	5	4	4	4	3	3	3	3	2	2	2	2	1	1	1	1	1	1	0
12	12	12	12	12	11	11	11	11	11	11	11	10	10	10	10	10	10	10	9	9	9	9	9	9	9	9	8	8	8	8	8	8	8	8	8	7	7	7	7	7	7	7	7	7	7	6	6	6	6
3386	4566	6489	6489	9949	17172	36708	132779	3669047	523146	62994	24290	12863	7961	5411	3916	2965	2322	1867	1534	1282	1087	933	810	709	626	556	498	448	405	367	335	307	282	260	240	222	207	192	179	168	157	148	139	131	123	116	110	104	99
2	2	2	2	2	2	2	2	2	2	2	2	2	2	2	2	2	2	2	2	2	2	1	1	1	1	1	1	1	1	1	1	1	1	1	1	1	1	1	1	1	1	1	1	1	1	1	1	1	1
9	9	9	9	8	8	8	7	7	6	6	6	6	5	5	5	4	4	4	4	3	3	3	3	3	2	2	2	2	2	2	2	1	1	1	1	1	1	1	1	1	1	1	0	0	0	0	0	0	0
18	18	18	18	18	19	19	19	19	20	20	20	20	21	21	21	21	22	22	22	22	23	23	23	24	24	24	25	25	25	25	26	26	26	27	27	28	28	28	29	29	29	30	30	31	31	31	32	32	33
2	2	2	2	2	2	1	1	1	1	1	1	1	1	1	1	1	1	1	1	1	1	1	1	1	1	1	1	1	1	1	1	1	1	1	1	1	1	1	1	1	1	1	1	1	1	1	1	1	1
0	1	1	1	1	1	1	1	1	1	1	1	1	1	1	1	2	2	2	2	2	2	2	2	2	3	3	3	3	3	3	3	4	4	4	4	4	4	5	5	5	5	5	6	6	6	6	7	7	7
7	7	7	7	7	7	7	7	7	7	7	7	6	6	6	6	6	6	6	6	6	6	6	6	6	6	5	5	5	5	5	5	5	5	5	5	5	5	5	5	5	5	5	4	4	4	4	4	4	4
23	23	23	23	23	24	24	24	25	25	25	26	26	26	27	27	27	28	28	28	29	29	29	30	30	31	31	31	32	32	33	33	33	34	34	35	35	36	36	37	37	37	38	38	39	39	40	40	41	42
18	19	19	19	19	19	20	20	20	20	21	21	21	21	22	22	22	22	23	23	23	24	24	24	24	25	25	25	26	26	26	27	27	27	28	28	29	29	29	30	30	31	31	31	32	32	33	33	33	34
1	1	1	1	1	1	0	0	0	0	0	0	0	0	0	0	0	0	0	0	0	0	0	0	0	0	0	0	0	0	0	0	0	0	0	0	0	0	0	0	0	0	0	0	0	0	0	0	0	0
807	748	695	695	648	605	568	534	503	475	450	427	406	387	370	354	339	325	313	301	290	280	271	262	254	247	240	233	227	222	217	212	207	203	199	195	192	189	186	183	180	178	176	174	172	170	169	167	166	165
14	13	13	13	13	12	12	12	12	11	11	11	10	10	10	10	9	9	9	9	8	8	8	8	8	7	7	7	7	7	6	6	6	6	6	5	5	5	5	5	5	5	4	4	4	4	4	4	4	3
7	7	8	8	8	8	8	8	8	8	9	9	9	9	9	9	10	10	10	10	10	11	11	11	11	11	12	12	12	12	13	13	13	13	14	14	14	15	15	15	15	16	16	16	17	17	17	18	18	18
2	2	2	2	2	2	2	1	1	1	1	1	1	1	1	1	1	1	1	1	1	1	1	1	1	1	1	1	1	1	1	0	0	0	0	0	0	0	0	1	1	1	1	1	1	1	1	1	1	1
0	0	0	0	0	0	0	0	0	0	0	0	0	0	0	0	0	0	0	0	0	0	0	0	0	1	1	1	1	1	1	1	1	1	1	1	1	1	2	2	2	2	2	2	2	2	2	3	3	3
3	3	3	3	4	4	4	4	4	4	4	4	4	4	4	5	5	5	5	5	5	5	5	5	6	6	6	6	6	6	6	6	7	7	7	7	7	7	7	8	8	8	8	8	8	8	9	9	9	9
7	7	6	6	6	6	6	5	5	5	5	4	4	4	4	4	3	3	3	3	3	2	2	2	2	2	2	2	1	1	1	1	1	1	1	1	1	0	0	0	0	0	0	0	0	0	0	0	0	0
3	3	3	3	3	3	3	3	3	4	4	4	4	4	4	5	5	5	5	5	6	6	6	6	6	7	7	7	7	8	8	8	8	9	9	9	10	10	10	11	11	11	12	12	12	13	13	14	14	15
16	16	16	16	16	15	15	15	15	15	14	14	14	14	14	13	13	13	13	13	12	12	12	12	12	12	11	11	11	11	11	11	10	10	10	10	10	10	10	9	9	9	9	9	9	9	8	8	8	8
2	2	3	3	3	3	3	3	3	3	3	3	3	3	3	4	4	4	4	4	4	4	4	4	4	4	5	5	5	5	5	5	5	5	5	6	6	6	6	6	6	6	6	7	7	7	7	7	7	7
16	16	16	16	16	17	17	17	17	17	18	18	18	18	19	19	19	19	20	20	20	21	21	21	21	22	22	22	23	23	23	23	24	24	24	25	25	25	26	26	26	27	27	28	28	28	29	29	29	30
275	258	241	241	227	213	201	190	180	171	162	154	147	140	133	127	122	117	112	107	103	99	96	92	89	86	83	80	78	75	73	71	69	67	65	64	62	61	59	58	56	55	54	53	52	51	50	49	49	48
24	24	25	25	25	25	26	26	26	27	27	27	28	28	29	29	29	30	30	30	31	31	32	32	33	33	33	34	34	35	35	36	36	37	37	38	38	39	39	40	40	41	41	42	42	43	44	44	45	45
697	618	553	553	497	450	409	374	343	316	292	271	252	235	220	206	194	183	173	164	155	147	140	134	128	122	117	112	108	104	100	96	93	90	87	84	82	79	77	75	73	71	69	68	66	65	63	62	61	60
6	6	6	6	6	6	6	6	6	5	5	5	5	5	5	5	5	5	5	5	5	4	4	4	4	4	4	4	4	4	4	4	4	4	4	4	3	3	3	3	3	3	3	3	3	3	3	3	3	3
22	23	23	23	23	24	24	24	25	25	25	26	26	26	27	27	28	28	28	29	29	30	30	30	31	31	32	32	33	33	34	34	35	35	36	36	37	37	38	39	39	40	40	41	42	42	43	44	44	45
11	11	11	11	11	11	11	10	10	10	10	10	10	9	9	9	9	9	9	9	9	8	8	8	8	8	8	8	8	7	7	7	7	7	7	7	7	7	6	6	6	6	6	6	6	6	6	6	5	5
20	20	20	20	21	21	21	22	22	22	22	23	23	23	24	24	24	24	25	25	25	26	26	26	27	27	27	28	28	29	29	29	30	30	31	31	31	32	32	33	33	34	34	34	35	35	36	36	37	37
1	1	1	1	1	1	1	1	1	1	1	1	2	2	2	2	2	2	2	2	2	2	2	2	2	2	2	3	3	3	3	3	3	3	3	3	3	3	3	3	4	4	4	4	4	4	4	4	4	4
0	1	1	1	1	1	1	1	1	1	1	1	1	1	1	1	1	1	1	1	1	1	1	1	1	1	1	1	1	1	1	1	1	2	2	2	2	2	2	2	2	2	2	2	2	2	2	2	2	2
664	584	518	518	462	415	375	340	310	284	261	241	223	206	192	179	168	157	148	139	131	124	117	111	105	100	95	91	87	83	80	76	73	70	68	65	63	61	59	57	55	53	52	50	49	47	46	45	44	43
2	2	2	2	2	2	3	3	3	3	3	3	3	3	4	4	4	4	4	4	4	5	5	5	5	5	5	6	6	6	6	6	7	7	7	7	7	8	8	8	8	9	9	9	9	10	10	10	10	11
10	10	9	9	9	9	8	8	8	8	7	7	7	7	6	6	6	6	5	5	5	5	5	4	4	4	4	4	4	3	3	3	3	3	3	3	2	2	2	2	2	2	2	2	2	1	1	1	1	1
5	5	5	5	4	4	4	4	4	4	4	3	3	3	3	3	3	3	2	2	2	2	2	2	2	2	2	2	1	1	1	1	1	1	1	1	1	1	1	1	1	1	1	1	1	1	0	0	0	0
3	3	3	3	3	3	3	3	3	3	3	3	3	3	3	3	3	3	3	3	3	3	3	3	3	4	4	4	4	4	4	4	4	4	4	4	5	5	5	5	5	5	5	5	6	6	6	6	6	6
51	52	53	53	54	55	56	57	58	59	60	61	62	64	65	66	68	69	70	72	73	75	77	78	80	82	84	86	88	90	92	94	96	99	101	104	106	109	112	115	118	121	125	128	132	136	140	144	148	153
1	1	1	1	1	1	1	1	1	2	2	2	2	2	2	2	2	2	2	3	3	3	3	3	3	3	3	4	4	4	4	4	4	4	5	5	5	5	5	5	6	6	6	6	6	6	7	7	7	7
1	1	1	1	1	1	1	1	1	1	1	1	1	1	1	1	2	2	2	2	2	2	2	2	2	2	2	2	2	2	2	2	2	2	3	3	3	3	3	3	3	3	3	3	3	3	3	3	4	4
9	9	10	10	10	10	10	10	10	11	11	11	11	11	12	12	12	12	12	12	13	13	13	13	14	14	14	14	14	15	15	15	15	16	16	16	16	17	17	17	17	18	18	18	18	19	19	19	20	20
1	1	1	1	1	1	1	1	1	1	1	1	1	1	1	1	2	2	2	2	2	2	2	2	2	2	2	2	2	2	2	2	2	2	2	3	3	3	3	3	3	3	3	3	3	3	3	3	3	4
1	1	1	1	1	1	1	1	1	1	1	1	1	1	1	1	1	1	1	1	1	1	1	1	1	1	1	2	2	2	2	2	2	2	2	2	2	2	2	2	2	2	2	2	3	3	3	3	3	3
12	12	12	12	11	11	11	11	10	10	10	10	9	9	9	9	8	8	8	8	8	7	7	7	7	7	6	6	6	6	6	5	5	5	5	5	5	5	4	4	4	4	4	4	4	3	3	3	3	3
5	5	5	5	5	5	5	6	6	6	6	6	6	7	7	7	7	7	8	8	8	8	9	9	9	9	9	10	10	10	10	11	11	11	12	12	12	12	13	13	13	14	14	14	15	15	15	16	16	16
3	3	3	3	3	3	3	3	3	3	3	3	3	3	3	3	4	4	4	4	4	4	4	4	4	4	4	4	4	5	5	5	5	5	5	5	5	5	5	6	6	6	6	6	6	6	6	6	7	7
941	859	787	787	725	670	622	580	542	508	478	451	427	405	385	367	350	335	321	308	297	286	276	267	259	252	245	238	232	227	221	217	212	208	205	201	198	195	193	191	188	187	185	183	182	181	180	179	178	178
12	12	11	11	11	11	10	10	10	9	9	9	8	8	8	8	7	7	7	7	6	6	6	6	5	5	5	5	5	4	4	4	4	4	3	3	3	3	3	3	3	2	2	2	2	2	2	2	1	1
12	12	11	11	11	11	11	10	10	10	10	9	9	9	9	9	8	8	8	8	8	7	7	7	7	7	7	6	6	6	6	6	6	5	5	5	5	5	5	5	4	4	4	4	4	4	4	4	4	3
22	23	23	23	23	24	24	24	24	25	25	25	26	26	26	27	27	27	28	28	28	29	29	30	30	30	31	31	32	32	32	33	33	34	34	34	35	35	36	36	37	37	38	38	39	39	40	40	41	41
39	38	38	38	38	38	38	38	38	38	38	38	38	38	38	38	38	38	38	38	39	39	39	40	40	40	41	41	42	42	43	43	44	45	45	46	47	48	49	50	51	52	53	54	56	57	58	60	62	63
21	21	21	21	21	22	22	22	23	23	23	24	24	24	25	25	25	26	26	26	27	27	27	28	28	28	29	29	30	30	31	31	31	32	32	33	33	34	34	35	35	36	36	37	37	38	38	39	40	40
0	0	0	0	0	0	0	0	0	0	0	0	0	0	0	0	0	0	0	0	0	0	0	0	0	0	0	0	0	0	0	0	0	0	0	0	0	0	0	0	0	0	0	0	0	1	1	1	1	1
12	12	12	12	13	13	13	13	14	14	14	14	15	15	15	15	16	16	16	17	17	17	18	18	18	19	19	19	20	20	20	21	21	22	22	22	23	23	24	24	25	25	26	26	27	27	28	28	29	29
7	7	8	8	8	8	8	8	8	8	9	9	9	9	9	9	10	10	10	10	10	10	11	11	11	11	11	12	12	12	12	12	13	13	13	13	14	14	14	14	15	15	15	15	16	16	16	16	17	17
1	1	1	1	1	1	1	1	1	1	1	1	1	1	1	1	1	1	1	1	1	1	1	1	1	1	1	1	1	1	1	1	1	1	1	1	1	1	1	1	0	0	0	0	0	0	0	0	0	0
0	0	0	0	0	0	0	0	0	0	0	0	0	0	0	0	0	0	0	0	0	0	0	0	0	0	0	0	0	0	0	0	1	1	1	1	1	1	1	1	1	1	1	1	1	1	2	2	2	2
0	0	0	0	0	0	0	0	0	0	0	0	0	0	0	0	0	0	0	0	0	0	0	0	0	0	0	0	0	0	1	1	1	1	1	1	1	1	1	1	1	1	1	1	1	2	2	2	2	2
20	20	20	20	20	21	21	21	22	22	22	22	23	23	23	24	24	24	24	25	25	25	26	26	26	27	27	28	28	28	29	29	29	30	30	31	31	31	32	32	33	33	34	34	35	35	36	36	37	37
738	670	612	612	562	519	482	449	421	395	373	353	335	319	305	293	281	271	262	253	246	239	234	228	223	219	216	212	210	207	205	204	202	202	201	201	201	201	202	202	204	205	207	209	211	214	217	220	224	228
0	0	0	0	0	0	0	0	0	0	0	0	0	0	0	0	0	0	0	0	0	0	0	0	0	0	0	0	0	0	0	0	0	0	0	0	0	0	0	0	0	0	0	0	0	0	1	1	1	1
1	1	1	1	1	1	1	1	1	1	1	1	1	1	1	1	1	1	1	1	1	1	1	1	1	1	1	1	1	1	1	1	1	1	1	1	1	0	0	0	0	0	0	0	0	0	0	0	0	0
56	57	58	58	59	60	61	63	64	65	66	68	69	71	72	74	75	77	79	81	82	84	86	88	90	93	95	97	100	102	105	108	110	113	117	120	123	127	130	134	138	142	147	151	156	161	167	172	178	184
379	345	315	315	289	267	247	229	213	199	186	174	164	154	146	138	131	124	118	112	107	102	98	94	90	86	83	80	77	74	72	69	67	65	63	61	60	58	56	55	54	52	51	50	49	48	47	46	45	44
5	5	5	5	5	5	5	5	6	6	6	6	6	6	6	6	6	7	7	7	7	7	7	7	8	8	8	8	8	8	9	9	9	9	9	9	10	10	10	10	10	10	11	11	11	11	11	12	12	12
40	40	41	41	41	42	42	43	43	44	45	45	46	46	47	48	48	49	50	50	51	52	53	53	54	55	56	56	57	58	59	60	61	61	62	63	64	65	66	67	68	69	70	71	72	74	75	76	77	78
12	12	12	12	12	13	13	13	13	13	13	14	14	14	14	14	14	15	15	15	15	15	16	16	16	16	16	17	17	17	17	18	18	18	18	18	19	19	19	19	20	20	20	20	21	21	21	22	22	22
6	6	6	6	6	6	7	7	7	7	7	7	7	7	8	8	8	8	8	8	9	9	9	9	9	9	10	10	10	10	10	10	11	11	11	11	11	12	12	12	12	12	13	13	13	13	14	14	14	14
4	4	3	3	3	3	3	3	3	3	2	2	2	2	2	2	2	2	2	1	1	1	1	1	1	1	1	1	1	1	1	0	0	0	0	0	0	0	0	0	0	0	0	0	0	0	0	0	0	0
6	6	6	6	6	6	6	6	7	7	7	7	7	7	7	8	8	8	8	8	8	8	9	9	9	9	9	10	10	10	10	10	11	11	11	11	12	12	12	13	13	13	13	14	14	14	15	15	16	16
812	728	658	658	598	546	500	461	427	396	369	345	324	304	287	271	257	244	232	222	212	203	195	187	180	174	168	163	158	153	149	145	141	138	134	132	129	126	124	122	120	118	116	115	113	112	111	110	109	108
30	30	29	29	29	28	28	27	27	26	26	26	25	25	24	24	24	23	23	23	22	22	22	21	21	21	21	20	20	20	20	19	19	19	19	18	18	18	18	18	18	17	17	17	17	17	16	16	16	16
399	355	318	318	287	259	236	215	197	181	167	154	143	132	123	115	107	100	94	88	83	78	73	69	65	62	58	55	52	50	47	45	42	40	38	36	35	33	31	30	28	27	26	24	23	22	21	20	19	18
2	3	3	3	3	3	3	3	3	3	3	3	3	3	3	3	3	3	4	4	4	4	4	4	4	4	4	4	4	4	5	5	5	5	5	5	5	5	5	5	6	6	6	6	6	6	6	6	7	7
5	5	5	5	5	5	5	5	6	6	6	6	6	6	6	7	7	7	7	7	8	8	8	8	8	8	9	9	9	9	10	10	10	10	10	11	11	11	11	12	12	12	13	13	13	13	14	14	14	15
554	494	443	443	400	363	331	303	278	257	238	221	206	193	180	169	160	151	142	135	128	122	116	111	106	101	97	93	90	87	83	81	78	75	73	71	69	67	65	64	62	61	59	58	57	56	55	54	53	52
6	6	6	6	6	6	6	6	6	6	6	6	6	6	6	5	5	5	5	5	5	5	5	5	5	5	5	5	5	5	5	4	4	4	4	4	4	4	4	4	4	4	4	4	4	4	4	4	4	4
737	667	606	606	555	510	471	437	407	380	356	335	317	300	285	271	259	248	237	228	220	212	205	199	193	188	183	179	175	172	168	166	163	161	159	157	155	154	153	152	151	151	150	150	150	150	151	151	152	153
126	131	137	137	144	150	158	165	173	182	192	202	213	225	238	252	268	285	303	324	346	371	398	429	463	501	544	594	650	714	788	875	976	1097	1241	1415	1629	1896	2233	2670	3248	4037	5155	6809	9414	13866	22453	42587	111670	995162
5	5	5	5	4	4	4	4	3	3	3	3	3	3	2	2	2	2	2	2	2	1	1	1	1	1	1	1	1	1	0	0	0	0	0	0	0	0	0	0	0	0	0	0	0	0	0	0	0	0
6	6	7	7	7	7	7	7	7	7	7	7	7	7	7	7	8	8	8	8	8	8	8	8	8	8	9	9	9	9	9	9	9	9	9	9	10	10	10	10	10	10	10	10	11	11	11	11	11	11
35	35	36	36	37	37	38	39	40	41	41	42	43	44	45	46	47	48	49	50	51	52	53	54	55	56	57	59	60	61	62	64	65	67	68	70	71	73	75	77	78	80	82	84	86	88	91	93	95	98
1	1	1	1	1	1	0	0	0	0	0	0	0	0	0	0	0	0	0	0	0	0	0	0	0	0	0	0	0	0	0	0	0	0	0	0	0	0	0	0	0	0	0	0	0	0	0	0	0	0
2	2	2	2	2	2	2	2	2	3	3	3	3	3	3	3	3	3	4	4	4	4	4	4	4	4	4	5	5	5	5	5	5	6	6	6	6	6	6	6	7	7	7	7	7	8	8	8	8	8
659	615	575	575	539	507	477	451	426	404	384	365	348	332	317	304	291	280	269	259	249	241	233	225	218	211	205	199	194	188	184	179	175	171	167	163	160	157	154	151	149	146	144	142	140	138	136	134	133	131
16	16	16	16	16	16	16	16	17	17	17	17	17	17	17	17	17	18	18	18	18	18	19	19	19	19	20	20	20	21	21	21	22	22	23	23	24	24	24	25	25	26	27	27	28	28	29	30	30	31
28	28	28	28	29	29	29	30	30	30	31	31	32	32	32	33	33	34	34	34	35	35	36	36	37	37	38	38	39	39	40	40	41	41	42	42	43	43	44	45	45	46	46	47	48	48	49	50	50	51
16	16	16	16	16	17	17	17	18	18	18	18	19	19	19	20	20	20	21	21	21	22	22	22	23	23	24	24	24	25	25	26	26	26	27	27	28	28	29	29	30	30	30	31	31	32	33	33	34	34
4	4	4	4	5	5	5	5	5	5	5	5	5	5	5	6	6	6	6	6	6	6	6	7	7	7	7	7	7	7	7	8	8	8	8	8	8	8	9	9	9	9	9	9	9	10	10	10	10	10
362	323	290	290	261	237	215	196	180	165	152	140	130	120	112	104	97	91	85	79	75	70	66	62	58	55	52	49	46	44	42	39	37	35	34	32	30	29	27	26	25	23	22	21	20	19	18	18	17	16
6	6	5	5	5	5	5	4	4	4	4	4	3	3	3	3	3	3	3	2	2	2	2	2	2	2	2	2	2	2	2	2	2	2	2	2	2	2	2	2	2	2	2	3	3	3	3	3	3	3
15	16	16	16	16	16	16	17	17	17	17	18	18	18	18	18	19	19	19	19	20	20	20	20	21	21	21	21	22	22	22	22	23	23	23	24	24	24	24	25	25	25	26	26	26	27	27	27	28	28
49	50	51	51	51	52	53	54	54	55	56	57	57	58	59	60	60	61	62	63	64	65	66	67	67	68	69	70	71	72	73	74	75	77	78	79	80	81	82	83	85	86	87	89	90	91	93	94	95	97
2	2	2	2	2	3	3	3	3	3	3	3	3	4	4	4	4	4	4	5	5	5	5	5	5	6	6	6	6	6	7	7	7	7	8	8	8	8	9	9	9	9	10	10	10	10	11	11	11	12
51	52	53	53	54	55	56	58	59	60	61	62	64	65	66	68	69	71	72	74	75	77	79	81	83	84	87	89	91	93	96	98	101	103	106	109	112	116	119	123	126	130	134	139	144	148	154	159	165	171
14	15	15	15	15	15	16	16	16	16	17	17	17	17	18	18	18	19	19	19	20	20	20	20	21	21	21	22	22	23	23	23	24	24	24	25	25	26	26	26	27	27	28	28	29	29	30	30	31	31
1	1	1	1	1	1	1	1	1	1	1	1	1	1	1	1	1	1	1	1	1	1	1	1	1	2	2	2	2	2	2	2	2	2	2	2	2	2	2	2	2	2	2	2	3	3	3	3	3	3
33	33	33	33	33	32	32	32	32	32	32	31	31	31	31	31	31	31	31	32	32	32	32	32	32	33	33	33	34	34	34	35	35	36	37	37	38	38	39	40	41	42	43	44	45	46	47	49	50	52
12	12	12	12	12	12	12	11	11	11	11	11	11	11	10	10	10	10	10	10	10	10	9	9	9	9	9	9	9	9	9	8	8	8	8	8	8	8	8	8	8	7	7	7	7	7	7	7	7	7
21	21	21	21	22	22	22	22	23	23	23	23	24	24	24	25	25	25	26	26	26	27	27	27	28	28	28	29	29	29	30	30	31	31	31	32	32	32	33	33	34	34	35	35	36	36	36	37	37	38
42	43	43	43	44	44	45	46	46	47	47	48	49	49	50	51	51	52	53	53	54	55	56	56	57	58	59	60	60	61	62	63	64	65	66	67	68	69	69	70	71	73	74	75	76	77	78	79	80	81
4	4	4	4	4	5	5	5	5	5	6	6	6	6	6	7	7	7	7	7	8	8	8	8	9	9	9	9	10	10	10	11	11	11	12	12	12	13	13	13	14	14	14	15	15	16	16	16	17	17
226	219	212	212	205	199	193	188	182	178	173	169	165	161	157	154	151	148	145	142	140	138	135	133	131	129	128	126	125	123	122	121	119	118	117	116	116	115	114	113	113	112	112	111	111	111	111	110	110	110
7	7	7	7	7	7	7	7	7	7	8	8	8	8	8	8	8	8	8	8	8	8	8	9	9	9	9	9	9	9	9	9	10	10	10	10	10	10	10	11	11	11	11	11	11	12	12	12	12	12
21	21	21	21	22	22	23	23	23	24	24	25	25	25	26	26	27	27	28	28	29	30	30	31	31	32	33	33	34	35	35	36	37	38	38	39	40	41	42	43	44	45	46	47	48	49	50	52	53	54
85	89	94	94	100	105	112	118	126	134	142	152	162	174	186	200	216	233	253	275	300	328	360	397	440	491	550	620	704	806	932	1090	1290	1551	1899	2378	3063	4091	5739	8627	14420	28971	87643	2278606	1781170	82132	27933	14055	8457	5646
128	132	135	135	139	143	147	151	155	160	165	170	175	181	186	192	199	206	213	220	228	237	246	255	265	276	287	299	312	326	341	357	375	394	414	436	460	486	514	545	579	617	659	705	757	815	881	955	1039	1136
2	2	2	2	2	2	2	2	2	2	2	2	2	2	2	2	2	2	1	1	1	1	1	1	1	1	1	1	1	1	1	1	1	1	1	1	1	1	1	1	1	1	1	1	1	1	1	1	1	1
2	2	2	2	2	2	2	3	3	3	3	3	3	3	3	3	3	3	4	4	4	4	4	4	4	4	4	5	5	5	5	5	5	5	5	6	6	6	6	6	6	7	7	7	7	7	7	7	8	8
511	464	424	424	389	359	332	309	289	270	254	240	227	215	205	195	187	179	172	165	159	154	149	145	141	137	133	130	128	125	123	120	119	117	115	114	113	112	111	110	109	109	108	108	108	108	108	108	108	109
81	80	78	78	77	75	74	72	71	70	69	67	66	65	64	63	62	61	60	59	58	57	56	55	55	54	53	52	52	51	50	49	49	48	47	47	46	46	45	45	44	44	43	43	42	42	41	41	40	40
5	5	6	6	6	6	6	6	6	7	7	7	7	7	8	8	8	8	8	9	9	9	9	9	10	10	10	10	11	11	11	11	12	12	12	12	13	13	13	14	14	14	15	15	15	16	16	16	17	17
57	58	59	59	60	61	62	63	64	65	66	67	69	70	71	72	74	75	76	78	79	81	82	84	85	87	89	90	92	94	96	97	99	101	103	106	108	110	112	115	117	120	122	125	128	131	133	137	140	143
13	13	13	13	13	12	12	12	12	12	11	11	11	11	11	11	11	10	10	10	10	10	10	10	10	10	10	10	10	10	10	10	10	9	9	9	9	10	10	10	10	10	10	10	10	10	10	10	10	10
16	16	17	17	17	17	17	18	18	18	18	19	19	19	20	20	20	20	21	21	21	22	22	22	23	23	23	24	24	24	25	25	25	26	26	26	27	27	28	28	28	29	29	30	30	30	31	31	32	32
37	37	36	36	35	35	34	34	33	33	32	32	31	31	30	30	29	29	28	28	27	27	27	26	26	25	25	25	24	24	24	23	23	22	22	22	21	21	21	21	20	20	20	19	19	19	18	18	18	18
3	3	3	3	3	3	3	4	4	4	4	4	4	4	4	4	4	4	4	4	4	4	4	4	4	4	4	4	5	5	5	5	5	5	5	5	5	5	5	5	5	6	6	6	6	6	6	6	6	6
4	4	4	4	4	4	5	5	5	5	5	5	6	6	6	6	6	6	7	7	7	7	7	8	8	8	8	9	9	9	9	10	10	10	10	11	11	11	11	12	12	12	13	13	13	14	14	14	15	15
1	1	1	1	1	1	1	1	1	1	1	1	1	1	1	1	1	1	1	1	1	1	1	1	1	1	1	1	1	1	1	1	1	2	2	2	2	2	2	2	2	2	2	2	2	2	2	2	2	2
12	12	13	13	13	13	13	13	14	14	14	14	14	15	15	15	15	16	16	16	16	17	17	17	18	18	18	18	19	19	19	20	20	20	21	21	21	21	22	22	23	23	23	24	24	24	25	25	26	26
0	0	0	0	0	0	0	0	0	0	0	0	0	0	0	0	0	0	0	0	0	1	1	1	1	1	1	1	1	1	1	1	1	1	1	1	1	1	1	1	1	1	1	1	1	1	1	1	2	2
11	11	11	11	11	12	12	12	12	12	12	13	13	13	13	13	13	14	14	14	14	14	14	15	15	15	15	15	16	16	16	16	16	17	17	17	17	17	18	18	18	18	19	19	19	19	20	20	20	20
3	3	3	3	3	3	4	4	4	4	4	4	4	4	4	4	4	4	4	4	5	5	5	5	5	5	5	5	5	5	5	5	6	6	6	6	6	6	6	6	6	6	6	7	7	7	7	7	7	7
3	3	3	3	3	3	3	3	2	2	2	2	2	2	2	2	2	2	2	2	2	2	2	2	2	2	2	2	2	2	2	2	2	2	2	2	2	2	2	2	2	2	2	2	2	2	2	2	3	3
58	60	61	61	62	63	64	65	67	68	69	71	72	74	75	77	78	80	82	83	85	87	89	91	93	95	97	99	102	104	107	109	112	115	118	121	124	127	131	134	138	142	146	150	155	159	164	169	175	180
716	630	560	560	500	450	407	370	338	310	286	264	245	228	213	199	187	176	165	156	148	140	133	127	121	115	110	105	101	97	93	90	86	83	80	78	75	73	71	69	67	65	63	62	60	59	57	56	55	54
22	22	23	23	23	23	24	24	24	25	25	26	26	26	27	27	28	28	29	29	29	30	30	31	31	32	33	33	34	34	35	35	36	37	37	38	39	39	40	41	42	42	43	44	45	46	47	47	48	49
12	12	12	12	12	13	13	13	13	13	13	14	14	14	14	14	15	15	15	15	15	16	16	16	16	17	17	17	17	18	18	18	18	19	19	19	19	20	20	20	21	21	21	22	22	22	23	23	23	24
762	704	655	655	613	577	546	519	497	477	460	446	433	423	415	408	403	399	396	394	394	395	397	400	405	410	416	424	433	443	455	468	482	499	517	537	559	584	612	642	677	715	758	807	862	924	995	1077	1172	1283
2112	1551	1186	1186	936	756	624	523	444	381	331	290	255	227	202	182	164	148	135	123	112	103	95	87	81	75	69	64	60	56	52	48	45	42	40	37	35	33	31	29	27	25	24	22	21	20	19	18	16	15
37	38	39	39	40	40	41	42	43	44	45	46	47	48	49	50	51	52	53	54	56	57	58	59	61	62	64	65	67	68	70	72	74	76	78	80	82	84	86	89	91	94	97	100	103	106	109	113	116	120
11	12	12	12	12	12	12	12	13	13	13	13	13	13	14	14	14	14	14	15	15	15	15	15	16	16	16	16	17	17	17	17	18	18	18	18	19	19	19	19	20	20	20	21	21	21	22	22	22	23
0	0	0	0	0	0	0	0	0	0	0	0	0	0	0	0	0	0	0	0	0	0	0	0	0	1	1	1	1	1	1	1	1	1	1	1	1	1	2	2	2	2	2	2	2	2	2	2	3	3
10	10	10	10	9	9	9	8	8	8	8	8	7	7	7	7	6	6	6	6	6	5	5	5	5	5	5	4	4	4	4	4	4	3	3	3	3	3	3	3	3	2	2	2	2	2	2	2	2	2
21	20	20	20	20	19	19	19	18	18	18	18	17	17	17	16	16	16	16	15	15	15	15	15	14	14	14	14	13	13	13	13	13	12	12	12	12	12	11	11	11	11	11	11	10	10	10	10	10	10
1	1	1	1	1	1	1	1	1	1	1	1	1	1	2	2	2	2	2	2	2	2	2	2	2	2	2	2	2	3	3	3	3	3	3	3	3	3	3	3	3	4	4	4	4	4	4	4	4	4
3	3	3	3	3	3	3	3	3	3	3	3	3	4	4	4	4	4	4	4	4	4	4	4	4	5	5	5	5	5	5	5	5	5	5	6	6	6	6	6	6	6	6	7	7	7	7	7	7	7
7	7	7	7	7	7	7	6	6	6	6	6	6	6	6	6	6	6	6	5	5	5	5	5	5	5	5	5	5	5	5	5	5	5	4	4	4	4	4	4	4	4	4	4	4	4	4	4	4	4
1	1	1	1	1	1	1	1	1	1	1	1	1	1	1	1	1	2	2	2	2	2	2	2	2	2	2	2	2	3	3	3	3	3	3	3	3	3	3	4	4	4	4	4	4	4	4	4	5	5
1	1	1	1	1	1	1	1	1	1	1	2	2	2	2	2	2	2	2	2	2	2	2	2	2	2	2	3	3	3	3	3	3	3	3	3	3	3	3	4	4	4	4	4	4	4	4	4	5	5
1	1	1	1	1	1	1	1	1	1	1	1	1	1	2	2	2	2	2	2	2	2	2	2	2	2	2	2	2	2	3	3	3	3	3	3	3	3	3	3	3	4	4	4	4	4	4	4	4	4
736	685	639	639	598	561	528	498	470	445	423	402	383	365	349	334	321	308	296	285	275	266	257	249	242	234	228	222	216	211	206	201	196	192	188	185	181	178	175	173	170	168	166	164	162	160	158	157	156	154
10	9	9	9	8	8	8	7	7	6	6	6	5	5	5	5	4	4	4	4	3	3	3	3	2	2	2	2	2	2	1	1	1	1	1	1	1	1	1	0	0	0	0	0	0	0	0	0	0	0
431464	106748	48270	48270	27504	17765	12421	9173	7052	5590	4541	3762	3168	2704	2335	2038	1793	1591	1421	1277	1154	1048	956	876	805	743	688	639	595	555	520	487	458	431	407	385	364	346	328	312	298	284	271	260	248	238	229	220	211	203
414	392	372	372	354	337	321	307	293	281	270	259	249	239	231	223	215	208	201	195	189	183	178	173	169	164	160	156	153	149	146	143	140	137	135	132	130	128	126	124	122	120	119	117	116	114	113	112	111	110
19	19	18	18	18	17	17	16	16	15	15	15	14	14	13	13	13	12	12	12	11	11	11	10	10	10	9	9	9	9	8	8	8	8	7	7	7	7	6	6	6	6	6	5	5	5	5	5	5	4
130	128	126	126	124	122	120	118	117	115	114	113	111	110	109	108	107	106	105	104	104	103	102	102	101	101	101	100	100	100	99	99	99	99	99	99	99	99	99	99	99	100	100	100	100	101	101	102	102	103
31	32	32	32	33	33	34	34	35	35	36	36	37	37	38	38	39	39	40	40	41	42	42	43	43	44	45	45	46	47	47	48	49	50	50	51	52	53	53	54	55	56	57	58	59	60	61	62	63	64
0	0	0	0	0	0	0	0	0	0	1	1	1	1	1	1	1	1	1	1	1	1	1	1	1	1	1	1	1	1	1	1	1	1	1	1	1	1	1	1	1	1	1	1	1	1	1	1	1	1
0	0	0	0	0	0	0	0	0	0	0	0	0	0	0	0	0	0	0	0	0	0	0	0	0	1	1	1	1	1	1	1	1	1	1	1	1	1	1	1	1	1	1	2	2	2	2	2	2	2
3	3	3	3	3	3	3	3	3	3	3	3	3	4	4	4	4	4	4	4	4	4	4	4	5	5	5	5	5	5	5	5	5	6	6	6	6	6	6	6	6	7	7	7	7	7	7	7	8	8
1	1	1	1	1	1	1	1	1	1	1	1	1	1	1	1	1	1	1	2	2	2	2	2	2	2	2	2	2	3	3	3	3	3	3	3	3	4	4	4	4	4	4	5	5	5	5	5	6	6
401	404	407	407	411	416	421	427	434	442	451	460	471	483	495	509	524	541	558	578	599	623	648	676	706	740	777	817	862	912	968	1029	1099	1177	1265	1366	1482	1615	1769	1951	2166	2423	2733	3115	3592	4198	4989	6046	7508	9617
0	0	0	0	0	0	0	0	0	0	0	0	0	0	0	0	0	0	0	0	0	0	0	0	0	0	0	0	0	0	0	0	0	0	0	0	0	0	0	0	0	0	0	0	0	0	0	0	0	0
8	8	8	8	8	8	8	9	9	9	9	9	9	10	10	10	10	10	11	11	11	11	11	12	12	12	12	13	13	13	13	14	14	14	14	15	15	15	15	16	16	16	17	17	17	18	18	18	19	19
18	19	19	19	19	19	20	20	20	20	21	21	21	21	22	22	22	23	23	23	23	24	24	24	25	25	25	26	26	26	27	27	27	28	28	28	29	29	30	30	30	31	31	32	32	33	33	34	34	34
32	32	32	32	32	32	32	32	32	33	33	33	33	33	34	34	34	35	35	35	36	36	37	37	38	38	39	40	40	41	42	43	43	44	45	46	48	49	50	51	53	54	56	58	60	62	64	66	68	71
0	0	0	0	0	0	0	0	0	0	0	0	0	0	0	0	0	0	0	0	0	0	1	1	1	1	1	1	1	1	1	1	1	1	1	1	1	1	1	1	1	1	1	1	1	1	1	1	1	1
38	38	37	37	37	36	35	35	34	34	33	32	32	31	31	30	30	29	29	28	28	28	27	27	26	26	25	25	25	24	24	23	23	23	22	22	22	21	21	21	20	20	20	19	19	19	18	18	18	18
15	15	15	15	16	16	16	16	16	17	17	17	17	17	18	18	18	18	19	19	19	19	19	20	20	20	20	21	21	21	22	22	22	22	23	23	23	24	24	24	24	25	25	25	26	26	26	27	27	27
3	3	3	3	4	4	4	4	4	4	4	4	5	5	5	5	5	5	5	6	6	6	6	6	6	7	7	7	7	7	8	8	8	8	9	9	9	9	9	10	10	10	10	11	11	11	12	12	12	12
7	7	7	7	6	6	6	6	5	5	5	5	4	4	4	4	3	3	3	3	3	2	2	2	2	2	2	2	1	1	1	1	1	1	1	1	1	0	0	0	0	0	0	0	0	0	0	0	0	0
22	22	23	23	23	23	24	24	24	24	25	25	25	26	26	26	27	27	27	28	28	28	29	29	29	30	30	31	31	31	32	32	32	33	33	34	34	35	35	35	36	36	37	37	38	38	39	39	40	40
18	18	19	19	19	19	20	20	20	20	21	21	22	22	22	23	23	24	24	25	25	26	26	27	27	28	29	29	30	31	32	33	33	34	35	36	37	38	39	41	42	43	45	46	48	49	51	53	54	56
4	4	4	4	4	4	4	4	4	5	5	5	5	5	5	5	5	5	5	6	6	6	6	6	6	6	6	7	7	7	7	7	7	7	7	8	8	8	8	8	8	9	9	9	9	9	9	10	10	10
8	8	8	8	8	9	9	9	9	9	9	9	10	10	10	10	10	10	10	11	11	11	11	11	11	12	12	12	12	12	12	13	13	13	13	13	14	14	14	14	14	15	15	15	15	15	16	16	16	16
24	25	25	25	25	26	26	26	27	27	27	28	28	28	29	29	30	30	30	31	31	32	32	32	33	33	34	34	35	35	36	36	36	37	37	38	39	39	40	40	41	41	42	42	43	44	44	45	45	46
3	3	3	3	3	3	3	3	3	4	4	4	4	4	4	4	4	5	5	5	5	5	5	5	5	6	6	6	6	6	6	6	7	7	7	7	7	7	8	8	8	8	8	8	9	9	9	9	9	10
0	0	0	0	0	0	0	0	0	0	0	0	0	0	0	1	1	1	1	1	1	1	1	1	1	1	1	1	1	1	1	1	1	1	1	1	1	1	1	1	1	2	2	2	2	2	2	2	2	2
3	3	3	3	3	3	3	3	3	3	3	3	3	3	2	2	2	2	2	2	2	2	2	2	2	2	2	2	2	2	2	2	2	2	2	1	1	1	1	1	1	1	1	1	1	1	1	1	1	1
2	2	2	2	2	2	2	2	1	1	1	1	1	1	1	1	1	1	1	1	1	1	1	1	1	1	1	1	1	1	1	1	1	1	1	1	0	0	0	0	0	0	0	0	0	0	0	0	0	0
0	0	0	0	0	0	0	0	0	0	0	0	0	0	0	0	0	0	0	0	0	0	0	0	0	0	0	0	0	0	0	0	0	0	0	0	0	0	1	1	1	1	1	1	1	1	1	1	1	1
727	676	631	631	591	555	522	492	465	441	419	398	379	362	347	332	318	306	295	284	274	265	256	248	241	234	227	221	216	210	205	201	197	193	189	185	182	179	176	173	171	169	166	164	163	161	159	158	157	156
25	26	26	26	27	27	28	28	29	29	30	30	31	31	32	32	33	33	34	35	35	36	37	37	38	39	39	40	41	42	42	43	44	45	46	47	47	48	49	50	51	52	53	55	56	57	58	59	60	62
9	9	9	9	9	9	9	9	10	10	10	10	10	10	10	11	11	11	11	11	11	12	12	12	12	12	12	13	13	13	13	13	13	14	14	14	14	14	15	15	15	15	15	16	16	16	16	16	17	17
6	6	6	6	6	7	7	7	7	7	8	8	8	8	9	9	9	9	10	10	10	10	11	11	11	12	12	12	13	13	13	14	14	14	15	15	16	16	17	17	17	18	18	19	20	20	21	21	22	22
10	10	10	10	10	10	10	10	10	11	11	11	11	11	11	11	12	12	12	12	12	12	12	13	13	13	13	13	13	14	14	14	14	14	14	15	15	15	15	15	16	16	16	16	16	17	17	17	17	18
8	9	9	9	9	9	9	9	10	10	10	10	10	11	11	11	11	12	12	12	12	13	13	13	13	14	14	14	14	15	15	15	16	16	16	17	17	17	18	18	18	19	19	19	20	20	21	21	21	22
2	2	1	1	1	1	1	1	1	1	1	1	1	0	0	0	0	0	0	0	0	0	0	0	0	0	0	0	0	0	0	0	0	0	0	0	0	0	0	0	0	0	0	0	0	0	0	0	0	0
420	361	314	314	276	244	218	197	178	162	149	137	126	117	109	102	96	90	85	80	76	72	68	65	62	59	56	54	52	50	48	46	44	43	41	40	39	37	36	35	34	33	32	31	30	29	29	28	27	26
836	733	648	648	577	517	466	423	385	352	324	298	276	256	238	223	208	195	184	173	164	155	147	139	133	126	120	115	110	106	101	97	94	90	87	84	81	78	76	74	71	69	67	66	64	62	61	59	58	57
3	4	4	4	4	4	4	4	4	4	4	4	4	4	4	5	5	5	5	5	5	5	5	5	5	6	6	6	6	6	6	6	6	6	7	7	7	7	7	7	7	7	8	8	8	8	8	8	8	9
3	3	3	3	3	3	3	3	2	2	2	2	2	2	2	2	2	2	2	2	2	2	2	2	2	2	2	1	1	1	1	1	1	1	1	1	1	1	1	1	1	1	1	1	1	1	1	1	1	1
10	10	11	11	11	11	11	11	11	12	12	12	12	12	13	13	13	13	14	14	14	14	15	15	15	15	16	16	16	16	17	17	17	17	18	18	18	19	19	19	20	20	20	21	21	21	22	22	22	23
4	4	4	4	3	3	3	3	3	3	3	3	3	3	2	2	2	2	2	2	2	2	2	2	2	2	1	1	1	1	1	1	1	1	1	1	1	1	1	1	1	1	1	1	1	1	0	0	0	0
2	2	2	2	2	2	1	1	1	1	1	1	1	1	1	1	1	1	1	1	1	1	1	1	1	1	1	1	1	1	1	1	1	1	0	0	0	0	0	0	0	0	0	0	0	0	0	0	0	0
27	26	25	25	25	24	24	23	22	22	21	21	20	20	19	19	18	18	17	17	17	16	16	15	15	15	14	14	13	13	13	12	12	12	12	11	11	11	10	10	10	10	9	9	9	9	8	8	8	8
13	13	13	13	13	13	14	14	14	14	15	15	15	15	15	16	16	16	16	17	17	17	17	18	18	18	18	19	19	19	20	20	20	21	21	21	21	22	22	22	23	23	24	24	24	25	25	25	26	26
121	117	113	113	110	106	103	100	98	95	93	90	88	86	85	83	81	80	78	77	75	74	73	72	71	70	69	68	68	67	66	66	65	65	64	64	63	63	63	62	62	62	62	61	61	61	61	61	61	61
1	1	1	1	1	1	1	1	1	1	1	1	1	2	2	2	2	2	2	2	2	2	2	2	2	2	2	2	2	2	2	2	2	2	2	3	3	3	3	3	3	3	3	3	3	3	3	3	3	3
2	2	2	2	2	2	2	2	2	2	2	2	2	2	2	2	2	2	2	2	2	3	3	3	3	3	3	3	3	3	3	3	3	3	3	3	3	4	4	4	4	4	4	4	4	4	4	4	4	4
18	19	19	19	19	19	20	20	20	20	21	21	21	21	22	22	22	23	23	23	23	24	24	24	25	25	25	26	26	26	27	27	27	28	28	28	29	29	30	30	30	31	31	32	32	32	33	33	34	34
234	222	210	210	200	190	181	173	166	159	152	146	141	136	131	126	122	118	115	111	108	105	102	100	97	95	93	91	89	87	85	84	82	81	79	78	77	76	75	74	73	72	71	71	70	69	69	68	68	67
10757	19430	45635	45635	231042	3647415	203981	43342	18794	10495	6698	4646	3412	2612	2064	1672	1382	1162	990	854	745	655	581	518	466	421	382	349	319	294	271	251	233	218	203	190	179	168	159	150	142	135	128	122	117	112	107	102	98	94
6	6	6	6	6	6	6	6	6	6	6	5	5	5	5	5	5	5	5	5	5	5	5	5	5	5	4	4	4	4	4	4	4	4	4	4	4	4	4	4	4	4	4	3	3	3	3	3	3	3
558	528	501	501	476	454	433	415	398	382	368	355	343	332	321	312	304	296	288	282	276	270	265	260	256	252	249	245	243	240	238	236	234	233	232	231	230	230	230	230	230	231	232	233	234	235	237	239	241	243
37	37	38	38	38	39	39	40	40	41	41	42	43	43	44	44	45	45	46	47	47	48	49	49	50	50	51	52	53	53	54	55	55	56	57	58	58	59	60	61	62	63	63	64	65	66	67	68	69	70
7	8	8	8	8	8	8	8	8	8	8	8	9	9	9	9	9	9	9	9	10	10	10	10	10	10	10	10	11	11	11	11	11	11	11	12	12	12	12	12	12	12	13	13	13	13	13	14	14	14
23	24	24	24	24	25	25	25	26	26	26	27	27	27	28	28	28	29	29	29	30	30	31	31	31	32	32	33	33	33	34	34	35	35	36	36	37	37	38	38	39	39	40	40	41	41	42	42	43	43
5	5	6	6	6	6	6	6	6	6	6	6	6	6	6	6	7	7	7	7	7	7	7	7	7	7	7	8	8	8	8	8	8	8	8	8	8	9	9	9	9	9	9	9	9	9	10	10	10	10
1	1	1	1	1	1	1	1	1	1	1	1	1	1	1	1	1	1	1	1	1	1	1	1	1	1	2	2	2	2	2	2	2	2	2	2	2	2	2	2	2	2	2	2	3	3	3	3	3	3
2	2	2	2	2	2	3	3	3	3	3	3	3	3	3	4	4	4	4	4	4	4	5	5	5	5	5	5	6	6	6	6	6	7	7	7	7	7	8	8	8	8	9	9	9	9	10	10	10	11
26	27	27	27	27	28	28	29	29	29	30	30	31	31	32	32	33	33	34	34	35	35	36	36	37	37	38	38	39	39	40	41	41	42	42	43	44	44	45	46	47	47	48	49	50	50	51	52	53	54
0	0	0	0	0	0	0	0	0	0	0	0	0	0	0	0	0	0	0	0	0	0	0	0	0	0	0	0	0	0	0	0	0	0	0	0	0	0	0	0	0	0	0	0	0	0	0	0	0	0
30	30	30	30	31	31	32	32	32	33	33	34	34	35	35	36	36	36	37	37	38	38	39	39	40	40	41	42	42	43	43	44	44	45	46	46	47	47	48	49	49	50	51	51	52	53	54	54	55	56
13	13	13	13	14	14	14	14	15	15	15	16	16	16	17	17	17	17	18	18	18	19	19	20	20	20	21	21	21	22	22	23	23	23	24	24	25	25	26	26	27	27	28	28	29	29	30	30	31	31
50	48	47	47	46	45	44	43	42	41	40	39	39	38	37	36	35	34	34	33	32	31	31	30	29	29	28	27	27	26	25	25	24	24	23	23	22	22	21	21	20	20	19	19	18	18	17	17	16	16
5	5	6	6	6	6	6	6	6	6	6	6	7	7	7	7	7	7	7	8	8	8	8	8	8	8	9	9	9	9	9	9	10	10	10	10	10	11	11	11	11	11	12	12	12	12	12	13	13	13
12	12	12	12	13	13	13	13	13	13	14	14	14	14	14	15	15	15	15	15	15	16	16	16	16	16	17	17	17	17	18	18	18	18	18	19	19	19	19	20	20	20	21	21	21	21	22	22	22	22
0	0	0	0	0	0	0	0	0	0	0	0	0	0	0	0	0	0	0	0	0	0	0	0	0	0	0	0	0	0	0	0	0	0	0	0	0	0	0	0	0	0	0	0	0	0	0	0	0	0
0	0	0	0	0	0	0	0	0	0	0	0	0	0	0	0	0	0	0	0	0	0	0	0	0	0	0	0	0	0	0	0	1	1	1	1	1	1	1	1	1	1	1	1	1	1	1	1	1	1
1	1	1	1	2	2	2	2	2	2	2	2	2	2	2	2	2	2	2	2	3	3	3	3	3	3	3	3	3	3	3	3	4	4	4	4	4	4	4	4	4	5	5	5	5	5	5	5	5	6
169	183	198	198	215	234	255	280	308	340	377	420	472	532	605	694	803	940	1114	1340	1643	2060	2656	3553	4994	7528	12636	25576	78928	2222803	1275376	67904	23513	11913	7194	4813	3444	2586	2012	1609	1315	1095	925	792	685	598	526	466	416	373
12	13	13	13	13	13	13	14	14	14	14	15	15	15	15	15	16	16	16	17	17	17	17	18	18	18	19	19	19	19	20	20	20	21	21	21	22	22	23	23	23	24	24	25	25	25	26	26	27	27
978	864	769	769	690	622	564	514	471	433	400	370	344	321	300	281	264	249	235	222	211	200	191	182	174	166	159	153	147	141	136	131	127	123	119	116	112	109	106	103	101	98	96	94	92	90	88	87	85	84
3906	3277	2789	2789	2403	2093	1839	1630	1454	1306	1180	1071	977	896	824	761	705	655	610	570	534	502	473	446	421	399	379	360	343	327	312	299	286	275	264	254	244	235	227	220	212	206	199	193	188	183	178	173	169	165
3469	2213	1535	1535	1127	863	682	553	458	385	328	283	247	217	193	172	154	139	127	115	106	97	90	83	77	71	67	62	58	55	52	49	46	44	41	39	37	36	34	32	31	30	29	28	27	26	25	24	23	23
115	120	126	126	133	140	147	155	164	173	184	195	207	220	234	250	268	287	308	332	358	388	421	459	502	551	608	674	751	843	951	1082	1241	1439	1687	2005	2422	2983	3765	4901	6640	9502	14720	25853	57252	232395	5349637	483979	77216	31350
28	28	28	28	29	29	30	30	31	31	32	32	33	33	34	35	35	36	36	37	38	38	39	40	40	41	42	43	43	44	45	46	47	48	48	49	50	51	52	53	54	56	57	58	59	60	62	63	64	66
33	32	31	31	31	30	29	28	28	27	26	25	25	24	24	23	22	22	21	21	20	20	19	18	18	17	17	17	16	16	15	15	14	14	13	13	13	12	12	12	11	11	11	10	10	10	9	9	9	8
12	12	12	12	12	12	12	12	13	13	13	13	13	13	14	14	14	14	14	15	15	15	15	15	16	16	16	16	16	17	17	17	17	17	18	18	18	18	19	19	19	19	20	20	20	20	21	21	21	22
41	41	42	42	42	43	44	44	45	46	46	47	48	48	49	50	51	51	52	53	54	54	55	56	57	58	59	60	61	62	63	64	65	66	67	68	69	70	72	73	74	75	77	78	79	81	82	84	85	87
550	608	677	677	758	854	969	1110	1283	1500	1777	2138	2621	3288	4248	5698	8043	12207	20732	42958	141656	4288707	1136755	93222	34013	17603	10760	7257	5225	3942	3079	2472	2029	1695	1438	1235	1072	940	831	740	663	598	542	494	452	415	383	354	329	306
24	24	23	23	23	22	22	21	21	21	20	20	19	19	19	18	18	17	17	17	16	16	16	16	15	15	15	14	14	14	14	14	13	13	13	13	12	12	12	12	12	12	11	11	11	11	11	11	11	10
7833	5610	4216	4216	3284	2630	2154	1796	1521	1304	1131	990	874	777	695	626	567	515	471	431	397	367	340	315	294	274	257	241	226	213	201	190	180	171	162	154	147	140	133	128	122	117	112	108	103	99	96	92	89	86
8	8	8	8	8	9	9	9	9	9	9	9	9	9	10	10	10	10	10	10	10	11	11	11	11	11	11	11	12	12	12	12	12	12	13	13	13	13	13	13	14	14	14	14	14	15	15	15	15	16
0	0	0	0	0	0	0	0	0	0	0	0	0	0	0	0	0	0	0	0	0	0	0	0	0	0	0	0	0	0	0	0	1	1	1	1	1	1	1	1	1	1	1	1	1	2	2	2	2	2
79	75	72	72	68	65	62	60	57	55	52	50	48	46	45	43	41	40	39	37	36	35	34	33	32	31	30	29	28	27	26	26	25	24	24	23	23	22	22	21	21	20	20	20	19	19	19	18	18	18
30	31	31	31	32	32	33	33	34	34	35	35	36	36	37	37	38	39	39	40	41	41	42	43	43	44	45	46	46	47	48	49	50	51	51	52	53	54	55	56	57	59	60	61	62	63	64	66	67	68
0	1	1	1	1	1	1	1	1	1	1	1	1	1	1	1	1	1	1	1	1	2	2	2	2	2	2	2	2	2	2	3	3	3	3	3	3	3	3	4	4	4	4	4	4	5	5	5	5	5
6	6	7	7	7	7	7	7	7	7	7	7	8	8	8	8	8	8	8	9	9	9	9	9	9	9	10	10	10	10	10	10	11	11	11	11	11	11	12	12	12	12	12	13	13	13	13	13	14	14
2	2	2	2	1	1	1	1	1	1	1	1	1	1	1	1	1	1	1	1	1	1	1	0	0	0	0	0	0	0	0	0	0	0	0	0	0	0	0	0	0	0	1	1	1	1	1	1	1	1
28	27	27	27	26	26	25	24	24	23	23	22	21	21	20	20	19	19	18	18	18	17	17	16	16	15	15	15	14	14	14	13	13	13	12	12	12	11	11	11	10	10	10	10	9	9	9	9	9	8
7341	12087	23624	23624	66614	1023950	2601446	87105	27446	13427	7962	5269	3744	2798	2170	1732	1414	1177	995	852	737	645	569	505	452	407	368	334	305	280	258	238	220	205	191	178	167	157	148	139	131	124	118	112	107	102	97	93	89	85
23	23	22	22	22	22	21	21	21	20	20	20	19	19	19	18	18	18	18	17	17	17	17	16	16	16	16	15	15	15	15	15	14	14	14	14	14	13	13	13	13	13	12	12	12	12	12	12	11	11
51	50	49	49	47	46	45	44	43	41	40	39	38	37	36	35	35	34	33	32	31	30	30	29	28	27	27	26	25	25	24	23	23	22	22	21	20	20	19	19	18	18	17	17	16	16	15	15	15	14
7	7	7	7	7	7	7	7	7	6	6	6	6	6	6	6	6	6	6	6	5	5	5	5	5	5	5	5	5	5	5	5	5	4	4	4	4	4	4	4	4	4	4	4	4	4	4	4	4	3
278	255	236	236	218	202	188	176	164	154	145	136	129	121	115	109	104	98	94	89	85	82	78	75	72	69	66	64	62	60	58	56	54	52	51	49	48	47	45	44	43	42	41	40	39	39	38	37	37	36
6	6	6	6	6	6	6	7	7	7	7	7	7	8	8	8	8	8	8	9	9	9	9	9	10	10	10	10	10	11	11	11	11	12	12	12	12	13	13	13	13	14	14	14	15	15	15	15	16	16
17	17	17	17	17	18	18	18	19	19	19	20	20	20	21	21	21	22	22	22	23	23	24	24	24	25	25	26	26	26	27	27	28	28	29	29	30	30	31	31	32	32	33	33	34	34	35	36	36	37
444	496	558	558	633	723	833	971	1146	1374	1676	2089	2677	3553	4941	7340	12045	23387	64866	869265	2801075	92449	28502	13834	8168	5391	3823	2852	2209	1761	1437	1194	1008	862	746	651	574	509	455	409	369	335	305	279	257	236	219	203	188	175
1304	1030	837	837	694	586	502	436	383	339	303	273	247	225	206	190	176	163	152	142	133	126	119	112	106	101	96	92	88	85	81	78	75	73	70	68	66	64	63	61	60	58	57	56	55	54	53	52	52	51
12	12	12	12	12	13	13	13	14	14	14	14	15	15	15	16	16	16	17	17	18	18	18	19	19	19	20	20	21	21	22	22	23	23	24	24	25	25	26	26	27	27	28	28	29	30	30	31	32	32
2	2	2	2	2	2	2	2	2	2	3	3	3	3	3	3	3	3	3	3	3	3	3	3	3	3	3	3	3	3	3	3	4	4	4	4	4	4	4	4	4	4	4	4	5	5	5	5	5	5
0	0	0	0	0	0	0	0	0	0	0	0	0	0	0	0	0	0	0	0	0	0	0	0	0	0	0	0	0	0	0	0	0	0	0	0	0	0	0	0	0	0	0	0	0	0	0	0	0	0
[truncated: 974 more columns]
