# Supplementary material for: A new method for the comparison of 1H NMR predictors based on tree-similarity of spectra
Source: J Cheminform. 2014 Mar 25;6:9. doi: 10.1186/1758-2946-6-9 (PMC3987679; doi:10.1186/1758-2946-6-9)
Supplement: Additional file 3 — Directory containing the source code of the algorithm described above and that allows to compute a similarity matrix such as depicted in Figure 3. A directory that contains the source code used in this work, compiled classes, a compiled version of the code (jar file) and all the necessary input data in order to replicate the results of Figure 1A, including the original predictions obtained with the four predictors. A Readme.txt file explains the content of this directory in more details. [file 1758-2946-6-9-S3.zip › benchmarkingNMRpredictor/data/predictedSpectra3.txt]

8	9	9	9	9	9	9	9	9	9	9	9	9	10	10	10	10	10	10	10	10	11	11	11	11	11	11	12	12	12	12	12	13	13	13	13	13	14	14	14	14	15	15	15	16	16	16	17	17	17
7	7	8	8	8	8	8	8	8	8	9	9	9	9	9	10	10	10	10	10	10	11	11	11	11	12	12	12	12	12	13	13	13	13	14	14	14	14	15	15	15	16	16	16	16	17	17	17	18	18
6	6	6	6	6	6	6	6	7	7	7	7	7	7	7	8	8	8	8	8	8	9	9	9	9	9	9	10	10	10	10	10	11	11	11	11	11	12	12	12	12	13	13	13	13	14	14	14	15	15
1	1	1	1	1	1	1	1	1	1	1	1	2	2	2	2	2	2	2	2	2	2	2	2	2	2	2	2	3	3	3	3	3	3	3	3	3	3	3	3	3	4	4	4	4	4	4	4	4	4
25	24	24	24	23	23	22	22	21	21	20	20	19	19	19	18	18	18	17	17	17	16	16	16	16	15	15	15	15	14	14	14	14	14	14	14	13	13	13	13	13	13	13	13	13	13	13	13	13	13
0	0	0	0	0	0	0	0	0	0	0	0	0	0	0	0	0	0	0	0	0	0	0	0	0	0	0	0	0	0	0	0	0	0	0	0	0	0	0	0	0	0	0	0	0	0	0	0	0	0
9	9	9	9	9	9	9	9	10	10	10	10	10	10	10	11	11	11	11	11	11	11	12	12	12	12	12	12	12	13	13	13	13	13	14	14	14	14	14	14	15	15	15	15	16	16	16	16	16	17
96	91	86	86	81	77	73	69	66	62	59	56	53	51	48	46	44	42	40	38	36	34	33	31	30	29	27	26	25	24	22	21	20	19	18	18	17	16	15	14	14	13	12	12	11	10	10	9	9	8
0	0	0	0	0	0	0	0	0	0	0	0	0	0	0	0	0	0	0	0	0	0	0	0	0	0	0	0	0	0	1	1	1	1	1	1	1	1	1	1	1	1	1	1	1	1	1	2	2	2
2064	2511	3123	3123	3992	5286	7335	10871	17789	34413	94715	1198034	4251444	140276	42845	20743	12242	8083	5740	4290	3330	2663	2179	1818	1542	1325	1152	1012	897	801	721	653	595	545	502	464	431	401	376	353	332	314	297	283	269	257	246	236	227	219
16	16	16	16	17	17	17	17	17	18	18	18	18	19	19	19	19	20	20	20	20	21	21	21	22	22	22	22	23	23	23	24	24	24	25	25	26	26	26	27	27	27	28	28	29	29	29	30	30	31
2	2	2	2	2	2	2	2	2	3	3	3	3	3	3	3	3	3	4	4	4	4	4	4	4	4	5	5	5	5	5	5	6	6	6	6	6	6	7	7	7	7	7	7	8	8	8	8	8	9
0	0	0	0	0	0	0	0	0	0	0	0	0	0	0	0	0	0	0	0	0	0	0	0	0	0	0	0	0	0	0	0	0	0	0	0	0	0	0	0	0	0	0	0	0	0	0	0	1	1
7	7	8	8	8	8	8	8	8	8	8	8	8	8	9	9	9	9	9	9	9	9	10	10	10	10	10	10	11	11	11	11	11	11	12	12	12	12	12	13	13	13	13	14	14	14	14	14	15	15
16	16	16	16	16	16	17	17	17	17	17	18	18	18	18	19	19	19	19	20	20	20	21	21	21	21	22	22	22	23	23	23	24	24	24	25	25	25	26	26	26	27	27	27	28	28	29	29	30	30
50	48	45	45	43	41	39	37	35	33	32	30	29	28	27	25	24	23	22	21	20	20	19	18	17	17	16	15	15	14	14	13	13	12	12	11	11	10	10	10	9	9	9	8	8	8	7	7	7	7
12	12	12	12	12	12	13	13	13	13	13	14	14	14	14	14	15	15	15	15	15	16	16	16	16	17	17	17	17	18	18	18	18	19	19	19	19	20	20	20	20	21	21	21	22	22	22	23	23	23
109	112	115	115	117	120	123	126	130	133	137	140	144	148	152	156	161	166	171	176	181	187	193	199	206	213	220	227	236	244	253	263	273	284	295	308	321	335	350	366	383	402	422	444	468	493	522	552	586	623
14	15	15	15	15	16	16	16	16	17	17	17	18	18	18	18	19	19	19	20	20	20	21	21	21	22	22	23	23	23	24	24	25	25	25	26	26	27	27	28	28	29	29	30	30	31	31	32	32	33
50	47	44	44	42	39	37	35	33	31	29	28	26	25	24	22	21	20	19	18	17	16	15	14	14	13	12	11	11	10	10	9	9	8	8	7	7	6	6	6	5	5	4	4	4	4	3	3	3	3
0	0	1	1	1	1	1	1	1	1	1	1	1	1	1	1	1	1	1	2	2	2	2	2	2	2	2	2	2	2	2	3	3	3	3	3	3	3	3	3	4	4	4	4	4	4	4	4	5	5
269	293	320	320	351	387	429	479	537	606	690	793	920	1080	1287	1559	1928	2445	3203	4378	6347	10028	18217	43321	231209	3338432	173097	38447	16869	9475	6068	4219	3105	2381	1884	1529	1266	1065	909	786	686	604	537	480	432	391	356	325	299	276
40	40	41	41	41	42	43	43	44	44	45	46	46	47	48	49	49	50	51	52	52	53	54	55	56	56	57	58	59	60	61	62	63	64	65	66	67	69	70	71	72	73	75	76	77	79	80	81	83	84
201	219	240	240	264	291	323	360	404	457	521	599	696	818	975	1182	1462	1856	2433	3327	4824	7626	13857	32960	175936	2540423	131715	29250	12832	7204	4611	3205	2357	1806	1428	1157	957	804	686	591	515	453	401	358	322	290	264	240	220	202
13	13	13	13	14	14	14	14	14	15	15	15	15	16	16	16	16	17	17	17	17	18	18	18	18	19	19	19	19	20	20	20	21	21	21	22	22	22	23	23	23	24	24	24	25	25	25	26	26	27
321	349	381	381	416	457	504	557	620	693	780	883	1008	1161	1350	1589	1896	2301	2848	3614	4735	6466	9355	14720	26531	61964	306073	5041757	293371	60884	26230	14595	9290	6429	4711	3598	2836	2292	1889	1583	1345	1157	1005	880	777	691	617	555	501	455
1	1	1	1	1	1	1	1	1	1	1	2	2	2	2	2	2	2	2	2	2	2	2	3	3	3	3	3	3	3	3	3	4	4	4	4	4	4	4	4	5	5	5	5	5	5	6	6	6	6
317	345	378	378	415	459	509	568	638	721	822	945	1098	1291	1539	1867	2310	2932	3844	5259	7627	12057	21911	52121	278226	4017472	208294	46254	20288	11389	7289	5065	3723	2851	2253	1825	1508	1267	1079	930	810	711	629	561	503	453	411	374	341	313
1023	1249	1559	1559	1999	2654	3692	5483	8989	17412	47969	607044	2154272	71054	21683	10483	6176	4067	2880	2145	1658	1320	1075	891	751	641	553	481	423	374	333	298	268	242	220	200	183	168	154	142	132	122	113	105	98	91	85	80	75	70
2142	2609	3248	3248	4156	5510	7652	11349	18581	35960	99003	1252473	4444672	146634	44775	21668	12780	8432	5981	4465	3461	2763	2257	1880	1590	1363	1182	1036	915	815	730	659	598	545	499	459	424	393	365	341	319	299	281	265	251	238	226	215	205	195
81	86	91	91	97	103	109	116	124	133	143	154	166	180	195	212	232	255	281	311	347	389	438	498	571	661	774	919	1108	1361	1713	2221	2994	4254	6520	11246	24016	86603	2403095	347929	41499	15979	8457	5234	3557	2575	1950	1528	1229	1010
0	0	0	0	0	0	0	0	0	0	0	0	0	0	0	0	0	0	0	0	0	0	0	0	0	0	0	0	0	0	0	0	0	0	0	0	0	1	1	1	1	1	1	1	1	1	1	1	1	1
9	9	9	9	9	9	9	9	10	10	10	10	10	10	10	11	11	11	11	11	11	11	12	12	12	12	12	12	13	13	13	13	13	14	14	14	14	14	15	15	15	15	16	16	16	16	16	17	17	17
288	313	340	340	371	407	447	493	546	608	680	766	868	991	1142	1328	1564	1867	2265	2804	3557	4657	6356	9182	14417	25882	59915	285571	5000963	309640	61960	26450	14654	9302	6425	4701	3586	2824	2279	1877	1572	1334	1146	994	870	767	681	608	546	492
10	10	10	10	10	10	11	11	11	11	11	12	12	12	12	13	13	13	13	14	14	14	15	15	15	16	16	16	16	17	17	18	18	18	19	19	19	20	20	21	21	21	22	22	23	23	24	24	25	25
15	15	16	16	16	16	16	16	17	17	17	17	18	18	18	18	18	19	19	19	19	20	20	20	20	21	21	21	22	22	22	22	23	23	23	24	24	24	25	25	25	26	26	26	27	27	27	28	28	29
2	2	2	2	2	2	2	2	2	2	2	2	2	2	2	2	2	2	2	3	3	3	3	3	3	3	3	3	3	3	3	3	3	4	4	4	4	4	4	4	4	4	4	4	5	5	5	5	5	5
2	2	2	2	2	2	2	2	2	2	2	2	2	2	2	2	2	3	3	3	3	3	3	3	3	3	3	3	3	3	4	4	4	4	4	4	4	4	4	4	4	5	5	5	5	5	5	5	5	5
18	18	18	18	19	19	19	20	20	20	21	21	21	22	22	22	23	23	24	24	24	25	25	26	26	27	27	27	28	28	29	29	30	30	31	31	32	33	33	34	34	35	35	36	37	37	38	39	39	40
1217	1482	1845	1845	2361	3129	4346	6445	10553	20424	56235	711441	2524709	83290	25431	12304	7255	4785	3393	2531	1961	1564	1277	1062	898	768	665	582	513	456	408	367	332	302	275	252	232	214	198	184	172	160	150	141	132	124	117	111	105	99
5	5	5	5	5	5	5	6	6	6	6	6	6	6	6	7	7	7	7	7	7	7	7	8	8	8	8	8	8	8	9	9	9	9	9	9	10	10	10	10	10	10	11	11	11	11	11	12	12	12
3	3	3	3	3	2	2	2	2	2	1	1	1	1	1	1	0	0	0	0	0	0	0	0	0	0	0	0	0	0	0	0	0	0	0	0	0	0	0	0	0	0	0	0	0	0	1	1	1	1
8	8	8	8	8	8	8	8	9	9	9	9	9	9	9	10	10	10	10	10	10	11	11	11	11	11	12	12	12	12	12	13	13	13	13	13	14	14	14	14	14	15	15	15	15	16	16	16	17	17
30	30	31	31	31	31	32	32	33	33	33	34	34	35	35	36	36	37	37	38	38	39	39	40	40	41	41	42	42	43	43	44	45	45	46	46	47	48	48	49	50	50	51	52	53	53	54	55	56	56
10	11	11	11	11	11	11	11	12	12	12	12	13	13	13	13	13	14	14	14	14	15	15	15	15	15	16	16	16	17	17	17	17	18	18	18	18	19	19	19	20	20	20	21	21	21	22	22	22	23
422	454	489	489	529	575	627	687	757	838	935	1049	1188	1357	1566	1830	2169	2615	3217	4062	5295	7201	10377	16280	29271	68238	336695	5544692	322728	67055	28947	16153	10320	7176	5287	4065	3229	2632	2191	1857	1597	1391	1226	1091	979	886	808	742	685	636
263	287	314	314	346	382	424	473	531	600	684	787	914	1074	1281	1553	1921	2439	3196	4372	6341	10021	18210	43313	231201	3338424	173089	38439	16861	9466	6061	4211	3097	2373	1876	1520	1257	1056	900	777	677	595	527	470	422	381	346	315	288	265
0	0	0	0	0	0	0	0	0	0	0	0	0	0	0	0	0	0	0	0	0	0	1	1	1	1	1	1	1	1	1	1	1	1	1	1	1	1	2	2	2	2	2	2	2	2	2	2	3	3
294	320	350	350	384	424	470	524	587	663	755	867	1007	1182	1409	1707	2111	2677	3507	4795	6951	10983	19952	47449	253252	3656735	189599	42110	18476	10376	6645	4620	3399	2606	2062	1673	1384	1165	994	859	750	660	586	524	471	427	388	355	326	300
1	1	1	1	1	1	1	1	1	1	1	1	1	1	1	1	1	1	1	1	1	1	1	1	1	1	1	1	1	1	1	1	1	1	1	1	1	1	2	2	2	2	2	2	2	2	2	2	2	2
0	0	0	0	0	0	0	0	0	0	0	0	0	0	1	1	1	1	1	1	1	1	1	1	1	1	1	1	1	1	2	2	2	2	2	2	2	2	2	2	2	3	3	3	3	3	3	3	3	3
1	1	1	1	1	1	1	0	0	0	0	0	0	0	0	0	0	0	0	0	0	0	0	0	0	0	0	0	0	0	0	0	0	0	0	0	0	0	1	1	1	1	1	1	1	1	1	2	2	2
12	13	13	13	13	13	13	14	14	14	14	14	15	15	15	15	16	16	16	16	17	17	17	17	18	18	18	18	19	19	19	20	20	20	20	21	21	21	22	22	22	23	23	23	24	24	24	25	25	26
4106	4997	6218	6218	7951	10530	14618	21669	35465	68617	188871	2389118	8478244	279728	85432	41355	24400	16106	11433	8542	6628	5296	4332	3612	3060	2627	2282	2003	1773	1582	1422	1286	1169	1069	982	906	840	781	729	683	641	604	571	541	514	489	467	447	428	411
20	20	21	21	21	21	22	22	23	23	23	24	24	25	25	25	26	26	27	27	28	28	29	30	30	31	31	32	33	33	34	35	36	36	37	38	39	40	41	42	43	44	45	46	47	48	49	51	52	53
0	1	1	1	1	1	1	1	1	1	1	1	1	1	1	1	1	1	1	1	1	1	1	1	1	1	1	1	2	2	2	2	2	2	2	2	2	2	2	2	2	2	3	3	3	3	3	3	3	3
36	35	35	35	34	34	33	33	32	32	31	31	30	30	29	29	28	28	28	27	27	26	26	26	25	25	24	24	24	23	23	23	22	22	22	21	21	21	20	20	20	20	19	19	19	18	18	18	18	17
2	2	2	2	2	2	2	1	1	1	1	1	1	1	1	1	1	1	1	1	1	1	1	1	1	1	1	1	1	1	1	1	1	0	0	0	0	0	0	0	0	0	0	0	0	0	0	0	0	0
28	29	29	29	29	30	30	31	31	31	32	32	33	33	34	34	34	35	35	36	36	37	37	38	38	39	39	40	41	41	42	42	43	43	44	45	45	46	47	47	48	49	49	50	51	52	52	53	54	55
0	0	0	0	0	0	0	0	1	1	1	1	1	1	1	1	1	1	1	1	1	1	1	1	1	1	1	1	1	1	1	1	2	2	2	2	2	2	2	2	2	2	2	2	2	2	2	2	2	3
31	31	30	30	30	29	29	28	28	27	27	27	26	26	25	25	25	24	24	24	23	23	23	23	22	22	22	22	21	21	21	21	21	20	20	20	20	20	20	19	19	19	19	19	19	19	19	19	18	18
91	93	94	94	96	98	99	101	103	105	107	109	111	113	116	118	120	123	125	128	131	133	136	139	142	145	149	152	155	159	163	167	171	175	179	184	188	193	198	204	209	215	221	227	234	241	248	256	264	272
25	26	26	26	26	27	27	28	28	28	29	29	29	30	30	31	31	31	32	32	33	33	33	34	34	35	35	36	36	37	37	38	38	39	39	40	40	41	42	42	43	43	44	45	45	46	46	47	48	48
4	4	4	4	4	4	4	4	4	4	4	4	4	4	3	3	3	3	3	3	3	3	3	3	3	3	3	3	3	3	3	3	3	3	3	3	2	2	2	2	2	2	2	2	2	2	2	2	2	2
1	1	1	1	1	1	1	1	1	1	1	1	1	1	1	1	1	1	1	1	1	1	0	0	0	0	0	0	0	0	0	0	0	0	0	0	0	0	0	0	0	0	0	0	0	0	0	0	0	0
35	36	36	36	37	37	38	38	39	39	40	40	41	41	42	42	43	44	44	45	45	46	47	47	48	48	49	50	50	51	52	53	53	54	55	55	56	57	58	59	59	60	61	62	63	64	65	65	66	67
17	17	17	17	18	18	18	19	19	19	20	20	20	21	21	22	22	22	23	23	24	24	24	25	25	26	26	27	27	28	28	29	29	30	31	31	32	32	33	34	34	35	36	36	37	38	39	39	40	41
2	3	3	3	3	3	3	3	3	3	3	3	3	3	3	3	4	4	4	4	4	4	4	4	4	5	5	5	5	5	5	5	6	6	6	6	6	6	7	7	7	7	7	7	8	8	8	8	8	9
6	7	7	7	7	7	7	7	7	7	7	8	8	8	8	8	8	8	8	9	9	9	9	9	9	9	10	10	10	10	10	10	10	11	11	11	11	11	11	12	12	12	12	12	13	13	13	13	13	14
45	46	47	47	48	49	50	51	51	52	53	54	55	56	58	59	60	61	62	63	65	66	67	69	70	72	73	75	76	78	80	81	83	85	87	89	91	93	96	98	100	103	105	108	111	114	117	120	123	126
1	1	1	1	1	1	1	1	1	1	1	1	1	1	1	1	2	2	2	2	2	2	2	2	2	2	2	2	2	2	2	3	3	3	3	3	3	3	3	3	3	3	3	4	4	4	4	4	4	4
0	0	0	0	1	1	1	1	1	1	1	1	1	1	1	1	2	2	2	2	2	2	2	2	3	3	3	3	3	3	3	4	4	4	4	4	4	5	5	5	5	5	6	6	6	6	6	7	7	7
34	35	35	35	36	36	37	37	38	38	39	39	40	41	41	42	42	43	44	44	45	46	46	47	48	48	49	50	51	51	52	53	54	55	55	56	57	58	59	60	61	62	63	64	65	66	67	68	70	71
747	860	1001	1001	1179	1410	1715	2132	2722	3596	4971	7321	11854	22471	58831	518982	3304051	116661	32847	15460	8985	5874	4139	3074	2373	1887	1537	1276	1076	919	795	694	611	542	484	435	393	357	326	298	274	253	234	217	202	188	176	165	155	146
8	8	8	8	8	9	9	9	9	9	9	9	9	9	10	10	10	10	10	10	10	11	11	11	11	11	11	11	11	12	12	12	12	12	12	13	13	13	13	13	13	14	14	14	14	14	15	15	15	15
1097	1333	1657	1657	2117	2802	3887	5761	9427	18236	50192	634882	2253001	74334	22702	10988	6483	4279	3036	2267	1758	1404	1147	955	808	693	601	526	465	414	371	334	303	276	252	231	213	197	183	170	159	149	139	131	123	116	110	104	99	94
1	1	1	1	1	1	1	1	1	1	1	1	1	1	1	1	1	1	1	1	1	1	1	1	1	1	1	1	1	1	1	1	1	1	2	2	2	2	2	2	2	2	2	2	2	2	2	2	2	2
15	15	15	15	15	15	15	16	16	16	16	16	17	17	17	17	17	18	18	18	18	19	19	19	19	20	20	20	21	21	21	22	22	23	23	23	24	24	25	25	26	26	27	27	28	28	29	29	30	31
490	523	558	558	597	641	690	745	807	876	956	1047	1152	1274	1416	1584	1785	2026	2321	2686	3145	3733	4504	5545	6995	9103	12337	17672	27434	48384	108139	453806	9868291	810172	137116	56375	30723	19339	13297	9707	7401	5832	4716	3894	3272	2789	2406	2098	1847	1640
3	3	3	3	3	2	2	2	2	2	2	2	2	2	2	2	2	2	1	1	1	1	1	1	1	1	1	1	1	1	1	1	1	1	1	1	1	1	1	1	1	1	1	1	1	1	0	0	0	0
330	316	302	302	290	278	268	258	249	240	232	224	217	211	205	199	193	188	184	179	175	171	167	164	161	157	155	152	149	147	145	143	141	139	137	135	134	132	131	130	129	128	127	126	125	125	124	123	123	122
8	8	8	8	8	8	8	8	8	8	9	9	9	9	9	9	9	9	9	10	10	10	10	10	10	10	10	11	11	11	11	11	11	11	12	12	12	12	12	12	12	13	13	13	13	13	13	14	14	14
4	4	4	4	4	4	4	4	5	5	5	5	5	5	5	5	5	5	6	6	6	6	6	6	6	6	7	7	7	7	7	7	7	7	8	8	8	8	8	8	9	9	9	9	9	9	10	10	10	10
6	6	6	6	6	6	6	6	6	6	6	5	5	5	5	5	5	5	5	5	5	4	4	4	4	4	4	4	4	4	4	4	4	4	3	3	3	3	3	3	3	3	3	3	3	3	3	3	3	3
2034	2484	3099	3099	3972	5273	7334	10890	17847	34566	95214	1204873	4275825	141036	43045	20814	12264	8081	5723	4264	3299	2626	2140	1776	1497	1279	1104	963	847	750	669	600	540	489	445	406	372	342	316	292	270	251	234	218	204	191	179	168	158	149
66	67	68	68	70	71	72	74	75	77	78	80	82	83	85	87	89	91	93	95	97	99	101	103	106	108	111	113	116	119	122	125	128	131	135	138	142	146	150	154	158	163	168	172	178	183	189	195	201	207
3	3	3	3	3	3	3	3	3	3	3	3	3	3	2	2	2	2	2	2	2	2	2	2	2	2	2	2	2	2	2	2	2	2	2	2	2	1	1	1	1	1	1	1	1	1	1	1	1	1
263	287	314	314	346	382	424	473	531	600	684	786	914	1074	1280	1553	1921	2438	3196	4371	6340	10020	18210	43313	231201	3338424	173089	38439	16861	9466	6060	4211	3096	2372	1875	1520	1257	1056	900	776	676	595	527	470	422	381	345	315	288	265
27	27	28	28	28	29	29	30	30	31	31	32	32	33	34	34	35	35	36	37	37	38	39	40	40	41	42	43	44	44	45	46	47	48	49	50	51	52	54	55	56	57	58	60	61	62	64	65	67	69
19	19	19	19	20	20	20	21	21	21	21	22	22	22	23	23	23	24	24	24	25	25	25	26	26	27	27	27	28	28	29	29	30	30	30	31	31	32	32	33	33	34	35	35	36	36	37	37	38	39
42	42	43	43	44	44	45	46	47	48	48	49	50	51	52	53	54	54	55	56	57	59	60	61	62	63	64	65	67	68	69	71	72	73	75	76	78	79	81	83	85	86	88	90	92	94	96	98	101	103
10	11	11	11	11	11	11	11	11	12	12	12	12	12	12	13	13	13	13	13	13	14	14	14	14	14	14	15	15	15	15	15	16	16	16	16	17	17	17	17	17	18	18	18	18	19	19	19	19	20
3	3	3	3	3	2	2	2	2	2	1	1	1	1	1	1	0	0	0	0	0	0	0	0	0	0	0	0	0	0	0	0	0	0	0	0	0	0	0	0	0	0	0	0	0	0	1	1	1	1
3098	3776	4704	4704	6024	7988	11100	16468	26971	52212	143771	1818975	6455064	212945	65013	31453	18545	12230	8671	6469	5011	3997	3263	2714	2293	1964	1701	1487	1312	1166	1044	940	850	774	707	649	597	552	512	476	444	415	390	366	345	325	308	292	277	263
134	137	141	141	144	148	152	155	160	164	168	173	178	183	188	194	199	205	212	218	226	233	241	249	258	267	277	287	298	310	322	335	349	365	381	398	417	438	460	483	509	538	569	603	640	681	727	778	835	899
13	13	13	13	13	13	13	14	14	14	14	14	14	15	15	15	15	15	16	16	16	16	16	17	17	17	17	17	18	18	18	18	19	19	19	19	20	20	20	20	21	21	21	21	22	22	22	23	23	23
0	0	0	0	0	0	0	0	0	0	0	0	0	0	0	0	0	0	1	1	1	1	1	1	1	1	1	1	1	1	1	1	1	1	1	1	2	2	2	2	2	2	2	2	2	2	2	2	2	2
4	4	4	4	4	4	3	3	3	3	3	3	3	3	3	3	3	3	3	3	3	3	3	3	2	2	2	2	2	2	2	2	2	2	2	2	2	2	2	2	2	2	2	2	2	2	2	2	2	1
15	15	15	15	16	16	16	16	17	17	17	17	17	18	18	18	18	19	19	19	20	20	20	20	21	21	21	22	22	22	22	23	23	23	24	24	24	25	25	25	26	26	26	27	27	28	28	28	29	29
1	1	1	1	0	0	0	0	0	0	0	0	0	0	0	0	0	0	1	1	1	1	1	1	1	1	1	1	1	1	1	1	1	1	1	1	1	1	1	1	1	1	2	2	2	2	2	2	2	2
5	5	5	5	4	4	4	4	4	4	4	4	4	3	3	3	3	3	3	3	3	3	3	3	2	2	2	2	2	2	2	2	2	2	2	2	2	2	1	1	1	1	1	1	1	1	1	1	1	1
4	4	4	4	4	4	4	4	4	5	5	5	5	5	5	5	5	5	6	6	6	6	6	6	6	6	6	7	7	7	7	7	7	7	8	8	8	8	8	8	8	9	9	9	9	9	9	10	10	10
11	12	12	12	12	12	12	12	13	13	13	13	13	13	14	14	14	14	14	14	15	15	15	15	15	16	16	16	16	16	17	17	17	17	18	18	18	18	18	19	19	19	19	20	20	20	20	21	21	21
315	339	367	367	398	433	473	519	572	634	707	792	895	1019	1170	1357	1594	1898	2298	2839	3596	4702	6409	9249	14510	26031	60233	287008	5025797	311197	62287	26601	14745	9367	6476	4743	3622	2856	2310	1904	1597	1359	1169	1017	892	788	701	628	565	511
18	18	18	18	19	19	19	19	20	20	20	20	21	21	21	21	22	22	22	23	23	23	23	24	24	24	25	25	25	26	26	26	27	27	27	28	28	28	29	29	29	30	30	31	31	31	32	32	33	33
2	2	2	2	3	3	3	3	3	3	3	3	4	4	4	4	4	4	5	5	5	5	5	6	6	6	6	6	7	7	7	7	8	8	8	8	9	9	9	10	10	10	10	11	11	11	12	12	13	13
41	41	42	42	43	43	44	44	45	46	46	47	48	48	49	50	51	51	52	53	54	54	55	56	57	58	59	60	60	61	62	63	64	65	66	67	68	70	71	72	73	74	75	77	78	79	81	82	83	85
6	6	6	6	6	6	6	6	6	6	6	6	6	6	6	6	6	6	6	6	6	6	6	6	6	6	6	6	6	7	7	7	7	7	7	7	7	7	7	7	7	7	7	7	7	7	8	8	8	8
67	63	60	60	56	53	50	47	44	42	40	38	36	34	32	30	29	27	26	24	23	22	21	20	19	18	17	16	15	14	14	13	12	12	11	10	10	9	9	8	8	7	7	7	6	6	5	5	5	4
36	37	37	37	38	39	39	40	41	41	42	43	44	44	45	46	47	47	48	49	50	51	52	53	54	55	56	57	58	59	60	61	62	63	64	66	67	68	69	71	72	73	75	76	78	79	81	82	84	86
9	9	10	10	10	10	10	10	10	11	11	11	11	11	11	12	12	12	12	12	13	13	13	13	13	14	14	14	14	15	15	15	15	16	16	16	16	17	17	17	17	18	18	18	18	19	19	19	20	20
13	14	14	14	14	14	14	15	15	15	15	15	16	16	16	16	16	17	17	17	18	18	18	18	19	19	19	20	20	20	21	21	21	22	22	23	23	23	24	24	25	25	26	26	27	27	28	29	29	30
9	9	9	9	9	9	9	8	8	8	8	8	8	8	8	8	7	7	7	7	7	7	7	7	7	7	6	6	6	6	6	6	6	6	6	6	6	6	5	5	5	5	5	5	5	5	5	5	5	5
53	54	55	55	56	57	58	59	60	62	63	64	66	67	68	70	71	73	74	76	78	79	81	83	85	87	89	91	93	95	97	100	102	104	107	110	112	115	118	121	124	127	131	134	138	142	145	150	154	158
4015	4871	6039	6039	7697	10166	14076	20818	34006	65695	180633	2283548	8103306	267480	81784	39660	23461	15538	11076	8316	6493	5226	4309	3627	3106	2699	2376	2117	1905	1731	1586	1466	1364	1279	1208	1147	1097	1055	1020	992	970	953	942	936	934	937	944	957	974	996
429	445	463	463	482	503	524	548	573	600	628	660	694	730	770	814	862	915	973	1037	1109	1189	1280	1382	1498	1631	1785	1965	2176	2426	2729	3098	3555	4132	4879	5870	7226	9159	12059	16711	24906	41516	84176	267042	8003323	2889145	198710	71863	37693	23693
277	300	325	325	354	386	424	467	517	576	645	728	828	950	1102	1293	1538	1861	2298	2910	3806	5188	7495	11779	21210	49502	244416	4025698	234273	48640	20971	11681	7445	5161	3789	2900	2293	1858	1537	1293	1104	953	832	733	651	582	524	474	431	395
2115	2574	3201	3201	4092	5419	7520	11146	18239	35282	97108	1228297	4358832	143820	43929	21269	12552	8288	5886	4399	3416	2732	2236	1867	1583	1361	1184	1041	923	825	743	674	615	564	519	481	447	418	391	368	348	329	313	298	285	273	262	253	244	236
43	44	45	45	45	46	47	48	49	49	50	51	52	53	54	55	56	57	58	59	60	61	62	63	65	66	67	68	70	71	72	74	75	77	78	80	82	84	85	87	89	91	93	95	97	99	102	104	107	109
417	453	494	494	542	596	659	733	821	925	1051	1206	1397	1638	1949	2358	2913	3691	4832	6599	9560	15095	27410	65165	347730	5020698	260336	57834	25384	14263	9141	6361	4684	3595	2848	2313	1918	1617	1382	1196	1046	923	822	737	664	603	550	504	465	430
5	5	5	5	5	5	5	6	6	6	6	6	6	6	7	7	7	7	7	7	8	8	8	8	8	8	9	9	9	9	10	10	10	10	10	11	11	11	11	12	12	12	13	13	13	13	14	14	14	15
8	8	7	7	7	7	6	6	6	6	5	5	5	5	4	4	4	4	4	3	3	3	3	3	2	2	2	2	2	2	2	1	1	1	1	1	1	1	1	1	1	1	0	0	0	0	0	0	0	0
566	615	671	671	734	808	894	994	1113	1254	1425	1633	1892	2219	2640	3194	3944	4997	6539	8932	12937	20428	37090	88174	470496	6793194	352248	78256	34351	19303	12372	8611	6342	4869	3859	3136	2601	2193	1877	1625	1422	1257	1119	1004	907	824	753	692	638	591
1066	1227	1427	1427	1680	2008	2442	3035	3873	5116	7070	10410	16849	31936	83604	737471	4695007	165781	46681	21975	12776	8353	5889	4375	3379	2689	2191	1820	1536	1314	1137	994	877	779	697	627	568	517	472	433	399	369	342	319	297	278	261	245	231	218
1	1	2	2	2	2	2	2	2	2	2	2	2	2	2	2	2	3	3	3	3	3	3	3	3	3	4	4	4	4	4	4	4	5	5	5	5	5	5	6	6	6	6	6	7	7	7	7	7	8
80	82	84	84	86	88	90	92	94	96	99	101	104	106	109	112	114	118	121	124	127	131	135	139	143	147	151	156	161	166	171	177	183	189	196	203	210	218	227	235	245	255	266	277	289	302	316	331	347	365
21	21	22	22	22	22	22	23	23	23	24	24	24	24	25	25	25	26	26	26	27	27	27	28	28	28	29	29	29	30	30	31	31	31	32	32	33	33	33	34	34	35	35	36	36	37	37	38	38	39
23	22	22	22	22	21	21	21	20	20	20	20	19	19	19	18	18	18	18	17	17	17	17	16	16	16	16	16	15	15	15	15	15	15	14	14	14	14	14	14	14	13	13	13	13	13	13	13	13	13
38	37	37	37	36	36	35	34	34	33	33	32	32	31	31	31	30	30	29	29	28	28	27	27	27	26	26	26	25	25	24	24	24	23	23	23	22	22	22	21	21	21	20	20	20	20	19	19	19	18
4	4	4	4	4	4	4	4	4	4	5	5	5	5	5	5	5	5	5	6	6	6	6	6	6	6	7	7	7	7	7	7	8	8	8	8	8	9	9	9	9	10	10	10	10	10	11	11	11	11
7	6	6	6	6	6	5	5	5	5	5	5	4	4	4	4	4	4	3	3	3	3	3	3	3	2	2	2	2	2	2	2	2	1	1	1	1	1	1	1	1	1	1	1	0	0	0	0	0	0
13	13	13	13	13	13	12	12	12	12	12	12	11	11	11	11	11	11	11	10	10	10	10	10	10	10	9	9	9	9	9	9	9	9	8	8	8	8	8	8	8	8	8	7	7	7	7	7	7	7
1	1	1	1	1	1	1	2	2	2	2	2	2	2	2	2	2	2	3	3	3	3	3	3	3	3	4	4	4	4	4	4	4	5	5	5	5	5	5	6	6	6	6	6	7	7	7	7	7	8
10	10	10	10	10	11	11	11	11	11	11	11	12	12	12	12	12	12	13	13	13	13	13	13	14	14	14	14	14	15	15	15	15	15	16	16	16	16	16	17	17	17	17	17	18	18	18	18	19	19
4091	4982	6203	6203	7935	10514	14601	21651	35445	68593	188833	2388830	8477264	279680	85405	41333	24380	16087	11414	8522	6609	5276	4312	3592	3040	2607	2262	1982	1752	1561	1400	1263	1147	1046	959	883	816	757	704	658	616	578	545	514	487	461	439	418	399	381
3	3	3	3	3	3	4	4	4	4	4	4	4	4	4	4	4	4	4	5	5	5	5	5	5	5	5	5	5	5	5	6	6	6	6	6	6	6	6	6	7	7	7	7	7	7	7	7	7	8
4	4	5	5	5	5	5	5	5	5	5	5	5	5	5	5	5	5	5	5	6	6	6	6	6	6	6	6	6	6	6	6	6	6	7	7	7	7	7	7	7	7	7	7	7	7	8	8	8	8
7	7	7	7	7	7	8	8	8	8	8	8	8	9	9	9	9	9	9	10	10	10	10	10	11	11	11	11	12	12	12	12	12	13	13	13	14	14	14	14	15	15	15	16	16	16	17	17	17	18
18	19	19	19	19	20	20	20	20	21	21	21	22	22	22	23	23	23	24	24	24	25	25	25	26	26	27	27	27	28	28	29	29	29	30	30	31	31	32	32	33	33	34	34	35	35	36	36	37	37
5	5	5	5	5	5	6	6	6	6	6	6	6	6	6	6	6	6	7	7	7	7	7	7	7	7	7	7	8	8	8	8	8	8	8	8	9	9	9	9	9	9	9	9	10	10	10	10	10	10
232	252	274	274	300	329	363	402	447	500	562	637	727	836	973	1145	1365	1656	2050	2601	3406	4652	6728	10586	19078	44554	220066	3624969	210933	43777	18862	10496	6682	4626	3390	2590	2042	1651	1362	1142	971	835	726	636	562	500	448	403	364	331
14	13	13	13	13	12	12	12	11	11	11	10	10	10	9	9	9	9	8	8	8	7	7	7	7	7	6	6	6	6	5	5	5	5	5	5	4	4	4	4	4	4	3	3	3	3	3	3	3	3
6	6	7	7	7	7	7	7	7	8	8	8	8	8	9	9	9	9	10	10	10	10	11	11	11	11	12	12	12	12	13	13	13	14	14	14	15	15	15	16	16	16	17	17	18	18	18	19	19	20
7	7	7	7	7	6	6	6	6	6	6	6	6	6	6	6	6	5	5	5	5	5	5	5	5	5	5	5	5	5	5	5	4	4	4	4	4	4	4	4	4	4	4	4	4	4	4	4	4	4
601	690	801	801	941	1122	1363	1691	2154	2841	3922	5770	9331	17676	46252	407881	2596650	91701	25832	12168	7080	4634	3272	2435	1884	1503	1228	1023	866	743	646	567	502	448	403	365	332	304	279	258	240	223	209	196	184	174	165	156	149	142
43	44	45	45	46	47	47	48	49	50	51	52	53	54	55	57	58	59	60	61	63	64	65	67	68	69	71	72	74	76	77	79	81	83	85	87	89	91	93	95	97	100	102	105	107	110	113	116	119	122
12	12	13	13	13	13	13	14	14	14	14	15	15	15	15	16	16	16	16	17	17	17	18	18	18	19	19	19	19	20	20	20	21	21	22	22	22	23	23	23	24	24	25	25	25	26	26	27	27	28
27	27	27	27	28	28	28	29	29	29	30	30	31	31	31	32	32	33	33	33	34	34	35	35	36	36	37	37	38	38	39	39	40	40	41	41	42	42	43	43	44	45	45	46	46	47	48	48	49	50
1098	1334	1658	1658	2118	2803	3888	5762	9428	18237	50193	634884	2253002	74335	22703	10989	6484	4280	3037	2268	1759	1405	1148	957	810	694	602	527	466	415	372	335	304	277	253	233	215	199	184	172	160	150	141	132	125	118	111	106	100	95
20	19	19	19	19	18	18	18	17	17	17	16	16	16	16	15	15	15	15	14	14	14	14	13	13	13	13	12	12	12	12	12	11	11	11	11	11	10	10	10	10	10	10	9	9	9	9	9	9	9
5	5	4	4	4	4	4	4	4	4	4	4	4	4	4	4	4	4	4	4	4	3	3	3	3	3	3	3	3	3	3	3	3	3	3	3	3	3	3	3	3	3	3	2	2	2	2	2	2	2
19	19	19	19	19	20	20	20	20	21	21	21	22	22	22	22	23	23	23	24	24	24	25	25	25	26	26	26	27	27	28	28	28	29	29	30	30	30	31	31	32	32	33	33	34	34	35	35	36	36
0	0	0	0	0	0	0	0	0	0	0	0	0	0	0	0	0	0	0	0	0	0	0	0	0	0	0	0	0	0	0	0	0	0	0	0	0	0	0	0	1	1	1	1	1	1	1	1	1	1
2113	2574	3204	3204	4099	5433	7545	11189	18318	35449	97594	1234613	4381286	144545	44139	21361	12599	8313	5898	4403	3414	2726	2227	1855	1570	1346	1168	1023	904	805	722	652	591	539	494	455	420	389	362	338	316	297	280	264	249	236	225	214	204	195
25	25	26	26	26	26	27	27	28	28	29	29	29	30	30	31	31	32	32	33	33	34	34	35	35	36	37	37	38	38	39	40	40	41	42	42	43	44	45	45	46	47	48	49	50	51	51	52	53	54
70	66	63	63	59	56	53	50	47	44	42	40	38	36	34	32	31	29	28	26	25	24	22	21	20	19	18	17	16	16	15	14	13	13	12	11	11	10	10	9	9	8	8	7	7	6	6	6	5	5
5	5	6	6	6	6	6	6	6	6	7	7	7	7	7	7	8	8	8	8	8	9	9	9	9	9	10	10	10	10	11	11	11	11	12	12	12	13	13	13	13	14	14	14	15	15	15	16	16	16
5	5	5	5	5	5	6	6	6	6	6	6	6	6	6	7	7	7	7	7	7	7	8	8	8	8	8	8	8	9	9	9	9	9	9	10	10	10	10	10	11	11	11	11	11	12	12	12	12	12
6	6	6	6	6	6	7	7	7	7	7	7	7	8	8	8	8	8	8	9	9	9	9	9	10	10	10	10	10	11	11	11	11	11	12	12	12	12	12	13	13	13	13	14	14	14	15	15	15	15
5	5	5	5	5	5	5	5	5	5	6	6	6	6	6	6	6	6	6	7	7	7	7	7	7	7	8	8	8	8	8	8	9	9	9	9	9	10	10	10	10	10	11	11	11	11	12	12	12	12
0	0	0	0	1	1	1	1	1	1	1	1	1	1	1	1	1	1	2	2	2	2	2	2	2	2	2	2	3	3	3	3	3	3	3	4	4	4	4	4	4	5	5	5	5	5	6	6	6	6
8	8	8	8	8	7	7	7	6	6	6	6	6	5	5	5	5	5	4	4	4	4	4	4	4	3	3	3	3	3	3	3	3	3	2	2	2	2	2	2	2	2	2	2	2	2	2	2	2	2
77	82	87	87	92	98	105	112	121	130	139	150	163	176	192	209	229	252	278	309	344	386	436	496	570	660	773	918	1108	1362	1715	2224	2998	4261	6531	11268	24065	86786	2408229	348671	41586	16011	8473	5243	3563	2579	1953	1530	1231	1012
464	563	699	699	893	1181	1637	2425	3967	7674	21119	267118	947914	31275	9552	4623	2728	1800	1277	954	739	590	482	401	339	291	252	220	194	173	155	139	126	114	104	96	88	81	75	69	65	60	56	53	49	46	43	41	39	36
10	10	10	10	10	10	9	9	9	9	9	9	9	9	8	8	8	8	8	8	8	8	8	7	7	7	7	7	7	7	7	7	7	6	6	6	6	6	6	6	6	6	6	6	5	5	5	5	5	5
268	292	319	319	350	386	428	478	536	605	689	792	919	1079	1286	1558	1927	2444	3202	4377	6347	10027	18216	43320	231208	3338431	173096	38446	16868	9473	6068	4219	3104	2380	1883	1528	1265	1064	909	785	685	603	536	479	431	390	355	325	298	275
0	0	0	0	0	0	0	0	0	0	0	0	0	0	0	0	0	0	0	0	0	0	0	0	0	0	0	0	0	0	0	0	0	0	0	0	0	0	0	0	0	0	0	0	0	0	0	0	0	0
2130	2451	2851	2851	3358	4012	4880	6064	7739	10221	14125	20799	33664	63806	167033	1473384	9380094	331211	93265	43903	25525	16690	11766	8742	6752	5373	4378	3637	3070	2626	2273	1986	1751	1556	1392	1253	1134	1032	943	865	797	736	683	635	593	554	520	489	460	434
217	237	258	258	283	311	343	380	423	473	533	604	689	794	924	1088	1299	1576	1951	2476	3243	4431	6409	10086	18179	42457	209718	3454539	201013	41717	17973	10001	6366	4406	3228	2466	1944	1572	1296	1087	924	795	690	605	535	476	426	383	346	314
5	5	5	5	5	6	6	6	6	6	6	6	6	6	6	6	6	7	7	7	7	7	7	7	7	8	8	8	8	8	8	8	9	9	9	9	9	10	10	10	10	10	11	11	11	11	12	12	12	13
3	3	3	3	3	3	4	4	4	4	4	4	4	4	5	5	5	5	5	5	5	6	6	6	6	6	6	7	7	7	7	7	8	8	8	8	8	9	9	9	9	10	10	10	10	11	11	11	11	12
2100	2558	3185	3185	4075	5402	7503	11128	18221	35265	97089	1228272	4358793	143800	43910	21248	12531	8267	5865	4378	3393	2709	2213	1843	1559	1336	1159	1015	896	798	715	645	585	534	489	449	415	385	358	333	312	293	275	260	245	232	221	210	200	191
582	667	773	773	907	1080	1310	1624	2068	2725	3761	5531	8943	16939	44323	390866	2488324	87874	24752	11658	6782	4438	3132	2329	1801	1435	1171	974	823	705	611	535	473	421	377	340	308	281	257	236	218	202	187	174	163	153	143	135	127	120
5	5	5	5	6	6	6	6	6	6	6	7	7	7	7	7	7	7	8	8	8	8	8	9	9	9	9	9	9	10	10	10	10	11	11	11	11	11	12	12	12	12	13	13	13	14	14	14	14	15
115	117	120	120	122	125	128	131	133	137	140	143	146	150	153	157	161	165	169	173	177	182	187	192	197	202	208	213	219	226	232	239	246	253	261	269	278	287	296	306	317	328	339	351	364	377	392	407	423	440
2	3	3	3	3	3	3	3	3	3	3	3	3	3	3	3	3	3	3	4	4	4	4	4	4	4	4	4	4	4	4	4	4	5	5	5	5	5	5	5	5	5	5	5	5	6	6	6	6	6
395	425	458	458	496	539	588	645	711	789	880	988	1119	1280	1478	1728	2049	2472	3043	3844	5013	6821	9835	15433	27755	64719	319374	5259624	306124	63595	27446	15309	9777	6793	5001	3842	3048	2481	2063	1745	1498	1302	1145	1016	910	821	746	682	627	580
3	3	3	3	3	2	2	2	2	2	2	2	2	2	2	2	1	1	1	1	1	1	1	1	1	1	1	1	1	1	1	1	1	0	0	0	0	0	0	0	0	0	0	0	0	0	0	0	0	0
1	1	1	1	1	1	1	1	1	1	1	1	1	1	1	1	1	1	1	1	1	0	0	0	0	0	0	0	0	0	0	0	0	0	0	0	0	0	0	0	0	0	0	0	0	0	0	0	0	0
279	304	333	333	365	403	447	499	560	633	722	829	963	1132	1350	1637	2026	2571	3370	4609	6684	10566	19201	45671	243795	3520298	182518	40531	17778	9980	6388	4439	3263	2499	1975	1600	1322	1111	946	815	710	623	552	492	441	397	360	327	299	274
33	33	33	33	34	34	35	35	36	36	36	37	37	38	38	39	39	40	40	41	42	42	43	43	44	44	45	45	46	47	47	48	49	49	50	51	51	52	53	53	54	55	56	56	57	58	59	60	60	61
5	5	5	5	5	5	5	5	5	5	5	5	6	6	6	6	6	6	6	6	6	7	7	7	7	7	7	7	8	8	8	8	8	8	9	9	9	9	9	9	10	10	10	10	11	11	11	11	11	12
3	4	4	4	4	4	4	4	4	4	4	4	4	4	4	4	4	5	5	5	5	5	5	5	5	5	6	6	6	6	6	6	6	6	7	7	7	7	7	7	8	8	8	8	8	9	9	9	9	9
2112	2571	3198	3198	4089	5415	7517	11142	18234	35279	97105	1228302	4358862	143816	43924	21263	12546	8282	5879	4393	3409	2724	2229	1859	1575	1353	1175	1031	913	815	733	663	603	551	507	468	434	403	377	353	332	313	295	280	266	253	242	231	222	213
9	9	9	9	9	9	9	9	10	10	10	10	10	10	10	10	11	11	11	11	11	11	11	12	12	12	12	12	12	13	13	13	13	13	13	14	14	14	14	14	14	15	15	15	15	15	16	16	16	16
8	8	9	9	9	9	9	10	10	10	10	11	11	11	12	12	12	13	13	14	14	14	15	15	16	16	17	17	18	18	19	19	20	21	21	22	23	24	24	25	26	27	28	29	30	31	32	33	34	35
3	3	3	3	3	3	3	3	3	3	3	4	4	4	4	4	4	4	4	4	5	5	5	5	5	5	5	5	5	6	6	6	6	6	6	6	7	7	7	7	7	7	7	8	8	8	8	8	8	9
3906	3333	2882	2882	2519	2224	1979	1774	1601	1453	1325	1214	1117	1032	956	889	829	775	726	682	642	606	572	542	514	488	464	441	421	402	384	367	351	337	323	310	298	287	276	266	256	247	238	230	223	215	208	201	195	189
734	790	854	854	925	1007	1101	1209	1334	1481	1654	1860	2109	2414	2791	3266	3876	4680	5767	7288	9512	12948	18677	29322	52749	123028	607198	1.0E7	582006	120890	52161	29084	18565	12892	9485	7280	5771	4693	3897	3292	2822	2450	2149	1904	1702	1533	1390	1269	1165	1075
66	63	60	60	58	55	53	51	49	48	46	44	43	41	40	39	37	36	35	34	33	32	31	30	30	29	28	27	27	26	25	25	24	24	23	22	22	21	21	21	20	20	19	19	18	18	18	17	17	17
9	8	8	8	8	8	7	7	7	7	6	6	6	6	5	5	5	5	5	5	4	4	4	4	4	4	3	3	3	3	3	3	3	3	2	2	2	2	2	2	2	2	2	2	2	2	1	1	1	1
2	2	2	2	2	2	2	2	2	2	2	2	2	2	2	2	2	2	2	2	2	1	1	1	1	1	1	1	1	1	1	1	1	1	1	1	1	1	1	1	1	1	1	1	1	1	1	1	1	1
0	0	0	0	0	0	0	0	0	0	0	0	0	0	0	0	0	0	0	0	0	0	0	0	0	0	0	0	0	0	0	0	0	0	0	0	0	0	0	0	0	0	1	1	1	1	1	1	1	1
21	21	22	22	22	22	22	23	23	23	24	24	24	25	25	25	26	26	26	27	27	27	28	28	29	29	29	30	30	31	31	31	32	32	33	33	34	34	35	35	36	36	37	37	38	38	39	40	40	41
809	881	963	963	1056	1165	1290	1437	1611	1819	2070	2377	2758	3238	3858	4672	5777	7327	9596	13117	19013	30038	54567	129764	692567	1.0E7	518497	115163	50529	28378	18175	12637	9297	7129	5640	4575	3786	3185	2718	2347	2048	1803	1599	1429	1285	1162	1056	965	885	814
1	1	1	1	1	1	1	1	1	1	1	1	1	1	2	2	2	2	2	2	2	2	2	2	2	2	2	3	3	3	3	3	3	3	3	3	3	4	4	4	4	4	4	4	4	5	5	5	5	5
21	20	20	20	19	19	18	18	18	17	17	16	16	16	15	15	15	14	14	14	13	13	13	12	12	12	12	11	11	11	10	10	10	10	9	9	9	9	9	8	8	8	8	8	7	7	7	7	7	6
6	6	6	6	7	7	7	7	7	7	7	8	8	8	8	8	8	8	9	9	9	9	9	10	10	10	10	10	11	11	11	11	11	12	12	12	12	12	13	13	13	13	14	14	14	14	15	15	15	16
54	53	52	52	51	50	49	49	48	47	46	45	44	44	43	42	41	41	40	39	39	38	38	37	36	36	35	35	34	34	33	33	32	32	31	31	31	30	30	29	29	29	28	28	28	27	27	27	26	26
6	6	6	6	6	6	6	6	6	6	6	6	6	7	7	7	7	7	7	7	7	7	7	8	8	8	8	8	8	8	8	8	8	9	9	9	9	9	9	9	9	10	10	10	10	10	10	10	10	11
29	29	29	29	30	30	30	31	31	32	32	32	33	33	34	34	34	35	35	36	36	37	37	38	38	39	39	40	40	41	41	42	42	43	43	44	44	45	45	46	47	47	48	49	49	50	50	51	52	52
44	44	45	45	45	46	47	47	48	48	49	50	51	51	52	53	53	54	55	56	56	57	58	59	60	61	61	62	63	64	65	66	67	68	69	70	71	72	73	74	75	77	78	79	80	81	83	84	85	87
28	29	29	29	29	30	30	31	31	32	32	32	33	33	34	34	35	35	36	36	37	38	38	39	39	40	40	41	42	42	43	44	44	45	46	46	47	48	49	50	50	51	52	53	54	55	56	57	58	59
11	11	11	11	11	11	12	12	12	12	12	13	13	13	13	14	14	14	14	15	15	15	15	16	16	16	16	17	17	17	18	18	18	18	19	19	19	20	20	20	21	21	22	22	22	23	23	23	24	24
0	0	0	0	0	0	0	0	0	1	1	1	1	1	1	1	1	1	1	1	1	1	1	1	1	1	1	1	2	2	2	2	2	2	2	2	2	2	2	2	3	3	3	3	3	3	3	3	3	4
7	7	7	7	7	7	7	8	8	8	8	8	8	8	9	9	9	9	9	9	10	10	10	10	10	11	11	11	11	11	12	12	12	12	13	13	13	14	14	14	14	15	15	15	16	16	16	17	17	17
325	353	385	385	422	464	513	570	638	719	817	936	1084	1271	1512	1829	2258	2860	3742	5110	7399	11682	21207	50410	268970	3883429	201372	44742	19643	11041	7079	4929	3633	2791	2214	1801	1496	1263	1083	940	824	730	652	587	533	486	446	412	383	357
41	40	40	40	39	38	38	37	37	36	36	35	35	34	34	33	33	32	32	31	31	30	30	29	29	28	28	28	27	27	26	26	25	25	25	24	24	24	23	23	23	22	22	22	21	21	21	20	20	20
1	1	1	1	1	1	1	1	1	1	1	1	1	1	0	0	0	0	0	0	0	0	0	0	0	0	0	0	0	0	0	0	0	0	0	0	0	0	0	0	1	1	1	1	1	1	1	1	1	1
23	24	24	24	24	25	25	25	26	26	26	27	27	27	28	28	28	29	29	29	30	30	31	31	31	32	32	33	33	33	34	34	35	35	36	36	37	37	38	38	39	39	40	40	41	41	42	43	43	44
15	15	14	14	14	13	13	12	12	11	11	11	10	10	9	9	9	8	8	8	7	7	7	6	6	6	5	5	5	5	4	4	4	4	3	3	3	3	2	2	2	2	2	2	1	1	1	1	1	1
3	3	3	3	3	3	3	3	3	3	3	3	3	3	3	3	3	3	3	3	3	3	3	2	2	2	2	2	2	2	2	2	2	2	2	2	2	2	2	2	2	2	2	2	2	2	2	2	2	2
490	522	558	558	598	642	691	747	809	879	960	1052	1158	1281	1424	1594	1797	2041	2338	2707	3170	3765	4545	5596	7062	9192	12461	17853	27718	48892	109284	458640	9973575	818808	138569	56968	31042	19536	13429	9801	7471	5885	4756	3926	3296	2808	2422	2111	1857	1647
25	25	26	26	26	26	27	27	27	28	28	28	29	29	30	30	30	31	31	32	32	32	33	33	34	34	35	35	36	36	37	37	38	38	39	39	40	40	41	41	42	43	43	44	44	45	46	46	47	48
0	0	0	0	0	0	0	0	0	0	0	0	0	0	0	0	0	0	0	0	0	0	0	0	0	0	0	0	0	0	0	0	0	0	0	0	0	0	0	0	0	0	0	0	0	0	0	0	0	0
3	3	3	3	3	3	3	3	3	3	3	4	4	4	4	4	4	4	4	4	4	5	5	5	5	5	5	5	5	6	6	6	6	6	6	6	7	7	7	7	7	7	7	8	8	8	8	8	8	9
2100	2556	3180	3180	4067	5387	7479	11088	18149	35116	96661	1222729	4339096	143161	43721	21163	12486	8240	5849	4369	3389	2708	2214	1846	1563	1342	1165	1022	904	807	724	655	595	544	499	460	426	396	369	345	324	305	288	272	258	246	234	223	214	205
1	1	1	1	1	1	1	1	1	1	1	1	1	1	1	1	1	1	1	1	1	1	1	1	1	1	1	1	2	2	2	2	2	2	2	2	2	2	2	2	2	2	2	2	2	2	2	2	3	3
97	95	93	93	91	89	88	86	84	83	81	80	78	77	76	74	73	72	70	69	68	67	66	64	63	62	61	60	59	58	57	56	55	54	53	53	52	51	50	49	48	48	47	46	45	45	44	43	43	42
0	0	0	0	0	0	0	0	0	0	0	0	0	0	0	0	0	0	0	0	0	0	0	0	0	0	0	0	0	0	0	0	0	0	0	0	0	0	0	0	0	0	0	0	0	0	0	0	0	0
2019	2454	3050	3050	3895	5154	7149	10588	17319	33492	92155	1165500	4135954	136480	41696	20194	11924	7878	5599	4188	3255	2606	2136	1785	1517	1306	1138	1002	891	798	720	654	598	550	508	471	440	412	387	365	345	328	312	298	286	275	264	255	247	239
2	2	2	2	2	2	2	2	2	2	2	2	2	2	2	2	2	2	2	2	2	2	2	2	3	3	3	3	3	3	3	3	3	3	3	3	3	3	3	3	3	3	4	4	4	4	4	4	4	4
10	10	9	9	9	9	9	9	9	9	9	9	8	8	8	8	8	8	8	8	8	8	7	7	7	7	7	7	7	7	7	7	7	6	6	6	6	6	6	6	6	6	6	6	6	6	5	5	5	5
4	4	3	3	3	3	3	3	3	3	3	3	3	2	2	2	2	2	2	2	2	2	2	2	2	2	1	1	1	1	1	1	1	1	1	1	1	1	1	1	1	1	1	1	1	1	1	1	1	1
0	0	1	1	1	1	1	1	1	1	1	1	1	1	1	1	1	1	1	1	1	1	1	1	2	2	2	2	2	2	2	2	2	2	2	2	2	2	3	3	3	3	3	3	3	3	3	3	3	4
4	4	4	4	4	4	4	5	5	5	5	5	6	6	6	6	7	7	7	7	8	8	8	8	9	9	9	10	10	10	11	11	11	12	12	13	13	14	14	14	15	15	16	16	17	17	18	18	19	20
28	28	28	28	28	28	28	28	28	28	28	28	28	28	28	28	28	28	28	28	29	29	29	29	29	30	30	30	30	31	31	31	32	32	32	33	33	34	34	35	35	36	37	37	38	38	39	40	41	42
2152	2475	2877	2877	3387	4045	4918	6109	7795	10291	14218	20931	33872	64191	168025	1482052	9435216	333169	93824	44173	25687	16800	11848	8807	6804	5417	4417	3671	3101	2655	2300	2012	1776	1580	1415	1275	1156	1053	964	886	817	757	704	656	613	575	541	509	481	456
327	351	379	379	410	446	486	532	585	647	720	806	909	1032	1184	1371	1608	1912	2313	2854	3611	4718	6424	9265	14526	26047	60249	287027	5025856	311217	62304	26619	14763	9386	6494	4762	3641	2875	2329	1924	1617	1379	1190	1037	912	809	723	650	587	534
23	22	22	22	21	21	21	20	20	19	19	19	18	18	17	17	17	16	16	16	15	15	15	15	14	14	14	13	13	13	13	12	12	12	12	11	11	11	11	10	10	10	10	10	9	9	9	9	9	8
10	10	10	10	9	9	9	9	8	8	8	7	7	7	7	7	6	6	6	6	5	5	5	5	5	4	4	4	4	4	4	3	3	3	3	3	3	3	2	2	2	2	2	2	2	2	1	1	1	1
13	13	13	13	12	12	12	12	12	12	11	11	11	11	11	11	10	10	10	10	10	10	10	9	9	9	9	9	9	9	9	8	8	8	8	8	8	8	8	8	7	7	7	7	7	7	7	7	7	6
3	3	3	3	3	3	4	4	4	4	4	4	4	5	5	5	5	5	5	6	6	6	6	6	6	7	7	7	7	7	8	8	8	8	9	9	9	9	10	10	10	10	11	11	11	11	12	12	12	13
0	0	0	0	0	0	0	0	0	0	1	1	1	1	1	1	1	1	1	1	1	1	1	1	1	1	1	1	1	1	1	2	2	2	2	2	2	2	2	2	2	2	2	2	2	2	3	3	3	3
9	10	10	10	10	10	10	10	10	10	11	11	11	11	11	11	11	12	12	12	12	12	12	12	13	13	13	13	13	13	14	14	14	14	14	15	15	15	15	15	16	16	16	16	17	17	17	17	18	18
8	8	8	8	8	8	8	9	9	9	9	9	9	9	9	9	10	10	10	10	10	10	10	10	11	11	11	11	11	11	11	12	12	12	12	12	12	12	13	13	13	13	13	13	14	14	14	14	14	15
1	1	1	1	1	1	1	1	0	0	0	0	0	0	0	0	0	0	0	1	1	1	1	1	1	1	1	1	1	1	1	1	1	1	1	1	1	1	1	1	1	1	1	1	1	1	1	1	1	2
91	97	103	103	110	118	126	135	145	155	167	181	195	212	230	251	274	301	331	367	407	455	511	578	658	756	877	1029	1223	1476	1816	2287	2967	3999	5678	8689	14942	31693	111843	3195433	521625	57709	21949	11553	7123	4829	3487	2635	2060	1654
6	6	6	6	6	6	6	6	7	7	7	7	7	8	8	8	8	8	9	9	9	9	9	10	10	10	10	11	11	11	12	12	12	12	13	13	13	14	14	14	15	15	15	16	16	16	17	17	18	18
278	296	316	316	337	362	389	420	454	493	538	588	647	715	794	888	1000	1134	1298	1501	1757	2085	2515	3094	3903	5077	6878	9850	15288	26958	60245	252799	5497149	451314	76387	31411	17121	10779	7413	5415	4130	3256	2634	2177	1830	1561	1348	1177	1037	922
0	0	0	0	0	0	0	0	0	0	0	0	0	0	0	0	0	0	0	0	0	0	0	0	0	0	0	0	0	0	0	0	0	0	0	0	0	0	0	0	0	0	0	0	0	0	0	0	0	1
220	238	259	259	283	310	341	377	418	467	525	593	676	777	903	1061	1265	1533	1895	2403	3145	4292	6206	9759	17583	41054	202751	3339640	194336	40339	17384	9677	6164	4268	3130	2393	1889	1528	1262	1059	902	777	676	594	525	468	420	378	343	312
683	739	801	801	872	953	1046	1153	1278	1423	1596	1801	2049	2353	2728	3203	3812	4614	5700	7221	9443	12879	18606	29249	52676	122954	607127	1.0E7	581931	120811	52079	29002	18480	12806	9397	7191	5679	4600	3802	3195	2724	2349	2048	1801	1596	1425	1280	1156	1049	957
0	0	0	0	0	0	0	0	0	0	0	0	0	0	0	0	0	1	1	1	1	1	1	1	1	1	1	1	1	1	1	1	1	1	1	1	1	1	1	1	1	1	1	1	1	1	1	2	2	2
0	0	0	0	0	0	0	0	0	0	0	0	0	0	0	0	0	0	0	0	0	0	0	0	0	0	0	0	0	0	1	1	1	1	1	1	1	1	1	1	1	1	1	1	1	1	1	1	1	1
2382466	188806	68646	68646	35512	21723	14676	10592	8015	6285	5068	4179	3511	2996	2591	2267	2003	1787	1606	1455	1327	1217	1123	1041	970	908	854	807	765	727	695	665	640	617	597	579	563	549	537	527	518	511	505	500	497	495	494	494	495	497
42	43	43	43	44	45	46	47	48	49	50	51	52	53	54	55	56	58	59	60	61	63	64	66	67	69	70	72	73	75	77	79	81	82	84	87	89	91	93	95	98	100	103	106	109	112	115	118	121	125
86	88	91	91	93	96	99	101	104	108	111	114	118	122	126	130	135	140	145	150	155	161	168	174	182	189	197	206	216	226	236	248	261	274	289	306	323	343	364	388	414	444	476	513	555	602	655	717	789	873
232	248	267	267	288	312	339	371	407	449	498	556	626	710	813	940	1101	1307	1579	1946	2461	3212	4372	6301	9875	17702	40935	194987	3414098	211417	42330	18089	10035	6382	4418	3241	2479	1959	1587	1313	1104	942	813	710	625	555	496	446	403	367
3	3	3	3	3	3	3	3	3	2	2	2	2	2	2	2	2	2	1	1	1	1	1	1	1	1	1	1	1	1	1	1	0	0	0	0	0	0	0	0	0	0	0	0	0	0	0	0	0	0
13	13	12	12	12	12	12	12	12	11	11	11	11	11	11	11	11	11	11	11	11	11	11	11	11	11	11	11	11	11	11	11	11	11	12	12	12	12	12	12	13	13	13	13	14	14	14	14	15	15
1	1	1	1	0	0	0	0	0	0	0	0	0	0	0	0	0	0	0	0	0	0	0	0	0	0	0	0	0	0	0	0	0	0	0	0	0	0	1	1	1	1	1	1	1	1	1	1	2	2
0	0	0	0	0	0	0	0	0	0	0	0	0	0	0	0	0	0	0	0	0	0	0	0	0	0	0	0	0	0	0	0	0	0	0	0	0	0	1	1	1	1	1	1	1	1	1	1	1	1
2	2	2	2	2	2	2	2	2	2	2	2	1	1	1	1	1	1	1	1	1	1	1	1	1	1	1	1	1	1	1	1	1	1	1	1	1	1	1	1	0	0	0	0	0	0	0	0	0	0
2048	2494	3104	3104	3973	5264	7311	10841	17748	34345	94552	1196124	4244698	140039	42763	20696	12207	8055	5715	4267	3308	2642	2159	1799	1522	1306	1133	993	878	782	701	633	575	524	481	443	409	380	353	330	309	290	274	258	245	232	221	210	201	192
5	5	5	5	5	4	4	4	4	4	4	3	3	3	3	3	3	3	2	2	2	2	2	2	2	2	1	1	1	1	1	1	1	1	1	1	1	0	0	0	0	0	0	0	0	0	0	0	0	0
3	3	3	3	3	3	3	3	3	3	3	3	3	2	2	2	2	2	2	2	2	2	2	2	2	2	2	2	2	2	2	2	2	2	2	1	1	1	1	1	1	1	1	1	1	1	1	1	1	1
17	17	17	17	18	18	18	18	19	19	19	19	20	20	20	20	21	21	21	21	22	22	22	22	23	23	23	24	24	24	24	25	25	25	26	26	26	27	27	27	28	28	29	29	29	30	30	30	31	31
76	74	73	73	72	70	69	68	66	65	64	63	62	61	60	59	58	57	56	55	54	53	53	52	51	50	49	49	48	47	47	46	46	45	44	44	43	43	42	42	41	41	40	40	40	39	39	38	38	38
1	1	1	1	2	2	2	2	2	2	2	2	2	2	2	2	2	2	2	2	2	3	3	3	3	3	3	3	3	3	3	3	4	4	4	4	4	4	4	4	4	5	5	5	5	5	5	5	6	6
461	449	438	438	428	420	412	405	399	394	389	386	383	380	378	377	377	377	377	378	380	382	385	388	392	396	401	407	413	420	428	436	445	455	466	478	491	505	521	537	555	575	596	620	646	674	704	738	776	817
1	1	1	1	1	1	2	2	2	2	2	2	2	2	2	2	2	2	2	2	2	2	2	2	2	2	3	3	3	3	3	3	3	3	3	3	3	3	3	3	3	3	4	4	4	4	4	4	4	4
35	34	34	34	34	33	33	32	32	32	31	31	31	30	30	30	30	29	29	29	29	28	28	28	28	28	28	27	27	27	27	27	27	27	27	27	27	27	27	27	27	27	27	27	27	27	28	28	28	28
44	44	45	45	46	46	47	48	49	49	50	51	52	52	53	54	55	56	57	58	59	60	61	62	63	64	65	66	67	68	70	71	72	73	75	76	77	79	80	82	83	85	87	88	90	92	94	95	97	99
2	2	1	1	1	1	1	1	1	1	1	1	1	1	1	1	0	0	0	0	0	0	0	0	0	0	0	0	0	0	0	0	0	0	0	0	0	0	0	0	0	0	0	0	0	0	0	0	0	0
151	155	160	160	165	171	177	183	189	196	203	211	219	227	237	246	256	267	279	292	305	320	335	352	370	390	411	435	460	488	518	552	589	630	676	727	785	849	923	1006	1102	1213	1342	1493	1672	1886	2145	2462	2856	3356
5	4	4	4	4	4	3	3	3	3	3	2	2	2	2	2	2	2	1	1	1	1	1	1	1	1	1	1	1	1	1	1	1	1	1	1	1	1	1	1	1	1	1	1	1	1	1	1	2	2
10	10	10	10	10	10	10	9	9	9	9	9	9	9	8	8	8	8	8	8	8	8	7	7	7	7	7	7	7	7	6	6	6	6	6	6	6	6	6	5	5	5	5	5	5	5	5	5	5	5
21	22	22	22	22	23	23	23	24	24	24	24	25	25	25	26	26	26	27	27	28	28	28	29	29	29	30	30	31	31	32	32	32	33	33	34	34	35	35	36	36	37	37	38	39	39	40	40	41	41
719	827	961	961	1132	1352	1644	2042	2606	3441	4755	7000	11330	21473	56211	495829	3156623	111461	31386	14775	8590	5617	3960	2942	2273	1808	1474	1224	1033	884	765	668	589	523	468	421	381	347	317	291	268	247	229	213	199	186	174	164	154	145
5	5	4	4	4	4	4	3	3	3	3	3	2	2	2	2	2	2	2	1	1	1	1	1	1	1	1	1	1	1	0	0	0	0	0	0	0	0	0	0	0	0	0	0	0	0	1	1	1	1
0	0	0	0	0	0	0	0	0	0	0	0	0	0	0	0	0	1	1	1	1	1	1	1	1	1	1	1	1	1	1	2	2	2	2	2	2	2	2	2	2	3	3	3	3	3	3	3	3	4
835	907	989	989	1083	1191	1317	1465	1639	1848	2099	2406	2787	3268	3887	4704	5808	7358	9629	13150	19047	30072	54601	129798	692600	1.0E7	518532	115199	50567	28416	18214	12677	9338	7169	5682	4617	3828	3229	2762	2392	2094	1849	1647	1478	1335	1212	1108	1017	938	869
1	1	1	1	1	2	2	2	2	2	2	2	2	2	2	3	3	3	3	3	3	3	3	3	4	4	4	4	4	4	4	5	5	5	5	5	5	5	6	6	6	6	6	7	7	7	7	7	8	8
31	31	32	32	32	33	33	34	34	34	35	35	36	36	37	37	38	38	39	40	40	41	41	42	42	43	44	44	45	46	46	47	47	48	49	50	50	51	52	53	53	54	55	56	57	57	58	59	60	61
64	65	66	66	67	69	70	71	72	74	75	77	78	79	81	83	84	86	88	89	91	93	95	97	99	101	103	105	108	110	112	115	117	120	123	126	129	132	135	138	141	145	149	152	156	160	164	169	173	178
208	226	247	247	271	298	330	367	411	464	527	605	701	823	980	1186	1466	1859	2434	3327	4821	7616	13834	32896	175568	2535012	131441	29195	12810	7195	4608	3205	2358	1808	1431	1161	961	809	691	597	521	459	407	364	328	296	270	246	226	208
28	28	28	28	29	29	29	30	30	31	31	31	32	32	33	33	34	34	34	35	35	36	36	37	37	38	38	39	39	40	40	41	42	42	43	43	44	45	45	46	46	47	48	48	49	50	51	51	52	53
26	26	27	27	27	27	28	28	29	29	29	30	30	31	31	32	32	33	33	34	34	35	35	36	36	37	37	38	38	39	39	40	41	41	42	43	43	44	45	45	46	47	48	48	49	50	51	52	52	53
4	4	4	4	4	4	4	4	4	4	4	4	5	5	5	5	5	5	5	5	5	5	6	6	6	6	6	6	6	6	7	7	7	7	7	7	7	8	8	8	8	8	8	8	9	9	9	9	9	9
3	2	2	2	2	2	2	2	2	2	2	2	2	2	2	1	1	1	1	1	1	1	1	1	1	1	1	1	1	1	1	1	1	0	0	0	0	0	0	0	0	0	0	0	0	0	0	0	0	0
16	16	15	15	15	14	14	14	13	13	12	12	12	11	11	11	10	10	10	9	9	9	9	8	8	8	8	7	7	7	7	6	6	6	6	5	5	5	5	5	4	4	4	4	4	3	3	3	3	3
1	1	1	1	1	1	1	1	1	1	1	1	1	1	1	1	1	1	1	1	1	1	2	2	2	2	2	2	2	2	2	2	2	2	2	2	2	2	2	2	3	3	3	3	3	3	3	3	3	3
17	17	18	18	18	18	18	18	19	19	19	19	20	20	20	20	21	21	21	22	22	22	22	23	23	23	24	24	24	25	25	25	26	26	26	27	27	27	28	28	29	29	29	30	30	31	31	31	32	32
54	52	51	51	50	49	48	47	46	45	44	43	42	42	41	40	39	38	38	37	36	36	35	34	34	33	32	32	31	31	30	30	29	29	28	28	27	27	26	26	25	25	24	24	24	23	23	23	22	22
4	4	4	4	4	4	4	4	5	5	5	5	5	5	5	5	6	6	6	6	6	6	6	6	7	7	7	7	7	7	8	8	8	8	8	8	9	9	9	9	9	10	10	10	10	10	11	11	11	11
0	0	0	0	0	0	0	0	0	0	0	1	1	1	1	1	1	1	1	1	1	1	1	1	1	1	1	1	1	1	1	1	1	1	1	1	1	1	1	2	2	2	2	2	2	2	2	2	2	2
0	0	0	0	0	0	0	0	0	0	0	0	0	0	0	0	0	0	0	0	0	0	0	0	0	1	1	1	1	1	1	1	1	1	1	1	1	1	1	1	1	2	2	2	2	2	2	2	2	2
100	95	90	90	86	82	78	74	71	68	65	63	60	58	56	54	52	50	49	47	46	44	43	42	41	39	38	38	37	36	35	34	34	33	32	32	31	31	30	30	29	29	29	28	28	28	28	27	27	27
58	59	60	60	61	62	63	64	65	67	68	69	70	71	72	74	75	76	78	79	81	82	84	85	87	89	90	92	94	96	98	100	102	104	106	108	110	113	115	118	120	123	126	129	131	135	138	141	144	148
6	6	6	6	6	6	6	7	7	7	7	7	7	7	8	8	8	8	8	8	9	9	9	9	9	9	10	10	10	10	10	10	11	11	11	11	12	12	12	12	12	13	13	13	13	14	14	14	14	15
0	0	0	0	0	0	0	0	0	0	0	0	0	0	0	0	0	0	0	0	0	1	1	1	1	1	1	1	1	1	1	1	1	1	1	2	2	2	2	2	2	2	2	2	3	3	3	3	3	3
18	18	18	18	19	19	19	19	20	20	20	20	21	21	21	21	22	22	22	23	23	23	24	24	24	24	25	25	25	26	26	27	27	27	28	28	28	29	29	30	30	31	31	31	32	32	33	33	34	34
3908	4760	5925	5925	7581	10045	13951	20689	33871	65548	180457	2282896	8101342	267275	81616	39497	23297	15371	10904	8141	6312	5039	4118	3430	2902	2488	2158	1890	1671	1488	1334	1204	1092	996	912	839	775	719	668	624	584	548	515	486	460	436	414	394	375	359
4	4	4	4	4	4	4	3	3	3	3	3	3	2	2	2	2	2	2	2	2	1	1	1	1	1	1	1	1	1	1	0	0	0	0	0	0	0	0	0	0	0	0	0	0	0	0	0	0	0
14	14	14	14	14	13	13	13	13	13	12	12	12	12	12	12	11	11	11	11	11	11	11	10	10	10	10	10	10	10	10	10	9	9	9	9	9	9	9	9	9	9	8	8	8	8	8	8	8	8
14	14	15	15	15	15	16	16	16	17	17	17	18	18	19	19	19	20	20	21	21	22	22	23	23	24	24	25	25	26	26	27	28	28	29	30	30	31	32	32	33	34	35	36	37	38	38	39	40	41
0	0	0	0	0	0	0	0	0	0	0	0	0	0	0	0	0	0	0	0	0	0	0	0	1	1	1	1	1	1	1	1	1	1	1	1	1	1	1	1	1	1	1	1	1	1	1	1	1	1
288	314	344	344	378	417	463	516	580	655	746	858	997	1171	1397	1693	2095	2659	3486	4768	6916	10931	19864	47252	252233	3642128	188834	41933	18393	10325	6609	4591	3375	2585	2043	1655	1367	1149	978	843	734	645	570	508	456	411	372	338	309	283
27	27	28	28	28	29	29	30	30	31	31	32	32	33	33	34	35	35	36	37	37	38	39	39	40	41	42	43	43	44	45	46	47	48	49	50	51	52	53	54	56	57	58	59	61	62	64	65	67	68
21	21	22	22	22	22	23	23	23	24	24	24	25	25	25	26	26	26	27	27	27	28	28	28	29	29	30	30	30	31	31	32	32	33	33	34	34	35	35	36	36	37	37	38	38	39	39	40	40	41
1	1	1	1	1	1	0	0	0	0	0	0	0	0	0	0	0	0	0	0	0	0	0	0	0	0	0	0	0	0	0	0	1	1	1	1	1	1	1	1	1	2	2	2	2	2	2	3	3	3
1	1	1	1	1	1	2	2	2	2	2	2	2	2	2	2	2	2	2	2	2	2	3	3	3	3	3	3	3	3	3	3	3	4	4	4	4	4	4	4	4	5	5	5	5	5	5	5	6	6
1	1	1	1	1	1	1	1	1	1	1	1	1	1	1	1	1	1	1	1	0	0	0	0	0	0	0	0	0	0	0	0	0	0	0	0	0	0	0	0	0	0	0	0	0	0	0	0	0	0
8	9	9	9	9	9	9	9	10	10	10	10	10	11	11	11	11	11	12	12	12	12	13	13	13	13	14	14	14	14	15	15	15	15	16	16	16	17	17	17	18	18	18	19	19	19	20	20	20	21
26	25	25	25	24	24	24	23	23	23	22	22	22	21	21	21	20	20	20	19	19	19	19	18	18	18	18	17	17	17	17	16	16	16	16	15	15	15	15	15	14	14	14	14	14	13	13	13	13	13
0	0	0	0	0	0	0	0	0	0	0	0	0	0	0	0	0	0	0	0	0	0	0	0	0	0	0	0	0	0	1	1	1	1	1	1	1	1	1	1	1	1	1	1	1	1	1	2	2	2
0	0	0	0	0	0	0	0	0	0	0	0	0	0	0	0	0	0	0	0	0	0	0	0	0	0	0	0	0	0	0	0	0	0	0	0	0	0	0	0	0	0	0	0	0	0	0	0	1	1
35	34	34	34	33	32	32	31	30	30	29	29	28	28	27	27	26	26	25	25	24	24	24	23	23	22	22	22	21	21	21	20	20	20	20	19	19	19	19	18	18	18	18	18	18	17	17	17	17	17
1	1	1	1	1	1	1	1	1	1	2	2	2	2	2	2	2	2	2	2	2	2	2	2	2	2	2	2	2	2	2	2	2	2	2	2	3	3	3	3	3	3	3	3	3	3	3	3	3	3
3	3	2	2	2	2	2	2	2	2	2	2	2	2	2	2	2	2	2	2	1	1	1	1	1	1	1	1	1	1	1	1	1	1	1	1	1	1	1	1	1	1	1	1	1	1	1	0	0	0
0	0	0	0	0	0	0	0	0	0	0	0	0	0	0	0	0	0	0	0	0	0	0	0	0	0	0	0	0	0	0	0	0	0	0	0	0	0	0	0	0	0	0	0	0	0	0	0	0	0
16	16	16	16	16	17	17	17	18	18	18	18	19	19	19	20	20	20	21	21	22	22	22	23	23	24	24	24	25	25	26	26	27	27	27	28	28	29	29	30	30	31	32	32	33	33	34	34	35	36
1062	1295	1613	1613	2065	2739	3807	5648	9251	17909	49318	623985	2214365	73047	22300	10787	6358	4192	2971	2216	1716	1368	1116	927	783	670	579	506	446	396	353	318	287	260	237	217	200	184	170	158	147	137	128	119	112	105	99	93	88	83
23	24	24	24	24	25	25	25	26	26	26	27	27	27	28	28	28	29	29	29	30	30	31	31	31	32	32	33	33	34	34	34	35	35	36	36	37	37	38	38	39	39	40	40	41	42	42	43	43	44
1	1	1	1	1	2	2	2	2	2	2	2	2	2	2	2	3	3	3	3	3	3	3	3	3	4	4	4	4	4	4	4	5	5	5	5	5	5	6	6	6	6	6	6	7	7	7	7	7	8
9	9	10	10	10	10	10	10	11	11	11	11	12	12	12	13	13	13	13	14	14	14	15	15	15	16	16	16	17	17	17	18	18	19	19	19	20	20	21	21	22	22	23	23	24	24	25	25	26	26
22	22	22	22	22	23	23	23	24	24	24	25	25	25	26	26	26	27	27	27	28	28	28	29	29	30	30	30	31	31	32	32	32	33	33	34	34	35	35	36	36	37	37	38	38	39	39	40	41	41
0	0	0	0	0	0	0	0	0	0	0	0	0	0	0	0	0	0	0	0	0	0	0	0	0	0	0	0	0	0	0	0	0	0	0	0	0	0	0	0	0	0	0	0	0	0	0	0	0	0
8	9	9	9	9	9	9	9	9	9	9	10	10	10	10	10	10	10	10	10	11	11	11	11	11	11	11	12	12	12	12	12	12	13	13	13	13	13	13	13	14	14	14	14	14	15	15	15	15	15
4	4	4	4	4	4	4	5	5	5	5	5	5	5	6	6	6	6	6	6	7	7	7	7	7	8	8	8	8	9	9	9	9	9	10	10	10	11	11	11	11	12	12	12	13	13	13	14	14	14
3	3	3	3	3	3	3	3	4	4	4	4	4	4	4	4	4	4	4	5	5	5	5	5	5	5	5	5	6	6	6	6	6	6	6	6	7	7	7	7	7	7	7	8	8	8	8	8	8	8
533	614	715	715	843	1009	1228	1527	1951	2578	3565	5252	8504	16122	42217	372437	2371104	83718	23570	11091	6446	4213	2968	2204	1701	1352	1100	913	769	657	568	495	436	386	345	310	280	254	231	211	194	179	165	153	142	132	123	115	108	102
6	6	6	6	6	6	6	7	7	7	7	7	7	8	8	8	8	8	9	9	9	9	9	10	10	10	10	10	11	11	11	11	12	12	12	12	13	13	13	13	14	14	14	15	15	15	16	16	16	17
55	56	57	57	58	58	59	60	61	62	63	64	65	67	68	69	70	71	72	74	75	76	78	79	80	82	83	85	87	88	90	91	93	95	97	99	101	103	105	107	109	111	113	116	118	121	123	126	129	132
71	67	63	63	60	57	54	51	49	46	44	42	40	38	37	35	33	32	31	29	28	27	26	25	24	23	22	21	20	20	19	18	18	17	16	16	15	15	14	14	13	13	12	12	12	11	11	11	10	10
19	20	20	20	20	20	21	21	21	21	22	22	22	23	23	23	23	24	24	24	25	25	25	26	26	26	27	27	27	28	28	28	29	29	30	30	30	31	31	32	32	32	33	33	34	34	35	35	35	36
15	16	16	16	16	16	16	17	17	17	17	18	18	18	18	19	19	19	19	20	20	20	20	21	21	21	21	22	22	22	23	23	23	24	24	24	25	25	25	26	26	26	27	27	28	28	28	29	29	30
0	0	0	0	0	0	0	0	0	0	0	0	0	0	0	0	0	0	0	0	0	0	0	0	0	0	0	0	0	0	0	0	0	0	0	0	0	0	0	1	1	1	1	1	1	1	1	1	1	1
24	24	25	25	25	25	26	26	26	27	27	28	28	28	29	29	30	30	31	31	31	32	32	33	33	34	34	35	36	36	37	37	38	38	39	40	40	41	42	42	43	44	44	45	46	47	47	48	49	50
0	0	0	0	0	0	0	0	0	0	0	0	0	0	0	0	0	0	0	0	0	0	0	0	0	0	0	0	0	0	0	0	0	0	0	0	0	0	1	1	1	1	1	1	1	1	1	1	1	1
7	7	6	6	6	6	5	5	5	5	4	4	4	4	3	3	3	3	3	2	2	2	2	2	2	1	1	1	1	1	1	1	1	0	0	0	0	0	0	0	0	0	0	0	0	0	0	0	0	0
9	9	9	9	9	9	9	10	10	10	10	10	10	11	11	11	11	11	12	12	12	12	12	13	13	13	13	13	14	14	14	14	15	15	15	15	16	16	16	16	17	17	17	18	18	18	18	19	19	19
3	4	4	4	4	4	4	4	4	4	4	4	4	4	4	5	5	5	5	5	5	5	5	5	5	5	6	6	6	6	6	6	6	6	6	6	7	7	7	7	7	7	7	7	7	8	8	8	8	8
413	449	490	490	536	590	653	727	814	917	1042	1196	1385	1625	1934	2340	2890	3663	4796	6550	9490	14986	27213	64700	345260	4985049	258485	57421	25202	14159	9073	6313	4648	3566	2825	2294	1901	1602	1369	1185	1035	914	812	728	656	595	542	497	457	422
2060	2506	3117	3117	3984	5276	7323	10854	17761	34358	94564	1196131	4244688	140053	42778	20710	12222	8070	5731	4282	3325	2658	2176	1815	1539	1323	1151	1011	896	801	721	653	595	545	502	464	431	402	376	353	333	315	298	284	271	259	248	238	229	221
6	6	6	6	6	6	6	6	6	7	7	7	7	7	7	8	8	8	8	8	8	9	9	9	9	10	10	10	10	10	11	11	11	11	12	12	12	13	13	13	14	14	14	15	15	15	16	16	17	17
38	37	37	37	36	36	35	35	34	34	33	33	32	32	31	31	30	30	29	29	29	28	28	27	27	26	26	26	25	25	25	24	24	23	23	23	22	22	22	21	21	21	21	20	20	20	19	19	19	18
32	33	33	33	34	34	35	35	35	36	36	37	37	38	38	39	39	40	40	41	41	42	42	43	44	44	45	45	46	47	47	48	48	49	50	50	51	52	53	53	54	55	55	56	57	58	59	59	60	61
47	48	49	49	50	51	51	52	53	54	55	56	57	57	58	59	60	61	63	64	65	66	67	68	69	71	72	73	75	76	77	79	80	82	83	85	87	88	90	92	94	96	98	100	102	104	106	108	111	113
25	25	25	25	26	26	27	27	28	28	29	29	30	31	31	32	32	33	34	34	35	36	36	37	38	38	39	40	41	42	42	43	44	45	46	47	48	49	50	51	53	54	55	56	58	59	60	62	63	65
3	3	3	3	3	3	3	3	3	3	3	3	4	4	4	4	4	4	4	4	4	4	5	5	5	5	5	5	5	5	6	6	6	6	6	6	6	6	7	7	7	7	7	7	7	8	8	8	8	8
10	11	11	11	11	11	11	12	12	12	12	12	13	13	13	13	13	14	14	14	14	15	15	15	15	16	16	16	17	17	17	17	18	18	18	19	19	19	20	20	20	21	21	22	22	22	23	23	24	24
5	5	5	5	5	4	4	4	4	4	3	3	3	3	3	3	2	2	2	2	2	2	2	2	2	2	2	2	2	2	2	2	2	2	2	2	2	2	2	2	2	2	2	2	2	3	3	3	3	3
17	17	17	17	18	18	18	18	19	19	19	19	20	20	20	20	21	21	21	21	22	22	22	22	23	23	23	24	24	24	25	25	25	26	26	26	27	27	27	28	28	28	29	29	29	30	30	31	31	31
5	6	6	6	6	6	6	7	7	7	7	8	8	8	9	9	9	10	10	10	11	11	11	12	12	12	13	13	14	14	15	15	16	16	17	17	18	19	19	20	21	21	22	23	24	25	25	26	27	28
10	10	10	10	9	9	9	8	8	8	7	7	7	6	6	6	6	5	5	5	5	5	4	4	4	4	4	3	3	3	3	3	3	2	2	2	2	2	2	2	1	1	1	1	1	1	1	1	1	1
36	35	35	35	34	33	33	32	32	31	31	30	30	30	29	29	28	28	27	27	27	26	26	25	25	25	24	24	24	23	23	23	22	22	22	21	21	21	20	20	20	19	19	19	19	18	18	18	18	17
355	374	395	395	417	442	468	497	529	565	604	648	696	750	812	881	960	1050	1153	1273	1414	1579	1776	2012	2300	2656	3102	3673	4420	5421	6810	8815	11864	16834	25770	44415	94782	341655	9478834	1372430	163749	63085	33417	20702	14091	10217	7753	6087	4911	4048
1	1	1	1	1	1	1	1	1	1	1	1	1	1	1	1	1	1	1	1	1	1	1	1	0	0	0	0	0	0	0	0	0	0	0	0	0	0	0	0	0	0	0	0	0	1	1	1	1	1
22	22	22	22	23	23	23	24	24	25	25	25	26	26	27	27	27	28	28	29	29	30	30	31	31	32	32	33	33	34	35	35	36	36	37	38	38	39	40	40	41	42	43	44	44	45	46	47	48	49
1	1	1	1	1	1	1	1	1	1	1	1	1	1	1	1	1	1	1	1	1	1	1	1	1	1	1	1	2	2	2	2	2	2	2	2	2	2	2	2	2	2	2	2	2	2	2	2	3	3
6	6	6	6	6	6	6	6	6	6	6	6	6	6	6	6	6	6	5	5	5	5	5	5	5	5	5	5	5	5	5	5	5	5	5	5	5	5	5	5	5	5	6	6	6	6	6	6	6	6
3	3	3	3	2	2	2	2	2	1	1	1	1	1	1	1	0	0	0	0	0	0	0	0	0	0	0	0	0	0	0	0	0	0	0	0	0	0	0	0	0	0	0	0	0	0	1	1	1	1
0	0	0	0	0	0	0	0	0	0	0	0	0	0	0	0	0	0	0	0	0	1	1	1	1	1	1	1	1	1	1	1	1	1	1	1	2	2	2	2	2	2	2	2	2	2	2	3	3	3
12	12	12	12	12	12	13	13	13	13	13	13	14	14	14	14	14	15	15	15	15	15	16	16	16	16	17	17	17	17	17	18	18	18	18	19	19	19	19	20	20	20	21	21	21	21	22	22	22	23
0	0	0	0	0	0	0	0	0	0	0	0	0	0	0	0	0	0	0	0	0	0	0	0	0	0	0	0	0	0	0	0	0	0	0	0	0	0	0	0	0	0	0	0	0	0	0	0	0	0
1	1	1	1	1	1	1	1	1	1	1	1	1	1	1	1	1	1	1	1	1	1	1	1	1	1	1	1	1	1	1	1	1	1	1	2	2	2	2	2	2	2	2	2	2	2	2	2	2	2
0	0	0	0	0	0	0	0	0	0	0	0	0	0	0	0	0	0	0	0	0	0	0	0	0	0	0	0	0	0	0	0	0	0	0	0	0	0	0	0	0	0	0	0	0	0	0	0	0	0
0	0	0	0	0	0	0	0	0	0	0	0	0	0	0	0	0	0	0	0	0	0	0	0	0	0	0	0	0	0	0	0	0	0	0	0	0	0	0	0	0	0	0	0	0	0	0	0	0	0
4	4	4	4	3	3	3	3	3	3	3	3	3	3	2	2	2	2	2	2	2	2	2	2	2	2	2	1	1	1	1	1	1	1	1	1	1	1	1	1	1	1	1	1	1	1	1	1	0	0
4	4	3	3	3	3	3	3	3	2	2	2	2	2	2	2	2	1	1	1	1	1	1	1	1	1	1	0	0	0	0	0	0	0	0	0	0	0	0	0	0	0	0	0	0	0	0	0	0	0
6	6	6	6	5	5	5	5	4	4	4	4	3	3	3	3	2	2	2	2	2	2	1	1	1	1	1	1	1	1	1	1	0	0	0	0	0	0	0	0	0	0	0	0	0	0	0	0	0	0
49	48	47	47	46	45	44	43	42	42	41	40	39	38	38	37	36	35	35	34	33	33	32	32	31	30	30	29	29	28	28	27	27	26	26	25	25	25	24	24	23	23	23	22	22	22	21	21	21	20
86	87	89	89	90	91	93	95	96	98	99	101	103	105	106	108	110	112	114	116	118	120	123	125	127	130	132	135	137	140	143	146	149	152	155	158	161	165	168	172	176	179	183	188	192	196	201	206	211	216
1	1	1	1	1	1	1	1	1	1	1	1	1	1	2	2	2	2	2	2	2	2	2	2	2	2	2	2	3	3	3	3	3	3	3	3	3	3	3	3	4	4	4	4	4	4	4	4	4	4
9	9	10	10	10	10	10	10	10	11	11	11	11	11	11	12	12	12	12	12	13	13	13	13	14	14	14	14	14	15	15	15	15	16	16	16	16	17	17	17	17	18	18	18	19	19	19	19	20	20
1	1	1	1	1	1	1	1	1	1	1	1	1	2	2	2	2	2	2	2	2	2	2	3	3	3	3	3	3	3	4	4	4	4	4	4	5	5	5	5	5	5	6	6	6	6	7	7	7	7
20	21	21	21	21	21	22	22	22	22	23	23	23	24	24	24	25	25	25	25	26	26	27	27	27	28	28	28	29	29	29	30	30	31	31	31	32	32	33	33	34	34	35	35	36	36	37	37	38	38
201	207	213	213	220	227	234	241	249	258	266	276	286	296	307	318	331	344	358	372	388	405	423	443	464	486	510	537	565	596	630	668	708	754	803	859	921	990	1069	1158	1259	1375	1510	1668	1853	2074	2341	2665	3068	3575
36	37	38	38	39	40	41	42	44	45	46	48	49	51	52	54	56	58	60	61	64	66	68	70	73	76	78	81	84	88	91	95	99	103	107	112	117	122	127	133	140	147	154	162	171	180	190	201	213	227
1063	1296	1614	1614	2066	2740	3808	5649	9252	17910	49319	623986	2214366	73048	22300	10788	6360	4194	2972	2217	1717	1369	1117	928	784	671	580	507	447	397	355	319	288	262	239	219	201	185	171	159	148	138	129	121	113	107	100	95	90	85
13	13	12	12	12	12	11	11	11	10	10	10	9	9	9	8	8	8	8	7	7	7	7	6	6	6	6	5	5	5	5	5	4	4	4	4	4	3	3	3	3	3	3	3	2	2	2	2	2	2
270	287	307	307	328	351	378	407	441	478	521	570	626	692	768	859	966	1096	1254	1450	1696	2011	2425	2983	3761	4893	6627	9489	14724	25960	58006	243388	5292377	434508	73547	30246	16490	10384	7144	5219	3982	3141	2543	2103	1769	1510	1306	1141	1007	895
0	0	0	0	0	0	0	0	0	0	0	0	0	0	0	0	0	0	0	0	0	0	0	0	0	0	0	0	0	0	0	0	0	0	0	0	0	0	0	0	0	0	0	0	0	0	0	0	0	0
5	5	5	5	5	5	4	4	4	4	4	4	3	3	3	3	3	3	3	2	2	2	2	2	2	2	2	1	1	1	1	1	1	1	1	1	1	1	1	0	0	0	0	0	0	0	0	0	0	0
15	15	16	16	16	16	16	17	17	17	17	18	18	18	19	19	19	19	20	20	20	21	21	21	22	22	22	23	23	24	24	24	25	25	25	26	26	27	27	28	28	28	29	29	30	30	31	31	32	32
15	15	15	15	14	14	14	14	13	13	13	13	13	12	12	12	12	12	12	11	11	11	11	11	11	11	11	11	10	10	10	10	10	10	10	10	10	10	10	10	10	10	10	10	10	10	10	10	10	11
12	13	13	13	13	13	13	13	14	14	14	14	14	14	15	15	15	15	15	16	16	16	16	16	17	17	17	17	18	18	18	18	19	19	19	19	20	20	20	20	21	21	21	22	22	22	23	23	23	24
12	12	13	13	13	13	13	13	14	14	14	14	15	15	15	15	16	16	16	16	17	17	17	18	18	18	18	19	19	19	20	20	20	21	21	21	22	22	22	23	23	23	24	24	25	25	25	26	26	27
7	7	8	8	8	8	8	9	9	9	9	10	10	10	10	11	11	11	11	12	12	12	13	13	13	14	14	14	15	15	15	16	16	17	17	17	18	18	19	19	20	20	20	21	21	22	23	23	24	24
2379359	188500	68492	68492	35399	21626	14586	10506	7931	6201	4984	4095	3426	2909	2503	2177	1912	1693	1511	1357	1227	1114	1018	934	860	795	738	687	642	601	565	532	502	475	451	428	408	389	372	356	342	328	316	304	294	284	275	266	258	251
5	5	5	5	5	5	4	4	4	4	4	4	3	3	3	3	3	3	3	2	2	2	2	2	2	2	2	1	1	1	1	1	1	1	1	1	1	1	1	1	0	0	0	0	0	0	0	0	0	0
37	38	39	39	40	41	42	43	44	45	47	48	49	51	52	54	55	57	58	60	62	64	66	68	70	72	74	77	79	82	85	88	91	94	98	101	105	109	113	118	123	128	134	139	146	152	160	167	176	185
126	129	132	132	135	138	142	145	149	152	156	160	164	169	173	178	183	188	194	200	205	212	218	225	232	240	248	256	265	275	285	295	306	318	331	344	359	374	391	409	428	448	471	495	521	550	581	615	653	695
4	5	5	5	5	5	5	5	5	5	5	5	5	5	5	5	6	6	6	6	6	6	6	6	6	7	7	7	7	7	7	7	7	8	8	8	8	8	8	9	9	9	9	9	9	10	10	10	10	10
11	12	12	12	12	12	12	12	13	13	13	13	13	14	14	14	14	14	15	15	15	15	16	16	16	16	17	17	17	17	18	18	18	18	19	19	19	19	20	20	20	20	21	21	21	22	22	22	23	23
31	31	32	32	32	33	33	34	34	34	35	35	36	36	37	37	38	38	39	39	40	40	41	41	42	43	43	44	44	45	46	46	47	48	48	49	50	50	51	52	52	53	54	55	56	56	57	58	59	60
772	830	895	895	968	1051	1146	1255	1382	1531	1705	1913	2164	2470	2849	3326	3940	4745	5834	7359	9584	13023	18756	29402	52833	123115	607285	1.0E7	582100	120992	52268	29197	18682	13014	9613	7414	5911	4840	4051	3454	2991	2628	2337	2102	1910	1752	1622	1513	1423	1349
132	125	117	117	111	104	99	93	88	83	79	75	71	67	64	60	57	54	52	49	47	44	42	40	38	36	34	33	31	29	28	26	25	24	23	22	20	19	18	17	16	16	15	14	13	12	12	11	10	10
41	41	40	40	39	39	38	37	37	36	36	35	35	34	34	33	33	32	32	31	31	30	30	30	29	29	28	28	28	27	27	27	26	26	26	26	25	25	25	25	24	24	24	24	23	23	23	23	23	22
18	19	19	19	19	19	20	20	20	21	21	21	21	22	22	22	23	23	23	23	24	24	24	25	25	26	26	26	27	27	27	28	28	29	29	29	30	30	31	31	32	32	33	33	34	34	35	35	36	36
21	21	21	21	21	22	22	22	23	23	23	23	24	24	24	25	25	25	26	26	26	27	27	27	28	28	29	29	29	30	30	31	31	31	32	32	33	33	34	34	35	35	36	36	37	37	38	38	39	39
474	506	541	541	581	624	673	728	790	860	939	1031	1136	1258	1401	1570	1771	2013	2309	2675	3135	3726	4501	5546	7004	9121	12371	17732	27539	48590	108631	455957	9915629	814033	137745	56617	30842	19402	13331	9723	7406	5829	4707	3881	3255	2769	2384	2075	1822	1613
2	2	2	2	2	2	2	2	2	2	2	1	1	1	1	1	1	1	1	1	1	1	1	1	1	1	1	1	0	0	0	0	0	0	0	0	0	0	0	0	0	0	0	0	0	0	0	0	0	0
15	15	15	15	16	16	16	16	16	17	17	17	17	18	18	18	18	18	19	19	19	19	20	20	20	20	21	21	21	22	22	22	22	23	23	23	24	24	24	25	25	25	26	26	26	27	27	27	28	28
8	8	8	8	8	8	8	9	9	9	9	9	9	10	10	10	10	10	10	11	11	11	11	11	11	12	12	12	12	12	13	13	13	13	14	14	14	14	15	15	15	15	16	16	16	16	17	17	17	17
824	891	969	969	1057	1159	1278	1416	1580	1775	2010	2297	2653	3104	3682	4443	5473	6920	9038	12321	17818	28095	50957	121042	645574	9320067	483347	107442	47206	26563	17057	11899	8788	6770	5385	4395	3663	3106	2673	2331	2055	1830	1644	1489	1359	1248	1154	1072	1002	941
21	21	21	21	21	22	22	22	23	23	23	23	24	24	24	25	25	25	26	26	26	27	27	27	28	28	29	29	29	30	30	31	31	31	32	32	33	33	34	34	35	35	36	36	37	37	38	38	39	39
1	1	1	1	1	1	1	1	1	1	1	2	2	2	2	2	2	2	2	2	2	2	2	2	3	3	3	3	3	3	3	3	3	3	4	4	4	4	4	4	4	4	5	5	5	5	5	5	5	5
3	3	3	3	3	3	3	3	3	3	3	4	4	4	4	4	4	4	4	5	5	5	5	5	5	5	6	6	6	6	6	6	7	7	7	7	7	8	8	8	8	8	9	9	9	9	10	10	10	10
425	463	508	508	559	618	686	766	861	974	1111	1278	1485	1747	2084	2528	3129	3973	5210	7128	10340	16345	29706	70667	377236	5447168	282417	62713	27506	15440	9882	6866	5046	3864	3053	2473	2043	1716	1462	1260	1097	963	852	759	681	614	556	506	462	424
1	1	1	1	1	1	1	1	1	1	1	1	1	1	1	1	1	1	2	2	2	2	2	2	2	2	2	2	2	2	2	3	3	3	3	3	3	3	3	3	4	4	4	4	4	4	4	4	5	5
63	62	60	60	59	57	56	55	53	52	51	50	49	48	47	46	45	44	43	42	41	40	39	38	37	37	36	35	34	34	33	32	32	31	30	30	29	29	28	28	27	27	26	26	25	25	24	24	23	23
31	31	32	32	32	33	33	34	34	35	35	36	36	37	37	38	39	39	40	40	41	42	42	43	43	44	45	46	46	47	48	48	49	50	51	52	53	53	54	55	56	57	58	59	60	61	62	63	64	66
0	0	0	0	0	0	0	0	0	0	0	0	0	0	0	0	0	0	0	0	0	0	0	0	0	0	0	0	0	0	0	0	0	0	0	0	0	0	0	0	0	0	0	0	0	0	0	0	0	0
31	31	32	32	32	32	33	33	34	34	35	35	36	36	36	37	37	38	38	39	39	40	40	41	41	42	43	43	44	44	45	45	46	47	47	48	48	49	50	50	51	52	52	53	54	55	55	56	57	58
27	27	27	27	28	28	28	29	29	29	30	30	31	31	31	32	32	33	33	33	34	34	35	35	36	36	37	37	38	38	39	39	40	40	41	41	42	42	43	43	44	45	45	46	46	47	48	48	49	50
13	13	13	13	13	14	14	14	14	14	14	15	15	15	15	16	16	16	16	16	17	17	17	17	18	18	18	18	19	19	19	19	20	20	20	20	21	21	21	22	22	22	22	23	23	23	24	24	24	25
3	3	3	3	3	2	2	2	2	2	2	2	2	2	2	2	2	3	3	3	3	3	3	3	3	3	3	3	3	3	3	3	3	3	3	3	3	4	4	4	4	4	4	4	4	4	4	5	5	5
11	11	11	11	11	11	12	12	12	12	12	12	12	13	13	13	13	13	14	14	14	14	14	15	15	15	15	16	16	16	16	17	17	17	17	18	18	18	19	19	19	20	20	20	21	21	21	22	22	23
12	12	12	12	12	12	13	13	13	13	13	14	14	14	14	14	15	15	15	15	15	16	16	16	16	17	17	17	17	18	18	18	18	19	19	19	19	20	20	20	21	21	21	21	22	22	22	23	23	23
201	219	240	240	263	290	322	359	403	456	519	597	693	815	972	1178	1458	1851	2426	3318	4813	7608	13825	32888	175559	2535005	131432	29186	12801	7186	4599	3195	2349	1799	1422	1152	952	799	681	587	511	448	397	354	317	286	259	236	215	197
1348	1645	2051	2051	2628	3489	4851	7202	11803	22857	62959	796689	2827267	93257	28462	13763	8109	5343	3784	2819	2181	1736	1414	1174	989	845	729	636	559	495	441	395	356	322	292	267	244	224	206	190	176	163	152	141	132	123	115	108	101	95
28	29	29	29	30	30	30	31	31	31	32	32	33	33	34	34	34	35	35	36	36	37	37	38	38	39	39	40	40	41	42	42	43	43	44	44	45	46	46	47	48	48	49	50	50	51	52	52	53	54
12	12	12	12	12	13	13	13	13	13	14	14	14	14	14	15	15	15	15	15	16	16	16	16	17	17	17	17	18	18	18	18	19	19	19	20	20	20	21	21	21	21	22	22	22	23	23	23	24	24
228	247	268	268	291	318	349	385	427	475	533	601	684	786	911	1070	1274	1542	1905	2413	3157	4305	6221	9782	17619	41129	203095	3345232	194667	40411	17418	9698	6178	4280	3140	2402	1896	1535	1268	1065	907	782	681	598	530	472	424	382	346	316
5	5	5	5	5	5	6	6	6	6	6	6	6	7	7	7	7	7	7	7	8	8	8	8	8	9	9	9	9	9	9	10	10	10	10	10	11	11	11	11	12	12	12	12	13	13	13	13	14	14
3	2	2	2	2	2	2	2	2	2	2	2	2	2	1	1	1	1	1	1	1	1	1	1	1	1	1	1	1	1	1	1	0	0	0	0	0	0	0	0	0	0	0	0	0	0	0	0	0	0
19	18	17	17	17	16	16	15	15	14	14	13	13	12	12	12	11	11	10	10	10	9	9	8	8	8	7	7	7	7	6	6	6	5	5	5	5	4	4	4	4	3	3	3	3	3	2	2	2	2
4	4	4	4	3	3	3	3	3	3	3	3	3	3	2	2	2	2	2	2	2	2	2	2	2	2	2	1	1	1	1	1	1	1	1	1	1	1	1	1	1	1	1	1	1	1	0	0	0	0
14	14	13	13	13	13	12	12	12	12	11	11	11	10	10	10	10	9	9	9	9	8	8	8	8	8	7	7	7	7	7	6	6	6	6	6	5	5	5	5	5	5	4	4	4	4	4	4	4	4
11	11	11	11	12	12	12	12	13	13	13	13	13	14	14	14	14	15	15	15	15	16	16	16	16	17	17	17	18	18	18	18	19	19	19	20	20	20	21	21	22	22	22	23	23	24	24	24	25	25
0	0	0	0	0	0	0	0	0	0	0	0	0	0	1	1	1	1	1	1	1	1	1	1	1	1	1	1	1	1	1	1	1	1	1	1	2	2	2	2	2	2	2	2	2	2	2	2	2	2
13	13	13	13	13	14	14	14	14	14	15	15	15	15	16	16	16	16	16	17	17	17	17	18	18	18	18	19	19	19	19	20	20	20	21	21	21	22	22	22	22	23	23	23	24	24	24	25	25	25
11	10	10	10	10	9	9	9	9	8	8	8	8	8	7	7	7	7	7	6	6	6	6	6	5	5	5	5	5	5	5	4	4	4	4	4	4	4	4	3	3	3	3	3	3	3	3	3	3	3
10	10	10	10	10	10	11	11	11	11	11	12	12	12	12	13	13	13	13	14	14	14	14	15	15	15	15	16	16	16	17	17	17	18	18	18	19	19	19	20	20	20	21	21	22	22	22	23	23	24
3	3	3	3	3	3	3	3	3	3	3	3	4	4	4	4	4	4	4	4	4	5	5	5	5	5	5	5	5	5	6	6	6	6	6	6	6	7	7	7	7	7	7	7	8	8	8	8	8	8
1375	1681	2099	2099	2693	3578	4979	7398	12129	23498	64741	819345	2907694	95901	29264	14147	8332	5488	3884	2892	2235	1778	1448	1200	1011	862	744	647	568	502	447	400	360	325	295	269	245	225	207	190	176	163	151	140	131	122	114	106	99	93
102	108	114	114	121	128	136	145	154	165	177	190	204	220	238	259	282	308	338	372	412	459	514	579	658	754	872	1021	1210	1458	1791	2252	2916	3925	5568	8512	14627	31010	109393	3125031	510146	56452	21481	11314	6983	4738	3426	2593	2031	1634
0	0	0	0	0	0	0	0	0	0	0	0	0	0	0	0	0	0	0	0	0	0	0	0	0	0	0	0	0	0	0	0	0	0	0	0	0	0	0	0	0	0	1	1	1	1	1	1	1	1
8	8	8	8	8	9	9	9	9	9	9	9	10	10	10	10	10	10	10	10	11	11	11	11	11	11	12	12	12	12	12	12	13	13	13	13	13	14	14	14	14	14	14	15	15	15	15	16	16	16
275	265	255	255	246	237	229	221	214	207	200	194	188	182	177	172	167	162	157	153	149	145	141	137	134	130	127	124	121	118	115	112	110	107	105	102	100	98	96	94	91	90	88	86	84	82	80	79	77	76
16	16	16	16	17	17	17	17	18	18	18	19	19	19	19	20	20	20	21	21	21	22	22	22	23	23	24	24	24	25	25	26	26	26	27	27	28	28	29	29	30	30	30	31	32	32	33	33	34	34
48	48	49	49	50	51	52	53	54	55	56	57	58	59	60	61	62	64	65	66	67	69	70	71	73	74	76	77	79	81	83	84	86	88	90	92	94	96	99	101	103	106	109	111	114	117	120	123	127	130
23	23	24	24	24	24	25	25	25	26	26	26	27	27	27	28	28	29	29	29	30	30	31	31	31	32	32	33	33	34	34	35	35	36	36	37	37	38	38	39	40	40	41	41	42	43	43	44	45	45
33	33	32	32	32	31	31	30	30	29	29	29	28	28	27	27	26	26	26	25	25	24	24	24	23	23	23	22	22	22	21	21	21	20	20	20	20	19	19	19	18	18	18	18	17	17	17	17	16	16
41	42	43	43	44	45	46	47	48	49	50	51	52	53	54	55	57	58	59	60	62	63	65	66	68	70	71	73	75	77	79	81	83	86	88	90	93	95	98	101	104	107	110	114	117	121	125	129	133	138
4	4	4	4	3	3	3	3	3	3	3	3	3	3	2	2	2	2	2	2	2	2	2	2	2	2	2	1	1	1	1	1	1	1	1	1	1	1	1	1	1	1	1	1	1	1	1	0	0	0
24	25	25	25	25	26	26	26	27	27	27	28	28	28	29	29	30	30	30	31	31	32	32	32	33	33	34	34	35	35	36	36	37	37	38	38	39	39	40	40	41	41	42	43	43	44	45	45	46	46
10	10	10	10	9	9	9	9	8	8	8	8	7	7	7	7	6	6	6	6	6	5	5	5	5	5	4	4	4	4	4	4	3	3	3	3	3	3	3	2	2	2	2	2	2	2	2	2	1	1
2	2	2	2	2	1	1	1	1	1	1	1	1	1	0	0	0	0	0	0	0	0	0	0	0	0	0	0	0	0	0	0	0	0	0	0	0	0	0	0	0	0	0	0	0	0	0	0	0	0
4	3	3	3	3	3	3	3	3	3	2	2	2	2	2	2	2	2	2	2	1	1	1	1	1	1	1	1	1	1	1	1	1	1	0	0	0	0	0	0	0	0	0	0	0	0	0	0	0	0
36	36	37	37	37	38	38	39	40	40	41	42	42	43	44	45	45	46	47	48	49	49	50	51	52	53	54	55	56	57	58	59	60	62	63	64	65	67	68	69	71	72	74	75	77	78	80	82	84	85
8	8	8	8	8	9	9	9	9	9	9	10	10	10	10	10	11	11	11	11	12	12	12	12	13	13	13	14	14	14	15	15	15	16	16	17	17	17	18	18	19	19	20	20	21	21	22	23	23	24
17	18	18	18	18	19	19	19	20	20	20	20	21	21	21	22	22	23	23	23	24	24	24	25	25	25	26	26	27	27	28	28	28	29	29	30	30	31	31	32	32	33	33	34	34	35	35	36	36	37
409	432	459	459	488	522	561	606	658	719	790	875	976	1098	1248	1434	1669	1971	2368	2906	3660	4759	6457	9282	14516	25978	60004	285614	5000063	309678	62047	26545	14750	9400	6523	4800	3685	2922	2378	1977	1671	1434	1246	1095	971	868	782	710	648	595
4	4	4	4	4	4	5	5	5	5	5	5	5	5	5	6	6	6	6	6	6	6	7	7	7	7	7	7	7	8	8	8	8	8	8	9	9	9	9	9	9	10	10	10	10	10	11	11	11	11
267	291	319	319	350	386	428	477	535	605	689	791	918	1079	1285	1558	1926	2443	3201	4377	6346	10026	18215	43319	231207	3338429	173095	38445	16867	9473	6066	4217	3102	2379	1882	1526	1263	1063	907	783	683	602	534	477	429	388	353	322	296	272
8	8	8	8	8	8	8	8	9	9	9	9	9	9	9	9	10	10	10	10	10	10	10	10	11	11	11	11	11	11	12	12	12	12	12	12	13	13	13	13	13	13	14	14	14	14	14	15	15	15
10	10	10	10	10	11	11	11	11	11	11	11	12	12	12	12	12	12	13	13	13	13	13	13	14	14	14	14	14	15	15	15	15	15	16	16	16	16	16	17	17	17	17	17	18	18	18	18	19	19
9	9	8	8	8	8	8	8	8	8	8	8	8	7	7	7	7	7	7	7	7	7	7	7	6	6	6	6	6	6	6	6	6	6	6	6	6	6	5	5	5	5	5	5	5	5	5	5	5	5
0	0	0	0	0	0	0	0	0	0	0	0	0	0	0	0	0	0	0	0	0	0	0	0	0	0	0	0	0	0	0	0	0	0	0	0	0	0	0	0	0	0	0	0	0	0	0	0	0	0
0	0	0	0	0	0	0	0	0	0	0	0	0	0	0	0	0	0	0	0	0	1	1	1	1	1	1	1	1	1	1	1	1	1	1	2	2	2	2	2	2	2	2	2	3	3	3	3	3	3
29	30	30	30	30	31	31	32	32	33	33	34	35	35	36	36	37	37	38	39	39	40	41	41	42	43	43	44	45	46	47	47	48	49	50	51	52	53	54	55	56	57	58	59	61	62	63	64	66	67
5	4	4	4	4	4	4	4	3	3	3	3	3	3	2	2	2	2	2	2	2	2	1	1	1	1	1	1	1	1	1	1	1	1	0	0	0	0	0	0	0	0	0	0	0	0	0	0	0	0
20	19	19	19	19	18	18	18	17	17	17	16	16	16	16	15	15	15	15	14	14	14	14	13	13	13	13	12	12	12	12	12	11	11	11	11	11	10	10	10	10	10	10	9	9	9	9	9	9	8
8	8	8	8	8	8	8	8	8	8	8	8	8	8	8	8	8	8	8	8	8	8	8	8	8	8	9	9	9	9	9	9	9	9	10	10	10	10	10	10	11	11	11	11	11	12	12	12	12	12
6	6	6	6	5	5	5	5	4	4	4	3	3	3	3	3	2	2	2	2	2	1	1	1	1	1	1	1	0	0	0	0	0	0	0	0	0	0	0	0	0	0	0	0	0	0	0	0	0	0
22	22	23	23	23	23	24	24	24	25	25	25	26	26	26	27	27	27	28	28	28	29	29	29	30	30	31	31	32	32	32	33	33	34	34	35	35	36	36	37	37	38	38	39	39	40	40	41	42	42
10	10	10	10	10	10	10	10	11	11	11	11	11	11	12	12	12	12	12	13	13	13	13	13	14	14	14	14	14	15	15	15	15	16	16	16	16	16	17	17	17	17	18	18	18	19	19	19	19	20
90	92	95	95	97	100	102	105	108	111	114	117	121	124	128	132	136	140	145	149	154	159	165	170	176	183	189	197	204	212	220	229	239	249	260	272	284	298	312	328	345	363	383	404	428	454	483	514	550	589
67	70	74	74	77	81	85	89	94	99	104	110	116	123	130	138	147	156	166	178	190	203	218	235	254	275	298	324	355	389	428	474	527	590	664	754	862	995	1161	1373	1647	2012	2514	3229	4300	6006	8977	14872	29390	85215
9353	7307	5882	5882	4848	4073	3477	3007	2631	2324	2070	1858	1678	1524	1391	1276	1176	1087	1009	939	876	820	769	723	681	643	608	576	547	520	495	471	450	430	411	393	377	362	347	334	321	309	297	287	276	267	258	249	241	233
795	915	1065	1065	1255	1500	1825	2269	2897	3827	5291	7792	12616	23917	62618	552386	3516712	124171	34961	16454	9565	6252	4406	3272	2526	2009	1636	1358	1145	979	846	739	651	577	516	464	419	380	347	318	292	270	249	231	215	201	188	176	165	156
21	21	22	22	22	22	23	23	24	24	25	25	26	26	27	27	28	29	29	30	30	31	32	32	33	34	34	35	36	37	37	38	39	40	41	42	43	44	45	46	47	48	49	50	51	52	53	55	56	57
7	7	7	7	7	7	7	7	7	7	7	8	8	8	8	8	8	8	8	8	9	9	9	9	9	9	9	9	10	10	10	10	10	10	10	11	11	11	11	11	11	11	12	12	12	12	12	12	13	13
2	2	2	2	2	2	2	2	2	2	1	1	1	1	1	1	1	1	1	1	1	0	0	0	0	0	0	0	0	0	0	0	0	0	0	0	0	0	0	0	0	0	0	0	0	0	0	0	0	0
657	710	768	768	835	911	999	1099	1216	1353	1514	1707	1939	2223	2576	3020	3590	4341	5358	6781	8861	12076	17436	27395	49318	115079	568137	9357341	544560	113076	48763	27169	17324	12015	8826	6762	5350	4339	3594	3027	2586	2237	1955	1725	1535	1375	1241	1126	1027	942
275	299	326	326	358	394	436	485	543	613	697	800	928	1089	1296	1570	1941	2461	3223	4405	6384	10086	18321	43570	232542	3357691	174094	38667	16965	9527	6101	4242	3120	2392	1892	1534	1269	1067	910	786	685	602	534	477	428	387	351	320	293	269
30	31	31	31	31	32	32	33	33	33	34	34	35	35	36	36	37	37	38	38	39	39	40	40	41	41	42	42	43	43	44	45	45	46	46	47	48	48	49	50	50	51	52	53	53	54	55	56	57	57
8	8	8	8	9	9	9	9	9	9	10	10	10	10	10	11	11	11	11	11	12	12	12	12	13	13	13	13	14	14	14	15	15	15	15	16	16	16	17	17	17	18	18	18	19	19	20	20	20	21
1	1	1	1	1	1	1	1	1	0	0	0	0	0	0	0	0	0	0	0	0	0	0	0	0	0	0	0	0	0	0	0	0	1	1	1	1	1	1	1	1	1	1	1	1	1	2	2	2	2
3	3	3	3	2	2	2	2	2	2	2	1	1	1	1	1	1	1	1	1	1	1	1	0	0	0	0	0	0	0	0	0	0	0	0	0	0	0	0	0	0	0	0	0	0	0	0	0	0	0
1	1	1	1	1	1	1	1	1	1	1	1	1	1	1	1	1	1	1	1	1	1	1	1	1	1	1	1	1	1	1	1	1	1	1	1	1	1	1	1	1	1	1	1	1	1	1	1	2	2
1	1	1	1	1	1	1	1	1	1	1	1	1	1	1	1	1	1	1	0	0	0	0	0	0	0	0	1	1	1	1	1	1	1	1	1	1	1	1	1	1	1	1	1	1	1	1	1	1	1
15	15	14	14	14	14	14	14	14	13	13	13	13	13	12	12	12	12	12	12	11	11	11	11	11	11	11	10	10	10	10	10	10	10	9	9	9	9	9	9	9	9	8	8	8	8	8	8	8	8
0	0	0	0	0	0	0	0	0	0	0	0	0	0	0	0	0	1	1	1	1	1	1	1	1	1	1	1	1	1	1	1	1	1	1	1	1	1	1	2	2	2	2	2	2	2	2	2	2	2
13	13	13	13	13	14	14	14	14	14	15	15	15	15	16	16	16	16	16	17	17	17	17	18	18	18	18	19	19	19	19	20	20	20	20	21	21	21	22	22	22	23	23	23	23	24	24	24	25	25
9	9	9	9	10	10	10	10	11	11	11	11	11	12	12	12	12	13	13	13	14	14	14	14	15	15	15	16	16	16	17	17	17	18	18	19	19	19	20	20	21	21	22	22	23	23	24	24	25	25
17	17	17	17	17	18	18	18	18	19	19	19	19	20	20	20	20	21	21	21	21	22	22	22	22	23	23	23	24	24	24	25	25	25	26	26	26	27	27	27	28	28	28	29	29	30	30	30	31	31
211	231	252	252	276	304	335	372	413	462	519	586	666	763	881	1028	1213	1450	1763	2187	2778	3642	4977	7197	11310	20315	47049	224311	3928426	243218	48655	20762	11495	7291	5031	3676	2801	2202	1774	1458	1219	1032	884	765	667	587	519	462	413	371
399	434	474	474	520	573	635	707	792	894	1017	1168	1354	1590	1893	2293	2834	3594	4707	6432	9322	14726	26747	63603	339444	4901199	254129	56448	24770	13912	8912	6198	4561	3499	2769	2247	1860	1566	1337	1156	1009	889	790	707	636	576	524	480	441	406
6	6	6	6	6	7	7	7	7	7	7	7	7	8	8	8	8	8	8	9	9	9	9	9	9	10	10	10	10	10	10	11	11	11	11	11	12	12	12	12	12	13	13	13	13	14	14	14	14	15
72	68	64	64	60	57	53	50	47	45	42	40	38	36	34	32	30	28	27	25	24	23	21	20	19	18	17	16	15	14	13	13	12	11	11	10	9	9	8	8	7	7	6	6	5	5	5	4	4	4
7	7	7	7	7	7	7	8	8	8	8	8	8	8	8	9	9	9	9	9	9	9	9	10	10	10	10	10	10	11	11	11	11	11	11	11	12	12	12	12	12	12	13	13	13	13	13	14	14	14
2250	2723	3370	3370	4289	5655	7819	11550	18847	36381	99975	1263473	4483422	148028	45288	21982	13021	8638	6170	4644	3637	2937	2431	2055	1768	1544	1367	1225	1109	1014	936	871	816	771	733	701	675	654	637	623	613	606	602	600	601	605	611	620	631	646
96	100	105	105	111	117	124	131	139	148	158	169	182	196	212	230	251	274	301	333	370	413	465	527	604	698	816	967	1164	1429	1797	2328	3136	4455	6823	11767	25121	90576	2513218	363877	43406	16715	8849	5477	3724	2696	2043	1601	1289	1060
71	70	69	69	68	67	66	65	64	63	62	62	61	60	59	58	57	56	55	55	54	53	52	52	51	50	49	49	48	47	47	46	45	45	44	43	43	42	41	41	40	40	39	39	38	37	37	36	36	35
0	0	0	0	0	0	0	0	0	0	0	0	0	0	0	0	0	0	0	0	0	1	1	1	1	1	1	1	1	1	1	1	1	1	1	1	2	2	2	2	2	2	2	2	2	3	3	3	3	3
19	19	20	20	20	20	20	21	21	21	21	22	22	22	23	23	23	23	24	24	24	25	25	25	25	26	26	26	27	27	27	28	28	28	29	29	30	30	30	31	31	31	32	32	33	33	34	34	34	35
137	129	122	122	115	109	103	98	92	88	83	79	75	71	68	65	62	59	56	53	51	49	46	44	42	40	39	37	35	34	32	31	30	28	27	26	25	24	23	22	21	20	19	18	18	17	16	16	15	14
13	13	13	13	13	13	13	13	14	14	14	14	14	15	15	15	15	15	15	16	16	16	16	16	17	17	17	17	17	18	18	18	18	19	19	19	19	20	20	20	20	21	21	21	21	22	22	22	22	23
72	77	82	82	87	93	100	107	115	124	133	144	156	170	185	202	222	244	270	300	335	376	425	484	555	644	755	898	1084	1334	1680	2180	2940	4180	6410	11062	23628	85223	2364966	342403	40835	15720	8317	5145	3495	2528	1913	1498	1204	989
678	826	1029	1029	1318	1748	2429	3604	5903	11430	31478	398270	1413359	46623	14233	6885	4058	2675	1896	1414	1095	872	711	591	499	427	369	322	284	252	225	202	182	165	151	138	127	117	108	100	93	86	81	75	71	66	62	59	56	52
1	1	2	2	2	2	2	2	2	2	2	2	2	2	2	2	2	2	2	2	2	3	3	3	3	3	3	3	3	3	3	3	3	3	3	4	4	4	4	4	4	4	4	4	4	4	5	5	5	5
2	2	2	2	2	2	2	3	3	3	3	3	3	3	3	4	4	4	4	4	5	5	5	5	5	5	6	6	6	6	7	7	7	7	8	8	8	8	9	9	9	9	10	10	10	11	11	11	12	12
1	1	1	1	1	1	1	1	1	1	1	1	1	1	0	0	0	0	0	0	0	0	0	0	0	0	0	0	0	0	0	0	0	0	0	0	0	0	0	0	0	0	0	0	0	0	0	0	0	0
0	0	0	0	0	0	0	0	0	0	0	0	0	0	0	0	0	0	0	0	0	0	0	0	0	0	0	0	0	0	0	0	0	1	1	1	1	1	1	1	1	1	1	1	1	1	1	1	1	2
1140	1393	1739	1739	2231	2964	4125	6128	10048	19466	53631	678731	2408680	79443	24242	11719	6902	4546	3218	2396	1852	1474	1200	995	838	715	617	537	472	417	371	333	299	271	246	224	205	188	173	159	147	136	127	118	110	103	96	90	84	79
9	9	9	9	9	9	9	9	9	9	9	9	9	9	9	9	9	9	9	9	9	9	9	9	9	9	9	9	9	9	9	9	9	9	9	9	10	10	10	10	10	10	10	10	10	10	11	11	11	11
52	55	58	58	61	65	69	73	77	83	88	95	102	110	119	129	140	153	168	185	204	227	255	287	326	374	432	506	600	723	889	1117	1448	1949	2765	4228	7268	15410	54367	1553169	253545	28055	10674	5621	3467	2352	1700	1286	1007	809
71	70	69	69	67	66	65	63	62	61	60	59	58	57	56	55	54	53	52	51	50	49	48	48	47	46	45	45	44	43	42	42	41	40	40	39	38	38	37	37	36	36	35	34	34	33	33	32	32	31
7	7	7	7	6	6	6	6	6	5	5	5	5	5	4	4	4	4	4	4	4	3	3	3	3	3	3	3	2	2	2	2	2	2	2	2	2	1	1	1	1	1	1	1	1	1	1	1	1	1
0	0	0	0	0	0	0	0	0	0	0	0	0	0	0	0	0	0	0	0	0	0	0	0	0	1	1	1	1	1	1	1	1	1	1	1	1	1	1	1	1	1	2	2	2	2	2	2	2	2
5	5	6	6	6	6	6	6	6	6	6	6	6	6	7	7	7	7	7	7	7	7	7	8	8	8	8	8	8	8	8	9	9	9	9	9	9	9	10	10	10	10	10	10	10	11	11	11	11	11
5	5	5	5	5	5	5	6	6	6	6	6	6	6	7	7	7	7	7	7	7	8	8	8	8	8	8	9	9	9	9	9	10	10	10	10	10	11	11	11	11	11	12	12	12	12	13	13	13	13
1	1	1	1	1	1	1	1	1	1	1	1	1	1	1	1	1	1	1	1	1	1	1	1	1	1	1	1	1	1	1	1	1	1	1	1	1	1	1	1	1	1	0	0	0	0	0	0	0	0
21	21	21	21	22	22	22	22	23	23	23	24	24	24	25	25	25	26	26	26	27	27	27	28	28	29	29	29	30	30	31	31	32	32	32	33	33	34	34	35	35	36	36	37	37	38	38	39	40	40
2	2	2	2	2	2	1	1	1	1	1	1	1	1	1	1	1	1	1	0	0	0	0	0	0	0	0	0	0	0	0	0	0	0	0	0	0	0	0	0	0	0	0	0	0	0	0	0	0	0
17	17	18	18	18	18	18	18	19	19	19	19	20	20	20	21	21	21	21	22	22	22	23	23	23	23	24	24	24	25	25	25	26	26	26	27	27	28	28	28	29	29	30	30	31	31	31	32	32	33
3	3	3	3	3	3	2	2	2	2	2	2	2	2	2	1	1	1	1	1	1	1	1	1	1	1	1	1	0	0	0	0	0	0	0	0	0	0	0	0	0	0	0	0	0	0	0	0	0	0
12	12	12	12	12	13	13	13	13	13	14	14	14	14	15	15	15	16	16	16	16	17	17	17	18	18	18	18	19	19	19	20	20	21	21	21	22	22	22	23	23	24	24	24	25	25	26	26	26	27
0	0	0	0	0	0	0	0	0	0	0	0	0	0	0	0	0	0	0	0	0	0	0	0	0	0	0	0	0	0	0	0	0	1	1	1	1	1	1	1	1	1	1	1	1	1	1	1	1	1
261	285	312	312	344	380	421	471	529	598	682	784	911	1072	1278	1550	1919	2436	3194	4369	6337	10018	18207	43311	231198	3338421	173086	38436	16859	9464	6057	4208	3093	2369	1872	1517	1253	1053	897	773	673	591	523	466	418	377	342	311	284	261
5	5	5	5	5	5	5	5	6	6	6	6	6	6	6	6	6	6	6	7	7	7	7	7	7	7	7	8	8	8	8	8	8	9	9	9	9	9	9	10	10	10	10	10	11	11	11	11	11	12
28	28	29	29	29	29	30	30	30	31	31	32	32	33	33	33	34	34	35	35	36	36	37	37	37	38	38	39	40	40	41	41	42	42	43	43	44	44	45	46	46	47	48	48	49	50	50	51	52	52
12	12	12	12	12	12	13	13	13	13	13	13	13	14	14	14	14	14	15	15	15	15	15	15	16	16	16	16	16	17	17	17	17	18	18	18	18	18	19	19	19	19	20	20	20	20	21	21	21	21
5	5	4	4	4	4	4	4	4	3	3	3	3	3	3	3	2	2	2	2	2	2	2	2	2	1	1	1	1	1	1	1	1	1	1	1	1	1	1	1	0	0	0	0	0	0	0	0	0	0
64	66	69	69	71	74	76	79	82	85	89	93	97	101	105	110	116	122	128	134	142	150	158	168	178	190	203	217	233	250	270	292	318	347	380	418	463	515	577	652	742	853	990	1165	1392	1692	2104	2688	3557	4932
15	15	16	16	16	16	16	17	17	17	17	18	18	18	19	19	19	20	20	20	21	21	21	22	22	22	23	23	23	24	24	25	25	25	26	26	27	27	28	28	28	29	29	30	30	31	31	32	32	33
3909	4755	5912	5912	7557	10004	13882	20570	33657	65103	179174	2266269	8042248	265360	81057	39246	23164	15297	10865	8122	6307	5044	4131	3447	2924	2514	2188	1923	1706	1525	1374	1245	1135	1041	959	888	825	770	722	679	640	606	575	548	523	500	480	462	445	430
40	40	41	41	42	43	44	45	46	47	48	49	50	51	52	53	54	56	57	58	60	61	63	64	66	67	69	71	73	74	76	78	81	83	85	88	90	93	95	98	101	104	107	111	114	118	122	126	130	135
8	8	8	8	8	8	8	8	8	8	8	8	8	8	8	8	8	8	8	8	8	8	8	8	8	8	8	8	8	8	8	8	8	8	9	9	9	9	9	9	9	9	9	10	10	10	10	10	10	10
4	4	4	4	4	4	4	4	4	4	4	5	5	5	5	5	5	5	5	5	5	5	5	6	6	6	6	6	6	6	6	6	6	7	7	7	7	7	7	7	7	7	8	8	8	8	8	8	8	8
8	8	8	8	8	8	9	9	9	9	9	9	10	10	10	10	11	11	11	11	12	12	12	12	13	13	13	13	14	14	14	15	15	15	16	16	16	17	17	17	18	18	19	19	19	20	20	21	21	22
3	3	3	3	3	3	3	3	3	3	3	3	3	3	3	3	3	3	2	2	2	2	2	2	2	2	2	2	2	2	2	2	2	2	2	2	2	2	2	2	2	2	2	2	2	2	2	2	2	2
10	10	10	10	10	11	11	11	11	11	11	11	12	12	12	12	12	12	12	13	13	13	13	13	13	14	14	14	14	14	15	15	15	15	15	16	16	16	16	16	17	17	17	17	18	18	18	18	19	19
14	14	14	14	15	15	15	15	15	16	16	16	16	17	17	17	17	18	18	18	18	19	19	19	19	20	20	20	21	21	21	21	22	22	22	23	23	23	24	24	24	25	25	25	26	26	27	27	27	28
1394	1698	2116	2116	2708	3590	4988	7401	12119	23460	64598	817264	2900251	95677	29212	14134	8334	5496	3897	2908	2253	1798	1468	1221	1032	884	766	670	591	526	471	424	384	349	319	293	270	250	232	216	202	189	177	167	157	148	140	133	127	121
342	326	313	313	300	288	277	266	257	248	239	232	224	218	211	205	200	194	190	185	181	176	173	169	166	162	159	157	154	152	149	147	145	143	141	140	138	137	135	134	133	132	131	130	129	129	128	127	127	126
1	1	1	1	1	1	1	1	1	1	1	1	1	1	1	1	1	1	1	1	1	1	1	1	1	1	1	1	1	1	1	1	1	1	1	1	1	1	1	1	1	1	1	1	1	1	2	2	2	2
17	17	16	16	16	16	16	15	15	15	15	15	14	14	14	14	14	13	13	13	13	13	13	13	12	12	12	12	12	12	12	11	11	11	11	11	11	11	11	11	11	11	10	10	10	10	10	10	10	10
0	0	0	0	0	0	0	0	0	0	0	0	0	0	0	0	0	0	0	0	0	0	0	0	0	0	0	0	0	0	0	0	0	0	0	0	0	0	0	0	0	0	0	0	0	0	0	0	0	0
6	6	6	6	7	7	7	7	7	7	7	8	8	8	8	8	8	8	9	9	9	9	9	9	10	10	10	10	10	11	11	11	11	11	12	12	12	12	13	13	13	13	14	14	14	14	15	15	15	15
3	3	3	3	3	3	3	3	3	3	3	3	3	3	3	3	2	2	2	2	2	2	2	2	2	2	2	2	2	2	2	2	2	2	2	2	2	1	1	1	1	1	1	1	1	1	1	1	1	1
12	12	12	12	11	11	10	10	10	10	9	9	9	8	8	8	7	7	7	7	6	6	6	6	6	5	5	5	5	4	4	4	4	4	4	3	3	3	3	3	3	2	2	2	2	2	2	2	2	1
31	31	30	30	30	29	29	28	28	27	27	26	26	26	25	25	24	24	24	23	23	23	22	22	22	21	21	21	20	20	20	19	19	19	19	18	18	18	18	17	17	17	17	16	16	16	16	15	15	15
20	19	19	19	19	19	18	18	18	17	17	17	17	16	16	16	16	16	15	15	15	15	14	14	14	14	14	14	13	13	13	13	13	13	12	12	12	12	12	12	12	11	11	11	11	11	11	11	11	11
2175	2647	3292	3292	4209	5575	7739	11470	18773	36318	99967	1264503	4487331	148055	45219	21890	12917	8526	6052	4522	3509	2805	2294	1913	1621	1392	1210	1062	940	839	754	682	620	567	521	481	446	415	387	363	341	321	303	287	273	260	248	237	227	218
8	9	9	9	9	9	9	9	10	10	10	10	10	10	11	11	11	11	12	12	12	12	12	13	13	13	13	14	14	14	14	15	15	15	15	16	16	16	17	17	17	18	18	18	19	19	19	20	20	20
424	460	501	501	549	603	666	740	827	932	1058	1211	1402	1643	1953	2361	2914	3689	4825	6587	9536	15051	27320	64934	346446	5001964	259378	57633	25304	14225	9122	6353	4682	3598	2854	2322	1928	1629	1396	1211	1062	940	839	755	684	623	571	526	487	453
11	11	12	12	12	12	12	13	13	13	13	14	14	14	15	15	15	16	16	17	17	17	18	18	19	19	19	20	20	21	21	22	22	23	24	24	25	25	26	27	27	28	29	30	30	31	32	33	34	35
18	18	18	18	18	19	19	19	20	20	20	20	21	21	21	22	22	22	23	23	24	24	24	25	25	26	26	26	27	27	28	28	29	29	30	30	31	31	32	33	33	34	34	35	36	36	37	38	38	39
533	615	717	717	845	1012	1232	1533	1959	2589	3582	5278	8549	16210	42450	374518	2384363	84184	23698	11151	6479	4233	2982	2213	1707	1357	1104	915	771	658	569	496	436	386	345	309	279	253	230	210	193	178	164	152	141	131	123	115	107	101
5	5	5	5	5	5	6	6	6	6	6	6	7	7	7	7	7	7	7	8	8	8	8	8	9	9	9	9	9	10	10	10	10	10	11	11	11	11	12	12	12	12	12	13	13	13	14	14	14	14
30	31	31	31	31	32	32	33	33	34	34	35	35	36	36	37	37	38	38	39	39	40	41	41	42	42	43	44	44	45	46	46	47	48	49	49	50	51	52	53	53	54	55	56	57	58	59	60	61	62
2	2	3	3	3	3	3	3	3	3	3	3	3	3	3	3	3	3	3	4	4	4	4	4	4	4	4	4	4	5	5	5	5	5	5	5	5	6	6	6	6	6	6	6	7	7	7	7	7	7
5	4	4	4	4	4	4	4	3	3	3	3	3	3	2	2	2	2	2	2	2	1	1	1	1	1	1	1	1	1	1	0	0	0	0	0	0	0	0	0	0	0	0	0	0	0	0	0	0	0
3	3	3	3	3	3	3	3	3	3	3	3	3	3	3	3	3	3	3	3	3	3	3	3	2	2	2	2	2	2	2	2	2	2	2	2	2	2	2	2	2	2	2	2	2	2	2	2	2	2
31	31	30	30	30	30	29	29	28	28	28	27	27	27	26	26	26	25	25	25	25	24	24	24	24	24	23	23	23	23	23	23	22	22	22	22	22	22	22	22	22	22	21	21	21	21	21	21	21	21
23	23	23	23	23	24	24	24	25	25	25	26	26	26	27	27	27	28	28	28	29	29	29	30	30	31	31	31	32	32	33	33	34	34	34	35	35	36	36	37	37	38	38	39	39	40	40	41	42	42
0	0	0	0	0	0	0	0	0	0	0	0	0	0	0	0	1	1	1	1	1	1	2	2	2	2	2	3	3	3	3	4	4	4	5	5	5	6	6	6	7	7	8	8	9	9	10	10	11	11
4	5	5	5	5	5	5	5	5	6	6	6	6	6	6	6	7	7	7	7	7	7	8	8	8	8	8	9	9	9	9	9	10	10	10	10	10	11	11	11	11	12	12	12	13	13	13	13	14	14
59	60	61	61	62	63	64	65	66	67	68	69	70	71	72	73	74	76	77	78	79	81	82	83	85	86	87	89	90	92	93	95	97	98	100	102	104	106	108	109	111	114	116	118	120	122	125	127	130	132
1	1	1	1	1	1	0	0	0	0	0	0	0	0	0	0	0	0	0	0	0	0	0	0	0	0	0	0	0	0	0	0	0	0	0	0	0	0	0	0	0	0	0	0	0	0	0	0	0	0
22	22	22	22	23	23	23	24	24	24	25	25	25	26	26	26	27	27	27	28	28	28	29	29	30	30	30	31	31	32	32	33	33	34	34	35	35	36	36	37	37	38	38	39	39	40	41	41	42	42
602	555	513	513	476	443	413	386	362	340	320	302	285	269	255	242	230	219	209	199	190	181	174	166	159	153	147	141	135	130	125	121	116	112	108	105	101	98	95	91	89	86	83	80	78	76	73	71	69	67
4	4	4	4	4	4	4	4	4	4	5	5	5	5	5	5	5	5	5	6	6	6	6	6	6	6	7	7	7	7	7	7	8	8	8	8	8	9	9	9	9	10	10	10	10	10	11	11	11	11
1045	1277	1595	1595	2046	2718	3782	5618	9210	17844	49160	622141	2207851	72820	22221	10743	6328	4167	2950	2197	1699	1352	1101	913	769	656	566	493	433	383	341	306	275	249	226	206	188	173	159	147	136	126	117	109	101	95	89	83	78	73
35	35	35	35	35	34	34	34	34	34	34	34	34	34	34	34	34	34	34	34	35	35	35	35	35	36	36	36	37	37	37	38	38	39	39	40	41	41	42	43	43	44	45	46	47	48	49	50	52	53
2	2	2	2	2	2	3	3	3	3	3	3	3	3	3	3	3	3	3	3	3	3	3	3	4	4	4	4	4	4	4	4	4	4	4	4	4	4	4	5	5	5	5	5	5	5	5	5	5	5
15	15	15	15	15	15	15	16	16	16	16	17	17	17	17	17	18	18	18	18	19	19	19	19	20	20	20	20	21	21	21	21	22	22	22	23	23	23	23	24	24	24	25	25	25	26	26	26	27	27
34	35	35	35	35	36	36	37	37	38	38	39	39	40	40	41	41	42	43	43	44	44	45	46	46	47	47	48	49	49	50	51	51	52	53	54	54	55	56	57	58	58	59	60	61	62	63	64	65	65
12	12	13	13	13	13	13	13	14	14	14	14	14	15	15	15	15	15	16	16	16	16	17	17	17	17	18	18	18	18	19	19	19	19	20	20	20	21	21	21	21	22	22	22	23	23	23	24	24	24
59	60	61	61	62	63	64	64	65	66	67	69	70	71	72	73	74	75	76	78	79	80	82	83	84	86	87	89	90	92	93	95	97	98	100	102	104	106	107	109	111	114	116	118	120	123	125	127	130	133
32	33	33	33	34	34	34	35	35	36	36	37	37	38	38	39	39	40	40	41	41	42	42	43	43	44	45	45	46	46	47	48	48	49	50	50	51	52	52	53	54	55	55	56	57	58	59	59	60	61
1	1	1	1	1	1	0	0	0	0	0	0	0	0	0	0	0	0	0	0	0	0	0	0	0	0	0	0	0	0	0	0	0	0	0	0	0	0	0	1	1	1	1	1	1	1	1	1	1	1
5	5	5	5	5	5	5	5	6	6	6	6	6	6	6	6	6	6	6	7	7	7	7	7	7	7	7	8	8	8	8	8	8	9	9	9	9	9	9	10	10	10	10	10	11	11	11	11	11	12
1381	1681	2091	2091	2675	3543	4919	7292	11937	23097	63578	804254	2854054	94164	28757	13920	8212	5420	3847	2874	2230	1781	1457	1215	1029	883	767	673	596	532	478	432	393	359	330	305	282	263	245	230	216	204	192	183	174	165	158	151	145	140
10	10	10	10	10	11	11	11	11	11	11	12	12	12	12	12	13	13	13	13	13	14	14	14	14	15	15	15	15	16	16	16	16	17	17	17	17	18	18	18	18	19	19	19	20	20	20	21	21	21
67	68	69	69	70	71	72	74	75	76	77	78	80	81	82	84	85	86	88	89	91	92	94	96	97	99	101	103	105	106	108	110	112	115	117	119	121	124	126	129	131	134	136	139	142	145	148	151	155	158
17	17	18	18	18	18	19	19	19	19	20	20	21	21	21	22	22	22	23	23	24	24	24	25	25	26	26	27	27	28	28	29	29	30	31	31	32	32	33	34	34	35	36	36	37	38	39	40	40	41
36	36	35	35	35	34	34	33	33	32	32	32	31	31	30	30	30	29	29	28	28	28	27	27	27	26	26	26	25	25	25	24	24	24	23	23	23	23	22	22	22	21	21	21	21	20	20	20	20	19
33	33	34	34	35	35	36	37	38	39	40	41	41	42	44	45	46	47	48	49	51	52	53	55	56	58	60	62	63	65	67	70	72	74	77	79	82	85	88	91	95	98	102	106	111	116	121	126	132	138
20	20	20	20	20	21	21	21	21	22	22	22	23	23	23	23	24	24	24	25	25	25	26	26	26	27	27	27	28	28	29	29	29	30	30	31	31	31	32	32	33	33	34	34	35	35	36	36	37	37
25	25	25	25	26	26	26	27	27	27	28	28	28	29	29	30	30	30	31	31	31	32	32	33	33	34	34	34	35	35	36	36	37	37	38	38	39	39	40	40	41	42	42	43	43	44	44	45	46	46
2046	2491	3100	3100	3964	5252	7291	10809	17692	34233	94235	1192053	4230236	139568	42623	20630	12171	8033	5701	4259	3304	2639	2158	1799	1523	1307	1135	996	881	786	705	637	579	529	486	448	415	385	359	336	315	297	280	265	251	239	228	217	208	200
5	5	5	5	5	5	5	5	5	5	5	5	6	6	6	6	6	6	6	6	6	6	7	7	7	7	7	7	7	7	7	8	8	8	8	8	8	8	8	9	9	9	9	9	9	9	10	10	10	10
0	0	0	0	0	0	0	0	0	0	0	0	0	0	0	0	0	0	0	0	0	0	0	0	0	0	0	0	0	0	0	0	0	0	0	0	0	0	0	0	0	0	0	0	0	0	0	0	0	0
9	9	9	9	9	9	9	8	8	8	8	8	8	8	8	8	7	7	7	7	7	7	7	7	7	7	6	6	6	6	6	6	6	6	6	6	6	5	5	5	5	5	5	5	5	5	5	5	5	5
67	63	59	59	56	52	49	47	44	42	39	37	35	33	31	30	28	27	25	24	23	22	20	19	18	17	16	16	15	14	13	12	12	11	11	10	9	9	8	8	7	7	6	6	6	5	5	5	4	4
222	240	262	262	286	314	347	386	432	487	553	634	734	862	1025	1241	1533	1944	2545	3478	5042	7964	14467	34402	183611	2651175	137462	30530	13395	7522	4817	3348	2463	1887	1493	1210	1001	842	717	619	539	474	420	375	336	304	275	251	230	211
224	243	264	264	288	315	346	381	423	472	529	598	681	782	908	1067	1270	1539	1902	2410	3154	4303	6219	9779	17616	41126	203092	3345235	194665	40409	17416	9695	6176	4278	3138	2399	1894	1533	1266	1063	905	780	679	596	528	470	422	380	344	313
23	23	22	22	22	22	21	21	21	20	20	20	19	19	19	19	18	18	18	18	17	17	17	17	16	16	16	16	15	15	15	15	15	14	14	14	14	14	14	13	13	13	13	13	12	12	12	12	12	12
18	18	18	18	18	19	19	19	19	20	20	20	20	21	21	21	21	22	22	22	22	23	23	23	24	24	24	25	25	25	26	26	26	27	27	27	28	28	28	29	29	30	30	30	31	31	32	32	32	33
3	3	3	3	3	4	4	4	4	4	4	4	4	4	4	4	4	4	5	5	5	5	5	5	5	5	5	5	5	6	6	6	6	6	6	6	6	6	7	7	7	7	7	7	7	7	8	8	8	8
3	3	3	3	3	3	3	3	3	3	3	3	3	3	4	4	4	4	4	4	4	4	4	4	4	4	4	5	5	5	5	5	5	5	5	5	6	6	6	6	6	6	6	7	7	7	7	7	7	8
24	24	25	25	25	25	26	26	27	27	27	28	28	29	29	30	30	31	31	32	32	33	33	34	35	35	36	36	37	38	39	39	40	41	42	43	43	44	45	46	47	48	49	50	51	52	54	55	56	57
7	7	6	6	6	6	6	6	6	6	6	6	6	6	5	5	5	5	5	5	5	5	5	5	5	5	4	4	4	4	4	4	4	4	4	4	4	4	4	4	4	3	3	3	3	3	3	3	3	3
10	10	9	9	9	9	9	9	9	9	9	9	8	8	8	8	8	8	8	8	8	8	7	7	7	7	7	7	7	7	7	7	7	6	6	6	6	6	6	6	6	6	6	6	6	6	5	5	5	5
0	0	0	0	0	0	0	0	0	0	0	0	0	0	0	0	0	0	0	0	0	0	0	0	0	0	0	0	0	0	0	0	0	1	1	1	1	1	1	1	1	1	1	1	1	1	1	1	1	1
0	0	0	0	0	0	0	0	0	0	0	0	0	0	0	0	0	0	0	0	0	0	0	0	0	0	0	0	0	0	0	0	0	0	0	0	0	0	0	0	0	0	0	0	0	0	0	1	1	1
43	44	45	45	46	47	48	49	50	51	52	53	54	55	56	57	58	60	61	62	64	65	67	68	70	71	73	75	76	78	80	82	84	86	89	91	93	96	98	101	104	107	110	113	116	120	123	127	131	135
0	0	0	0	0	0	0	0	0	0	0	0	0	0	0	0	0	0	0	0	0	0	0	0	0	1	1	1	1	1	1	1	1	1	1	1	1	1	1	1	1	1	2	2	2	2	2	2	2	2
1	1	1	1	1	1	1	1	1	1	1	1	1	1	1	1	1	1	1	1	1	1	1	1	1	1	1	1	1	1	1	1	1	2	2	2	2	2	2	2	2	2	2	2	2	2	2	2	2	2
13	13	14	14	14	14	14	15	15	15	15	16	16	16	16	17	17	17	17	18	18	18	19	19	19	19	20	20	20	21	21	21	22	22	22	23	23	23	24	24	25	25	25	26	26	27	27	27	28	28
3	3	3	3	3	3	3	3	3	2	2	2	2	2	2	2	2	2	2	2	1	1	1	1	1	1	1	1	1	1	1	1	1	1	1	1	1	0	0	0	0	0	0	0	0	0	0	0	0	0
15	15	14	14	14	14	14	14	13	13	13	13	13	13	12	12	12	12	12	12	12	11	11	11	11	11	11	11	11	11	10	10	10	10	10	10	10	10	10	10	10	10	10	9	9	9	9	9	9	9
4119	5013	6234	6234	7968	10552	14644	21703	35514	68701	189084	2391672	8487282	280037	85535	41410	24438	16135	11458	8564	6647	5315	4350	3629	3076	2644	2299	2019	1789	1598	1438	1302	1186	1086	999	923	857	799	747	701	660	623	590	560	534	509	487	467	449	433
3	3	3	3	3	3	2	2	2	2	2	2	2	2	2	2	2	2	2	1	1	1	1	1	1	1	1	1	1	1	1	1	1	1	1	1	1	1	1	1	1	1	1	1	1	1	1	1	1	0
35	36	36	36	37	38	38	39	39	40	40	41	42	42	43	43	44	45	45	46	47	48	48	49	50	51	51	52	53	54	55	56	57	58	59	59	60	61	63	64	65	66	67	68	69	70	72	73	74	76
353	377	405	405	436	471	511	557	610	672	744	830	933	1056	1208	1396	1633	1938	2338	2882	3641	4749	6462	9310	14587	26144	60451	287929	5041372	312191	62511	26715	14823	9428	6527	4788	3665	2896	2346	1941	1633	1393	1203	1050	924	820	733	659	596	542
51	50	49	49	48	47	46	45	44	43	42	41	40	39	39	38	37	36	36	35	34	34	33	32	32	31	31	30	29	29	28	28	27	27	26	26	26	25	25	24	24	23	23	23	22	22	21	21	21	20
2	2	2	2	2	2	2	2	2	2	2	2	2	2	2	3	3	3	3	3	3	3	3	3	3	3	3	3	3	4	4	4	4	4	4	4	4	4	4	4	5	5	5	5	5	5	5	5	5	5
26	26	26	26	27	27	28	28	29	29	30	30	31	32	32	33	33	34	35	35	36	37	37	38	39	40	40	41	42	43	44	45	46	47	48	49	50	51	52	53	54	55	56	58	59	61	62	63	65	67
2101	2559	3186	3186	4076	5404	7504	11130	18222	35266	97091	1228274	4358794	143801	43911	21249	12532	8268	5866	4379	3395	2710	2214	1844	1560	1338	1160	1016	898	800	717	647	587	535	490	451	416	386	359	335	314	294	277	261	247	234	222	212	202	193
63	64	65	65	66	67	69	70	71	73	74	76	77	79	80	82	84	85	87	89	91	93	95	97	99	101	104	106	108	111	114	116	119	122	125	128	132	135	139	143	146	150	155	159	164	168	173	179	184	190
66	67	68	68	69	70	71	72	73	74	75	77	78	79	80	82	83	84	86	87	89	90	92	93	95	96	98	100	101	103	105	107	109	111	113	115	117	119	121	123	126	128	131	133	136	139	141	144	147	150
16	16	17	17	17	17	17	17	18	18	18	18	19	19	19	19	20	20	20	21	21	21	21	22	22	22	23	23	23	23	24	24	24	25	25	25	26	26	27	27	27	28	28	28	29	29	30	30	30	31
12	12	12	12	12	11	11	11	11	10	10	10	10	10	9	9	9	9	9	8	8	8	8	8	8	7	7	7	7	7	7	7	6	6	6	6	6	6	6	6	5	5	5	5	5	5	5	5	5	4
6	6	6	6	6	6	5	5	5	5	5	5	5	5	5	5	5	5	5	5	5	5	5	5	4	4	4	4	4	4	4	4	4	4	4	4	4	4	4	4	4	4	4	4	4	4	4	3	3	3
4	4	4	4	4	4	4	4	4	5	5	5	5	5	5	5	5	6	6	6	6	6	6	6	6	7	7	7	7	7	7	8	8	8	8	8	8	9	9	9	9	9	9	10	10	10	10	10	11	11
189	204	220	220	239	260	284	312	345	383	429	483	549	629	729	855	1016	1229	1517	1921	2511	3423	4945	7772	13995	32665	161289	2656586	154596	32095	13836	7704	4910	3402	2496	1910	1509	1222	1010	848	723	623	543	477	423	377	339	306	277	253
1959	2389	2978	2978	3814	5060	7034	10438	17100	33107	91172	1153568	4093722	135042	41225	19942	11756	7751	5495	4097	3173	2530	2065	1717	1450	1241	1074	939	828	736	658	592	536	487	445	408	376	347	322	299	279	261	244	230	216	204	193	183	174	165
5	5	6	6	6	6	6	6	6	6	6	6	7	7	7	7	7	7	7	7	8	8	8	8	8	8	8	9	9	9	9	9	9	9	10	10	10	10	10	10	11	11	11	11	11	12	12	12	12	12
0	0	0	0	0	0	0	0	0	0	0	0	0	0	0	0	0	0	0	0	0	0	0	0	0	0	0	0	0	0	0	0	0	0	0	0	0	0	0	0	0	0	0	0	0	0	0	0	0	0
70	68	67	67	65	64	62	61	60	58	57	56	55	54	52	51	50	49	48	47	46	45	44	43	42	42	41	40	39	38	38	37	36	35	35	34	33	33	32	31	31	30	30	29	28	28	27	27	26	26
1	1	1	1	1	1	1	1	1	1	1	1	1	1	1	0	0	0	0	0	0	0	0	0	0	0	0	0	0	0	0	0	0	0	0	0	0	0	0	0	0	0	0	1	1	1	1	1	1	1
29	29	30	30	30	31	31	31	32	32	33	33	33	34	34	35	35	36	36	37	37	37	38	38	39	39	40	40	41	41	42	43	43	44	44	45	45	46	47	47	48	48	49	50	50	51	52	52	53	54
4	4	4	4	4	4	4	4	4	4	5	5	5	5	5	5	5	5	5	6	6	6	6	6	6	6	7	7	7	7	7	7	8	8	8	8	8	9	9	9	9	10	10	10	10	10	11	11	11	11
2	2	2	2	2	2	3	3	3	3	3	3	3	3	4	4	4	4	4	4	5	5	5	5	5	5	6	6	6	6	6	7	7	7	7	7	8	8	8	8	9	9	9	9	10	10	10	10	11	11
21	21	21	21	21	21	21	20	20	20	20	20	20	20	19	19	19	19	19	19	19	19	19	19	19	19	19	19	19	19	19	19	19	19	19	19	19	19	20	20	20	20	20	20	20	21	21	21	21	22
3	3	4	4	4	4	4	4	4	4	4	4	4	5	5	5	5	5	5	5	5	5	6	6	6	6	6	6	6	6	7	7	7	7	7	7	7	8	8	8	8	8	8	9	9	9	9	9	10	10
11	12	12	12	12	12	12	12	12	13	13	13	13	13	13	14	14	14	14	14	14	15	15	15	15	15	16	16	16	16	16	16	17	17	17	17	18	18	18	18	18	19	19	19	19	20	20	20	20	21
0	0	0	0	1	1	1	1	1	1	1	1	1	1	1	1	1	1	1	1	1	1	1	1	1	1	1	1	1	1	2	2	2	2	2	2	2	2	2	2	2	2	2	2	2	3	3	3	3	3
19	19	20	20	20	20	21	21	21	22	22	22	23	23	24	24	24	25	25	26	26	27	27	28	28	29	29	30	30	31	31	32	33	33	34	35	35	36	37	37	38	39	40	41	42	42	43	44	45	46
345	370	398	398	429	465	506	552	606	669	743	830	934	1060	1213	1404	1644	1953	2359	2908	3678	4801	6534	9419	14762	26462	61198	291510	5104218	316077	63284	27042	15001	9540	6603	4842	3705	2926	2370	1960	1648	1405	1213	1058	931	826	737	663	599	544
1	1	1	1	1	1	1	1	1	1	1	1	1	0	0	0	0	0	0	0	0	0	0	0	0	0	0	0	0	0	0	0	0	0	0	0	0	0	0	0	0	0	0	0	0	0	0	0	0	0
9	9	10	10	10	10	10	10	11	11	11	11	11	12	12	12	12	13	13	13	13	14	14	14	15	15	15	16	16	16	16	17	17	17	18	18	19	19	19	20	20	20	21	21	22	22	22	23	23	24
2	2	2	2	2	2	2	2	2	3	3	3	3	3	3	3	3	3	4	4	4	4	4	4	4	4	5	5	5	5	5	5	5	6	6	6	6	6	6	7	7	7	7	7	8	8	8	8	8	9
3	3	3	3	3	3	3	3	3	2	2	2	2	2	2	2	2	2	2	2	1	1	1	1	1	1	1	1	1	1	1	1	1	1	1	1	1	1	1	0	0	0	0	0	0	0	0	0	0	0
2179	2501	2903	2903	3411	4068	4940	6128	7808	10297	14212	20904	33804	64027	167527	1477315	9404829	332139	93568	44077	25652	16794	11859	8828	6834	5453	4456	3714	3146	2703	2350	2064	1830	1636	1473	1335	1218	1117	1029	953	886	828	776	730	690	653	621	592	566	542
31	32	33	33	33	34	35	36	36	37	38	39	40	41	41	42	43	44	46	47	48	49	50	51	53	54	55	57	58	60	61	63	64	66	68	70	71	73	75	78	80	82	84	87	89	92	95	98	100	104
0	0	0	0	0	0	0	0	0	0	0	0	0	0	0	0	0	0	0	0	0	0	0	0	0	0	0	0	0	0	0	0	0	1	1	1	1	1	1	1	1	2	2	2	2	2	3	3	3	3
2566	3124	3887	3887	4971	6587	9145	13559	22194	42945	118216	1495431	5306838	175087	53470	25880	15267	10075	7151	5341	4142	3309	2705	2254	1909	1638	1422	1247	1103	983	883	797	724	661	607	559	517	480	448	418	392	369	348	329	312	296	282	269	257	246
1	1	1	1	1	1	1	1	1	1	1	1	1	1	1	1	1	1	1	0	0	0	0	0	0	0	0	0	0	0	0	0	0	0	0	0	0	0	0	0	0	0	0	0	0	0	0	0	0	0
4	4	4	4	4	4	3	3	3	3	3	3	3	3	3	3	3	3	3	3	3	3	3	3	3	3	3	2	2	2	2	2	2	2	2	2	2	2	2	2	2	2	2	2	2	2	2	2	2	2
1	1	1	1	1	1	1	1	1	1	1	1	1	1	1	1	1	1	0	0	0	0	0	0	0	0	0	0	0	0	0	0	0	0	0	0	0	0	0	0	0	0	0	0	0	0	0	0	0	0
1	1	1	1	1	1	1	2	2	2	2	2	2	2	2	2	2	2	2	2	2	2	2	2	2	2	2	2	2	3	3	3	3	3	3	3	3	3	3	3	3	3	3	3	3	4	4	4	4	4
25	26	26	26	26	27	27	27	28	28	28	29	29	30	30	30	31	31	32	32	33	33	33	34	34	35	35	36	36	37	37	38	38	39	39	40	41	41	42	42	43	43	44	45	45	46	47	47	48	49
6	6	7	7	7	7	7	7	8	8	8	8	8	8	9	9	9	9	9	10	10	10	10	11	11	11	11	12	12	12	12	13	13	13	14	14	14	15	15	15	16	16	16	17	17	17	18	18	19	19
447	484	526	526	574	629	694	768	857	962	1089	1244	1436	1678	1990	2399	2953	3730	4868	6632	9583	15101	27373	64992	346525	5002373	259456	57701	25373	14296	9196	6431	4764	3684	2945	2418	2029	1735	1508	1330	1189	1075	982	908	847	797	758	726	702	685
16	16	16	16	15	15	15	14	14	14	13	13	13	12	12	12	12	11	11	11	11	10	10	10	10	10	9	9	9	9	9	8	8	8	8	8	8	7	7	7	7	7	7	7	7	6	6	6	6	6
7	7	7	7	7	7	7	8	8	8	8	8	8	8	8	9	9	9	9	9	9	9	9	10	10	10	10	10	10	11	11	11	11	11	11	11	12	12	12	12	12	12	13	13	13	13	13	14	14	14
1	0	0	0	0	0	0	0	0	0	0	0	0	0	0	0	0	0	0	0	0	0	0	0	0	1	1	1	1	1	1	1	1	1	1	1	1	1	1	1	1	1	1	1	1	1	1	2	2	2
6	6	6	6	6	6	7	7	7	7	7	7	7	8	8	8	8	8	8	8	9	9	9	9	9	9	10	10	10	10	10	10	11	11	11	11	11	12	12	12	12	12	13	13	13	13	14	14	14	14
5	6	6	6	6	6	6	6	6	6	6	7	7	7	7	7	7	7	7	7	8	8	8	8	8	8	8	9	9	9	9	9	9	9	10	10	10	10	10	10	11	11	11	11	11	12	12	12	12	12
494	527	562	562	602	646	695	750	812	882	962	1054	1159	1281	1425	1594	1795	2038	2333	2701	3162	3752	4528	5574	7030	9148	12397	17758	27566	48616	108653	455957	9915013	814011	137767	56645	30872	19433	13363	9756	7439	5863	4741	3915	3290	2805	2420	2111	1859	1650
15	15	15	15	14	14	14	13	13	13	12	12	12	12	11	11	11	10	10	10	10	10	9	9	9	9	8	8	8	8	8	8	7	7	7	7	7	7	6	6	6	6	6	6	6	6	6	5	5	5
38	39	39	39	40	40	41	42	42	43	43	44	45	45	46	47	47	48	49	50	50	51	52	53	54	54	55	56	57	58	59	60	61	62	63	64	65	66	67	68	69	71	72	73	74	76	77	78	80	81
6	6	6	6	6	6	7	7	7	7	7	7	7	8	8	8	8	8	8	9	9	9	9	9	9	10	10	10	10	10	11	11	11	11	12	12	12	12	12	13	13	13	13	14	14	14	14	15	15	15
29	28	28	28	27	27	26	26	26	25	25	24	24	24	23	23	23	22	22	22	21	21	21	20	20	20	20	19	19	19	19	18	18	18	18	18	17	17	17	17	17	17	16	16	16	16	16	16	16	15
135	138	142	142	145	149	153	157	161	165	169	174	179	184	189	195	201	207	213	220	227	234	242	250	259	268	278	288	299	311	324	337	351	366	383	400	419	439	461	485	511	540	571	605	642	683	729	780	837	902
5	5	5	5	5	5	5	5	5	6	6	6	6	6	6	6	6	6	6	7	7	7	7	7	7	7	7	8	8	8	8	8	8	8	8	9	9	9	9	9	9	9	10	10	10	10	10	10	11	11
14	14	14	14	14	14	15	15	15	15	15	16	16	16	16	17	17	17	17	18	18	18	18	19	19	19	20	20	20	20	21	21	21	22	22	22	23	23	23	24	24	24	25	25	25	26	26	26	27	27
68	69	70	70	71	72	74	75	76	78	79	81	82	84	85	87	89	90	92	94	96	98	100	102	104	106	108	111	113	115	118	121	123	126	129	132	135	138	141	145	148	152	156	160	164	168	172	177	182	187
5	5	6	6	6	6	6	6	6	6	6	6	6	6	7	7	7	7	7	7	7	7	7	8	8	8	8	8	8	8	8	9	9	9	9	9	9	9	10	10	10	10	10	10	11	11	11	11	11	11
16	16	16	16	16	17	17	17	17	17	18	18	18	18	19	19	19	19	19	20	20	20	21	21	21	21	22	22	22	22	23	23	23	24	24	24	25	25	25	26	26	26	27	27	27	28	28	28	29	29
3	3	3	3	3	3	4	4	4	4	4	4	4	5	5	5	5	5	5	6	6	6	6	6	6	7	7	7	7	7	8	8	8	8	9	9	9	9	10	10	10	10	11	11	11	11	12	12	12	13
74	79	85	85	92	99	107	116	127	138	151	167	184	205	229	257	290	331	380	442	519	617	747	922	1165	1519	2063	2959	4599	8118	18157	76233	1657954	136105	23026	9460	5151	3238	2223	1620	1232	969	781	643	538	457	393	341	299	264
22	22	22	22	22	23	23	23	24	24	24	25	25	25	25	26	26	26	27	27	27	28	28	29	29	29	30	30	30	31	31	32	32	33	33	33	34	34	35	35	36	36	37	37	38	38	39	39	40	40
4	4	4	4	4	3	3	3	3	3	3	3	3	3	3	3	3	3	3	3	3	3	3	3	2	2	2	2	2	2	2	2	2	2	2	2	2	2	2	2	2	2	2	2	2	2	2	2	2	1
193	212	232	232	256	284	315	353	397	450	513	591	688	810	967	1174	1455	1848	2425	3319	4817	7618	13849	32952	175929	2540417	131707	29243	12823	7196	4603	3197	2349	1798	1420	1149	949	796	677	583	507	445	393	350	313	282	255	232	211	193
530	611	712	712	840	1005	1225	1524	1947	2574	3561	5248	8500	16120	42214	372434	2371101	83714	23566	11088	6442	4209	2964	2200	1697	1348	1097	909	766	654	564	492	432	383	341	306	276	250	228	208	190	175	162	149	139	129	120	112	105	98
682	738	800	800	871	952	1045	1152	1277	1422	1595	1800	2048	2351	2727	3201	3811	4613	5699	7220	9441	12877	18605	29248	52675	122953	607125	1.0E7	581930	120810	52078	29000	18478	12805	9396	7189	5678	4599	3801	3194	2722	2348	2046	1799	1595	1423	1278	1154	1048	956
161	172	184	184	197	212	229	247	268	292	320	351	387	428	477	535	604	686	788	913	1070	1272	1537	1895	2393	3117	4228	6061	9416	16614	37146	155925	3390947	278380	47103	19359	10544	6632	4556	3322	2530	1991	1607	1325	1110	944	813	707	620	549
4	4	4	4	4	4	4	4	4	4	4	4	5	5	5	5	5	5	5	5	5	5	5	5	5	5	5	6	6	6	6	6	6	6	6	6	6	6	6	6	7	7	7	7	7	7	7	7	7	7
544	626	727	727	855	1021	1241	1541	1966	2595	3585	5278	8541	16187	42371	373729	2379286	84015	23659	11138	6475	4235	2986	2219	1714	1364	1112	923	779	667	577	504	445	395	353	318	288	262	239	219	202	186	173	161	150	140	131	123	116	109
3	3	3	3	3	3	3	3	3	3	3	3	3	3	3	3	3	3	3	3	3	2	2	2	2	2	2	2	2	2	2	2	2	2	2	2	2	2	2	2	2	2	2	2	2	2	2	2	2	2
16	16	16	16	16	17	17	17	17	17	18	18	18	18	19	19	19	19	20	20	20	20	21	21	21	22	22	22	22	23	23	23	24	24	24	25	25	25	26	26	26	27	27	27	28	28	28	29	29	30
2	2	2	2	3	3	3	3	3	3	3	3	4	4	4	4	4	4	4	5	5	5	5	5	5	6	6	6	6	6	7	7	7	7	7	8	8	8	8	9	9	9	9	10	10	10	10	11	11	11
118	125	134	134	144	156	170	186	205	228	256	290	332	385	454	545	668	840	1093	1486	2143	3373	6108	14496	77272	1115437	57855	12866	5657	3187	2049	1431	1059	817	651	532	444	377	325	284	250	223	201	182	166	152	141	131	122	114
19	18	18	18	18	17	17	17	16	16	16	16	15	15	15	15	14	14	14	14	13	13	13	13	12	12	12	12	12	11	11	11	11	11	10	10	10	10	10	10	9	9	9	9	9	9	8	8	8	8
1365	1663	2071	2071	2651	3514	4882	7242	11858	22951	63192	799455	2837045	93596	28579	13829	8156	5380	3816	2849	2209	1763	1440	1200	1015	870	755	661	584	520	467	421	382	349	320	294	272	252	235	220	206	193	182	172	163	155	148	141	135	129
35	36	36	36	37	37	38	39	39	40	40	41	41	42	43	43	44	45	45	46	47	47	48	49	50	50	51	52	53	54	54	55	56	57	58	59	60	61	62	63	64	65	66	67	68	70	71	72	73	75
15	15	15	15	15	14	14	14	14	13	13	13	13	13	13	12	12	12	12	12	12	12	12	11	11	11	11	11	11	11	11	11	11	11	11	11	11	11	11	11	11	11	12	12	12	12	12	12	12	13
3	3	3	3	3	2	2	2	2	2	2	2	2	2	2	2	2	2	1	1	1	1	1	1	1	1	1	1	1	1	1	1	1	1	1	1	1	1	1	1	1	1	1	1	0	0	0	0	0	0
2225	2713	3379	3379	4327	5737	7973	11829	19373	37502	103267	1306526	4636512	152953	46698	22592	13320	8785	6228	4647	3600	2872	2344	1950	1648	1411	1222	1069	943	838	750	675	612	556	509	467	430	397	369	343	320	299	281	264	249	235	222	210	200	190
0	0	0	0	0	0	0	0	0	0	0	0	0	0	0	0	0	0	0	0	0	0	0	0	1	1	1	1	1	1	1	1	1	1	1	1	1	1	1	1	1	1	1	1	1	1	1	1	1	1
36	37	38	38	38	39	40	40	41	42	42	43	44	45	46	47	47	48	49	50	51	52	53	54	55	57	58	59	60	62	63	64	66	67	69	70	72	74	76	77	79	81	83	86	88	90	93	95	98	101
6	6	6	6	6	6	5	5	5	5	5	4	4	4	4	4	4	3	3	3	3	3	3	3	2	2	2	2	2	2	2	2	2	1	1	1	1	1	1	1	1	1	1	1	1	1	1	1	0	0
3	3	3	3	3	2	2	2	2	2	2	2	2	2	2	2	2	2	1	1	1	1	1	1	1	1	1	1	1	1	1	1	1	1	1	1	1	1	0	0	0	0	0	0	0	0	0	0	0	0
15	16	16	16	16	17	17	17	18	18	18	19	19	19	20	20	20	21	21	22	22	23	23	24	24	24	25	25	26	27	27	28	28	29	29	30	31	31	32	33	33	34	35	35	36	37	38	39	39	40
376	405	439	439	476	519	567	623	687	761	848	951	1074	1222	1402	1626	1909	2272	2749	3395	4298	5615	7650	11036	17306	31036	71795	342045	5989277	370871	74245	31718	17591	11183	7738	5672	4338	3426	2773	2292	1927	1643	1418	1236	1088	965	862	775	701	637
1	1	1	1	1	1	1	1	1	1	1	1	1	1	1	1	1	1	1	1	1	1	1	1	1	1	1	1	1	1	1	1	1	1	1	1	1	1	1	1	1	1	1	1	1	1	1	1	1	2
13	13	13	13	14	14	14	14	14	15	15	15	15	15	15	16	16	16	16	16	17	17	17	17	18	18	18	18	18	19	19	19	19	20	20	20	20	21	21	21	22	22	22	22	23	23	23	24	24	24
241	260	281	281	305	333	364	401	443	493	551	622	706	810	938	1100	1308	1583	1954	2473	3233	4407	6365	10004	18014	42043	207586	3419108	198972	41310	17809	9919	6321	4381	3215	2461	1944	1575	1302	1094	933	805	702	617	547	488	439	396	360	328
11	11	11	11	10	10	10	9	9	9	8	8	8	8	7	7	7	7	6	6	6	6	6	5	5	5	5	5	4	4	4	4	4	4	4	3	3	3	3	3	3	3	3	3	3	3	2	2	2	2
0	0	0	0	0	0	0	0	0	0	0	0	0	0	0	0	0	0	0	0	0	0	0	0	0	0	0	0	0	0	0	0	0	0	0	0	0	0	0	0	0	0	0	0	0	0	0	0	0	0
64	65	66	66	67	69	70	71	72	74	75	76	78	79	81	82	84	86	87	89	91	93	94	96	98	100	102	105	107	109	112	114	117	119	122	125	128	130	134	137	140	143	147	151	155	158	163	167	171	176
13	14	14	14	14	14	15	15	15	15	16	16	16	16	17	17	17	18	18	18	19	19	19	20	20	20	21	21	21	22	22	23	23	23	24	24	25	25	26	26	26	27	27	28	28	29	29	30	31	31
13	12	12	12	12	12	11	11	11	10	10	10	10	9	9	9	9	8	8	8	8	7	7	7	7	7	6	6	6	6	6	5	5	5	5	5	5	4	4	4	4	4	4	4	3	3	3	3	3	3
17	17	17	17	18	18	18	18	19	19	19	19	20	20	20	20	21	21	21	21	22	22	22	22	23	23	23	24	24	24	25	25	25	26	26	26	27	27	27	28	28	28	29	29	29	30	30	31	31	31
262	270	279	279	287	297	307	317	328	339	351	364	378	392	407	424	441	459	479	500	523	547	573	601	632	665	700	739	782	829	880	937	1000	1070	1148	1236	1335	1448	1578	1727	1900	2104	2345	2635	2988	3422	3967	4666	5585	6831
8	8	7	7	7	7	7	6	6	6	5	5	5	5	4	4	4	4	4	3	3	3	3	3	3	2	2	2	2	2	2	2	1	1	1	1	1	1	1	1	1	1	1	1	1	0	0	0	0	0
5	5	4	4	4	4	4	4	3	3	3	3	3	3	3	2	2	2	2	2	2	2	2	2	1	1	1	1	1	1	1	1	1	1	1	1	1	1	0	0	0	0	0	0	0	0	0	0	0	0
870	942	1025	1025	1120	1229	1356	1505	1680	1889	2142	2450	2832	3314	3934	4752	5858	7409	9681	13203	19102	30128	54658	129857	692657	1.0E7	518593	115265	50635	28487	18287	12751	9415	7248	5763	4701	3915	3319	2855	2488	2193	1952	1753	1587	1448	1330	1229	1143	1069	1005
1	1	1	1	1	1	1	1	1	1	1	1	1	1	1	1	2	2	2	2	2	2	2	2	2	2	2	2	2	2	2	3	3	3	3	3	3	3	3	3	3	3	3	4	4	4	4	4	4	4
1	1	1	1	1	1	1	1	1	1	1	1	1	1	1	1	1	1	1	1	1	1	1	2	2	2	2	2	2	2	2	2	2	2	2	2	2	2	2	2	2	2	3	3	3	3	3	3	3	3
64	69	74	74	79	85	91	98	105	114	123	133	144	157	171	187	205	226	249	276	308	345	388	440	502	577	670	788	937	1133	1395	1758	2282	3078	4375	6698	11523	24448	86291	2465591	402480	44522	16930	8907	5490	3720	2684	2027	1583	1270
45	45	46	46	47	48	49	49	50	51	52	53	54	55	56	57	58	60	61	62	63	64	66	67	68	70	71	73	74	76	78	79	81	83	85	87	89	91	93	95	98	100	103	105	108	111	114	117	120	123
5	5	5	5	5	5	5	5	5	5	5	5	5	6	6	6	6	6	6	6	6	6	6	6	7	7	7	7	7	7	7	7	8	8	8	8	8	8	8	9	9	9	9	9	9	10	10	10	10	10
0	0	0	0	0	0	0	0	0	0	0	0	0	0	0	0	0	0	0	0	0	0	0	0	0	0	0	0	0	0	0	0	0	0	0	0	0	0	0	0	0	0	0	0	0	0	0	0	0	0
1044	1276	1594	1594	2045	2716	3781	5616	9209	17843	49158	622140	2207850	72818	22220	10742	6327	4166	2949	2196	1698	1351	1099	912	768	655	565	492	432	382	340	304	274	247	224	204	187	171	157	145	134	124	115	107	100	93	87	81	76	71
261	285	312	312	344	380	421	471	529	598	682	784	911	1072	1278	1550	1919	2436	3194	4369	6337	10019	18206	43311	231199	3338422	173087	38436	16858	9463	6057	4208	3093	2369	1872	1517	1253	1053	897	773	673	591	523	466	418	377	342	311	284	261
29	30	30	30	30	31	31	32	32	32	33	33	34	34	35	35	35	36	36	37	37	38	38	39	39	40	40	41	42	42	43	43	44	44	45	46	46	47	48	48	49	50	50	51	52	52	53	54	55	56
47	49	51	51	53	55	58	61	64	68	72	76	82	87	94	101	110	120	131	144	160	178	199	226	258	297	347	410	493	605	759	983	1322	1877	2873	4952	10571	38111	1057393	153097	18264	7035	3725	2306	1569	1136	861	675	544	448
7	7	6	6	6	6	5	5	5	5	4	4	4	4	3	3	3	3	3	2	2	2	2	2	2	1	1	1	1	1	1	1	1	0	0	0	0	0	0	0	0	0	0	0	0	0	0	0	0	0
1021	1243	1548	1548	1981	2626	3648	5411	8860	17151	47223	597453	2120199	69943	21354	10332	6091	4017	2847	2124	1645	1312	1071	890	752	643	557	487	429	381	340	306	277	251	229	210	193	178	165	153	142	132	124	116	109	102	96	91	86	81
4117	5008	6228	6228	7963	10544	14632	21687	35487	68651	188948	2389976	8481263	279838	85473	41380	24420	16123	11448	8556	6642	5309	4345	3625	3072	2640	2295	2016	1786	1595	1435	1299	1183	1083	996	920	854	796	744	698	657	620	587	557	530	506	484	463	445	429
1	1	1	1	1	0	0	0	0	0	0	0	0	0	0	0	0	0	0	0	0	0	0	0	0	0	0	0	0	0	0	0	0	0	0	0	0	0	0	0	0	0	0	0	0	0	0	0	0	0
24	24	24	24	25	25	25	26	26	26	27	27	28	28	28	29	29	30	30	30	31	31	32	32	33	33	33	34	34	35	35	36	36	37	38	38	39	39	40	40	41	42	42	43	44	44	45	46	46	47
1	1	1	1	1	1	1	1	1	1	1	1	1	0	0	0	0	0	0	0	0	0	0	0	0	0	0	0	0	0	0	1	1	1	1	1	1	1	1	1	1	1	1	1	1	1	1	2	2	2
2	2	2	2	2	2	2	2	2	2	2	2	2	2	3	3	3	3	3	3	3	3	3	3	3	3	3	3	4	4	4	4	4	4	4	4	4	4	4	5	5	5	5	5	5	5	5	5	6	6
68	70	71	71	72	74	76	78	79	82	84	86	89	91	94	97	101	104	108	112	116	121	126	132	138	144	151	159	168	177	187	198	210	224	239	255	274	295	318	345	376	411	451	499	554	619	697	792	908	1052
1	1	1	1	1	1	1	1	1	1	1	1	1	1	1	1	1	1	1	1	1	1	1	1	1	1	1	1	1	1	1	1	1	1	1	1	1	1	1	1	1	1	1	1	1	1	2	2	2	2
1	1	1	1	1	1	1	1	1	1	1	1	1	1	1	1	2	2	2	2	2	2	2	2	2	2	2	2	3	3	3	3	3	3	3	3	3	4	4	4	4	4	4	4	4	5	5	5	5	5
0	0	0	0	0	0	0	0	0	0	0	1	1	1	1	1	1	1	1	1	1	1	1	1	1	1	2	2	2	2	2	2	2	2	2	2	3	3	3	3	3	3	3	3	4	4	4	4	4	4
6	6	6	6	6	7	7	7	7	7	7	8	8	8	8	8	8	9	9	9	9	9	10	10	10	10	10	11	11	11	11	12	12	12	12	13	13	13	13	14	14	14	14	15	15	15	16	16	16	17
37	37	38	38	38	39	39	40	41	41	42	42	43	44	44	45	46	47	47	48	49	50	50	51	52	53	54	55	56	56	57	58	59	60	61	62	63	65	66	67	68	69	71	72	73	74	76	77	79	80
66	67	69	69	70	72	73	75	76	78	80	81	83	85	87	89	91	94	96	98	101	104	106	109	112	115	119	122	126	129	133	138	142	147	152	157	162	168	174	181	188	195	203	212	221	231	242	253	266	279
2126	2582	3205	3205	4089	5407	7493	11093	18133	35051	96421	1219248	4326640	142789	43637	21144	12492	8260	5877	4401	3425	2747	2256	1889	1608	1389	1214	1072	956	859	779	710	652	602	559	522	489	460	435	413	394	376	361	347	335	324	315	306	299	292
1116	1282	1490	1490	1753	2093	2544	3158	4028	5318	7345	10810	17490	33142	86741	765048	4870513	171989	48438	22808	13265	8678	6122	4551	3518	2802	2286	1901	1607	1377	1193	1045	923	822	737	665	603	550	504	464	429	398	370	346	324	304	286	270	256	243
28	27	27	27	27	26	26	25	25	24	24	24	23	23	22	22	22	21	21	21	20	20	20	19	19	19	18	18	18	17	17	17	17	16	16	16	16	15	15	15	15	14	14	14	14	14	13	13	13	13
2	2	2	2	1	1	1	1	1	1	1	1	1	1	1	1	0	0	0	0	0	0	0	0	0	0	0	0	0	0	0	0	0	0	0	0	0	0	0	0	0	0	0	0	1	1	1	1	1	1
22	22	22	22	22	23	23	23	24	24	24	25	25	25	25	26	26	26	27	27	27	28	28	29	29	29	30	30	30	31	31	32	32	33	33	33	34	34	35	35	36	36	37	37	38	38	39	39	40	40
3	3	3	3	3	3	3	3	3	3	4	4	4	4	4	4	4	4	4	4	4	4	5	5	5	5	5	5	5	5	5	6	6	6	6	6	6	6	6	7	7	7	7	7	7	7	7	8	8	8
5	5	5	5	5	6	6	6	6	6	6	6	7	7	7	7	7	7	8	8	8	8	8	9	9	9	9	9	10	10	10	10	10	11	11	11	11	12	12	12	12	13	13	13	13	14	14	14	15	15
2	2	2	2	2	2	2	2	2	2	1	1	1	1	1	1	1	1	1	1	1	1	1	1	0	0	0	0	0	0	0	0	0	0	0	0	0	0	0	0	0	0	0	0	0	0	0	0	0	0
0	1	1	1	1	1	1	1	1	1	1	1	1	1	1	1	1	1	1	1	1	1	1	2	2	2	2	2	2	2	2	2	2	2	2	2	2	2	3	3	3	3	3	3	3	3	3	3	3	3
17	18	18	18	18	18	19	19	19	19	19	20	20	20	21	21	21	21	22	22	22	23	23	23	23	24	24	24	25	25	25	26	26	27	27	27	28	28	28	29	29	30	30	31	31	31	32	32	33	33
23	24	24	24	25	25	26	27	27	28	28	29	30	30	31	32	32	33	34	35	36	36	37	38	39	40	41	42	43	44	45	46	48	49	50	52	53	54	56	57	59	61	63	64	66	68	70	73	75	77
44	43	43	43	42	41	40	39	39	38	37	37	36	35	35	34	33	33	32	32	31	31	30	29	29	28	28	28	27	27	26	26	25	25	24	24	24	23	23	22	22	22	21	21	21	20	20	20	19	19
252	272	294	294	319	347	379	417	460	511	570	642	728	833	963	1127	1338	1615	1990	2514	3281	4467	6442	10114	18193	42429	209396	3448514	200709	41693	17992	10035	6407	4451	3276	2516	1997	1626	1352	1144	982	854	752	668	599	541	493	452	417	387
3	2	2	2	2	2	2	2	2	1	1	1	1	1	1	1	1	1	1	1	1	0	0	0	0	0	0	0	0	0	0	0	0	0	0	0	0	0	0	0	0	0	0	0	1	1	1	1	1	1
6	6	6	6	5	5	5	5	5	5	4	4	4	4	4	4	3	3	3	3	3	3	3	2	2	2	2	2	2	2	2	2	2	1	1	1	1	1	1	1	1	1	1	1	1	1	1	1	0	0
1	1	1	1	1	1	1	2	2	2	2	2	2	2	2	2	2	2	2	2	3	3	3	3	3	3	3	3	3	4	4	4	4	4	4	4	4	5	5	5	5	5	5	5	6	6	6	6	6	7
2148	2472	2875	2875	3385	4046	4921	6115	7804	10307	14244	20974	33949	64347	168448	1485874	9459616	334019	94056	44275	25741	16831	11865	8816	6809	5418	4415	3667	3095	2648	2291	2003	1766	1569	1403	1263	1143	1040	950	872	803	742	688	640	597	558	524	492	464	438
0	0	0	0	0	0	0	0	0	0	0	0	0	0	0	0	0	0	0	0	0	0	0	1	1	1	1	1	1	1	1	1	1	1	1	1	1	1	1	1	1	2	2	2	2	2	2	2	2	2
21	20	20	20	20	20	19	19	19	19	18	18	18	18	18	17	17	17	17	16	16	16	16	16	15	15	15	15	15	15	14	14	14	14	14	13	13	13	13	13	13	12	12	12	12	12	12	11	11	11
5	5	5	5	6	6	6	6	6	6	6	7	7	7	7	7	7	7	8	8	8	8	8	9	9	9	9	9	9	10	10	10	10	11	11	11	11	11	12	12	12	12	13	13	13	14	14	14	14	15
15	15	16	16	16	16	16	16	17	17	17	17	17	18	18	18	18	19	19	19	19	20	20	20	20	21	21	21	21	22	22	22	23	23	23	24	24	24	25	25	25	26	26	26	27	27	27	28	28	29
23	23	24	24	24	24	25	25	25	26	26	27	27	27	28	28	28	29	29	30	30	31	31	31	32	32	33	33	34	34	35	35	36	36	37	37	38	38	39	39	40	41	41	42	43	43	44	44	45	46
14	14	15	15	15	15	15	15	16	16	16	16	17	17	17	17	17	18	18	18	18	19	19	19	20	20	20	20	21	21	21	22	22	22	23	23	23	24	24	24	25	25	25	26	26	27	27	27	28	28
5	5	5	5	5	5	6	6	6	6	6	6	6	6	6	6	6	6	6	6	6	7	7	7	7	7	7	7	7	7	7	8	8	8	8	8	8	8	8	9	9	9	9	9	9	10	10	10	10	10
7	7	7	7	7	8	8	8	8	8	8	8	8	8	8	8	8	8	8	8	8	8	8	8	9	9	9	9	9	9	9	9	9	9	10	10	10	10	10	10	10	10	11	11	11	11	11	11	12	12
2097	2546	3159	3159	4030	5326	7381	10922	17852	34503	94899	1199933	4258087	140534	42953	20817	12302	8138	5792	4341	3381	2713	2230	1870	1594	1378	1206	1067	954	859	780	714	657	608	566	530	499	471	447	426	408	392	378	365	354	345	336	329	323	318
5	5	5	5	5	5	5	5	5	5	5	5	5	5	5	5	5	5	5	5	5	5	5	4	4	4	4	4	4	4	4	4	4	4	4	4	4	4	4	4	4	4	4	4	4	4	4	4	4	5
55	54	53	53	51	50	49	48	47	46	45	45	44	43	42	41	40	40	39	38	37	37	36	35	35	34	34	33	32	32	31	31	30	30	29	29	28	28	27	27	26	26	26	25	25	24	24	24	23	23
11	11	12	12	12	12	12	12	13	13	13	13	14	14	14	14	14	15	15	15	15	16	16	16	16	17	17	17	18	18	18	18	19	19	19	20	20	20	21	21	21	22	22	22	23	23	24	24	24	25
2142	2609	3248	3248	4157	5510	7652	11349	18581	35960	99003	1252474	4444673	146634	44775	21668	12780	8432	5981	4465	3461	2763	2258	1880	1591	1364	1183	1036	915	815	731	659	598	545	500	460	424	393	366	341	320	300	282	266	252	238	226	215	205	196
265	285	307	307	333	362	396	435	480	533	595	670	760	870	1007	1180	1402	1695	2091	2645	3456	4710	6800	10684	19233	44881	221583	3649571	212388	44098	19014	10591	6751	4681	3436	2630	2079	1685	1393	1172	999	863	752	662	587	524	471	426	387	353
7	7	7	7	8	8	8	8	8	8	9	9	9	9	9	9	10	10	10	10	10	11	11	11	11	11	12	12	12	12	12	13	13	13	13	14	14	14	14	15	15	15	15	16	16	16	17	17	17	17
5	5	6	6	6	6	6	6	6	6	6	7	7	7	7	7	7	7	8	8	8	8	8	8	8	9	9	9	9	9	9	10	10	10	10	10	11	11	11	11	11	12	12	12	12	13	13	13	13	13
3	3	3	3	3	3	3	3	3	3	3	3	3	4	4	4	4	4	4	4	4	4	4	4	4	4	5	5	5	5	5	5	5	5	5	5	5	6	6	6	6	6	6	6	6	6	7	7	7	7
17	17	16	16	16	15	15	14	14	13	13	12	12	11	11	11	10	10	9	9	9	8	8	8	7	7	7	7	6	6	6	6	5	5	5	5	4	4	4	4	4	4	4	4	3	3	3	3	3	3
22	21	21	21	21	21	20	20	20	20	19	19	19	19	18	18	18	18	17	17	17	17	16	16	16	16	16	15	15	15	15	15	14	14	14	14	14	13	13	13	13	13	13	12	12	12	12	12	12	11
231	250	272	272	297	325	357	394	438	489	549	620	707	813	944	1110	1322	1602	1981	2512	3288	4487	6486	10203	18382	42918	211960	3491332	203162	42169	18173	10116	6442	4461	3271	2501	1973	1596	1318	1106	941	810	705	619	547	487	437	393	356	324
4	4	4	4	4	4	4	4	4	4	4	4	4	4	4	4	4	4	3	3	3	3	3	3	3	3	3	3	3	3	3	3	3	3	3	3	3	3	3	2	2	2	2	2	2	2	2	2	2	2
5	5	5	5	4	4	4	4	3	3	3	3	3	2	2	2	2	2	1	1	1	1	1	1	1	1	0	0	0	0	0	0	0	0	0	0	0	0	0	0	0	0	0	0	0	0	0	0	0	0
15	15	15	15	15	16	16	16	16	16	17	17	17	17	18	18	18	18	19	19	19	19	20	20	20	20	21	21	21	21	22	22	22	23	23	23	24	24	24	25	25	25	26	26	26	27	27	27	28	28
3	3	3	3	3	2	2	2	2	2	2	2	2	2	2	2	2	2	2	2	2	2	2	2	2	2	2	2	2	2	2	2	2	2	2	2	2	2	2	2	2	2	1	1	1	1	1	1	1	1
1	1	2	2	2	2	2	2	2	2	2	2	2	3	3	3	3	3	3	3	3	4	4	4	4	4	4	5	5	5	5	5	5	6	6	6	6	7	7	7	7	8	8	8	8	9	9	9	10	10
10	10	9	9	9	9	9	9	9	9	9	9	8	8	8	8	8	8	8	8	8	8	7	7	7	7	7	7	7	7	7	7	7	6	6	6	6	6	6	6	6	6	6	6	6	6	5	5	5	5
18	18	18	18	19	19	19	19	19	20	20	20	20	21	21	21	21	22	22	22	22	23	23	23	24	24	24	25	25	25	25	26	26	26	27	27	27	28	28	28	29	29	30	30	30	31	31	31	32	32
23	24	24	24	24	25	25	25	25	26	26	26	27	27	28	28	28	29	29	29	30	30	31	31	31	32	32	33	33	34	34	35	35	36	36	37	37	38	38	39	39	40	40	41	41	42	43	43	44	45
0	0	0	0	0	0	0	0	0	0	0	0	0	0	0	0	0	0	0	0	0	0	0	0	0	0	0	0	0	0	0	0	0	0	0	0	0	0	0	0	0	0	0	0	0	0	0	0	0	0
3848	4682	5824	5824	7446	9859	13684	20283	33192	64214	176741	2235603	7933450	261760	79949	38705	22840	15079	10706	8000	6209	4963	4062	3387	2871	2466	2144	1882	1667	1489	1339	1212	1103	1009	928	857	795	740	692	649	610	576	545	517	492	469	448	429	412	397
20	19	19	19	19	18	18	17	17	17	16	16	16	15	15	15	14	14	14	13	13	13	13	12	12	12	12	11	11	11	11	10	10	10	10	10	9	9	9	9	9	8	8	8	8	8	7	7	7	7
0	0	0	0	0	0	0	0	0	0	0	0	0	1	1	1	1	1	1	1	1	1	1	1	1	1	1	1	1	1	1	1	2	2	2	2	2	2	2	2	2	2	2	2	3	3	3	3	3	3
2	2	2	2	2	1	1	1	1	1	1	1	1	1	1	0	0	0	0	0	0	0	0	0	0	0	0	0	0	0	0	0	0	0	0	0	0	0	0	0	0	0	0	0	0	0	0	1	1	1
0	0	0	0	0	0	0	0	0	0	0	0	0	0	0	0	0	0	0	0	0	0	1	1	1	1	1	1	1	1	1	1	1	1	1	1	2	2	2	2	2	2	2	2	2	2	3	3	3	3
5	5	5	5	5	6	6	6	6	6	6	6	7	7	7	7	7	7	8	8	8	8	8	9	9	9	9	9	10	10	10	10	10	11	11	11	11	12	12	12	12	13	13	13	14	14	14	15	15	15
8	8	7	7	7	7	7	6	6	6	6	5	5	5	5	5	4	4	4	4	4	3	3	3	3	3	3	3	2	2	2	2	2	2	2	2	1	1	1	1	1	1	1	1	1	1	1	1	1	0
0	0	0	0	0	0	0	0	0	0	0	0	0	0	1	1	1	1	1	1	1	1	1	1	1	1	1	1	1	1	1	2	2	2	2	2	2	2	2	2	2	2	3	3	3	3	3	3	3	3
22	21	21	21	21	20	20	20	20	19	19	19	18	18	18	18	17	17	17	17	16	16	16	16	16	15	15	15	15	14	14	14	14	14	13	13	13	13	13	13	12	12	12	12	12	11	11	11	11	11
2	2	2	2	2	2	2	2	2	2	2	2	2	2	2	2	2	3	3	3	3	3	3	3	3	3	3	3	3	3	4	4	4	4	4	4	4	4	4	4	5	5	5	5	5	5	5	5	5	5
17	17	18	18	18	18	19	19	19	19	20	20	20	20	21	21	21	22	22	22	23	23	23	24	24	24	25	25	25	26	26	27	27	27	28	28	28	29	29	30	30	31	31	32	32	32	33	33	34	34
232	251	272	272	296	323	354	390	432	481	539	608	692	794	920	1080	1285	1555	1920	2431	3178	4333	6260	9840	17717	41351	204166	3362763	195693	40630	17517	9757	6219	4310	3165	2423	1915	1552	1284	1080	922	796	695	612	544	486	438	396	361	330
30	31	31	31	32	32	32	33	33	34	34	35	35	36	36	37	38	38	39	39	40	40	41	42	42	43	44	44	45	46	46	47	48	49	49	50	51	52	53	53	54	55	56	57	58	59	60	61	62	63
1979	2409	2998	2998	3835	5081	7055	10459	17120	33127	91193	1153589	4093741	135064	41247	19963	11777	7773	5516	4119	3195	2552	2087	1739	1473	1264	1097	962	851	759	681	616	560	511	469	432	400	372	347	325	305	287	271	256	243	231	220	211	202	194
15	15	15	15	15	14	14	14	14	14	13	13	13	13	13	12	12	12	12	12	12	11	11	11	11	11	11	10	10	10	10	10	10	10	9	9	9	9	9	9	9	9	8	8	8	8	8	8	8	8
99	103	107	107	111	116	121	126	131	137	143	150	158	165	174	183	193	204	216	229	243	258	276	295	316	339	365	395	428	466	509	558	616	682	761	854	965	1101	1267	1475	1739	2081	2536	3161	4051	5380	7497	11171	18435	36201
11	11	11	11	10	10	10	10	10	9	9	9	9	9	9	8	8	8	8	8	8	8	7	7	7	7	7	7	7	6	6	6	6	6	6	6	6	6	5	5	5	5	5	5	5	5	5	4	4	4
16	16	16	16	16	17	17	17	17	17	18	18	18	18	19	19	19	19	19	20	20	20	21	21	21	21	22	22	22	22	23	23	23	24	24	24	25	25	25	26	26	26	27	27	27	28	28	28	29	29
1	1	1	1	1	1	1	1	1	1	1	1	2	2	2	2	2	2	2	2	2	2	2	2	2	3	3	3	3	3	3	3	3	3	3	3	4	4	4	4	4	4	4	4	4	5	5	5	5	5
1	1	1	1	1	1	1	1	1	1	1	1	1	1	1	1	1	1	1	1	1	1	1	1	1	1	1	1	1	1	1	2	2	2	2	2	2	2	2	2	2	2	2	2	2	2	2	2	2	2
1366	1664	2073	2073	2654	3518	4888	7250	11873	22981	63277	800541	2840901	93721	28616	13847	8165	5386	3820	2851	2210	1764	1441	1200	1015	870	754	660	583	519	466	420	381	347	318	293	270	251	233	218	204	192	180	170	161	153	146	139	133	127
1	1	2	2	2	2	2	2	2	2	2	2	3	3	3	3	3	3	3	3	4	4	4	4	4	4	4	5	5	5	5	5	5	6	6	6	6	6	7	7	7	7	7	8	8	8	8	9	9	9
7	7	6	6	6	6	6	5	5	5	4	4	4	4	4	3	3	3	3	3	2	2	2	2	2	2	1	1	1	1	1	1	1	1	1	1	1	0	0	0	0	0	0	0	0	0	0	0	0	0
2	2	2	2	2	1	1	1	1	1	1	1	1	1	1	1	1	1	1	0	0	0	0	0	0	0	0	0	0	0	0	0	0	0	0	0	0	0	0	0	0	0	0	0	0	0	0	0	0	0
0	0	0	0	0	0	0	0	0	0	0	0	1	1	1	1	1	1	1	1	1	1	1	1	1	1	1	1	2	2	2	2	2	2	2	2	2	2	2	3	3	3	3	3	3	3	3	3	3	4
48	49	49	49	50	51	52	53	54	55	56	57	58	59	60	62	63	64	65	66	68	69	71	72	73	75	77	78	80	82	83	85	87	89	91	93	95	97	100	102	105	107	110	112	115	118	121	125	128	131
1	1	1	1	1	1	1	1	1	1	1	1	1	1	1	1	1	2	2	2	2	2	2	2	2	2	2	2	2	2	2	3	3	3	3	3	3	3	3	3	3	4	4	4	4	4	4	4	4	4
1	1	1	1	1	1	2	2	2	2	2	2	2	2	2	2	2	2	2	2	2	2	2	2	2	2	2	2	3	3	3	3	3	3	3	3	3	3	3	3	3	3	3	3	4	4	4	4	4	4
10	10	11	11	11	11	11	11	12	12	12	12	12	12	13	13	13	13	14	14	14	14	14	15	15	15	15	16	16	16	16	17	17	17	17	18	18	18	18	19	19	19	19	20	20	20	21	21	21	22
2	2	2	2	2	2	2	2	2	2	2	2	2	2	2	2	2	2	2	2	2	3	3	3	3	3	3	3	3	3	3	3	3	3	3	3	4	4	4	4	4	4	4	4	4	4	4	4	5	5
1	1	1	1	1	1	1	1	1	1	1	1	1	1	1	1	1	1	1	1	1	1	1	1	1	2	2	2	2	2	2	2	2	2	2	2	2	2	2	2	2	2	2	2	3	3	3	3	3	3
13	13	13	13	13	12	12	12	12	11	11	11	11	11	10	10	10	10	10	10	9	9	9	9	9	9	9	9	8	8	8	8	8	8	8	8	8	8	8	8	8	8	7	7	7	7	7	7	7	7
3	3	3	3	3	3	4	4	4	4	4	4	4	4	5	5	5	5	5	5	5	6	6	6	6	6	6	7	7	7	7	7	8	8	8	8	8	9	9	9	9	10	10	10	10	11	11	11	11	12
1	1	2	2	2	2	2	2	2	2	2	2	2	2	2	2	2	2	2	2	2	2	2	3	3	3	3	3	3	3	3	3	3	3	3	3	3	3	4	4	4	4	4	4	4	4	4	4	4	4
4168	5062	6286	6286	8023	10607	14703	21768	35587	68793	189244	2393061	8492066	280253	85644	41497	24517	16211	11532	8637	6722	5391	4426	3707	3157	2726	2382	2104	1877	1688	1530	1397	1283	1186	1102	1030	966	911	863	820	783	750	721	696	674	654	637	622	609	599
16	15	15	15	15	14	14	13	13	13	12	12	12	12	11	11	11	10	10	10	10	9	9	9	9	8	8	8	8	7	7	7	7	7	6	6	6	6	6	6	5	5	5	5	5	5	4	4	4	4
9	9	9	9	9	9	8	8	8	8	8	7	7	7	7	7	7	6	6	6	6	6	6	6	5	5	5	5	5	5	5	5	4	4	4	4	4	4	4	4	4	3	3	3	3	3	3	3	3	3
20	21	21	21	21	21	22	22	22	22	23	23	23	24	24	24	24	25	25	25	26	26	26	27	27	27	28	28	28	29	29	29	30	30	31	31	31	32	32	33	33	33	34	34	35	35	36	36	36	37
5	5	5	5	4	4	4	4	3	3	3	3	2	2	2	2	2	1	1	1	1	1	1	1	1	0	0	0	0	0	0	0	0	0	0	0	0	0	0	0	0	0	0	0	0	0	0	0	0	0
27	27	28	28	28	28	29	29	30	30	30	31	31	32	32	33	33	34	34	34	35	35	36	37	37	38	38	39	39	40	40	41	42	42	43	44	44	45	46	46	47	48	48	49	50	51	52	52	53	54
1	1	1	1	1	1	1	1	1	1	1	0	0	0	0	0	0	0	0	0	0	0	0	0	0	0	0	0	0	0	0	0	0	0	0	0	0	0	0	0	0	0	0	0	0	0	0	0	0	0
5	5	5	5	5	5	5	5	5	5	5	5	5	5	5	6	6	6	6	6	6	6	6	6	6	7	7	7	7	7	7	7	7	8	8	8	8	8	8	9	9	9	9	9	9	10	10	10	10	10
9	9	9	9	9	10	10	10	10	10	10	11	11	11	11	11	12	12	12	12	12	13	13	13	13	14	14	14	14	14	15	15	15	15	16	16	16	17	17	17	17	18	18	18	19	19	19	20	20	20
2	2	2	2	2	2	2	2	2	2	2	2	2	2	2	2	2	2	2	2	2	2	2	2	2	2	2	2	2	2	2	2	2	1	1	1	1	1	1	1	1	1	1	1	1	1	1	1	1	1
0	0	0	0	0	0	0	0	0	0	0	0	0	0	0	0	0	0	0	0	0	0	1	1	1	1	1	1	1	1	1	1	1	1	1	1	1	1	1	1	1	1	1	2	2	2	2	2	2	2
1	1	1	1	1	1	1	1	1	1	1	1	1	1	1	1	0	0	0	0	0	0	0	0	0	0	0	0	0	0	0	0	0	0	0	0	0	0	0	0	0	0	0	0	0	0	0	0	1	1
15	16	16	16	16	16	16	17	17	17	17	18	18	18	18	19	19	19	19	20	20	20	20	21	21	21	21	22	22	22	23	23	23	24	24	24	25	25	25	26	26	26	27	27	28	28	28	29	29	30
2090	2538	3151	3151	4022	5318	7372	10914	17844	34495	94893	1199961	4258209	140528	42944	20807	12292	8128	5781	4330	3370	2702	2219	1858	1582	1366	1194	1054	940	846	766	699	642	593	551	515	483	455	431	409	390	374	359	346	335	325	316	308	302	296
1	1	1	1	1	1	1	0	0	0	0	0	0	0	0	0	0	0	0	0	0	0	0	0	0	0	0	0	0	0	0	0	0	0	0	0	0	0	0	0	0	0	0	0	0	0	0	0	0	0
0	0	0	0	0	0	0	0	0	0	0	0	0	0	0	0	0	0	0	0	0	0	0	0	0	0	0	0	0	0	0	0	0	0	0	0	0	0	0	0	0	0	0	0	0	0	0	0	0	0
33	34	34	34	35	36	36	37	38	38	39	40	41	41	42	43	44	45	46	46	47	48	49	50	51	52	54	55	56	57	58	60	61	62	64	65	67	68	70	72	73	75	77	79	81	83	85	87	90	92
156	149	142	142	136	130	124	119	114	110	106	102	98	95	92	89	86	83	81	78	76	74	72	70	68	67	65	63	62	61	59	58	57	56	55	54	53	52	51	51	50	49	49	48	48	47	47	46	46	45
4	4	4	4	4	4	4	4	5	5	5	5	5	5	5	5	6	6	6	6	6	6	6	7	7	7	7	7	7	8	8	8	8	8	8	9	9	9	9	9	9	10	10	10	10	11	11	11	11	11
53	54	54	54	55	56	57	58	58	59	60	61	62	63	64	65	66	67	68	69	70	71	73	74	75	76	77	79	80	81	83	84	86	87	88	90	92	93	95	97	98	100	102	104	106	108	110	112	114	116
20	20	21	21	21	21	21	22	22	22	22	23	23	23	24	24	24	25	25	25	25	26	26	26	27	27	27	28	28	29	29	29	30	30	30	31	31	32	32	32	33	33	34	34	35	35	36	36	36	37
6	6	7	7	7	7	7	7	7	7	8	8	8	8	8	8	9	9	9	9	9	9	10	10	10	10	10	11	11	11	11	11	12	12	12	12	12	13	13	13	13	14	14	14	14	15	15	15	16	16
3	3	3	3	3	3	3	3	2	2	2	2	2	2	2	2	2	1	1	1	1	1	1	1	1	1	1	1	1	1	0	0	0	0	0	0	0	0	0	0	0	0	0	0	0	0	0	0	0	0
8	8	8	8	8	9	9	9	9	9	9	9	9	9	10	10	10	10	10	10	10	11	11	11	11	11	12	12	12	12	12	13	13	13	13	13	14	14	14	14	15	15	15	16	16	16	16	17	17	17
2101	2557	3181	3181	4068	5388	7480	11089	18149	35115	96657	1222673	4338895	143155	43721	21163	12486	8241	5850	4370	3391	2709	2216	1847	1565	1343	1167	1024	906	808	726	657	597	546	501	462	428	398	371	347	326	307	290	275	261	248	236	226	216	208
20	19	19	19	19	19	18	18	18	17	17	17	17	16	16	16	16	16	15	15	15	15	14	14	14	14	14	14	13	13	13	13	13	13	12	12	12	12	12	12	12	11	11	11	11	11	11	11	11	11
1026	1252	1562	1562	2002	2657	3695	5486	8992	17415	47972	607047	2154275	71058	21687	10486	6179	4071	2883	2148	1662	1323	1078	895	754	644	556	485	426	377	336	301	272	246	223	204	187	171	158	146	135	125	117	109	101	95	89	83	78	74
0	0	0	0	0	0	0	0	0	0	0	0	0	0	1	1	1	1	1	1	1	1	1	1	1	1	1	1	1	1	1	1	1	1	1	1	1	1	1	1	1	1	1	1	1	2	2	2	2	2
11	11	12	12	12	12	12	12	12	12	12	13	13	13	13	13	13	14	14	14	14	14	15	15	15	15	15	16	16	16	16	16	17	17	17	18	18	18	18	19	19	19	20	20	20	21	21	21	22	22
109	114	121	121	128	135	143	152	162	173	185	198	213	229	248	269	292	319	349	384	425	473	529	596	676	774	895	1046	1239	1492	1831	2301	2979	4008	5684	8687	14924	31631	111573	3187147	520291	57580	21914	11544	7126	4839	3500	2650	2077	1672
9	9	8	8	8	8	8	8	8	8	8	8	8	7	7	7	7	7	7	7	7	7	7	7	6	6	6	6	6	6	6	6	6	6	6	6	6	6	5	5	5	5	5	5	5	5	5	5	5	5
726	833	965	965	1132	1348	1635	2025	2578	3396	4683	6883	11124	21059	55081	485628	3091517	109192	30770	14502	8445	5534	3912	2917	2261	1808	1480	1237	1051	905	790	696	619	556	503	458	420	387	358	334	312	294	277	263	250	238	228	219	211	204
51	52	54	54	55	57	59	60	62	64	66	68	70	73	75	78	80	83	86	89	92	95	98	102	106	110	114	118	123	128	133	139	145	151	158	165	173	181	190	199	209	220	232	245	259	274	290	308	328	349
4	3	3	3	3	3	3	3	2	2	2	2	2	2	2	1	1	1	1	1	1	1	1	1	0	0	0	0	0	0	0	0	0	0	0	0	0	0	0	0	0	0	0	0	0	0	0	0	0	0
7	7	7	7	7	8	8	8	8	8	8	8	8	8	8	9	9	9	9	9	9	9	9	9	10	10	10	10	10	10	10	10	10	11	11	11	11	11	11	11	12	12	12	12	12	12	12	13	13	13
22	22	22	22	23	23	24	24	25	25	26	26	27	27	28	29	29	30	30	31	32	32	33	34	34	35	36	37	38	38	39	40	41	42	43	44	45	46	47	48	49	51	52	53	54	56	57	59	60	62
1	1	1	1	1	1	1	0	0	0	0	0	0	0	0	0	0	0	0	0	0	0	0	0	0	0	0	0	0	0	0	0	0	0	0	0	0	0	0	0	0	0	0	1	1	1	1	1	1	1
1	1	1	1	1	1	1	1	1	2	2	2	2	2	2	2	2	2	3	3	3	3	3	3	3	4	4	4	4	4	4	5	5	5	5	5	5	6	6	6	6	7	7	7	7	7	8	8	8	9
352	338	324	324	311	300	289	279	269	261	253	245	238	232	225	220	214	209	205	201	196	193	189	186	183	180	177	175	173	171	169	167	165	164	163	161	160	159	159	158	157	157	156	156	156	156	156	156	156	157
18	18	18	18	18	18	18	18	18	18	18	18	18	18	18	18	18	18	18	18	18	18	19	19	19	19	19	20	20	20	20	21	21	21	22	22	22	23	23	24	24	25	25	26	26	27	27	28	29	29
31	32	32	32	33	33	34	34	34	35	35	36	36	37	37	38	38	39	39	40	40	41	41	42	42	43	43	44	44	45	46	46	47	48	48	49	49	50	51	52	52	53	54	54	55	56	57	57	58	59
19	19	19	19	20	20	20	21	21	21	22	22	22	23	23	23	24	24	24	25	25	26	26	26	27	27	28	28	29	29	29	30	30	31	31	32	32	33	33	34	34	35	36	36	37	37	38	38	39	40
6	6	6	6	7	7	7	7	7	7	8	8	8	8	8	8	8	9	9	9	9	9	10	10	10	10	10	11	11	11	11	11	12	12	12	12	13	13	13	13	14	14	14	14	15	15	15	16	16	16
136	128	121	121	114	108	102	96	91	86	82	77	73	70	66	63	59	56	54	51	48	46	44	41	39	37	36	34	32	30	29	27	26	25	23	22	21	20	19	18	17	16	15	14	13	12	12	11	10	10
78	73	70	70	66	63	60	57	54	52	49	47	45	43	41	40	38	37	35	34	33	32	30	29	28	28	27	26	25	24	24	23	22	22	21	21	20	20	19	19	19	18	18	18	18	17	17	17	17	16
21	22	22	22	22	23	23	23	23	24	24	24	25	25	25	26	26	26	27	27	27	28	28	28	29	29	29	30	30	31	31	31	32	32	33	33	33	34	34	35	35	36	36	37	37	38	38	39	39	40
16	16	16	16	16	17	17	17	17	18	18	18	18	18	19	19	19	19	20	20	20	20	21	21	21	22	22	22	22	23	23	23	24	24	24	25	25	25	26	26	26	27	27	27	28	28	29	29	29	30
7	7	8	8	8	8	8	8	8	8	8	8	9	9	9	9	9	9	9	10	10	10	10	10	10	11	11	11	11	11	12	12	12	12	12	13	13	13	13	14	14	14	14	15	15	15	16	16	16	16
40	40	41	41	41	42	43	43	44	44	45	46	46	47	48	49	49	50	51	52	52	53	54	55	56	56	57	58	59	60	61	62	63	64	65	66	67	69	70	71	72	73	75	76	77	79	80	81	83	84
18	19	19	19	19	20	20	20	20	21	21	21	22	22	23	23	23	24	24	24	25	25	26	26	26	27	27	28	28	29	29	30	30	31	31	32	32	33	33	34	34	35	35	36	37	37	38	38	39	40
0	0	0	0	0	0	0	1	1	1	1	1	1	1	1	1	1	1	1	1	1	1	1	1	1	1	1	1	1	1	1	1	1	1	1	1	1	1	1	2	2	2	2	2	2	2	2	2	2	2
19	19	18	18	18	17	17	16	16	15	15	14	14	13	13	13	12	12	12	11	11	11	10	10	10	9	9	9	9	8	8	8	8	7	7	7	7	7	7	6	6	6	6	6	6	6	6	6	6	6
28	27	27	27	26	26	26	26	25	25	25	24	24	24	23	23	23	23	22	22	22	21	21	21	21	20	20	20	20	19	19	19	19	18	18	18	18	18	17	17	17	17	17	16	16	16	16	16	15	15
22	23	23	23	23	24	24	24	25	25	25	26	26	26	26	27	27	28	28	28	29	29	29	30	30	30	31	31	32	32	33	33	33	34	34	35	35	36	36	37	37	38	38	39	39	40	40	41	41	42
33	34	34	34	35	35	35	36	36	37	37	38	38	39	39	40	40	41	41	42	43	43	44	44	45	45	46	47	47	48	49	49	50	51	51	52	53	53	54	55	56	56	57	58	59	60	60	61	62	63
1	1	1	1	1	1	1	1	1	1	2	2	2	2	2	2	2	2	2	2	3	3	3	3	3	3	3	3	4	4	4	4	4	4	5	5	5	5	5	5	6	6	6	6	7	7	7	7	7	8
685	741	806	806	879	963	1061	1176	1311	1472	1666	1903	2197	2567	3042	3669	4516	5703	7443	10137	14648	23080	41834	99323	529560	7644598	396503	88180	38777	21850	14056	9829	7284	5633	4503	3698	3103	2654	2308	2035	1819	1645	1504	1390	1297	1221	1161	1113	1076	1050
2	2	2	2	2	2	2	2	2	1	1	1	1	1	1	1	1	1	1	1	1	1	1	1	1	1	1	1	1	1	1	1	1	1	1	1	1	1	1	1	1	1	1	1	1	1	1	1	1	1
20	20	21	21	21	21	21	22	22	22	23	23	23	24	24	25	25	25	26	26	27	27	27	28	28	29	29	30	30	31	31	32	32	33	33	34	35	35	36	36	37	38	38	39	40	41	41	42	43	44
264	288	315	315	346	382	424	473	531	600	684	786	913	1073	1280	1552	1920	2437	3195	4370	6339	10019	18208	43311	231199	3338417	173086	38436	16858	9463	6058	4208	3093	2369	1872	1516	1253	1052	896	772	672	590	522	465	417	376	340	310	283	259
105	107	110	110	113	115	118	121	124	127	131	134	138	142	146	150	154	159	163	168	173	179	185	191	197	204	211	218	226	234	243	252	262	272	284	296	308	322	337	352	369	388	407	429	452	477	505	535	568	605
4	3	3	3	3	3	3	3	3	3	3	3	3	3	3	3	3	3	2	2	2	2	2	2	2	2	2	2	2	2	2	2	2	2	2	2	2	2	1	1	1	1	1	1	1	1	1	1	1	1
2	3	3	3	3	3	3	3	3	3	3	3	3	4	4	4	4	4	4	4	4	4	5	5	5	5	5	5	5	5	6	6	6	6	6	6	6	7	7	7	7	7	7	8	8	8	8	8	9	9
2236	2711	3360	3360	4282	5654	7825	11571	18898	36502	100356	1268626	4501780	148605	45441	22040	13040	8638	6160	4627	3614	2910	2401	2022	1733	1507	1328	1183	1066	969	889	822	766	719	679	646	618	594	575	560	548	539	532	529	528	530	534	541	551	563
92	90	89	89	87	85	84	82	81	79	78	77	75	74	73	72	71	69	68	67	66	65	64	63	62	61	60	60	59	58	57	56	56	55	54	53	53	52	51	51	50	50	49	49	48	48	47	47	46	46
10	10	10	10	10	10	11	11	11	11	11	12	12	12	12	13	13	13	14	14	14	14	15	15	15	16	16	16	17	17	17	18	18	18	19	19	20	20	20	21	21	22	22	23	23	24	24	25	25	26
26	26	27	27	27	28	28	29	29	30	30	31	31	32	32	33	34	34	35	36	36	37	38	38	39	40	41	42	42	43	44	45	46	47	48	49	50	51	52	53	54	56	57	58	60	61	62	64	66	67
20	20	19	19	19	19	19	18	18	18	18	17	17	17	17	17	16	16	16	16	16	15	15	15	15	15	15	15	14	14	14	14	14	14	14	14	14	14	13	13	13	13	13	13	13	13	13	13	13	13
12	12	13	13	13	13	13	13	14	14	14	14	14	15	15	15	15	15	16	16	16	16	17	17	17	17	18	18	18	18	19	19	19	19	20	20	20	20	21	21	21	22	22	22	23	23	23	24	24	24
19	19	19	19	19	18	18	18	17	17	17	17	16	16	16	16	15	15	15	15	14	14	14	14	14	13	13	13	13	13	12	12	12	12	12	12	11	11	11	11	11	11	10	10	10	10	10	10	10	9
6	6	6	6	6	6	6	6	6	6	6	6	6	6	6	6	6	6	6	7	7	7	7	7	7	7	7	7	7	7	7	7	8	8	8	8	8	8	8	8	8	8	9	9	9	9	9	9	9	10
7	7	7	7	7	7	7	8	8	8	8	8	8	8	9	9	9	9	9	9	10	10	10	10	10	11	11	11	11	11	12	12	12	12	13	13	13	14	14	14	14	15	15	15	16	16	16	17	17	17
0	0	0	0	0	0	0	0	0	0	0	0	0	0	0	0	0	0	0	0	0	0	0	0	0	0	0	0	0	0	0	0	0	0	0	0	0	0	0	0	0	0	0	0	0	0	0	0	0	0
8	8	8	8	8	8	8	9	9	9	9	9	9	9	10	10	10	10	10	10	10	11	11	11	11	11	11	12	12	12	12	12	12	13	13	13	13	13	14	14	14	14	14	15	15	15	15	15	16	16
2	2	2	2	2	2	2	2	2	2	2	2	2	2	2	2	2	2	2	2	2	2	2	2	2	2	2	2	2	2	2	2	3	3	3	3	3	3	3	3	3	3	3	3	3	3	3	4	4	4
49	49	50	50	51	52	53	53	54	55	56	57	58	59	60	61	62	63	64	65	66	67	68	69	71	72	73	74	76	77	79	80	81	83	84	86	88	89	91	93	95	96	98	100	102	104	106	109	111	113
5	5	6	6	6	6	6	6	6	6	6	6	6	7	7	7	7	7	7	7	7	7	8	8	8	8	8	8	8	8	9	9	9	9	9	9	9	10	10	10	10	10	10	11	11	11	11	11	12	12
3	3	3	3	3	3	3	3	3	3	3	3	3	3	3	3	3	3	3	3	3	3	3	3	3	3	3	3	3	3	3	3	3	3	3	3	3	3	3	3	3	3	3	3	3	3	3	3	3	3
50	51	52	52	52	53	54	55	56	57	58	59	60	61	63	64	65	66	67	69	70	71	73	74	76	77	79	80	82	84	86	87	89	91	93	95	98	100	102	104	107	110	112	115	118	121	124	127	130	134
1974	2404	2993	2993	3829	5075	7049	10453	17114	33121	91186	1153582	4093735	135057	41240	19956	11770	7766	5508	4112	3188	2545	2079	1731	1465	1256	1089	954	842	750	672	606	550	501	459	422	390	361	336	314	293	275	259	244	231	219	208	198	188	180
60	61	62	62	63	65	66	67	68	70	71	73	74	76	77	79	81	82	84	86	88	90	92	94	96	98	100	103	105	108	110	113	116	119	122	125	128	131	135	139	142	146	150	155	159	164	169	174	179	184
9	9	9	9	9	9	10	10	10	10	10	10	10	10	11	11	11	11	11	11	11	12	12	12	12	12	12	12	13	13	13	13	13	13	14	14	14	14	14	14	15	15	15	15	15	15	16	16	16	16
2247	2720	3367	3367	4285	5652	7816	11546	18844	36377	99971	1263476	4483441	148026	45284	21978	13016	8633	6165	4640	3632	2932	2426	2050	1763	1539	1362	1219	1103	1008	930	865	810	765	727	695	669	647	630	616	606	598	594	592	593	597	603	611	623	637
780	953	1191	1191	1527	2029	2824	4195	6879	13328	36719	464717	1649187	54393	16598	8024	4725	3112	2203	1640	1268	1009	821	681	574	489	422	368	323	285	254	227	205	185	168	153	140	128	118	109	101	93	87	81	75	70	66	61	58	54
26	26	27	27	27	28	28	29	29	30	30	31	31	32	32	33	33	34	34	35	36	36	37	37	38	39	39	40	41	41	42	43	43	44	45	46	47	47	48	49	50	51	52	53	54	55	55	56	58	59
26	26	26	26	27	27	27	28	28	28	29	29	30	30	30	31	31	32	32	33	33	34	34	35	35	36	36	37	37	38	38	39	39	40	41	41	42	42	43	44	44	45	46	47	47	48	49	50	50	51
0	0	0	0	0	0	0	0	0	0	0	0	0	0	0	0	0	1	1	1	1	1	1	1	1	1	1	1	1	1	1	1	1	2	2	2	2	2	2	2	2	2	2	3	3	3	3	3	3	3
12	12	11	11	11	11	11	10	10	10	9	9	9	9	8	8	8	8	8	7	7	7	7	6	6	6	6	6	6	5	5	5	5	5	5	4	4	4	4	4	4	4	3	3	3	3	3	3	3	3
39	38	38	38	37	37	36	35	35	34	34	33	33	32	32	31	31	30	30	29	29	29	28	28	27	27	27	26	26	25	25	25	24	24	24	23	23	23	22	22	22	21	21	21	20	20	20	19	19	19
1	1	1	1	1	1	1	1	1	1	1	1	1	1	1	1	1	1	1	1	1	1	1	1	1	1	1	1	2	2	2	2	2	2	2	2	2	2	2	2	2	2	2	2	2	2	2	2	3	3
8	9	9	9	9	9	10	10	10	10	10	11	11	11	12	12	12	12	13	13	13	14	14	14	15	15	15	16	16	16	17	17	17	18	18	19	19	20	20	21	21	21	22	22	23	24	24	25	25	26
6	6	6	6	6	6	6	6	6	6	6	6	6	5	5	5	5	5	5	5	5	5	5	5	5	5	5	5	4	4	4	4	4	4	4	4	4	4	4	4	4	4	4	4	4	4	4	3	3	3
4	4	4	4	4	4	4	4	4	4	5	5	5	5	5	5	5	5	6	6	6	6	6	6	6	7	7	7	7	7	7	7	8	8	8	8	8	9	9	9	9	9	9	10	10	10	10	10	11	11
0	0	0	0	0	0	0	0	0	1	1	1	1	1	1	1	1	1	1	1	1	1	1	1	1	1	1	1	1	1	2	2	2	2	2	2	2	2	2	2	2	2	2	3	3	3	3	3	3	3
0	0	0	0	0	0	0	0	0	0	0	0	0	0	0	0	0	0	0	0	0	0	0	0	0	0	0	0	0	0	0	0	0	0	0	0	0	0	0	0	0	0	0	0	0	0	0	0	0	0
436	470	509	509	553	603	660	726	803	892	998	1125	1277	1464	1695	1986	2360	2853	3519	4453	5816	7924	11438	17969	32342	75459	372506	6135162	357049	74146	31978	17820	11365	7884	5794	4441	3514	2852	2363	1992	1703	1474	1289	1138	1013	909	821	745	681	625
5	5	4	4	4	4	4	3	3	3	3	2	2	2	2	2	1	1	1	1	1	1	1	0	0	0	0	0	0	0	0	0	0	0	0	0	0	0	0	0	0	0	0	0	0	0	0	0	0	0
4106	4998	6219	6219	7953	10535	14624	21679	35482	68653	188974	2390440	8482942	279882	85477	41375	24412	16114	11438	8545	6630	5297	4333	3612	3060	2627	2282	2002	1773	1582	1421	1285	1169	1069	982	906	839	781	729	683	641	605	571	542	515	490	468	448	429	413
180	189	199	199	210	222	235	249	265	282	300	321	344	370	399	432	468	510	558	613	676	751	839	943	1068	1221	1410	1646	1948	2343	2872	3605	4663	6270	8884	13570	23303	49374	174116	4973335	811893	89864	34211	18030	11136	7566	5478	4152	3258	2626
12	12	11	11	11	11	11	10	10	10	9	9	9	9	8	8	8	8	8	7	7	7	7	6	6	6	6	6	6	5	5	5	5	5	5	4	4	4	4	4	4	4	3	3	3	3	3	3	3	3
344	329	315	315	302	290	279	269	259	251	242	234	227	220	214	208	203	197	192	188	183	179	176	172	169	165	162	160	157	155	152	150	148	146	144	143	141	140	139	137	136	135	134	133	133	132	131	131	130	130
25	25	26	26	26	26	27	27	27	28	28	28	29	29	30	30	31	31	31	32	32	33	33	34	34	35	35	36	36	37	37	38	38	39	39	40	41	41	42	43	43	44	44	45	46	47	47	48	49	50
1	1	1	1	1	1	1	1	1	1	1	1	1	1	1	1	1	1	1	1	1	1	1	1	1	1	1	1	2	2	2	2	2	2	2	2	2	2	2	2	2	2	2	2	2	2	3	3	3	3
2	2	2	2	2	2	1	1	1	1	1	1	1	1	1	1	1	1	1	0	0	0	0	0	0	0	0	0	0	0	0	0	0	0	0	0	0	0	0	0	0	0	0	0	0	0	0	0	0	0
2	2	2	2	2	2	2	2	2	2	2	2	2	2	2	3	3	3	3	3	3	3	3	3	3	3	3	3	3	4	4	4	4	4	4	4	4	4	4	4	5	5	5	5	5	5	5	5	5	5
4	4	4	4	4	4	4	3	3	3	3	3	3	3	3	3	3	3	3	3	3	3	3	3	3	3	3	3	3	3	3	3	3	3	3	3	3	3	3	3	3	3	3	3	3	4	4	4	4	4
869	929	996	996	1072	1159	1257	1369	1500	1651	1830	2042	2297	2608	2991	3473	4091	4902	5996	7526	9758	13203	18942	29594	53030	123313	607435	9999090	582273	121229	52523	29467	18967	13313	9928	7745	6259	5208	4438	3864	3426	3089	2828	2625	2468	2350	2262	2202	2166	2153
1	1	1	1	1	1	1	1	1	1	1	0	0	0	0	0	0	0	0	0	0	0	0	0	0	0	0	0	0	0	0	0	0	0	0	0	0	0	0	0	0	0	0	0	0	0	0	0	0	0
8	9	9	9	9	9	9	10	10	10	10	10	11	11	11	11	11	12	12	12	12	13	13	13	13	14	14	14	14	15	15	15	16	16	16	16	17	17	17	18	18	18	19	19	20	20	20	21	21	21
18	18	18	18	19	19	19	19	20	20	20	20	21	21	21	21	22	22	22	23	23	23	23	24	24	24	25	25	25	26	26	26	27	27	28	28	28	29	29	29	30	30	31	31	31	32	32	33	33	34
22	22	22	22	22	21	21	21	21	20	20	20	20	20	20	19	19	19	19	19	19	19	18	18	18	18	18	18	18	18	18	18	17	17	17	17	17	17	17	17	17	17	17	17	17	17	17	17	17	17
0	0	0	0	0	0	0	0	0	0	0	0	0	0	0	0	0	0	0	0	0	0	0	0	0	0	0	0	0	0	0	0	0	0	0	0	0	0	0	0	1	1	1	1	1	1	1	1	1	1
53	52	51	51	50	49	49	48	47	46	46	45	44	43	43	42	41	41	40	40	39	38	38	37	37	36	35	35	34	34	33	33	32	32	31	31	30	30	30	29	29	28	28	27	27	27	26	26	25	25
38	39	40	40	40	41	42	42	43	44	45	45	46	47	48	48	49	50	51	52	53	54	55	56	57	58	59	60	61	63	64	65	66	68	69	70	72	73	75	77	78	80	82	83	85	87	89	91	93	96
4	4	4	4	4	4	4	4	4	4	5	5	5	5	5	5	5	5	5	6	6	6	6	6	6	6	7	7	7	7	7	7	8	8	8	8	8	9	9	9	9	10	10	10	10	10	11	11	11	11
6	6	6	6	5	5	5	5	4	4	4	4	3	3	3	3	3	2	2	2	2	2	2	1	1	1	1	1	1	1	1	0	0	0	0	0	0	0	0	0	0	0	0	0	0	0	0	0	0	0
20	21	21	21	21	22	22	22	22	23	23	23	24	24	24	24	25	25	25	26	26	26	27	27	28	28	28	29	29	29	30	30	31	31	31	32	32	33	33	34	34	35	35	36	36	36	37	37	38	39
44	46	48	48	49	51	53	55	57	59	61	64	67	70	73	76	79	83	87	91	96	101	107	112	119	126	133	142	151	161	172	184	198	213	230	249	270	295	322	354	391	434	485	545	616	703	809	942	1109	1326
4	4	4	4	4	4	4	4	5	5	5	5	5	5	5	5	6	6	6	6	6	6	6	7	7	7	7	7	7	8	8	8	8	8	8	9	9	9	9	9	10	10	10	10	10	11	11	11	11	12
11	11	11	11	11	11	12	12	12	12	12	12	13	13	13	13	13	14	14	14	14	15	15	15	15	15	16	16	16	16	17	17	17	17	18	18	18	18	19	19	19	19	20	20	20	21	21	21	21	22
29	29	30	30	30	30	31	31	32	32	33	33	33	34	34	35	35	36	36	37	37	38	38	39	39	40	40	41	41	42	42	43	44	44	45	45	46	47	47	48	49	49	50	51	51	52	53	54	54	55
6	6	6	6	6	6	6	7	7	7	7	7	7	7	8	8	8	8	8	8	8	9	9	9	9	9	9	10	10	10	10	10	10	11	11	11	11	11	12	12	12	12	12	13	13	13	13	13	14	14
0	0	0	0	0	0	0	0	0	0	0	0	0	0	0	1	1	1	1	1	1	1	1	1	1	1	1	1	1	1	1	1	1	1	1	1	1	1	1	1	1	1	1	1	1	1	2	2	2	2
4	4	4	4	4	4	4	4	4	3	3	3	3	3	3	3	3	3	3	3	3	3	3	3	3	2	2	2	2	2	2	2	2	2	2	2	2	2	2	2	2	2	2	2	2	2	2	2	1	1
2	2	2	2	2	2	2	2	2	2	1	1	1	1	1	1	1	1	1	1	1	1	1	1	1	1	1	1	1	0	0	0	0	0	0	0	0	0	0	0	0	0	0	0	0	0	0	0	0	0
0	0	0	0	0	0	0	0	0	0	0	0	0	0	0	0	0	0	0	0	0	0	0	0	0	0	0	1	1	1	1	1	1	1	1	1	1	1	1	1	1	1	1	1	1	1	1	1	1	1
4055	4933	6135	6135	7843	10385	14412	21359	34951	67611	186086	2353745	8352691	275598	84179	40755	24052	15880	11277	8428	6543	5231	4282	3573	3028	2603	2263	1988	1762	1574	1416	1283	1168	1070	985	910	845	788	737	692	651	615	583	554	527	504	482	463	445	429
82	85	87	87	90	92	95	98	101	104	107	111	115	119	123	127	131	136	141	147	152	158	164	171	178	186	194	203	212	222	233	245	258	271	286	303	320	340	361	385	411	441	473	510	552	599	653	715	786	870
15	15	16	16	16	16	16	16	17	17	17	17	18	18	18	18	19	19	19	20	20	20	20	21	21	21	22	22	22	23	23	23	24	24	24	25	25	25	26	26	27	27	27	28	28	29	29	29	30	30
7	7	7	7	7	7	7	7	7	8	8	8	8	8	8	9	9	9	9	9	9	10	10	10	10	10	11	11	11	11	12	12	12	12	13	13	13	13	14	14	14	15	15	15	16	16	16	17	17	18
6	6	6	6	6	6	6	6	6	6	6	6	7	7	7	7	7	7	7	7	7	7	7	7	8	8	8	8	8	8	8	8	8	8	8	9	9	9	9	9	9	9	9	9	10	10	10	10	10	10
7	7	8	8	8	8	8	8	8	9	9	9	9	9	10	10	10	10	10	10	11	11	11	11	12	12	12	12	13	13	13	13	14	14	14	14	15	15	15	15	16	16	16	17	17	17	18	18	18	19
2	2	2	2	2	2	2	2	2	2	1	1	1	1	1	1	1	1	1	1	1	1	1	0	0	0	0	0	0	0	0	0	0	0	0	0	0	0	0	0	0	0	0	0	0	0	0	0	0	0
97	103	110	110	118	126	136	148	162	178	196	219	247	280	322	375	443	532	653	823	1071	1454	2094	3283	5901	13756	67873	1117720	65056	13516	5833	3254	2078	1444	1062	816	647	526	436	368	315	273	239	212	189	169	153	139	127	116
1374	1674	2085	2085	2668	3536	4912	7285	11930	23089	63571	804246	2854046	94156	28749	13911	8204	5412	3839	2865	2221	1772	1448	1205	1019	874	757	663	586	521	467	421	382	348	318	293	270	250	233	217	203	190	179	169	159	151	143	136	130	124
5	5	5	5	5	6	6	6	6	6	6	6	7	7	7	7	7	7	7	8	8	8	8	8	9	9	9	9	9	9	10	10	10	10	11	11	11	11	11	12	12	12	13	13	13	13	14	14	14	15
4	4	4	4	4	3	3	3	3	3	3	3	3	3	3	3	3	3	3	3	3	3	3	3	2	2	2	2	2	2	2	2	2	2	2	2	2	2	2	2	2	2	2	2	2	2	2	2	2	1
15	16	16	16	16	16	17	17	17	18	18	18	19	19	19	20	20	20	21	21	21	22	22	22	23	23	24	24	25	25	25	26	26	27	27	28	28	29	29	30	30	31	31	32	33	33	34	35	35	36
3	3	3	3	3	2	2	2	2	2	2	2	2	2	2	1	1	1	1	1	1	1	1	1	1	1	1	1	1	0	0	0	0	0	0	0	0	0	0	0	0	0	0	0	0	0	0	0	0	0
3	3	3	3	3	3	3	3	3	3	3	3	3	3	2	2	2	2	2	2	2	2	2	2	2	2	2	2	2	2	2	2	2	2	2	2	2	1	1	1	1	1	1	1	1	1	1	1	1	1
29	28	28	28	27	27	26	26	25	25	24	24	23	23	23	22	22	22	21	21	20	20	20	19	19	19	18	18	18	18	17	17	17	17	16	16	16	16	15	15	15	15	15	14	14	14	14	14	13	13
13	13	13	13	13	14	14	14	14	15	15	15	15	16	16	16	16	17	17	17	18	18	18	18	19	19	19	20	20	20	21	21	21	22	22	22	23	23	24	24	24	25	25	26	26	26	27	27	28	28
452	489	531	531	579	634	699	774	862	968	1095	1250	1442	1685	1996	2406	2961	3739	4878	6643	9598	15120	27402	65053	346826	5006637	259684	57756	25400	14315	9210	6442	4775	3693	2954	2426	2037	1743	1516	1338	1197	1083	991	916	855	805	766	735	711	694
1	1	1	1	1	1	1	1	2	2	2	2	2	2	2	2	2	2	2	2	2	2	2	2	2	2	2	2	2	2	2	3	3	3	3	3	3	3	3	3	3	3	3	3	3	3	3	3	4	4
2	2	2	2	2	2	2	2	2	2	2	2	2	3	3	3	3	3	3	3	3	3	3	3	3	3	4	4	4	4	4	4	4	4	4	4	4	5	5	5	5	5	5	5	5	5	6	6	6	6
13	13	14	14	14	14	14	14	15	15	15	15	15	15	16	16	16	16	17	17	17	17	17	18	18	18	18	19	19	19	19	20	20	20	20	21	21	21	21	22	22	22	23	23	23	24	24	24	24	25
174	167	160	160	153	147	141	136	131	126	122	118	114	111	108	104	102	99	96	94	92	90	88	86	84	82	81	79	78	77	75	74	73	72	71	70	69	69	68	67	66	66	65	65	64	64	64	63	63	63
274	297	322	322	351	383	421	464	514	573	642	725	825	947	1098	1289	1534	1857	2294	2906	3801	5185	7490	11775	21206	49498	244411	4025694	234268	48635	20967	11676	7440	5156	3784	2896	2288	1853	1532	1288	1099	948	827	727	645	576	518	468	426	389
10	10	9	9	9	9	9	9	9	9	9	9	8	8	8	8	8	8	8	8	8	8	7	7	7	7	7	7	7	7	7	7	7	6	6	6	6	6	6	6	6	6	6	6	6	6	5	5	5	5
181	174	167	167	160	155	149	144	139	135	131	128	124	121	118	115	113	110	108	106	104	103	101	100	98	97	96	95	94	94	93	92	92	92	91	91	91	91	91	91	91	92	92	92	93	93	94	95	96	96
10	10	10	10	10	11	11	11	11	11	11	11	12	12	12	12	12	12	13	13	13	13	13	13	14	14	14	14	14	15	15	15	15	15	16	16	16	16	16	17	17	17	17	18	18	18	18	19	19	19
8	8	8	8	8	8	8	8	8	8	8	8	9	9	9	9	9	9	9	9	9	10	10	10	10	10	10	10	10	11	11	11	11	11	11	11	11	12	12	12	12	12	12	13	13	13	13	13	13	14
32	32	33	33	33	34	34	35	35	36	36	37	37	38	38	39	39	40	40	41	41	42	42	43	44	44	45	45	46	47	47	48	49	49	50	51	51	52	53	54	54	55	56	57	58	59	59	60	61	62
7	7	7	7	7	7	7	7	7	7	8	8	8	8	8	8	8	8	8	9	9	9	9	9	9	9	9	9	10	10	10	10	10	10	10	11	11	11	11	11	11	11	12	12	12	12	12	12	13	13
1	1	1	1	1	1	1	1	1	1	1	1	1	1	1	1	1	1	1	1	1	1	1	1	1	1	1	1	1	2	2	2	2	2	2	2	2	2	2	2	2	2	2	2	2	2	2	2	2	2
0	0	0	0	0	0	0	0	0	0	0	0	0	0	0	0	0	0	0	0	0	1	1	1	1	1	1	1	1	1	1	1	1	1	1	2	2	2	2	2	2	2	2	2	2	3	3	3	3	3
40	40	41	41	41	42	43	43	44	45	45	46	47	47	48	49	50	51	51	52	53	54	55	56	56	57	58	59	60	61	62	63	65	66	67	68	69	70	72	73	74	76	77	78	80	81	83	85	86	88
0	0	0	0	0	0	0	0	0	0	0	0	0	0	0	0	0	0	0	0	0	0	0	0	0	0	0	0	0	0	0	0	0	0	0	0	0	0	0	0	0	0	0	0	0	0	0	0	0	0
35	35	36	36	36	36	37	37	38	38	39	40	40	41	41	42	42	43	43	44	45	45	46	46	47	48	48	49	50	50	51	52	53	53	54	55	56	56	57	58	59	60	61	61	62	63	64	65	66	67
13	13	13	13	14	14	14	14	14	15	15	15	15	16	16	16	16	17	17	17	17	18	18	18	18	19	19	19	20	20	20	21	21	21	21	22	22	22	23	23	24	24	24	25	25	25	26	26	27	27
47	46	45	45	44	43	42	41	40	39	38	37	36	35	35	34	33	32	31	31	30	29	29	28	27	27	26	26	25	24	24	23	23	22	22	21	21	20	20	19	19	19	18	18	17	17	17	16	16	15
5	5	5	5	5	5	5	6	6	6	6	6	6	6	6	6	7	7	7	7	7	7	7	8	8	8	8	8	8	8	9	9	9	9	9	9	10	10	10	10	10	10	11	11	11	11	11	12	12	12
25	25	26	26	26	27	27	27	28	28	29	29	30	30	31	31	32	32	33	33	34	35	35	36	36	37	38	38	39	40	41	41	42	43	44	45	45	46	47	48	49	50	51	52	53	54	56	57	58	59
0	0	0	0	0	0	0	0	0	0	0	0	0	0	0	0	0	0	0	0	0	0	0	0	0	0	0	0	0	0	0	0	0	0	0	0	0	0	0	0	0	0	1	1	1	1	1	1	1	1
0	0	0	0	0	0	0	0	0	0	0	0	0	0	0	0	0	0	0	0	0	0	0	0	0	0	0	0	0	0	0	0	0	0	0	0	0	0	0	0	0	0	0	0	0	0	0	0	0	1
2	2	2	2	2	2	2	2	2	2	2	3	3	3	3	3	3	3	3	3	3	4	4	4	4	4	4	4	4	4	5	5	5	5	5	5	5	6	6	6	6	6	6	7	7	7	7	7	7	8
527	608	710	710	838	1005	1225	1526	1952	2582	3575	5271	8541	16203	42443	374511	2384357	84176	23691	11144	6473	4226	2975	2206	1700	1350	1097	908	764	651	561	488	429	379	337	302	271	245	223	203	185	170	156	144	133	123	115	107	99	93
11	12	12	12	12	12	12	13	13	13	13	14	14	14	14	14	15	15	15	15	16	16	16	16	17	17	17	18	18	18	19	19	19	19	20	20	21	21	21	22	22	22	23	23	23	24	24	25	25	26
2048	2494	3104	3104	3973	5264	7311	10841	17748	34345	94552	1196124	4244698	140039	42763	20696	12207	8055	5715	4267	3308	2642	2159	1799	1522	1306	1133	993	878	782	701	633	575	524	481	443	409	380	353	330	309	290	274	258	245	232	221	210	201	192
2170	2495	2900	2900	3413	4077	4956	6155	7852	10365	14320	21078	34108	64634	169177	1492177	9499656	335449	94470	44479	25867	16919	11933	8871	6855	5459	4452	3702	3127	2678	2320	2031	1793	1595	1430	1289	1169	1066	976	897	829	768	714	666	623	585	550	519	491	465
87	93	100	100	107	116	126	138	152	168	187	209	237	270	312	365	433	522	643	813	1061	1445	2085	3274	5892	13747	67863	1117713	65047	13507	5824	3245	2069	1435	1054	807	638	517	428	360	307	265	231	203	180	161	145	131	119	109
260	284	311	311	342	378	420	469	527	597	681	783	910	1070	1277	1549	1917	2435	3192	4368	6336	10017	18205	43309	231197	3338420	173085	38434	16857	9462	6055	4207	3092	2368	1871	1515	1252	1051	895	771	671	589	521	465	416	375	340	309	282	259
41	42	43	43	44	44	45	46	47	48	49	50	51	52	53	54	55	56	57	59	60	61	62	64	65	67	68	70	71	73	75	76	78	80	82	84	86	89	91	93	96	98	101	104	107	110	113	116	120	123
44	44	43	43	42	41	40	40	39	38	37	37	36	35	35	34	33	33	32	32	31	31	30	30	29	29	28	28	27	27	26	26	26	25	25	25	24	24	24	23	23	23	22	22	22	21	21	21	21	21
16	16	16	16	16	16	17	17	17	17	17	18	18	18	18	19	19	19	19	20	20	20	20	21	21	21	22	22	22	22	23	23	23	24	24	24	25	25	25	26	26	26	27	27	28	28	28	29	29	29
169	174	180	180	185	191	198	204	211	219	227	235	244	253	263	273	285	296	309	323	337	353	370	388	407	428	451	476	503	533	565	601	640	684	732	786	846	915	992	1080	1181	1297	1432	1590	1777	2000	2270	2601	3012	3532
821	946	1101	1101	1298	1553	1890	2350	3001	3965	5483	8075	13075	24787	64898	572512	3644852	128694	36235	17054	9912	6479	4566	3391	2618	2082	1696	1408	1187	1015	878	767	675	600	536	482	436	396	361	331	305	282	261	242	226	211	198	186	175	165
27	27	26	26	26	25	25	24	24	23	23	23	22	22	22	21	21	21	20	20	20	19	19	19	19	18	18	18	18	17	17	17	17	17	16	16	16	16	16	16	16	15	15	15	15	15	15	15	15	14
161	153	146	146	139	132	127	121	116	111	107	102	98	95	91	88	85	82	79	76	74	72	69	67	65	63	62	60	58	57	55	54	52	51	50	49	48	47	46	45	44	43	42	41	40	40	39	38	38	37
9	9	9	9	9	9	9	9	10	10	10	10	10	10	10	10	11	11	11	11	11	11	12	12	12	12	12	12	12	13	13	13	13	13	14	14	14	14	14	15	15	15	15	15	16	16	16	16	17	17
4	4	4	4	4	3	3	3	3	3	3	3	3	3	3	3	3	3	3	3	3	3	3	3	3	3	2	2	2	2	2	2	2	2	2	3	3	3	3	3	3	3	3	3	3	3	3	3	3	3
1150258	91106	33089	33089	17091	10433	7029	5057	3811	2975	2387	1957	1633	1383	1187	1029	901	795	707	632	569	515	468	427	391	360	332	307	285	266	248	232	217	204	192	181	171	162	153	146	138	132	126	120	115	110	105	101	97	93
40	40	41	41	42	42	43	44	44	45	46	46	47	48	49	50	50	51	52	53	54	55	56	57	58	59	60	61	62	63	64	65	66	68	69	70	72	73	74	76	77	79	80	82	84	85	87	89	91	93
6	6	6	6	6	6	6	6	6	5	5	5	5	5	5	5	5	5	5	5	5	5	5	5	5	5	5	5	5	5	5	5	5	5	5	6	6	6	6	6	6	6	6	6	6	6	6	6	7	7
8	8	8	8	8	8	8	9	9	9	9	9	9	9	10	10	10	10	10	10	11	11	11	11	11	12	12	12	12	12	13	13	13	13	14	14	14	14	14	15	15	15	15	16	16	16	16	17	17	17
8	8	7	7	7	7	7	6	6	6	5	5	5	5	4	4	4	4	4	3	3	3	3	3	2	2	2	2	2	2	2	1	1	1	1	1	1	1	1	1	1	1	1	0	0	0	0	0	0	0
27	26	26	26	25	25	24	24	24	23	23	22	22	22	21	21	20	20	20	19	19	19	19	18	18	18	17	17	17	17	16	16	16	16	15	15	15	15	15	14	14	14	14	14	14	13	13	13	13	13
274	296	322	322	350	382	420	463	513	571	640	723	822	944	1095	1285	1530	1852	2287	2897	3790	5169	7469	11741	21145	49359	243729	4014464	233613	48498	20906	11642	7418	5140	3772	2886	2279	1846	1526	1283	1093	943	822	723	641	572	514	465	422	385
27	27	27	27	26	26	25	25	25	24	24	23	23	23	22	22	22	21	21	21	20	20	20	19	19	19	19	18	18	18	18	17	17	17	17	16	16	16	16	15	15	15	15	15	14	14	14	14	14	13
40	39	38	38	37	36	35	34	34	33	32	31	30	29	29	28	27	26	26	25	24	24	23	23	22	21	21	20	20	19	19	18	18	17	17	16	16	16	15	15	14	14	14	13	13	13	12	12	12	11
9	9	9	9	9	9	9	9	9	8	8	8	8	8	8	8	8	8	8	7	7	7	7	7	7	7	7	7	7	7	6	6	6	6	6	6	6	6	6	6	6	6	5	5	5	5	5	5	5	5
99	94	89	89	85	81	77	74	70	67	65	62	59	57	55	53	51	49	47	46	44	43	42	40	39	38	37	36	35	34	33	33	32	31	30	30	29	29	28	28	27	27	26	26	26	25	25	25	24	24
0	0	0	0	0	0	0	0	0	0	0	0	0	0	0	1	1	1	1	1	1	1	1	1	1	1	1	1	1	1	1	1	1	1	1	2	2	2	2	2	2	2	2	2	2	2	2	3	3	3
16	17	17	17	17	17	18	18	18	19	19	19	20	20	20	21	21	21	22	22	22	23	23	23	24	24	25	25	25	26	26	27	27	28	28	29	29	29	30	30	31	31	32	33	33	34	34	35	35	36
161	172	184	184	198	212	229	248	269	293	320	351	387	429	477	535	604	687	788	913	1070	1272	1537	1895	2393	3117	4228	6061	9415	16613	37147	155925	3390946	278380	47103	19359	10544	6631	4555	3322	2529	1990	1606	1324	1110	943	812	706	619	548
141	149	159	159	170	183	198	215	235	259	287	321	361	412	474	552	654	787	967	1221	1591	2164	3119	4894	8803	20528	101311	1668502	97107	20169	8701	4850	3094	2147	1578	1210	957	777	644	542	463	400	350	308	274	245	221	200	182	166
3	3	4	4	4	4	4	4	4	4	4	4	4	5	5	5	5	5	5	5	5	5	5	6	6	6	6	6	6	6	7	7	7	7	7	7	7	8	8	8	8	8	8	8	9	9	9	9	9	10
1	1	1	1	1	2	2	2	2	2	2	2	2	2	2	2	2	3	3	3	3	3	3	3	3	3	3	4	4	4	4	4	4	4	5	5	5	5	5	5	6	6	6	6	6	6	7	7	7	7
4	4	4	4	4	4	4	4	4	4	4	4	4	4	4	4	4	4	4	4	4	4	4	4	5	5	5	5	5	5	5	5	5	5	5	5	5	5	5	5	5	5	5	6	6	6	6	6	6	6
[truncated: 974 more columns]
