# Supplementary material for: A new method for the comparison of 1H NMR predictors based on tree-similarity of spectra
Source: J Cheminform. 2014 Mar 25;6:9. doi: 10.1186/1758-2946-6-9 (PMC3987679; doi:10.1186/1758-2946-6-9)
Supplement: Additional file 3 — Directory containing the source code of the algorithm described above and that allows to compute a similarity matrix such as depicted in Figure 3. A directory that contains the source code used in this work, compiled classes, a compiled version of the code (jar file) and all the necessary input data in order to replicate the results of Figure 1A, including the original predictions obtained with the four predictors. A Readme.txt file explains the content of this directory in more details. [file 1758-2946-6-9-S3.zip › benchmarkingNMRpredictor/data/predictedSpectra4.txt]

6	6	6	6	6	6	6	6	6	6	6	7	7	7	7	7	7	7	7	7	7	7	7	7	7	7	7	7	7	7	7	8	8	8	8	8	8	8	8	8	8	9	9	9	9	9	9	9	9	10
6	6	6	6	6	6	7	7	7	7	7	7	7	8	8	8	8	8	8	9	9	9	9	9	10	10	10	10	10	11	11	11	11	12	12	12	12	12	13	13	13	13	14	14	14	15	15	15	15	16
4	4	4	4	4	4	5	5	5	5	5	5	5	5	5	6	6	6	6	6	6	6	6	7	7	7	7	7	7	7	8	8	8	8	8	8	9	9	9	9	9	10	10	10	10	10	11	11	11	11
0	0	0	0	0	0	0	0	0	0	0	0	0	0	0	0	0	0	0	0	0	0	0	0	0	0	0	0	0	0	0	0	0	0	1	1	1	1	1	1	1	1	1	1	1	1	1	1	1	1
30	30	30	30	30	30	29	29	29	29	29	29	29	29	29	29	29	29	29	29	30	30	30	30	30	30	31	31	31	31	32	32	32	33	33	33	34	34	35	35	36	36	37	38	38	39	40	40	41	42
1	1	1	1	1	1	1	1	1	1	1	1	1	1	1	1	1	1	1	1	0	0	0	0	0	0	0	0	0	0	0	0	0	0	0	0	0	0	0	1	1	1	1	1	1	1	1	1	1	1
5	5	5	5	5	5	5	5	5	5	6	6	6	6	6	6	6	6	6	6	6	6	6	6	7	7	7	7	7	7	7	7	7	7	7	7	8	8	8	8	8	8	8	8	8	8	9	9	9	9
94204	2798044	1160670	1160670	73318	25904	13230	8024	5383	3860	2902	2260	1809	1480	1232	1042	892	771	674	593	526	469	421	379	343	312	285	261	240	221	204	189	175	163	152	142	132	124	116	109	102	96	91	86	81	76	72	68	65	61
4	4	4	4	4	4	4	4	4	4	4	4	4	4	4	4	4	4	4	4	4	4	4	4	4	4	4	4	4	4	4	4	4	4	4	4	4	4	4	4	4	5	5	5	5	5	5	5	5	5
3768	2989	2430	2430	2015	1700	1454	1258	1100	971	864	774	698	634	578	529	487	450	418	389	363	340	320	302	285	270	256	244	232	222	213	204	196	189	182	176	170	165	160	155	151	147	144	141	138	135	132	130	128	126
15	15	15	15	15	15	16	16	16	16	16	17	17	17	17	17	18	18	18	18	19	19	19	19	20	20	20	20	21	21	21	21	22	22	22	23	23	23	24	24	24	25	25	25	26	26	26	27	27	27
1	1	1	1	1	1	1	1	1	1	1	1	1	1	1	1	2	2	2	2	2	2	2	2	2	2	2	2	2	3	3	3	3	3	3	3	3	3	3	4	4	4	4	4	4	4	4	5	5	5
1	0	0	0	0	0	0	0	0	0	0	0	0	0	0	0	0	0	0	0	0	0	0	0	0	0	0	0	0	0	0	0	0	0	0	0	0	0	0	0	0	0	0	0	0	0	0	0	0	0
0	0	0	0	0	1	1	1	1	1	1	1	1	1	1	1	1	1	1	1	1	2	2	2	2	2	2	2	2	2	2	2	2	3	3	3	3	3	3	3	3	3	4	4	4	4	4	4	4	5
8	8	8	8	8	8	8	9	9	9	9	9	9	9	9	10	10	10	10	10	10	10	10	11	11	11	11	11	11	11	12	12	12	12	12	12	12	13	13	13	13	13	13	14	14	14	14	14	15	15
73157	18097	8182	8182	4660	3009	2103	1552	1192	944	766	634	533	454	392	341	300	265	236	212	191	173	157	143	131	121	111	103	95	89	83	77	72	67	63	59	56	53	50	47	44	42	40	38	36	34	32	31	29	28
13	13	13	13	13	14	14	14	14	14	15	15	15	15	15	16	16	16	16	16	17	17	17	17	18	18	18	18	19	19	19	19	20	20	20	21	21	21	21	22	22	22	23	23	23	24	24	24	25	25
39	40	40	40	41	42	42	43	44	44	45	46	46	47	48	49	49	50	51	52	53	54	54	55	56	57	58	59	60	61	62	63	65	66	67	68	69	71	72	73	75	76	77	79	80	82	84	85	87	89
9	9	9	9	10	10	10	10	10	11	11	11	11	11	12	12	12	12	13	13	13	13	13	14	14	14	15	15	15	15	16	16	16	16	17	17	17	18	18	18	19	19	19	20	20	20	21	21	22	22
71866	19755	9222	9222	5336	3477	2444	1810	1394	1106	899	744	626	533	459	400	351	310	276	247	222	201	182	166	152	139	128	118	109	101	94	87	81	76	71	67	62	59	55	52	49	46	43	41	39	37	35	33	31	30
1	1	1	1	1	1	1	1	1	1	1	1	1	1	1	1	1	1	1	2	2	2	2	2	2	2	2	2	2	2	2	2	2	2	3	3	3	3	3	3	3	3	3	3	3	4	4	4	4	4
1870	1524	1266	1266	1069	914	790	690	608	540	482	434	392	356	325	297	273	252	234	217	202	188	176	165	155	146	138	131	124	117	112	106	101	97	92	88	85	81	78	75	72	70	67	65	63	61	59	57	56	54
52	53	54	54	55	56	57	58	59	60	61	63	64	65	67	68	69	71	72	74	76	77	79	81	83	85	87	89	91	94	96	98	101	104	107	110	113	116	119	123	127	131	135	139	144	149	154	159	165	171
929	1064	1230	1230	1437	1700	2041	2496	3121	4012	5344	7468	11163	18492	36528	105725	2023576	3394329	121542	39488	19529	11642	7727	5499	4112	3189	2545	2077	1726	1457	1245	1076	939	826	732	653	586	528	478	435	397	364	334	308	285	264	245	228	212	198
22	22	23	23	23	23	24	24	24	25	25	25	26	26	27	27	27	28	28	29	29	29	30	30	31	31	32	32	33	33	34	34	35	35	36	36	37	37	38	38	39	39	40	41	41	42	42	43	44	44
92746	34112	17700	17700	10825	7298	5248	3953	3081	2467	2018	1680	1419	1213	1048	913	803	710	632	566	509	459	417	379	346	317	291	268	247	228	211	196	182	169	158	147	138	129	120	113	106	99	93	88	83	78	73	69	65	62
0	0	0	0	1	1	1	1	1	1	1	1	1	1	1	1	1	1	1	1	2	2	2	2	2	2	2	2	2	2	2	3	3	3	3	3	3	3	3	3	4	4	4	4	4	4	4	5	5	5
79116	1746106	2143429	2143429	83503	27673	13789	8255	5494	3918	2934	2279	1821	1488	1238	1046	895	774	676	595	528	472	423	382	346	315	288	264	243	225	208	193	179	167	156	146	137	128	121	114	107	101	95	90	85	81	77	73	69	66
2641	3324	4307	4307	5798	8221	12555	21523	45371	157196	4588972	838147	86443	32532	17047	10485	7097	5119	3865	3019	2422	1986	1656	1402	1201	1040	908	800	709	633	568	512	464	422	385	352	324	298	275	255	236	220	205	191	178	167	156	147	138	130
2326681	111567	38156	38156	19251	11607	7763	5559	4178	3255	2609	2138	1785	1513	1300	1129	990	876	780	700	632	574	523	479	441	407	378	351	328	307	288	271	255	241	229	217	207	197	188	180	172	165	159	153	148	143	138	133	129	126
17539	12172	8941	8941	6845	5409	4381	3620	3042	2591	2234	1945	1709	1513	1349	1210	1092	990	901	824	756	696	643	596	554	516	482	451	422	397	374	352	333	315	298	283	269	256	243	232	222	212	203	194	186	179	172	165	159	153
0	0	0	0	0	0	0	0	0	0	0	0	0	0	0	0	0	0	0	0	0	0	0	0	0	0	0	0	0	0	1	1	1	1	1	1	1	1	1	1	1	1	1	1	1	2	2	2	2	2
14	14	14	14	14	15	15	15	15	15	16	16	16	16	17	17	17	17	18	18	18	18	19	19	19	19	20	20	20	21	21	21	21	22	22	22	23	23	23	24	24	25	25	25	26	26	27	27	28	28
431	472	519	519	574	638	712	800	906	1033	1189	1383	1627	1942	2358	2922	3713	4873	6677	9703	15381	28080	67452	375642	5052252	248245	56871	25152	14172	9090	6323	4650	3563	2816	2279	1883	1581	1345	1158	1007	884	781	695	622	560	507	460	420	384	353
11	11	11	11	11	12	12	12	12	13	13	13	13	14	14	14	14	15	15	15	16	16	16	17	17	17	18	18	18	19	19	19	20	20	21	21	21	22	22	23	23	24	24	25	25	26	26	27	27	28
18	19	19	19	19	19	20	20	20	20	21	21	21	21	22	22	22	23	23	23	23	24	24	24	25	25	25	26	26	26	27	27	28	28	28	29	29	29	30	30	31	31	32	32	32	33	33	34	34	35
0	0	0	0	0	0	0	0	0	0	0	0	0	0	0	0	1	1	1	1	1	1	1	1	1	1	1	1	1	1	1	1	1	1	1	1	1	2	2	2	2	2	2	2	2	2	2	2	2	2
1	1	1	1	1	1	1	1	1	1	1	1	1	1	1	1	1	1	1	1	1	1	2	2	2	2	2	2	2	2	2	2	2	2	2	2	2	2	2	3	3	3	3	3	3	3	3	3	3	3
12	12	12	12	12	13	13	13	13	14	14	14	14	14	15	15	15	15	16	16	16	17	17	17	17	18	18	18	19	19	19	20	20	20	21	21	21	22	22	22	23	23	24	24	24	25	25	26	26	27
2270290	108852	37220	37220	18772	11313	7562	5410	4062	3162	2531	2072	1727	1461	1252	1085	949	837	744	665	598	541	492	449	411	378	348	322	299	278	259	243	227	213	200	189	178	168	159	151	144	136	130	124	118	113	108	103	99	95
6	6	7	7	7	7	7	7	7	7	8	8	8	8	8	8	9	9	9	9	9	9	10	10	10	10	10	11	11	11	11	12	12	12	12	13	13	13	13	14	14	14	14	15	15	15	15	16	16	16
8	8	8	8	7	7	7	7	6	6	6	6	5	5	5	5	5	4	4	4	4	4	4	4	4	3	3	3	3	3	3	3	3	3	3	3	3	3	3	3	3	3	3	3	3	4	4	4	4	4
6	6	6	6	6	6	6	6	6	6	7	7	7	7	7	7	7	7	7	8	8	8	8	8	8	8	8	9	9	9	9	9	9	9	10	10	10	10	10	10	11	11	11	11	11	11	12	12	12	12
18	19	19	19	19	19	20	20	20	20	21	21	21	21	22	22	22	22	23	23	23	24	24	24	24	25	25	25	26	26	26	27	27	27	28	28	28	29	29	29	30	30	31	31	31	32	32	32	33	33
12	12	12	12	12	13	13	13	13	13	14	14	14	14	14	15	15	15	15	16	16	16	16	17	17	17	17	18	18	18	18	19	19	19	20	20	20	21	21	21	22	22	22	23	23	23	24	24	24	25
2146	1807	1545	1545	1340	1175	1041	931	840	763	698	643	595	554	519	488	461	438	417	399	383	369	357	347	338	330	323	317	313	309	306	304	303	302	302	303	305	308	311	314	319	324	331	337	345	354	364	375	387	400
480	537	604	604	685	782	902	1051	1240	1484	1808	2249	2874	3800	5258	7752	12564	23857	62673	564396	3477205	121865	34507	16268	9462	6187	4360	3237	2498	1986	1617	1341	1130	965	834	727	640	567	506	455	410	372	339	310	285	262	242	225	209	194
0	0	0	0	0	0	0	0	0	0	0	0	0	0	0	0	0	0	0	0	0	0	0	0	0	0	0	0	0	0	0	0	0	0	0	0	0	0	0	0	1	1	1	1	1	1	1	1	1	1
2286	1817	1479	1479	1228	1036	886	767	671	592	526	471	424	384	350	320	294	272	252	234	218	204	191	180	170	161	152	144	138	131	125	120	115	111	107	103	100	97	94	91	89	86	84	82	81	79	78	77	76	75
0	0	0	0	0	0	0	0	0	0	0	0	0	0	0	0	0	0	0	0	0	0	0	0	0	0	0	0	0	0	0	0	0	0	0	0	0	0	0	0	0	1	1	1	1	1	1	1	1	1
1	1	1	1	1	1	1	1	1	1	2	2	2	2	2	2	2	2	2	2	3	3	3	3	3	3	3	3	3	4	4	4	4	4	4	5	5	5	5	5	5	6	6	6	6	6	7	7	7	7
1	1	1	1	1	1	1	1	0	0	0	0	0	0	0	0	0	0	0	0	0	0	0	0	0	0	0	0	0	0	0	0	0	0	0	0	0	0	1	1	1	1	1	1	1	1	1	1	1	2
14	14	15	15	15	15	15	15	16	16	16	17	17	17	17	18	18	18	19	19	19	19	20	20	20	21	21	21	22	22	22	23	23	24	24	24	25	25	26	26	26	27	27	28	28	29	29	29	30	30
4503771	215967	73865	73865	37270	22473	15033	10766	8092	6307	5056	4145	3461	2935	2521	2190	1922	1700	1516	1360	1228	1115	1018	933	859	793	736	685	639	598	562	529	499	472	447	424	404	385	368	352	337	324	311	300	289	279	270	261	254	246
41	42	43	43	44	45	47	48	49	50	52	53	55	56	58	60	61	63	65	67	69	72	74	76	79	82	85	88	91	94	98	102	106	110	115	120	125	130	136	143	150	157	165	174	184	194	206	218	232	247
5	5	5	5	5	5	5	5	5	5	5	5	5	5	5	5	6	6	6	6	6	6	6	6	6	6	6	6	6	6	7	7	7	7	7	7	7	7	7	8	8	8	8	8	8	8	8	9	9	9
28	28	27	27	27	27	26	26	25	25	25	24	24	24	23	23	22	22	22	21	21	21	21	20	20	20	19	19	19	19	18	18	18	17	17	17	17	16	16	16	16	15	15	15	15	15	14	14	14	14
2	2	2	2	2	1	1	1	1	1	1	1	1	1	1	1	1	0	0	0	0	0	0	0	0	0	0	0	0	0	0	0	0	0	0	0	0	0	0	0	0	0	0	0	0	0	0	0	0	0
23	23	23	23	24	24	24	25	25	25	26	26	26	27	27	27	28	28	28	29	29	29	30	30	31	31	31	32	32	33	33	34	34	34	35	35	36	36	37	37	38	38	39	39	40	40	41	42	42	43
0	0	0	0	0	0	0	0	0	0	0	1	1	1	1	1	1	1	1	1	1	1	1	1	1	1	1	1	1	1	1	1	1	2	2	2	2	2	2	2	2	2	2	2	2	2	2	2	2	3
42	42	41	41	40	39	39	38	37	37	36	35	35	34	34	33	33	32	32	31	31	30	30	30	29	29	28	28	28	27	27	27	27	26	26	26	25	25	25	25	25	24	24	24	24	24	24	23	23	23
61	62	63	63	64	65	66	67	68	69	71	72	73	74	76	77	78	80	81	83	84	86	87	89	91	92	94	96	98	100	102	104	106	108	111	113	115	118	120	123	126	129	132	135	138	141	145	148	152	156
16	16	16	16	17	17	17	17	18	18	18	18	19	19	19	19	20	20	20	21	21	21	22	22	22	23	23	23	24	24	24	25	25	25	26	26	27	27	27	28	28	29	29	30	30	31	31	32	32	33
9	9	9	9	8	8	8	8	8	8	8	8	8	7	7	7	7	7	7	7	7	7	7	6	6	6	6	6	6	6	6	6	6	6	6	5	5	5	5	5	5	5	5	5	5	5	5	5	4	4
2	2	2	2	2	2	2	2	2	2	2	2	2	2	1	1	1	1	1	1	1	1	1	1	1	1	1	1	1	1	1	1	1	1	1	1	1	1	1	1	1	0	0	0	0	0	0	0	0	0
35	35	35	35	36	36	37	37	38	38	39	39	40	40	41	41	42	43	43	44	44	45	46	46	47	47	48	49	49	50	51	51	52	53	53	54	55	56	56	57	58	59	60	60	61	62	63	64	65	66
40	41	42	42	42	43	44	45	46	46	47	48	49	50	51	52	53	54	55	56	58	59	60	61	62	64	65	66	68	69	71	72	74	75	77	79	81	82	84	86	88	90	92	95	97	99	102	104	107	109
11	11	11	11	11	12	12	12	12	12	12	13	13	13	13	14	14	14	14	14	15	15	15	16	16	16	16	17	17	17	18	18	18	19	19	19	20	20	21	21	21	22	22	23	23	24	24	25	25	26
9	9	9	9	9	10	10	10	10	10	11	11	11	11	11	11	12	12	12	12	12	13	13	13	13	13	14	14	14	14	15	15	15	15	16	16	16	16	17	17	17	17	18	18	18	19	19	19	20	20
49	50	51	51	52	53	54	55	56	57	58	59	60	61	62	63	64	65	67	68	69	71	72	73	75	76	78	79	81	83	84	86	88	90	91	93	95	98	100	102	104	107	109	112	114	117	120	123	126	129
1	1	1	1	1	1	1	1	1	1	1	1	1	1	1	1	1	1	1	1	1	1	2	2	2	2	2	2	2	2	2	2	2	2	2	2	2	2	2	3	3	3	3	3	3	3	3	3	3	3
1	1	1	1	1	1	1	1	1	1	1	1	2	2	2	2	2	2	2	2	2	3	3	3	3	3	3	3	3	4	4	4	4	4	4	5	5	5	5	5	5	6	6	6	6	7	7	7	7	7
20	20	21	21	21	21	22	22	22	22	23	23	23	24	24	24	24	25	25	25	26	26	26	27	27	27	28	28	28	29	29	30	30	30	31	31	32	32	32	33	33	34	34	35	35	36	36	37	37	38
3300948	149203	35905	35905	16104	9139	5888	4109	3030	2326	1842	1495	1237	1040	887	765	667	586	519	463	415	375	340	309	283	260	239	221	205	190	177	165	154	145	136	128	120	114	107	102	96	91	87	83	79	75	72	68	65	62
9	10	10	10	10	10	10	10	10	10	11	11	11	11	11	11	11	12	12	12	12	12	12	12	13	13	13	13	13	13	14	14	14	14	14	15	15	15	15	15	16	16	16	16	16	17	17	17	17	17
2265767	108664	37174	37174	18764	11319	7575	5428	4082	3183	2553	2094	1749	1484	1275	1108	972	860	767	688	621	564	514	471	433	400	370	344	320	299	280	263	248	233	220	209	198	188	179	170	162	155	148	142	136	131	126	121	117	112
1	1	1	1	1	1	1	1	1	1	1	1	1	1	1	1	1	1	1	1	1	1	1	1	1	1	1	1	1	1	1	1	1	1	1	1	1	1	1	1	1	1	1	1	1	1	1	1	1	1
23	23	24	24	24	24	25	25	26	26	26	27	27	28	28	29	29	30	30	31	31	32	33	33	34	35	36	36	37	38	39	40	41	42	43	44	45	46	47	48	50	51	52	54	55	57	59	60	62	64
971	1065	1174	1174	1300	1448	1624	1833	2086	2396	2781	3267	3893	4719	5840	7415	9729	13328	19381	30775	56404	136773	796490	9939772	464176	109606	48910	27694	17825	12436	9172	7045	5583	4534	3757	3165	2703	2336	2040	1797	1596	1428	1285	1163	1058	967	888	818	757	702
3	3	3	3	3	3	2	2	2	2	2	2	2	1	1	1	1	1	1	1	1	1	1	1	1	1	0	0	0	0	0	0	0	0	0	0	0	0	0	0	1	1	1	1	1	1	1	1	1	1
27478	16936	11488	11488	8308	6290	4930	3970	3267	2736	2327	2004	1745	1534	1360	1214	1092	987	898	820	753	694	643	597	556	520	488	458	432	408	387	367	349	333	318	304	292	280	269	260	250	242	234	227	220	214	208	203	198	193
6	6	6	6	7	7	7	7	7	7	7	7	7	7	7	8	8	8	8	8	8	8	8	8	8	9	9	9	9	9	9	9	9	9	10	10	10	10	10	10	10	10	11	11	11	11	11	11	11	12
5	5	5	5	5	6	6	6	6	6	6	6	6	7	7	7	7	7	7	7	8	8	8	8	8	8	9	9	9	9	9	10	10	10	10	10	11	11	11	11	11	12	12	12	12	13	13	13	13	14
5	5	5	5	5	4	4	4	4	4	4	4	4	4	4	4	3	3	3	3	3	3	3	3	3	3	3	3	3	2	2	2	2	2	2	2	2	2	2	2	2	2	2	2	2	1	1	1	1	1
4866	6700	9801	9801	15681	29071	72177	469120	4890016	205946	51657	23436	13365	8629	6026	4443	3407	2694	2181	1800	1510	1283	1103	957	838	738	655	585	525	473	428	388	354	323	296	272	251	231	214	198	184	171	159	148	138	129	121	113	106	99
56	57	58	58	59	60	61	63	64	65	66	67	68	70	71	72	74	75	77	78	80	81	83	84	86	88	90	92	93	95	97	100	102	104	106	109	111	114	116	119	122	124	127	131	134	137	140	144	148	151
1	1	1	1	1	1	1	1	1	1	1	1	1	1	1	1	1	1	1	1	1	1	1	1	1	1	1	0	0	0	0	0	0	0	0	0	0	0	0	0	0	0	0	0	0	0	0	0	0	0
11108	7001	4814	4814	3513	2675	2105	1699	1400	1173	997	857	745	653	577	514	460	414	375	341	311	285	262	241	223	207	193	179	168	157	147	138	130	123	116	109	104	98	93	89	84	80	77	73	70	67	64	61	59	56
17	17	18	18	18	18	18	19	19	19	20	20	20	20	21	21	21	22	22	22	23	23	24	24	24	25	25	25	26	26	27	27	27	28	28	29	29	30	30	31	31	32	32	33	33	34	34	35	36	36
36	37	38	38	38	39	40	40	41	42	43	43	44	45	46	47	48	48	49	50	51	52	53	54	55	57	58	59	60	61	63	64	65	67	68	70	71	73	74	76	78	80	81	83	85	88	90	92	94	97
16	16	16	16	16	17	17	17	17	18	18	18	18	19	19	19	19	20	20	20	21	21	21	22	22	22	23	23	23	24	24	24	25	25	25	26	26	27	27	28	28	29	29	29	30	30	31	32	32	33
17	17	17	17	18	18	18	18	19	19	19	19	20	20	20	20	21	21	21	22	22	22	22	23	23	23	24	24	24	25	25	25	26	26	26	27	27	27	28	28	28	29	29	30	30	30	31	31	32	32
5	4	4	4	4	4	4	3	3	3	3	3	3	3	2	2	2	2	2	2	2	2	2	2	2	2	2	2	2	2	2	2	2	2	2	2	2	2	2	2	2	2	3	3	3	3	3	3	4	4
3720979	127088	40565	40565	19940	11855	7858	5591	4182	3246	2593	2119	1765	1493	1279	1108	970	856	761	681	614	556	506	462	424	391	362	335	312	291	273	256	240	226	214	202	192	182	173	165	158	151	144	138	133	128	123	119	115	111
62	63	64	64	65	66	68	69	70	71	72	73	75	76	77	78	80	81	83	84	85	87	88	90	92	93	95	97	99	100	102	104	106	108	110	113	115	117	119	122	124	127	129	132	135	138	141	144	147	150
18	18	19	19	19	19	19	20	20	20	21	21	21	21	22	22	22	23	23	23	23	24	24	24	25	25	25	26	26	27	27	27	28	28	28	29	29	30	30	31	31	31	32	32	33	33	34	34	35	35
1	1	1	1	1	1	1	1	1	1	1	1	1	1	2	2	2	2	2	2	2	2	2	2	3	3	3	3	3	3	3	3	3	4	4	4	4	4	4	4	5	5	5	5	5	5	6	6	6	6
3	3	3	3	3	3	3	3	3	3	3	3	3	2	2	2	2	2	2	2	2	2	2	2	2	2	2	2	2	2	2	2	2	2	1	1	1	1	1	1	1	1	1	1	1	1	1	1	1	1
16	16	16	16	16	17	17	17	17	18	18	18	18	19	19	19	19	20	20	20	20	21	21	21	22	22	22	23	23	23	24	24	24	25	25	25	26	26	26	27	27	27	28	28	29	29	29	30	30	31
0	0	0	0	0	0	0	0	0	0	0	0	0	0	0	0	0	1	1	1	1	1	1	1	1	1	1	1	1	1	1	1	1	1	1	1	1	1	2	2	2	2	2	2	2	2	2	2	3	3
1	1	1	1	1	1	1	1	1	1	1	1	1	0	0	0	0	0	0	0	0	0	0	0	0	0	0	0	0	0	0	0	0	0	0	0	0	0	0	0	0	0	0	0	0	0	0	0	0	0
3	3	3	3	3	3	3	3	3	4	4	4	4	4	4	4	4	4	4	5	5	5	5	5	5	5	5	6	6	6	6	6	6	6	6	7	7	7	7	7	7	7	8	8	8	8	8	8	9	9
23	24	24	24	24	25	25	25	26	26	26	27	27	28	28	28	29	29	30	30	30	31	31	32	32	33	33	33	34	34	35	35	36	36	37	38	38	39	39	40	40	41	42	42	43	43	44	45	45	46
242	258	276	276	295	317	342	370	401	436	477	523	577	640	713	799	903	1028	1180	1370	1609	1917	2321	2867	3632	4751	6478	9352	14683	26370	61166	294198	5069804	308675	62396	26713	14823	9423	6518	4775	3647	2876	2326	1919	1609	1368	1178	1024	898	794
23	23	23	23	24	24	24	25	25	25	25	26	26	26	27	27	27	28	28	28	29	29	29	30	30	31	31	31	32	32	33	33	33	34	34	35	35	36	36	36	37	37	38	38	39	39	40	40	41	41
1	1	1	1	1	1	1	1	1	1	2	2	2	2	2	2	2	2	2	2	2	2	3	3	3	3	3	3	3	3	4	4	4	4	4	4	4	5	5	5	5	5	5	5	6	6	6	6	6	7
28	28	28	28	29	29	30	30	30	31	31	32	32	33	33	34	34	34	35	35	36	36	37	37	38	39	39	40	40	41	41	42	43	43	44	45	45	46	47	47	48	49	49	50	51	52	52	53	54	55
5	5	5	5	5	5	5	5	5	5	5	5	5	5	5	5	5	5	5	5	5	5	5	5	5	5	5	5	5	5	5	5	5	5	5	5	5	5	5	5	5	5	5	5	5	5	5	5	5	5
4913801	370155	65934	65934	27390	14984	9442	6490	4732	3600	2829	2280	1875	1568	1330	1141	989	865	762	676	603	541	488	441	401	366	334	307	282	260	241	223	207	192	179	167	156	146	136	128	120	112	106	99	93	88	83	78	74	69
28	28	29	29	30	30	31	32	32	33	34	34	35	36	37	38	38	39	40	41	42	43	44	45	46	47	48	49	50	51	52	53	54	56	57	58	60	61	62	64	65	67	68	70	71	73	75	76	78	80
8	8	8	8	8	8	9	9	9	9	9	9	10	10	10	10	10	10	11	11	11	11	11	12	12	12	12	12	13	13	13	13	13	14	14	14	14	15	15	15	15	16	16	16	16	17	17	17	17	18
13	13	13	13	13	14	14	14	14	15	15	15	16	16	16	17	17	17	18	18	19	19	19	20	20	21	21	22	22	23	23	24	24	25	25	26	27	27	28	29	29	30	31	32	32	33	34	35	36	37
13	13	13	13	13	12	12	12	12	12	12	12	11	11	11	11	11	11	11	10	10	10	10	10	10	10	9	9	9	9	9	9	9	9	9	8	8	8	8	8	8	8	8	8	7	7	7	7	7	7
29	29	30	30	30	31	31	32	32	33	33	34	35	35	36	37	37	38	38	39	40	41	41	42	43	44	44	45	46	47	48	49	50	51	52	53	54	55	56	57	58	59	60	61	63	64	65	66	68	69
93287	43926	25559	25559	16732	11815	8795	6809	5433	4440	3701	3136	2694	2342	2058	1824	1631	1468	1331	1214	1113	1025	949	883	824	773	727	686	650	617	588	561	538	516	497	479	463	449	436	424	414	404	396	388	381	375	369	365	360	357
243	250	258	258	266	274	282	291	301	311	321	332	344	356	369	383	397	413	429	446	465	484	505	528	552	577	605	635	667	702	739	780	825	873	926	985	1049	1120	1200	1288	1386	1498	1623	1766	1930	2118	2338	2595	2899	3262
3551	2762	2210	2210	1809	1509	1277	1095	950	832	735	654	586	528	478	435	398	366	337	312	289	269	251	235	221	208	196	185	175	166	158	150	143	136	130	125	120	115	111	107	103	99	96	93	90	87	85	82	80	78
4908699	527276	75732	75732	30131	16182	10101	6907	5023	3819	3003	2424	1999	1677	1428	1231	1073	944	838	749	673	609	554	507	466	429	398	370	345	322	302	284	268	254	240	228	217	207	198	190	182	175	168	162	157	152	147	143	139	135
95	96	98	98	100	102	104	106	108	110	113	115	117	120	122	125	128	130	133	136	139	142	146	149	152	156	160	164	168	172	176	180	185	190	195	200	205	211	217	223	229	236	243	250	257	265	274	282	291	301
127325	860951	8405389	8405389	343116	87789	40106	22974	14891	10439	7726	5951	4727	3847	3192	2693	2304	1994	1743	1538	1368	1225	1104	1000	911	834	766	707	655	609	568	531	498	468	441	417	395	375	356	340	324	310	297	285	274	263	254	245	237	229
10	11	11	11	11	11	12	12	12	13	13	13	14	14	15	15	15	16	16	17	17	18	18	19	19	20	20	21	21	22	23	23	24	25	25	26	27	27	28	29	30	31	32	33	34	35	36	37	38	39
10	9	9	9	9	8	8	8	8	7	7	7	6	6	6	6	5	5	5	5	4	4	4	4	4	3	3	3	3	3	3	2	2	2	2	2	2	2	2	1	1	1	1	1	1	1	1	1	1	0
3243	3858	4668	4668	5764	7301	9552	13037	18863	29729	53799	126945	656005	1.0E7	542290	117353	51148	28641	18317	12727	9361	7179	5682	4612	3821	3219	2750	2378	2079	1833	1630	1460	1316	1194	1088	997	917	848	787	732	684	641	603	568	537	509	483	460	439	420
895	774	675	675	595	528	472	425	384	349	319	292	269	249	231	215	200	187	176	165	155	147	139	131	125	119	113	108	103	99	95	91	87	84	81	78	75	73	71	68	66	65	63	61	59	58	57	55	54	53
1	1	1	1	1	1	1	1	1	1	1	1	1	1	1	1	1	1	1	1	1	1	1	1	1	1	1	2	2	2	2	2	2	2	2	2	2	2	2	2	2	3	3	3	3	3	3	3	3	3
33	34	34	34	35	35	36	36	37	37	38	38	39	39	40	40	41	41	42	43	43	44	44	45	46	46	47	48	48	49	50	51	51	52	53	54	54	55	56	57	58	59	60	61	62	63	64	65	66	67
20	20	21	21	21	21	21	22	22	22	22	23	23	23	24	24	24	24	25	25	25	26	26	26	27	27	27	28	28	29	29	29	30	30	30	31	31	32	32	32	33	33	34	34	35	35	36	36	37	37
24	23	23	23	23	22	22	21	21	21	20	20	20	19	19	19	19	18	18	18	17	17	17	17	16	16	16	16	16	15	15	15	15	15	14	14	14	14	14	14	13	13	13	13	13	13	13	12	12	12
30	29	29	29	28	28	28	27	27	26	26	26	25	25	25	24	24	23	23	23	22	22	22	22	21	21	21	20	20	20	19	19	19	19	18	18	18	18	17	17	17	17	16	16	16	16	15	15	15	15
1	1	1	1	1	1	1	1	1	1	1	1	1	1	1	1	1	1	2	2	2	2	2	2	2	2	2	2	2	3	3	3	3	3	3	3	3	3	3	4	4	4	4	4	4	4	4	5	5	5
6	6	6	6	6	5	5	5	5	5	4	4	4	4	4	4	4	3	3	3	3	3	3	3	2	2	2	2	2	2	2	2	2	2	1	1	1	1	1	1	1	1	1	1	1	1	1	1	1	0
21	21	20	20	20	20	20	19	19	19	19	18	18	18	18	17	17	17	17	17	16	16	16	16	16	15	15	15	15	15	14	14	14	14	14	13	13	13	13	13	13	12	12	12	12	12	12	11	11	11
3	3	3	3	3	3	3	4	4	4	4	4	5	5	5	5	5	6	6	6	6	7	7	7	7	8	8	8	8	9	9	9	10	10	10	10	11	11	11	12	12	13	13	13	14	14	14	15	15	16
7	7	8	8	8	8	8	8	8	8	8	8	9	9	9	9	9	9	9	9	10	10	10	10	10	10	10	11	11	11	11	11	11	11	12	12	12	12	12	12	13	13	13	13	13	13	14	14	14	14
211914	5513592	652856	652856	88283	34738	18566	11556	7888	5728	4350	3417	2756	2271	1904	1620	1396	1216	1069	948	846	760	688	625	571	524	482	446	414	385	360	337	317	298	281	266	252	240	228	217	208	199	190	183	176	169	163	158	153	148
4	5	5	5	5	5	5	5	5	5	5	5	5	5	6	6	6	6	6	6	6	6	6	6	6	7	7	7	7	7	7	7	7	7	8	8	8	8	8	8	8	8	9	9	9	9	9	9	9	10
7	8	8	8	8	8	8	8	8	8	8	8	9	9	9	9	9	9	9	9	9	10	10	10	10	10	10	10	10	11	11	11	11	11	11	11	12	12	12	12	12	12	12	13	13	13	13	13	13	14
1	1	1	1	1	1	1	1	1	1	2	2	2	2	2	2	2	2	2	2	2	3	3	3	3	3	3	3	3	4	4	4	4	4	4	4	5	5	5	5	5	5	5	6	6	6	6	6	7	7
18	18	18	18	19	19	19	20	20	20	20	21	21	21	22	22	22	23	23	23	24	24	24	25	25	25	26	26	27	27	27	28	28	29	29	29	30	30	31	31	32	32	33	33	33	34	34	35	36	36
15	15	15	15	16	16	16	16	17	17	17	17	17	18	18	18	18	19	19	19	19	20	20	20	21	21	21	21	22	22	22	23	23	23	24	24	24	25	25	25	26	26	26	27	27	27	28	28	29	29
3619042	621569	66620	66620	25220	13250	8163	5532	3994	3019	2361	1896	1556	1299	1101	944	819	716	632	561	502	451	408	370	337	309	283	261	241	224	208	193	180	169	158	149	140	132	124	117	111	105	100	95	91	86	82	79	75	72
14	14	13	13	13	13	12	12	12	11	11	11	10	10	10	10	9	9	9	8	8	8	8	8	7	7	7	7	6	6	6	6	6	5	5	5	5	5	5	4	4	4	4	4	4	3	3	3	3	3
3	3	3	3	3	3	4	4	4	4	4	4	4	4	4	4	5	5	5	5	5	5	5	5	5	6	6	6	6	6	6	6	6	7	7	7	7	7	7	7	8	8	8	8	8	8	9	9	9	9
5	5	5	5	5	5	5	5	5	5	5	5	4	4	4	4	4	4	4	4	4	4	4	4	4	4	4	4	3	3	3	3	3	3	3	3	3	3	3	3	3	3	3	3	3	3	2	2	2	2
573	520	474	474	434	400	369	342	319	298	279	262	247	233	221	210	199	190	181	174	166	160	154	148	143	138	134	130	126	122	119	116	113	111	108	106	104	102	100	98	97	95	94	93	92	90	89	89	88	87
41	41	42	42	43	44	45	46	47	48	49	50	51	52	53	54	55	57	58	59	60	62	63	65	66	68	69	71	72	74	76	78	80	82	84	86	88	90	93	95	97	100	103	106	109	112	115	118	122	125
9	9	10	10	10	10	10	10	10	11	11	11	11	11	12	12	12	12	13	13	13	13	14	14	14	14	15	15	15	15	16	16	16	16	17	17	17	18	18	18	19	19	19	20	20	20	21	21	21	22
28	28	29	29	29	29	30	30	30	31	31	32	32	32	33	33	34	34	34	35	35	36	36	37	37	38	38	39	39	40	40	41	41	42	42	43	43	44	44	45	46	46	47	48	48	49	49	50	51	52
4967671	533627	76660	76660	30511	16394	10238	7006	5098	3879	3052	2465	2034	1708	1455	1255	1094	963	855	764	687	621	565	516	474	437	404	375	349	325	305	286	269	253	239	226	215	204	194	185	176	168	161	154	148	142	137	132	127	123
17	16	16	16	16	16	15	15	15	15	14	14	14	14	13	13	13	13	13	12	12	12	12	12	11	11	11	11	11	11	10	10	10	10	10	10	9	9	9	9	9	9	9	8	8	8	8	8	8	8
5	4	4	4	4	4	4	4	4	4	4	4	4	4	3	3	3	3	3	3	3	3	3	3	3	3	3	3	2	2	2	2	2	2	2	2	2	2	2	2	2	2	2	2	2	2	2	1	1	1
30	31	31	31	31	32	32	33	33	34	34	35	35	36	36	37	37	38	38	39	39	40	40	41	42	42	43	43	44	45	45	46	47	47	48	49	50	50	51	52	53	54	55	55	56	57	58	59	60	61
0	0	0	0	0	0	0	0	0	0	0	0	0	0	0	0	0	0	0	0	0	0	0	0	0	0	0	0	0	0	0	0	0	0	0	0	1	1	1	1	1	1	1	1	1	1	1	1	1	1
9262	14539	26132	26132	60789	296471	4985142	296092	60758	26125	14538	9264	6423	4717	3614	2859	2320	1921	1618	1383	1196	1046	923	821	736	664	603	550	504	464	430	399	372	348	326	307	290	274	260	247	235	225	215	207	198	191	184	178	172	167
24	25	25	25	25	26	26	27	27	27	28	28	29	29	30	30	31	31	32	32	33	33	34	34	35	35	36	36	37	38	38	39	40	40	41	42	42	43	44	45	45	46	47	48	49	50	51	52	53	54
172821	47494	22163	22163	12816	8345	5860	4337	3337	2644	2144	1773	1488	1266	1089	945	828	730	648	578	518	467	423	384	349	319	292	268	247	228	210	195	180	167	155	145	135	125	117	109	102	95	89	83	78	73	68	64	60	56
6	6	6	6	6	6	6	6	7	7	7	7	7	7	7	7	7	7	8	8	8	8	8	8	8	9	9	9	9	9	9	9	10	10	10	10	10	11	11	11	11	11	11	12	12	12	12	13	13	13
5	5	5	5	5	5	5	5	5	5	5	6	6	6	6	6	6	6	6	7	7	7	7	7	7	7	7	8	8	8	8	8	8	8	9	9	9	9	9	9	10	10	10	10	10	10	11	11	11	11
5	5	5	5	5	5	5	5	6	6	6	6	6	6	6	7	7	7	7	7	7	8	8	8	8	8	8	9	9	9	9	9	9	10	10	10	10	10	11	11	11	11	12	12	12	12	13	13	13	13
1	1	1	1	1	1	1	1	1	1	1	1	2	2	2	2	2	2	2	2	2	2	3	3	3	3	3	3	3	4	4	4	4	4	4	4	5	5	5	5	5	5	6	6	6	6	6	7	7	7
1	1	1	1	1	1	1	1	1	1	1	1	1	1	1	1	1	1	1	1	0	0	0	0	0	0	0	0	0	0	0	0	0	0	0	0	0	0	0	0	0	0	0	0	0	0	0	0	0	0
24	24	23	23	23	22	22	21	21	21	20	20	19	19	19	19	18	18	18	17	17	17	17	16	16	16	16	15	15	15	15	15	15	14	14	14	14	14	14	14	14	14	14	14	14	13	13	13	13	13
8664	6047	4458	4458	3420	2705	2192	1811	1521	1294	1114	969	849	751	668	597	537	485	441	401	367	337	310	286	265	245	228	212	198	185	173	163	153	144	135	128	120	114	108	102	97	92	87	83	79	75	72	69	66	63
788	989	1281	1281	1727	2457	3779	6571	14269	54408	1386825	155777	21768	8618	4619	2880	1968	1431	1087	855	690	568	476	405	349	304	267	236	211	189	170	155	141	129	118	109	101	93	87	81	75	70	66	62	58	55	52	49	46	44
14	14	14	14	13	13	13	13	13	12	12	12	12	12	12	12	11	11	11	11	11	11	11	10	10	10	10	10	10	10	9	9	9	9	9	9	9	9	9	8	8	8	8	8	8	8	8	8	7	7
1821	2260	2878	2878	3790	5216	7634	12239	22802	57342	399787	3714618	148326	38458	17636	10119	6563	4601	3405	2622	2081	1692	1403	1183	1010	873	763	672	596	533	480	434	395	360	331	305	281	261	243	227	212	199	187	176	167	158	150	142	136	129
0	0	0	0	0	0	0	0	0	0	0	0	0	0	0	0	0	0	0	0	0	0	0	0	0	0	0	0	0	0	0	0	0	0	0	0	1	1	1	1	1	1	1	1	1	1	1	1	1	1
38293	22989	15331	15331	10953	8217	6393	5115	4186	3490	2954	2533	2196	1923	1697	1509	1351	1217	1102	1003	916	841	774	715	663	616	575	537	503	472	444	419	396	374	355	337	320	305	291	278	265	254	243	234	224	216	208	200	193	186
2620	2047	1643	1643	1347	1123	951	815	706	617	543	482	430	386	349	316	287	263	241	221	204	189	175	162	151	141	132	123	116	109	102	96	91	86	81	77	73	69	65	62	59	56	54	51	49	47	45	43	41	39
5	5	5	5	5	5	5	6	6	6	6	6	6	6	6	6	7	7	7	7	7	7	7	8	8	8	8	8	9	9	9	9	9	10	10	10	10	11	11	11	11	12	12	12	13	13	13	14	14	14
3	3	3	3	3	3	3	3	4	4	4	4	4	4	4	4	4	4	4	5	5	5	5	5	5	5	5	5	6	6	6	6	6	6	6	7	7	7	7	7	7	8	8	8	8	8	9	9	9	9
2406543	115395	39464	39464	19910	12004	8028	5748	4319	3365	2697	2210	1845	1564	1343	1166	1022	904	805	722	652	591	539	494	454	419	389	361	337	315	296	278	262	247	234	222	211	201	192	184	176	169	162	156	150	145	140	135	131	127
419990	5375694	255289	255289	59711	26585	15043	9682	6757	4987	3834	3041	2473	2052	1730	1480	1281	1120	988	879	787	709	643	585	536	492	454	420	390	364	340	318	299	281	265	251	237	225	214	203	194	185	177	169	162	156	150	144	139	134
5	5	5	5	5	5	6	6	6	6	6	6	6	6	7	7	7	7	7	7	7	8	8	8	8	8	8	9	9	9	9	9	9	10	10	10	10	10	11	11	11	11	12	12	12	12	12	13	13	13
74	76	77	77	79	80	82	84	85	87	89	91	93	95	97	99	101	104	106	108	111	113	116	119	122	125	128	131	134	138	142	145	149	153	157	162	166	171	176	182	187	193	199	205	212	219	226	234	242	251
5	5	5	5	5	5	6	6	6	6	6	6	6	7	7	7	7	7	7	7	8	8	8	8	8	8	8	9	9	9	9	9	10	10	10	10	10	10	11	11	11	11	11	12	12	12	12	12	13	13
5039	4049	3328	3328	2788	2372	2046	1786	1574	1400	1256	1134	1031	943	867	802	744	695	651	612	578	547	520	496	474	455	437	422	408	395	384	374	365	358	351	345	339	335	331	328	326	324	323	322	322	323	324	325	328	330
3	2	2	2	2	2	2	2	2	2	2	2	2	2	1	1	1	1	1	1	1	1	1	1	1	1	1	1	1	1	1	1	1	1	1	1	0	0	0	0	0	0	0	0	0	0	0	0	0	0
1	0	0	0	0	0	0	0	0	0	0	0	0	0	0	0	0	0	0	0	0	0	0	0	0	0	1	1	1	1	1	1	1	1	1	1	1	1	1	1	1	1	1	1	1	1	1	2	2	2
1302	1565	1916	1916	2399	3091	4131	5801	8739	14657	29646	91365	2563696	1495443	78981	27328	13845	8363	5597	4008	3011	2344	1877	1536	1280	1083	928	804	703	619	550	492	442	399	362	330	302	278	256	236	219	203	189	177	165	155	145	137	129	121
25	25	25	25	26	26	26	27	27	27	28	28	28	29	29	30	30	30	31	31	32	32	32	33	33	34	34	35	35	35	36	36	37	37	38	38	39	39	40	40	41	41	42	43	43	44	44	45	45	46
14	14	15	15	15	15	15	15	16	16	16	16	17	17	17	18	18	18	18	19	19	19	20	20	20	21	21	21	22	22	23	23	23	24	24	25	25	26	26	27	27	28	28	29	29	30	30	31	32	32
3	3	3	3	3	3	3	3	3	3	3	3	3	3	4	4	4	4	4	4	4	4	4	4	4	4	5	5	5	5	5	5	5	5	5	5	6	6	6	6	6	6	6	6	7	7	7	7	7	7
77555	260353	7813710	7813710	1780389	160165	59172	30792	18883	12767	9212	6963	5450	4384	3604	3017	2564	2207	1920	1687	1495	1334	1199	1084	985	900	826	761	704	654	609	569	533	501	472	446	422	401	381	363	346	331	317	305	293	282	272	262	254	246
10	10	10	10	10	10	10	11	11	11	11	11	11	11	12	12	12	12	12	12	13	13	13	13	13	13	14	14	14	14	14	14	15	15	15	15	15	16	16	16	16	16	17	17	17	17	18	18	18	18
2	2	2	2	2	2	2	2	2	2	2	2	2	2	3	3	3	3	3	3	3	3	3	3	3	4	4	4	4	4	4	4	4	4	5	5	5	5	5	5	5	6	6	6	6	6	6	6	7	7
2	2	2	2	2	2	2	2	2	2	2	2	2	2	2	2	2	2	2	2	2	3	3	3	3	3	3	3	3	3	3	3	3	3	3	4	4	4	4	4	4	4	4	4	4	4	4	5	5	5
156	152	148	148	143	139	136	132	129	125	122	119	116	113	110	107	105	102	100	98	95	93	91	89	87	85	83	81	79	78	76	74	73	71	70	68	67	66	64	63	62	61	59	58	57	56	55	54	53	52
9191	7069	5612	5612	4568	3795	3207	2749	2385	2092	1853	1654	1488	1348	1229	1126	1038	961	894	835	783	737	696	660	628	599	573	550	529	511	494	479	466	454	444	435	427	420	414	409	405	401	399	397	397	396	397	399	401	404
42573	16523	8783	8783	5454	3719	2700	2052	1613	1302	1074	902	769	663	578	509	452	404	364	329	300	274	252	232	215	199	185	173	162	152	143	135	127	120	114	108	103	98	94	89	85	82	78	75	72	69	67	64	62	60
13	12	12	12	12	11	11	11	10	10	10	9	9	9	9	8	8	8	7	7	7	7	7	6	6	6	6	5	5	5	5	5	4	4	4	4	4	4	3	3	3	3	3	3	3	2	2	2	2	2
2	2	2	2	2	2	2	2	2	2	2	2	2	2	1	1	1	1	1	1	1	1	1	1	1	1	1	1	1	1	1	1	1	1	1	1	1	1	1	1	1	1	1	1	1	1	1	1	1	1
0	0	0	0	0	0	0	0	0	0	0	0	0	0	0	0	0	0	0	0	0	0	0	0	1	1	1	1	1	1	1	1	1	1	1	1	1	1	1	1	1	1	1	1	1	1	2	2	2	2
20	21	21	21	21	21	22	22	22	23	23	23	24	24	24	24	25	25	25	26	26	27	27	27	28	28	28	29	29	30	30	30	31	31	32	32	33	33	34	34	35	35	36	36	37	37	38	38	39	39
5222	6542	8434	8434	11287	15885	24013	40528	82980	264676	7946496	2946553	198298	70620	36199	22011	14799	10634	8012	6254	5018	4117	3439	2916	2505	2176	1908	1687	1502	1347	1215	1102	1004	919	844	779	721	669	623	582	545	512	482	454	429	406	385	366	349	332
0	0	0	0	0	0	0	0	0	0	0	0	0	0	1	1	1	1	1	1	1	1	1	1	1	1	1	1	1	1	1	1	1	1	1	2	2	2	2	2	2	2	2	2	2	2	2	2	2	3
27	26	25	25	25	24	24	23	22	22	21	21	20	20	19	19	18	18	17	17	16	16	16	15	15	14	14	14	13	13	13	12	12	12	11	11	11	10	10	10	9	9	9	9	8	8	8	8	7	7
5	5	5	5	6	6	6	6	6	6	6	6	7	7	7	7	7	7	7	7	8	8	8	8	8	8	9	9	9	9	9	9	10	10	10	10	10	11	11	11	11	11	12	12	12	12	12	13	13	13
81	79	77	77	76	74	73	72	70	69	68	66	65	64	63	62	60	59	58	57	56	55	54	53	52	52	51	50	49	48	47	47	46	45	44	44	43	42	42	41	40	40	39	38	38	37	37	36	36	35
12	13	13	13	13	13	13	13	14	14	14	14	14	14	15	15	15	15	15	16	16	16	16	16	17	17	17	17	18	18	18	18	18	19	19	19	19	20	20	20	21	21	21	21	22	22	22	23	23	23
26	26	26	26	26	27	27	27	28	28	29	29	29	30	30	30	31	31	31	32	32	33	33	34	34	34	35	35	36	36	37	37	37	38	38	39	39	40	40	41	41	42	42	43	44	44	45	45	46	46
32	32	32	32	33	33	34	34	35	35	36	36	36	37	37	38	38	39	39	40	40	41	42	42	43	43	44	44	45	46	46	47	47	48	49	49	50	51	51	52	53	53	54	55	56	56	57	58	59	60
35	35	36	36	36	37	37	38	38	39	40	40	41	42	42	43	44	44	45	46	46	47	48	49	49	50	51	52	53	54	55	56	57	58	59	60	61	62	63	64	65	66	68	69	70	71	73	74	76	77
14	15	15	15	15	15	16	16	16	16	17	17	17	17	18	18	18	19	19	19	20	20	20	21	21	21	22	22	22	23	23	23	24	24	25	25	25	26	26	27	27	27	28	28	29	29	30	30	31	31
7	7	7	7	7	7	8	8	8	8	8	8	9	9	9	9	9	10	10	10	10	10	11	11	11	11	12	12	12	13	13	13	13	14	14	14	15	15	16	16	16	17	17	17	18	18	19	19	20	20
5	5	6	6	6	6	6	6	6	6	6	6	6	6	7	7	7	7	7	7	7	7	8	8	8	8	8	8	8	9	9	9	9	9	9	10	10	10	10	10	11	11	11	11	11	12	12	12	12	13
814	924	1059	1059	1226	1436	1705	2057	2531	3191	4148	5612	8017	12391	21686	47686	189109	4524600	440968	67228	27048	14595	9131	6252	4549	3459	2719	2193	1807	1515	1288	1109	964	847	749	668	599	540	490	446	408	375	346	320	297	276	257	241	225	212
16	16	15	15	15	15	15	15	14	14	14	14	14	13	13	13	13	13	12	12	12	12	12	11	11	11	11	11	11	10	10	10	10	10	10	9	9	9	9	9	9	9	8	8	8	8	8	8	8	8
1	1	1	1	1	1	1	1	1	1	1	1	1	1	0	0	0	0	0	0	0	0	0	0	0	0	0	0	0	0	0	0	0	0	1	1	1	1	1	1	1	1	1	1	1	1	1	1	1	2
31	31	32	32	32	33	33	34	34	34	35	35	36	36	37	37	38	38	39	40	40	41	41	42	42	43	44	44	45	45	46	47	47	48	49	50	50	51	52	53	53	54	55	56	57	57	58	59	60	61
7	7	7	7	6	6	6	5	5	5	5	5	4	4	4	4	3	3	3	3	3	3	2	2	2	2	2	2	2	1	1	1	1	1	1	1	1	1	0	0	0	0	0	0	0	0	0	0	0	0
10	10	9	9	9	9	9	9	9	9	9	8	8	8	8	8	8	8	8	8	7	7	7	7	7	7	7	7	7	7	6	6	6	6	6	6	6	6	6	6	6	5	5	5	5	5	5	5	5	5
14743	21730	35225	35225	66931	176218	1611833	9684190	337621	96028	45351	26408	17283	12190	9060	6998	5569	4537	3768	3179	2719	2352	2054	1810	1607	1437	1292	1168	1062	969	888	817	754	699	649	604	564	528	496	466	439	414	392	371	352	334	318	303	289	276
24	25	25	25	25	26	26	26	27	27	27	28	28	28	29	29	30	30	30	31	31	32	32	32	33	33	34	34	35	35	35	36	36	37	37	38	38	39	39	40	41	41	42	42	43	43	44	45	45	46
0	0	0	0	0	0	0	0	0	0	0	0	0	0	0	0	0	0	0	0	0	0	0	0	0	0	0	0	0	0	0	0	0	0	0	0	0	0	0	0	0	0	0	0	0	0	0	0	0	0
2	3	3	3	3	3	3	3	3	3	3	3	3	4	4	4	4	4	4	4	4	4	4	5	5	5	5	5	5	5	5	6	6	6	6	6	6	6	7	7	7	7	7	7	8	8	8	8	8	8
129781	3853923	1598681	1598681	101014	35709	18252	11083	7446	5348	4029	3145	2524	2071	1731	1469	1262	1097	963	852	760	682	616	559	510	468	430	398	369	343	320	300	281	265	250	236	224	212	202	192	184	176	168	161	155	149	144	139	134	130
0	0	0	0	0	0	0	0	0	0	0	0	0	0	0	0	0	0	0	0	0	0	0	0	0	0	0	0	0	0	0	0	0	0	0	0	0	0	0	0	0	0	0	0	0	0	0	0	0	0
90	88	86	86	85	83	81	80	78	77	76	74	73	72	70	69	68	67	65	64	63	62	61	60	59	58	57	56	55	54	53	52	51	51	50	49	48	47	47	46	45	44	44	43	42	42	41	40	40	39
0	0	0	0	0	0	0	0	0	0	0	0	0	0	0	0	0	0	0	0	0	0	0	0	0	0	0	0	0	0	0	0	0	0	0	0	0	0	0	0	0	0	0	0	0	0	0	0	0	0
11833	8441	6330	6330	4927	3947	3236	2704	2296	1975	1719	1512	1341	1199	1080	978	892	817	753	696	647	603	565	530	500	473	448	426	406	388	372	357	343	331	320	310	301	292	285	278	272	266	261	256	252	248	245	242	239	237
4	4	4	4	4	4	5	5	5	5	5	5	5	5	5	6	6	6	6	6	6	6	6	7	7	7	7	7	7	7	8	8	8	8	8	8	8	9	9	9	9	9	9	10	10	10	10	10	11	11
11	11	11	11	10	10	10	10	10	10	10	10	10	9	9	9	9	9	9	9	9	9	8	8	8	8	8	8	8	8	8	8	8	7	7	7	7	7	7	7	7	7	7	7	7	6	6	6	6	6
6	6	6	6	6	6	5	5	5	5	5	4	4	4	4	4	4	4	3	3	3	3	3	3	3	2	2	2	2	2	2	2	2	2	1	1	1	1	1	1	1	1	1	1	1	1	1	1	1	1
5	5	5	5	6	6	6	6	6	7	7	7	7	7	8	8	8	8	8	9	9	9	9	10	10	10	11	11	11	12	12	12	13	13	13	14	14	15	15	16	16	17	17	18	18	19	19	20	21	21
1	1	1	1	1	1	1	1	1	1	1	1	1	1	1	2	2	2	2	2	2	2	2	2	2	3	3	3	3	3	3	3	3	4	4	4	4	4	4	5	5	5	5	5	5	6	6	6	6	6
9	9	8	8	8	8	8	7	7	7	7	7	6	6	6	6	6	5	5	5	5	5	5	5	4	4	4	4	4	4	4	4	4	4	4	4	4	4	4	4	4	4	4	4	4	4	4	4	4	4
5107715	4779747	204817	204817	68975	34591	20786	13871	9916	7442	5792	4637	3796	3166	2681	2300	1995	1748	1544	1374	1231	1109	1005	915	837	769	709	655	608	566	528	494	464	436	411	388	367	348	330	314	299	285	273	261	250	240	230	222	213	206
270	287	306	306	327	350	376	406	439	476	519	569	626	692	771	864	975	1110	1275	1482	1745	2085	2539	3159	4041	5357	7446	11062	18174	35411	99238	1455121	4015051	133522	41794	20412	12101	8013	5701	4267	3317	2655	2174	1815	1540	1325	1153	1014	899	804
24	23	23	23	22	22	22	21	21	20	20	19	19	19	18	18	18	17	17	17	16	16	16	15	15	15	14	14	14	14	13	13	13	13	12	12	12	12	11	11	11	11	10	10	10	10	10	9	9	9
17	17	16	16	16	15	15	14	14	13	13	13	12	12	11	11	11	10	10	9	9	9	8	8	8	8	7	7	7	6	6	6	6	5	5	5	5	4	4	4	4	4	3	3	3	3	3	2	2	2
46	46	45	45	44	44	43	43	42	41	41	40	40	39	39	38	38	37	37	36	36	35	35	34	34	33	33	32	32	31	31	30	30	30	29	29	28	28	27	27	27	26	26	26	25	25	24	24	24	23
5	5	5	5	5	5	5	5	5	6	6	6	6	6	6	6	7	7	7	7	7	7	8	8	8	8	8	9	9	9	9	9	10	10	10	10	11	11	11	11	11	12	12	12	13	13	13	13	14	14
0	0	0	0	0	0	0	0	0	0	0	0	0	0	1	1	1	1	1	1	1	1	1	1	1	1	1	1	1	1	1	1	2	2	2	2	2	2	2	2	2	2	2	2	2	2	3	3	3	3
4	4	4	4	4	4	4	5	5	5	5	5	5	5	5	5	5	5	5	5	5	5	6	6	6	6	6	6	6	6	6	6	6	6	6	7	7	7	7	7	7	7	7	7	7	7	8	8	8	8
12	12	12	12	12	12	13	13	13	13	13	13	14	14	14	14	14	14	15	15	15	15	15	16	16	16	16	16	17	17	17	17	18	18	18	18	19	19	19	19	20	20	20	20	21	21	21	21	22	22
1	1	1	1	1	1	1	1	1	1	1	1	1	1	1	0	0	0	0	0	0	0	0	0	0	0	0	0	0	0	0	0	0	1	1	1	1	1	1	1	1	1	1	1	1	1	1	1	1	1
2388	3059	4054	4054	5624	8320	13550	25935	69391	705574	3579023	121163	35369	16840	9841	6451	4551	3381	2610	2074	1686	1397	1176	1003	865	753	661	584	520	466	419	379	344	313	286	263	242	223	206	191	177	165	154	143	134	126	118	110	104	98
1	1	1	1	1	1	1	1	1	1	1	1	1	2	2	2	2	2	2	2	2	2	2	2	2	2	2	2	2	2	2	2	3	3	3	3	3	3	3	3	3	3	3	3	3	4	4	4	4	4
21721	14396	10245	10245	7665	5952	4758	3891	3243	2745	2355	2043	1790	1582	1408	1263	1139	1033	942	863	793	732	679	631	588	550	516	485	457	432	409	388	369	351	335	320	306	294	282	271	261	252	243	235	228	221	214	208	202	197
1	1	1	1	1	1	1	1	1	1	1	0	0	0	0	0	0	0	0	0	0	0	0	0	0	0	0	0	0	0	0	0	0	0	0	0	0	0	1	1	1	1	1	1	1	1	1	1	1	1
5197	3699	2766	2766	2146	1713	1399	1163	983	841	727	635	559	496	443	398	360	326	297	272	250	230	213	197	183	170	159	149	140	131	123	116	110	104	98	93	88	84	80	76	73	69	66	63	61	58	56	54	52	50
122250	55719	31874	31874	20637	14452	10686	8222	6523	5302	4395	3702	3161	2732	2384	2100	1862	1664	1496	1352	1227	1121	1027	944	872	807	750	698	652	611	573	538	508	478	453	429	407	387	368	351	334	320	306	293	280	270	259	250	241	231
0	0	0	0	0	0	0	0	1	1	1	1	1	1	1	1	1	1	1	1	1	1	1	1	1	1	1	1	1	1	1	1	1	1	1	1	1	1	1	1	1	2	2	2	2	2	2	2	2	2
5	5	5	5	6	6	6	6	7	7	7	7	8	8	8	9	9	9	10	10	10	11	11	12	12	12	13	13	14	14	15	15	16	16	17	17	18	19	19	20	21	21	22	23	24	24	25	26	27	28
5364	4388	3661	3661	3103	2667	2320	2038	1807	1615	1454	1317	1201	1101	1014	938	872	813	762	716	675	639	606	577	550	527	505	486	468	452	437	424	412	402	392	383	375	368	362	356	351	346	343	339	337	334	333	331	331	330
28	28	29	29	29	30	30	31	31	32	32	33	33	34	35	35	36	36	37	38	38	39	40	40	41	42	43	43	44	45	46	47	47	48	49	50	51	52	53	54	55	56	57	58	60	61	62	63	64	66
87	89	90	90	92	94	96	97	99	101	103	105	108	110	112	114	117	119	122	124	127	130	133	136	139	142	145	149	152	156	160	164	168	172	176	181	185	190	195	201	206	212	218	224	230	237	244	252	259	267
206	218	232	232	247	264	282	304	327	355	385	421	462	510	566	632	711	807	924	1069	1253	1489	1802	2225	2821	3694	5052	7334	11623	21243	51253	292097	3776454	180554	42061	18705	10578	6805	4748	3504	2694	2137	1738	1442	1217	1041	902	789	697	621
5	5	5	5	4	4	4	4	4	4	3	3	3	3	3	3	2	2	2	2	2	2	2	2	1	1	1	1	1	1	1	1	1	1	0	0	0	0	0	0	0	0	0	0	0	0	0	0	0	0
16	16	15	15	15	15	15	15	15	15	15	15	15	15	15	15	15	15	15	15	15	15	15	15	16	16	16	16	16	17	17	17	18	18	18	19	19	19	20	20	21	21	22	22	23	23	24	24	25	26
0	0	0	0	0	0	0	0	0	0	0	0	0	0	0	0	0	0	0	0	0	0	0	0	0	1	1	1	1	1	1	1	1	1	1	1	1	2	2	2	2	2	2	2	2	3	3	3	3	3
0	0	0	0	0	0	0	0	0	0	0	0	0	0	0	0	0	0	0	0	0	0	0	0	0	0	0	0	0	0	0	0	0	0	0	0	0	0	0	0	0	0	0	0	0	0	0	0	0	0
0	0	0	0	0	0	0	0	0	0	0	0	0	0	0	0	0	0	0	0	0	0	0	0	0	0	0	0	0	0	0	0	0	0	0	0	0	0	0	0	1	1	1	1	1	1	1	1	1	1
3729182	127378	40665	40665	19995	11892	7887	5615	4202	3265	2610	2136	1780	1508	1294	1123	984	870	775	695	628	570	520	476	438	405	376	350	326	306	287	270	255	241	229	217	207	197	189	181	173	166	160	154	149	144	139	135	131	128
4	4	3	3	3	3	3	3	3	3	2	2	2	2	2	2	2	2	2	2	1	1	1	1	1	1	1	1	1	1	1	1	1	1	0	0	0	0	0	0	0	0	0	0	0	0	0	0	0	0
4	4	4	4	4	4	4	4	4	4	4	3	3	3	3	3	3	3	3	3	3	3	3	3	2	2	2	2	2	2	2	2	2	2	2	2	2	2	2	2	2	2	1	1	1	1	1	1	1	1
15	15	16	16	16	16	16	16	17	17	17	17	17	18	18	18	18	19	19	19	19	20	20	20	20	21	21	21	21	22	22	22	23	23	23	24	24	24	24	25	25	25	26	26	27	27	27	28	28	28
74	73	71	71	70	68	67	66	64	63	62	61	60	59	57	56	55	54	54	53	52	51	50	49	48	48	47	46	45	45	44	43	43	42	42	41	40	40	39	39	38	38	37	37	36	36	36	35	35	34
6	6	6	6	6	6	6	7	7	7	7	7	7	8	8	8	8	8	9	9	9	9	9	10	10	10	10	11	11	11	12	12	12	12	13	13	13	14	14	14	15	15	16	16	16	17	17	18	18	19
2795	2303	1934	1934	1650	1427	1250	1105	987	889	806	737	677	626	583	545	512	483	458	436	417	400	385	372	361	352	343	336	331	326	323	320	319	318	318	319	322	325	329	334	340	347	356	366	377	389	404	420	439	459
1	1	1	1	1	1	1	1	1	1	1	1	1	1	1	1	1	1	1	1	1	2	2	2	2	2	2	2	2	2	2	2	2	2	2	2	2	2	3	3	3	3	3	3	3	3	3	3	3	3
27	26	26	26	25	25	24	24	24	23	23	22	22	22	21	21	21	20	20	20	19	19	19	18	18	18	17	17	17	16	16	16	16	15	15	15	15	14	14	14	14	14	13	13	13	13	12	12	12	12
37	37	38	38	38	39	40	40	41	41	42	43	43	44	45	46	46	47	48	48	49	50	51	52	53	53	54	55	56	57	58	59	60	61	62	63	64	66	67	68	69	70	72	73	74	76	77	79	80	82
2	2	2	2	2	2	1	1	1	1	1	1	1	1	1	1	1	1	1	0	0	0	0	0	0	0	0	0	0	0	0	0	0	0	0	0	0	0	0	0	0	0	0	0	0	0	0	0	0	0
50	51	52	52	52	53	54	55	56	56	57	58	59	60	61	62	63	64	65	66	67	68	69	71	72	73	74	75	77	78	79	81	82	84	85	87	88	90	91	93	95	97	99	100	102	104	106	109	111	113
6	6	6	6	5	5	5	5	4	4	4	4	4	4	4	3	3	3	3	3	3	3	3	3	3	3	3	2	2	2	2	2	2	2	3	3	3	3	3	3	3	3	3	3	3	3	3	4	4	4
5	5	5	5	5	5	5	5	5	5	5	5	5	4	4	4	4	4	4	4	4	4	4	4	4	4	4	4	3	3	3	3	3	3	3	3	3	3	3	3	3	3	3	3	3	3	2	2	2	2
51	52	52	52	53	54	54	55	56	57	57	58	59	60	61	62	62	63	64	65	66	67	68	69	70	71	72	73	74	75	76	77	78	80	81	82	83	85	86	87	88	90	91	93	94	96	97	99	100	102
4328538	145318	42838	42838	20474	11994	7877	5569	4146	3206	2553	2081	1729	1459	1247	1079	942	830	737	658	591	534	485	443	405	372	343	318	295	274	256	239	224	210	198	186	176	166	157	149	141	134	128	122	116	111	106	102	97	93
5	5	5	5	5	4	4	4	4	3	3	3	3	3	2	2	2	2	2	2	1	1	1	1	1	1	1	1	0	0	0	0	0	0	0	0	0	0	0	0	0	0	0	0	0	0	0	0	0	0
2	2	2	2	2	2	2	3	3	3	3	3	3	4	4	4	4	4	5	5	5	5	6	6	6	6	7	7	7	7	8	8	8	9	9	9	10	10	10	11	11	11	12	12	13	13	13	14	14	15
4113	5011	6240	6240	7987	10587	14705	21812	35716	69129	190333	2407943	8545124	281905	86075	41649	24561	16201	11491	8576	6646	5304	4331	3605	3048	2612	2263	1981	1749	1556	1393	1256	1138	1036	948	870	803	743	690	642	600	562	527	496	468	442	419	398	378	360
0	0	0	0	0	0	1	1	1	1	1	1	1	1	1	1	1	1	1	1	1	1	1	1	2	2	2	2	2	2	2	2	2	2	2	3	3	3	3	3	3	3	3	3	4	4	4	4	4	4
20	20	21	21	21	21	21	22	22	22	23	23	23	24	24	24	24	25	25	25	26	26	27	27	27	28	28	28	29	29	29	30	30	31	31	32	32	32	33	33	34	34	35	35	36	36	37	37	38	38
42	42	43	43	44	44	45	46	46	47	48	49	49	50	51	52	52	53	54	55	56	57	58	59	60	61	62	63	64	65	66	67	68	69	71	72	73	74	76	77	79	80	81	83	84	86	88	89	91	93
597	660	734	734	822	926	1051	1204	1392	1629	1931	2327	2859	3595	4659	6277	8914	13655	23543	50243	180896	5029788	733875	87120	33521	17740	10977	7463	5403	4092	3208	2582	2122	1776	1508	1297	1127	989	874	779	698	630	571	520	476	437	403	372	346	322
21	21	21	21	22	22	22	23	23	23	23	24	24	24	25	25	25	26	26	26	26	27	27	27	28	28	29	29	29	30	30	30	31	31	32	32	32	33	33	34	34	35	35	36	36	36	37	37	38	38
29	29	30	30	30	31	31	31	32	32	33	33	34	34	35	35	36	37	37	38	38	39	39	40	41	41	42	43	43	44	45	46	46	47	48	49	50	51	51	52	53	54	55	56	57	58	59	60	61	63
2	2	2	2	2	2	2	2	2	2	2	2	2	2	2	2	2	2	2	3	3	3	3	3	3	3	3	3	3	3	3	3	3	3	4	4	4	4	4	4	4	4	4	4	4	4	5	5	5	5
1	1	1	1	1	1	1	1	1	1	1	1	1	1	1	1	1	1	1	1	1	1	1	0	0	0	0	0	0	0	0	0	0	0	0	0	0	0	0	0	0	0	0	0	0	1	1	1	1	1
13	13	13	13	12	12	12	11	11	11	10	10	10	9	9	9	8	8	8	8	7	7	7	7	6	6	6	6	5	5	5	5	5	4	4	4	4	4	3	3	3	3	3	3	3	2	2	2	2	2
0	0	0	0	0	0	0	0	0	0	0	0	0	0	0	0	0	0	0	0	0	0	0	0	0	0	0	0	0	0	0	0	0	0	0	0	0	0	0	0	0	0	0	0	0	0	0	0	0	0
14	14	14	14	14	14	14	15	15	15	15	15	16	16	16	16	16	17	17	17	17	17	18	18	18	18	19	19	19	19	20	20	20	20	21	21	21	21	22	22	22	22	23	23	23	24	24	24	25	25
67	65	64	64	63	62	61	60	59	58	57	56	55	54	53	52	51	50	49	48	48	47	46	45	45	44	43	42	42	41	40	40	39	39	38	37	37	36	36	35	35	34	34	33	33	32	32	31	31	30
4	4	5	5	5	5	5	5	5	5	5	6	6	6	6	6	6	7	7	7	7	7	7	7	8	8	8	8	8	9	9	9	9	9	10	10	10	10	10	11	11	11	11	11	12	12	12	12	13	13
3	3	3	3	4	4	4	4	4	4	5	5	5	5	5	6	6	6	6	6	7	7	7	7	7	8	8	8	8	9	9	9	9	10	10	10	11	11	11	12	12	12	13	13	13	14	14	14	15	15
0	0	0	0	0	0	0	0	0	0	0	0	0	0	0	1	1	1	1	1	1	1	1	1	1	1	1	1	1	1	1	1	1	2	2	2	2	2	2	2	2	2	2	3	3	3	3	3	3	3
1573	1303	1096	1096	935	807	703	619	548	489	439	396	360	328	300	275	254	235	218	202	189	176	165	155	146	138	130	123	117	111	105	100	95	91	87	83	80	77	74	71	68	66	64	62	60	58	56	54	53	51
45	46	47	47	48	48	49	50	51	51	52	53	54	55	56	57	58	58	59	60	61	62	64	65	66	67	68	69	70	72	73	74	76	77	78	80	81	83	85	86	88	90	91	93	95	97	99	101	103	105
11	11	11	11	11	12	12	12	12	13	13	13	13	14	14	14	15	15	15	16	16	16	17	17	17	18	18	18	19	19	19	20	20	21	21	21	22	22	23	23	23	24	24	25	25	26	26	27	27	28
0	0	0	0	0	0	0	0	0	0	0	0	0	0	0	0	0	0	0	0	0	0	1	1	1	1	1	1	1	1	1	2	2	2	2	2	2	3	3	3	3	4	4	4	4	4	5	5	5	6
33	33	34	34	34	35	35	36	36	37	38	38	39	39	40	41	41	42	43	43	44	45	46	47	47	48	49	50	51	52	53	54	55	56	57	58	59	60	61	62	63	65	66	67	69	70	72	73	75	76
9897033	447377	107683	107683	48316	27432	17685	12352	9118	7009	5557	4516	3743	3154	2695	2331	2036	1795	1594	1427	1284	1163	1059	968	889	820	759	704	656	613	574	540	508	480	454	430	408	389	370	354	338	324	311	299	288	277	268	259	250	243
0	0	0	0	0	0	0	0	0	0	0	0	0	0	0	0	0	0	0	0	0	0	0	0	0	0	0	1	1	1	1	1	1	1	1	2	2	2	2	2	3	3	3	3	4	4	4	4	5	5
15	14	14	14	14	14	13	13	13	13	13	12	12	12	12	12	12	11	11	11	11	11	11	10	10	10	10	10	10	10	10	9	9	9	9	9	9	9	9	9	9	9	8	8	8	8	8	8	8	8
6	7	7	7	7	7	7	7	7	8	8	8	8	8	9	9	9	9	9	9	10	10	10	10	11	11	11	11	11	12	12	12	12	13	13	13	13	14	14	14	14	15	15	15	16	16	16	17	17	17
1	1	1	1	1	1	1	1	1	1	1	1	1	1	1	1	1	1	1	1	1	1	1	1	1	1	1	1	1	1	1	1	1	1	1	1	1	2	2	2	2	2	2	2	2	2	2	2	2	2
323	354	389	389	431	479	535	602	683	780	901	1051	1242	1491	1823	2279	2929	3905	5464	8190	13627	27151	80415	1841310	2065776	82881	27616	13791	8266	5506	3930	2946	2290	1830	1497	1246	1054	902	781	683	602	535	478	430	388	352	321	294	270	249
18	18	19	19	19	19	20	20	20	20	21	21	21	22	22	22	23	23	23	24	24	25	25	25	26	26	27	27	27	28	28	29	29	30	30	31	31	31	32	33	33	34	34	35	35	36	36	37	38	38
17	17	18	18	18	18	18	19	19	19	19	20	20	20	20	21	21	21	21	22	22	22	22	23	23	23	24	24	24	24	25	25	25	26	26	26	27	27	27	28	28	28	29	29	30	30	30	31	31	32
0	0	0	0	0	0	0	0	0	0	0	0	0	0	0	0	0	0	0	0	0	0	0	0	0	0	0	0	0	1	1	1	1	1	1	1	1	1	2	2	2	2	2	2	3	3	3	3	3	4
1	1	2	2	2	2	2	2	2	2	2	2	2	2	2	2	2	2	2	2	3	3	3	3	3	3	3	3	3	3	3	3	4	4	4	4	4	4	4	4	4	5	5	5	5	5	5	5	6	6
2	2	2	2	2	2	2	2	2	2	2	2	2	2	2	2	2	1	1	1	1	1	1	1	1	1	1	1	1	1	1	1	1	1	1	1	1	1	1	1	1	1	1	1	1	1	0	0	0	0
14	14	14	14	15	15	15	16	16	16	17	17	17	18	18	19	19	19	20	20	21	21	22	22	23	23	24	24	24	25	26	26	27	27	28	28	29	29	30	31	31	32	33	33	34	35	35	36	37	38
39	38	37	37	37	36	36	35	35	34	34	33	33	32	32	31	31	30	30	30	29	29	28	28	27	27	27	26	26	26	25	25	24	24	24	23	23	23	23	22	22	22	21	21	21	20	20	20	20	19
2	2	2	2	2	2	2	2	2	2	2	2	2	2	2	2	2	2	2	2	2	2	2	2	2	2	3	3	3	3	3	3	3	3	3	3	3	3	3	3	4	4	4	4	4	4	4	4	4	5
1	1	1	1	1	1	1	1	1	1	1	1	1	0	0	0	0	0	0	0	0	0	0	0	0	0	0	0	0	0	0	0	0	0	0	0	1	1	1	1	1	1	1	1	1	1	1	1	1	1
48	47	46	46	45	44	43	42	41	41	40	39	38	38	37	36	36	35	35	34	33	33	32	32	31	31	30	30	30	29	29	28	28	28	27	27	27	26	26	26	26	25	25	25	25	25	24	24	24	24
5	5	5	5	5	6	6	6	6	6	6	7	7	7	7	7	7	8	8	8	8	8	8	9	9	9	9	10	10	10	10	10	11	11	11	11	12	12	12	12	13	13	13	13	14	14	14	15	15	15
3	3	3	3	3	3	3	3	3	3	3	3	2	2	2	2	2	2	2	2	2	2	2	2	2	2	2	2	2	2	1	1	1	1	1	1	1	1	1	1	1	1	1	1	1	1	1	1	1	1
2	2	2	2	2	2	2	2	2	2	2	2	2	2	2	2	2	2	2	2	2	2	2	2	2	2	2	2	2	2	2	2	2	2	2	2	2	2	2	2	2	2	2	2	2	2	2	3	3	3
6	6	6	6	6	6	6	6	7	7	7	7	7	7	7	7	8	8	8	8	8	8	8	9	9	9	9	9	9	10	10	10	10	10	10	11	11	11	11	11	11	12	12	12	12	13	13	13	13	13
2217584	106323	36354	36354	18334	11048	7384	5283	3966	3087	2470	2022	1685	1425	1221	1058	925	816	725	648	583	527	478	436	400	367	339	313	290	270	252	235	220	206	194	183	172	163	154	146	138	132	125	119	114	109	104	99	95	91
27	27	28	28	28	28	29	29	29	30	30	30	31	31	32	32	33	33	33	34	34	35	35	36	36	37	37	38	38	39	39	40	40	41	41	42	42	43	44	44	45	45	46	47	47	48	49	49	50	51
3	3	3	3	3	3	3	3	3	3	3	3	3	3	3	4	4	4	4	4	4	4	4	4	4	4	4	4	4	5	5	5	5	5	5	5	5	5	6	6	6	6	6	6	6	6	7	7	7	7
13	13	13	13	13	14	14	14	15	15	15	16	16	16	17	17	18	18	18	19	19	20	20	20	21	21	22	22	23	23	24	24	25	25	26	27	27	28	28	29	30	30	31	32	33	33	34	35	36	37
17	17	18	18	18	18	18	19	19	19	19	20	20	20	20	21	21	21	22	22	22	23	23	23	24	24	24	25	25	25	26	26	26	27	27	28	28	28	29	29	30	30	31	31	32	32	33	33	34	34
2	2	2	2	2	2	2	1	1	1	1	1	1	1	1	1	1	1	1	1	1	1	1	1	1	1	1	1	0	0	0	0	0	0	0	0	0	0	0	0	0	0	0	0	0	0	0	0	0	0
10	10	10	10	11	11	11	11	11	11	11	12	12	12	12	12	12	13	13	13	13	13	13	14	14	14	14	14	14	15	15	15	15	15	16	16	16	16	16	17	17	17	17	18	18	18	18	19	19	19
5	5	5	5	5	5	5	5	6	6	6	6	6	6	7	7	7	7	7	8	8	8	8	9	9	9	9	10	10	10	11	11	11	11	12	12	12	13	13	14	14	14	15	15	16	16	17	17	18	18
5	5	5	5	6	6	6	6	6	6	7	7	7	7	7	7	8	8	8	8	8	9	9	9	9	10	10	10	10	10	11	11	11	11	12	12	12	13	13	13	13	14	14	14	15	15	15	16	16	16
52788	29282	18613	18613	12874	9434	7209	5687	4601	3798	3188	2714	2338	2034	1786	1581	1408	1263	1138	1031	939	858	787	724	669	619	575	535	499	467	437	410	386	363	343	324	306	290	275	262	249	237	225	215	205	196	187	179	172	165
6	6	6	6	6	6	6	6	7	7	7	7	7	7	8	8	8	8	8	8	9	9	9	9	9	10	10	10	10	11	11	11	11	12	12	12	12	13	13	13	13	14	14	14	15	15	15	15	16	16
20	20	21	21	21	21	22	22	22	22	23	23	23	24	24	24	25	25	25	26	26	26	27	27	28	28	28	29	29	30	30	30	31	31	32	32	33	33	34	34	35	35	36	36	37	37	38	39	39	40
288497	86727	41722	41722	24520	16133	11417	8503	6577	5237	4268	3544	2989	2554	2207	1926	1695	1503	1341	1204	1086	985	897	820	753	693	640	593	550	512	478	447	418	392	369	347	328	309	293	277	263	249	237	226	215	205	195	187	178	171
29	30	30	30	30	31	31	32	32	33	33	33	34	34	35	35	36	36	37	37	38	38	39	39	40	40	41	42	42	43	43	44	45	45	46	46	47	48	48	49	50	51	51	52	53	54	54	55	56	57
25	26	26	26	26	27	27	27	28	28	28	29	29	29	30	30	31	31	31	32	32	33	33	34	34	34	35	35	36	36	37	37	38	38	39	39	40	40	41	42	42	43	43	44	44	45	46	46	47	48
2	1	1	1	1	1	1	1	1	1	1	1	1	1	1	1	1	1	0	0	0	0	0	0	0	0	0	0	0	0	0	0	0	0	0	0	0	0	0	0	0	0	0	1	1	1	1	1	1	1
19	20	20	20	20	21	21	21	21	22	22	22	23	23	23	23	24	24	24	25	25	25	26	26	27	27	27	28	28	28	29	29	30	30	31	31	32	32	32	33	33	34	34	35	35	36	37	37	38	38
0	0	0	0	0	0	0	0	0	0	0	0	0	0	0	0	0	0	0	0	0	0	1	1	1	1	1	1	1	1	1	1	1	1	1	2	2	2	2	2	2	2	2	3	3	3	3	3	3	3
9	8	8	8	8	7	7	7	7	6	6	6	6	5	5	5	5	4	4	4	4	4	4	3	3	3	3	3	3	2	2	2	2	2	2	2	2	1	1	1	1	1	1	1	1	1	1	1	0	0
6	6	6	6	6	7	7	7	7	7	7	7	7	8	8	8	8	8	8	8	9	9	9	9	9	9	9	10	10	10	10	10	10	11	11	11	11	11	11	12	12	12	12	12	13	13	13	13	13	14
4	4	4	4	5	5	5	5	5	5	5	5	5	6	6	6	6	6	6	6	7	7	7	7	7	7	7	8	8	8	8	8	8	9	9	9	9	9	9	10	10	10	10	10	11	11	11	11	11	12
2832	2297	1901	1901	1599	1365	1179	1029	906	805	719	647	586	533	487	447	412	381	354	329	308	288	271	255	240	227	215	204	194	185	177	169	162	155	149	144	138	133	129	125	121	117	114	110	107	105	102	99	97	95
53380	218602	4954697	4954697	436049	70765	28843	15659	9836	6754	4927	3755	2958	2392	1975	1660	1415	1221	1066	939	834	746	672	608	554	507	466	431	399	371	347	325	305	287	271	257	243	232	221	211	202	193	186	179	172	166	161	156	151	147
0	0	0	0	0	0	0	0	0	0	0	0	0	0	0	0	0	0	0	0	0	0	0	0	0	0	0	1	1	1	1	1	1	1	1	1	1	1	1	1	1	2	2	2	2	2	2	2	2	2
33	32	32	32	31	31	31	30	30	29	29	28	28	28	27	27	27	26	26	25	25	25	24	24	24	23	23	23	22	22	22	21	21	21	21	20	20	20	19	19	19	19	18	18	18	18	17	17	17	17
45	45	46	46	47	47	48	49	49	50	51	51	52	53	53	54	55	56	56	57	58	59	60	60	61	62	63	64	65	66	67	68	69	70	71	72	73	74	75	76	77	78	80	81	82	83	85	86	87	89
72	74	76	76	77	79	81	83	85	87	89	91	93	96	98	101	103	106	109	112	115	118	121	125	128	132	136	140	145	149	154	159	165	170	176	182	189	196	203	211	219	228	237	247	258	269	281	294	308	323
14	14	14	14	15	15	15	15	15	16	16	16	16	17	17	17	17	18	18	18	19	19	19	19	20	20	20	21	21	21	22	22	22	23	23	24	24	24	25	25	26	26	26	27	27	28	28	29	29	30
1	1	1	1	1	1	1	1	1	2	2	2	2	2	2	2	2	2	2	2	2	2	2	2	2	2	2	3	3	3	3	3	3	3	3	3	3	3	3	3	3	4	4	4	4	4	4	4	4	4
12	13	13	13	13	13	14	14	14	14	14	15	15	15	15	16	16	16	16	17	17	17	17	18	18	18	19	19	19	19	20	20	20	21	21	21	22	22	23	23	23	24	24	24	25	25	26	26	27	27
17	17	17	17	17	17	17	17	18	18	18	18	18	18	18	18	18	19	19	19	19	19	20	20	20	21	21	21	22	22	22	23	23	24	24	25	25	26	26	27	28	28	29	30	30	31	32	33	34	35
19	19	20	20	20	20	20	21	21	21	21	22	22	22	23	23	23	24	24	24	25	25	25	26	26	26	27	27	27	28	28	29	29	29	30	30	31	31	31	32	32	33	33	34	34	35	35	36	36	37
5	5	5	5	5	5	6	6	6	6	7	7	7	7	7	8	8	8	9	9	9	9	10	10	10	11	11	12	12	12	13	13	14	14	15	15	16	16	17	17	18	18	19	20	20	21	22	22	23	24
19	18	18	18	17	17	16	16	15	15	14	14	13	13	12	12	12	11	11	10	10	10	9	9	9	9	8	8	8	8	7	7	7	7	6	6	6	6	6	6	5	5	5	5	5	5	5	5	5	5
30	30	29	29	29	28	28	28	27	27	26	26	26	25	25	24	24	24	23	23	23	22	22	22	21	21	21	21	20	20	20	19	19	19	19	18	18	18	18	17	17	17	17	16	16	16	16	15	15	15
9791	7462	5877	5877	4751	3922	3294	2807	2421	2111	1858	1649	1473	1326	1200	1091	998	916	845	782	726	677	633	593	558	526	497	470	446	425	405	387	370	355	340	327	315	304	294	285	276	268	260	253	247	241	236	231	226	222
1	1	1	1	1	1	1	1	1	1	1	1	1	1	1	1	1	1	1	1	1	1	1	1	1	1	1	1	1	1	1	1	1	1	0	0	0	0	0	0	0	0	0	0	0	0	0	0	0	1
39	40	41	41	41	42	42	43	44	44	45	46	47	47	48	49	50	50	51	52	53	54	55	55	56	57	58	59	60	61	62	63	64	66	67	68	69	70	72	73	74	76	77	78	80	81	83	84	86	88
1	1	1	1	1	1	1	1	1	1	1	1	1	1	1	1	1	1	1	1	1	1	1	1	1	1	1	1	1	1	1	1	1	1	1	1	1	1	1	1	2	2	2	2	2	2	2	2	2	2
2	2	2	2	2	2	2	2	2	2	2	2	1	1	1	1	1	1	1	1	1	1	1	1	1	1	1	1	1	1	1	1	1	1	1	0	0	0	0	0	0	0	0	0	0	0	0	0	0	0
4	4	3	3	3	3	3	2	2	2	2	2	2	1	1	1	1	1	1	1	1	0	0	0	0	0	0	0	0	0	0	0	0	0	0	0	0	0	0	0	0	0	0	0	0	0	0	0	0	0
0	0	0	0	0	0	0	0	0	0	0	0	0	0	0	0	0	0	0	0	0	0	0	0	0	0	0	1	1	1	1	1	1	1	1	1	1	1	1	1	1	1	1	1	1	1	1	1	1	1
12	12	12	12	12	12	13	13	13	13	13	14	14	14	14	14	15	15	15	15	16	16	16	16	16	17	17	17	17	18	18	18	18	19	19	19	20	20	20	20	21	21	21	22	22	22	23	23	23	23
1	1	1	1	0	0	0	0	0	0	0	0	0	0	0	0	0	0	0	0	0	0	0	0	0	0	0	0	0	0	0	0	0	0	0	0	0	0	0	0	0	0	0	0	0	0	0	0	0	0
1	1	1	1	1	1	1	1	1	1	1	1	1	1	1	1	1	1	1	1	1	1	1	1	1	1	1	1	1	1	1	2	2	2	2	2	2	2	2	2	2	2	2	2	2	2	2	2	3	3
0	0	0	0	0	0	0	0	0	0	0	0	0	0	0	0	0	0	0	0	0	0	0	0	0	0	0	0	0	0	0	0	1	1	1	1	1	1	1	1	1	1	1	1	1	1	1	1	1	1
0	0	0	0	0	0	0	0	0	0	0	0	0	0	0	0	0	0	0	0	0	0	0	0	0	0	0	0	1	1	1	1	1	1	1	1	1	1	1	1	1	1	1	1	1	1	1	1	1	1
3	3	3	3	3	3	3	3	3	3	3	2	2	2	2	2	2	2	2	2	2	2	2	2	2	1	1	1	1	1	1	1	1	1	1	1	1	1	1	1	1	1	1	1	1	1	1	1	1	0
2	2	2	2	2	2	1	1	1	1	1	1	1	1	1	1	1	0	0	0	0	0	0	0	0	0	0	0	0	0	0	0	0	0	0	0	0	0	0	0	0	0	0	0	0	0	0	0	0	0
17	17	16	16	16	16	16	16	16	15	15	15	15	15	15	15	15	15	15	15	15	15	15	15	15	15	15	16	16	16	16	16	16	16	17	17	17	17	18	18	18	19	19	19	20	20	20	21	21	22
75	73	72	72	70	69	68	66	65	64	63	61	60	59	58	57	56	55	54	53	52	51	50	49	48	48	47	46	45	44	44	43	42	41	41	40	39	39	38	38	37	36	36	35	35	34	34	33	33	32
71	72	73	73	74	76	77	78	80	81	82	84	85	87	88	90	91	93	95	96	98	100	102	104	106	108	110	112	114	117	119	121	124	126	129	132	135	137	140	144	147	150	154	157	161	165	169	173	177	182
1	1	1	1	1	1	1	1	1	1	1	1	1	1	1	1	1	1	1	1	2	2	2	2	2	2	2	2	2	2	2	2	2	2	2	2	2	3	3	3	3	3	3	3	3	3	3	3	3	3
8	9	9	9	9	9	9	9	10	10	10	10	10	10	11	11	11	11	11	12	12	12	12	12	13	13	13	13	13	14	14	14	14	15	15	15	15	16	16	16	16	17	17	17	17	18	18	18	19	19
1	1	1	1	1	1	1	1	1	1	1	1	1	1	1	2	2	2	2	2	2	2	2	2	2	3	3	3	3	3	3	3	3	4	4	4	4	4	4	4	5	5	5	5	5	5	6	6	6	6
32	32	33	33	33	34	34	34	35	35	36	36	37	37	38	38	38	39	39	40	40	41	42	42	43	43	44	44	45	45	46	47	47	48	48	49	50	50	51	52	52	53	54	55	55	56	57	58	58	59
55	56	57	57	58	59	60	61	62	63	64	66	67	68	69	70	72	73	74	76	77	79	80	82	83	85	87	88	90	92	94	96	98	100	102	104	106	109	111	114	116	119	122	125	127	131	134	137	140	144
15	15	16	16	16	17	17	17	18	18	19	19	20	20	21	21	22	22	23	24	24	25	25	26	27	27	28	29	30	30	31	32	33	34	35	36	37	38	39	40	41	42	43	45	46	47	49	50	52	53
4224782	453802	65169	65169	25921	13916	8681	5932	4310	3274	2571	2072	1706	1429	1214	1044	908	796	704	627	562	507	459	418	382	351	323	298	276	257	239	224	209	196	185	174	164	155	147	139	132	126	120	114	109	104	100	96	92	88
17	17	16	16	16	16	15	15	14	14	13	13	13	12	12	11	11	11	10	10	10	9	9	9	9	8	8	8	7	7	7	7	6	6	6	6	6	5	5	5	5	5	4	4	4	4	4	3	3	3
816	884	962	962	1051	1153	1271	1409	1572	1765	1997	2280	2628	3064	3620	4344	5315	6655	8582	11496	16208	24583	41748	86589	286850	8667748	2197158	185195	67850	35199	21558	14571	10515	7953	6231	5019	4133	3467	2953	2549	2224	1960	1743	1562	1410	1281	1170	1075	992	920
1	1	1	1	1	1	1	1	1	1	1	1	1	1	1	1	1	1	1	1	1	1	1	1	1	1	1	1	1	1	1	1	1	1	1	1	1	1	1	1	1	1	1	1	1	1	1	1	1	1
7	7	6	6	6	6	6	5	5	5	5	5	4	4	4	4	4	3	3	3	3	3	3	2	2	2	2	2	2	2	2	1	1	1	1	1	1	1	1	1	1	1	1	0	0	0	0	0	0	0
11	11	12	12	12	12	12	12	13	13	13	13	13	14	14	14	14	15	15	15	15	16	16	16	16	17	17	17	17	18	18	18	19	19	19	19	20	20	20	21	21	21	22	22	22	23	23	23	24	24
4	4	4	4	4	4	4	3	3	3	3	3	3	2	2	2	2	2	2	2	1	1	1	1	1	1	1	1	1	1	0	0	0	0	0	0	0	0	0	0	0	0	0	0	0	0	0	0	0	0
12	13	13	13	13	13	13	13	14	14	14	14	14	15	15	15	15	15	16	16	16	16	16	17	17	17	17	18	18	18	18	19	19	19	19	20	20	20	21	21	21	22	22	22	23	23	23	24	24	24
10	10	10	10	10	11	11	11	11	11	12	12	12	12	13	13	13	13	14	14	14	14	15	15	15	15	16	16	16	17	17	17	18	18	18	19	19	19	20	20	20	21	21	21	22	22	22	23	23	24
3	3	3	3	3	4	4	4	4	4	4	4	5	5	5	5	5	5	5	6	6	6	6	6	6	7	7	7	7	7	8	8	8	8	8	9	9	9	9	10	10	10	10	11	11	11	11	12	12	12
7144	5647	4578	4578	3787	3186	2719	2348	2050	1805	1603	1433	1290	1168	1063	971	892	822	761	707	658	615	576	542	510	482	456	432	411	391	373	356	341	327	314	302	291	280	271	262	253	246	238	232	225	220	214	209	204	200
4	3	3	3	3	3	3	3	3	2	2	2	2	2	2	2	2	1	1	1	1	1	1	1	1	1	1	1	0	0	0	0	0	0	0	0	0	0	0	0	0	0	0	0	0	0	0	0	0	0
21	21	22	22	22	23	23	24	24	24	25	25	26	26	27	27	28	28	29	30	30	31	31	32	33	33	34	34	35	36	37	37	38	39	40	40	41	42	43	44	45	46	47	48	49	50	51	52	53	54
45	45	46	46	47	47	48	49	50	50	51	52	53	53	54	55	56	57	58	59	59	60	61	62	63	64	65	66	67	69	70	71	72	73	75	76	77	78	80	81	83	84	86	87	89	90	92	94	95	97
5	5	5	5	5	5	5	6	6	6	6	6	6	6	6	6	7	7	7	7	7	7	7	8	8	8	8	8	8	8	9	9	9	9	9	10	10	10	10	10	11	11	11	11	12	12	12	12	13	13
9	9	9	9	9	9	10	10	10	10	10	10	11	11	11	11	11	12	12	12	12	12	13	13	13	13	13	14	14	14	14	14	15	15	15	15	16	16	16	16	17	17	17	17	18	18	18	18	19	19
29	29	29	29	30	30	30	31	31	32	32	32	33	33	34	34	35	35	36	36	37	37	38	38	39	39	40	40	41	41	42	42	43	43	44	45	45	46	47	47	48	49	49	50	51	51	52	53	54	54
3228	2754	2378	2378	2075	1828	1622	1451	1305	1181	1075	982	902	832	769	715	666	622	583	548	516	487	461	437	415	396	377	361	346	331	318	306	295	285	276	267	259	251	244	238	232	226	221	216	212	208	204	200	197	194
502439	109405	47731	47731	26721	17073	11846	8698	6654	5254	4251	3509	2945	2506	2157	1876	1645	1454	1294	1159	1043	944	857	782	716	658	606	560	519	482	449	419	391	366	344	323	304	286	270	255	242	229	217	206	196	186	177	169	161	154
30	29	28	28	28	28	27	27	26	26	25	25	25	24	24	23	23	23	22	22	22	21	21	21	21	20	20	20	20	19	19	19	19	18	18	18	18	18	17	17	17	17	17	17	16	16	16	16	16	16
20	21	21	21	21	22	22	22	23	23	24	24	24	25	25	26	26	26	27	27	28	28	29	29	30	30	31	31	32	33	33	34	34	35	36	36	37	38	39	39	40	41	42	43	43	44	45	46	47	48
28	29	29	29	29	30	30	31	31	32	32	32	33	33	34	34	35	35	36	36	37	37	38	38	39	40	40	41	41	42	43	43	44	45	45	46	47	47	48	49	50	50	51	52	53	54	55	55	56	57
999	1097	1211	1211	1344	1499	1683	1903	2170	2496	2903	3417	4081	4959	6154	7842	10333	14236	20863	33516	62679	159010	1163021	1.0E7	386938	102320	47205	27165	17650	12388	9175	7068	5611	4564	3784	3189	2724	2354	2054	1809	1605	1434	1288	1164	1057	964	883	812	749	694
1	1	1	1	1	1	1	1	1	1	1	1	1	1	1	1	1	1	0	0	0	0	0	0	0	0	0	0	0	0	0	0	0	0	0	0	0	0	0	0	0	0	0	0	0	0	0	0	0	0
10	10	10	10	10	10	11	11	11	11	11	11	11	11	12	12	12	12	12	12	12	13	13	13	13	13	13	14	14	14	14	14	14	15	15	15	15	15	16	16	16	16	16	17	17	17	17	17	18	18
6	6	6	6	6	6	6	6	7	7	7	7	7	7	7	8	8	8	8	8	8	8	9	9	9	9	9	9	10	10	10	10	10	11	11	11	11	11	12	12	12	12	12	13	13	13	13	14	14	14
20130	32267	60226	60226	152496	1110062	9607080	372804	98519	45502	26237	17095	12042	8956	6935	5540	4537	3791	3223	2780	2428	2144	1912	1720	1560	1425	1310	1213	1128	1056	992	938	890	848	811	779	751	727	706	687	671	658	647	637	630	624	620	617	616	617
36	37	37	37	38	38	39	39	40	40	41	41	42	42	43	44	44	45	45	46	47	47	48	49	49	50	50	51	52	53	53	54	55	55	56	57	58	59	59	60	61	62	63	64	65	65	66	67	68	69
3	3	3	3	3	3	3	3	3	4	4	4	4	4	4	4	4	4	5	5	5	5	5	5	5	6	6	6	6	6	6	6	7	7	7	7	7	7	8	8	8	8	8	9	9	9	9	10	10	10
0	0	0	0	0	0	1	1	1	1	1	1	1	1	1	1	1	1	1	1	2	2	2	2	2	2	2	2	2	2	3	3	3	3	3	3	3	3	4	4	4	4	4	4	4	5	5	5	5	5
279	306	336	336	371	412	459	515	582	663	761	883	1036	1232	1490	1837	2320	3022	4099	5873	9116	16054	35748	147815	3298416	282498	46589	19043	10345	6496	4457	3248	2471	1943	1567	1291	1081	919	790	687	602	533	474	425	383	346	315	288	264	243
4	4	4	4	4	4	4	4	4	4	4	4	5	5	5	5	5	5	5	5	5	5	5	5	5	5	5	6	6	6	6	6	6	6	6	6	7	7	7	7	7	7	7	7	8	8	8	8	8	8
71	70	68	68	67	65	64	62	61	60	58	57	56	55	54	53	52	51	50	49	48	47	46	45	44	43	42	42	41	40	39	39	38	37	37	36	35	35	34	34	33	33	32	32	31	31	30	30	29	29
36	36	37	37	37	38	38	39	39	40	40	41	41	42	43	43	44	44	45	46	46	47	47	48	49	49	50	51	51	52	53	54	54	55	56	57	58	58	59	60	61	62	63	64	65	65	66	67	68	69
0	0	0	0	0	0	0	0	0	0	0	0	0	0	0	0	0	0	0	0	0	0	0	0	0	0	0	0	0	0	0	0	0	0	0	0	0	0	0	0	0	0	0	0	0	0	0	0	0	0
42	43	43	43	44	44	45	46	46	47	47	48	49	49	50	51	51	52	53	53	54	55	56	56	57	58	59	59	60	61	62	63	64	64	65	66	67	68	69	70	71	72	73	74	75	76	77	79	80	81
16	16	16	16	16	17	17	17	17	17	18	18	18	18	19	19	19	19	20	20	20	20	21	21	21	21	22	22	22	22	23	23	23	24	24	24	25	25	25	26	26	26	27	27	27	28	28	28	29	29
12	12	12	12	12	12	13	13	13	13	13	14	14	14	14	14	15	15	15	15	15	16	16	16	16	16	17	17	17	17	18	18	18	18	19	19	19	19	20	20	20	20	21	21	21	21	22	22	22	23
2	2	2	2	2	2	2	2	2	2	2	2	2	2	2	2	2	2	2	2	2	2	2	2	2	2	2	2	2	2	2	2	2	3	3	3	3	3	3	3	3	3	3	3	3	3	4	4	4	4
7	7	8	8	8	8	8	8	8	8	8	9	9	9	9	9	9	9	10	10	10	10	10	10	11	11	11	11	11	12	12	12	12	12	13	13	13	13	14	14	14	14	15	15	15	16	16	16	17	17
9	9	9	9	9	10	10	10	10	10	10	11	11	11	11	11	12	12	12	12	12	12	13	13	13	13	13	14	14	14	14	15	15	15	15	15	16	16	16	16	17	17	17	17	18	18	18	19	19	19
2930	3479	4195	4195	5156	6489	8411	11333	16092	24633	42407	90182	320963	9068136	1409314	160805	61470	32429	20027	13593	9828	7433	5817	4675	3838	3206	2717	2332	2022	1770	1560	1386	1239	1114	1006	913	832	761	699	643	594	550	511	475	443	414	387	363	341	320
1961	2475	3220	3220	4355	6217	9586	16693	36303	138531	3531997	396703	55403	21912	11728	7300	4977	3609	2734	2142	1723	1414	1181	1000	857	743	649	572	507	452	405	365	331	300	274	251	230	211	195	180	167	155	144	134	125	117	109	102	96	90
45	45	46	46	46	47	48	48	49	50	50	51	52	52	53	54	54	55	56	56	57	58	59	59	60	61	62	63	64	64	65	66	67	68	69	70	71	72	73	74	75	76	77	78	79	80	82	83	84	85
12	12	12	12	13	13	13	13	13	14	14	14	14	15	15	15	15	15	16	16	16	17	17	17	17	18	18	18	18	19	19	19	20	20	20	21	21	21	22	22	22	23	23	23	24	24	24	25	25	26
40103	17655	9930	9930	6365	4428	3258	2498	1976	1603	1326	1115	951	820	715	629	557	498	447	403	366	334	305	281	259	239	222	206	192	180	168	158	149	140	132	125	118	112	106	101	96	91	87	83	80	76	73	70	67	64
3	4	4	4	4	4	4	4	4	4	4	4	4	5	5	5	5	5	5	5	5	5	6	6	6	6	6	6	6	6	7	7	7	7	7	7	7	8	8	8	8	8	8	8	9	9	9	9	9	10
2	2	2	2	2	2	2	2	2	2	2	1	1	1	1	1	1	1	1	1	1	1	1	1	1	1	1	1	0	0	0	0	0	0	0	0	0	0	0	0	0	0	0	0	0	0	0	0	0	0
17	17	16	16	16	15	15	14	14	13	13	12	12	11	11	10	10	10	9	9	8	8	8	7	7	7	6	6	6	5	5	5	5	4	4	4	4	3	3	3	3	3	2	2	2	2	2	1	1	1
4	4	4	4	4	4	4	4	4	4	3	3	3	3	3	3	3	3	3	3	3	2	2	2	2	2	2	2	2	2	2	2	2	2	2	2	1	1	1	1	1	1	1	1	1	1	1	1	1	1
19	18	17	17	17	16	16	15	15	15	14	14	13	13	12	12	12	11	11	10	10	10	9	9	9	8	8	8	7	7	7	6	6	6	6	5	5	5	5	4	4	4	4	4	3	3	3	3	3	3
7	8	8	8	8	8	8	8	8	9	9	9	9	9	9	10	10	10	10	10	10	11	11	11	11	11	11	12	12	12	12	12	13	13	13	13	14	14	14	14	14	15	15	15	15	16	16	16	16	17
0	0	0	0	0	0	0	0	0	0	0	0	0	0	0	0	0	0	0	0	0	0	0	0	1	1	1	1	1	1	1	1	1	1	1	1	1	1	1	1	1	2	2	2	2	2	2	2	2	2
12	12	13	13	13	13	13	13	13	14	14	14	14	14	15	15	15	15	15	16	16	16	16	17	17	17	17	17	18	18	18	18	19	19	19	19	20	20	20	21	21	21	21	22	22	22	23	23	23	23
17	16	16	16	16	15	15	15	14	14	14	14	13	13	13	13	12	12	12	12	11	11	11	11	11	10	10	10	10	10	10	9	9	9	9	9	9	8	8	8	8	8	8	8	8	8	8	7	7	7
11	11	12	12	12	12	12	13	13	13	14	14	14	14	15	15	15	16	16	16	17	17	17	18	18	18	19	19	20	20	21	21	21	22	22	23	23	24	24	25	25	26	27	27	28	28	29	30	30	31
1	1	1	1	1	1	1	1	1	1	1	1	1	1	1	2	2	2	2	2	2	2	2	2	2	2	2	2	2	2	2	2	3	3	3	3	3	3	3	3	3	3	3	3	3	3	4	4	4	4
1847	2374	3160	3160	4410	6578	10852	21259	60205	955598	2293322	77242	24442	11968	7096	4692	3330	2485	1923	1532	1248	1035	872	744	642	559	491	434	386	345	311	281	254	232	212	194	178	164	151	140	130	121	112	105	98	91	85	80	75	70
1856	2345	3058	3058	4152	5959	9273	16409	36892	157913	3322251	259127	45218	18708	10220	6439	4428	3231	2462	1938	1565	1290	1082	920	792	689	605	535	477	427	385	349	318	291	267	246	227	211	196	182	171	160	150	141	133	125	119	112	107	101
1	1	1	1	1	1	1	1	1	1	1	1	1	1	1	1	1	1	1	1	1	0	0	0	0	0	0	0	0	0	0	0	0	0	0	0	1	1	1	1	1	1	1	1	1	1	1	1	1	1
15	15	16	16	16	16	16	16	17	17	17	17	18	18	18	18	19	19	19	19	20	20	20	21	21	21	21	22	22	22	23	23	23	24	24	24	25	25	26	26	26	27	27	28	28	28	29	29	30	30
141	138	135	135	132	129	126	123	121	118	116	113	111	109	106	104	102	100	98	96	94	92	91	89	87	85	84	82	81	79	78	76	75	74	72	71	70	68	67	66	65	64	63	62	61	60	59	58	57	56
13	13	13	13	13	14	14	14	14	15	15	15	15	15	16	16	16	16	17	17	17	17	18	18	18	19	19	19	20	20	20	20	21	21	21	22	22	22	23	23	24	24	24	25	25	25	26	26	27	27
41	42	42	42	43	44	44	45	46	47	48	48	49	50	51	52	53	54	55	56	57	58	59	60	61	62	63	65	66	67	68	70	71	73	74	75	77	79	80	82	84	86	87	89	91	93	95	98	100	102
45	46	46	46	47	47	48	49	49	50	51	51	52	53	54	54	55	56	57	57	58	59	60	61	61	62	63	64	65	66	67	68	69	70	71	72	73	74	75	76	77	78	79	81	82	83	84	85	87	88
32	32	31	31	31	30	30	29	29	28	28	27	27	27	26	26	25	25	25	24	24	24	23	23	23	22	22	22	21	21	21	20	20	20	19	19	19	19	18	18	18	18	17	17	17	17	16	16	16	16
38	38	39	39	40	40	41	42	42	43	44	44	45	46	47	48	48	49	50	51	52	53	54	55	56	57	58	59	60	61	62	63	65	66	67	69	70	71	73	74	76	77	79	81	82	84	86	88	90	92
5	5	5	5	4	4	4	4	4	3	3	3	3	3	3	3	2	2	2	2	2	2	2	2	1	1	1	1	1	1	1	1	1	1	1	1	1	0	0	0	0	0	0	0	0	0	0	0	0	0
29	29	30	30	30	30	31	31	32	32	32	33	33	34	34	35	35	35	36	36	37	37	38	38	39	39	40	40	41	41	42	43	43	44	44	45	45	46	47	47	48	49	49	50	51	51	52	53	53	54
12	12	11	11	11	10	10	9	9	9	8	8	8	7	7	7	6	6	6	5	5	5	4	4	4	4	3	3	3	3	3	2	2	2	2	2	1	1	1	1	1	1	1	1	0	0	0	0	0	0
0	0	0	0	0	0	0	0	0	0	0	0	0	0	0	0	0	1	1	1	1	1	1	1	1	2	2	2	2	2	3	3	3	3	3	4	4	4	5	5	5	6	6	6	7	7	7	8	8	9
4	4	4	4	4	3	3	3	3	3	3	3	2	2	2	2	2	2	2	2	2	1	1	1	1	1	1	1	1	1	1	1	1	0	0	0	0	0	0	0	0	0	0	0	0	0	0	0	0	0
69	70	71	71	73	74	75	76	78	79	81	82	84	85	87	89	90	92	94	96	97	99	101	104	106	108	110	112	115	117	120	122	125	128	131	134	137	140	144	147	151	154	158	162	166	171	175	180	185	190
10	11	11	11	11	11	12	12	12	12	12	13	13	13	14	14	14	14	15	15	15	16	16	17	17	17	18	18	19	19	19	20	20	21	22	22	23	23	24	24	25	26	26	27	28	29	29	30	31	32
15	16	16	16	16	17	17	17	17	18	18	18	19	19	19	20	20	20	21	21	21	22	22	22	23	23	23	24	24	25	25	25	26	26	27	27	27	28	28	29	29	30	30	31	31	32	32	33	33	34
304	322	343	343	366	391	420	453	491	533	582	639	706	783	876	987	1122	1287	1494	1757	2098	2552	3174	4061	5384	7490	11144	18356	35958	102179	1687302	3762423	127988	40785	20052	11932	7920	5646	4233	3294	2639	2165	1809	1537	1323	1152	1014	900	806	726
4	4	4	4	5	5	5	5	5	5	5	5	5	5	6	6	6	6	6	6	6	6	7	7	7	7	7	7	7	8	8	8	8	8	8	8	9	9	9	9	9	10	10	10	10	10	10	11	11	11
2278	2784	3478	3478	4470	5953	8321	12450	20660	40969	119858	2506027	3482545	130776	43019	21381	12785	8504	6065	4544	3530	2822	2308	1922	1626	1394	1208	1057	933	829	742	668	605	550	503	461	425	393	364	338	316	295	277	260	245	231	218	207	196	187
5	5	5	5	5	5	6	6	6	6	6	6	6	6	6	6	6	6	7	7	7	7	7	7	7	7	7	7	8	8	8	8	8	8	8	8	8	9	9	9	9	9	9	9	9	10	10	10	10	10
17	18	18	18	18	18	18	19	19	19	19	20	20	20	21	21	21	21	22	22	22	23	23	23	24	24	24	24	25	25	26	26	26	27	27	27	28	28	29	29	29	30	30	31	31	32	32	33	33	33
8	8	8	8	7	7	7	7	7	7	7	7	7	7	7	6	6	6	6	6	6	6	6	6	6	6	6	5	5	5	5	5	5	5	5	5	5	5	5	5	5	5	4	4	4	4	4	4	4	4
1	1	1	1	1	1	1	1	1	1	0	0	0	0	0	1	1	1	1	1	1	1	1	1	1	1	1	1	1	1	1	1	1	1	1	1	1	1	1	1	1	2	2	2	2	2	2	2	2	2
1	1	1	1	1	1	2	2	2	2	2	2	2	2	2	2	3	3	3	3	3	3	3	4	4	4	4	4	4	4	5	5	5	5	5	6	6	6	6	6	7	7	7	7	8	8	8	8	9	9
73	74	76	76	77	79	80	82	84	85	87	89	91	93	95	97	100	102	104	107	109	112	114	117	120	123	127	130	133	137	141	145	149	153	157	162	167	172	177	183	189	195	202	209	216	224	232	241	250	260
2	2	2	2	2	2	2	2	2	1	1	1	1	1	1	1	1	1	1	1	1	1	0	0	0	0	0	0	0	0	0	0	0	0	0	0	0	0	0	0	0	0	1	1	1	1	1	1	1	1
17	16	16	16	16	16	15	15	15	15	14	14	14	14	13	13	13	13	12	12	12	12	12	11	11	11	11	11	10	10	10	10	10	9	9	9	9	9	9	9	8	8	8	8	8	8	7	7	7	7
6	6	6	6	6	5	5	5	5	5	5	5	5	5	5	4	4	4	4	4	4	4	4	4	4	4	4	4	4	4	4	4	4	4	4	4	4	4	5	5	5	5	5	5	5	5	5	6	6	6
17	17	17	17	16	16	16	16	16	16	15	15	15	15	15	15	15	15	15	15	15	15	15	15	15	15	15	15	15	15	16	16	16	16	16	16	17	17	17	17	17	18	18	18	19	19	19	20	20	20
32	33	33	33	34	34	34	35	35	36	36	37	37	38	38	39	39	40	40	41	41	42	42	43	43	44	45	45	46	46	47	48	48	49	50	50	51	52	52	53	54	54	55	56	57	58	58	59	60	61
10	10	10	10	10	10	11	11	11	11	11	11	12	12	12	12	12	13	13	13	13	14	14	14	14	14	15	15	15	15	16	16	16	16	17	17	17	18	18	18	18	19	19	19	20	20	20	21	21	21
56	57	59	59	60	61	62	64	65	66	68	69	71	72	74	76	77	79	81	83	85	87	89	91	94	96	98	101	104	106	109	112	115	118	122	125	129	132	136	140	144	149	154	158	163	169	174	180	186	193
8	8	9	9	9	9	9	10	10	10	10	11	11	11	11	12	12	12	13	13	13	14	14	14	15	15	16	16	16	17	17	18	18	19	19	20	20	21	21	22	23	23	24	25	25	26	27	28	28	29
627	596	568	568	541	516	493	471	451	432	414	398	382	367	353	340	327	315	304	293	283	274	265	256	248	240	232	225	218	212	205	199	193	188	183	177	173	168	163	159	155	151	147	143	139	136	133	129	126	123
56297	504333	3132949	3132949	110003	31105	14660	8526	5575	3929	2918	2252	1791	1458	1210	1020	871	753	657	578	513	458	411	371	337	307	281	258	237	219	203	189	176	164	154	144	135	127	120	113	107	101	96	91	87	83	79	75	72	68
26	27	27	27	28	29	29	30	31	32	32	33	34	35	36	37	38	39	39	41	42	43	44	45	46	47	49	50	51	53	54	56	58	59	61	63	65	67	69	72	74	76	79	82	85	88	91	94	98	102
6	6	6	6	6	6	6	7	7	7	7	7	7	7	7	7	7	7	8	8	8	8	8	8	8	8	8	8	9	9	9	9	9	9	9	9	9	10	10	10	10	10	10	10	10	11	11	11	11	11
3	3	2	2	2	2	2	2	2	2	1	1	1	1	1	1	1	1	1	1	0	0	0	0	0	0	0	0	0	0	0	0	0	0	0	0	0	0	0	0	0	0	0	0	0	0	0	0	1	1
78550	243945	7002407	7002407	3646182	203962	71068	36112	21854	14648	10502	7899	6157	4935	4044	3375	2859	2454	2129	1865	1648	1467	1314	1184	1072	976	893	819	755	698	647	602	562	525	492	463	436	411	388	368	349	331	315	300	287	274	262	251	241	231
959	1122	1331	1331	1604	1971	2482	3221	4351	6202	9556	16639	36231	139098	3508617	384102	54522	21642	11609	7240	4947	3595	2731	2145	1730	1425	1194	1015	874	760	667	590	526	472	426	386	352	322	296	272	252	234	217	203	189	177	167	157	148	139
22	22	22	22	23	23	23	23	24	24	24	25	25	25	26	26	26	27	27	27	28	28	28	29	29	29	30	30	30	31	31	32	32	33	33	33	34	34	35	35	36	36	37	37	38	38	39	39	40	40
4	5	5	5	5	5	5	5	5	5	5	5	5	5	5	6	6	6	6	6	6	6	6	6	7	7	7	7	7	7	7	7	8	8	8	8	8	8	9	9	9	9	9	10	10	10	10	10	10	11
1	1	1	1	1	1	1	1	1	0	0	0	0	0	0	0	0	0	0	0	0	1	1	1	1	1	1	1	1	1	1	1	1	1	1	1	2	2	2	2	2	2	2	3	3	3	3	3	4	4
1	1	1	1	0	0	0	0	0	0	0	0	0	0	0	0	0	0	0	0	0	0	0	0	0	0	0	0	0	0	0	0	0	0	0	0	0	0	0	0	0	0	1	1	1	1	1	1	1	1
4	4	4	4	4	4	4	4	4	4	4	4	4	4	4	4	4	4	4	4	4	4	4	4	4	4	4	4	4	4	4	4	4	4	4	4	4	4	5	5	5	5	5	5	5	5	5	5	5	5
1	1	1	1	1	1	1	1	1	1	1	1	1	1	0	0	0	0	1	1	1	1	1	1	1	1	1	1	1	1	1	1	1	1	1	1	1	1	2	2	2	2	2	2	2	2	2	3	3	3
52	52	51	51	50	49	49	48	47	47	46	45	45	44	43	43	42	42	41	41	40	39	39	38	38	37	37	36	36	35	35	34	34	33	33	33	32	32	31	31	30	30	30	29	29	29	28	28	27	27
0	0	0	0	0	0	0	0	0	0	0	0	0	0	0	1	1	1	1	1	1	1	1	1	1	1	1	1	2	2	2	2	2	2	2	2	2	2	3	3	3	3	3	3	3	4	4	4	4	4
13	13	13	13	13	14	14	14	14	14	15	15	15	15	16	16	16	16	17	17	17	17	18	18	18	18	19	19	19	19	20	20	20	21	21	21	22	22	22	22	23	23	24	24	24	25	25	25	26	26
11	11	11	11	12	12	12	12	13	13	13	14	14	14	15	15	15	16	16	16	17	17	17	18	18	19	19	19	20	20	21	21	22	22	23	23	24	24	25	26	26	27	27	28	29	29	30	31	32	32
19	19	19	19	19	20	20	20	20	21	21	21	22	22	22	23	23	23	23	24	24	24	25	25	25	26	26	27	27	27	28	28	28	29	29	30	30	31	31	31	32	32	33	33	34	34	35	35	36	36
173	187	202	202	220	239	260	284	311	342	377	417	464	517	580	654	742	849	978	1138	1340	1597	1935	2389	3018	3930	5319	7592	11699	20336	44026	165355	4324960	519020	69553	27295	14553	9035	6148	4450	3365	2632	2112	1730	1441	1218	1042	900	784	689
38987	159698	3619888	3619888	318564	51688	21059	11427	7173	4921	3586	2730	2147	1733	1429	1198	1019	878	764	671	594	530	475	429	389	355	325	298	275	255	236	220	206	192	181	170	160	151	143	136	129	122	117	111	106	102	98	94	90	87
8	8	8	8	8	8	9	9	9	9	9	10	10	10	10	10	11	11	11	11	12	12	12	12	13	13	13	13	14	14	14	14	15	15	15	16	16	16	17	17	17	18	18	18	19	19	19	20	20	20
30557	16290	10116	10116	6888	4989	3777	2957	2376	1950	1628	1378	1181	1023	893	787	697	622	558	503	455	413	377	345	316	291	269	248	230	214	199	185	173	161	151	141	133	125	117	110	104	98	92	87	82	78	74	70	66	63
8	8	8	8	8	8	8	8	8	9	9	9	9	9	9	9	9	10	10	10	10	10	10	10	11	11	11	11	11	11	11	12	12	12	12	12	12	13	13	13	13	13	13	14	14	14	14	14	15	15
25131	16576	11786	11786	8835	6890	5542	4569	3845	3292	2861	2520	2245	2020	1836	1683	1554	1446	1355	1278	1213	1157	1110	1071	1038	1011	990	973	960	951	947	945	948	954	963	976	993	1013	1037	1066	1098	1136	1179	1228	1284	1347	1418	1499	1591	1697
8817	6167	4557	4557	3506	2782	2262	1876	1582	1352	1169	1021	900	800	715	643	582	529	484	444	408	377	350	325	303	283	265	249	234	221	209	197	187	178	169	161	153	146	140	134	128	123	118	113	109	105	101	98	94	91
70	69	68	68	67	66	65	64	63	62	61	60	59	59	58	57	56	55	54	54	53	52	51	51	50	49	48	48	47	46	46	45	44	44	43	42	42	41	41	40	39	39	38	38	37	37	36	36	35	34
1	1	1	1	1	1	1	1	1	1	2	2	2	2	2	2	2	2	2	2	3	3	3	3	3	3	3	3	4	4	4	4	4	4	5	5	5	5	5	5	6	6	6	6	7	7	7	7	7	8
17	17	17	17	17	18	18	18	18	19	19	19	19	19	20	20	20	20	21	21	21	21	22	22	22	23	23	23	23	24	24	24	25	25	25	26	26	26	27	27	27	28	28	28	29	29	29	30	30	30
71641	36534	22142	22142	14848	10644	8001	6231	4988	4082	3401	2876	2462	2132	1862	1641	1456	1300	1167	1054	955	870	795	730	671	620	574	532	495	461	431	403	378	355	334	315	297	280	265	251	238	226	215	204	195	186	177	169	162	155
18	18	18	18	18	19	19	19	19	20	20	20	20	21	21	21	21	22	22	22	23	23	23	24	24	24	24	25	25	25	26	26	26	27	27	28	28	28	29	29	29	30	30	31	31	31	32	32	33	33
8457	5941	4400	4400	3387	2686	2181	1805	1518	1293	1114	969	851	752	669	599	539	487	442	402	368	338	311	286	265	246	228	212	198	185	173	162	152	143	135	127	120	113	107	101	96	91	86	82	78	74	71	67	64	61
1644	2248	3259	3259	5150	9356	22241	118403	1717590	89379	19806	8683	4872	3118	2166	1592	1219	963	780	645	541	461	397	346	304	269	239	214	193	175	159	145	133	122	113	104	97	90	84	78	73	69	65	61	57	54	51	48	46	43
3	3	3	3	3	3	3	3	3	3	4	4	4	4	4	4	4	4	4	4	4	5	5	5	5	5	5	5	5	5	6	6	6	6	6	6	6	6	7	7	7	7	7	7	7	8	8	8	8	8
1	1	1	1	1	1	2	2	2	2	2	2	2	2	3	3	3	3	3	3	3	4	4	4	4	4	5	5	5	5	5	6	6	6	6	7	7	7	7	7	8	8	8	9	9	9	9	10	10	10
3	3	3	3	3	3	3	3	3	3	3	3	3	3	3	3	3	3	3	3	3	3	3	3	3	3	3	3	3	3	3	3	3	3	3	3	3	4	4	4	4	4	4	4	4	4	4	4	4	4
1	1	1	1	1	1	1	1	1	1	1	1	1	1	1	1	1	1	1	1	1	1	1	1	1	1	1	1	1	1	2	2	2	2	2	2	2	2	2	2	2	2	2	2	2	3	3	3	3	3
1967774	94330	32242	32242	16252	9787	6536	4671	3503	2723	2176	1778	1479	1249	1068	923	806	709	628	560	502	452	410	372	340	311	286	263	243	225	209	195	181	169	158	148	139	131	123	116	110	104	98	93	88	83	79	75	72	68
27	27	27	27	27	27	27	27	27	28	28	28	28	28	28	28	28	29	29	29	29	29	30	30	30	30	31	31	31	32	32	32	33	33	33	34	34	35	35	36	36	37	37	38	39	39	40	41	41	42
1720618	97750	20578	20578	8900	4963	3164	2193	1609	1231	971	786	649	545	464	399	347	305	270	240	215	194	175	159	145	133	122	113	104	97	90	84	78	73	68	64	60	57	53	50	48	45	43	41	38	37	35	33	31	30
77	75	73	73	72	70	69	68	66	65	64	62	61	60	59	58	57	56	55	54	53	52	51	50	49	48	47	46	46	45	44	43	43	42	41	40	40	39	38	38	37	37	36	35	35	34	34	33	33	32
3	2	2	2	2	2	2	2	2	2	2	1	1	1	1	1	1	1	1	1	1	1	0	0	0	0	0	0	0	0	0	0	0	0	0	0	0	0	0	0	0	0	0	0	0	0	0	0	0	0
0	0	0	0	0	0	1	1	1	1	1	1	1	1	1	1	1	1	2	2	2	2	2	2	2	2	2	3	3	3	3	3	3	3	4	4	4	4	4	4	5	5	5	5	5	5	6	6	6	6
5	5	5	5	5	5	5	6	6	6	6	6	6	6	6	6	6	7	7	7	7	7	7	7	7	7	7	8	8	8	8	8	8	8	8	9	9	9	9	9	9	9	10	10	10	10	10	10	10	11
3	3	3	3	3	3	3	3	4	4	4	4	4	4	4	4	4	5	5	5	5	5	5	5	5	5	6	6	6	6	6	6	6	7	7	7	7	7	7	7	8	8	8	8	8	8	9	9	9	9
1	1	1	1	1	1	1	1	1	1	1	1	1	1	1	1	1	0	0	0	0	0	0	0	0	0	0	0	0	0	0	0	0	0	0	0	0	0	0	0	0	0	0	0	0	0	0	0	0	0
38	38	39	39	39	40	40	41	41	42	43	43	44	44	45	45	46	47	47	48	49	49	50	51	51	52	53	53	54	55	56	56	57	58	59	60	61	61	62	63	64	65	66	67	68	69	70	71	72	73
3	2	2	2	2	2	2	2	2	2	2	2	2	2	1	1	1	1	1	1	1	1	1	1	1	1	1	1	1	1	1	1	1	1	1	1	1	0	0	0	0	0	0	0	0	0	0	0	0	0
36	37	37	37	38	38	39	39	40	41	41	42	42	43	44	44	45	45	46	47	48	48	49	50	50	51	52	53	54	54	55	56	57	58	59	60	61	62	63	64	65	66	67	68	69	70	72	73	74	75
4	4	4	4	4	3	3	3	3	3	3	3	2	2	2	2	2	2	2	2	2	2	1	1	1	1	1	1	1	1	1	1	1	1	1	1	1	0	0	0	0	0	0	0	0	0	0	0	0	0
5	5	5	5	5	5	5	6	6	6	6	6	6	6	6	7	7	7	7	7	7	7	7	8	8	8	8	8	8	8	9	9	9	9	9	9	10	10	10	10	10	11	11	11	11	11	11	12	12	12
0	0	0	0	0	0	0	0	0	0	0	0	0	0	0	0	0	0	0	0	0	0	0	0	0	0	0	0	1	1	1	1	1	1	1	1	1	1	1	1	1	1	1	1	1	1	1	1	1	1
275	302	332	332	366	406	453	508	574	653	750	869	1018	1210	1461	1797	2265	2940	3970	5652	8688	15055	32437	120237	3205663	406561	52661	20555	10941	6790	4624	3350	2538	1989	1600	1315	1099	932	801	695	608	537	477	427	384	347	315	287	263	242
8	8	9	9	9	9	9	9	9	9	9	10	10	10	10	10	10	11	11	11	11	11	12	12	12	12	12	13	13	13	13	14	14	14	14	15	15	15	15	16	16	16	17	17	17	18	18	18	19	19
40	41	41	41	42	42	43	43	44	44	45	46	46	47	47	48	49	49	50	51	51	52	53	53	54	55	56	56	57	58	59	60	60	61	62	63	64	65	66	67	68	69	70	71	72	73	74	75	76	77
25	25	26	26	26	27	27	27	28	28	28	29	29	30	30	30	31	31	32	32	33	33	34	34	35	35	36	36	37	37	38	39	39	40	40	41	42	42	43	44	44	45	46	47	47	48	49	50	51	52
1	1	1	1	1	2	2	2	2	2	3	3	3	3	4	4	4	4	5	5	6	6	6	7	7	8	8	9	9	10	10	11	11	12	13	13	14	15	16	16	17	18	19	20	21	22	23	24	25	26
16	16	16	16	16	17	17	17	17	17	18	18	18	18	19	19	19	19	20	20	20	21	21	21	22	22	22	23	23	23	24	24	25	25	26	26	27	27	28	28	29	30	30	31	31	32	33	34	34	35
13	13	14	14	14	14	14	15	15	15	15	16	16	16	16	17	17	17	17	18	18	18	19	19	19	20	20	20	21	21	21	22	22	22	23	23	23	24	24	25	25	25	26	26	27	27	27	28	28	29
245234	79641	39412	39412	23524	15638	11154	8361	6505	5208	4266	3562	3020	2595	2256	1980	1754	1565	1407	1272	1157	1058	972	897	831	773	721	675	634	597	564	534	507	483	461	440	422	405	389	375	362	350	339	329	320	311	304	296	290	284
23	24	24	24	24	25	25	26	26	26	27	27	28	28	29	29	29	30	30	31	31	32	33	33	34	34	35	35	36	37	37	38	39	39	40	41	42	42	43	44	45	46	47	47	48	49	50	51	52	53
0	0	0	0	0	0	0	0	0	0	0	0	0	0	0	0	0	0	0	0	0	0	0	1	1	1	1	1	1	1	1	1	1	1	1	1	1	1	1	2	2	2	2	2	2	2	2	2	3	3
5	5	5	5	5	5	5	5	5	5	5	5	5	5	6	6	6	6	6	6	6	6	6	6	6	7	7	7	7	7	7	7	7	7	8	8	8	8	8	8	8	8	9	9	9	9	9	9	9	9
1	1	1	1	1	1	1	1	1	1	1	1	1	1	1	1	1	1	1	1	2	2	2	2	2	2	2	2	2	2	2	2	2	2	2	2	2	2	2	2	3	3	3	3	3	3	3	3	3	3
4	4	4	4	4	4	4	3	3	3	3	3	3	3	3	3	3	3	3	3	3	3	3	3	3	3	3	3	3	3	3	3	3	3	3	3	3	2	2	2	2	2	2	2	2	2	2	2	2	2
7	7	7	7	7	7	7	7	7	8	8	8	8	8	8	8	8	8	9	9	9	9	9	9	9	9	10	10	10	10	10	10	10	10	11	11	11	11	11	11	12	12	12	12	12	12	13	13	13	13
11	11	11	11	12	12	12	12	12	13	13	13	13	13	13	14	14	14	14	14	15	15	15	15	16	16	16	16	16	17	17	17	17	18	18	18	18	19	19	19	20	20	20	20	21	21	21	22	22	22
6552	10285	18489	18489	43013	209790	3527651	209521	42991	18484	10284	6552	4542	3335	2554	2020	1638	1356	1142	976	844	737	650	578	518	467	423	386	354	326	301	279	260	243	228	214	202	191	181	172	164	157	150	144	138	133	129	124	120	117
13033	9546	7296	7296	5759	4664	3855	3241	2764	2387	2082	1833	1628	1455	1309	1185	1078	986	905	835	773	717	668	625	585	550	518	490	463	439	418	398	380	363	347	333	320	308	297	286	277	268	259	252	244	238	231	226	220	215
0	0	1	1	1	1	1	1	1	1	1	1	1	1	1	1	1	1	1	1	1	1	1	1	1	1	1	1	1	1	1	1	1	1	1	1	1	1	1	1	1	1	1	1	1	2	2	2	2	2
28	27	27	27	27	27	27	26	26	26	26	26	26	25	25	25	25	25	25	25	25	25	25	24	24	24	24	24	24	24	24	24	24	24	24	24	24	25	25	25	25	25	25	25	25	25	26	26	26	26
0	0	0	0	0	0	0	0	0	0	0	0	1	1	1	1	1	1	1	1	1	1	1	1	1	1	1	1	1	1	2	2	2	2	2	2	2	2	2	2	2	3	3	3	3	3	3	3	3	4
7	7	7	7	7	8	8	8	8	8	8	9	9	9	9	9	10	10	10	10	10	11	11	11	11	12	12	12	12	12	13	13	13	14	14	14	14	15	15	15	16	16	16	16	17	17	17	18	18	19
3	3	3	3	3	3	3	3	3	3	3	2	2	2	2	2	2	2	2	2	2	2	2	2	2	2	2	2	2	2	2	2	2	2	1	1	1	1	1	1	1	1	1	1	1	1	1	1	1	1
11	11	11	11	10	10	10	9	9	9	8	8	8	8	7	7	7	7	6	6	6	6	6	5	5	5	5	4	4	4	4	4	4	3	3	3	3	3	3	3	2	2	2	2	2	2	2	2	1	1
33	32	32	32	31	31	30	30	29	29	28	28	27	27	27	26	26	25	25	24	24	24	23	23	23	22	22	22	21	21	21	20	20	20	19	19	19	19	18	18	18	17	17	17	17	16	16	16	16	15
22	22	21	21	21	21	20	20	20	19	19	19	18	18	18	18	17	17	17	17	16	16	16	16	16	15	15	15	15	15	14	14	14	14	14	13	13	13	13	13	13	13	12	12	12	12	12	12	12	12
8964228	300991	88761	88761	42445	24884	16360	11580	8633	6687	5336	4359	3630	3072	2635	2287	2004	1773	1580	1418	1281	1164	1063	975	899	832	772	720	673	631	594	560	530	502	477	454	434	415	397	381	367	353	341	329	319	309	300	292	284	277
7	8	8	8	8	8	8	8	9	9	9	9	9	9	10	10	10	10	10	11	11	11	11	11	12	12	12	12	13	13	13	13	14	14	14	14	15	15	15	16	16	16	16	17	17	17	18	18	18	19
12841	18472	28888	28888	51655	119002	560043	1.0E7	632705	125171	53381	29618	18861	13085	9627	7394	5869	4782	3981	3373	2902	2530	2231	1988	1788	1621	1482	1364	1264	1179	1106	1043	989	943	904	870	842	818	798	783	771	763	758	756	757	761	769	780	794	812
19	19	19	19	19	20	20	20	21	21	21	22	22	22	23	23	23	24	24	24	25	25	26	26	27	27	27	28	28	29	29	30	30	31	31	32	33	33	34	34	35	36	36	37	38	38	39	40	41	41
28	28	29	29	29	30	30	31	31	32	32	33	33	34	34	35	36	36	37	37	38	39	39	40	41	42	42	43	44	45	45	46	47	48	49	50	51	52	53	54	55	56	57	58	60	61	62	63	65	66
287294	3677645	174618	174618	40818	18156	10260	6593	4592	3381	2593	2051	1662	1374	1155	984	848	738	648	574	511	458	413	374	340	311	285	262	242	224	208	193	180	169	158	148	139	131	124	117	111	105	99	94	90	85	81	78	74	71
3	3	4	4	4	4	4	4	4	4	4	4	4	4	4	5	5	5	5	5	5	5	5	5	6	6	6	6	6	6	6	6	7	7	7	7	7	7	7	8	8	8	8	8	8	8	9	9	9	9
76	77	78	78	80	81	82	84	85	86	88	89	91	92	94	95	97	99	100	102	104	106	107	109	111	113	115	117	120	122	124	126	129	131	134	137	139	142	145	148	151	154	157	161	164	168	171	175	179	183
15	15	16	16	16	16	16	16	17	17	17	17	18	18	18	18	19	19	19	20	20	20	21	21	21	22	22	22	23	23	23	24	24	25	25	25	26	26	27	27	28	28	29	29	30	31	31	32	32	33
5	5	5	5	5	4	4	4	4	4	4	3	3	3	3	3	3	3	3	2	2	2	2	2	2	2	2	2	1	1	1	1	1	1	1	1	1	1	1	1	1	1	0	0	0	0	0	0	0	0
4	4	4	4	4	4	4	3	3	3	3	3	3	3	3	3	3	3	3	3	3	3	3	3	3	3	3	3	3	3	3	3	3	2	2	2	2	2	2	2	2	2	2	2	2	2	2	2	2	2
31	31	30	30	30	29	29	28	28	28	27	27	26	26	26	25	25	25	24	24	24	23	23	23	23	22	22	22	22	21	21	21	21	21	20	20	20	20	20	20	20	19	19	19	19	19	19	19	19	19
22	22	23	23	23	23	23	24	24	24	25	25	25	26	26	26	27	27	27	28	28	28	29	29	29	30	30	31	31	31	32	32	33	33	33	34	34	35	35	36	36	37	37	38	38	39	39	40	40	41
0	0	0	0	0	0	0	0	0	0	0	0	0	0	0	0	0	0	0	0	0	0	0	0	1	1	1	1	1	1	1	1	1	2	2	2	2	2	2	3	3	3	3	4	4	4	4	5	5	5
6	7	7	7	7	7	7	8	8	8	8	8	9	9	9	9	10	10	10	10	11	11	11	12	12	12	13	13	13	14	14	14	15	15	16	16	16	17	17	18	18	19	19	20	20	21	22	22	23	24
49	49	50	50	51	51	52	53	54	54	55	56	56	57	58	59	60	60	61	62	63	64	65	65	66	67	68	69	70	71	72	73	74	75	76	77	79	80	81	82	83	84	86	87	88	89	91	92	94	95
2	2	2	2	2	1	1	1	1	1	1	1	1	1	1	1	1	1	1	1	1	1	1	1	1	1	0	0	0	0	0	0	0	0	0	0	0	0	0	0	0	0	0	0	0	0	0	0	0	0
22	22	22	22	23	23	23	23	24	24	24	25	25	25	26	26	26	27	27	27	28	28	28	29	29	30	30	30	31	31	32	32	32	33	33	34	34	35	35	36	36	37	37	38	38	39	39	40	41	41
6706451	505284	90081	90081	37475	20541	12977	8947	6546	5000	3946	3195	2641	2221	1895	1636	1427	1257	1115	997	897	811	737	673	617	568	525	486	452	421	394	369	346	325	307	289	274	259	246	233	222	211	201	192	184	176	168	161	155	148
0	0	0	0	0	0	0	0	1	1	1	1	1	1	1	1	1	1	1	1	1	1	1	2	2	2	2	2	2	2	2	2	2	2	3	3	3	3	3	3	3	3	3	4	4	4	4	4	4	4
10089	20350	62187	62187	1690040	1128396	55840	19161	9672	5829	3894	2783	2087	1622	1296	1058	880	743	635	549	479	421	373	332	297	268	242	220	201	184	168	155	143	132	123	114	106	99	92	86	81	76	71	67	63	60	56	53	50	48
17	17	17	17	16	16	15	15	15	14	14	14	13	13	13	12	12	12	11	11	11	11	10	10	10	10	9	9	9	9	8	8	8	8	8	7	7	7	7	7	6	6	6	6	6	6	6	5	5	5
3	3	3	3	3	3	3	3	3	3	3	3	3	3	3	3	3	3	4	4	4	4	4	4	4	4	4	4	4	4	4	4	5	5	5	5	5	5	5	5	5	5	5	5	5	6	6	6	6	6
21	21	21	21	22	22	22	22	23	23	23	24	24	24	25	25	25	26	26	26	27	27	27	28	28	29	29	29	30	30	31	31	32	32	32	33	33	34	34	35	35	36	36	37	37	38	39	39	40	40
60	61	62	62	63	65	66	67	68	69	70	71	73	74	75	77	78	80	81	83	84	86	87	89	91	93	94	96	98	100	102	104	107	109	111	114	116	119	121	124	127	130	133	136	140	143	147	150	154	158
13	13	13	13	13	13	14	14	14	14	14	15	15	15	15	15	16	16	16	16	17	17	17	17	18	18	18	18	19	19	19	19	20	20	20	21	21	21	22	22	22	22	23	23	23	24	24	25	25	25
92	94	96	96	97	99	101	103	106	108	110	112	115	117	120	123	125	128	131	134	137	141	144	147	151	155	159	163	167	172	176	181	186	192	197	203	209	215	222	229	237	244	253	261	270	280	291	302	313	326
35	35	36	36	36	37	37	38	38	39	39	40	40	41	42	42	43	43	44	44	45	46	46	47	48	48	49	50	50	51	52	52	53	54	55	55	56	57	58	59	59	60	61	62	63	64	65	66	67	68
4	4	4	4	4	4	4	4	4	4	4	4	4	4	4	4	4	4	4	4	4	4	4	4	4	4	4	4	4	4	4	4	4	4	4	4	4	4	4	4	4	4	4	4	4	4	4	4	4	4
4	4	4	4	4	4	4	4	5	5	5	5	5	5	5	5	5	5	5	5	5	5	6	6	6	6	6	6	6	6	6	6	7	7	7	7	7	7	7	7	7	8	8	8	8	8	8	9	9	9
8887	5890	4191	4191	3136	2435	1946	1592	1326	1123	963	835	732	647	576	516	466	423	385	353	325	300	278	258	241	226	212	199	188	178	168	160	152	145	138	132	127	122	117	113	109	105	102	99	96	93	91	89	87	85
8	8	8	8	8	8	8	8	9	9	9	9	9	9	9	10	10	10	10	10	10	11	11	11	11	11	12	12	12	12	12	13	13	13	13	14	14	14	14	14	15	15	15	15	16	16	16	17	17	17
51	51	52	52	53	54	54	55	56	57	58	58	59	60	61	62	63	64	65	66	66	67	68	70	71	72	73	74	75	76	77	78	80	81	82	83	85	86	88	89	90	92	93	95	96	98	100	101	103	105
7	7	7	7	7	7	7	8	8	8	8	8	8	8	8	8	8	9	9	9	9	9	9	9	9	9	10	10	10	10	10	10	10	10	11	11	11	11	11	11	11	12	12	12	12	12	12	13	13	13
37	36	36	36	35	35	34	34	33	33	33	32	32	31	31	30	30	30	29	29	29	28	28	27	27	27	26	26	26	25	25	25	24	24	24	23	23	23	23	22	22	22	21	21	21	21	20	20	20	20
12	12	12	12	12	12	12	12	12	13	13	13	13	13	13	13	14	14	14	14	14	15	15	15	15	16	16	16	16	17	17	17	17	18	18	18	19	19	19	20	20	21	21	21	22	22	23	23	24	24
42	43	43	43	44	44	45	46	46	47	47	48	49	49	50	51	51	52	53	53	54	55	56	56	57	58	59	60	61	61	62	63	64	65	66	67	68	69	70	71	72	73	74	75	76	77	78	79	80	82
25	25	26	26	26	27	27	27	28	28	28	29	29	29	30	30	31	31	32	32	32	33	33	34	34	35	35	36	36	37	37	38	38	39	39	40	40	41	42	42	43	43	44	45	45	46	47	47	48	49
11267	7595	5468	5468	4126	3225	2591	2128	1779	1511	1299	1129	991	878	783	703	635	576	526	482	444	410	380	354	330	309	290	273	257	243	230	219	208	198	189	181	173	166	160	154	148	143	138	134	130	126	122	119	116	113
6	6	6	6	7	7	7	7	7	7	7	7	8	8	8	8	8	8	8	8	9	9	9	9	9	9	9	10	10	10	10	10	10	11	11	11	11	11	11	12	12	12	12	12	13	13	13	13	13	14
0	0	0	0	0	1	1	1	1	1	1	1	1	1	1	1	1	1	1	1	1	1	1	1	1	1	1	1	1	1	1	1	1	1	1	1	1	2	2	2	2	2	2	2	2	2	2	2	2	2
12	12	12	12	11	11	11	11	11	11	11	10	10	10	10	10	10	10	9	9	9	9	9	9	9	9	8	8	8	8	8	8	8	8	7	7	7	7	7	7	7	7	7	6	6	6	6	6	6	6
83122	744834	4627078	4627078	162441	45916	21627	12569	8210	5779	4286	3303	2622	2130	1763	1483	1263	1089	947	831	734	653	584	525	475	431	392	358	328	302	278	257	238	221	205	191	178	167	156	146	137	129	121	114	108	101	96	90	86	81
1566	1856	2237	2237	2750	3464	4498	6081	8681	13404	23428	51402	202412	4898687	488882	73459	29474	15885	9932	6798	4945	3759	2954	2382	1962	1644	1398	1203	1046	918	812	723	648	584	530	482	440	404	372	343	318	295	275	257	240	225	211	199	187	177
14452	8428	5520	5520	3895	2895	2236	1779	1449	1203	1014	867	749	654	576	511	456	410	370	336	306	280	257	237	219	203	189	176	164	154	144	135	127	120	113	107	101	96	91	87	82	79	75	71	68	65	62	60	57	55
21	21	20	20	20	20	19	19	19	19	18	18	18	18	17	17	17	17	17	16	16	16	16	15	15	15	15	15	14	14	14	14	14	14	13	13	13	13	13	13	12	12	12	12	12	12	11	11	11	11
15	15	16	16	16	16	16	17	17	17	17	17	18	18	18	18	19	19	19	19	20	20	20	20	21	21	21	22	22	22	22	23	23	23	24	24	24	25	25	25	26	26	26	27	27	28	28	28	29	29
4	4	4	4	4	5	5	5	5	5	5	5	5	5	5	5	6	6	6	6	6	6	6	6	6	6	7	7	7	7	7	7	7	7	8	8	8	8	8	8	8	8	9	9	9	9	9	9	10	10
5	5	5	5	5	5	5	5	5	5	5	5	5	5	5	5	5	5	5	5	5	5	5	5	5	5	5	6	6	6	6	6	6	6	6	6	6	6	6	6	6	6	6	7	7	7	7	7	7	7
12	12	12	12	12	13	13	13	13	13	14	14	14	14	14	15	15	15	15	16	16	16	16	17	17	17	18	18	18	19	19	19	20	20	20	21	21	22	22	22	23	23	24	24	25	25	26	26	27	27
9	9	9	9	9	9	8	8	8	8	8	8	8	8	8	7	7	7	7	7	7	7	7	7	6	6	6	6	6	6	6	6	6	6	6	5	5	5	5	5	5	5	5	5	5	5	5	5	4	4
10	10	10	10	10	10	9	9	9	9	9	9	9	9	9	8	8	8	8	8	8	8	8	8	7	7	7	7	7	7	7	7	7	7	7	6	6	6	6	6	6	6	6	6	6	6	6	6	5	5
0	0	0	0	0	0	0	0	0	0	0	0	0	0	0	0	0	0	0	0	0	0	0	0	0	0	0	0	0	0	0	0	0	0	0	0	0	0	0	0	0	0	0	0	0	0	0	0	0	0
0	0	0	0	0	0	0	0	0	0	0	0	0	0	0	0	0	0	0	0	0	0	0	0	0	0	0	0	0	0	0	0	0	0	0	0	0	1	1	1	1	1	1	1	1	1	1	1	1	1
121	124	126	126	129	132	135	138	142	145	148	152	156	159	163	168	172	176	181	186	191	196	201	207	213	219	226	232	239	247	254	263	271	280	289	299	309	320	332	344	357	370	385	400	416	434	452	472	493	515
0	0	0	0	0	0	0	0	0	0	0	0	0	0	0	0	1	1	1	1	1	1	1	1	1	1	1	2	2	2	2	2	2	2	2	3	3	3	3	3	3	4	4	4	4	4	4	5	5	5
0	0	0	0	0	0	0	0	0	0	0	0	0	0	0	0	0	0	0	0	0	0	0	0	0	0	0	0	0	0	0	0	0	0	0	0	0	0	0	0	0	0	0	0	0	0	0	0	0	0
8	8	8	8	8	8	9	9	9	9	9	9	9	10	10	10	10	10	10	11	11	11	11	11	12	12	12	12	12	13	13	13	13	13	14	14	14	14	15	15	15	15	15	16	16	16	16	17	17	17
6	6	6	6	6	5	5	5	5	5	4	4	4	4	4	4	3	3	3	3	3	3	3	3	2	2	2	2	2	2	2	2	2	1	1	1	1	1	1	1	1	1	1	1	1	1	1	1	1	1
28	27	27	27	27	27	27	26	26	26	26	26	26	26	26	25	25	25	25	25	25	25	25	25	25	25	25	25	25	25	25	25	25	25	25	25	25	25	25	25	25	25	26	26	26	26	26	26	27	27
19313	13325	9753	9753	7451	5882	4764	3939	3313	2828	2443	2133	1880	1671	1496	1348	1222	1114	1020	938	867	804	748	699	655	615	580	548	519	493	469	447	427	409	393	377	363	351	339	328	318	308	300	292	285	278	272	266	261	256
2	2	2	2	2	2	2	2	2	2	1	1	1	1	1	1	1	1	1	1	1	1	1	1	0	0	0	0	0	0	0	0	0	0	0	0	0	0	0	0	0	0	0	0	0	0	0	0	0	0
36	36	37	37	37	38	38	39	40	40	41	42	42	43	44	44	45	46	47	47	48	49	50	51	52	53	53	54	55	56	57	58	60	61	62	63	64	65	67	68	69	71	72	74	75	77	78	80	82	84
237	250	264	264	280	297	316	338	362	390	421	456	496	542	595	656	729	815	917	1041	1192	1380	1618	1923	2326	2873	3638	4759	6497	9404	14834	26883	63632	333208	4967171	264325	57833	25278	14172	9069	6303	4636	3554	2812	2280	1887	1588	1355	1171	1021
58	57	56	56	54	53	52	51	50	48	47	46	45	44	43	43	42	41	40	39	38	38	37	36	35	35	34	33	33	32	31	31	30	30	29	29	28	28	27	27	26	26	25	25	24	24	23	23	23	22
1	1	1	1	1	1	1	1	1	2	2	2	2	2	2	2	2	2	2	2	2	2	2	2	2	2	2	2	2	2	3	3	3	3	3	3	3	3	3	3	3	3	3	3	3	3	4	4	4	4
14	15	15	15	15	15	16	16	16	16	17	17	17	17	18	18	18	19	19	19	19	20	20	20	21	21	21	22	22	22	23	23	24	24	24	25	25	26	26	26	27	27	28	28	29	29	30	30	31	31
4882917	524500	75327	75327	29965	16090	10040	6863	4989	3791	2979	2403	1980	1660	1412	1216	1059	930	824	735	660	596	542	494	453	417	385	357	332	310	290	272	255	241	227	215	204	194	184	176	168	161	154	148	142	137	132	127	123	119
53	54	55	55	56	57	58	59	60	61	62	63	65	66	67	69	70	71	73	74	76	78	79	81	83	85	86	88	90	92	95	97	99	102	104	107	109	112	115	118	121	124	128	131	135	139	143	147	151	156
56	57	58	58	59	59	60	61	62	63	64	65	66	67	68	68	69	71	72	73	74	75	76	77	78	79	81	82	83	84	86	87	88	90	91	93	94	96	97	99	101	102	104	106	107	109	111	113	115	117
24	25	25	25	25	26	26	27	27	27	28	28	28	29	29	30	30	30	31	31	32	32	33	33	34	34	34	35	35	36	36	37	38	38	39	39	40	40	41	42	42	43	43	44	45	45	46	47	48	48
14	14	13	13	13	13	13	12	12	12	11	11	11	11	10	10	10	10	10	9	9	9	9	8	8	8	8	8	8	7	7	7	7	7	7	6	6	6	6	6	6	6	5	5	5	5	5	5	5	5
6	5	5	5	5	5	5	5	5	5	5	5	5	5	5	5	5	5	5	4	4	4	4	4	4	4	4	4	4	4	4	4	4	4	4	4	4	4	4	4	3	3	3	3	3	3	3	3	3	3
3	3	3	3	3	3	3	4	4	4	4	4	4	4	4	4	4	4	5	5	5	5	5	5	5	5	5	6	6	6	6	6	6	6	6	7	7	7	7	7	7	7	7	8	8	8	8	8	8	9
460741	5897599	280050	280050	65483	29141	16478	10596	7388	5446	4181	3311	2687	2225	1873	1598	1380	1203	1058	938	838	752	680	617	562	515	473	436	403	374	348	324	303	284	266	250	236	222	210	199	189	179	170	162	154	147	141	135	129	123
2730	3616	5018	5018	7429	12124	23314	63147	703472	3077470	102502	30538	14648	8596	5652	3999	2979	2304	1836	1497	1244	1050	898	777	679	599	532	475	428	387	352	321	294	271	250	232	215	201	188	176	165	155	147	139	131	125	118	113	107	103
9	9	9	9	9	9	10	10	10	10	10	10	11	11	11	11	11	12	12	12	12	12	13	13	13	13	13	14	14	14	14	15	15	15	15	16	16	16	16	17	17	17	17	18	18	18	19	19	19	20
1	1	1	1	1	1	1	0	0	0	0	0	0	0	0	0	0	0	0	0	0	0	0	0	0	0	0	0	0	0	0	0	0	0	0	0	0	0	0	0	0	0	0	0	0	0	0	0	0	0
76	75	73	73	71	70	68	67	66	64	63	62	60	59	58	57	56	55	54	53	52	51	50	49	48	47	46	45	44	44	43	42	41	41	40	39	38	38	37	37	36	35	35	34	34	33	33	32	32	31
4	4	4	4	4	4	4	4	4	4	4	4	4	4	4	4	4	3	3	3	3	3	3	3	3	3	3	3	3	3	3	3	3	4	4	4	4	4	4	4	4	4	4	4	4	4	4	4	4	4
25	25	26	26	26	26	27	27	27	28	28	28	29	29	30	30	30	31	31	32	32	32	33	33	34	34	35	35	35	36	36	37	37	38	38	39	39	40	40	41	41	42	42	43	44	44	45	45	46	47
1	1	1	1	1	1	1	2	2	2	2	2	2	2	2	2	2	2	2	2	3	3	3	3	3	3	3	3	3	3	4	4	4	4	4	4	4	4	5	5	5	5	5	5	5	6	6	6	6	6
2	2	2	2	2	2	2	3	3	3	3	3	3	3	3	3	4	4	4	4	4	4	4	5	5	5	5	5	5	5	6	6	6	6	6	6	7	7	7	7	7	8	8	8	8	8	9	9	9	9
25	25	24	24	24	24	23	23	23	23	22	22	22	22	21	21	21	21	21	20	20	20	20	20	20	20	19	19	19	19	19	19	19	19	19	19	19	18	18	18	18	18	18	18	18	18	18	18	18	19
4	4	4	4	4	4	4	4	4	4	5	5	5	5	5	5	5	5	6	6	6	6	6	6	6	7	7	7	7	7	7	8	8	8	8	8	8	9	9	9	9	9	10	10	10	10	11	11	11	11
15	15	15	15	15	15	16	16	16	16	16	16	17	17	17	17	18	18	18	18	18	19	19	19	19	20	20	20	20	21	21	21	21	22	22	22	23	23	23	23	24	24	24	25	25	25	26	26	26	27
0	0	0	0	0	0	0	0	0	0	0	0	0	0	0	0	0	0	0	0	1	1	1	1	1	1	1	1	1	1	1	1	1	1	1	1	1	1	2	2	2	2	2	2	2	2	2	2	2	2
16	17	17	17	17	17	18	18	18	18	19	19	19	19	20	20	20	21	21	21	22	22	22	23	23	23	24	24	24	25	25	26	26	26	27	27	28	28	29	29	30	30	31	31	32	32	33	33	34	34
262	278	296	296	316	338	363	390	422	458	498	545	599	662	736	823	927	1054	1208	1400	1642	1955	2367	2926	3713	4866	6661	9675	15340	28049	67693	385872	4989016	238512	55550	24694	13956	8973	6256	4611	3540	2804	2276	1885	1587	1355	1170	1021	899	798
1	1	1	1	1	1	1	1	1	1	1	1	1	1	1	1	1	1	1	1	1	0	0	0	0	0	0	0	0	0	0	0	0	0	0	0	0	0	0	0	0	0	0	0	0	0	0	0	0	0
7	7	7	7	7	7	7	8	8	8	8	8	8	9	9	9	9	9	9	10	10	10	10	10	10	11	11	11	11	12	12	12	12	12	13	13	13	13	14	14	14	14	15	15	15	16	16	16	16	17
1	1	1	1	1	1	1	1	1	2	2	2	2	2	2	2	2	2	2	3	3	3	3	3	3	3	4	4	4	4	4	4	5	5	5	5	5	5	6	6	6	6	6	7	7	7	7	8	8	8
2	2	2	2	2	2	2	1	1	1	1	1	1	1	1	1	1	1	1	1	1	1	0	0	0	0	0	0	0	0	0	0	0	0	1	1	1	1	1	1	1	1	1	1	1	1	1	1	2	2
7251	5736	4653	4653	3853	3246	2773	2398	2096	1849	1645	1474	1329	1206	1100	1008	929	859	797	743	694	651	613	578	547	519	493	470	449	430	413	397	382	369	356	345	335	326	317	309	302	295	289	284	279	274	270	266	263	260
80	82	86	86	89	92	96	100	104	108	113	118	124	129	136	142	150	158	166	176	186	197	209	223	238	254	273	294	317	344	374	408	448	495	549	614	691	784	899	1042	1223	1459	1774	2206	2823	3750	5234	7840	13075	26267
1	1	1	1	0	0	0	0	0	0	0	0	0	0	0	0	0	0	0	0	0	0	0	0	0	0	1	1	1	1	1	1	1	1	1	1	1	1	2	2	2	2	2	2	2	3	3	3	3	3
10503	17063	32573	32573	86786	861847	4537335	154491	44888	21359	12491	8200	5799	4320	3345	2668	2179	1814	1535	1317	1143	1002	886	790	709	641	582	532	488	450	417	387	361	338	317	298	281	266	253	240	229	218	209	200	193	185	179	172	167	162
1	1	1	1	1	1	1	1	1	1	1	1	1	1	1	1	1	1	1	1	1	1	1	1	1	1	1	0	0	0	0	0	0	0	0	0	0	0	0	0	0	0	0	0	0	0	0	0	0	0
3	3	3	3	3	2	2	2	2	2	2	2	2	2	2	2	2	2	2	2	2	2	2	2	2	2	2	2	2	2	1	1	1	1	1	1	1	1	1	1	1	1	1	1	1	1	1	1	1	1
0	0	0	0	0	0	0	0	0	0	0	0	0	0	0	0	0	0	0	0	0	0	0	0	0	0	0	0	0	0	0	0	0	0	0	0	0	0	0	0	0	0	0	0	0	0	0	0	0	0
5	5	5	5	5	6	6	6	6	6	6	6	7	7	7	7	7	7	8	8	8	8	8	9	9	9	9	9	10	10	10	10	10	11	11	11	11	12	12	12	12	13	13	13	13	14	14	14	15	15
20	20	20	20	21	21	21	22	22	22	22	23	23	23	24	24	24	24	25	25	25	26	26	26	27	27	27	28	28	29	29	29	30	30	30	31	31	32	32	32	33	33	34	34	35	35	36	36	36	37
9	9	10	10	10	10	10	10	10	11	11	11	11	11	11	12	12	12	12	13	13	13	13	13	14	14	14	15	15	15	15	16	16	16	17	17	17	17	18	18	18	19	19	20	20	20	21	21	22	22
12425	18029	28541	28541	52045	124859	693070	9366121	461877	105643	46730	26351	16921	11789	8687	6670	5285	4292	3557	2997	2561	2215	1936	1707	1518	1359	1224	1110	1011	925	851	786	728	677	632	591	555	522	492	466	441	419	399	381	364	348	334	321	309	298
35	35	34	34	34	33	33	32	32	31	31	30	30	29	29	29	28	28	27	27	27	26	26	26	26	25	25	25	24	24	24	24	24	23	23	23	23	23	23	22	22	22	22	22	22	22	22	22	22	22
8	8	8	8	8	8	9	9	9	9	9	9	9	9	10	10	10	10	10	10	10	11	11	11	11	11	11	11	12	12	12	12	12	12	13	13	13	13	13	14	14	14	14	14	14	15	15	15	15	15
0	0	0	0	0	0	0	0	0	0	0	0	0	0	0	0	0	0	0	0	0	0	0	0	0	0	0	0	0	0	0	0	0	0	1	1	1	1	1	1	1	1	1	2	2	2	2	2	2	2
10	10	11	11	11	11	11	11	12	12	12	12	13	13	13	13	14	14	14	14	15	15	15	16	16	16	16	17	17	17	18	18	18	19	19	19	20	20	21	21	21	22	22	23	23	23	24	24	25	25
12	13	13	13	13	13	13	14	14	14	14	14	15	15	15	15	16	16	16	16	17	17	17	18	18	18	18	19	19	19	20	20	20	20	21	21	21	22	22	22	23	23	24	24	24	25	25	25	26	26
1843	2189	2644	2644	3259	4117	5366	7289	10476	16339	29042	65969	293434	5777350	410879	75791	31761	17461	11046	7619	5575	4258	3359	2719	2247	1889	1611	1391	1213	1068	948	848	763	691	628	575	528	487	450	418	390	364	342	321	303	286	271	257	244	232
23	22	21	21	21	20	20	19	19	18	17	17	16	16	16	15	15	14	14	13	13	13	12	12	11	11	11	10	10	10	9	9	9	9	8	8	8	7	7	7	7	7	6	6	6	6	6	5	5	5
40	41	42	42	42	43	44	44	45	46	46	47	48	49	50	50	51	52	53	54	55	56	57	58	59	60	61	62	63	64	65	66	68	69	70	71	73	74	76	77	79	80	82	84	85	87	89	91	93	95
5	5	5	5	5	5	5	6	6	6	6	6	6	6	7	7	7	7	7	7	7	8	8	8	8	8	9	9	9	9	9	9	10	10	10	10	11	11	11	11	11	12	12	12	12	13	13	13	13	14
28	28	27	27	27	27	27	26	26	26	26	25	25	25	25	25	24	24	24	24	24	24	24	24	23	23	23	23	23	23	23	23	23	23	23	23	23	23	23	23	23	23	23	23	24	24	24	24	24	24
67	68	69	69	70	71	73	74	75	76	77	79	80	81	83	84	85	87	88	90	91	93	94	96	98	99	101	103	105	107	109	111	113	115	117	119	122	124	127	129	132	134	137	140	143	146	149	152	155	159
7	7	7	7	7	8	8	8	8	8	8	8	9	9	9	9	9	9	9	10	10	10	10	10	10	10	11	11	11	11	11	12	12	12	12	12	12	13	13	13	13	13	14	14	14	14	15	15	15	15
11	11	12	12	12	12	12	12	13	13	13	13	13	14	14	14	14	15	15	15	15	16	16	16	16	17	17	17	17	18	18	18	18	19	19	19	20	20	20	21	21	21	22	22	22	23	23	23	24	24
67	68	69	69	71	72	73	75	76	77	79	80	82	83	85	86	88	90	92	93	95	97	99	101	103	106	108	110	113	115	118	120	123	126	129	132	135	138	141	145	148	152	156	160	164	168	173	177	182	187
10	10	10	10	11	11	11	11	11	12	12	12	12	12	12	13	13	13	13	14	14	14	14	14	15	15	15	15	16	16	16	16	17	17	17	17	18	18	18	19	19	19	19	20	20	20	21	21	21	22
14	14	14	14	15	15	15	15	15	15	16	16	16	16	16	17	17	17	17	18	18	18	18	19	19	19	19	19	20	20	20	21	21	21	21	22	22	22	23	23	23	23	24	24	24	25	25	25	26	26
6	6	6	6	6	6	6	6	6	6	7	7	7	7	7	7	7	7	8	8	8	8	8	8	9	9	9	9	9	10	10	10	10	10	11	11	11	11	11	12	12	12	12	13	13	13	14	14	14	14
539	610	695	695	799	929	1091	1300	1574	1944	2460	3211	4366	6277	9785	17360	39217	170608	3492665	261825	46781	19452	10648	6715	4618	3370	2566	2019	1629	1341	1123	954	820	712	623	550	489	438	393	356	323	294	269	247	227	210	194	180	167	156
15	15	15	15	15	15	16	16	16	16	16	17	17	17	17	18	18	18	18	18	19	19	19	19	20	20	20	20	21	21	21	21	22	22	22	23	23	23	23	24	24	24	25	25	25	26	26	26	27	27
3	3	3	3	3	2	2	2	2	2	2	2	2	2	2	2	2	2	2	2	2	2	2	2	2	2	2	2	1	1	1	1	1	1	1	1	1	1	1	1	1	1	1	1	1	1	1	1	1	1
1524	1814	2194	2194	2706	3418	4450	6027	8618	13327	23317	51197	201698	4882119	487201	73181	29346	15803	9871	6748	4901	3720	2917	2348	1930	1613	1368	1174	1018	891	785	697	623	560	505	458	417	381	349	321	296	274	254	236	220	205	191	179	168	158
33859	20847	14123	14123	10197	7706	6027	4841	3973	3318	2812	2413	2093	1832	1616	1436	1284	1155	1044	948	864	791	726	669	618	573	532	495	462	432	404	379	357	336	316	299	282	267	253	240	228	216	206	196	187	178	170	162	155	148
66081	34506	21194	21194	14339	10346	7817	6115	4913	4035	3372	2861	2457	2134	1870	1652	1471	1317	1187	1075	978	894	820	755	697	646	601	560	523	489	459	432	406	383	362	343	325	309	294	280	267	254	243	233	223	214	205	197	189	182
271	296	324	324	357	394	438	490	551	624	712	821	956	1127	1348	1641	2041	2607	3444	4760	7007	11334	21439	55831	475669	3202042	114612	31937	14978	8689	5672	3993	2962	2285	1815	1477	1225	1032	881	761	663	584	517	461	414	374	339	309	282	259
7	7	7	7	7	7	7	8	8	8	8	8	8	8	8	8	9	9	9	9	9	9	9	10	10	10	10	10	10	10	11	11	11	11	11	11	11	12	12	12	12	12	12	13	13	13	13	13	14	14
302236	5166001	311937	311937	63382	27179	15100	9610	6655	4882	3735	2950	2389	1975	1660	1415	1221	1065	936	830	741	666	602	546	498	457	420	388	359	333	310	290	271	255	239	225	213	201	191	181	172	164	156	149	142	136	130	125	120	115
4	4	4	4	4	4	4	4	4	4	4	4	3	3	3	3	3	3	3	3	3	3	3	3	3	3	3	3	3	3	3	3	3	3	3	3	2	2	2	2	2	2	2	2	2	2	2	2	2	2
38	38	39	39	40	40	41	41	42	42	43	43	44	45	45	46	46	47	48	48	49	50	50	51	52	52	53	54	55	55	56	57	58	59	59	60	61	62	63	64	65	66	67	68	69	70	71	72	73	74
1	1	1	1	1	1	1	1	1	1	1	1	1	1	2	2	2	2	2	2	2	2	2	2	3	3	3	3	3	3	3	3	4	4	4	4	4	4	5	5	5	5	5	5	6	6	6	6	6	7
253	287	328	328	380	447	535	653	816	1052	1412	2000	3059	5276	11300	41321	1121605	150668	18846	7323	3895	2421	1652	1201	914	719	581	480	404	345	298	261	230	204	183	165	150	137	125	115	107	99	92	86	80	76	71	67	63	60
20	19	19	19	19	18	18	17	17	17	16	16	16	16	15	15	15	14	14	14	14	13	13	13	13	12	12	12	12	11	11	11	11	11	10	10	10	10	10	9	9	9	9	9	9	8	8	8	8	8
21343	11387	7079	7079	4826	3501	2656	2083	1678	1381	1156	982	845	734	644	570	508	455	411	372	339	310	285	263	243	226	210	196	184	172	162	153	144	136	129	123	117	112	106	102	98	94	90	86	83	80	78	75	73	70
73	75	76	76	78	79	81	82	84	85	87	89	90	92	94	96	98	100	102	104	107	109	111	114	116	119	122	125	127	130	134	137	140	144	147	151	155	159	163	168	172	177	182	188	193	199	205	211	218	225
31	31	31	31	31	31	31	31	31	31	31	31	31	31	31	32	32	32	32	32	33	33	33	33	34	34	34	35	35	35	36	36	36	37	37	38	38	39	39	40	41	41	42	43	43	44	45	46	46	47
7	6	6	6	6	5	5	5	5	4	4	4	4	3	3	3	3	3	2	2	2	2	2	2	1	1	1	1	1	1	1	1	1	1	0	0	0	0	0	0	0	0	0	0	0	0	0	0	0	0
4917637	528223	75856	75856	30172	16197	10104	6905	5017	3811	2993	2413	1987	1664	1415	1217	1059	929	822	733	657	593	538	490	448	412	380	351	326	304	283	265	249	234	220	208	197	187	177	168	160	153	146	140	134	129	124	119	114	110
2	2	2	2	2	2	2	2	2	2	2	3	3	3	3	3	3	3	3	3	3	3	3	4	4	4	4	4	4	4	4	4	4	5	5	5	5	5	5	5	5	6	6	6	6	6	6	6	6	7
42	42	43	43	44	44	45	46	46	47	48	48	49	50	51	51	52	53	54	55	56	56	57	58	59	60	61	62	63	64	65	66	67	69	70	71	72	73	75	76	77	79	80	82	83	85	86	88	90	91
3	3	3	3	2	2	2	2	2	2	2	2	2	1	1	1	1	1	1	1	1	1	1	1	1	1	1	0	0	0	0	0	0	0	0	0	0	0	0	0	0	0	0	0	0	0	0	0	0	0
3	2	2	2	2	2	2	2	2	2	2	2	2	1	1	1	1	1	1	1	1	1	1	1	1	1	1	1	1	0	0	0	0	0	0	0	0	0	0	0	0	0	0	0	0	0	0	0	0	0
11	11	11	11	11	11	12	12	12	12	13	13	13	13	14	14	14	14	15	15	15	15	16	16	16	17	17	17	18	18	18	19	19	19	20	20	20	21	21	22	22	23	23	23	24	24	25	25	26	26
315	340	367	367	399	434	474	520	572	633	705	789	889	1009	1155	1335	1561	1850	2227	2732	3430	4436	5959	8430	12836	21916	45881	155907	4636941	965361	91811	34171	17832	10949	7407	5345	4039	3159	2539	2086	1744	1480	1272	1105	969	857	764	685	618	560
0	0	0	0	0	0	0	1	1	1	1	1	1	1	1	1	1	1	1	1	1	1	1	1	1	1	1	1	1	1	1	1	1	1	2	2	2	2	2	2	2	2	2	2	2	2	2	2	2	2
17	17	17	17	17	17	18	18	18	18	19	19	19	19	19	20	20	20	20	21	21	21	21	22	22	22	23	23	23	23	24	24	24	25	25	25	25	26	26	26	27	27	27	28	28	28	29	29	30	30
5327	3795	2842	2842	2208	1765	1443	1203	1018	872	756	662	584	520	465	419	379	345	316	289	267	246	228	212	198	185	173	162	153	144	136	128	121	115	109	104	99	94	90	86	82	79	75	72	69	67	64	62	59	57
11	10	10	10	10	9	9	9	8	8	7	7	7	6	6	6	6	5	5	5	4	4	4	4	4	3	3	3	3	2	2	2	2	2	2	1	1	1	1	1	1	1	1	1	0	0	0	0	0	0
0	0	0	0	0	0	0	0	0	0	0	0	0	0	0	0	0	0	0	0	0	0	0	0	0	0	0	0	0	0	0	0	0	0	0	0	0	0	0	0	0	0	0	0	0	0	0	0	0	0
230	236	242	242	249	256	263	271	279	287	296	305	314	324	334	345	357	369	381	395	409	424	439	456	474	492	512	534	556	580	606	634	663	695	730	767	807	850	897	949	1005	1067	1134	1209	1292	1383	1486	1601	1730	1877
7	7	7	7	7	7	8	8	8	8	8	8	8	9	9	9	9	9	9	10	10	10	10	10	10	11	11	11	11	11	12	12	12	12	12	13	13	13	13	14	14	14	14	15	15	15	15	16	16	16
15	15	14	14	14	14	13	13	12	12	12	11	11	10	10	10	9	9	9	8	8	8	7	7	7	7	6	6	6	6	5	5	5	5	4	4	4	4	4	3	3	3	3	3	2	2	2	2	2	2
16	17	17	17	17	17	17	18	18	18	18	18	19	19	19	19	20	20	20	20	21	21	21	21	22	22	22	22	23	23	23	24	24	24	25	25	25	25	26	26	26	27	27	27	28	28	29	29	29	30
111	113	116	116	118	120	123	125	128	131	133	136	139	142	145	148	152	155	159	163	166	170	174	179	183	188	193	197	203	208	214	219	226	232	239	246	253	261	269	277	286	295	305	315	326	338	350	363	377	391
11	11	10	10	10	9	9	9	8	8	8	7	7	7	6	6	6	5	5	5	5	4	4	4	4	4	3	3	3	3	3	2	2	2	2	2	2	2	2	1	1	1	1	1	1	1	1	1	1	1
3	3	3	3	2	2	2	2	2	2	2	2	2	1	1	1	1	1	1	1	1	1	1	1	1	1	1	1	1	1	1	1	1	1	0	0	0	0	0	0	0	0	1	1	1	1	1	1	1	1
1679	1918	2212	2212	2580	3050	3663	4484	5619	7251	9720	13717	20832	35442	73752	246574	7417778	1743838	153909	56726	29498	18088	12232	8831	6679	5233	4214	3469	2908	2476	2135	1862	1640	1457	1305	1176	1067	974	893	824	763	709	662	621	584	551	521	495	472	450
0	0	1	1	1	1	1	1	1	1	1	1	1	1	1	1	1	1	1	1	1	1	1	1	2	2	2	2	2	2	2	2	2	2	2	2	2	2	2	3	3	3	3	3	3	3	3	3	3	3
3	3	3	3	3	3	4	4	4	4	4	4	4	5	5	5	5	5	5	5	6	6	6	6	6	6	7	7	7	7	7	8	8	8	8	9	9	9	9	9	10	10	10	10	11	11	11	12	12	12
4935315	223044	53648	53648	24043	13629	8768	6108	4495	3443	2719	2200	1814	1520	1291	1109	962	841	741	657	586	526	473	428	388	353	323	295	271	250	230	212	196	182	169	157	146	136	127	118	110	103	96	90	84	79	74	69	64	60
57	58	59	59	60	61	62	63	65	66	67	68	69	71	72	73	74	76	77	79	80	82	83	85	87	88	90	92	94	96	98	100	102	104	106	108	111	113	116	118	121	124	127	130	133	136	139	142	146	149
7	7	7	7	7	7	7	7	7	7	7	7	8	8	8	8	8	8	8	8	9	9	9	9	9	9	9	10	10	10	10	10	11	11	11	11	11	12	12	12	12	13	13	13	13	14	14	14	14	15
0	0	0	0	0	0	0	0	0	0	0	0	0	0	0	0	0	0	0	0	0	0	0	0	0	0	0	0	0	0	0	0	0	0	0	0	0	0	0	0	0	0	0	0	0	0	0	0	0	0
3034	3830	4983	4983	6742	9624	14842	25848	56215	214517	5469348	614300	85792	33932	18162	11304	7708	5589	4236	3319	2669	2191	1830	1551	1330	1152	1007	888	788	703	631	569	516	469	428	392	360	332	307	284	264	245	228	213	199	187	175	164	154	145
439	492	555	555	630	721	834	974	1153	1385	1694	2119	2725	3634	5086	7621	12675	25221	74405	1654539	1994947	78158	25928	12925	7738	5150	3673	2751	2136	1707	1394	1160	980	839	725	634	558	495	442	397	358	325	296	270	248	228	210	195	181	168
31	31	32	32	32	33	33	34	34	35	35	35	36	36	37	37	38	38	39	40	40	41	41	42	42	43	44	44	45	45	46	47	47	48	49	50	50	51	52	52	53	54	55	56	56	57	58	59	60	61
2425	1710	1272	1272	984	784	641	534	452	388	336	295	261	233	209	189	171	156	143	132	122	113	105	98	91	86	81	76	72	68	64	61	58	55	52	50	48	46	44	42	40	39	37	36	34	33	32	31	30	29
10	9	9	9	9	8	8	8	8	7	7	7	6	6	6	6	5	5	5	5	4	4	4	4	4	3	3	3	3	3	3	2	2	2	2	2	2	2	2	1	1	1	1	1	1	1	1	1	1	0
3394330	364599	52359	52359	20826	11180	6974	4766	3463	2630	2065	1664	1370	1147	975	838	729	639	565	503	451	406	368	335	306	281	258	238	221	205	191	178	167	156	147	138	130	123	116	110	105	99	95	90	86	82	78	75	72	69
17648	12344	9123	9123	7021	5573	4533	3762	3173	2715	2350	2056	1814	1614	1447	1304	1183	1079	988	910	840	779	725	677	634	596	561	530	502	476	453	431	412	394	378	363	349	336	324	313	303	294	285	277	270	263	257	251	245	240
3	2	2	2	2	2	2	2	2	2	2	2	1	1	1	1	1	1	1	1	1	1	1	1	1	1	1	1	1	0	0	0	0	0	0	0	0	0	0	0	0	1	1	1	1	1	1	1	1	1
29	29	29	29	30	30	31	31	31	32	32	32	33	33	34	34	35	35	35	36	36	37	37	38	38	39	39	40	40	41	41	42	42	43	43	44	44	45	46	46	47	47	48	49	49	50	50	51	52	52
2	2	1	1	1	1	1	1	1	1	1	0	0	0	0	0	0	0	0	0	0	0	0	0	0	0	0	0	0	0	0	0	0	0	1	1	1	1	1	1	1	1	2	2	2	2	2	2	3	3
3	3	3	3	3	3	3	3	3	4	4	4	4	4	4	4	4	4	4	4	5	5	5	5	5	5	5	5	5	6	6	6	6	6	6	6	6	7	7	7	7	7	7	7	8	8	8	8	8	8
51	51	52	52	53	53	54	55	56	57	58	59	60	61	63	64	66	67	69	71	73	74	77	79	81	84	86	89	92	96	99	103	107	111	116	120	126	132	138	144	152	160	168	178	188	199	212	225	241	258
0	0	0	0	0	0	0	0	0	0	0	0	0	0	0	0	0	0	0	0	0	0	0	0	0	0	0	0	0	0	0	0	0	1	1	1	1	1	1	1	1	1	1	1	1	1	1	1	1	1
2	2	2	2	2	2	2	2	2	2	2	2	2	2	2	3	3	3	3	3	3	3	3	3	3	4	4	4	4	4	4	4	4	4	5	5	5	5	5	5	5	5	6	6	6	6	6	6	6	7
1	1	1	1	1	1	1	2	2	2	2	2	2	2	2	2	3	3	3	3	3	3	3	3	4	4	4	4	4	4	5	5	5	5	5	6	6	6	6	6	7	7	7	7	8	8	8	8	9	9
4	4	4	4	4	4	4	4	5	5	5	5	5	5	5	5	6	6	6	6	6	6	6	6	7	7	7	7	7	7	7	8	8	8	8	8	8	9	9	9	9	9	9	10	10	10	10	10	11	11
38	38	39	39	39	40	40	41	41	42	43	43	44	44	45	46	46	47	48	49	49	50	51	52	52	53	54	55	56	57	57	58	59	60	61	62	63	64	65	66	67	69	70	71	72	73	75	76	77	78
49	50	51	51	52	53	53	54	55	56	57	58	60	61	62	63	64	65	67	68	69	71	72	74	75	77	78	80	82	84	85	87	89	91	93	96	98	100	103	105	108	111	114	117	120	123	127	130	134	138
6226	4614	3560	3560	2834	2312	1925	1629	1399	1216	1068	947	847	763	692	631	579	534	495	461	430	404	380	359	341	324	309	296	283	273	263	254	246	238	232	226	220	216	211	207	204	201	198	195	193	191	190	189	188	187
7674	5532	4178	4178	3268	2626	2158	1805	1533	1318	1146	1006	891	794	713	644	585	533	489	450	416	385	358	334	313	294	276	260	246	233	221	210	200	191	182	175	167	161	155	149	144	139	134	130	126	122	118	115	112	109
26	25	25	25	24	24	24	23	23	22	22	22	21	21	21	20	20	20	19	19	19	18	18	18	18	17	17	17	16	16	16	16	15	15	15	15	15	14	14	14	14	13	13	13	13	13	12	12	12	12
0	0	0	0	0	0	0	0	0	0	0	0	0	0	0	0	0	0	0	0	0	0	0	0	0	0	0	0	0	0	0	0	0	0	0	0	0	0	1	1	1	1	1	1	1	1	1	1	1	1
19	19	20	20	20	20	20	21	21	21	21	22	22	22	23	23	23	23	24	24	24	25	25	25	26	26	26	27	27	27	28	28	29	29	29	30	30	31	31	31	32	32	33	33	34	34	35	35	36	36
3	3	3	3	3	3	3	3	3	4	4	4	4	4	4	4	4	4	4	4	4	5	5	5	5	5	5	5	5	5	6	6	6	6	6	6	6	6	6	7	7	7	7	7	7	7	8	8	8	8
4	4	4	4	4	4	4	5	5	5	5	5	5	5	5	5	6	6	6	6	6	6	6	6	7	7	7	7	7	7	7	8	8	8	8	8	8	9	9	9	9	9	9	10	10	10	10	10	11	11
3	3	3	3	3	3	3	3	2	2	2	2	2	2	2	2	2	2	2	2	1	1	1	1	1	1	1	1	1	1	1	1	1	1	1	1	1	0	0	0	0	0	0	0	0	0	0	0	0	0
1	1	1	1	1	1	1	1	1	1	1	1	1	1	1	2	2	2	2	2	2	2	2	2	2	2	2	2	2	2	3	3	3	3	3	3	3	3	3	3	3	4	4	4	4	4	4	4	4	4
21	21	21	21	21	22	22	22	22	23	23	23	24	24	24	25	25	25	25	26	26	26	27	27	27	28	28	28	29	29	30	30	30	31	31	32	32	32	33	33	34	34	35	35	35	36	36	37	37	38
21	22	22	22	22	23	23	24	24	25	25	26	26	27	27	28	28	29	29	30	30	31	32	32	33	34	34	35	36	36	37	38	39	39	40	41	42	43	44	45	46	47	48	49	50	51	52	53	54	56
38	38	37	37	36	36	35	34	34	33	33	32	31	31	30	30	29	29	28	28	27	27	26	26	26	25	25	24	24	23	23	23	22	22	22	21	21	20	20	20	20	19	19	19	18	18	18	17	17	17
601	536	481	481	434	394	359	329	303	280	259	241	225	210	197	185	175	165	156	149	141	135	128	123	118	113	109	105	101	97	94	91	88	86	83	81	79	77	75	74	72	71	70	68	67	66	65	64	64	63
2	2	2	2	2	2	2	2	1	1	1	1	1	1	1	1	1	1	1	1	1	1	1	0	0	0	0	0	0	0	0	0	0	0	0	1	1	1	1	1	1	1	1	1	1	1	1	1	1	1
3	3	3	3	3	3	2	2	2	2	2	2	2	2	1	1	1	1	1	1	1	1	1	1	1	0	0	0	0	0	0	0	0	0	0	0	0	0	0	0	0	0	0	0	0	0	0	0	0	0
2	2	2	2	2	2	2	2	2	3	3	3	3	3	3	3	4	4	4	4	4	5	5	5	5	5	6	6	6	6	7	7	7	7	8	8	8	8	9	9	9	10	10	10	11	11	11	12	12	13
27561	17750	12387	12387	9136	7016	5558	4512	3736	3145	2684	2318	2022	1779	1578	1409	1266	1144	1039	948	868	799	737	682	634	590	551	516	484	455	428	404	382	362	343	326	310	296	282	270	258	247	237	228	219	210	203	195	188	182
1	1	1	1	1	1	1	1	1	1	1	2	2	2	2	2	2	2	2	2	2	3	3	3	3	3	3	3	4	4	4	4	4	4	4	5	5	5	5	5	6	6	6	6	6	7	7	7	7	8
21	21	20	20	20	20	20	19	19	19	19	18	18	18	18	17	17	17	17	16	16	16	16	16	15	15	15	15	15	14	14	14	14	14	13	13	13	13	13	12	12	12	12	12	12	11	11	11	11	11
6	6	6	6	6	6	6	6	7	7	7	7	7	7	7	8	8	8	8	8	9	9	9	9	9	9	10	10	10	10	11	11	11	11	11	12	12	12	12	13	13	13	14	14	14	14	15	15	15	16
20	20	21	21	21	21	21	22	22	22	23	23	23	24	24	24	24	25	25	25	26	26	27	27	27	28	28	28	29	29	30	30	30	31	31	32	32	33	33	34	34	35	35	36	36	37	37	38	38	39
24	24	25	25	25	25	26	26	26	27	27	27	28	28	28	29	29	29	30	30	31	31	32	32	32	33	33	34	34	35	35	36	36	37	37	38	38	39	39	40	40	41	42	42	43	43	44	45	45	46
16	16	17	17	17	17	17	17	18	18	18	18	19	19	19	19	20	20	20	20	21	21	21	21	22	22	22	23	23	23	24	24	24	24	25	25	25	26	26	27	27	27	28	28	28	29	29	30	30	31
14	14	14	14	14	14	14	15	15	15	15	15	15	16	16	16	16	16	16	17	17	17	17	17	18	18	18	18	19	19	19	19	20	20	20	20	21	21	21	22	22	22	23	23	24	24	24	25	25	26
6	6	6	6	7	7	7	7	7	7	7	7	7	7	7	7	7	7	7	7	7	7	7	7	8	8	8	8	8	8	8	8	8	8	9	9	9	9	9	9	9	9	10	10	10	10	10	10	11	11
7460	5443	4150	4150	3272	2648	2189	1842	1573	1360	1189	1050	935	838	757	688	629	578	533	494	460	430	403	379	358	339	322	306	292	280	268	258	248	240	232	225	218	213	207	202	198	194	190	187	184	181	179	176	175	173
14	14	14	14	14	14	14	14	14	14	14	14	14	14	14	13	13	13	13	13	13	13	13	13	13	13	13	13	13	13	13	13	13	13	13	13	14	14	14	14	14	14	14	14	14	14	14	14	14	15
82	80	79	79	77	76	74	73	72	70	69	68	67	66	64	63	62	61	60	59	58	57	56	55	54	53	53	52	51	50	49	48	48	47	46	46	45	44	43	43	42	42	41	40	40	39	39	38	38	37
15	15	15	15	16	16	16	16	17	17	17	17	18	18	18	19	19	19	19	20	20	20	21	21	21	22	22	22	23	23	23	24	24	25	25	25	26	26	27	27	27	28	28	29	29	30	30	31	31	32
4873480	523487	75183	75183	29909	16060	10022	6851	4981	3785	2974	2400	1977	1658	1411	1215	1058	930	824	735	661	597	542	495	454	418	386	358	333	311	291	273	257	242	229	216	205	195	186	177	170	162	156	150	144	139	134	129	125	121
141609	35040	15849	15849	9033	5837	4083	3017	2320	1840	1496	1240	1045	892	771	673	593	526	470	423	382	348	317	291	267	247	229	212	198	185	173	162	152	143	135	128	121	115	109	103	98	94	89	85	82	78	75	72	69	66
6	6	7	7	7	7	7	7	7	7	8	8	8	8	8	8	9	9	9	9	9	10	10	10	10	10	11	11	11	11	11	12	12	12	12	13	13	13	13	14	14	14	14	15	15	15	16	16	16	17
6	6	6	6	7	7	7	7	7	7	7	8	8	8	8	8	8	9	9	9	9	9	10	10	10	10	10	11	11	11	11	11	12	12	12	12	13	13	13	13	14	14	14	14	15	15	15	16	16	16
4	4	4	4	4	4	4	4	5	5	5	5	5	5	5	5	5	6	6	6	6	6	6	6	7	7	7	7	7	7	7	8	8	8	8	8	8	9	9	9	9	9	9	10	10	10	10	10	11	11
29	28	27	27	27	26	26	25	24	24	23	23	22	22	21	21	20	20	19	19	18	18	18	17	17	16	16	16	15	15	15	14	14	14	14	13	13	13	13	12	12	12	12	12	12	11	11	11	11	11
18	18	18	18	17	17	17	17	16	16	16	16	15	15	15	15	15	14	14	14	14	14	13	13	13	13	13	12	12	12	12	12	12	11	11	11	11	11	11	10	10	10	10	10	10	10	9	9	9	9
3249264	349012	50116	50116	19930	10697	6671	4557	3310	2512	1972	1588	1307	1093	928	798	693	607	536	477	427	385	348	316	289	264	243	224	207	192	179	167	156	146	137	128	121	114	107	102	96	91	86	82	78	74	71	67	64	62
2	2	2	2	2	2	1	1	1	1	1	1	1	1	1	1	1	1	1	1	1	1	1	1	1	1	1	1	1	1	1	1	1	1	1	1	1	1	1	1	1	1	1	1	1	0	0	0	0	0
12	12	11	11	11	11	11	10	10	10	10	10	9	9	9	9	9	9	9	8	8	8	8	8	8	8	8	8	8	7	7	7	7	7	7	7	7	7	7	7	7	7	7	7	7	8	8	8	8	8
27	27	27	27	28	28	28	29	29	30	30	30	31	31	32	32	32	33	33	34	34	35	35	36	36	37	37	38	38	39	39	40	40	41	41	42	42	43	44	44	45	45	46	47	47	48	49	49	50	51
2	2	2	2	2	2	2	2	2	2	2	2	2	2	2	2	2	2	2	2	2	2	1	1	1	1	1	1	1	1	1	1	1	1	1	1	1	1	1	1	1	1	1	1	1	1	1	1	1	1
0	0	0	0	0	1	1	1	1	1	1	1	1	1	1	1	1	1	2	2	2	2	2	2	2	2	2	3	3	3	3	3	3	3	4	4	4	4	4	4	5	5	5	5	5	5	6	6	6	6
8	8	8	8	8	8	7	7	7	7	7	7	7	7	7	7	7	6	6	6	6	6	6	6	6	6	6	6	6	5	5	5	5	5	5	5	5	5	5	5	5	5	5	5	4	4	4	4	4	4
17	17	17	17	17	18	18	18	18	19	19	19	19	20	20	20	20	21	21	21	21	22	22	22	23	23	23	23	24	24	24	25	25	25	26	26	26	27	27	27	28	28	28	29	29	30	30	30	31	31
22	23	23	23	23	24	24	24	24	25	25	25	26	26	27	27	27	28	28	28	29	29	30	30	30	31	31	32	32	33	33	34	34	35	35	36	36	37	37	38	38	39	39	40	41	41	42	42	43	44
2	2	2	2	2	2	2	2	2	2	2	2	2	2	2	1	1	1	1	1	1	1	1	1	1	1	1	1	1	1	1	1	1	1	1	1	1	1	1	1	1	1	1	1	1	1	1	1	1	1
17289	12171	9035	9035	6976	5551	4524	3759	3175	2718	2354	2060	1819	1618	1450	1307	1185	1080	989	910	840	778	724	675	632	593	558	526	497	471	447	425	405	387	370	355	341	328	315	304	294	284	275	267	259	252	245	238	233	227
25	25	24	24	24	23	23	22	22	21	21	20	20	19	19	18	18	18	17	17	16	16	16	15	15	15	14	14	14	13	13	13	12	12	12	11	11	11	11	10	10	10	10	9	9	9	9	9	8	8
10	10	10	10	10	11	11	11	11	11	12	12	12	12	12	13	13	13	13	14	14	14	14	15	15	15	16	16	16	17	17	17	18	18	18	19	19	20	20	20	21	21	22	22	23	23	24	24	25	25
1	1	0	0	0	0	0	0	0	0	0	0	0	0	0	0	0	0	0	0	0	0	0	0	0	0	0	0	0	0	1	1	1	1	1	1	1	1	1	1	2	2	2	2	2	2	2	3	3	3
0	0	0	0	0	0	0	0	0	0	1	1	1	1	1	1	1	1	1	1	1	1	1	1	2	2	2	2	2	2	2	2	2	2	3	3	3	3	3	3	3	4	4	4	4	4	4	4	5	5
3	3	3	3	4	4	4	4	4	4	4	4	4	4	5	5	5	5	5	5	5	5	6	6	6	6	6	6	6	6	7	7	7	7	7	7	8	8	8	8	8	8	9	9	9	9	9	9	10	10
7	7	7	7	6	6	6	6	5	5	5	5	5	4	4	4	4	4	4	3	3	3	3	3	3	3	2	2	2	2	2	2	2	2	2	1	1	1	1	1	1	1	1	1	1	1	1	1	1	1
2	2	2	2	2	2	3	3	3	3	3	3	3	4	4	4	4	4	5	5	5	5	5	6	6	6	6	6	7	7	7	8	8	8	8	9	9	9	10	10	10	11	11	11	12	12	13	13	14	14
12	12	11	11	11	11	11	11	11	10	10	10	10	10	10	10	9	9	9	9	9	9	9	8	8	8	8	8	8	8	8	8	7	7	7	7	7	7	7	7	7	6	6	6	6	6	6	6	6	6
3	3	3	3	3	3	3	3	3	3	4	4	4	4	4	4	4	4	4	5	5	5	5	5	5	5	6	6	6	6	6	6	6	7	7	7	7	7	7	8	8	8	8	8	9	9	9	9	9	10
15	15	15	15	15	15	16	16	16	16	17	17	17	17	18	18	18	18	19	19	19	19	20	20	20	21	21	21	22	22	22	22	23	23	23	24	24	25	25	25	26	26	26	27	27	27	28	28	29	29
1320	1105	938	938	806	701	614	543	484	433	391	354	322	294	270	249	230	213	198	184	172	161	151	142	134	127	120	113	108	102	97	93	89	85	81	78	74	71	69	66	64	61	59	57	55	54	52	50	49	48
37	38	38	38	39	39	40	41	41	42	42	43	44	44	45	46	46	47	48	49	49	50	51	52	53	54	54	55	56	57	58	59	60	61	62	63	64	65	67	68	69	70	72	73	74	76	77	78	80	81
5064	3630	2731	2731	2130	1708	1401	1170	993	853	741	650	576	513	461	416	378	345	317	291	269	250	233	217	204	191	180	170	161	153	145	138	132	126	121	116	112	108	104	100	97	94	92	89	87	84	82	81	79	77
17	17	16	16	16	16	16	15	15	15	15	15	14	14	14	14	14	13	13	13	13	13	12	12	12	12	12	12	11	11	11	11	11	11	10	10	10	10	10	10	10	9	9	9	9	9	9	9	8	8
41	42	42	42	43	43	44	45	45	46	47	47	48	49	49	50	51	51	52	53	54	55	55	56	57	58	59	60	60	61	62	63	64	65	66	67	68	69	70	72	73	74	75	76	78	79	80	81	83	84
10	9	9	9	9	9	9	9	9	8	8	8	8	8	8	8	7	7	7	7	7	7	7	6	6	6	6	6	6	6	6	6	5	5	5	5	5	5	5	5	5	5	4	4	4	4	4	4	4	4
33	33	33	33	34	34	35	35	36	36	37	37	38	38	39	39	40	40	41	41	42	42	43	43	44	44	45	46	46	47	47	48	49	49	50	51	51	52	53	54	54	55	56	57	57	58	59	60	61	62
1	1	1	1	1	1	1	1	1	1	1	1	1	1	2	2	2	2	2	2	2	2	2	2	2	2	3	3	3	3	3	3	3	3	3	3	4	4	4	4	4	4	4	4	5	5	5	5	5	5
1	1	1	1	1	1	2	2	2	2	2	2	2	2	2	2	2	2	2	2	2	2	2	3	3	3	3	3	3	3	3	3	3	3	3	4	4	4	4	4	4	4	4	4	5	5	5	5	5	5
36587	18671	11326	11326	7604	5459	4111	3208	2574	2112	1765	1497	1287	1118	982	869	775	696	629	572	522	479	442	409	380	354	332	311	293	277	262	249	237	226	217	208	200	193	186	180	175	170	166	162	158	155	152	150	148	146
5	5	5	5	5	5	5	5	5	5	5	5	6	6	6	6	6	6	6	6	6	6	6	6	7	7	7	7	7	7	7	7	8	8	8	8	8	8	8	9	9	9	9	9	9	10	10	10	10	10
9	9	8	8	8	8	7	7	7	6	6	6	5	5	5	4	4	4	4	3	3	3	3	3	2	2	2	2	2	1	1	1	1	1	1	1	1	0	0	0	0	0	0	0	0	0	0	0	0	0
3	3	3	3	2	2	2	2	2	2	2	2	1	1	1	1	1	1	1	1	1	1	1	1	1	1	1	1	0	0	0	0	0	0	0	0	0	0	0	0	0	1	1	1	1	1	1	1	1	1
0	0	0	0	0	1	1	1	1	1	1	1	1	1	1	1	1	1	1	1	2	2	2	2	2	2	2	2	2	2	2	3	3	3	3	3	3	3	3	3	4	4	4	4	4	4	4	5	5	5
34	35	35	35	36	36	37	37	38	39	39	40	40	41	42	42	43	44	44	45	46	47	47	48	49	50	51	52	53	53	54	55	56	57	58	59	61	62	63	64	65	66	68	69	70	72	73	75	76	78
2	2	2	2	2	2	2	2	3	3	3	3	3	3	3	3	3	3	4	4	4	4	4	4	4	4	4	5	5	5	5	5	5	5	6	6	6	6	6	6	6	7	7	7	7	7	7	8	8	8
1	1	1	1	1	1	1	1	1	1	1	1	1	1	1	1	1	1	2	2	2	2	2	2	2	2	2	2	2	2	2	2	2	3	3	3	3	3	3	3	3	3	3	3	3	4	4	4	4	4
9	9	9	9	9	9	9	9	10	10	10	10	10	10	11	11	11	11	11	12	12	12	12	12	13	13	13	13	13	14	14	14	14	14	15	15	15	15	16	16	16	16	17	17	17	17	18	18	18	19
0	0	0	0	0	0	1	1	1	1	1	1	1	1	1	1	1	1	1	1	1	1	1	1	1	1	1	1	1	1	1	1	2	2	2	2	2	2	2	2	2	2	2	2	2	2	2	2	2	3
3	3	3	3	3	3	3	3	4	4	4	4	4	4	4	4	5	5	5	5	5	5	5	6	6	6	6	6	6	7	7	7	7	7	8	8	8	8	9	9	9	9	9	10	10	10	10	11	11	11
18	18	17	17	17	16	16	16	15	15	15	14	14	14	13	13	13	12	12	12	11	11	11	11	10	10	10	9	9	9	9	8	8	8	8	8	7	7	7	7	7	6	6	6	6	6	5	5	5	5
9	9	9	9	9	10	10	10	10	10	11	11	11	11	11	12	12	12	12	12	13	13	13	13	14	14	14	15	15	15	15	16	16	16	17	17	17	18	18	18	19	19	20	20	20	21	21	22	22	22
2	2	2	2	2	2	2	2	2	2	3	3	3	3	3	3	3	3	3	3	3	3	4	4	4	4	4	4	4	4	4	4	5	5	5	5	5	5	5	5	5	6	6	6	6	6	6	6	6	7
12229	9056	6981	6981	5551	4523	3760	3179	2725	2364	2072	1833	1635	1470	1329	1209	1106	1017	939	871	811	758	711	669	632	598	568	540	516	493	473	454	437	422	408	395	384	373	363	354	346	339	332	326	320	315	311	306	303	300
16	16	15	15	15	14	14	14	13	13	12	12	12	11	11	11	10	10	10	9	9	9	9	8	8	8	8	7	7	7	7	6	6	6	6	5	5	5	5	5	4	4	4	4	4	4	3	3	3	3
13	12	12	12	12	12	11	11	11	11	10	10	10	10	9	9	9	9	9	8	8	8	8	8	7	7	7	7	7	7	6	6	6	6	6	6	5	5	5	5	5	5	5	4	4	4	4	4	4	4
25	25	25	25	26	26	26	27	27	27	28	28	29	29	29	30	30	30	31	31	32	32	33	33	33	34	34	35	35	36	36	37	37	38	38	39	39	40	40	41	41	42	42	43	44	44	45	45	46	47
18	17	17	17	17	17	16	16	16	16	16	15	15	15	15	15	15	15	14	14	14	14	14	14	14	14	14	14	14	14	14	14	14	14	14	14	14	14	14	14	14	14	14	14	14	14	14	14	15	15
23	24	24	24	24	25	25	25	26	26	27	27	28	28	28	29	29	30	30	31	31	32	32	33	33	34	35	35	36	36	37	38	38	39	40	40	41	42	43	43	44	45	46	47	48	49	49	50	51	52
0	0	0	0	0	0	0	0	0	0	0	0	0	0	0	0	0	0	0	0	0	0	0	0	0	0	0	0	0	0	0	0	0	0	0	0	0	1	1	1	1	1	1	1	1	1	1	2	2	2
15	15	16	16	16	16	16	16	17	17	17	17	18	18	18	18	19	19	19	20	20	20	21	21	21	22	22	22	23	23	24	24	24	25	25	26	26	27	27	28	28	29	29	30	30	31	31	32	33	33
6	6	6	6	6	6	6	7	7	7	7	7	7	7	7	8	8	8	8	8	8	8	9	9	9	9	9	9	10	10	10	10	10	10	11	11	11	11	11	11	12	12	12	12	12	13	13	13	13	13
4	4	4	4	4	4	4	4	4	4	4	4	4	4	4	4	3	3	3	3	3	3	3	3	3	3	3	3	3	3	3	3	3	3	3	3	2	2	2	2	2	2	2	2	2	2	2	2	2	2
0	0	0	0	0	0	0	0	0	0	0	0	0	0	0	0	0	0	0	0	0	0	0	0	0	0	0	0	0	0	1	1	1	1	1	1	1	1	1	2	2	2	2	2	2	2	2	3	3	3
0	0	0	0	0	0	0	0	0	0	0	0	0	0	0	0	0	0	0	0	0	0	0	0	0	0	0	0	0	0	0	0	0	0	0	0	0	0	0	0	0	0	0	0	0	0	0	1	1	1
20	21	21	21	21	21	22	22	22	22	23	23	23	24	24	24	25	25	25	26	26	26	27	27	27	28	28	28	29	29	29	30	30	31	31	31	32	32	33	33	34	34	34	35	35	36	36	37	37	38
4631	3561	2827	2827	2301	1911	1614	1383	1200	1052	931	831	747	677	616	564	520	481	446	416	390	367	346	327	310	296	282	270	259	249	240	232	225	218	212	207	202	198	194	190	187	184	182	179	178	176	175	174	173	172
2	2	2	2	2	2	2	1	1	1	1	1	1	1	1	1	1	1	1	1	1	1	1	1	1	1	0	0	0	0	0	0	0	0	0	0	0	0	0	0	0	0	0	1	1	1	1	1	1	1
1	1	1	1	1	1	1	1	1	1	1	1	1	1	1	1	1	1	1	1	1	1	1	1	1	1	0	0	0	0	0	0	0	0	0	0	0	0	0	0	0	0	0	0	0	0	0	0	0	0
48	49	50	50	51	52	52	53	54	55	56	57	58	59	60	61	62	63	64	65	67	68	69	70	72	73	74	76	77	79	80	82	83	85	87	88	90	92	94	96	98	100	102	105	107	109	112	114	117	120
1962	1594	1321	1321	1112	950	821	716	631	560	500	450	407	370	338	310	285	263	244	227	212	198	185	174	164	155	146	139	132	125	119	114	109	104	100	96	92	88	85	82	79	77	74	72	70	68	66	64	63	61
3	3	3	3	3	3	3	3	3	4	4	4	4	4	4	4	4	4	4	4	4	5	5	5	5	5	5	5	5	5	6	6	6	6	6	6	6	6	7	7	7	7	7	7	7	7	8	8	8	8
30	31	31	31	32	32	32	33	33	34	34	35	35	36	36	37	37	38	38	39	39	40	40	41	41	42	43	43	44	45	45	46	47	47	48	49	49	50	51	52	52	53	54	55	56	56	57	58	59	60
17	17	17	17	17	17	18	18	18	18	19	19	19	19	20	20	20	20	21	21	21	21	22	22	22	22	23	23	23	24	24	24	25	25	25	26	26	26	27	27	27	28	28	28	29	29	29	30	30	31
6	6	6	6	7	7	7	7	7	7	7	8	8	8	8	8	8	9	9	9	9	9	10	10	10	10	10	11	11	11	11	11	12	12	12	12	13	13	13	13	14	14	14	14	15	15	15	16	16	16
3	3	3	3	2	2	2	2	2	2	2	2	2	2	1	1	1	1	1	1	1	1	1	1	1	1	1	1	1	0	0	0	0	0	0	0	0	0	0	0	0	0	0	0	0	0	0	0	0	0
12	12	12	12	12	12	13	13	13	13	13	13	13	14	14	14	14	14	14	15	15	15	15	15	16	16	16	16	16	17	17	17	18	18	18	18	19	19	19	20	20	20	21	21	21	22	22	23	23	24
76258	37971	22739	22739	15147	10819	8119	6321	5064	4151	3466	2940	2527	2197	1929	1709	1526	1371	1240	1128	1031	947	874	810	753	703	658	618	582	549	520	494	470	448	428	410	393	378	364	351	340	329	319	310	301	293	286	280	274	268
32	31	31	31	30	30	29	29	28	28	28	27	27	26	26	26	25	25	24	24	24	23	23	23	22	22	22	21	21	21	21	20	20	20	20	19	19	19	19	18	18	18	18	18	17	17	17	17	17	16
33886	66612	190531	190531	3305099	6726037	231934	74359	36604	21773	14434	10268	7677	5955	4754	3882	3229	2727	2334	2019	1764	1554	1379	1231	1106	999	907	826	756	694	639	591	548	509	474	442	414	388	364	342	323	305	288	272	258	245	233	222	211	201
1	1	1	1	1	1	1	1	1	1	1	1	1	1	2	2	2	2	2	2	2	2	2	2	2	2	2	2	2	2	3	3	3	3	3	3	3	3	3	3	3	4	4	4	4	4	4	4	4	4
7	7	7	7	7	7	7	8	8	8	8	8	8	8	8	9	9	9	9	9	9	9	10	10	10	10	10	10	11	11	11	11	11	11	12	12	12	12	13	13	13	13	13	14	14	14	15	15	15	15
101932	30656	14758	14758	8682	5719	4053	3024	2344	1871	1529	1273	1077	924	801	702	621	553	496	448	407	371	341	314	290	269	251	234	220	206	195	184	174	166	158	150	144	138	132	127	122	118	114	111	107	104	101	99	96	94
11	11	11	11	10	10	10	10	10	10	10	10	9	9	9	9	9	9	9	9	9	8	8	8	8	8	8	8	8	8	8	7	7	7	7	7	7	7	7	7	7	7	7	6	6	6	6	6	6	6
5105	4197	3515	3515	2990	2578	2248	1980	1760	1576	1422	1291	1179	1083	999	926	862	806	756	712	673	637	606	577	552	529	508	489	472	457	443	430	419	408	399	390	383	376	370	364	360	355	352	349	346	344	342	341	340	340
38	39	40	40	41	42	43	45	46	47	48	50	51	53	54	56	57	59	61	63	65	67	69	71	73	76	78	81	84	86	89	93	96	99	103	107	111	115	120	125	130	135	141	147	153	160	167	175	184	193
2	2	1	1	1	1	1	1	1	1	1	1	0	0	0	0	0	0	0	0	0	0	0	0	0	0	0	0	0	0	0	0	0	0	0	0	0	0	0	0	0	0	0	0	0	0	0	0	0	0
8	8	8	8	8	8	8	8	9	9	9	9	9	9	9	9	9	10	10	10	10	10	10	10	10	10	11	11	11	11	11	11	11	12	12	12	12	12	12	12	13	13	13	13	13	13	14	14	14	14
12	13	13	13	13	13	14	14	14	14	15	15	15	15	16	16	16	17	17	17	17	18	18	18	19	19	19	20	20	20	21	21	22	22	22	23	23	23	24	24	25	25	26	26	27	27	28	28	29	29
1	1	1	1	1	0	0	0	0	0	0	0	0	0	0	0	0	0	0	0	0	0	0	0	0	0	0	0	0	0	0	0	0	0	0	0	0	0	0	0	0	0	0	0	0	0	0	1	1	1
0	0	0	0	0	0	0	0	0	0	0	1	1	1	1	1	1	1	1	1	1	1	1	1	1	1	1	1	1	1	1	2	2	2	2	2	2	2	2	2	2	2	2	3	3	3	3	3	3	3
2017	1777	1578	1578	1412	1271	1150	1047	957	879	810	750	696	648	606	567	533	502	474	448	425	403	384	366	349	334	320	307	295	284	274	264	256	247	240	232	226	220	214	208	203	198	194	190	186	182	179	176	173	170
14	14	14	14	14	14	14	14	14	13	13	13	13	13	13	13	13	13	13	13	14	14	14	14	14	14	14	14	14	15	15	15	15	15	16	16	16	16	17	17	17	17	18	18	18	19	19	20	20	20
31	31	31	31	32	32	33	33	34	34	34	35	35	36	36	37	37	38	38	39	39	40	40	41	41	42	42	43	44	44	45	45	46	47	47	48	49	49	50	51	51	52	53	53	54	55	56	57	57	58
18	18	19	19	19	19	20	20	20	21	21	21	22	22	22	23	23	24	24	24	25	25	26	26	26	27	27	28	28	29	29	29	30	30	31	31	32	32	33	34	34	35	35	36	36	37	38	38	39	40
5	5	5	5	5	6	6	6	6	6	6	6	6	7	7	7	7	7	7	7	8	8	8	8	8	8	9	9	9	9	9	9	10	10	10	10	10	11	11	11	11	11	12	12	12	12	13	13	13	13
105024	36428	18464	18464	11149	7456	5333	4000	3109	2484	2028	1685	1422	1214	1048	913	802	709	631	564	507	458	415	378	345	316	290	266	246	227	210	195	181	168	157	146	136	127	119	111	104	98	92	86	81	76	71	67	63	59
802	711	635	635	570	514	466	424	387	355	326	301	278	257	239	223	208	194	182	170	160	150	142	133	126	119	113	107	101	96	91	87	83	79	75	72	69	66	63	61	58	56	54	52	50	48	46	45	43	42
18	18	18	18	19	19	19	19	20	20	20	20	21	21	21	21	22	22	22	23	23	23	23	24	24	24	25	25	25	26	26	26	27	27	27	28	28	28	29	29	29	30	30	31	31	31	32	32	33	33
24	24	24	24	24	25	25	25	26	26	26	27	27	28	28	28	29	29	29	30	30	31	31	32	32	32	33	33	34	34	35	35	36	36	37	37	38	38	39	40	40	41	41	42	42	43	44	44	45	46
5	5	5	5	5	5	5	5	5	5	5	6	6	6	6	6	6	6	6	6	6	6	7	7	7	7	7	7	7	7	8	8	8	8	8	8	8	9	9	9	9	9	9	10	10	10	10	10	10	11
53	54	56	56	57	58	59	60	61	62	64	65	66	68	69	71	72	74	75	77	79	81	82	84	86	89	91	93	95	98	101	103	106	109	112	115	119	122	126	130	134	138	143	148	153	159	164	171	177	184
15	15	15	15	15	16	16	16	16	17	17	17	18	18	18	19	19	19	19	20	20	20	21	21	22	22	22	23	23	23	24	24	25	25	25	26	26	27	27	28	28	28	29	29	30	30	31	31	32	32
1	1	1	1	1	1	1	1	1	1	1	1	1	1	1	1	1	1	2	2	2	2	2	2	2	2	2	2	2	2	2	2	2	2	2	2	2	3	3	3	3	3	3	3	3	3	3	3	3	3
46	45	44	44	44	43	43	42	42	42	41	41	40	40	40	40	39	39	39	38	38	38	38	38	38	37	37	37	37	37	37	37	37	37	37	37	37	37	37	38	38	38	38	38	39	39	39	40	40	40
26	26	25	25	25	24	24	24	24	23	23	23	22	22	22	21	21	21	21	20	20	20	20	19	19	19	18	18	18	18	18	17	17	17	17	16	16	16	16	16	15	15	15	15	15	14	14	14	14	14
40	41	42	42	42	43	43	44	44	45	46	46	47	48	48	49	50	50	51	52	52	53	54	55	55	56	57	58	59	60	60	61	62	63	64	65	66	67	68	69	70	71	72	74	75	76	77	78	79	81
40	41	41	41	42	42	43	43	44	45	45	46	46	47	48	48	49	50	50	51	52	52	53	54	55	55	56	57	58	58	59	60	61	62	62	63	64	65	66	67	68	69	70	71	72	73	74	75	76	77
0	0	0	0	0	1	1	1	1	1	1	1	1	1	1	1	2	2	2	2	2	2	2	2	3	3	3	3	3	3	3	4	4	4	4	4	5	5	5	5	5	6	6	6	6	6	7	7	7	7
12760	18389	28803	28803	51567	118913	559956	1.0E7	632613	125072	53279	29512	18752	12973	9512	7275	5747	4656	3850	3239	2763	2386	2082	1834	1629	1456	1311	1187	1080	988	907	837	774	719	670	627	587	552	520	491	465	441	419	400	381	365	349	335	322	310
1	1	1	1	1	1	1	1	1	1	1	1	1	1	1	1	1	1	1	1	1	1	1	1	1	1	1	1	1	1	1	1	1	0	0	0	0	0	0	0	0	0	1	1	1	1	1	1	1	1
16	16	16	16	16	17	17	17	18	18	18	19	19	19	20	20	21	21	21	22	22	23	23	23	24	24	25	25	26	26	27	28	28	29	29	30	30	31	32	32	33	34	35	35	36	37	38	39	39	40
4389727	753946	80821	80821	30604	16085	9915	6723	4858	3675	2876	2313	1900	1588	1347	1157	1005	880	778	692	619	558	505	459	419	384	353	326	302	280	261	243	227	213	200	188	177	167	157	149	141	134	127	121	115	109	104	100	95	91
70	71	73	73	74	75	76	78	79	80	82	83	85	86	88	89	91	93	94	96	98	100	102	104	106	108	110	112	115	117	119	122	124	127	130	133	136	139	142	145	148	152	156	159	163	167	171	176	180	185
4	4	4	4	3	3	3	3	3	3	3	3	3	3	3	3	3	3	3	3	3	2	2	2	2	2	2	2	2	2	2	2	2	2	2	2	2	2	2	2	2	2	1	1	1	1	1	1	1	1
3	3	3	3	3	4	4	4	4	4	4	4	4	4	5	5	5	5	5	5	5	5	6	6	6	6	6	6	7	7	7	7	7	7	8	8	8	8	8	9	9	9	9	9	10	10	10	10	10	11
92370	42162	24169	24169	15691	11025	8186	6330	5050	4131	3450	2930	2526	2205	1946	1735	1561	1415	1292	1188	1100	1024	958	901	852	810	773	740	713	689	668	650	636	623	614	606	601	598	596	597	599	604	611	619	630	643	659	677	698	722
107	105	103	103	101	99	97	95	94	92	90	88	87	85	84	82	81	79	78	77	75	74	73	72	71	69	68	67	66	65	64	63	62	61	61	60	59	58	57	57	56	55	54	54	53	52	52	51	50	50
5	5	5	5	5	5	5	6	6	6	6	6	6	6	6	7	7	7	7	7	7	8	8	8	8	8	9	9	9	9	9	10	10	10	10	11	11	11	11	12	12	12	13	13	13	13	14	14	14	15
14	14	14	14	14	15	15	15	15	16	16	16	16	17	17	17	17	18	18	18	18	19	19	19	20	20	20	21	21	21	22	22	22	23	23	23	24	24	24	25	25	26	26	27	27	27	28	28	29	29
36	36	35	35	35	34	34	34	33	33	32	32	32	31	31	30	30	30	29	29	29	29	28	28	28	28	27	27	27	27	27	27	26	26	26	26	26	26	26	26	26	26	26	26	26	26	26	26	26	26
7	8	8	8	8	8	8	8	8	8	9	9	9	9	9	9	9	10	10	10	10	10	10	11	11	11	11	11	11	12	12	12	12	12	12	13	13	13	13	13	14	14	14	14	14	15	15	15	15	16
33	32	32	32	31	31	30	30	29	29	28	28	27	27	27	26	26	25	25	25	24	24	23	23	23	22	22	22	21	21	21	20	20	20	20	19	19	19	18	18	18	18	17	17	17	17	16	16	16	16
5	5	5	5	5	5	5	5	5	5	5	5	5	6	6	6	6	6	6	6	6	6	6	6	6	7	7	7	7	7	7	7	7	7	7	8	8	8	8	8	8	8	9	9	9	9	9	9	10	10
3	3	3	3	3	3	3	3	3	3	3	3	4	4	4	4	4	4	4	4	4	5	5	5	5	5	5	5	5	6	6	6	6	6	6	7	7	7	7	7	7	8	8	8	8	8	9	9	9	9
0	0	0	0	0	0	0	0	0	0	0	0	0	0	0	0	0	0	0	0	0	0	0	0	0	0	0	0	0	0	0	0	0	0	0	0	0	0	0	0	0	0	0	0	0	0	0	0	0	0
12	12	13	13	13	13	13	13	14	14	14	14	15	15	15	15	15	16	16	16	17	17	17	17	18	18	18	18	19	19	19	20	20	20	21	21	21	22	22	22	23	23	23	24	24	24	25	25	26	26
6	6	6	6	6	6	6	6	6	6	6	6	6	6	6	6	6	6	6	6	6	6	6	6	6	6	6	6	6	6	6	6	7	7	7	7	7	7	7	7	7	7	7	7	7	7	8	8	8	8
73	75	76	76	78	79	81	82	84	86	88	89	91	93	95	97	99	102	104	106	109	111	114	117	120	122	125	129	132	135	139	142	146	150	154	159	163	168	173	178	183	189	195	201	208	215	222	229	238	246
3	3	4	4	4	4	4	4	4	4	4	4	4	4	4	4	5	5	5	5	5	5	5	5	5	5	6	6	6	6	6	6	6	6	6	6	7	7	7	7	7	7	7	7	8	8	8	8	8	8
3	3	3	3	3	3	3	3	3	3	3	3	2	2	2	2	2	2	2	2	2	2	2	2	2	2	2	2	2	2	2	2	2	2	2	2	2	2	2	2	2	2	2	2	2	2	2	2	2	2
56	57	58	58	59	60	61	62	63	65	66	67	69	70	71	73	74	76	77	79	81	82	84	86	88	90	92	94	96	98	100	103	105	108	110	113	116	119	122	125	128	132	135	139	143	147	151	156	160	165
8477	5566	3935	3935	2930	2266	1805	1473	1224	1034	885	766	670	591	525	470	423	383	348	318	292	269	249	231	215	200	188	176	165	156	147	139	132	125	119	114	109	104	99	95	92	88	85	82	79	76	74	71	69	67
20	20	20	20	20	21	21	21	22	22	22	22	23	23	23	24	24	24	25	25	25	26	26	26	27	27	27	28	28	29	29	29	30	30	31	31	32	32	33	33	33	34	34	35	36	36	37	37	38	38
6	6	6	6	6	6	6	6	6	7	7	7	7	7	7	7	7	7	7	7	7	8	8	8	8	8	8	8	8	8	8	9	9	9	9	9	9	9	9	9	10	10	10	10	10	10	10	10	11	11
50589	26481	16319	16319	11087	8042	6114	4817	3904	3236	2734	2347	2043	1801	1604	1442	1308	1196	1101	1021	953	894	844	801	763	731	703	680	659	642	628	616	607	599	594	591	589	589	591	595	600	607	615	626	638	652	668	686	707	729
1972	2700	3918	3918	6195	11261	26780	142588	2068518	107635	23845	10450	5861	3749	2602	1911	1462	1154	933	770	646	549	472	410	360	317	282	252	227	205	186	169	155	142	130	120	111	103	96	89	83	77	72	68	64	60	56	53	50	47
28	29	29	29	30	30	31	31	32	32	33	34	34	35	35	36	37	37	38	39	40	40	41	42	42	43	44	45	46	47	48	48	49	50	51	52	53	54	55	57	58	59	60	61	63	64	65	67	68	69
58	59	60	60	61	62	63	64	65	66	67	68	70	71	72	73	74	76	77	78	79	81	82	84	85	87	88	90	92	93	95	97	99	100	102	104	106	108	111	113	115	117	120	122	125	128	130	133	136	139
0	0	0	0	0	0	0	0	0	0	0	0	0	1	1	1	1	1	1	1	1	1	1	1	1	1	1	2	2	2	2	2	2	2	2	2	3	3	3	3	3	3	3	3	4	4	4	4	4	4
16	16	16	16	15	15	15	14	14	14	13	13	13	12	12	12	12	11	11	11	11	10	10	10	10	9	9	9	9	8	8	8	8	8	7	7	7	7	7	6	6	6	6	6	6	5	5	5	5	5
15	14	14	14	14	14	13	13	13	13	13	12	12	12	12	12	12	11	11	11	11	11	10	10	10	10	10	10	10	9	9	9	9	9	9	9	8	8	8	8	8	8	8	8	7	7	7	7	7	7
0	0	0	0	0	0	0	0	0	0	0	0	0	0	0	0	0	0	0	0	0	0	0	0	0	0	0	0	0	0	0	0	0	0	0	0	0	0	0	1	1	1	1	1	1	1	1	1	1	1
2	3	3	3	3	3	3	3	3	3	3	3	3	3	4	4	4	4	4	4	4	4	4	4	5	5	5	5	5	5	5	5	5	6	6	6	6	6	6	6	7	7	7	7	7	7	7	8	8	8
7	7	7	7	7	7	7	7	6	6	6	6	6	6	6	6	6	6	6	6	5	5	5	5	5	5	5	5	5	5	5	5	5	5	4	4	4	4	4	4	4	4	4	4	4	4	4	4	4	4
2	2	2	2	2	2	2	2	2	2	2	2	2	3	3	3	3	3	3	3	3	3	3	3	4	4	4	4	4	4	4	4	5	5	5	5	5	5	5	6	6	6	6	6	6	6	7	7	7	7
0	0	0	0	0	0	0	0	0	0	0	0	0	0	0	0	0	0	1	1	1	1	1	1	1	1	1	1	1	1	2	2	2	2	2	2	2	2	3	3	3	3	3	3	3	4	4	4	4	4
0	0	0	0	0	0	0	0	0	0	0	0	0	0	0	0	0	0	0	0	0	0	0	0	0	0	0	0	0	0	0	0	0	0	0	0	0	0	1	1	1	1	1	1	1	1	1	1	1	1
18667	11915	8272	8272	6083	4666	3697	3004	2492	2103	1801	1562	1369	1211	1081	972	880	802	735	677	627	583	545	511	481	455	432	411	392	376	361	348	336	326	317	309	302	296	290	286	282	279	277	275	275	274	275	276	277	280
17	16	15	15	15	14	13	13	12	12	11	11	10	10	9	9	8	8	7	7	7	6	6	6	5	5	5	4	4	4	3	3	3	3	2	2	2	2	2	1	1	1	1	1	1	1	0	0	0	0
2906	2506	2185	2185	1924	1708	1529	1377	1248	1138	1042	960	887	824	768	718	674	634	599	567	539	513	490	468	449	432	416	402	389	377	366	356	347	339	332	325	319	314	310	306	302	299	297	295	293	292	291	291	291	292
20192	32422	60596	60596	153580	1118579	9681569	375592	99175	45744	26327	17111	12016	8904	6865	5456	4441	3687	3111	2661	2303	2014	1776	1579	1414	1274	1154	1051	961	883	814	754	700	653	610	572	537	506	478	452	429	407	388	370	353	338	324	311	299	288
18	17	17	17	16	16	16	15	15	14	14	14	13	13	13	12	12	12	11	11	11	11	10	10	10	9	9	9	9	9	8	8	8	8	7	7	7	7	7	6	6	6	6	6	5	5	5	5	5	5
7148	5651	4580	4580	3789	3188	2721	2350	2051	1806	1604	1434	1291	1168	1063	972	893	823	761	707	659	615	577	542	510	482	456	432	411	391	373	356	341	327	314	302	290	280	270	261	253	245	238	231	225	219	213	208	203	199
40	41	41	41	42	42	43	43	44	45	45	46	47	47	48	49	49	50	51	51	52	53	54	55	55	56	57	58	59	60	61	61	62	63	64	65	66	67	68	70	71	72	73	74	75	77	78	79	80	82
0	0	0	0	0	0	0	0	0	0	0	0	0	0	0	0	0	0	0	0	0	0	0	0	0	0	0	0	0	0	0	0	0	0	0	0	0	0	0	0	0	0	0	0	0	0	0	0	0	0
1	1	1	1	1	1	1	1	0	0	0	0	0	0	0	0	0	0	0	0	0	0	0	0	0	0	0	0	0	0	0	0	0	0	0	0	0	0	0	0	0	0	0	0	0	0	0	0	0	0
2	2	2	2	2	2	2	2	2	2	2	2	3	3	3	3	3	3	3	3	3	3	3	3	3	3	4	4	4	4	4	4	4	4	4	4	4	4	5	5	5	5	5	5	5	5	5	5	6	6
0	0	0	0	0	0	0	0	0	0	0	0	0	0	0	0	0	0	0	0	0	0	0	0	1	1	1	1	1	1	1	1	2	2	2	2	2	2	3	3	3	3	3	3	4	4	4	4	5	5
5269	4360	3678	3678	3155	2746	2419	2156	1941	1763	1615	1490	1386	1297	1222	1158	1104	1058	1019	987	960	939	922	909	901	896	895	898	904	914	928	945	966	992	1022	1057	1098	1145	1198	1260	1330	1411	1503	1611	1735	1880	2050	2251	2491	2781
1	1	1	1	1	1	1	1	1	1	1	1	0	0	0	0	0	0	0	0	0	0	0	0	0	0	0	0	0	0	0	0	0	0	0	0	0	0	0	0	0	0	0	0	0	0	0	0	0	0
8	8	8	8	8	8	8	9	9	9	9	9	10	10	10	10	10	11	11	11	11	11	12	12	12	12	13	13	13	13	14	14	14	15	15	15	15	16	16	16	17	17	17	18	18	18	19	19	19	20
31	32	32	32	32	33	33	34	34	35	35	35	36	36	37	37	38	38	39	39	40	40	41	41	42	43	43	44	44	45	45	46	47	47	48	49	49	50	51	51	52	53	53	54	55	56	56	57	58	59
21	21	21	21	20	20	20	20	20	20	20	19	19	19	19	19	19	19	19	19	19	19	19	19	18	18	18	18	18	18	18	18	18	18	18	18	18	18	18	18	18	19	19	19	19	19	19	19	19	19
0	0	0	0	0	0	0	0	0	0	0	0	0	0	0	0	0	0	0	0	0	0	0	0	0	0	1	1	1	1	1	1	1	1	1	1	1	1	1	1	1	1	1	1	1	1	1	1	1	1
52	51	50	50	50	49	48	47	46	46	45	44	43	43	42	41	41	40	39	39	38	38	37	36	36	35	35	34	34	33	33	32	32	31	31	30	30	29	29	28	28	27	27	27	26	26	25	25	25	24
25	26	26	26	26	27	27	27	28	28	29	29	29	30	30	31	31	32	32	32	33	33	34	34	35	35	36	36	37	38	38	39	39	40	40	41	42	42	43	44	44	45	46	47	47	48	49	50	50	51
1	2	2	2	2	2	2	2	2	2	2	2	2	2	2	2	3	3	3	3	3	3	3	3	3	3	3	4	4	4	4	4	4	4	4	4	5	5	5	5	5	5	5	6	6	6	6	6	6	6
10	9	9	9	9	8	8	8	8	7	7	7	6	6	6	6	6	5	5	5	5	5	4	4	4	4	4	4	3	3	3	3	3	3	3	3	3	3	2	2	2	2	2	2	2	2	2	2	2	2
18	18	18	18	19	19	19	19	20	20	20	20	21	21	21	21	22	22	22	23	23	23	23	24	24	24	25	25	25	26	26	26	27	27	27	28	28	28	29	29	30	30	30	31	31	32	32	32	33	33
1	1	1	1	1	1	1	1	1	1	1	1	1	1	1	1	1	1	1	1	1	1	1	1	1	1	1	1	1	1	1	1	1	1	1	1	1	1	1	1	1	1	2	2	2	2	2	2	2	2
3	3	3	3	3	3	3	3	3	3	4	4	4	4	4	4	4	4	4	4	5	5	5	5	5	5	5	5	6	6	6	6	6	6	6	6	7	7	7	7	7	7	8	8	8	8	8	8	9	9
9	9	10	10	10	10	10	10	10	11	11	11	11	11	11	12	12	12	12	12	13	13	13	13	13	13	14	14	14	14	15	15	15	15	15	16	16	16	16	17	17	17	17	18	18	18	18	19	19	19
30	31	31	31	32	32	32	33	33	34	34	35	35	36	36	36	37	37	38	39	39	40	40	41	41	42	42	43	44	44	45	45	46	47	47	48	49	49	50	51	52	52	53	54	55	55	56	57	58	59
2	2	2	2	2	2	2	2	2	2	2	3	3	3	3	3	3	3	3	3	4	4	4	4	4	4	4	4	5	5	5	5	5	5	5	6	6	6	6	6	6	7	7	7	7	7	7	8	8	8
1	1	1	1	1	1	1	1	1	1	1	1	1	1	1	1	1	1	1	1	1	1	1	1	1	1	1	1	1	1	1	1	1	1	1	1	1	1	1	2	2	2	2	2	2	2	2	2	2	2
4	4	4	4	4	4	4	3	3	3	3	3	3	3	3	3	3	3	3	3	3	3	3	2	2	2	2	2	2	2	2	2	2	2	2	2	2	2	2	2	2	2	2	2	2	1	1	1	1	1
1	1	1	1	1	1	1	1	1	1	1	1	1	1	1	1	0	0	0	0	0	0	0	0	0	0	0	0	0	0	0	0	0	0	0	0	0	0	0	0	0	0	0	0	0	0	0	0	0	0
0	0	0	0	0	0	0	0	0	0	0	0	0	0	0	0	0	0	0	0	0	0	0	0	0	0	0	0	0	0	0	0	0	0	0	0	1	1	1	1	1	1	1	1	1	1	1	1	1	1
56931	31007	19510	19510	13411	9789	7462	5880	4754	3925	3297	2810	2425	2114	1861	1652	1477	1329	1202	1094	1000	919	847	784	729	679	635	595	560	528	499	472	448	426	406	388	371	356	341	328	316	305	294	285	276	267	260	253	246	240
61	62	63	63	65	66	67	68	70	71	72	74	75	76	78	79	81	82	84	86	87	89	91	93	95	97	99	101	103	105	107	109	112	114	116	119	122	124	127	130	133	136	139	142	145	149	152	156	160	164
7	7	7	7	7	7	7	7	7	7	7	8	8	8	8	8	8	8	8	8	8	9	9	9	9	9	9	9	9	10	10	10	10	10	10	10	11	11	11	11	11	11	11	12	12	12	12	12	12	13
9	10	10	10	10	10	10	10	10	11	11	11	11	11	11	12	12	12	12	12	12	13	13	13	13	14	14	14	14	15	15	15	15	16	16	16	16	17	17	17	18	18	18	19	19	19	20	20	21	21
9	9	9	9	9	9	9	9	9	9	10	10	10	10	10	10	10	10	11	11	11	11	11	11	11	11	12	12	12	12	12	12	13	13	13	13	13	13	13	14	14	14	14	14	15	15	15	15	15	16
7	8	8	8	8	8	8	8	9	9	9	9	9	9	10	10	10	10	10	11	11	11	11	11	12	12	12	12	13	13	13	13	14	14	14	14	15	15	15	15	16	16	16	17	17	17	18	18	18	19
1	1	1	1	1	1	1	1	1	1	1	1	0	0	0	0	0	0	0	0	0	0	0	0	0	0	0	0	0	0	0	0	0	0	0	0	0	0	0	0	0	0	0	0	0	1	1	1	1	1
1171	936	766	766	640	543	467	407	358	318	285	257	233	212	195	179	166	154	143	134	126	118	111	105	99	94	90	85	81	78	74	71	68	66	63	61	58	56	54	52	51	49	48	46	45	43	42	41	40	39
14892	8687	5692	5692	4018	2988	2310	1839	1499	1245	1051	900	779	681	600	533	477	429	389	353	323	296	273	252	234	218	203	190	178	167	158	149	141	133	127	120	115	110	105	100	96	92	89	85	82	79	77	74	72	70
4	4	4	4	4	4	4	4	4	4	4	5	5	5	5	5	5	5	5	6	6	6	6	6	6	6	6	7	7	7	7	7	7	8	8	8	8	8	8	9	9	9	9	9	10	10	10	10	10	11
2	2	2	2	2	2	2	2	2	2	2	2	2	2	2	2	2	2	2	2	2	2	1	1	1	1	1	1	1	1	1	1	1	1	1	1	1	1	1	1	1	1	1	1	1	1	1	1	1	1
21	21	22	22	22	23	23	23	24	24	25	25	25	26	26	27	27	28	28	29	29	30	30	31	31	32	32	33	34	34	35	35	36	37	37	38	38	39	40	41	41	42	43	43	44	45	46	47	47	48
4	4	4	4	4	4	4	4	4	4	3	3	3	3	3	3	3	3	3	3	3	2	2	2	2	2	2	2	2	2	2	2	2	2	2	2	1	1	1	1	1	1	1	1	1	1	1	1	1	1
1	1	1	1	1	1	1	1	1	1	1	1	1	1	1	1	1	1	1	1	1	1	1	1	1	1	1	1	1	1	1	1	1	1	1	1	1	1	0	0	0	0	0	0	0	0	0	0	0	0
52	51	50	50	50	49	48	48	47	46	46	45	45	44	44	43	43	42	42	41	41	40	40	40	39	39	39	38	38	38	37	37	37	37	36	36	36	36	36	35	35	35	35	35	35	35	35	35	35	35
14	14	15	15	15	15	15	16	16	16	16	17	17	17	17	18	18	18	18	19	19	19	20	20	20	21	21	21	22	22	22	23	23	23	24	24	24	25	25	26	26	26	27	27	28	28	29	29	29	30
8242	11574	17445	17445	29309	59516	185639	5386953	2634298	152279	53275	27121	16433	11026	7913	5958	4649	3731	3062	2559	2171	1867	1623	1424	1261	1125	1010	913	829	757	694	640	592	549	511	478	447	420	396	374	354	336	319	304	290	277	266	255	245	236
3	3	3	3	3	3	3	4	4	4	4	4	4	4	4	5	5	5	5	5	5	5	6	6	6	6	6	6	6	7	7	7	7	7	8	8	8	8	8	8	9	9	9	9	10	10	10	10	10	11
1	2	2	2	2	2	2	2	2	2	2	2	2	2	2	2	3	3	3	3	3	3	3	3	3	3	3	4	4	4	4	4	4	4	4	4	5	5	5	5	5	5	5	5	6	6	6	6	6	6
24	24	25	25	25	25	26	26	26	27	27	28	28	28	29	29	29	30	30	31	31	32	32	32	33	33	34	34	35	35	36	36	37	37	38	38	39	39	40	41	41	42	42	43	44	44	45	46	46	47
17345	10689	7249	7249	5240	3966	3108	2501	2057	1722	1464	1260	1096	963	853	761	683	617	561	512	469	432	399	370	345	322	301	282	266	251	237	224	213	203	193	184	176	169	162	155	150	144	139	134	130	126	122	118	115	112
2588	2032	1638	1638	1349	1130	960	826	719	631	558	498	447	403	365	333	305	280	258	239	222	206	193	180	169	159	150	141	134	127	120	114	109	104	99	95	91	87	84	80	77	75	72	70	67	65	63	61	59	58
8	8	8	8	8	7	7	7	7	7	7	7	7	7	7	7	6	6	6	6	6	6	6	6	6	6	6	6	6	5	5	5	5	5	5	5	5	5	5	5	5	5	5	4	4	4	4	4	4	4
30676	16373	10184	10184	6948	5045	3831	3009	2427	1999	1677	1427	1230	1071	942	835	746	671	607	552	504	463	427	395	367	341	319	299	281	265	250	237	225	214	204	195	186	179	172	165	159	153	148	143	139	135	131	128	124	121
39	40	40	40	41	41	42	43	43	44	44	45	45	46	47	47	48	49	49	50	51	51	52	53	53	54	55	56	56	57	58	59	60	61	61	62	63	64	65	66	67	68	69	70	71	72	73	74	75	76
8	8	8	8	8	8	8	8	9	9	9	9	9	9	9	9	9	10	10	10	10	10	10	10	11	11	11	11	11	11	11	12	12	12	12	12	12	12	13	13	13	13	13	13	14	14	14	14	14	15
23	23	23	23	23	24	24	24	25	25	25	25	26	26	26	27	27	27	28	28	28	29	29	30	30	30	31	31	31	32	32	33	33	33	34	34	35	35	36	36	37	37	38	38	39	39	40	40	41	41
6	7	7	7	7	7	7	7	7	7	7	7	7	7	8	8	8	8	8	8	8	8	8	8	9	9	9	9	9	9	9	9	9	10	10	10	10	10	10	10	10	10	11	11	11	11	11	11	11	12
1	1	1	1	1	1	1	1	1	1	1	1	1	1	1	2	2	2	2	2	2	2	2	2	2	2	2	2	2	2	2	3	3	3	3	3	3	3	3	3	3	3	3	3	4	4	4	4	4	4
2	2	2	2	2	2	2	3	3	3	3	3	3	4	4	4	4	4	5	5	5	5	6	6	6	6	7	7	7	7	8	8	8	9	9	9	10	10	10	11	11	11	12	12	13	13	13	14	14	15
32	32	33	33	33	34	34	35	35	36	36	37	37	38	38	39	39	40	41	41	42	43	43	44	45	45	46	47	47	48	49	50	50	51	52	53	54	55	56	56	57	58	59	60	61	62	63	65	66	67
0	0	0	0	0	0	0	0	0	0	0	0	0	0	0	0	0	0	0	0	0	0	0	0	0	0	0	0	0	0	0	0	0	0	0	0	0	0	0	0	0	0	0	0	0	0	0	0	0	0
33	33	34	34	34	35	35	36	36	37	37	38	38	39	39	40	40	41	41	42	42	43	44	44	45	45	46	47	47	48	49	49	50	51	52	52	53	54	55	55	56	57	58	59	59	60	61	62	63	64
30	30	31	31	32	32	33	34	34	35	36	36	37	38	39	39	40	41	42	42	43	44	45	46	47	48	49	49	50	51	52	53	54	55	56	58	59	60	61	62	63	64	66	67	68	70	71	72	74	75
55	53	52	52	51	50	49	48	47	46	45	44	43	42	41	40	39	38	37	37	36	35	34	33	33	32	31	31	30	29	29	28	27	27	26	26	25	24	24	23	23	22	22	21	21	20	20	19	19	19
3	3	3	3	3	3	4	4	4	4	4	4	4	4	4	4	4	5	5	5	5	5	5	5	5	5	6	6	6	6	6	6	6	7	7	7	7	7	7	7	8	8	8	8	8	8	8	9	9	9
15	16	16	16	16	16	16	17	17	17	17	17	18	18	18	18	19	19	19	19	20	20	20	20	21	21	21	21	22	22	22	23	23	23	23	24	24	24	25	25	25	26	26	27	27	27	28	28	28	29
1	1	0	0	0	0	0	0	0	0	0	0	0	0	0	0	0	0	0	0	0	0	0	0	0	0	0	0	0	0	0	0	0	0	0	0	0	0	0	0	0	0	0	0	0	0	0	0	0	0
1	1	0	0	0	0	0	0	0	0	0	0	0	0	0	0	0	0	0	0	0	0	0	0	0	0	0	0	0	0	0	0	0	0	0	0	0	0	0	0	0	0	0	1	1	1	1	1	1	1
2	2	2	2	2	3	3	3	3	3	3	3	4	4	4	4	4	4	5	5	5	5	5	5	6	6	6	6	6	7	7	7	7	7	8	8	8	8	9	9	9	9	10	10	10	10	11	11	11	12
1668	2142	2850	2850	3975	5927	9775	19145	54209	860359	2064754	69548	22010	10780	6393	4229	3003	2241	1736	1383	1128	936	789	674	582	507	446	395	352	315	284	257	233	213	195	179	164	152	140	130	121	112	105	98	92	86	80	76	71	67
9	9	9	9	10	10	10	10	10	11	11	11	11	11	11	12	12	12	12	13	13	13	13	13	14	14	14	14	15	15	15	15	16	16	16	16	17	17	17	18	18	18	19	19	19	20	20	20	21	21
4882368	524445	75324	75324	29967	16093	10044	6868	4994	3796	2984	2409	1986	1666	1418	1222	1065	936	830	742	667	603	548	501	460	424	392	364	339	317	297	279	263	248	235	223	212	202	193	184	176	169	163	156	151	146	141	136	132	128
1429209	165573	63467	63467	33536	20738	14093	10203	7729	6059	4878	4013	3360	2855	2456	2136	1875	1660	1480	1328	1199	1088	992	908	835	771	714	663	618	578	541	508	478	451	426	404	383	364	347	331	316	302	290	278	267	257	247	238	230	222
156066	1386583	54354	54354	14261	6566	3776	2453	1722	1276	984	781	636	528	445	380	329	287	253	224	200	180	163	148	134	123	113	104	96	89	83	77	72	67	63	59	55	52	49	46	44	42	39	37	35	34	32	30	29	28
169299	3657965	297188	297188	50594	20816	11340	7132	4897	3569	2716	2135	1722	1417	1187	1008	866	752	659	581	517	462	416	376	341	311	285	261	240	222	206	191	177	165	154	145	135	127	120	113	106	100	95	89	85	80	76	72	69	65
33	33	34	34	35	35	36	36	37	38	38	39	40	40	41	42	43	43	44	45	46	47	47	48	49	50	51	52	53	54	55	57	58	59	60	61	63	64	65	67	68	70	71	73	75	76	78	80	82	84
43	43	42	42	41	40	40	39	38	38	37	37	36	35	35	34	34	33	33	32	32	31	31	31	30	30	29	29	29	28	28	28	27	27	27	26	26	26	26	25	25	25	25	25	24	24	24	24	24	24
19	19	19	19	20	20	20	20	21	21	21	22	22	22	22	23	23	23	24	24	24	25	25	25	25	26	26	26	27	27	28	28	28	29	29	29	30	30	31	31	31	32	32	33	33	34	34	34	35	35
34	34	35	35	35	36	37	37	38	38	39	40	40	41	42	42	43	44	44	45	46	47	48	48	49	50	51	52	53	54	55	56	57	58	59	60	61	62	64	65	66	68	69	70	72	73	75	76	78	80
966	851	755	755	675	606	548	498	454	416	382	352	326	303	282	263	246	230	217	204	192	182	172	163	155	147	140	133	127	122	117	112	107	103	99	95	92	88	85	82	80	77	75	73	70	68	66	65	63	61
34	33	33	33	32	31	30	30	29	28	28	27	26	26	25	25	24	24	23	23	22	22	21	21	20	20	20	19	19	18	18	18	17	17	17	16	16	16	15	15	15	15	14	14	14	14	13	13	13	13
53075	24190	13837	13837	8958	6273	4637	3568	2830	2300	1906	1605	1371	1184	1033	909	807	720	647	585	531	484	444	408	376	348	323	301	281	263	247	232	218	206	195	184	175	166	158	150	143	137	131	125	120	115	111	106	102	99
9	9	9	9	10	10	10	10	10	10	10	10	11	11	11	11	11	11	11	12	12	12	12	12	12	13	13	13	13	13	13	14	14	14	14	14	14	15	15	15	15	15	16	16	16	16	16	17	17	17
1	1	1	1	1	1	1	1	1	1	1	1	1	1	1	1	0	0	0	0	0	0	0	1	1	1	1	1	1	1	1	1	1	1	1	1	1	1	1	1	1	2	2	2	2	2	2	2	2	3
9562	16689	36479	36479	141728	3507996	367524	53591	21374	11487	7169	4900	3560	2704	2123	1711	1408	1179	1001	861	748	656	580	516	463	417	378	344	314	288	265	245	227	211	197	184	172	161	152	143	135	128	121	115	109	104	99	94	90	86
35	35	36	36	36	37	37	38	39	39	40	40	41	42	42	43	43	44	45	45	46	47	48	48	49	50	51	52	52	53	54	55	56	57	58	59	60	61	62	63	64	65	66	67	69	70	71	73	74	75
1	1	1	1	0	0	0	0	0	0	0	0	0	0	0	0	0	0	0	0	0	0	0	0	0	0	0	0	0	0	0	0	1	1	1	1	1	1	1	1	1	1	1	1	1	1	1	2	2	2
11	11	11	11	11	11	11	12	12	12	12	12	13	13	13	13	13	14	14	14	14	15	15	15	15	15	16	16	16	16	17	17	17	18	18	18	18	19	19	19	20	20	20	21	21	21	22	22	22	23
4	4	4	4	3	3	3	3	3	2	2	2	2	2	2	2	1	1	1	1	1	1	1	1	0	0	0	0	0	0	0	0	0	0	0	0	0	0	0	0	0	0	0	0	0	0	0	0	0	0
52	51	51	51	50	49	49	48	47	47	46	46	45	45	44	44	43	43	42	42	41	41	41	40	40	39	39	39	39	38	38	38	37	37	37	37	37	36	36	36	36	36	36	36	36	35	35	35	35	35
3020	2385	1931	1931	1596	1341	1142	985	858	754	668	596	535	483	438	399	366	336	310	286	266	247	231	216	202	190	179	168	159	150	143	135	129	122	117	111	106	102	98	94	90	86	83	80	77	74	72	69	67	65
26	26	25	25	25	24	24	24	23	23	23	22	22	22	21	21	21	21	20	20	20	19	19	19	19	18	18	18	18	17	17	17	17	16	16	16	16	15	15	15	15	15	14	14	14	14	14	14	13	13
45	44	43	43	42	41	39	38	37	36	36	35	34	33	32	31	30	30	29	28	27	27	26	25	25	24	23	23	22	22	21	20	20	19	19	18	18	17	17	17	16	16	15	15	14	14	14	13	13	12
13	13	13	13	13	12	12	12	12	12	12	11	11	11	11	11	11	11	10	10	10	10	10	10	10	9	9	9	9	9	9	9	9	8	8	8	8	8	8	8	8	8	8	7	7	7	7	7	7	7
3001	2332	1865	1865	1525	1270	1074	920	797	697	614	546	488	439	397	360	329	301	277	256	237	220	204	191	178	167	157	148	139	132	125	118	112	107	101	97	92	88	84	81	78	75	72	69	66	64	62	60	58	56
9	9	9	9	9	9	10	10	10	10	10	11	11	11	11	11	12	12	12	12	12	13	13	13	14	14	14	14	15	15	15	16	16	16	17	17	17	18	18	18	19	19	20	20	21	21	21	22	22	23
14	15	15	15	15	15	16	16	16	17	17	17	17	18	18	18	19	19	19	20	20	21	21	21	22	22	22	23	23	24	24	24	25	25	26	26	27	27	28	28	29	29	30	30	31	31	32	32	33	33
8510	14404	29641	29641	95827	2900820	931005	68111	24497	12603	7677	5166	3713	2797	2182	1750	1434	1196	1013	869	753	659	581	516	462	415	375	341	311	285	262	241	223	207	192	179	167	156	146	137	129	122	115	108	103	97	92	87	83	79
136006	1740751	82673	82673	19341	8614	4876	3140	2192	1619	1245	988	804	667	563	482	417	365	322	286	257	231	210	191	175	160	148	137	127	118	110	103	97	91	86	81	77	72	69	65	62	59	57	54	52	49	47	46	44	42
9	10	10	10	10	10	10	11	11	11	11	12	12	12	12	13	13	13	14	14	14	15	15	15	16	16	16	17	17	17	18	18	19	19	19	20	20	21	21	22	22	23	23	24	24	25	26	26	27	28
1	1	1	1	1	1	1	1	1	1	1	1	1	1	1	2	2	2	2	2	2	2	2	2	2	2	3	3	3	3	3	3	3	3	4	4	4	4	4	4	4	5	5	5	5	5	5	6	6	6
0	0	0	0	0	0	0	0	0	0	0	0	0	0	0	0	0	0	0	0	0	0	0	0	0	0	0	0	0	0	0	0	0	0	0	0	0	0	0	1	1	1	1	1	1	1	1	1	1	1
[truncated: 974 more columns]
