# Supplementary material for: A new method for the comparison of 1H NMR predictors based on tree-similarity of spectra
Source: J Cheminform. 2014 Mar 25;6:9. doi: 10.1186/1758-2946-6-9 (PMC3987679; doi:10.1186/1758-2946-6-9)
Supplement: Additional file 3 — Directory containing the source code of the algorithm described above and that allows to compute a similarity matrix such as depicted in Figure 3. A directory that contains the source code used in this work, compiled classes, a compiled version of the code (jar file) and all the necessary input data in order to replicate the results of Figure 1A, including the original predictions obtained with the four predictors. A Readme.txt file explains the content of this directory in more details. [file 1758-2946-6-9-S3.zip › benchmarkingNMRpredictor/molfile.sdf]

Actelion Java MolfileCreator 1.0

 14 14  0  0  0  0  0  0  0  0999 V2000
   24.0216  -61.6354    0.0000 N   0  0  0  0  0  0  0  0  0  0  0  0
   25.5925  -60.7308    0.0000 C   0  0  0  0  0  0  0  0  0  0  0  0
   22.4627  -60.7308    0.0000 C   0  0  0  0  0  0  0  0  0  0  0  0
   27.1724  -61.6354    0.0000 Cl  0  0  0  0  0  0  0  0  0  0  0  0
   25.5925  -58.9217    0.0000 C   0  0  0  0  0  0  0  0  0  0  0  0
   22.4627  -58.9217    0.0000 C   0  0  0  0  0  0  0  0  0  0  0  0
   24.0216  -58.0172    0.0000 C   0  0  0  0  0  0  0  0  0  0  0  0
   20.8919  -58.0172    0.0000 C   0  0  0  0  0  0  0  0  0  0  0  0
   21.6833  -61.1831   -0.0000 H   0  0  0  0  0  0  0  0  0  0  0  0
   26.3779  -58.4695   -0.0000 H   0  0  0  0  0  0  0  0  0  0  0  0
   24.0155  -57.1127   -0.0000 H   0  0  0  0  0  0  0  0  0  0  0  0
   19.7922  -57.3840   -0.0000 H   0  0  0  0  0  0  0  0  0  0  0  0
   21.5250  -56.9176   -0.0000 H   0  0  0  0  0  0  0  0  0  0  0  0
   20.2587  -59.1168   -0.0000 H   0  0  0  0  0  0  0  0  0  0  0  0
  2  1  2  0  0  0  0
  3  1  1  0  0  0  0
  4  2  1  0  0  0  0
  5  2  1  0  0  0  0
  6  3  2  0  0  0  0
  7  6  1  0  0  0  0
  8  6  1  0  0  0  0
  7  5  2  0  0  0  0
  3  9  1  0  0  0  0
  5 10  1  0  0  0  0
  7 11  1  0  0  0  0
  8 12  1  0  0  0  0
  8 13  1  0  0  0  0
  8 14  1  0  0  0  0
M  END
>	<analysis_code>
320946

>	<compound_code>
ac_34403

$$$$

Actelion Java MolfileCreator 1.0

 23 24  0  0  0  0  0  0  0  0999 V2000
    3.9663   -1.7651    0.0000 C   0  0  0  0  0  0  0  0  0  0  0  0
    3.9637   -3.5444    0.0000 C   0  0  0  0  0  0  0  0  0  0  0  0
    5.5011   -4.4321    0.0000 C   0  0  0  0  0  0  0  0  0  0  0  0
    7.0417   -3.5433    0.0000 C   0  0  0  0  0  0  0  0  0  0  0  0
    7.0354   -1.7574    0.0000 C   0  0  0  0  0  0  0  0  0  0  0  0
    5.4972   -0.8774    0.0000 C   0  0  0  0  0  0  0  0  0  0  0  0
    2.4296   -0.8785    0.0000 C   0  0  0  0  0  0  0  0  0  0  0  0
    8.5795   -4.4280    0.0000 C   0  0  0  0  0  0  0  0  0  0  0  0
    8.5823   -6.2021    0.0000 N   0  0  0  0  0  0  0  0  0  0  0  0
    2.2427    0.8942    0.0000 C   0  0  0  0  0  0  0  0  0  0  0  0
    0.5071    1.2625    0.0000 C   0  0  0  0  0  0  0  0  0  0  0  0
   -0.3796   -0.2742    0.0000 N   0  0  0  0  0  0  0  0  0  0  0  0
    0.8079   -1.5922    0.0000 N   0  0  0  0  0  0  0  0  0  0  0  0
   -2.1440   -0.4602    0.0000 C   0  0  0  0  0  0  0  0  0  0  0  0
    3.1938   -3.9902   -0.0000 H   0  0  0  0  0  0  0  0  0  0  0  0
    5.4995   -5.3203   -0.0000 H   0  0  0  0  0  0  0  0  0  0  0  0
    7.8014   -1.3044   -0.0000 H   0  0  0  0  0  0  0  0  0  0  0  0
    5.4936    0.0065   -0.0000 H   0  0  0  0  0  0  0  0  0  0  0  0
    3.0171    1.5963   -0.0000 H   0  0  0  0  0  0  0  0  0  0  0  0
    0.0826    2.2151   -0.0000 H   0  0  0  0  0  0  0  0  0  0  0  0
   -3.3791   -0.5904   -0.0000 H   0  0  0  0  0  0  0  0  0  0  0  0
   -2.2742    0.7749   -0.0000 H   0  0  0  0  0  0  0  0  0  0  0  0
   -2.0138   -1.6953   -0.0000 H   0  0  0  0  0  0  0  0  0  0  0  0
  1  7  1  0  0  0  0
  3  4  2  0  0  0  0
  4  8  1  0  0  0  0
  8  9  3  0  0  0  0
  7 10  1  0  0  0  0
  4  5  1  0  0  0  0
  2  3  1  0  0  0  0
  5  6  2  0  0  0  0
  6  1  1  0  0  0  0
 10 11  2  0  0  0  0
 11 12  1  0  0  0  0
 12 13  1  0  0  0  0
 13  7  2  0  0  0  0
  1  2  2  0  0  0  0
 12 14  1  0  0  0  0
  2 15  1  0  0  0  0
  3 16  1  0  0  0  0
  5 17  1  0  0  0  0
  6 18  1  0  0  0  0
 10 19  1  0  0  0  0
 11 20  1  0  0  0  0
 14 21  1  0  0  0  0
 14 22  1  0  0  0  0
 14 23  1  0  0  0  0
M  END
>	<analysis_code>
327446

>	<compound_code>
cc_23816

$$$$

Actelion Java MolfileCreator 1.0

 21 22  0  0  0  0  0  0  0  0999 V2000
   10.3606   -7.0571    0.0000 S   0  0  0  0  0  0  0  0  0  0  0  0
    9.3410   -5.6734    0.0000 C   0  0  0  0  0  0  0  0  0  0  0  0
   10.3531   -4.2739    0.0000 C   0  0  0  0  0  0  0  0  0  0  0  0
   11.9958   -6.5273    0.0000 C   0  0  0  0  0  0  0  0  0  0  0  0
   11.9839   -4.8038    0.0000 C   0  0  0  0  0  0  0  0  0  0  0  0
   13.4680   -3.9357    0.0000 C   0  0  0  0  0  0  0  0  0  0  0  0
   14.9651   -4.7886    0.0000 C   0  0  0  0  0  0  0  0  0  0  0  0
   14.9684   -6.5184    0.0000 C   0  0  0  0  0  0  0  0  0  0  0  0
   13.4830   -7.3788    0.0000 C   0  0  0  0  0  0  0  0  0  0  0  0
   16.4500   -3.9234    0.0000 Br  0  0  0  0  0  0  0  0  0  0  0  0
    7.6223   -5.6811    0.0000 C   0  0  0  0  0  0  0  0  0  0  0  0
    6.7696   -7.1734    0.0000 O   0  0  0  0  0  0  0  0  0  0  0  0
    6.7563   -4.1964    0.0000 O   0  0  0  0  0  0  0  0  0  0  0  0
    5.0376   -4.2041    0.0000 C   0  0  0  0  0  0  0  0  0  0  0  0
   10.0437   -3.3091   -0.0000 H   0  0  0  0  0  0  0  0  0  0  0  0
   13.4616   -3.0752   -0.0000 H   0  0  0  0  0  0  0  0  0  0  0  0
   15.7128   -6.9531   -0.0000 H   0  0  0  0  0  0  0  0  0  0  0  0
   13.4840   -8.2347   -0.0000 H   0  0  0  0  0  0  0  0  0  0  0  0
    3.8345   -4.2095   -0.0000 H   0  0  0  0  0  0  0  0  0  0  0  0
    5.0322   -3.0010   -0.0000 H   0  0  0  0  0  0  0  0  0  0  0  0
    5.0430   -5.4072   -0.0000 H   0  0  0  0  0  0  0  0  0  0  0  0
  3  5  1  0  0  0  0
  6  7  2  0  0  0  0
  4  1  1  0  0  0  0
  7  8  1  0  0  0  0
  2  3  2  0  0  0  0
  8  9  2  0  0  0  0
  9  4  1  0  0  0  0
  7 10  1  0  0  0  0
  4  5  2  0  0  0  0
  2 11  1  0  0  0  0
  1  2  1  0  0  0  0
 11 12  2  0  0  0  0
  5  6  1  0  0  0  0
 11 13  1  0  0  0  0
 13 14  1  0  0  0  0
  3 15  1  0  0  0  0
  6 16  1  0  0  0  0
  8 17  1  0  0  0  0
  9 18  1  0  0  0  0
 14 19  1  0  0  0  0
 14 20  1  0  0  0  0
 14 21  1  0  0  0  0
M  END
>	<analysis_code>
318706

>	<compound_code>
mo_00965

$$$$

Actelion Java MolfileCreator 1.0

 15 15  0  0  0  0  0  0  0  0999 V2000
   -2.9911    0.0529    0.0000 N   0  0  0  0  0  0  0  0  0  0  0  0
   -1.5738    1.0747    0.0000 C   0  0  0  0  0  0  0  0  0  0  0  0
   -2.1176    2.7440    0.0000 C   0  0  0  0  0  0  0  0  0  0  0  0
   -3.8646    2.7440    0.0000 C   0  0  0  0  0  0  0  0  0  0  0  0
   -4.4084    1.0747    0.0000 C   0  0  0  0  0  0  0  0  0  0  0  0
   -2.9911   -1.6941    0.0000 C   0  0  0  0  0  0  0  0  0  0  0  0
    0.0868    0.5324    0.0000 C   0  0  0  0  0  0  0  0  0  0  0  0
    0.4477   -1.1770    0.0000 O   0  0  0  0  0  0  0  0  0  0  0  0
    1.3870    1.6994    0.0000 Cl  0  0  0  0  0  0  0  0  0  0  0  0
   -1.5160    3.5787   -0.0000 H   0  0  0  0  0  0  0  0  0  0  0  0
   -4.4662    3.5787   -0.0000 H   0  0  0  0  0  0  0  0  0  0  0  0
   -5.3890    0.7509   -0.0000 H   0  0  0  0  0  0  0  0  0  0  0  0
   -2.9911   -2.9170   -0.0000 H   0  0  0  0  0  0  0  0  0  0  0  0
   -4.2140   -1.6941   -0.0000 H   0  0  0  0  0  0  0  0  0  0  0  0
   -1.7682   -1.6941   -0.0000 H   0  0  0  0  0  0  0  0  0  0  0  0
  3  4  1  0  0  0  0
  5  1  1  0  0  0  0
  1  6  1  0  0  0  0
  4  5  2  0  0  0  0
  2  7  1  0  0  0  0
  2  3  2  0  0  0  0
  7  8  2  0  0  0  0
  1  2  1  0  0  0  0
  7  9  1  0  0  0  0
  3 10  1  0  0  0  0
  4 11  1  0  0  0  0
  5 12  1  0  0  0  0
  6 13  1  0  0  0  0
  6 14  1  0  0  0  0
  6 15  1  0  0  0  0
M  END
>	<analysis_code>
322723

>	<compound_code>
cc_02702

$$$$

Actelion Java MolfileCreator 1.0

 31 33  0  0  0  0  0  0  0  0999 V2000
    7.4814   -9.2943    0.0000 C   0  0  0  0  0  0  0  0  0  0  0  0
    7.4834  -10.9823    0.0000 C   0  0  0  0  0  0  0  0  0  0  0  0
    8.9289   -8.4355    0.0000 S   0  0  0  0  0  0  0  0  0  0  0  0
   10.3958   -9.2911    0.0000 C   0  0  0  0  0  0  0  0  0  0  0  0
   10.3952  -10.9710    0.0000 C   0  0  0  0  0  0  0  0  0  0  0  0
   11.8477  -11.8033    0.0000 N   0  0  0  0  0  0  0  0  0  0  0  0
   13.3019  -10.9672    0.0000 C   0  0  0  0  0  0  0  0  0  0  0  0
   13.2942   -9.2718    0.0000 N   0  0  0  0  0  0  0  0  0  0  0  0
   11.8405   -8.4385    0.0000 C   0  0  0  0  0  0  0  0  0  0  0  0
   11.8398   -6.7505    0.0000 N   0  0  0  0  0  0  0  0  0  0  0  0
   13.3142   -5.9082    0.0000 C   0  0  0  0  0  0  0  0  0  0  0  0
   13.3121   -4.2279    0.0000 C   0  0  0  0  0  0  0  0  0  0  0  0
   11.8504   -3.3767    0.0000 C   0  0  0  0  0  0  0  0  0  0  0  0
   10.3873   -4.2279    0.0000 C   0  0  0  0  0  0  0  0  0  0  0  0
   10.3858   -5.9216    0.0000 C   0  0  0  0  0  0  0  0  0  0  0  0
   11.8506   -1.6269    0.0000 C   0  0  0  0  0  0  0  0  0  0  0  0
   13.3664   -0.7521    0.0000 Cl  0  0  0  0  0  0  0  0  0  0  0  0
    6.7568   -8.8798   -0.0000 H   0  0  0  0  0  0  0  0  0  0  0  0
    6.0284  -11.8319   -0.0000 H   0  0  0  0  0  0  0  0  0  0  0  0
   14.0328  -11.3968   -0.0000 H   0  0  0  0  0  0  0  0  0  0  0  0
   13.9129   -6.9279   -0.0000 H   0  0  0  0  0  0  0  0  0  0  0  0
   14.4966   -5.8996   -0.0000 H   0  0  0  0  0  0  0  0  0  0  0  0
   14.4921   -4.2362   -0.0000 H   0  0  0  0  0  0  0  0  0  0  0  0
   13.9092   -3.2101   -0.0000 H   0  0  0  0  0  0  0  0  0  0  0  0
   11.8497   -4.2279   -0.0000 H   0  0  0  0  0  0  0  0  0  0  0  0
    9.7940   -3.2019   -0.0000 H   0  0  0  0  0  0  0  0  0  0  0  0
    9.2021   -4.2288   -0.0000 H   0  0  0  0  0  0  0  0  0  0  0  0
    9.2073   -5.9363   -0.0000 H   0  0  0  0  0  0  0  0  0  0  0  0
    9.8093   -6.9496   -0.0000 H   0  0  0  0  0  0  0  0  0  0  0  0
   11.2383   -0.5660   -0.0000 H   0  0  0  0  0  0  0  0  0  0  0  0
   10.6257   -1.6268   -0.0000 H   0  0  0  0  0  0  0  0  0  0  0  0
  1  2  2  0  0  0  0
  8  9  2  0  0  0  0
  9  4  1  0  0  0  0
 10 11  1  0  0  0  0
  4  5  2  0  0  0  0
  4  3  1  0  0  0  0
  5  6  1  0  0  0  0
  3  1  1  0  0  0  0
  6  7  2  0  0  0  0
 10 15  1  0  0  0  0
 11 12  1  0  0  0  0
 12 13  1  0  0  0  0
 13 14  1  0  0  0  0
 14 15  1  0  0  0  0
 10  9  1  0  0  0  0
  2  5  1  0  0  0  0
 13 16  1  0  0  0  0
  7  8  1  0  0  0  0
 16 17  1  0  0  0  0
  1 18  1  0  0  0  0
  2 19  1  0  0  0  0
  7 20  1  0  0  0  0
 11 21  1  1  0  0  0
 11 22  1  0  0  0  0
 12 23  1  1  0  0  0
 12 24  1  0  0  0  0
 13 25  1  0  0  0  0
 14 26  1  1  0  0  0
 14 27  1  0  0  0  0
 15 28  1  1  0  0  0
 15 29  1  0  0  0  0
 16 30  1  1  0  0  0
 16 31  1  0  0  0  0
M  END
>	<analysis_code>
326866

>	<compound_code>
cc_63824

$$$$

Actelion Java MolfileCreator 1.0

 28 28  0  0  0  0  0  0  0  0999 V2000
    0.9884    0.4065    0.0000 C   0  0  0  0  0  0  0  0  0  0  0  0
   -0.5929   -0.5147    0.0000 C   0  0  0  0  0  0  0  0  0  0  0  0
   -0.5837   -2.3402    0.0000 C   0  0  0  0  0  0  0  0  0  0  0  0
    1.0052   -3.2472    0.0000 C   0  0  0  0  0  0  0  0  0  0  0  0
    2.5879   -2.3147    0.0000 C   0  0  0  0  0  0  0  0  0  0  0  0
    2.5706   -0.4921    0.0000 C   0  0  0  0  0  0  0  0  0  0  0  0
    0.9782    2.2311    0.0000 C   0  0  0  0  0  0  0  0  0  0  0  0
   -2.1772    0.3908    0.0000 O   0  0  0  0  0  0  0  0  0  0  0  0
   -3.7532   -0.5286    0.0000 C   0  0  0  0  0  0  0  0  0  0  0  0
   -5.3374    0.3766    0.0000 C   0  0  0  0  0  0  0  0  0  0  0  0
   -6.9137   -0.5427    0.0000 N   0  0  0  0  0  0  0  0  0  0  0  0
   -8.4979    0.3627    0.0000 C   0  0  0  0  0  0  0  0  0  0  0  0
   -6.9055   -2.3674    0.0000 C   0  0  0  0  0  0  0  0  0  0  0  0
    0.9676    4.0639    0.0000 N   0  0  0  0  0  0  0  0  0  0  0  0
   -1.3734   -2.7994   -0.0000 H   0  0  0  0  0  0  0  0  0  0  0  0
    1.0083   -4.1669   -0.0000 H   0  0  0  0  0  0  0  0  0  0  0  0
    3.3878   -2.7598   -0.0000 H   0  0  0  0  0  0  0  0  0  0  0  0
    3.3531   -0.0301   -0.0000 H   0  0  0  0  0  0  0  0  0  0  0  0
   -4.3868   -1.6375   -0.0000 H   0  0  0  0  0  0  0  0  0  0  0  0
   -3.1096   -1.6318   -0.0000 H   0  0  0  0  0  0  0  0  0  0  0  0
   -4.7036    1.4856   -0.0000 H   0  0  0  0  0  0  0  0  0  0  0  0
   -5.9809    1.4800   -0.0000 H   0  0  0  0  0  0  0  0  0  0  0  0
   -9.6068    0.9965   -0.0000 H   0  0  0  0  0  0  0  0  0  0  0  0
   -7.8640    1.4717   -0.0000 H   0  0  0  0  0  0  0  0  0  0  0  0
   -9.1317   -0.7462   -0.0000 H   0  0  0  0  0  0  0  0  0  0  0  0
   -6.8997   -3.6446   -0.0000 H   0  0  0  0  0  0  0  0  0  0  0  0
   -8.1827   -2.3731   -0.0000 H   0  0  0  0  0  0  0  0  0  0  0  0
   -5.6282   -2.3616   -0.0000 H   0  0  0  0  0  0  0  0  0  0  0  0
  6  1  1  0  0  0  0
  1  2  2  0  0  0  0
  1  7  1  0  0  0  0
  8  9  1  0  0  0  0
  3  4  2  0  0  0  0
  9 10  1  0  0  0  0
  2  8  1  0  0  0  0
 10 11  1  0  0  0  0
  4  5  1  0  0  0  0
 11 12  1  0  0  0  0
  2  3  1  0  0  0  0
 11 13  1  0  0  0  0
  5  6  2  0  0  0  0
  7 14  3  0  0  0  0
  3 15  1  0  0  0  0
  4 16  1  0  0  0  0
  5 17  1  0  0  0  0
  6 18  1  0  0  0  0
  9 19  1  1  0  0  0
  9 20  1  0  0  0  0
 10 21  1  1  0  0  0
 10 22  1  0  0  0  0
 12 23  1  0  0  0  0
 12 24  1  0  0  0  0
 12 25  1  0  0  0  0
 13 26  1  0  0  0  0
 13 27  1  0  0  0  0
 13 28  1  0  0  0  0
M  END
>	<analysis_code>
320170

>	<compound_code>
cc_51316

$$$$

Actelion Java MolfileCreator 1.0

 13 13  0  0  0  0  0  0  0  0999 V2000
    0.0000   -2.6917    0.0000 N   0  0  0  0  0  0  0  0  0  0  0  0
    0.0000    0.3833    0.0000 C   0  0  0  0  0  0  0  0  0  0  0  0
    0.0000    1.9250    0.0000 C   0  0  0  0  0  0  0  0  0  0  0  0
    1.3292   -1.9250    0.0000 C   0  0  0  0  0  0  0  0  0  0  0  0
   -1.3375   -1.9250    0.0000 C   0  0  0  0  0  0  0  0  0  0  0  0
   -1.3375   -0.3792    0.0000 C   0  0  0  0  0  0  0  0  0  0  0  0
    1.3292   -0.3792    0.0000 C   0  0  0  0  0  0  0  0  0  0  0  0
   -1.3458    2.6958    0.0000 O   0  0  0  0  0  0  0  0  0  0  0  0
    1.3292    2.7042    0.0000 Cl  0  0  0  0  0  0  0  0  0  0  0  0
   -2.6708   -2.6917    0.0000 Cl  0  0  0  0  0  0  0  0  0  0  0  0
    2.6667   -2.6917    0.0000 Cl  0  0  0  0  0  0  0  0  0  0  0  0
   -2.0062    0.0124   -0.0000 H   0  0  0  0  0  0  0  0  0  0  0  0
    1.9938    0.0124   -0.0000 H   0  0  0  0  0  0  0  0  0  0  0  0
  2  6  1  0  0  0  0
  3  2  1  0  0  0  0
  4  1  2  0  0  0  0
  5  1  1  0  0  0  0
  6  5  2  0  0  0  0
  7  4  1  0  0  0  0
  8  3  2  0  0  0  0
  9  3  1  0  0  0  0
 10  5  1  0  0  0  0
 11  4  1  0  0  0  0
  2  7  2  0  0  0  0
  6 12  1  0  0  0  0
  7 13  1  0  0  0  0
M  END
>	<analysis_code>
318973

>	<compound_code>
rf_00380

$$$$

Actelion Java MolfileCreator 1.0

 34 35  0  0  0  0  0  0  0  0999 V2000
   12.4582   -7.7455    0.0000 C   0  0  0  0  0  0  0  0  0  0  0  0
   12.4558   -9.5853    0.0000 C   0  0  0  0  0  0  0  0  0  0  0  0
   14.0452  -10.5032    0.0000 C   0  0  0  0  0  0  0  0  0  0  0  0
   15.6382   -9.5842    0.0000 C   0  0  0  0  0  0  0  0  0  0  0  0
   15.6320   -7.7375    0.0000 C   0  0  0  0  0  0  0  0  0  0  0  0
   14.0412   -6.8276    0.0000 C   0  0  0  0  0  0  0  0  0  0  0  0
   10.8695   -6.8287    0.0000 N   0  0  0  0  0  0  0  0  0  0  0  0
    9.3639   -7.8496    0.0000 C   0  0  0  0  0  0  0  0  0  0  0  0
    7.6054   -7.3117    0.0000 C   0  0  0  0  0  0  0  0  0  0  0  0
   11.0084   -4.9885    0.0000 C   0  0  0  0  0  0  0  0  0  0  0  0
    6.9257   -5.6108    0.0000 C   0  0  0  0  0  0  0  0  0  0  0  0
    9.6580   -3.7421    0.0000 C   0  0  0  0  0  0  0  0  0  0  0  0
    7.8434   -4.0254    0.0000 N   0  0  0  0  0  0  0  0  0  0  0  0
    6.8069   -2.5118    0.0000 C   0  0  0  0  0  0  0  0  0  0  0  0
   14.0357   -4.9931    0.0000 C   0  0  0  0  0  0  0  0  0  0  0  0
   15.6218   -4.0712    0.0000 O   0  0  0  0  0  0  0  0  0  0  0  0
   11.6599  -10.0463   -0.0000 H   0  0  0  0  0  0  0  0  0  0  0  0
   14.0435  -11.4217   -0.0000 H   0  0  0  0  0  0  0  0  0  0  0  0
   16.4378  -10.0481   -0.0000 H   0  0  0  0  0  0  0  0  0  0  0  0
   16.4243   -7.2691   -0.0000 H   0  0  0  0  0  0  0  0  0  0  0  0
    8.9095   -9.0465   -0.0000 H   0  0  0  0  0  0  0  0  0  0  0  0
   10.1733   -8.8415   -0.0000 H   0  0  0  0  0  0  0  0  0  0  0  0
    6.3779   -7.6906   -0.0000 H   0  0  0  0  0  0  0  0  0  0  0  0
    7.3198   -8.5642   -0.0000 H   0  0  0  0  0  0  0  0  0  0  0  0
   12.2842   -5.1736   -0.0000 H   0  0  0  0  0  0  0  0  0  0  0  0
   11.8067   -3.9762   -0.0000 H   0  0  0  0  0  0  0  0  0  0  0  0
    5.8643   -4.8914   -0.0000 H   0  0  0  0  0  0  0  0  0  0  0  0
    5.7719   -6.1703   -0.0000 H   0  0  0  0  0  0  0  0  0  0  0  0
   10.5968   -2.8632   -0.0000 H   0  0  0  0  0  0  0  0  0  0  0  0
    9.3662   -2.4897   -0.0000 H   0  0  0  0  0  0  0  0  0  0  0  0
    6.0814   -1.4523   -0.0000 H   0  0  0  0  0  0  0  0  0  0  0  0
    7.8665   -1.7863   -0.0000 H   0  0  0  0  0  0  0  0  0  0  0  0
    5.7474   -3.2373   -0.0000 H   0  0  0  0  0  0  0  0  0  0  0  0
   13.2398   -4.5368   -0.0000 H   0  0  0  0  0  0  0  0  0  0  0  0
  7  8  1  0  0  0  0
  8  9  1  0  0  0  0
  4  5  1  0  0  0  0
  7 10  1  0  0  0  0
  2  3  1  0  0  0  0
  9 11  1  0  0  0  0
  5  6  2  0  0  0  0
 10 12  1  0  0  0  0
  6  1  1  0  0  0  0
 11 13  1  0  0  0  0
 12 13  1  0  0  0  0
  1  2  2  0  0  0  0
 13 14  1  0  0  0  0
  1  7  1  0  0  0  0
  6 15  1  0  0  0  0
  3  4  2  0  0  0  0
 15 16  2  0  0  0  0
  2 17  1  0  0  0  0
  3 18  1  0  0  0  0
  4 19  1  0  0  0  0
  5 20  1  0  0  0  0
  8 21  1  1  0  0  0
  8 22  1  0  0  0  0
  9 23  1  1  0  0  0
  9 24  1  0  0  0  0
 10 25  1  1  0  0  0
 10 26  1  0  0  0  0
 11 27  1  1  0  0  0
 11 28  1  0  0  0  0
 12 29  1  1  0  0  0
 12 30  1  0  0  0  0
 14 31  1  0  0  0  0
 14 32  1  0  0  0  0
 14 33  1  0  0  0  0
 15 34  1  0  0  0  0
M  END
>	<analysis_code>
323972

>	<compound_code>
cc_60404

$$$$

Actelion Java MolfileCreator 1.0

 25 26  0  0  0  0  0  0  0  0999 V2000
    9.8343   -5.7789    0.0000 N   0  0  0  0  0  0  0  0  0  0  0  0
    8.3771   -4.7285    0.0000 N   0  0  0  0  0  0  0  0  0  0  0  0
    8.9362   -3.0121    0.0000 C   0  0  0  0  0  0  0  0  0  0  0  0
   10.7325   -3.0121    0.0000 C   0  0  0  0  0  0  0  0  0  0  0  0
   11.2916   -4.7285    0.0000 C   0  0  0  0  0  0  0  0  0  0  0  0
   12.9991   -5.2861    0.0000 C   0  0  0  0  0  0  0  0  0  0  0  0
    7.8808   -1.5583    0.0000 C   0  0  0  0  0  0  0  0  0  0  0  0
    9.8343   -7.5751    0.0000 C   0  0  0  0  0  0  0  0  0  0  0  0
   11.3951   -8.4694    0.0000 C   0  0  0  0  0  0  0  0  0  0  0  0
   11.3957  -10.2639    0.0000 C   0  0  0  0  0  0  0  0  0  0  0  0
    9.8389  -11.1638    0.0000 C   0  0  0  0  0  0  0  0  0  0  0  0
    8.2782  -10.2561    0.0000 C   0  0  0  0  0  0  0  0  0  0  0  0
    8.2852   -8.4644    0.0000 C   0  0  0  0  0  0  0  0  0  0  0  0
   11.7876   -1.5583    0.0000 Br  0  0  0  0  0  0  0  0  0  0  0  0
   14.1943   -5.6765   -0.0000 H   0  0  0  0  0  0  0  0  0  0  0  0
   12.6088   -6.4813   -0.0000 H   0  0  0  0  0  0  0  0  0  0  0  0
   13.3894   -4.0909   -0.0000 H   0  0  0  0  0  0  0  0  0  0  0  0
    7.1421   -0.5407   -0.0000 H   0  0  0  0  0  0  0  0  0  0  0  0
    8.8985   -0.8196   -0.0000 H   0  0  0  0  0  0  0  0  0  0  0  0
    6.8632   -2.2971   -0.0000 H   0  0  0  0  0  0  0  0  0  0  0  0
   12.1751   -8.0192   -0.0000 H   0  0  0  0  0  0  0  0  0  0  0  0
   12.1744  -10.7113   -0.0000 H   0  0  0  0  0  0  0  0  0  0  0  0
    9.8409  -12.0676   -0.0000 H   0  0  0  0  0  0  0  0  0  0  0  0
    7.4944  -10.6981   -0.0000 H   0  0  0  0  0  0  0  0  0  0  0  0
    7.5141   -8.0131   -0.0000 H   0  0  0  0  0  0  0  0  0  0  0  0
  3  7  1  0  0  0  0
  2  3  2  0  0  0  0
  1  8  1  0  0  0  0
  1  2  1  0  0  0  0
  8  9  2  0  0  0  0
  3  4  1  0  0  0  0
  9 10  1  0  0  0  0
  5  1  1  0  0  0  0
 10 11  2  0  0  0  0
 11 12  1  0  0  0  0
  5  6  1  0  0  0  0
 12 13  2  0  0  0  0
 13  8  1  0  0  0  0
  4  5  2  0  0  0  0
  4 14  1  0  0  0  0
  6 15  1  0  0  0  0
  6 16  1  0  0  0  0
  6 17  1  0  0  0  0
  7 18  1  0  0  0  0
  7 19  1  0  0  0  0
  7 20  1  0  0  0  0
  9 21  1  0  0  0  0
 10 22  1  0  0  0  0
 11 23  1  0  0  0  0
 12 24  1  0  0  0  0
 13 25  1  0  0  0  0
M  END
>	<analysis_code>
313852

>	<compound_code>
cc_48010

$$$$

Actelion Java MolfileCreator 1.0

 16 16  0  0  0  0  0  0  0  0999 V2000
   -2.6625   -0.7792    0.0000 N   0  0  0  0  0  0  0  0  0  0  0  0
   -1.3333   -0.0042    0.0000 C   0  0  0  0  0  0  0  0  0  0  0  0
   -4.0000   -0.0125    0.0000 O   0  0  0  0  0  0  0  0  0  0  0  0
   -2.6625   -2.3167    0.0000 O   0  0  0  0  0  0  0  0  0  0  0  0
    0.0167   -0.7750    0.0000 C   0  0  0  0  0  0  0  0  0  0  0  0
   -1.3333    1.5375    0.0000 C   0  0  0  0  0  0  0  0  0  0  0  0
    3.9917    1.5500    0.0000 O   0  0  0  0  0  0  0  0  0  0  0  0
    2.6417    2.3208    0.0000 C   0  0  0  0  0  0  0  0  0  0  0  0
    1.3417    1.5583    0.0000 C   0  0  0  0  0  0  0  0  0  0  0  0
    1.3417    0.0000    0.0000 C   0  0  0  0  0  0  0  0  0  0  0  0
    0.0000    2.3000    0.0000 C   0  0  0  0  0  0  0  0  0  0  0  0
    0.0292   -1.5479   -0.0000 H   0  0  0  0  0  0  0  0  0  0  0  0
   -1.9999    1.9271   -0.0000 H   0  0  0  0  0  0  0  0  0  0  0  0
    2.6167    3.0875   -0.0000 H   0  0  0  0  0  0  0  0  0  0  0  0
    2.0042   -0.3917   -0.0000 H   0  0  0  0  0  0  0  0  0  0  0  0
   -0.0042    3.0521   -0.0000 H   0  0  0  0  0  0  0  0  0  0  0  0
  2  1  1  0  0  0  0
  3  1  1  0  0  0  0
  4  1  2  0  0  0  0
  5  2  1  0  0  0  0
  6  2  2  0  0  0  0
  7  8  2  0  0  0  0
  8  9  1  0  0  0  0
  9 11  2  0  0  0  0
 10  5  2  0  0  0  0
 11  6  1  0  0  0  0
  9 10  1  0  0  0  0
  5 12  1  0  0  0  0
  6 13  1  0  0  0  0
  8 14  1  0  0  0  0
 10 15  1  0  0  0  0
 11 16  1  0  0  0  0
M  CHG  2   1   1   3  -1
M  END
>	<analysis_code>
321823

>	<compound_code>
sb_01023

$$$$

Actelion Java MolfileCreator 1.0

 16 16  0  0  0  0  0  0  0  0999 V2000
    2.6667    1.3875    0.0000 S   0  0  0  0  0  0  0  0  0  0  0  0
    1.3292    0.6208    0.0000 C   0  0  0  0  0  0  0  0  0  0  0  0
   -3.9958   -2.4625    0.0000 N   0  0  0  0  0  0  0  0  0  0  0  0
    3.7417    2.4708    0.0000 O   0  0  0  0  0  0  0  0  0  0  0  0
    1.5750    2.4708    0.0000 O   0  0  0  0  0  0  0  0  0  0  0  0
   -2.6583   -1.6917    0.0000 C   0  0  0  0  0  0  0  0  0  0  0  0
    3.9875    0.6083    0.0000 Cl  0  0  0  0  0  0  0  0  0  0  0  0
    0.0042    1.3875    0.0000 C   0  0  0  0  0  0  0  0  0  0  0  0
    1.3375   -0.9250    0.0000 C   0  0  0  0  0  0  0  0  0  0  0  0
   -1.3333   -0.9250    0.0000 C   0  0  0  0  0  0  0  0  0  0  0  0
   -1.3250    0.6083    0.0000 C   0  0  0  0  0  0  0  0  0  0  0  0
    0.0042   -1.6875    0.0000 C   0  0  0  0  0  0  0  0  0  0  0  0
    0.0063    2.1604   -0.0000 H   0  0  0  0  0  0  0  0  0  0  0  0
    2.0083   -1.3167   -0.0000 H   0  0  0  0  0  0  0  0  0  0  0  0
   -1.9855    0.9853   -0.0000 H   0  0  0  0  0  0  0  0  0  0  0  0
    0.0063   -2.4500   -0.0000 H   0  0  0  0  0  0  0  0  0  0  0  0
  2  1  1  0  0  0  0
  3  6  3  0  0  0  0
  4  1  2  0  0  0  0
  5  1  2  0  0  0  0
  6 10  1  0  0  0  0
  7  1  1  0  0  0  0
  8  2  2  0  0  0  0
  9  2  1  0  0  0  0
 10 12  1  0  0  0  0
 11  8  1  0  0  0  0
 12  9  2  0  0  0  0
 10 11  2  0  0  0  0
  8 13  1  0  0  0  0
  9 14  1  0  0  0  0
 11 15  1  0  0  0  0
 12 16  1  0  0  0  0
M  END
>	<analysis_code>
328124

>	<compound_code>
tl_00421

$$$$

Actelion Java MolfileCreator 1.0

 21 22  0  0  0  0  0  0  0  0999 V2000
   13.5102  -10.2961    0.0000 C   0  0  0  0  0  0  0  0  0  0  0  0
   15.2906  -10.4402    0.0000 C   0  0  0  0  0  0  0  0  0  0  0  0
   16.0388  -12.0514    0.0000 C   0  0  0  0  0  0  0  0  0  0  0  0
   15.0365  -13.5130    0.0000 C   0  0  0  0  0  0  0  0  0  0  0  0
   13.2502  -13.3598    0.0000 C   0  0  0  0  0  0  0  0  0  0  0  0
   12.5094  -11.7569    0.0000 C   0  0  0  0  0  0  0  0  0  0  0  0
   12.2310  -14.8065    0.0000 C   0  0  0  0  0  0  0  0  0  0  0  0
   12.7893  -16.4854    0.0000 C   0  0  0  0  0  0  0  0  0  0  0  0
   11.3679  -17.5446    0.0000 S   0  0  0  0  0  0  0  0  0  0  0  0
    9.9206  -16.5341    0.0000 C   0  0  0  0  0  0  0  0  0  0  0  0
   10.4499  -14.8325    0.0000 N   0  0  0  0  0  0  0  0  0  0  0  0
    8.2437  -17.0982    0.0000 C   0  0  0  0  0  0  0  0  0  0  0  0
   14.4798  -17.0170    0.0000 Br  0  0  0  0  0  0  0  0  0  0  0  0
   13.1203   -9.4936   -0.0000 H   0  0  0  0  0  0  0  0  0  0  0  0
   15.8068   -9.7067   -0.0000 H   0  0  0  0  0  0  0  0  0  0  0  0
   16.9140  -12.1263   -0.0000 H   0  0  0  0  0  0  0  0  0  0  0  0
   15.4285  -14.3203   -0.0000 H   0  0  0  0  0  0  0  0  0  0  0  0
   11.6386  -11.6860   -0.0000 H   0  0  0  0  0  0  0  0  0  0  0  0
    7.0698  -17.4931   -0.0000 H   0  0  0  0  0  0  0  0  0  0  0  0
    7.8488  -15.9243   -0.0000 H   0  0  0  0  0  0  0  0  0  0  0  0
    8.6385  -18.2721   -0.0000 H   0  0  0  0  0  0  0  0  0  0  0  0
  8  9  1  0  0  0  0
  4  5  1  0  0  0  0
  2  3  1  0  0  0  0
  7  8  2  0  0  0  0
  9 10  1  0  0  0  0
 11  7  1  0  0  0  0
  5  6  2  0  0  0  0
  6  1  1  0  0  0  0
 10 12  1  0  0  0  0
  1  2  2  0  0  0  0
  5  7  1  0  0  0  0
 10 11  2  0  0  0  0
  3  4  2  0  0  0  0
  8 13  1  0  0  0  0
  1 14  1  0  0  0  0
  2 15  1  0  0  0  0
  3 16  1  0  0  0  0
  4 17  1  0  0  0  0
  6 18  1  0  0  0  0
 12 19  1  0  0  0  0
 12 20  1  0  0  0  0
 12 21  1  0  0  0  0
M  END
>	<analysis_code>
313836

>	<compound_code>
cc_42210

$$$$

Actelion Java MolfileCreator 1.0

 28 29  0  0  0  0  0  0  0  0999 V2000
   -2.2384    1.1620    0.0000 C   0  0  0  0  0  0  0  0  0  0  0  0
   -2.2357   -0.6548    0.0000 C   0  0  0  0  0  0  0  0  0  0  0  0
   -3.8053   -1.5612    0.0000 C   0  0  0  0  0  0  0  0  0  0  0  0
   -5.3785   -0.6537    0.0000 C   0  0  0  0  0  0  0  0  0  0  0  0
   -5.3722    1.1699    0.0000 C   0  0  0  0  0  0  0  0  0  0  0  0
   -3.8013    2.0684    0.0000 C   0  0  0  0  0  0  0  0  0  0  0  0
   -6.9375    2.0816    0.0000 C   0  0  0  0  0  0  0  0  0  0  0  0
   -8.5097    1.1818    0.0000 N   0  0  0  0  0  0  0  0  0  0  0  0
   -8.5108   -0.6335    0.0000 C   0  0  0  0  0  0  0  0  0  0  0  0
  -10.0742   -1.5333    0.0000 C   0  0  0  0  0  0  0  0  0  0  0  0
  -11.6448   -0.6293    0.0000 O   0  0  0  0  0  0  0  0  0  0  0  0
  -11.6424    1.1844    0.0000 C   0  0  0  0  0  0  0  0  0  0  0  0
  -10.0692    2.0941    0.0000 C   0  0  0  0  0  0  0  0  0  0  0  0
   -3.7961    3.8799    0.0000 I   0  0  0  0  0  0  0  0  0  0  0  0
   -1.4582    1.6172   -0.0000 H   0  0  0  0  0  0  0  0  0  0  0  0
   -1.4496   -1.1100   -0.0000 H   0  0  0  0  0  0  0  0  0  0  0  0
   -3.8034   -2.4682   -0.0000 H   0  0  0  0  0  0  0  0  0  0  0  0
   -6.1684   -1.1117   -0.0000 H   0  0  0  0  0  0  0  0  0  0  0  0
   -6.2994    3.1774   -0.0000 H   0  0  0  0  0  0  0  0  0  0  0  0
   -7.5674    3.1821   -0.0000 H   0  0  0  0  0  0  0  0  0  0  0  0
   -7.8845   -1.7345   -0.0000 H   0  0  0  0  0  0  0  0  0  0  0  0
   -7.2442   -0.6416   -0.0000 H   0  0  0  0  0  0  0  0  0  0  0  0
  -10.7026   -2.6319   -0.0000 H   0  0  0  0  0  0  0  0  0  0  0  0
   -9.4370   -2.6268   -0.0000 H   0  0  0  0  0  0  0  0  0  0  0  0
  -12.2794    2.2841   -0.0000 H   0  0  0  0  0  0  0  0  0  0  0  0
  -12.9133    1.1826   -0.0000 H   0  0  0  0  0  0  0  0  0  0  0  0
   -9.4266    3.1877   -0.0000 H   0  0  0  0  0  0  0  0  0  0  0  0
  -10.6950    3.1974   -0.0000 H   0  0  0  0  0  0  0  0  0  0  0  0
  3  4  2  0  0  0  0
  7  8  1  0  0  0  0
  8  9  1  0  0  0  0
  4  5  1  0  0  0  0
  2  3  1  0  0  0  0
  5  6  2  0  0  0  0
  6  1  1  0  0  0  0
  8 13  1  0  0  0  0
  9 10  1  0  0  0  0
 10 11  1  0  0  0  0
 11 12  1  0  0  0  0
 12 13  1  0  0  0  0
  1  2  2  0  0  0  0
  6 14  1  0  0  0  0
  5  7  1  0  0  0  0
  1 15  1  0  0  0  0
  2 16  1  0  0  0  0
  3 17  1  0  0  0  0
  4 18  1  0  0  0  0
  7 19  1  1  0  0  0
  7 20  1  0  0  0  0
  9 21  1  1  0  0  0
  9 22  1  0  0  0  0
 10 23  1  1  0  0  0
 10 24  1  0  0  0  0
 12 25  1  1  0  0  0
 12 26  1  0  0  0  0
 13 27  1  1  0  0  0
 13 28  1  0  0  0  0
M  END
>	<analysis_code>
319628

>	<compound_code>
cc_48611

$$$$

Actelion Java MolfileCreator 1.0

 23 24  0  0  0  0  0  0  0  0999 V2000
   -5.0283   -2.9200    0.0000 O   0  0  0  0  0  0  0  0  0  0  0  0
   -3.6113   -1.8985    0.0000 C   0  0  0  0  0  0  0  0  0  0  0  0
   -4.1550   -0.2295    0.0000 C   0  0  0  0  0  0  0  0  0  0  0  0
   -5.9016   -0.2295    0.0000 C   0  0  0  0  0  0  0  0  0  0  0  0
   -6.4453   -1.8985    0.0000 N   0  0  0  0  0  0  0  0  0  0  0  0
   -6.9276    1.1839    0.0000 C   0  0  0  0  0  0  0  0  0  0  0  0
   -3.1288    1.1839    0.0000 C   0  0  0  0  0  0  0  0  0  0  0  0
   -1.3916    1.0021    0.0000 Cl  0  0  0  0  0  0  0  0  0  0  0  0
   -3.8397    2.7794    0.0000 O   0  0  0  0  0  0  0  0  0  0  0  0
   -1.9508   -2.4407    0.0000 C   0  0  0  0  0  0  0  0  0  0  0  0
   -1.5955   -4.1471    0.0000 C   0  0  0  0  0  0  0  0  0  0  0  0
    0.0631   -4.6895    0.0000 C   0  0  0  0  0  0  0  0  0  0  0  0
    1.3649   -3.5221    0.0000 C   0  0  0  0  0  0  0  0  0  0  0  0
    0.9970   -1.8055    0.0000 C   0  0  0  0  0  0  0  0  0  0  0  0
   -0.6612   -1.2712    0.0000 C   0  0  0  0  0  0  0  0  0  0  0  0
   -7.6458    2.1733   -0.0000 H   0  0  0  0  0  0  0  0  0  0  0  0
   -5.9382    1.9021   -0.0000 H   0  0  0  0  0  0  0  0  0  0  0  0
   -7.9170    0.4657   -0.0000 H   0  0  0  0  0  0  0  0  0  0  0  0
   -2.2472   -4.7291   -0.0000 H   0  0  0  0  0  0  0  0  0  0  0  0
    0.2415   -5.5445   -0.0000 H   0  0  0  0  0  0  0  0  0  0  0  0
    2.1998   -3.7967   -0.0000 H   0  0  0  0  0  0  0  0  0  0  0  0
    1.6421   -1.2144   -0.0000 H   0  0  0  0  0  0  0  0  0  0  0  0
   -0.8455   -0.4192   -0.0000 H   0  0  0  0  0  0  0  0  0  0  0  0
  2  3  2  0  0  0  0
  7  8  1  0  0  0  0
  1  2  1  0  0  0  0
  7  9  2  0  0  0  0
  3  4  1  0  0  0  0
  2 10  1  0  0  0  0
  5  1  1  0  0  0  0
 10 11  2  0  0  0  0
 11 12  1  0  0  0  0
  4  6  1  0  0  0  0
 12 13  2  0  0  0  0
  4  5  2  0  0  0  0
 13 14  1  0  0  0  0
  3  7  1  0  0  0  0
 14 15  2  0  0  0  0
 15 10  1  0  0  0  0
  6 16  1  0  0  0  0
  6 17  1  0  0  0  0
  6 18  1  0  0  0  0
 11 19  1  0  0  0  0
 12 20  1  0  0  0  0
 13 21  1  0  0  0  0
 14 22  1  0  0  0  0
 15 23  1  0  0  0  0
M  END
>	<analysis_code>
323725

>	<compound_code>
cc_20302

$$$$

Actelion Java MolfileCreator 1.0

 10 10  0  0  0  0  0  0  0  0999 V2000
   -0.3874    0.1155    0.0000 S   0  0  0  0  0  0  0  0  0  0  0  0
    0.9368    1.0699    0.0000 C   0  0  0  0  0  0  0  0  0  0  0  0
    0.4287    2.6296    0.0000 N   0  0  0  0  0  0  0  0  0  0  0  0
   -1.2035    2.6296    0.0000 C   0  0  0  0  0  0  0  0  0  0  0  0
   -1.7116    1.0699    0.0000 C   0  0  0  0  0  0  0  0  0  0  0  0
    2.4883    0.5633    0.0000 C   0  0  0  0  0  0  0  0  0  0  0  0
    2.8252   -1.0337    0.0000 O   0  0  0  0  0  0  0  0  0  0  0  0
    3.7029    1.6538    0.0000 Cl  0  0  0  0  0  0  0  0  0  0  0  0
   -1.7656    3.4094   -0.0000 H   0  0  0  0  0  0  0  0  0  0  0  0
   -2.6277    0.7673   -0.0000 H   0  0  0  0  0  0  0  0  0  0  0  0
  1  2  1  0  0  0  0
  3  4  1  0  0  0  0
  5  1  1  0  0  0  0
  2  6  1  0  0  0  0
  4  5  2  0  0  0  0
  6  7  2  0  0  0  0
  2  3  2  0  0  0  0
  6  8  1  0  0  0  0
  4  9  1  0  0  0  0
  5 10  1  0  0  0  0
M  END
>	<analysis_code>
327816

>	<compound_code>
cc_09502

$$$$

Actelion Java MolfileCreator 1.0

 32 32  0  0  0  0  0  0  0  0999 V2000
    9.8550  -12.7054    0.0000 C   0  0  0  0  0  0  0  0  0  0  0  0
    9.8577  -14.5539    0.0000 C   0  0  0  0  0  0  0  0  0  0  0  0
    8.2433  -15.4810    0.0000 C   0  0  0  0  0  0  0  0  0  0  0  0
    6.6346  -14.5527    0.0000 C   0  0  0  0  0  0  0  0  0  0  0  0
    6.6409  -12.6973    0.0000 C   0  0  0  0  0  0  0  0  0  0  0  0
    8.2473  -11.7785    0.0000 C   0  0  0  0  0  0  0  0  0  0  0  0
   11.4704  -15.4749    0.0000 O   0  0  0  0  0  0  0  0  0  0  0  0
   13.0797  -14.5487    0.0000 C   0  0  0  0  0  0  0  0  0  0  0  0
   14.6890  -15.4655    0.0000 C   0  0  0  0  0  0  0  0  0  0  0  0
   16.2981  -14.5393    0.0000 C   0  0  0  0  0  0  0  0  0  0  0  0
   17.9074  -15.4561    0.0000 N   0  0  0  0  0  0  0  0  0  0  0  0
   19.5158  -14.5114    0.0000 C   0  0  0  0  0  0  0  0  0  0  0  0
   17.9074  -17.2899    0.0000 C   0  0  0  0  0  0  0  0  0  0  0  0
   11.4585  -11.7776    0.0000 C   0  0  0  0  0  0  0  0  0  0  0  0
   13.0638  -12.7020    0.0000 O   0  0  0  0  0  0  0  0  0  0  0  0
    8.2403  -16.4087   -0.0000 H   0  0  0  0  0  0  0  0 
