# Supplementary material for: A new method for the comparison of 1H NMR predictors based on tree-similarity of spectra
Source: J Cheminform. 2014 Mar 25;6:9. doi: 10.1186/1758-2946-6-9 (PMC3987679; doi:10.1186/1758-2946-6-9)
Supplement: Additional file 3 — Directory containing the source code of the algorithm described above and that allows to compute a similarity matrix such as depicted in Figure 3. A directory that contains the source code used in this work, compiled classes, a compiled version of the code (jar file) and all the necessary input data in order to replicate the results of Figure 1A, including the original predictions obtained with the four predictors. A Readme.txt file explains the content of this directory in more details. [file 1758-2946-6-9-S3.zip › benchmarkingNMRpredictor/predictions/predictions2.txt]

ac_34403	10	7.36
ac_34403	11	2.257
ac_34403	9	8.204
ac_34403	13	2.257
ac_34403	8	7.288
ac_34403	12	2.257
cc_23816	16	8.024
cc_23816	19	7.229
cc_23816	14	7.784
cc_23816	18	6.848
cc_23816	22	3.96
cc_23816	20	3.96
cc_23816	17	8.024
cc_23816	21	3.96
cc_23816	15	7.784
mo_00965	15	7.576
mo_00965	16	8.008
mo_00965	20	3.931
mo_00965	17	7.887
mo_00965	19	3.931
mo_00965	18	3.931
mo_00965	14	7.94
cc_02702	10	6.729
cc_02702	12	3.651
cc_02702	11	3.651
cc_02702	9	6.702
cc_02702	13	3.651
cc_02702	14	6.335
cc_63824	18	3.701
cc_63824	21	1.398
cc_63824	28	8.963
cc_63824	17	3.701
cc_63824	26	3.422
cc_63824	22	1.864
cc_63824	20	1.864
cc_63824	29	7.858
cc_63824	25	4.244
cc_63824	19	1.664
cc_63824	23	1.398
cc_63824	30	7.837
cc_63824	24	3.422
cc_63824	27	4.244
cc_51316	24	2.351
cc_51316	21	7.176
cc_51316	26	2.351
cc_51316	20	7.491
cc_51316	25	2.351
cc_51316	16	7.13
cc_51316	14	4.394
cc_51316	27	2.351
cc_51316	15	4.394
cc_51316	22	2.351
cc_51316	18	2.852
cc_51316	17	2.852
cc_51316	19	7.572
cc_51316	23	2.351
rf_00380	11	7.826
rf_00380	12	7.826
cc_60404	26	2.702
cc_60404	25	2.868
cc_60404	27	1.932
cc_60404	17	7.965
cc_60404	21	3.692
cc_60404	23	3.346
cc_60404	19	7.492
cc_60404	16	10.353
cc_60404	28	1.932
cc_60404	32	2.403
cc_60404	18	7.562
cc_60404	30	2.147
cc_60404	33	2.403
cc_60404	22	3.781
cc_60404	20	3.705
cc_60404	24	7.594
cc_60404	31	2.403
cc_60404	29	3.125
cc_48010	22	7.407
cc_48010	17	2.569
cc_48010	23	7.407
cc_48010	19	2.569
cc_48010	14	2.705
cc_48010	16	2.705
cc_48010	18	2.569
cc_48010	15	2.705
cc_48010	24	7.28
cc_48010	21	7.661
cc_48010	20	7.661
sb_01023	13	8.05
sb_01023	12	8.255
sb_01023	15	10.194
sb_01023	11	8.255
sb_01023	14	8.05
tl_00421	14	7.703
tl_00421	15	7.703
tl_00421	13	8.039
tl_00421	12	8.039
cc_42210	14	2.903
cc_42210	18	7.497
cc_42210	16	7.764
cc_42210	15	2.903
cc_42210	20	7.437
cc_42210	17	7.764
cc_42210	19	7.497
cc_42210	13	2.903
cc_48611	19	7.263
cc_48611	24	3.819
cc_48611	23	2.438
cc_48611	17	3.977
cc_48611	16	3.977
cc_48611	14	7.714
cc_48611	18	6.947
cc_48611	15	7.285
cc_48611	27	3.819
cc_48611	20	2.928
cc_48611	26	3.819
cc_48611	25	3.819
cc_48611	22	2.928
cc_48611	21	2.438
cc_20302	20	7.554
cc_20302	22	7.509
cc_20302	21	7.554
cc_20302	19	7.82
cc_20302	15	2.775
cc_20302	18	7.82
cc_20302	17	2.775
cc_20302	16	2.775
cc_09502	8	7.543
cc_09502	9	8.282
cc_59604	19	4.223
cc_59604	24	2.51
cc_59604	28	2.355
cc_59604	27	2.355
cc_59604	23	2.002
cc_59604	20	4.223
cc_59604	21	7.451
cc_59604	15	10.022
cc_59604	18	7.097
cc_59604	16	7.818
cc_59604	30	2.355
cc_59604	26	2.355
cc_59604	22	2.002
cc_59604	29	2.355
cc_59604	17	7.13
cc_59604	25	2.51
cc_59604	31	2.355
cc_63606	25	7.259
cc_63606	24	6.989
cc_63606	23	6.989
cc_63606	19	7.438
cc_63606	20	7.311
cc_63606	27	6.962
cc_63606	17	7.861
cc_63606	26	7.259
cc_63606	18	7.781
cc_63606	21	5.385
cc_63606	22	5.385
cc_05910	11	7.51
cc_05910	12	7.638
cc_05910	10	8.21
cc_05910	13	9.156
mo_00667	15	4.288
mo_00667	18	7.699
mo_00667	19	7.924
mo_00667	17	7.819
mo_00667	16	8.252
mo_00667	14	4.288
cc_51304	28	2.367
cc_51304	20	7.453
cc_51304	25	2.367
cc_51304	24	2.367
cc_51304	21	2.846
cc_51304	17	7.097
cc_51304	26	2.367
cc_51304	27	2.367
cc_51304	16	7.099
cc_51304	14	10.029
cc_51304	18	4.465
cc_51304	19	4.465
cc_51304	23	2.367
cc_51304	15	7.817
cc_51304	22	2.846
ac_20996	24	2.887
ac_20996	19	8.135
ac_20996	21	7.497
ac_20996	27	2.887
ac_20996	17	7.987
ac_20996	26	2.887
ac_20996	22	2.887
ac_20996	18	7.467
ac_20996	20	7.512
ac_20996	25	2.887
ac_20996	23	2.887
ac_20996	16	7.98
cc_46604	23	7.434
cc_46604	15	7.342
cc_46604	21	7.487
cc_46604	19	7.824
cc_46604	22	7.487
cc_46604	20	7.824
cc_46604	14	9.647
cc_46604	16	4.103
cc_46604	18	4.103
cc_46604	17	4.103
cc_21126	32	7.524
cc_21126	29	7.885
cc_21126	26	9.509
cc_21126	27	8.447
cc_21126	33	7.493
cc_21126	28	8.077
cc_21126	31	7.524
cc_21126	30	7.885
cc_62804	13	7.387
cc_62804	16	3.953
cc_62804	22	3.835
cc_62804	20	3.835
cc_62804	14	3.953
cc_62804	21	3.835
cc_62804	19	3.835
cc_62804	15	3.574
cc_62804	18	10.343
cc_62804	17	3.574
cc_42308	23	7.881
cc_42308	19	4.732
cc_42308	22	7.801
cc_42308	25	7.428
cc_42308	30	7.33
cc_42308	21	7.801
cc_42308	27	7.388
cc_42308	20	4.732
cc_42308	28	7.388
cc_42308	26	7.428
cc_42308	24	7.881
cc_42308	29	7.368
cc_58304	16	8.585
cc_58304	21	1.847
cc_58304	23	1.847
cc_58304	27	3.759
cc_58304	26	3.759
cc_58304	24	3.759
cc_58304	22	2.069
cc_58304	18	6.871
cc_58304	15	9.987
cc_58304	17	7.777
cc_58304	25	3.759
cc_58304	20	2.069
cc_58304	19	4.379
cc_39108	19	7.437
cc_39108	21	2.315
cc_39108	20	2.315
cc_39108	15	4.459
cc_39108	16	7.409
cc_39108	14	4.459
cc_39108	17	7.321
cc_39108	22	2.315
cc_39108	18	7.404
cc_25104	16	2.467
cc_25104	11	3.811
cc_25104	15	2.467
cc_25104	10	7.75
cc_25104	13	3.811
cc_25104	9	9.541
cc_25104	14	2.467
cc_25104	12	3.811
cc_30104	25	1.603
cc_30104	22	1.603
cc_30104	24	1.603
cc_30104	19	3.4
cc_30104	17	6.892
cc_30104	23	1.603
cc_30104	14	7.632
cc_30104	18	3.748
cc_30104	13	9.998
cc_30104	20	3.748
cc_30104	16	6.892
cc_30104	15	7.632
cc_30104	21	3.4
cc_43204	14	10.169
cc_43204	17	7.552
cc_43204	22	6.801
cc_43204	23	7.204
cc_43204	19	5.286
cc_43204	15	7.908
cc_43204	16	7.657
cc_43204	18	7.63
cc_43204	20	5.287
cc_43204	21	7.883
cc_50404	24	1.598
cc_50404	13	10.19
cc_50404	15	7.463
cc_50404	18	3.369
cc_50404	14	6.702
cc_50404	23	1.598
cc_50404	19	3.618
cc_50404	21	1.598
cc_50404	17	3.618
cc_50404	22	1.598
cc_50404	16	8.535
cc_50404	20	3.369
cc_43106	19	3.563
cc_43106	15	6.687
cc_43106	16	7.377
cc_43106	17	8.261
cc_43106	23	3.784
cc_43106	24	3.784
cc_43106	21	3.45
cc_43106	25	3.784
cc_43106	18	3.45
cc_43106	20	3.563
cc_43106	22	3.784
rf_03850	14	7.995
cc_62204	14	7.143
cc_62204	19	2.202
cc_62204	15	7.184
cc_62204	22	3.967
cc_62204	20	2.202
cc_62204	18	2.202
cc_62204	16	10.77
cc_62204	21	3.967
cc_62204	13	7.258
cc_62204	23	3.967
cc_62204	17	2.202
cc_62204	24	3.967
sb_00903	12	8.588
sb_00903	11	7.336
sb_00903	9	3.855
sb_00903	10	3.855
sb_00903	13	7.705
sb_00903	14	7.274
cc_67806	20	8.045
cc_67806	18	7.879
cc_67806	19	8.045
cc_67806	16	7.539
cc_67806	15	7.481
cc_67806	17	7.879
cc_47124	17	4.105
cc_47124	16	4.105
cc_47124	14	4.884
cc_47124	21	7.218
cc_47124	18	4.105
cc_47124	20	7.458
cc_47124	19	7.41
cc_47124	15	6.843
cc_47124	13	4.884
cc_46924	15	6.821
cc_46924	21	6.59
cc_46924	13	4.876
cc_46924	20	7.692
cc_46924	14	4.876
cc_46924	17	4.178
cc_46924	19	6.843
cc_46924	18	4.178
cc_46924	16	4.178
cc_07105	14	4.318
cc_07105	17	7.601
cc_07105	15	7.963
cc_07105	16	7.551
cc_07105	19	7.812
cc_07105	13	4.318
cc_07105	18	6.773
cc_55704	22	3.12
cc_55704	17	7.497
cc_55704	23	2.046
cc_55704	19	3.834
cc_55704	26	1.522
cc_55704	28	1.522
cc_55704	27	1.522
cc_55704	20	3.834
cc_55704	24	3.12
cc_55704	16	7.642
cc_55704	14	10.135
cc_55704	21	2.046
cc_55704	25	1.522
cc_55704	18	7.489
cc_55704	15	7.7
cc_60606	19	6.835
cc_60606	21	3.955
cc_60606	16	7.95
cc_60606	17	7.56
cc_60606	22	3.955
cc_60606	23	3.955
cc_60606	15	8.386
cc_60606	20	7.217
cc_60606	18	7.85
cc_44423	23	8.039
cc_44423	19	1.424
cc_44423	17	1.424
cc_44423	15	4.404
cc_44423	24	7.529
cc_44423	26	7.492
cc_44423	16	4.404
cc_44423	22	4.272
cc_44423	25	7.42
cc_44423	20	4.272
cc_44423	21	4.272
cc_44423	18	1.424
mo_00946	13	7.516
mo_00946	15	7.243
mo_00946	16	4.735
mo_00946	14	7.243
mo_00946	12	7.516
mo_00946	17	4.735
cc_24810	10	7.828
cc_24810	13	7.393
cc_24810	11	7.519
cc_24810	12	7.931
cc_24810	14	7.519
cc_64508	16	7.881
cc_64508	18	7.504
cc_64508	20	7.481
cc_64508	13	4.666
cc_64508	15	7.144
cc_64508	17	7.881
cc_64508	14	4.666
cc_64508	19	7.504
cc_66304	20	7.517
cc_66304	19	7.517
cc_66304	18	7.965
cc_66304	16	9.385
cc_66304	21	7.534
cc_66304	14	10.145
cc_66304	15	9.385
cc_66304	17	7.965
cc_46904	20	6.586
cc_46904	13	10.31
cc_46904	18	6.854
cc_46904	15	4.23
cc_46904	16	4.23
cc_46904	14	6.877
cc_46904	19	7.688
cc_46904	17	4.23
cc_57826	37	4.041
cc_57826	38	4.041
cc_57826	30	8.01
cc_57826	33	3.945
cc_57826	36	7.966
cc_57826	32	3.235
cc_57826	40	4.041
cc_57826	35	3.235
cc_57826	31	7.62
cc_57826	34	3.945
cc_57826	39	4.041
cc_21704	15	2.868
cc_21704	18	7.321
cc_21704	16	2.868
cc_21704	14	2.868
cc_21704	12	9.696
cc_21704	19	7.786
cc_21704	17	7.55
cc_21704	13	8.727
cc_48324	12	3.858
cc_48324	8	4.801
cc_48324	9	4.801
cc_48324	14	3.858
cc_48324	11	7.11
cc_48324	10	6.48
cc_48324	13	3.858
cc_62003	15	8.684
cc_62003	17	4.246
cc_62003	20	3.209
cc_62003	19	3.41
cc_62003	23	2.964
cc_62003	16	7.691
cc_62003	21	2.964
cc_62003	18	4.246
cc_62003	22	2.964
cc_52226	32	2.103
cc_52226	38	3.766
cc_52226	28	7.62
cc_52226	36	3.766
cc_52226	39	3.766
cc_52226	27	7.754
cc_52226	31	7.604
cc_52226	33	1.937
cc_52226	29	7.576
cc_52226	34	1.937
cc_52226	35	2.103
cc_52226	37	3.766
cc_52226	30	4.229
cc_48708	14	4.504
cc_48708	19	7.613
cc_48708	15	7.379
cc_48708	18	7.76
cc_48708	21	7.46
cc_48708	20	7.387
cc_48708	17	7.76
cc_48708	13	4.504
cc_48708	16	7.379
cc_24804	13	7.451
cc_24804	16	10.183
cc_24804	12	8.194
cc_24804	15	7.769
cc_24804	11	7.553
cc_24804	14	8.198
rdp_00265	17	2.492
rdp_00265	16	2.492
rdp_00265	18	2.492
rdp_00265	13	8.951
rdp_00265	11	8.965
rdp_00265	12	7.899
rdp_00265	15	7.499
rdp_00265	14	8.206
rdp_00246	17	2.572
rdp_00246	15	2.572
rdp_00246	14	7.781
rdp_00246	12	7.491
rdp_00246	16	2.572
rdp_00246	13	7.513
cc_29908	9	3.542
cc_29908	11	1.764
cc_29908	16	3.704
cc_29908	12	1.298
cc_29908	15	3.704
cc_29908	14	1.298
cc_29908	8	3.542
cc_29908	13	1.764
cc_29908	18	3.704
cc_29908	10	1.761
cc_29908	17	3.704
cc_42010	25	2.205
cc_42010	18	7.126
cc_42010	20	4.366
cc_42010	19	6.847
cc_42010	28	3.82
cc_42010	29	3.82
cc_42010	21	4.366
cc_42010	26	3.036
cc_42010	22	2.888
cc_42010	31	3.82
cc_42010	17	7.106
cc_42010	27	2.205
cc_42010	16	7.039
cc_42010	24	3.036
cc_42010	23	2.888
cc_42010	30	3.82
mo_07005	23	7.513
mo_07005	20	7.824
mo_07005	18	8.008
mo_07005	21	7.65
mo_07005	24	7.513
mo_07005	17	8.008
mo_07005	19	7.824
mo_07005	22	7.65
sew_02691	14	3.914
sew_02691	12	3.914
sew_02691	13	3.914
sew_02691	10	7.535
sew_02691	11	7.639
tl_00574	17	7.238
tl_00574	11	2.443
tl_00574	22	1.176
tl_00574	14	7.535
tl_00574	21	1.176
tl_00574	12	2.443
tl_00574	13	2.443
tl_00574	15	7.463
tl_00574	16	7.425
tl_00574	20	1.176
tl_00574	19	2.812
tl_00574	18	2.812
cc_04310	15	7.815
cc_04310	14	8.168
cc_04310	11	7.696
cc_04310	16	7.426
cc_04310	12	7.366
cc_04310	13	8.829
cc_14203	14	7.895
cc_14203	16	8.228
cc_14203	17	8.24
cc_14203	15	7.686
sb_01650	11	4.087
sb_01650	13	4.087
sb_01650	14	4.087
sb_01650	12	4.087
sb_01650	8	2.414
sb_01650	10	2.414
sb_01650	7	2.414
sb_01650	9	2.414
cc_55410	10	2.365
cc_55410	11	7.298
cc_55410	8	2.365
cc_55410	9	2.365
cc_55410	7	6.559
cc_46219	14	6.957
cc_46219	17	7.785
cc_46219	18	7.671
cc_46219	16	7.978
cc_46219	13	7.729
cc_46219	19	7.6
cc_46219	15	6.624
km_08350	14	8.444
km_08350	15	7.647
km_08350	17	5.538
km_08350	16	5.538
km_08350	13	8.531
cc_49506	19	2.143
cc_49506	20	2.143
cc_49506	18	7.649
cc_49506	21	2.143
cc_49506	17	7.545
cc_49506	16	8.041
cc_49506	15	8.142
mo_07862	14	4.655
mo_07862	17	7.665
mo_07862	18	7.665
mo_07862	16	7.661
mo_07862	15	7.661
mo_07862	13	4.655
cc_56306	18	7.998
cc_56306	21	7.348
cc_56306	19	8.949
cc_56306	15	8.475
cc_56306	20	8.949
cc_56306	17	7.59
cc_56306	16	8.034
cc_03626	24	3.667
cc_03626	23	3.667
cc_03626	20	7.111
cc_03626	22	3.667
cc_03626	21	7.967
cc_50922	22	7.76
cc_50922	21	7.76
cc_50922	18	3.894
cc_50922	16	3.894
cc_50922	23	2.147
cc_50922	19	8.017
cc_50922	24	2.147
cc_50922	17	3.894
cc_50922	25	2.147
cc_50922	20	8.017
mo_00450	13	7.456
mo_00450	12	7.318
mo_00450	10	7.913
mo_00450	11	7.527
ac_12787	10	7.008
ac_12787	11	2.596
ac_12787	12	2.596
ac_12787	9	10.048
ac_12787	13	2.596
ac_12787	8	7.56
km_05335	10	7.827
km_05335	9	7.286
cc_45204	16	7.703
cc_45204	15	10.142
cc_45204	21	3.826
cc_45204	22	1.981
cc_45204	26	1.593
cc_45204	29	1.593
cc_45204	19	7.449
cc_45204	31	1.463
cc_45204	17	7.718
cc_45204	25	1.981
cc_45204	24	2.952
cc_45204	30	1.463
cc_45204	18	7.477
cc_45204	27	1.593
cc_45204	20	3.826
cc_45204	23	2.952
cc_45204	28	1.593
han_00233	11	7.178
han_00233	13	3.897
han_00233	10	6.646
han_00233	12	3.897
han_00233	14	3.897
mo_07699	12	2.549
mo_07699	9	8.321
mo_07699	8	8.444
mo_07699	10	2.549
mo_07699	11	2.549
cc_54004	16	7.033
cc_54004	12	7.539
cc_54004	17	9.722
cc_54004	15	7.043
cc_54004	14	7.257
cc_54004	13	7.532
cc_38516	23	1.61
cc_38516	16	6.928
cc_38516	17	3.748
cc_38516	24	1.61
cc_38516	20	3.41
cc_38516	18	3.41
cc_38516	21	1.61
cc_38516	14	7.025
cc_38516	13	6.944
cc_38516	15	7.343
cc_38516	19	3.748
cc_38516	22	1.61
cc_24404	15	7.967
cc_24404	17	7.967
cc_24404	13	10.588
cc_24404	20	6.552
cc_24404	18	7.625
cc_24404	16	7.428
cc_24404	19	8.092
cc_24404	14	7.977
tl_00418	12	7.434
tl_00418	14	6.994
tl_00418	15	6.994
tl_00418	13	7.434
cc_60506	21	3.929
cc_60506	19	6.63
cc_60506	18	7.762
cc_60506	23	8.003
cc_60506	20	3.929
cc_60506	22	3.929
cc_60506	16	7.988
cc_60506	15	8.242
cc_60506	17	7.584
cc_01102	12	2.41
cc_01102	11	2.41
cc_01102	15	2.372
cc_01102	13	2.41
cc_01102	16	2.372
cc_01102	10	6.435
cc_01102	14	2.372
cc_52404	19	7.098
cc_52404	26	3.788
cc_52404	22	2.043
cc_52404	20	4.053
cc_52404	28	3.788
cc_52404	25	3.788
cc_52404	21	1.957
cc_52404	27	3.788
cc_52404	16	7.729
cc_52404	18	7.098
cc_52404	24	2.043
cc_52404	23	1.957
cc_52404	15	10.054
cc_52404	17	7.729
rf_04123	13	9.222
rf_04123	12	8.045
rf_04123	14	9.071
cc_10416	8	6.594
cc_10416	9	2.49
cc_10416	10	2.49
cc_10416	11	2.49
cc_47204	19	4.098
cc_47204	16	7.459
cc_47204	14	7.512
cc_47204	17	4.098
cc_47204	15	7.215
cc_47204	13	7.458
cc_47204	18	4.098
cc_47204	20	9.661
cc_47516	17	5.964
cc_47516	21	8.761
cc_47516	19	7.614
cc_47516	16	5.97
cc_47516	18	7.479
cc_47516	14	7.698
cc_47516	15	7.717
cc_47516	20	8.87
cc_19603	18	7.921
cc_19603	21	7.303
cc_19603	24	7.341
cc_19603	22	7.393
cc_19603	23	7.393
cc_19603	17	8.655
cc_19603	19	7.078
cc_19603	20	7.303
cc_54202	10	7.827
cc_54202	9	7.358
cc_21906	20	6.303
cc_21906	15	7.88
cc_21906	18	7.449
cc_21906	14	8.432
cc_21906	17	7.973
cc_21906	16	7.548
cc_21906	21	6.303
cc_21906	19	7.449
cc_06323	26	7.389
cc_06323	22	4.271
cc_06323	23	4.271
cc_06323	16	4.379
cc_06323	19	1.285
cc_06323	24	7.521
cc_06323	15	4.379
cc_06323	21	4.271
cc_06323	18	1.285
cc_06323	17	1.285
cc_06323	25	7.297
cc_06323	20	8.255
mo_07388	12	7.736
mo_07388	13	7.461
mo_07388	11	4.499
mo_07388	10	4.499
mo_07388	15	7.671
mo_07388	14	7.524
mo_07388	16	10.147
cc_54916	17	9.078
cc_54916	13	7.835
cc_54916	15	6.635
cc_54916	14	7.015
cc_54916	18	8.043
cc_54916	16	7.999
cc_48910	16	7.186
cc_48910	18	6.861
cc_48910	14	7.548
cc_48910	15	7.548
cc_48910	19	8.001
cc_48910	20	7.385
cc_48910	21	6.764
cc_48910	17	7.186
sb_01482	15	7.094
sb_01482	14	7.019
sb_01482	13	3
sb_01482	16	6.941
sb_01482	10	4.413
sb_01482	9	4.413
sb_01482	12	3
sb_01482	11	6.784
cc_27008	8	4.618
cc_27008	12	2.618
cc_27008	11	2.618
cc_27008	13	2.618
cc_27008	10	6.635
cc_27008	9	4.618
cc_58516	26	7.473
cc_58516	16	5.717
cc_58516	24	7.688
cc_58516	19	7.057
cc_58516	23	6.972
cc_58516	17	5.717
cc_58516	21	7.282
cc_58516	25	7.61
cc_58516	20	7.282
cc_58516	22	7.683
cc_58516	18	7.057
cc_13202	20	2.038
cc_13202	15	7.57
cc_13202	14	7.537
cc_13202	16	7.068
cc_13202	17	4.389
cc_13202	22	4.362
cc_13202	18	4.389
cc_13202	21	4.362
cc_13202	19	2.038
cc_59522	30	2.334
cc_59522	28	2.434
cc_59522	35	2.334
cc_59522	23	7.076
cc_59522	32	2.334
cc_59522	17	3.9
cc_59522	20	7.833
cc_59522	34	2.334
cc_59522	27	1.985
cc_59522	21	7.833
cc_59522	18	3.9
cc_59522	33	2.334
cc_59522	31	2.334
cc_59522	26	1.985
cc_59522	25	4.11
cc_59522	29	2.434
cc_59522	19	3.9
cc_59522	24	4.11
cc_59522	22	7.076
cc_60510	16	7.668
cc_60510	13	7.869
cc_60510	18	3.916
cc_60510	15	7.383
cc_60510	21	7.993
cc_60510	20	3.916
cc_60510	17	6.606
cc_60510	14	7.624
cc_60510	19	3.916
cc_25506	16	7.998
cc_25506	15	7.985
cc_25506	14	7.985
cc_25506	18	7.443
cc_25506	20	6.3
cc_25506	17	7.998
cc_25506	19	7.443
cc_25506	21	6.3
cc_66704	22	2.167
cc_66704	16	4.018
cc_66704	17	4.018
cc_66704	14	7.135
cc_66704	23	2.018
cc_66704	21	3.279
cc_66704	28	9.797
cc_66704	27	1.947
cc_66704	19	2.167
cc_66704	24	1.957
cc_66704	26	1.957
cc_66704	25	2.018
cc_66704	18	7.027
cc_66704	20	3.279
cc_66704	15	6.894
cc_10510	16	7.467
cc_10510	15	7.771
cc_10510	17	7.467
cc_10510	18	7.395
cc_10510	14	7.771
cc_10510	12	7.185
cc_10510	13	7.383
cc_26724$	18	2.598
cc_26724$	21	7.467
cc_26724$	14	4.96
cc_26724$	22	7.467
cc_26724$	20	7.798
cc_26724$	23	7.409
cc_26724$	19	7.798
cc_26724$	17	2.598
cc_26724$	16	2.598
cc_26724$	15	4.96
cc_07102	13	7.89
cc_07102	15	6.779
cc_07102	16	7.813
cc_07102	12	8.103
cc_07102	14	7.563
cc_26311	8	2.441
cc_26311	9	2.441
cc_26311	7	8.52
cc_26311	10	2.441
cc_57804	23	3.86
cc_57804	18	8.465
cc_57804	20	7.796
cc_57804	25	3.86
cc_57804	22	3.283
cc_57804	27	3.977
cc_57804	29	3.977
cc_57804	24	3.283
cc_57804	21	10.352
cc_57804	26	3.977
cc_57804	28	3.977
cc_57804	19	8.083
cc_02247	16	7.948
cc_02247	18	7.769
cc_02247	14	7.712
cc_02247	19	7.386
cc_02247	15	3.118
cc_02247	13	7.468
cc_02247	17	8.732
cc_67808	17	7.781
cc_67808	16	7.781
cc_67808	14	7.475
cc_67808	19	7.406
cc_67808	15	7.527
cc_67808	21	4.515
cc_67808	18	7.406
cc_67808	20	4.515
rdr_03816	18	7.66
rdr_03816	20	7.556
rdr_03816	21	7.249
rdr_03816	19	8.572
rdr_03816	15	2.816
rdr_03816	16	2.816
rdr_03816	17	2.816
cc_14710	17	3.934
cc_14710	11	2.609
cc_14710	13	2.451
cc_14710	9	2.609
cc_14710	14	2.451
cc_14710	15	3.934
cc_14710	10	2.609
cc_14710	16	3.934
cc_14710	12	2.451
cc_56224	15	4.802
cc_56224	19	7.946
cc_56224	14	4.802
cc_56224	17	7.453
cc_56224	20	8.93
cc_56224	21	8.93
cc_56224	16	7.453
cc_56224	18	7.946
cc_56224	22	7.323
cc_38404	17	7.991
cc_38404	13	10.207
cc_38404	19	8.881
cc_38404	15	7.715
cc_38404	16	7.636
cc_38404	18	9.232
cc_38404	14	8.35
cc_04926	26	9.622
cc_04926	27	8.147
cc_04926	29	7.639
cc_04926	28	7.712
cc_04926	24	9.135
cc_04926	25	8.147
cc_15504	22	7.439
cc_15504	14	9.942
cc_15504	23	7.319
cc_15504	19	7.726
cc_15504	21	7.439
cc_15504	15	8.219
cc_15504	18	2.666
cc_15504	16	2.666
cc_15504	17	2.666
cc_15504	20	7.726
cc_45704	14	10.128
cc_45704	17	7.614
cc_45704	15	7.848
cc_45704	22	8.798
cc_45704	21	8.479
cc_45704	16	7.848
cc_45704	20	5.736
cc_45704	18	7.614
cc_45704	19	5.705
cc_11710	12	7.933
cc_11710	15	9.034
cc_11710	14	9.046
cc_11710	11	8.536
cc_11710	13	8.335
cc_30504	18	7.512
cc_30504	15	7.879
cc_30504	16	7.879
cc_30504	13	10.427
cc_30504	17	7.512
cc_30504	14	7.388
cc_30504	19	7.481
mo_07903	15	3.871
mo_07903	13	3.871
mo_07903	14	3.871
mo_07903	11	9.093
mo_07903	12	9.093
cc_47123	21	4.221
cc_47123	22	4.221
cc_47123	27	1.253
cc_47123	24	4.328
cc_47123	20	4.221
cc_47123	23	4.328
cc_47123	25	1.253
cc_47123	26	1.253
cc_47123	17	7.412
cc_47123	19	7.039
cc_47123	16	7.462
cc_47123	18	7.221
cc_30904	9	7.599
cc_30904	12	8.644
cc_30904	11	7.546
cc_30904	10	10.536
mo_00855	24	7.988
mo_00855	22	2.878
mo_00855	18	10.126
mo_00855	20	8.229
mo_00855	23	2.878
mo_00855	19	8.229
mo_00855	25	7.988
mo_00855	21	2.878
km_08543	17	2.571
km_08543	13	7.377
km_08543	14	7.206
km_08543	11	7.172
km_08543	12	8.079
km_08543	16	2.571
km_08543	15	2.571
mo_07890	15	7.664
mo_07890	13	7.741
mo_07890	16	7.289
mo_07890	12	8.581
mo_07890	14	7.798
sb_01215	12	7.52
sb_01215	11	7.471
sb_01215	9	7.741
sb_01215	10	7.714
mo_07381	37	1.414
mo_07381	41	1.414
mo_07381	30	2.031
mo_07381	31	4.162
mo_07381	40	1.414
mo_07381	29	2.065
mo_07381	42	1.414
mo_07381	34	4.35
mo_07381	32	3.954
mo_07381	27	2.031
mo_07381	39	1.414
mo_07381	24	7.653
mo_07381	26	3.296
mo_07381	36	1.414
mo_07381	28	2.065
mo_07381	33	3.766
mo_07381	25	7.653
mo_07381	35	1.414
mo_07381	22	7.29
mo_07381	43	1.414
mo_07381	23	7.29
mo_07381	38	1.414
cc_29940	17	3.693
cc_29940	10	1.835
cc_29940	14	1.224
cc_29940	15	3.693
cc_29940	12	1.224
cc_29940	11	1.697
cc_29940	16	3.693
cc_29940	8	3.253
cc_29940	13	1.697
cc_29940	18	3.693
cc_29940	9	3.253
cc_00502	20	7.44
cc_00502	22	7.434
cc_00502	21	7.44
cc_00502	18	7.495
cc_00502	15	2.854
cc_00502	16	2.854
cc_00502	17	2.854
cc_00502	19	7.495
cc_55910	19	7.264
cc_55910	21	3.959
cc_55910	16	7.423
cc_55910	22	2.637
cc_55910	23	2.396
cc_55910	34	2.33
cc_55910	29	1.786
cc_55910	27	2.241
cc_55910	18	7.212
cc_55910	24	3.016
cc_55910	31	2.64
cc_55910	25	2.18
cc_55910	26	3.002
cc_55910	20	3.547
cc_55910	30	2.422
cc_55910	28	1.786
cc_55910	17	7.386
cc_55910	32	2.33
cc_55910	33	2.33
btb_13668	9	4.146
btb_13668	11	1.854
btb_13668	12	1.724
btb_13668	14	1.854
btb_13668	10	4.146
btb_13668	13	1.724
mo_07782	41	7.803
mo_07782	48	7.552
mo_07782	34	4.768
mo_07782	33	3.587
mo_07782	50	5.073
mo_07782	39	7.549
mo_07782	46	3.266
mo_07782	30	4.794
mo_07782	35	3.089
mo_07782	28	5.234
mo_07782	38	4.236
mo_07782	36	4.236
mo_07782	42	7.529
mo_07782	31	3.587
mo_07782	49	6.207
mo_07782	32	4.794
mo_07782	51	5.073
mo_07782	37	3.089
mo_07782	45	3.266
mo_07782	43	7.803
mo_07782	47	7.552
mo_07782	29	5.234
mo_07782	40	7.549
mo_07782	44	7.529
cc_02110	8	7.52
cc_02110	6	7.369
cc_02110	7	6.624
cc_07104	13	7.729
cc_07104	11	10.169
cc_07104	16	7.819
cc_07104	15	6.78
cc_07104	14	7.596
cc_07104	12	8.043
mo_07830	15	7.129
mo_07830	13	4.782
mo_07830	14	7.133
mo_07830	12	4.782
mo_07830	16	7.347
mo_07830	17	7.067
cc_28510	7	7.267
cc_28510	8	7.004
cc_26702	22	7.431
cc_26702	17	2.611
cc_26702	16	2.611
cc_26702	20	7.493
cc_26702	18	7.853
cc_26702	21	7.493
cc_26702	19	7.853
cc_26702	15	2.611
cc_63602	20	7.379
cc_63602	21	5.428
cc_63602	17	7.912
cc_63602	22	5.428
cc_63602	23	7.002
cc_63602	19	7.483
cc_63602	25	7.266
cc_63602	24	7.002
cc_63602	27	6.968
cc_63602	18	7.825
cc_63602	26	7.266
cc_01603	13	7.205
cc_01603	15	6.929
cc_01603	17	5.647
cc_01603	14	7.473
cc_01603	16	5.647
cc_62004	15	7.585
cc_62004	17	4.259
cc_62004	13	10.012
cc_62004	14	8.642
cc_62004	16	4.259
cc_62004	21	2.97
cc_62004	20	2.97
cc_62004	22	2.97
cc_62004	19	3.415
cc_62004	18	3.217
cc_67910	34	4.556
cc_67910	24	7.092
cc_67910	40	1.401
cc_67910	33	3.154
cc_67910	39	1.401
cc_67910	27	4.892
cc_67910	45	1.401
cc_67910	23	7.486
cc_67910	30	2.222
cc_67910	26	4.892
cc_67910	25	7.092
cc_67910	28	3.507
cc_67910	44	1.401
cc_67910	32	1.88
cc_67910	31	2.222
cc_67910	42	1.401
cc_67910	35	3.154
cc_67910	37	1.401
cc_67910	29	1.88
cc_67910	41	1.401
cc_67910	38	1.401
cc_67910	36	4.556
cc_67910	22	7.486
cc_67910	43	1.401
cc_41406	16	6.697
cc_41406	13	8.059
cc_41406	19	3.846
cc_41406	18	3.846
cc_41406	15	7.547
cc_41406	17	7.184
cc_41406	14	7.781
cc_41406	20	3.846
sb_00604	14	3.415
sb_00604	17	2.309
sb_00604	13	3.415
sb_00604	8	5.131
sb_00604	20	2.309
sb_00604	16	2.309
sb_00604	12	3.415
sb_00604	15	2.309
sb_00604	19	2.309
sb_00604	10	3.415
sb_00604	11	3.415
sb_00604	9	3.415
sb_00604	18	2.309
cc_42304	23	7.428
cc_42304	20	7.994
cc_42304	29	7.431
cc_42304	27	7.476
cc_42304	25	7.804
cc_42304	19	9.83
cc_42304	24	7.804
cc_42304	21	7.994
cc_42304	22	7.428
cc_42304	26	7.417
cc_42304	28	7.476
cc_66324	16	8.899
cc_66324	19	7.907
cc_66324	21	7.493
cc_66324	14	4.794
cc_66324	20	7.493
cc_66324	22	7.487
cc_66324	18	7.907
cc_66324	17	8.899
cc_66324	15	4.794
sp_00224	15	7.454
sp_00224	16	7.463
sp_00224	14	7.617
sp_00224	13	7.745
sp_00224	11	4.269
sp_00224	12	4.269
cc_06602	16	7.25
cc_06602	12	6.895
cc_06602	13	7.535
cc_06602	15	7.329
cc_06602	14	7.571
cc_45504	21	3.836
cc_45504	19	7.432
cc_45504	26	1.585
cc_45504	27	1.585
cc_45504	29	1.585
cc_45504	28	1.585
cc_45504	18	7.432
cc_45504	24	2.935
cc_45504	23	1.967
cc_45504	30	1.455
cc_45504	16	7.791
cc_45504	31	1.455
cc_45504	22	2.935
cc_45504	25	1.967
cc_45504	17	7.791
cc_45504	20	3.836
cc_45504	15	10.105
spb_08035	20	1.243
spb_08035	21	1.243
spb_08035	14	2.428
spb_08035	23	1.243
spb_08035	22	1.243
spb_08035	17	1.243
spb_08035	18	1.243
spb_08035	13	6.269
spb_08035	19	1.243
spb_08035	25	1.243
spb_08035	15	2.428
spb_08035	16	2.428
spb_08035	24	1.243
cc_01103	11	6.306
cc_01103	13	2.497
cc_01103	15	2.348
cc_01103	17	2.348
cc_01103	12	2.497
cc_01103	14	2.497
cc_01103	16	2.348
cc_09106	14	7.126
cc_09106	12	7.204
cc_09106	13	7.644
tl_01000	24	4.103
tl_01000	29	7.329
tl_01000	15	3.661
tl_01000	20	3.911
tl_01000	27	7.247
tl_01000	18	2.469
tl_01000	17	4.174
tl_01000	22	2.408
tl_01000	25	3.608
tl_01000	30	7.23
tl_01000	19	2.719
tl_01000	23	3.006
tl_01000	26	7.247
tl_01000	21	3.911
tl_01000	28	7.329
tl_01000	16	3.794
cc_48904	22	7.398
cc_48904	19	7.484
cc_48904	18	7.484
cc_48904	21	8.013
cc_48904	23	6.779
cc_48904	20	6.888
cc_48904	17	7.856
cc_48904	16	7.856
cc_48904	15	10.145
btb_09453	12	8.713
btb_09453	13	8.104
cc_41904	17	10.028
cc_41904	33	3.84
cc_41904	30	3.84
cc_41904	25	2.948
cc_41904	18	7.823
cc_41904	31	3.84
cc_41904	29	2.226
cc_41904	26	3.064
cc_41904	21	4.498
cc_41904	19	7.082
cc_41904	28	3.064
cc_41904	22	4.498
cc_41904	23	7.455
cc_41904	32	3.84
cc_41904	20	7.101
cc_41904	24	2.948
cc_41904	27	2.226
sp_00460	16	2.911
sp_00460	21	7.786
sp_00460	17	2.911
sp_00460	14	7.788
sp_00460	15	2.911
sp_00460	20	7.786
sp_00460	18	8.066
sp_00460	19	8.066
cc_46502	22	7.493
cc_46502	19	7.696
cc_46502	23	7.456
cc_46502	16	4.019
cc_46502	21	7.493
cc_46502	20	7.696
cc_46502	17	4.019
cc_46502	18	4.019
cc_46502	15	6.822
cc_56022	16	3.902
cc_56022	26	7.908
cc_56022	27	6.335
cc_56022	19	7.945
cc_56022	18	3.902
cc_56022	22	7.567
cc_56022	24	5.649
cc_56022	20	7.945
cc_56022	25	7.124
cc_56022	23	5.494
cc_56022	21	7.567
cc_56022	17	3.902
cc_49702	16	7.647
cc_49702	23	7.39
cc_49702	15	6.672
cc_49702	22	7.456
cc_49702	21	7.456
cc_49702	17	7.647
cc_49702	19	2.474
cc_49702	18	2.474
cc_49702	20	2.474
cc_62826	28	3.811
cc_62826	26	3.89
cc_62826	33	3.98
cc_62826	31	3.98
cc_62826	27	3.811
cc_62826	30	3.98
cc_62826	25	7.314
cc_62826	29	3.89
cc_62826	32	3.98
cc_50316	20	3.145
cc_50316	22	1.555
cc_50316	15	7.029
cc_50316	26	1.488
cc_50316	19	3.534
cc_50316	25	1.488
cc_50316	14	6.35
cc_50316	17	3.534
cc_50316	18	3.145
cc_50316	24	1.555
cc_50316	16	8.323
cc_50316	21	1.555
cc_50316	23	1.555
cc_43104	25	3.803
cc_43104	23	3.803
cc_43104	14	10.117
cc_43104	18	3.442
cc_43104	15	6.543
cc_43104	16	7.268
cc_43104	19	3.521
cc_43104	21	3.446
cc_43104	22	3.803
cc_43104	20	3.518
cc_43104	24	3.803
cc_43104	17	8.333
cc_30004	22	3.458
cc_30004	37	3.918
cc_30004	25	1.413
cc_30004	31	1.413
cc_30004	34	3.004
cc_30004	24	3.458
cc_30004	26	1.413
cc_30004	42	10.044
cc_30004	28	1.413
cc_30004	40	7.72
cc_30004	38	7.13
cc_30004	30	1.413
cc_30004	32	1.413
cc_30004	39	7.13
cc_30004	21	4.596
cc_30004	29	1.413
cc_30004	23	4.596
cc_30004	33	1.413
cc_30004	35	3.918
cc_30004	27	1.413
cc_30004	41	7.72
cc_30004	36	3.004
cc_14711	9	2.542
cc_14711	13	2.401
cc_14711	11	2.542
cc_14711	12	2.401
cc_14711	16	3.911
cc_14711	17	3.911
cc_14711	14	2.401
cc_14711	10	2.542
cc_14711	15	3.911
cc_06304	15	4.249
cc_06304	13	8.104
cc_06304	17	7.495
cc_06304	19	7.373
cc_06304	18	7.274
cc_06304	16	4.249
cc_06304	14	4.249
cc_06304	12	10.451
cc_38306	22	3.805
cc_38306	25	3.805
cc_38306	15	7.612
cc_38306	21	3.446
cc_38306	17	6.519
cc_38306	23	3.805
cc_38306	20	3.441
cc_38306	24	3.805
cc_38306	16	7.55
cc_38306	19	3.441
cc_38306	18	3.446
sew_01928	8	7.584
sew_01928	9	10.038
sew_01928	10	7.824
mo_00307	25	3.808
mo_00307	19	2.659
mo_00307	27	3.808
mo_00307	23	6.985
mo_00307	16	9.932
mo_00307	17	8.212
mo_00307	24	6.985
mo_00307	18	2.659
mo_00307	20	2.659
mo_00307	26	3.808
mo_00307	22	7.611
mo_00307	21	7.611
cc_21710	17	7.477
cc_21710	13	2.651
cc_21710	12	2.651
cc_21710	11	7.992
cc_21710	16	7.172
cc_21710	14	2.651
cc_21710	15	7.388
km_02515	16	7.772
km_02515	20	2.911
km_02515	14	7.652
km_02515	15	7.772
km_02515	18	2.911
km_02515	13	7.652
km_02515	19	2.911
km_02515	17	7.676
cc_56104	23	6.322
cc_56104	18	7.646
cc_56104	21	7.115
cc_56104	22	7.897
cc_56104	14	10.153
cc_56104	15	7.876
cc_56104	19	5.523
cc_56104	17	7.528
cc_56104	20	5.608
cc_56104	16	7.704
cc_64104	14	9.973
cc_64104	13	8.699
cc_64104	24	1.506
cc_64104	15	4.032
cc_64104	20	1.597
cc_64104	17	4.032
cc_64104	18	3.167
cc_64104	16	3.167
cc_64104	22	1.597
cc_64104	19	1.597
cc_64104	23	1.506
cc_64104	21	1.597
cc_44402	13	4.081
cc_44402	17	7.5
cc_44402	14	4.081
cc_44402	16	8.152
cc_44402	18	7.412
cc_44402	19	7.499
cc_44402	15	4.081
cc_67103	11	9.001
cc_67103	12	8.31
cc_67103	13	9.149
cc_01502	18	6.879
cc_01502	15	4.457
cc_01502	14	4.769
cc_01502	19	6.873
cc_01502	16	6.822
cc_01502	13	4.844
cc_01502	17	6.79
cc_21104	18	7.816
cc_21104	15	9.014
cc_21104	19	7.816
cc_21104	16	7.996
cc_21104	22	7.477
cc_21104	21	7.495
cc_21104	14	10.099
cc_21104	20	7.495
cc_21104	17	7.779
cc_59616	21	7.519
cc_59616	16	4.115
cc_59616	29	2.334
cc_59616	20	7.602
cc_59616	18	2.039
cc_59616	15	4.115
cc_59616	22	2.421
cc_59616	25	2.334
cc_59616	23	2.421
cc_59616	26	2.334
cc_59616	28	2.334
cc_59616	19	2.039
cc_59616	17	7.206
cc_59616	24	7.265
cc_59616	30	2.334
cc_59616	27	2.334
cc_37116	26	2.565
cc_37116	23	2.638
cc_37116	14	6.514
cc_37116	21	2.582
cc_37116	20	2.582
cc_37116	25	2.565
cc_37116	16	6.493
cc_37116	17	2.641
cc_37116	22	2.983
cc_37116	18	2.98
cc_37116	19	2.582
cc_37116	15	6.622
cc_37116	24	2.565
cc_10404	9	6.597
cc_10404	11	2.471
cc_10404	8	10.362
cc_10404	10	2.471
cc_10404	12	2.471
cc_46110	14	7.356
cc_46110	18	6.574
cc_46110	17	7.678
cc_46110	13	7.559
cc_46110	12	7.939
cc_46110	15	7.751
cc_46110	16	6.864
cc_62702	20	7.466
cc_62702	21	8.16
cc_62702	22	7.977
cc_62702	24	2.54
cc_62702	19	7.466
cc_62702	18	7.994
cc_62702	25	2.54
cc_62702	17	7.994
cc_62702	23	2.54
cc_49510	17	2.137
cc_49510	16	7.561
cc_49510	14	7.667
cc_49510	15	7.342
cc_49510	13	7.761
cc_49510	19	2.137
cc_49510	18	2.137
cc_34404	13	10.142
cc_34404	14	7.915
cc_34404	18	6.945
cc_34404	20	6.611
cc_34404	15	7.915
cc_34404	17	7.94
cc_34404	16	7.94
cc_34404	19	7.749
sb_01283	9	7.392
sb_01283	12	7.702
sb_01283	10	7.392
sb_01283	11	7.702
rjc_01057	12	7.72
rjc_01057	13	6.996
rjc_01057	15	3.933
rjc_01057	14	3.933
rjc_01057	16	3.933
cc_41410	16	3.825
cc_41410	15	7.164
cc_41410	11	7.671
cc_41410	14	6.675
cc_41410	17	3.825
cc_41410	12	7.443
cc_41410	13	7.364
cc_41410	18	3.825
tl_00280	8	0.453
tl_00280	7	0.143
tl_00280	10	0.453
tl_00280	9	0.143
tl_00280	6	2.433
cc_54804	15	7.276
cc_54804	14	7.774
cc_54804	19	10.148
cc_54804	18	8.168
cc_54804	13	7.623
cc_54804	17	9.207
cc_54804	16	8.122
cc_27204	15	7.103
cc_27204	16	7.25
cc_27204	21	1.399
cc_27204	24	1.399
cc_27204	23	1.399
cc_27204	14	7.653
cc_27204	18	2.97
cc_27204	19	1.399
cc_27204	20	1.399
cc_27204	13	10.052
cc_27204	22	1.399
cc_27204	17	2.97
cc_43911	37	1.401
cc_43911	20	8.543
cc_43911	29	3.329
cc_43911	27	3.329
cc_43911	30	4.381
cc_43911	21	7.769
cc_43911	24	3.527
cc_43911	32	1.401
cc_43911	39	1.401
cc_43911	35	1.401
cc_43911	36	1.401
cc_43911	38	1.401
cc_43911	23	3.644
cc_43911	22	5.923
cc_43911	34	1.401
cc_43911	26	3.527
cc_43911	25	3.644
cc_43911	28	4.381
cc_43911	33	1.401
cc_43911	31	1.401
cd_10852	10	5.016
cd_10852	9	5.016
cd_10852	12	3.265
cd_10852	13	3.265
cd_10852	11	3.265
cc_62010	18	2.934
cc_62010	15	4.218
cc_62010	12	8.232
cc_62010	14	4.218
cc_62010	17	3.374
cc_62010	19	2.934
cc_62010	20	2.934
cc_62010	16	3.186
cc_62010	13	7.353
cc_09111	12	6.706
cc_09111	11	6.567
cc_09111	10	7.203
cc_34904	15	7.791
cc_34904	12	10.402
cc_34904	16	6.625
cc_34904	13	7.227
cc_34904	14	6.962
tl_00659	12	3.871
tl_00659	15	3.763
tl_00659	13	7.683
tl_00659	14	7.949
tl_00659	17	3.763
tl_00659	11	3.871
tl_00659	16	3.763
tl_00659	10	3.871
cd_09887	14	2.827
cd_09887	16	3.849
cd_09887	18	4.236
cd_09887	13	2.827
cd_09887	20	1.297
cd_09887	19	4.236
cd_09887	17	3.849
cd_09887	22	1.297
cd_09887	21	1.297
cd_09887	15	2.827
cd_09887	12	7.126
cc_46602	17	4.091
cc_46602	18	4.091
cc_46602	22	7.493
cc_46602	23	7.44
cc_46602	21	7.493
cc_46602	20	7.854
cc_46602	16	4.091
cc_46602	15	7.354
cc_46602	19	7.854
btb_09864	28	1.292
btb_09864	34	0.879
btb_09864	21	1.581
btb_09864	24	1.325
btb_09864	35	0.879
btb_09864	17	7.055
btb_09864	18	7.055
btb_09864	15	7.469
btb_09864	19	2.75
btb_09864	27	1.292
btb_09864	32	1.273
btb_09864	23	1.325
btb_09864	33	0.879
btb_09864	22	1.581
btb_09864	30	1.219
btb_09864	20	2.75
btb_09864	16	7.469
btb_09864	26	1.295
btb_09864	29	1.219
btb_09864	31	1.273
btb_09864	25	1.295
jw_00059$	11	7.162
jw_00059$	10	7.665
cc_35510	17	7.461
cc_35510	18	7.236
cc_35510	15	7.335
cc_35510	16	7.448
cc_35510	12	7.664
cc_35510	14	7.333
cc_35510	13	7.874
cc_46116	14	6.883
cc_46116	16	8.118
cc_46116	18	7.674
cc_46116	17	8.003
cc_46116	19	7.707
cc_46116	15	6.599
cc_46116	13	7.704
spb_06856	12	7.811
spb_06856	11	8.536
spb_06856	10	7.888
sew_02030	19	7.498
sew_02030	15	7.59
sew_02030	13	4.592
sew_02030	17	7.451
sew_02030	14	4.592
sew_02030	16	7.59
sew_02030	18	7.451
cc_62610	16	7.476
cc_62610	17	7.28
cc_62610	19	8.161
cc_62610	15	7.376
cc_62610	21	2.587
cc_62610	18	7.275
cc_62610	20	8.02
cc_62610	22	2.587
cc_62610	23	2.587
cc_29210	13	2.72
cc_29210	15	2.72
cc_29210	19	7.471
cc_29210	17	7.913
cc_29210	14	2.72
cc_29210	20	7.406
cc_29210	16	7.913
cc_29210	18	7.471
cc_05704	11	2.894
cc_05704	12	10.335
cc_05704	9	2.894
cc_05704	8	7.776
cc_05704	10	2.894
cc_16908	9	4.288
cc_16908	8	3.804
cc_16908	10	1.367
cc_16908	11	1.958
cc_16908	7	3.742
cc_16908	15	1.696
cc_16908	13	3.848
cc_16908	14	1.696
cc_16908	12	3.848
cc_42016	21	3.234
cc_42016	17	3.816
cc_42016	32	7.269
cc_42016	20	3.816
cc_42016	18	3.816
cc_42016	22	2.233
cc_42016	31	7.449
cc_42016	30	7.143
cc_42016	28	4.382
cc_42016	19	3.816
cc_42016	27	4.382
cc_42016	26	2.866
cc_42016	24	2.233
cc_42016	29	7.178
cc_42016	25	2.866
cc_42016	23	3.234
cc_07116	15	7.612
cc_07116	14	7.897
cc_07116	11	7.84
cc_07116	13	6.796
cc_07116	12	7.644
mo_07738	19	2.195
mo_07738	16	2.195
mo_07738	31	7.353
mo_07738	27	4.151
mo_07738	24	1.657
mo_07738	25	1.701
mo_07738	32	7.25
mo_07738	23	1.657
mo_07738	17	2.454
mo_07738	22	1.701
mo_07738	18	2.454
mo_07738	28	7.308
mo_07738	30	7.353
mo_07738	21	3.296
mo_07738	20	3.296
mo_07738	26	4.151
mo_07738	29	7.308
cc_14703	13	2.594
cc_14703	14	2.594
cc_14703	18	3.986
cc_14703	20	3.986
cc_14703	15	2.642
cc_14703	16	2.642
cc_14703	19	3.986
cc_14703	17	2.642
cc_14703	12	2.594
ac_17386	12	9.817
ac_17386	10	7.856
ac_17386	11	7.27
cc_10502	15	7.579
cc_10502	20	7.438
cc_10502	14	7.673
cc_10502	19	7.498
cc_10502	16	7.841
cc_10502	18	7.498
cc_10502	17	7.841
sp_01464	17	3.862
sp_01464	20	3.865
sp_01464	15	3.862
sp_01464	18	6.848
sp_01464	21	3.865
sp_01464	19	3.865
sp_01464	16	3.862
sp_01464	14	6.872
cc_45806	17	7.237
cc_45806	13	7.737
cc_45806	16	7.563
cc_45806	18	3.852
cc_45806	14	6.821
cc_45806	20	3.852
cc_45806	15	7.36
cc_45806	19	3.852
cc_67804	18	7.977
cc_67804	15	7.557
cc_67804	14	7.489
cc_67804	19	7.977
cc_67804	20	10.189
cc_67804	17	7.954
cc_67804	16	7.954
cc_48311	11	3.74
cc_48311	8	7.052
cc_48311	7	6.761
cc_48311	9	3.74
cc_48311	10	3.74
km_03728	19	3.31
km_03728	34	1.288
km_03728	24	1.76
km_03728	26	3.042
km_03728	23	1.76
km_03728	33	0.945
km_03728	29	4.428
km_03728	31	0.945
km_03728	25	3.042
km_03728	22	3.629
km_03728	27	2.255
km_03728	21	3.629
km_03728	32	0.945
km_03728	36	1.288
km_03728	30	4.428
km_03728	28	2.255
km_03728	35	1.288
km_03728	20	3.31
gk_02499	18	3.87
gk_02499	13	3.874
gk_02499	15	3.874
gk_02499	17	3.87
gk_02499	14	3.874
gk_02499	12	7.519
gk_02499	16	3.87
cc_41504	21	7.602
cc_41504	14	10.166
cc_41504	19	7.666
cc_41504	18	7.965
cc_41504	22	7.244
cc_41504	20	8.59
cc_41504	16	7.91
cc_41504	15	7.91
cc_41504	17	7.965
cc_01906	18	5.359
cc_01906	15	7.234
cc_01906	17	5.042
cc_01906	14	7.655
cc_01906	16	5.042
cc_01906	19	5.359
cc_00606	12	2.789
cc_00606	14	2.711
cc_00606	10	2.789
cc_00606	11	2.789
cc_00606	15	2.711
cc_00606	13	2.711
CC_38008	16	7.585
CC_38008	23	1.577
CC_38008	22	1.577
CC_38008	15	7.015
CC_38008	21	3.549
CC_38008	24	1.577
CC_38008	25	1.577
CC_38008	19	3.368
CC_38008	14	4.549
CC_38008	17	6.272
CC_38008	13	4.549
CC_38008	18	3.549
CC_38008	20	3.368
gk_01821	17	3.899
gk_01821	18	3.899
gk_01821	15	9.093
gk_01821	16	3.899
cc_34808	19	7.539
cc_34808	14	4.468
cc_34808	16	7.307
cc_34808	20	2.315
cc_34808	21	2.315
cc_34808	15	4.468
cc_34808	22	2.315
cc_34808	18	7.539
cc_34808	17	7.307
sb_02041	13	7.759
sb_02041	16	4.349
sb_02041	15	4.349
sb_02041	19	1.356
sb_02041	18	1.356
sb_02041	14	7.391
sb_02041	12	8.523
sb_02041	17	1.356
cc_13004	10	7.291
cc_13004	8	7.593
cc_13004	9	10.083
cc_13004	7	7.731
cc_63804	20	4.331
cc_63804	23	3.5
cc_63804	28	2.007
cc_63804	18	7.847
cc_63804	27	1.939
cc_63804	25	2.078
cc_63804	29	9.842
cc_63804	19	8.978
cc_63804	22	4.331
cc_63804	24	1.939
cc_63804	26	2.078
cc_63804	21	3.5
cc_63804	17	7.868
spb_05494	13	4.335
spb_05494	15	1.241
spb_05494	12	4.335
spb_05494	21	2.575
spb_05494	19	4.072
spb_05494	23	2.575
spb_05494	18	4.072
spb_05494	17	1.241
spb_05494	16	1.241
[truncated: 6,902 more rows]
