# Supplementary material for: A new method for the comparison of 1H NMR predictors based on tree-similarity of spectra
Source: J Cheminform. 2014 Mar 25;6:9. doi: 10.1186/1758-2946-6-9 (PMC3987679; doi:10.1186/1758-2946-6-9)
Supplement: Additional file 3 — Directory containing the source code of the algorithm described above and that allows to compute a similarity matrix such as depicted in Figure 3. A directory that contains the source code used in this work, compiled classes, a compiled version of the code (jar file) and all the necessary input data in order to replicate the results of Figure 1A, including the original predictions obtained with the four predictors. A Readme.txt file explains the content of this directory in more details. [file 1758-2946-6-9-S3.zip › benchmarkingNMRpredictor/predictions/predictions3.txt]

ac_34403	11	2.31
ac_34403	10	7.86
ac_34403	12	2.31
ac_34403	13	2.31
ac_34403	9	8.53
ac_34403	8	7.21
cc_23816	22	3.95
cc_23816	14	7.82
cc_23816	18	6.5
cc_23816	17	7.97
cc_23816	19	7.77
cc_23816	21	3.95
cc_23816	20	3.95
cc_23816	15	7.82
cc_23816	16	7.97
mo_00965	15	7.45
mo_00965	18	3.89
mo_00965	14	7.92
mo_00965	19	3.89
mo_00965	16	7.87
mo_00965	17	8.22
mo_00965	20	3.89
cc_02702	9	7.57
cc_02702	13	3.91
cc_02702	14	6.41
cc_02702	10	7.85
cc_02702	12	3.91
cc_02702	11	3.91
cc_63824	24	3.01
cc_63824	23	1.335
cc_63824	22	1.585
cc_63824	29	7.2
cc_63824	25	2.91
cc_63824	19	1.81
cc_63824	20	1.585
cc_63824	27	2.91
cc_63824	28	8.43
cc_63824	18	3.34
cc_63824	17	3.34
cc_63824	26	3.01
cc_63824	21	1.335
cc_63824	30	6.96
cc_51316	23	2.82
cc_51316	21	7.19
cc_51316	15	4.11
cc_51316	16	7.17
cc_51316	22	2.82
cc_51316	26	2.82
cc_51316	27	2.82
cc_51316	17	2.76
cc_51316	14	4.11
cc_51316	19	7.53
cc_51316	25	2.82
cc_51316	20	7.62
cc_51316	24	2.82
cc_51316	18	2.76
rf_00380	12	7.91
rf_00380	11	7.91
cc_60404	24	7.55
cc_60404	31	2.26
cc_60404	18	6.95
cc_60404	33	2.26
cc_60404	22	3.97
cc_60404	30	3.09
cc_60404	23	3.97
cc_60404	28	1.62
cc_60404	21	3.45
cc_60404	20	3.45
cc_60404	26	2.59
cc_60404	19	6.98
cc_60404	27	1.62
cc_60404	25	2.59
cc_60404	16	10.36
cc_60404	32	2.26
cc_60404	29	3.09
cc_60404	17	7.71
cc_48010	21	7.62
cc_48010	20	7.62
cc_48010	24	7.45
cc_48010	18	2.77
cc_48010	15	2.77
cc_48010	17	2.77
cc_48010	16	2.77
cc_48010	22	7.58
cc_48010	19	2.77
cc_48010	23	7.58
cc_48010	14	2.77
sb_01023	12	8.45
sb_01023	11	8.45
sb_01023	14	8.15
sb_01023	13	8.15
sb_01023	15	9.88
tl_00421	12	8.05
tl_00421	14	7.87
tl_00421	15	7.87
tl_00421	13	8.05
cc_42210	13	2.82
cc_42210	17	7.79
cc_42210	16	7.79
cc_42210	18	7.51
cc_42210	19	7.51
cc_42210	14	2.82
cc_42210	20	7.41
cc_42210	15	2.82
cc_48611	26	3.65
cc_48611	15	7
cc_48611	21	2.5
cc_48611	24	3.65
cc_48611	14	7.83
cc_48611	27	3.65
cc_48611	17	3.66
cc_48611	22	2.5
cc_48611	25	3.65
cc_48611	23	2.5
cc_48611	16	3.66
cc_48611	20	2.5
cc_48611	18	7.02
cc_48611	19	7.32
cc_20302	22	7.41
cc_20302	17	2.33
cc_20302	19	8.1
cc_20302	16	2.33
cc_20302	15	2.33
cc_20302	21	7.51
cc_20302	20	7.51
cc_20302	18	8.1
cc_09502	9	7.83
cc_09502	8	8.04
cc_59604	31	2.26
cc_59604	26	2.26
cc_59604	18	7.2
cc_59604	30	2.26
cc_59604	28	2.26
cc_59604	20	4.06
cc_59604	24	2.34
cc_59604	27	2.26
cc_59604	21	7.62
cc_59604	22	1.82
cc_59604	16	7.78
cc_59604	19	4.06
cc_59604	25	2.34
cc_59604	23	1.82
cc_59604	17	7.18
cc_59604	15	10.36
cc_59604	29	2.26
cc_63606	17	7.32
cc_63606	26	7.34
cc_63606	24	6.99
cc_63606	20	7.47
cc_63606	25	7.34
cc_63606	21	5.16
cc_63606	18	6.91
cc_63606	27	7.01
cc_63606	23	6.99
cc_63606	19	7.38
cc_63606	22	5.16
cc_05910	10	8.73
cc_05910	12	7.64
cc_05910	11	7.72
cc_05910	13	9.23
mo_00667	17	7.94
mo_00667	19	7.81
mo_00667	16	8.04
mo_00667	18	7.35
mo_00667	15	4.56
mo_00667	14	4.56
cc_51304	22	2.76
cc_51304	20	7.62
cc_51304	25	2.82
cc_51304	24	2.82
cc_51304	15	7.78
cc_51304	27	2.82
cc_51304	16	7.18
cc_51304	14	10.36
cc_51304	17	7.2
cc_51304	19	4.11
cc_51304	21	2.76
cc_51304	26	2.82
cc_51304	18	4.11
cc_51304	28	2.82
cc_51304	23	2.82
ac_20996	20	7.53
ac_20996	23	3.06
ac_20996	22	3.06
ac_20996	24	3.06
ac_20996	16	7.27
ac_20996	26	3.06
ac_20996	21	7.54
ac_20996	19	8.07
ac_20996	25	3.06
ac_20996	18	6.98
ac_20996	17	8.15
ac_20996	27	3.06
cc_46604	23	7.41
cc_46604	20	8.05
cc_46604	21	7.51
cc_46604	14	9.75
cc_46604	22	7.51
cc_46604	17	3.95
cc_46604	18	3.95
cc_46604	15	6.81
cc_46604	19	8.05
cc_46604	16	3.95
cc_21126	32	7.54
cc_21126	30	8.3
cc_21126	27	7.75
cc_21126	26	8.62
cc_21126	33	7.47
cc_21126	31	7.54
cc_21126	29	8.3
cc_21126	28	8.09
cc_62804	17	3.57
cc_62804	21	3.65
cc_62804	19	3.65
cc_62804	18	9.75
cc_62804	20	3.65
cc_62804	22	3.65
cc_62804	13	8.38
cc_62804	14	3.57
cc_62804	15	3.57
cc_62804	16	3.57
cc_42308	21	7.79
cc_42308	22	7.79
cc_42308	24	8.03
cc_42308	27	7.51
cc_42308	20	4.96
cc_42308	25	7.51
cc_42308	23	8.03
cc_42308	26	7.51
cc_42308	19	4.96
cc_42308	28	7.51
cc_42308	30	7.41
cc_42308	29	7.41
cc_58304	17	8.03
cc_58304	25	3.55
cc_58304	21	1.855
cc_58304	16	7.75
cc_58304	27	3.55
cc_58304	15	9.73
cc_58304	20	2.105
cc_58304	19	3.8
cc_58304	24	3.65
cc_58304	23	1.855
cc_58304	18	6.66
cc_58304	26	3.65
cc_58304	22	2.105
cc_39108	22	2.62
cc_39108	17	7.19
cc_39108	14	4.56
cc_39108	15	4.56
cc_39108	18	7.39
cc_39108	16	7.79
cc_39108	19	8.09
cc_39108	21	2.62
cc_39108	20	2.62
cc_25104	10	7.77
cc_25104	16	2.51
cc_25104	15	2.51
cc_25104	13	3.72
cc_25104	9	9.75
cc_25104	12	3.72
cc_25104	14	2.51
cc_25104	11	3.72
cc_30104	18	3.44
cc_30104	22	1.92
cc_30104	16	6.95
cc_30104	24	1.92
cc_30104	15	7.14
cc_30104	17	6.95
cc_30104	13	9.88
cc_30104	20	3.44
cc_30104	21	3.44
cc_30104	14	7.14
cc_30104	23	1.92
cc_30104	25	1.92
cc_30104	19	3.44
cc_43204	15	7.6
cc_43204	21	7.74
cc_43204	18	7.51
cc_43204	17	7.38
cc_43204	20	5.46
cc_43204	14	9.88
cc_43204	16	7.7
cc_43204	23	6.86
cc_43204	22	7.1
cc_43204	19	5.46
cc_50404	13	9.62
cc_50404	19	3.44
cc_50404	17	3.44
cc_50404	21	1.92
cc_50404	23	1.92
cc_50404	14	7.28
cc_50404	15	6.86
cc_50404	24	1.92
cc_50404	22	1.92
cc_50404	18	3.44
cc_50404	20	3.44
cc_50404	16	8.4
cc_43106	25	3.65
cc_43106	18	3.57
cc_43106	16	6.51
cc_43106	17	7.93
cc_43106	20	3.57
cc_43106	19	3.57
cc_43106	15	6.61
cc_43106	24	3.65
cc_43106	22	3.65
cc_43106	21	3.57
cc_43106	23	3.65
rf_03850	14	8.04
cc_62204	22	3.55
cc_62204	24	3.55
cc_62204	17	2.305
cc_62204	21	3.65
cc_62204	20	2.055
cc_62204	23	3.65
cc_62204	15	6.93
cc_62204	14	6.83
cc_62204	16	9.72
cc_62204	18	2.055
cc_62204	19	2.305
cc_62204	13	7.4
sb_00903	12	8.49
sb_00903	10	4
sb_00903	11	7.18
sb_00903	13	7.65
sb_00903	9	4
sb_00903	14	7.24
cc_67806	15	7.22
cc_67806	17	7.79
cc_67806	16	7.59
cc_67806	20	7.65
cc_67806	18	7.79
cc_67806	19	7.65
cc_47124	20	7.69
cc_47124	19	7.56
cc_47124	21	7.17
cc_47124	14	4.64
cc_47124	17	3.95
cc_47124	16	3.95
cc_47124	13	4.64
cc_47124	15	5.99
cc_47124	18	3.95
cc_46924	15	5.99
cc_46924	14	4.64
cc_46924	18	3.95
cc_46924	21	6.98
cc_46924	16	3.95
cc_46924	19	7.59
cc_46924	17	3.95
cc_46924	20	7.86
cc_46924	13	4.64
cc_07105	18	6.66
cc_07105	13	4.56
cc_07105	14	4.56
cc_07105	17	7.67
cc_07105	16	8.14
cc_07105	15	8.09
cc_07105	19	7.52
cc_55704	22	2.51
cc_55704	23	2.51
cc_55704	15	7.6
cc_55704	28	1.68
cc_55704	27	1.68
cc_55704	19	3.66
cc_55704	21	2.51
cc_55704	18	7.51
cc_55704	17	7.38
cc_55704	20	3.66
cc_55704	24	2.51
cc_55704	16	7.7
cc_55704	14	9.88
cc_55704	26	1.68
cc_55704	25	1.68
cc_60606	16	6.94
cc_60606	19	6.5
cc_60606	21	3.95
cc_60606	18	7.79
cc_60606	20	7.77
cc_60606	22	3.95
cc_60606	23	3.95
cc_60606	17	7.51
cc_60606	15	7.72
cc_44423	23	7.92
cc_44423	19	1.29
cc_44423	17	1.29
cc_44423	16	4.3
cc_44423	20	3.95
cc_44423	18	1.29
cc_44423	24	8.32
cc_44423	21	3.95
cc_44423	15	4.3
cc_44423	22	3.95
cc_44423	25	7.48
cc_44423	26	7.62
mo_00946	15	7.31
mo_00946	12	7.85
mo_00946	17	4.67
mo_00946	14	7.31
mo_00946	13	7.85
mo_00946	16	4.67
cc_24810	13	7.65
cc_24810	11	7.45
cc_24810	12	7.87
cc_24810	10	7.92
cc_24810	14	7.78
cc_64508	19	7.51
cc_64508	17	7.79
cc_64508	20	7.41
cc_64508	14	4.56
cc_64508	18	7.51
cc_64508	15	6.33
cc_64508	16	7.79
cc_64508	13	4.56
cc_66304	20	7.51
cc_66304	16	8.71
cc_66304	17	8.28
cc_66304	15	8.71
cc_66304	21	7.41
cc_66304	19	7.51
cc_66304	14	9.73
cc_66304	18	8.28
cc_46904	19	7.86
cc_46904	14	6.53
cc_46904	13	9.75
cc_46904	16	3.95
cc_46904	18	7.59
cc_46904	20	6.98
cc_46904	15	3.95
cc_46904	17	3.95
cc_57826	30	8.14
cc_57826	32	3.18
cc_57826	36	7.69
cc_57826	34	3.18
cc_57826	31	6.84
cc_57826	40	3.65
cc_57826	39	3.65
cc_57826	33	3.18
cc_57826	35	3.18
cc_57826	38	3.65
cc_57826	37	3.65
cc_21704	13	8.48
cc_21704	18	6.86
cc_21704	14	2.54
cc_21704	17	7.54
cc_21704	19	7.21
cc_21704	16	2.54
cc_21704	12	9.75
cc_21704	15	2.54
cc_48324	11	7.73
cc_48324	10	6
cc_48324	14	3.95
cc_48324	13	3.95
cc_48324	12	3.95
cc_48324	9	4.64
cc_48324	8	4.64
cc_62003	15	8.04
cc_62003	20	3.48
cc_62003	22	3.21
cc_62003	17	4.17
cc_62003	18	4.17
cc_62003	19	3.48
cc_62003	21	3.21
cc_62003	23	3.21
cc_62003	16	7.75
cc_52226	36	3.65
cc_52226	33	1.855
cc_52226	31	7.59
cc_52226	37	3.55
cc_52226	30	3.8
cc_52226	35	1.855
cc_52226	29	7.45
cc_52226	27	8.11
cc_52226	34	2.105
cc_52226	39	3.55
cc_52226	38	3.65
cc_52226	32	2.105
cc_52226	28	7.14
cc_48708	19	7.98
cc_48708	13	4.56
cc_48708	21	7.73
cc_48708	18	7.33
cc_48708	14	4.56
cc_48708	17	7.33
cc_48708	20	7.22
cc_48708	15	7.29
cc_48708	16	7.29
cc_24804	13	7.65
cc_24804	11	7.78
cc_24804	12	8.17
cc_24804	15	7.82
cc_24804	16	9.88
cc_24804	14	8.38
rdp_00265	11	8.74
rdp_00265	13	8.74
rdp_00265	14	7.55
rdp_00265	18	2.34
rdp_00265	17	2.34
rdp_00265	15	7.48
rdp_00265	12	7.89
rdp_00265	16	2.34
rdp_00246	17	2.64
rdp_00246	15	2.64
rdp_00246	12	7.61
rdp_00246	14	7.64
rdp_00246	16	2.64
rdp_00246	13	7.64
cc_29908	17	3.65
cc_29908	18	3.55
cc_29908	9	3.26
cc_29908	14	1.435
cc_29908	15	3.65
cc_29908	12	1.435
cc_29908	11	1.685
cc_29908	8	3.26
cc_29908	10	2.01
cc_29908	16	3.55
cc_29908	13	1.685
cc_42010	20	4.11
cc_42010	31	3.65
cc_42010	25	2.36
cc_42010	23	2.76
cc_42010	24	2.36
cc_42010	30	3.65
cc_42010	29	3.65
cc_42010	18	7.23
cc_42010	22	2.76
cc_42010	26	2.36
cc_42010	16	7.24
cc_42010	19	6.93
cc_42010	17	7.16
cc_42010	27	2.36
cc_42010	28	3.65
cc_42010	21	4.11
mo_07005	17	7.93
mo_07005	24	7.55
mo_07005	20	7.83
mo_07005	21	8.1
mo_07005	19	7.83
mo_07005	23	7.55
mo_07005	18	7.93
mo_07005	22	8.1
sew_02691	13	3.89
sew_02691	12	3.89
sew_02691	14	3.89
sew_02691	10	7.17
sew_02691	11	7.79
tl_00574	18	2.6
tl_00574	22	1.25
tl_00574	14	7.71
tl_00574	19	2.6
tl_00574	13	2.5
tl_00574	15	7.76
tl_00574	11	2.5
tl_00574	12	2.5
tl_00574	17	7.48
tl_00574	21	1.25
tl_00574	16	7.37
tl_00574	20	1.25
cc_04310	13	9.02
cc_04310	15	8.09
cc_04310	16	7.69
cc_04310	12	7.51
cc_04310	14	8.43
cc_04310	11	8.25
cc_14203	17	7.95
cc_14203	15	7.79
cc_14203	16	7.09
cc_14203	14	7.98
sb_01650	12	3.65
sb_01650	7	2.62
sb_01650	10	2.62
sb_01650	13	3.65
sb_01650	14	3.65
sb_01650	9	2.62
sb_01650	11	3.65
sb_01650	8	2.62
cc_55410	11	7.58
cc_55410	8	2.3
cc_55410	9	2.3
cc_55410	7	6.42
cc_55410	10	2.3
cc_46219	14	7.07
cc_46219	18	7.79
cc_46219	19	7.59
cc_46219	13	7.86
cc_46219	17	7.7
cc_46219	16	7.97
cc_46219	15	6.68
km_08350	15	7.73
km_08350	17	5.51
km_08350	16	5.51
km_08350	13	8.53
km_08350	14	8.4
cc_49506	16	6.94
cc_49506	19	2.44
cc_49506	15	7.72
cc_49506	17	7.51
cc_49506	18	8.05
cc_49506	20	2.44
cc_49506	21	2.44
mo_07862	18	7.52
mo_07862	14	4.67
mo_07862	13	4.67
mo_07862	17	7.52
mo_07862	16	7.41
mo_07862	15	7.41
cc_56306	21	7.31
cc_56306	16	6.94
cc_56306	20	8.86
cc_56306	17	7.51
cc_56306	15	7.72
cc_56306	19	8.86
cc_56306	18	8.28
cc_03626	20	6.88
cc_03626	22	3.72
cc_03626	21	7.83
cc_03626	24	3.72
cc_03626	23	3.72
cc_50922	23	2.44
cc_50922	22	7.9
cc_50922	20	7.94
cc_50922	16	3.89
cc_50922	19	7.94
cc_50922	21	7.9
cc_50922	17	3.89
cc_50922	24	2.44
cc_50922	18	3.89
cc_50922	25	2.44
mo_00450	11	7.39
mo_00450	13	7.74
mo_00450	12	8.1
mo_00450	10	8.42
ac_12787	10	6.93
ac_12787	11	2.36
ac_12787	13	2.36
ac_12787	9	9.84
ac_12787	8	7.76
ac_12787	12	2.36
km_05335	9	7.5
km_05335	10	7.34
cc_45204	29	1.53
cc_45204	28	1.53
cc_45204	24	2.45
cc_45204	17	7.7
cc_45204	27	1.53
cc_45204	22	2.45
cc_45204	23	2.45
cc_45204	20	3.66
cc_45204	16	7.6
cc_45204	31	1.59
cc_45204	25	2.45
cc_45204	26	1.53
cc_45204	18	7.38
cc_45204	15	9.88
cc_45204	30	1.59
cc_45204	19	7.51
cc_45204	21	3.66
han_00233	10	6
han_00233	11	7.73
han_00233	13	3.95
han_00233	12	3.95
han_00233	14	3.95
mo_07699	11	2.33
mo_07699	9	8.54
mo_07699	12	2.33
mo_07699	8	8.59
mo_07699	10	2.33
cc_54004	16	7.66
cc_54004	15	7.38
cc_54004	14	7.17
cc_54004	17	9.68
cc_54004	13	7.73
cc_54004	12	7.69
cc_38516	20	3.44
cc_38516	14	7.26
cc_38516	22	1.92
cc_38516	17	3.44
cc_38516	24	1.92
cc_38516	13	6.85
cc_38516	16	7.22
cc_38516	15	7.34
cc_38516	19	3.44
cc_38516	23	1.92
cc_38516	18	3.44
cc_38516	21	1.92
cc_24404	15	7.81
cc_24404	19	7.51
cc_24404	13	10.36
cc_24404	16	7.64
cc_24404	14	7.89
cc_24404	20	6.46
cc_24404	18	7.86
cc_24404	17	7.87
tl_00418	12	7.49
tl_00418	15	6.98
tl_00418	14	6.98
tl_00418	13	7.49
cc_60506	20	3.95
cc_60506	21	3.95
cc_60506	18	7.79
cc_60506	23	7.25
cc_60506	16	6.94
cc_60506	22	3.95
cc_60506	15	7.72
cc_60506	19	6.5
cc_60506	17	7.51
cc_01102	13	2.57
cc_01102	11	2.57
cc_01102	12	2.57
cc_01102	14	2.3
cc_01102	16	2.3
cc_01102	15	2.3
cc_01102	10	6.32
cc_52404	15	9.88
cc_52404	23	2.105
cc_52404	17	7.88
cc_52404	18	7.18
cc_52404	19	7.18
cc_52404	21	2.105
cc_52404	16	7.88
cc_52404	22	1.855
cc_52404	26	3.55
cc_52404	20	3.8
cc_52404	28	3.55
cc_52404	27	3.65
cc_52404	24	1.855
cc_52404	25	3.65
rf_04123	14	8.6
rf_04123	12	7.55
rf_04123	13	8.97
cc_10416	11	2.36
cc_10416	9	2.36
cc_10416	8	6.08
cc_10416	10	2.36
cc_47204	15	7.17
cc_47204	18	3.95
cc_47204	19	3.95
cc_47204	17	3.95
cc_47204	13	7.69
cc_47204	16	6.53
cc_47204	14	7.56
cc_47204	20	9.75
cc_47516	15	7.41
cc_47516	20	8.81
cc_47516	17	5.48
cc_47516	19	7.61
cc_47516	14	7.52
cc_47516	18	7.44
cc_47516	16	5.48
cc_47516	21	8.14
cc_19603	21	6.95
cc_19603	19	6.77
cc_19603	22	7.28
cc_19603	23	7.28
cc_19603	20	6.95
cc_19603	18	8.46
cc_19603	24	7.01
cc_19603	17	7.86
cc_54202	9	8.56
cc_54202	10	8.64
cc_21906	17	7.5
cc_21906	21	6.41
cc_21906	14	7.16
cc_21906	16	7.45
cc_21906	20	6.41
cc_21906	18	7.26
cc_21906	15	6.98
cc_21906	19	7.26
cc_06323	22	3.95
cc_06323	18	1.29
cc_06323	19	1.29
cc_06323	16	4.3
cc_06323	24	8.32
cc_06323	23	3.95
cc_06323	26	7.62
cc_06323	25	7.48
cc_06323	15	4.3
cc_06323	20	7.92
cc_06323	21	3.95
cc_06323	17	1.29
mo_07388	12	7.6
mo_07388	11	4.56
mo_07388	13	7.51
mo_07388	14	7.38
mo_07388	10	4.56
mo_07388	15	7.7
mo_07388	16	9.88
cc_54916	13	7.86
cc_54916	15	6.98
cc_54916	18	8.59
cc_54916	16	8.46
cc_54916	17	9.28
cc_54916	14	7.59
cc_48910	19	7.21
cc_48910	20	7.66
cc_48910	15	7.43
cc_48910	17	7.28
cc_48910	16	7.28
cc_48910	21	6.4
cc_48910	14	7.43
cc_48910	18	6.54
sb_01482	14	7.18
sb_01482	9	4.27
sb_01482	13	2.97
sb_01482	16	6.96
sb_01482	15	6.85
sb_01482	11	6.94
sb_01482	12	2.97
sb_01482	10	4.27
cc_27008	9	4.56
cc_27008	11	2.33
cc_27008	12	2.33
cc_27008	8	4.56
cc_27008	10	5.69
cc_27008	13	2.33
cc_58516	25	7.66
cc_58516	26	7.56
cc_58516	16	5.16
cc_58516	18	6.99
cc_58516	19	6.99
cc_58516	22	7.54
cc_58516	24	7.57
cc_58516	17	5.16
cc_58516	20	7.34
cc_58516	23	7.01
cc_58516	21	7.34
cc_13202	14	7.59
cc_13202	16	7.2
cc_13202	22	4.13
cc_13202	17	4.13
cc_13202	20	2.11
cc_13202	19	2.11
cc_13202	15	7.6
cc_13202	18	4.13
cc_13202	21	4.13
cc_59522	17	3.89
cc_59522	26	1.82
cc_59522	27	1.82
cc_59522	18	3.89
cc_59522	28	2.34
cc_59522	34	2.26
cc_59522	32	2.26
cc_59522	29	2.34
cc_59522	30	2.26
cc_59522	33	2.26
cc_59522	22	7.1
cc_59522	20	6.8
cc_59522	24	4.06
cc_59522	31	2.26
cc_59522	35	2.26
cc_59522	19	3.89
cc_59522	21	6.8
cc_59522	25	4.06
cc_59522	23	7.1
cc_60510	17	6.5
cc_60510	15	7.4
cc_60510	13	7.46
cc_60510	18	3.95
cc_60510	16	7.73
cc_60510	21	7.25
cc_60510	20	3.95
cc_60510	19	3.95
cc_60510	14	7.56
cc_25506	20	6.41
cc_25506	14	7.33
cc_25506	19	7.26
cc_25506	15	7.33
cc_25506	16	7.42
cc_25506	18	7.26
cc_25506	21	6.41
cc_25506	17	7.42
cc_66704	21	2.51
cc_66704	22	2.41
cc_66704	27	2.36
cc_66704	26	1.665
cc_66704	23	1.915
cc_66704	14	7.4
cc_66704	28	9.72
cc_66704	25	1.915
cc_66704	19	2.51
cc_66704	20	2.41
cc_66704	16	3.62
cc_66704	18	6.93
cc_66704	17	3.62
cc_66704	24	1.665
cc_66704	15	7.12
cc_10510	16	7.51
cc_10510	14	7.79
cc_10510	15	7.79
cc_10510	12	7.2
cc_10510	18	7.41
cc_10510	13	7.46
cc_10510	17	7.51
cc_26724$	17	2.48
cc_26724$	23	7.41
cc_26724$	20	8.05
cc_26724$	14	4.64
cc_26724$	16	2.48
cc_26724$	21	7.51
cc_26724$	19	8.05
cc_26724$	15	4.64
cc_26724$	18	2.48
cc_26724$	22	7.51
cc_07102	16	7.52
cc_07102	12	8.3
cc_07102	15	6.66
cc_07102	13	8.35
cc_07102	14	7.77
cc_26311	7	8.07
cc_26311	9	2.48
cc_26311	10	2.48
cc_26311	8	2.48
cc_57804	24	3.18
cc_57804	25	3.18
cc_57804	29	3.65
cc_57804	28	3.65
cc_57804	23	3.18
cc_57804	20	6.88
cc_57804	21	10.36
cc_57804	19	7.72
cc_57804	27	3.65
cc_57804	22	3.18
cc_57804	26	3.65
cc_57804	18	7.81
cc_02247	19	7.36
cc_02247	14	7.57
cc_02247	13	7.16
cc_02247	16	7.71
cc_02247	15	4.04
cc_02247	17	8.59
cc_02247	18	7.85
cc_67808	15	7.59
cc_67808	18	7.29
cc_67808	14	7.22
cc_67808	16	7.67
cc_67808	19	7.29
cc_67808	20	4.56
cc_67808	17	7.67
cc_67808	21	4.56
rdr_03816	21	7.36
rdr_03816	18	8.38
rdr_03816	20	7.85
rdr_03816	19	8.59
rdr_03816	17	2.33
rdr_03816	16	2.33
rdr_03816	15	2.33
cc_14710	17	3.63
cc_14710	15	3.63
cc_14710	13	2.27
cc_14710	9	2.77
cc_14710	14	2.27
cc_14710	11	2.77
cc_14710	16	3.63
cc_14710	10	2.77
cc_14710	12	2.27
cc_56224	15	4.64
cc_56224	16	7.49
cc_56224	20	8.86
cc_56224	22	7.31
cc_56224	19	8.64
cc_56224	17	7.49
cc_56224	21	8.86
cc_56224	14	4.64
cc_56224	18	8.64
cc_38404	18	9.24
cc_38404	13	9.88
cc_38404	16	8.03
cc_38404	14	8.7
cc_38404	15	7.89
cc_38404	17	7.9
cc_38404	19	8.43
cc_04926	26	9.33
cc_04926	25	9.19
cc_04926	24	9.56
cc_04926	29	7.67
cc_04926	27	8.16
cc_04926	28	7.83
cc_15504	19	7.62
cc_15504	17	2.51
cc_15504	20	7.62
cc_15504	23	7.45
cc_15504	18	2.51
cc_15504	22	7.58
cc_15504	14	9.73
cc_15504	15	8.08
cc_15504	16	2.51
cc_15504	21	7.58
cc_45704	19	5.48
cc_45704	17	7.42
cc_45704	16	7.77
cc_45704	22	8.14
cc_45704	15	7.77
cc_45704	20	5.48
cc_45704	14	9.88
cc_45704	21	8.81
cc_45704	18	7.42
cc_11710	12	7.85
cc_11710	15	8.74
cc_11710	11	8.24
cc_11710	13	7.56
cc_11710	14	8.74
cc_30504	16	8.1
cc_30504	13	9.75
cc_30504	18	7.51
cc_30504	17	7.51
cc_30504	14	7.12
cc_30504	15	8.1
cc_30504	19	7.41
mo_07903	15	3.89
mo_07903	12	8.34
mo_07903	13	3.89
mo_07903	14	3.89
mo_07903	11	8.34
cc_47123	16	7.69
cc_47123	26	1.29
cc_47123	19	7.14
cc_47123	22	3.95
cc_47123	18	7.17
cc_47123	25	1.29
cc_47123	23	4.3
cc_47123	27	1.29
cc_47123	17	7.56
cc_47123	24	4.3
cc_47123	20	3.95
cc_47123	21	3.95
cc_30904	9	7.88
cc_30904	11	7.88
cc_30904	12	8.62
cc_30904	10	9.75
mo_00855	22	2.45
mo_00855	18	9.84
mo_00855	24	7.68
mo_00855	19	7.72
mo_00855	20	7.72
mo_00855	25	7.68
mo_00855	23	2.45
mo_00855	21	2.45
km_08543	16	2.46
km_08543	17	2.46
km_08543	14	7.195
km_08543	13	7.49
km_08543	15	2.46
km_08543	12	7.96
km_08543	11	7.35
mo_07890	14	7.85
mo_07890	15	7.69
mo_07890	13	7.72
mo_07890	12	9.15
mo_07890	16	7.17
sb_01215	10	7.53
sb_01215	12	7.57
sb_01215	9	7.78
sb_01215	11	7.62
mo_07381	31	3.39
mo_07381	37	1.38
mo_07381	24	8.15
mo_07381	34	3.29
mo_07381	38	1.38
mo_07381	39	1.38
mo_07381	28	1.525
mo_07381	36	1.38
mo_07381	33	3.39
mo_07381	25	8.15
mo_07381	23	7.325
mo_07381	22	7.325
mo_07381	32	3.29
mo_07381	30	1.525
mo_07381	26	3
mo_07381	27	1.775
mo_07381	40	1.38
mo_07381	29	1.775
mo_07381	43	1.38
mo_07381	41	1.38
mo_07381	42	1.38
mo_07381	35	1.38
cc_29940	11	1.685
cc_29940	15	3.65
cc_29940	12	1.435
cc_29940	13	1.685
cc_29940	14	1.435
cc_29940	16	3.55
cc_29940	18	3.55
cc_29940	10	1.75
cc_29940	9	3.09
cc_29940	8	3.09
cc_29940	17	3.65
cc_00502	18	7.79
cc_00502	19	7.79
cc_00502	16	2.48
cc_00502	21	7.51
cc_00502	22	7.41
cc_00502	20	7.51
cc_00502	17	2.48
cc_00502	15	2.48
cc_55910	17	7.41
cc_55910	31	3.09
cc_55910	26	2.46
cc_55910	21	3.66
cc_55910	23	2.46
cc_55910	33	2.26
cc_55910	27	2.46
cc_55910	20	3.66
cc_55910	34	2.26
cc_55910	16	7.38
cc_55910	22	2.46
cc_55910	18	7.22
cc_55910	32	2.26
cc_55910	30	3.09
cc_55910	28	1.49
cc_55910	25	3.09
cc_55910	29	1.49
cc_55910	24	3.09
cc_55910	19	7.17
btb_13668	11	2.315
btb_13668	13	2.315
btb_13668	12	2.065
btb_13668	14	2.065
btb_13668	10	3.42
btb_13668	9	3.42
mo_07782	36	3.6
mo_07782	29	4.7
mo_07782	38	3.6
mo_07782	33	3.36
mo_07782	34	4.46
mo_07782	35	3.6
mo_07782	48	7.38
mo_07782	45	2.85
mo_07782	40	7.55
mo_07782	30	3.36
mo_07782	42	7.28
mo_07782	51	5.21
mo_07782	28	4.7
mo_07782	37	3.6
mo_07782	32	3.36
mo_07782	41	7.87
mo_07782	31	3.36
mo_07782	44	7.28
mo_07782	49	5.94
mo_07782	47	7.38
mo_07782	50	5.24
mo_07782	39	7.55
mo_07782	46	2.85
mo_07782	43	7.87
cc_02110	8	7.25
cc_02110	7	6.8
cc_02110	6	7.7
cc_07104	11	9.88
cc_07104	16	7.52
cc_07104	14	7.75
cc_07104	13	8.09
cc_07104	12	8.04
cc_07104	15	6.66
mo_07830	15	7.16
mo_07830	12	4.67
mo_07830	16	7.31
mo_07830	13	4.67
mo_07830	14	6.765
mo_07830	17	7.05
cc_28510	7	6.83
cc_28510	8	6.97
cc_26702	20	7.51
cc_26702	16	2.48
cc_26702	15	2.48
cc_26702	21	7.51
cc_26702	17	2.48
cc_26702	18	8.05
cc_26702	22	7.41
cc_26702	19	8.05
cc_63602	20	7.84
cc_63602	27	7.01
cc_63602	23	6.99
cc_63602	24	6.99
cc_63602	22	5.16
cc_63602	26	7.34
cc_63602	25	7.34
cc_63602	18	8.08
cc_63602	21	5.16
cc_63602	19	7.45
cc_63602	17	7.99
cc_01603	13	7.46
cc_01603	17	6.07
cc_01603	16	6.07
cc_01603	14	7.32
cc_01603	15	7.11
cc_62004	15	7.49
cc_62004	22	3.21
cc_62004	18	3.48
cc_62004	17	4.17
cc_62004	19	3.48
cc_62004	14	7.93
cc_62004	20	3.21
cc_62004	13	9.73
cc_62004	21	3.21
cc_62004	16	4.17
cc_67910	30	1.505
cc_67910	41	1.38
cc_67910	35	3.39
cc_67910	36	3.29
cc_67910	28	2.85
cc_67910	24	7.25
cc_67910	37	1.38
cc_67910	26	4.8
cc_67910	34	3.29
cc_67910	39	1.38
cc_67910	38	1.38
cc_67910	31	1.755
cc_67910	22	7.9
cc_67910	42	1.38
cc_67910	25	7.25
cc_67910	29	1.755
cc_67910	45	1.38
cc_67910	40	1.38
cc_67910	44	1.38
cc_67910	43	1.38
cc_67910	27	4.8
cc_67910	33	3.39
cc_67910	23	7.9
cc_67910	32	1.505
cc_41406	17	7.33
cc_41406	18	3.69
cc_41406	19	3.69
cc_41406	20	3.69
cc_41406	16	6.41
cc_41406	13	8.41
cc_41406	14	7.24
cc_41406	15	7.71
sb_00604	10	3.3
sb_00604	20	2.26
sb_00604	15	2.26
sb_00604	9	3.3
sb_00604	8	5.33
sb_00604	11	3.3
sb_00604	12	3.3
sb_00604	13	3.3
sb_00604	14	3.3
sb_00604	19	2.26
sb_00604	16	2.26
sb_00604	18	2.26
sb_00604	17	2.26
cc_42304	23	7.51
cc_42304	27	7.51
cc_42304	19	9.84
cc_42304	29	7.41
cc_42304	28	7.51
cc_42304	22	7.51
cc_42304	25	7.79
cc_42304	26	7.41
cc_42304	24	7.79
cc_42304	20	8.03
cc_42304	21	8.03
cc_66324	18	8.28
cc_66324	21	7.51
cc_66324	16	8.82
cc_66324	14	4.64
cc_66324	15	4.64
cc_66324	19	8.28
cc_66324	20	7.51
cc_66324	17	8.82
cc_66324	22	7.41
sp_00224	15	7.5
sp_00224	13	7.86
sp_00224	16	7.68
sp_00224	11	4.56
sp_00224	12	4.56
sp_00224	14	7.82
cc_06602	16	7.32
cc_06602	15	7.38
cc_06602	14	7.89
cc_06602	13	7.66
cc_06602	12	7.86
cc_45504	25	2.45
cc_45504	28	1.53
cc_45504	23	2.45
cc_45504	18	7.42
cc_45504	22	2.45
cc_45504	16	7.77
cc_45504	15	9.88
cc_45504	21	3.66
cc_45504	19	7.42
cc_45504	31	1.59
cc_45504	17	7.77
cc_45504	30	1.59
cc_45504	26	1.53
cc_45504	29	1.53
cc_45504	24	2.45
cc_45504	20	3.66
cc_45504	27	1.53
spb_08035	17	1.35
spb_08035	22	1.35
spb_08035	18	1.35
spb_08035	25	1.35
spb_08035	15	2.41
spb_08035	19	1.35
spb_08035	20	1.35
spb_08035	16	2.41
spb_08035	14	2.41
spb_08035	21	1.35
spb_08035	23	1.35
spb_08035	24	1.35
spb_08035	13	6.34
cc_01103	13	2.3
cc_01103	16	2.3
cc_01103	12	2.3
cc_01103	17	2.3
cc_01103	11	6
cc_01103	14	2.3
cc_01103	15	2.3
cc_09106	13	7.84
cc_09106	14	7.84
cc_09106	12	8.14
tl_01000	29	7.33
tl_01000	15	3.635
tl_01000	25	3.62
tl_01000	20	3.64
tl_01000	22	2.685
tl_01000	16	3.385
tl_01000	21	3.54
tl_01000	23	2.655
tl_01000	18	2.455
tl_01000	19	2.205
tl_01000	26	7.23
tl_01000	28	7.33
tl_01000	30	7.26
tl_01000	24	3.62
tl_01000	17	3.98
tl_01000	27	7.23
cc_48904	17	7.82
cc_48904	21	7.21
cc_48904	23	6.4
cc_48904	19	7.14
cc_48904	20	6.54
cc_48904	22	7.66
cc_48904	15	9.88
cc_48904	16	7.82
cc_48904	18	7.14
btb_09453	12	8.46
btb_09453	13	8.07
cc_41904	20	7.2
cc_41904	18	7.78
cc_41904	17	10.36
cc_41904	31	3.65
cc_41904	32	3.65
cc_41904	29	2.36
cc_41904	23	7.62
cc_41904	24	2.76
cc_41904	21	4.11
cc_41904	30	3.65
cc_41904	33	3.65
cc_41904	27	2.36
cc_41904	26	2.36
cc_41904	19	7.18
cc_41904	25	2.76
cc_41904	22	4.11
cc_41904	28	2.36
sp_00460	17	2.82
sp_00460	18	7.97
sp_00460	19	7.97
sp_00460	20	7.82
sp_00460	14	7.84
sp_00460	16	2.82
sp_00460	21	7.82
sp_00460	15	2.82
cc_46502	18	3.95
cc_46502	22	7.51
cc_46502	19	7.79
cc_46502	16	3.95
cc_46502	21	7.51
cc_46502	20	7.79
cc_46502	23	7.41
cc_46502	15	6.81
cc_46502	17	3.95
cc_56022	19	7.93
cc_56022	20	7.93
cc_56022	22	7.34
cc_56022	27	6.22
cc_56022	23	5.48
cc_56022	26	7.28
cc_56022	24	5.48
cc_56022	25	7.8
cc_56022	18	3.89
cc_56022	21	7.34
cc_56022	17	3.89
cc_56022	16	3.89
cc_49702	15	6.44
cc_49702	16	8.1
cc_49702	21	7.51
cc_49702	18	2.3
cc_49702	19	2.3
cc_49702	22	7.51
cc_49702	23	7.41
cc_49702	20	2.3
cc_49702	17	8.1
cc_62826	28	3.57
cc_62826	26	3.57
cc_62826	33	3.65
cc_62826	27	3.57
cc_62826	30	3.65
cc_62826	29	3.57
cc_62826	32	3.65
cc_62826	25	8.58
cc_62826	31	3.65
cc_50316	16	8.39
cc_50316	15	6.82
cc_50316	23	1.53
cc_50316	26	1.59
cc_50316	18	3.71
cc_50316	21	1.53
cc_50316	24	1.53
cc_50316	14	7.32
cc_50316	25	1.59
cc_50316	22	1.53
cc_50316	20	3.71
cc_50316	17	3.71
cc_50316	19	3.71
cc_43104	24	3.65
cc_43104	15	7.28
cc_43104	18	3.57
cc_43104	20	3.57
cc_43104	25	3.65
cc_43104	19	3.57
cc_43104	16	6.86
cc_43104	14	9.62
cc_43104	21	3.57
cc_43104	23	3.65
cc_43104	17	8.4
cc_43104	22	3.65
cc_30004	29	1.38
cc_30004	30	1.38
cc_30004	36	3.35
cc_30004	24	3.33
cc_30004	27	1.38
cc_30004	34	3.35
cc_30004	41	7.14
cc_30004	42	9.88
cc_30004	37	3.35
cc_30004	22	3.33
cc_30004	40	7.14
cc_30004	33	1.38
cc_30004	26	1.38
cc_30004	38	6.95
cc_30004	35	3.35
cc_30004	21	3.33
cc_30004	32	1.38
cc_30004	28	1.38
cc_30004	39	6.95
cc_30004	23	3.33
cc_30004	25	1.38
cc_30004	31	1.38
cc_14711	10	2.15
cc_14711	9	2.15
cc_14711	16	3.63
cc_14711	14	2.77
cc_14711	12	2.77
cc_14711	11	2.15
cc_14711	15	3.63
cc_14711	17	3.63
cc_14711	13	2.77
cc_06304	17	8.32
cc_06304	18	7.48
cc_06304	15	3.95
cc_06304	13	7.92
cc_06304	19	7.62
cc_06304	16	3.95
cc_06304	14	3.95
cc_06304	12	9.75
cc_38306	25	3.65
cc_38306	19	3.57
cc_38306	17	6.7
cc_38306	18	3.57
cc_38306	16	7.35
cc_38306	24	3.65
cc_38306	22	3.65
cc_38306	20	3.57
cc_38306	21	3.57
cc_38306	15	6.22
cc_38306	23	3.65
sew_01928	10	8.04
sew_01928	9	9.84
sew_01928	8	7.32
mo_00307	20	2.51
mo_00307	22	7.51
mo_00307	18	2.51
mo_00307	24	6.99
mo_00307	23	6.99
mo_00307	26	3.83
mo_00307	27	3.83
mo_00307	21	7.51
mo_00307	19	2.51
mo_00307	16	9.73
mo_00307	25	3.83
mo_00307	17	8.08
cc_21710	12	2.25
cc_21710	16	6.86
cc_21710	13	2.25
cc_21710	15	7.54
cc_21710	14	2.25
cc_21710	17	7.21
cc_21710	11	8.48
km_02515	14	7.66
km_02515	19	2.82
km_02515	17	7.84
km_02515	13	7.66
km_02515	15	7.78
km_02515	20	2.82
km_02515	16	7.78
km_02515	18	2.82
cc_56104	18	7.51
cc_56104	14	9.88
cc_56104	22	7.28
cc_56104	16	7.7
cc_56104	17	7.38
cc_56104	21	7.8
cc_56104	19	5.48
cc_56104	15	7.6
cc_56104	23	6.22
cc_56104	20	5.48
cc_64104	13	8.1
cc_64104	19	1.53
cc_64104	15	3.71
cc_64104	22	1.53
cc_64104	20	1.53
cc_64104	24	1.59
cc_64104	14	9.84
cc_64104	18	3.71
cc_64104	21	1.53
cc_64104	17	3.71
cc_64104	23	1.59
cc_64104	16	3.71
cc_44402	14	3.95
cc_44402	13	3.95
cc_44402	18	7.48
cc_44402	17	8.32
cc_44402	19	7.62
cc_44402	15	3.95
cc_44402	16	7.92
cc_67103	11	8.83
cc_67103	12	8.86
cc_67103	13	9.1
cc_01502	19	6.9
cc_01502	16	6.88
cc_01502	13	5.06
cc_01502	18	6.9
cc_01502	17	6.88
cc_01502	14	4.775
cc_01502	15	4.525
cc_21104	14	9.73
cc_21104	22	7.47
cc_21104	19	8.3
cc_21104	18	8.3
cc_21104	21	7.54
cc_21104	15	8.62
cc_21104	17	8.09
cc_21104	20	7.54
cc_21104	16	7.75
cc_59616	27	2.26
cc_59616	16	4.06
cc_59616	20	7.53
cc_59616	25	2.26
cc_59616	22	2.34
cc_59616	19	1.82
cc_59616	21	7.62
cc_59616	24	7.19
cc_59616	17	7.17
cc_59616	26	2.26
cc_59616	18	1.82
cc_59616	28	2.26
cc_59616	15	4.06
cc_59616	23	2.34
cc_59616	30	2.26
cc_59616	29	2.26
cc_37116	20	2.75
cc_37116	25	2.75
cc_37116	22	3.57
cc_37116	15	6.8
cc_37116	23	3.57
cc_37116	17	3.57
cc_37116	14	6.67
cc_37116	24	2.75
cc_37116	21	2.75
cc_37116	18	3.57
cc_37116	19	2.75
cc_37116	16	6.76
cc_37116	26	2.75
cc_10404	12	2.36
cc_10404	10	2.36
cc_10404	8	9.75
cc_10404	11	2.36
cc_10404	9	6.23
cc_46110	16	7.07
cc_46110	17	7.86
cc_46110	12	7.46
cc_46110	14	7.4
cc_46110	15	8.04
cc_46110	18	6.68
cc_46110	13	7.56
cc_62702	25	2.33
cc_62702	17	7.98
cc_62702	24	2.33
cc_62702	23	2.33
cc_62702	18	7.98
cc_62702	21	7.76
cc_62702	22	7.24
cc_62702	19	7.16
cc_62702	20	7.16
cc_49510	19	2.44
cc_49510	17	2.44
cc_49510	16	7.99
cc_49510	14	7.56
cc_49510	18	2.44
cc_49510	15	7.4
cc_49510	13	7.46
cc_34404	15	7.95
cc_34404	18	7.07
cc_34404	14	7.95
cc_34404	16	8.14
cc_34404	17	8.14
cc_34404	20	6.68
cc_34404	13	9.88
cc_34404	19	7.86
sb_01283	9	7.42
sb_01283	10	7.42
sb_01283	11	7.62
sb_01283	12	7.62
rjc_01057	14	3.8
rjc_01057	13	7.09
rjc_01057	15	3.8
rjc_01057	16	3.8
rjc_01057	12	8.89
cc_41410	14	6.41
cc_41410	17	3.69
cc_41410	15	7.33
cc_41410	18	3.69
cc_41410	13	7.6
cc_41410	11	7.34
cc_41410	12	7.34
cc_41410	16	3.69
tl_00280	6	2.36
tl_00280	9	0.345
tl_00280	7	0.345
tl_00280	10	0.09485
tl_00280	8	0.09485
cc_54804	13	7.69
cc_54804	14	7.85
cc_54804	16	8.15
cc_54804	15	7.17
cc_54804	19	9.73
cc_54804	17	8.71
cc_54804	18	8.09
cc_27204	16	7.46
cc_27204	19	1.46
cc_27204	23	1.46
cc_27204	17	2.89
cc_27204	13	10.36
cc_27204	22	1.46
cc_27204	14	7.6
cc_27204	21	1.46
cc_27204	20	1.46
cc_27204	18	2.89
cc_27204	15	7.01
cc_27204	24	1.46
cc_43911	39	1.38
cc_43911	22	6.47
cc_43911	37	1.38
cc_43911	23	3.79
cc_43911	31	1.38
cc_43911	27	3.33
cc_43911	35	1.38
cc_43911	36	1.38
cc_43911	30	3.33
cc_43911	24	3.79
cc_43911	34	1.38
cc_43911	25	3.79
cc_43911	28	3.33
cc_43911	33	1.38
cc_43911	20	8.43
cc_43911	26	3.79
cc_43911	21	7.98
cc_43911	29	3.33
cc_43911	38	1.38
cc_43911	32	1.38
cd_10852	11	2.83
cd_10852	13	2.83
cd_10852	12	2.83
cd_10852	10	5.53
cd_10852	9	5.53
cc_62010	13	7.35
cc_62010	17	3.48
cc_62010	18	3.21
cc_62010	16	3.48
cc_62010	12	7.6
cc_62010	15	4.17
cc_62010	19	3.21
cc_62010	14	4.17
cc_62010	20	3.21
cc_09111	12	8.13
cc_09111	11	7.29
cc_09111	10	7.9
cc_34904	16	6.68
cc_34904	12	9.75
cc_34904	14	7.07
cc_34904	13	7.12
cc_34904	15	7.86
tl_00659	12	3.89
tl_00659	15	3.72
tl_00659	11	3.89
tl_00659	10	3.89
tl_00659	14	8.12
tl_00659	17	3.72
tl_00659	13	7.79
tl_00659	16	3.72
cd_09887	17	3.69
cd_09887	14	2.82
cd_09887	18	4.13
cd_09887	22	1.29
cd_09887	15	2.82
cd_09887	21	1.29
cd_09887	19	4.13
cd_09887	13	2.82
cd_09887	12	7.04
cd_09887	20	1.29
cd_09887	16	3.69
cc_46602	15	6.81
cc_46602	20	8.05
cc_46602	23	7.41
cc_46602	17	3.95
cc_46602	22	7.51
cc_46602	19	8.05
cc_46602	21	7.51
cc_46602	16	3.95
cc_46602	18	3.95
btb_09864	27	1.29
btb_09864	35	0.88
btb_09864	19	2.62
btb_09864	16	7.92
btb_09864	28	1.29
btb_09864	17	7.18
btb_09864	26	1.29
btb_09864	24	1.29
btb_09864	30	1.29
btb_09864	29	1.29
btb_09864	25	1.29
btb_09864	32	1.31
btb_09864	22	1.59
btb_09864	15	7.92
btb_09864	33	0.88
btb_09864	21	1.59
btb_09864	20	2.62
btb_09864	34	0.88
btb_09864	18	7.18
btb_09864	23	1.29
btb_09864	31	1.31
jw_00059$	10	7.47
jw_00059$	11	6.77
cc_35510	12	7.66
cc_35510	13	7.68
cc_35510	16	7.45
cc_35510	18	7.17
cc_35510	15	7.4
cc_35510	14	7.3
cc_35510	17	7.69
cc_46116	19	7.88
cc_46116	17	8.38
cc_46116	14	7.07
cc_46116	18	7.69
cc_46116	13	7.86
cc_46116	16	7.73
cc_46116	15	6.68
spb_06856	10	7.62
spb_06856	12	7.93
spb_06856	11	8.43
sew_02030	15	8.05
sew_02030	13	4.26
sew_02030	19	7.41
sew_02030	14	4.26
sew_02030	17	7.51
sew_02030	18	7.51
sew_02030	16	8.05
cc_62610	22	2.33
cc_62610	23	2.33
cc_62610	20	7.24
cc_62610	16	7.16
cc_62610	19	7.76
cc_62610	18	6.89
cc_62610	21	2.33
cc_62610	15	7.2
cc_62610	17	7.17
cc_29210	16	8.03
cc_29210	19	7.51
cc_29210	14	2.45
cc_29210	17	8.03
cc_29210	20	7.41
cc_29210	13	2.45
cc_29210	15	2.45
cc_29210	18	7.51
cc_05704	8	8.94
cc_05704	10	2.82
cc_05704	9	2.82
cc_05704	12	9.75
cc_05704	11	2.82
cc_16908	11	1.685
cc_16908	13	3.7
cc_16908	14	1.9
cc_16908	10	1.935
cc_16908	7	3.555
cc_16908	9	4.16
cc_16908	15	1.8
cc_16908	12	3.8
cc_16908	8	3.305
cc_42016	23	2.36
cc_42016	29	7.61
cc_42016	32	7.48
cc_42016	30	7.27
cc_42016	31	7.52
cc_42016	21	2.36
cc_42016	24	2.36
cc_42016	20	3.65
cc_42016	25	2.76
cc_42016	18	3.65
cc_42016	22	2.36
cc_42016	19	3.65
cc_42016	27	4.11
cc_42016	17	3.65
cc_42016	28	4.11
cc_42016	26	2.76
cc_07116	11	7.52
cc_07116	13	6.66
cc_07116	14	7.74
cc_07116	15	7.44
cc_07116	12	7.84
mo_07738	17	2.385
mo_07738	31	7.33
mo_07738	21	2.47
mo_07738	24	1.675
mo_07738	16	2.635
mo_07738	25	1.425
mo_07738	26	3.62
mo_07738	23	1.425
mo_07738	29	7.23
mo_07738	28	7.23
mo_07738	18	2.635
mo_07738	22	1.675
mo_07738	30	7.33
mo_07738	19	2.385
mo_07738	32	7.26
mo_07738	20	2.47
mo_07738	27	3.62
cc_14703	18	3.63
cc_14703	16	2.77
cc_14703	20	3.63
cc_14703	17	2.77
cc_14703	19	3.63
cc_14703	14	2.77
cc_14703	13	2.77
cc_14703	15	2.77
cc_14703	12	2.77
ac_17386	11	8.02
ac_17386	10	7.9
ac_17386	12	9.68
cc_10502	14	8.23
cc_10502	16	7.79
cc_10502	15	7.95
cc_10502	18	7.51
cc_10502	20	7.41
cc_10502	17	7.79
cc_10502	19	7.51
sp_01464	21	3.89
sp_01464	18	7.43
sp_01464	20	3.89
sp_01464	19	3.89
sp_01464	17	3.59
sp_01464	16	3.59
sp_01464	14	6.33
sp_01464	15	3.59
cc_45806	15	7.42
cc_45806	14	6.41
cc_45806	20	3.69
cc_45806	13	7.24
cc_45806	19	3.69
cc_45806	17	7.33
cc_45806	16	7.59
cc_45806	18	3.69
cc_67804	20	9.88
cc_67804	19	7.95
cc_67804	18	7.95
cc_67804	17	7.98
cc_67804	15	7.59
cc_67804	16	7.98
cc_67804	14	7.22
cc_48311	10	3.95
cc_48311	9	3.95
cc_48311	7	6.53
cc_48311	11	3.95
cc_48311	8	7.8
km_03728	26	2.58
km_03728	32	0.9
km_03728	36	1.29
km_03728	20	3.1
km_03728	21	2.76
km_03728	25	2.58
km_03728	27	2.17
km_03728	23	1.41
km_03728	29	4.3
km_03728	19	3.1
km_03728	35	1.29
km_03728	22	2.76
km_03728	30	4.3
km_03728	33	0.9
km_03728	31	0.9
km_03728	28	2.17
km_03728	34	1.29
km_03728	24	1.41
gk_02499	13	3.83
gk_02499	16	3.89
gk_02499	15	3.83
gk_02499	12	7.08
gk_02499	14	3.83
gk_02499	18	3.89
gk_02499	17	3.89
cc_41504	16	7.98
cc_41504	21	7.51
cc_41504	15	7.98
cc_41504	17	8.49
cc_41504	20	8.5
cc_41504	19	7.26
cc_41504	14	9.88
cc_41504	22	7
cc_41504	18	8.49
cc_01906	16	4.59
cc_01906	15	6.97
cc_01906	14	6.97
cc_01906	18	6.02
cc_01906	17	4.59
cc_01906	19	6.02
cc_00606	13	2.33
cc_00606	10	2.48
cc_00606	12	2.48
cc_00606	14	2.33
cc_00606	11	2.48
cc_00606	15	2.33
CC_38008	20	3.44
CC_38008	15	6.4
CC_38008	19	3.44
CC_38008	16	7.63
CC_38008	24	1.92
CC_38008	13	4.89
CC_38008	25	1.92
CC_38008	14	4.89
CC_38008	22	1.92
CC_38008	23	1.92
CC_38008	21	3.44
CC_38008	18	3.44
CC_38008	17	6.54
gk_01821	15	8.15
gk_01821	17	3.89
gk_01821	16	3.89
gk_01821	18	3.89
cc_34808	18	8.52
cc_34808	21	2.62
cc_34808	14	4.56
cc_34808	22	2.62
cc_34808	16	7.29
cc_34808	19	8.52
cc_34808	20	2.62
cc_34808	15	4.56
cc_34808	17	7.29
sb_02041	14	7.92
sb_02041	12	8.72
sb_02041	18	1.29
sb_02041	17	1.29
sb_02041	13	8.5
sb_02041	16	4.3
sb_02041	15	4.3
sb_02041	19	1.29
cc_13004	10	7.27
cc_13004	7	8.14
cc_13004	9	9.84
cc_13004	8	8
cc_63804	26	1.915
cc_63804	24	1.915
cc_63804	18	6.96
cc_63804	21	2.91
cc_63804	20	3.01
cc_63804	27	1.665
cc_63804	28	2.36
cc_63804	23	2.91
cc_63804	29	9.72
cc_63804	22	3.01
cc_63804	19	8.43
cc_63804	25	1.665
cc_63804	17	7.2
spb_05494	17	1.29
spb_05494	15	1.29
spb_05494	18	3.95
spb_05494	22	2.3
spb_05494	20	3.95
spb_05494	21	2.3
spb_05494	14	6.64
spb_05494	19	3.95
spb_05494	23	2.3
[truncated: 6,902 more rows]
