# Supplementary material for: A new method for the comparison of 1H NMR predictors based on tree-similarity of spectra
Source: J Cheminform. 2014 Mar 25;6:9. doi: 10.1186/1758-2946-6-9 (PMC3987679; doi:10.1186/1758-2946-6-9)
Supplement: Additional file 3 — Directory containing the source code of the algorithm described above and that allows to compute a similarity matrix such as depicted in Figure 3. A directory that contains the source code used in this work, compiled classes, a compiled version of the code (jar file) and all the necessary input data in order to replicate the results of Figure 1A, including the original predictions obtained with the four predictors. A Readme.txt file explains the content of this directory in more details. [file 1758-2946-6-9-S3.zip › benchmarkingNMRpredictor/predictions/predictions4.txt]

ac_34403	9	8.135
ac_34403	8	7.3
ac_34403	13	2.194
ac_34403	11	2.194
ac_34403	10	7.639
ac_34403	12	2.194
cc_23816	19	7.895
cc_23816	15	7.696
cc_23816	21	3.825
cc_23816	17	7.732
cc_23816	14	7.861
cc_23816	20	3.825
cc_23816	22	3.825
cc_23816	16	7.742
cc_23816	18	6.57
mo_00965	20	3.754
mo_00965	17	7.988
mo_00965	15	7.521
mo_00965	16	7.204
mo_00965	18	3.754
mo_00965	19	3.754
mo_00965	14	8.093
cc_02702	12	3.626
cc_02702	10	7.308
cc_02702	11	3.626
cc_02702	13	3.626
cc_02702	14	6.157
cc_02702	9	6.656
cc_63824	24	3.257
cc_63824	26	3.779
cc_63824	19	2.113
cc_63824	28	8.686
cc_63824	27	3.256
cc_63824	17	4.026
cc_63824	25	3.779
cc_63824	20	1.58
cc_63824	21	1.598
cc_63824	29	8.175
cc_63824	22	1.598
cc_63824	18	4.026
cc_63824	30	8.016
cc_63824	23	1.58
cc_51316	21	7.321
cc_51316	24	2.293
cc_51316	19	7.904
cc_51316	14	4.245
cc_51316	16	7.067
cc_51316	23	2.293
cc_51316	27	2.293
cc_51316	17	2.77
cc_51316	22	2.293
cc_51316	20	7.661
cc_51316	26	2.293
cc_51316	15	4.245
cc_51316	25	2.293
cc_51316	18	2.77
rf_00380	11	7.544
rf_00380	12	7.544
cc_60404	16	9.97
cc_60404	22	3.714
cc_60404	18	7.052
cc_60404	24	7.615
cc_60404	30	2.89
cc_60404	20	3.505
cc_60404	23	3.435
cc_60404	26	2.974
cc_60404	25	2.905
cc_60404	28	1.883
cc_60404	31	2.335
cc_60404	33	2.335
cc_60404	17	7.752
cc_60404	29	2.986
cc_60404	21	3.411
cc_60404	19	7.259
cc_60404	27	1.804
cc_60404	32	2.335
cc_48010	23	7.307
cc_48010	14	2.311
cc_48010	20	7.688
cc_48010	16	2.311
cc_48010	15	2.311
cc_48010	21	7.727
cc_48010	22	7.307
cc_48010	17	2.229
cc_48010	18	2.229
cc_48010	24	7.173
cc_48010	19	2.229
sb_01023	14	8.258
sb_01023	11	8.19
sb_01023	15	10.063
sb_01023	13	8.258
sb_01023	12	8.19
tl_00421	14	7.921
tl_00421	15	7.921
tl_00421	12	7.825
tl_00421	13	7.825
cc_42210	18	7.493
cc_42210	19	7.49
cc_42210	13	2.448
cc_42210	15	2.448
cc_42210	16	7.505
cc_42210	17	7.504
cc_42210	20	7.375
cc_42210	14	2.448
cc_48611	27	3.623
cc_48611	22	2.481
cc_48611	26	3.587
cc_48611	20	2.464
cc_48611	14	7.332
cc_48611	19	6.987
cc_48611	24	3.623
cc_48611	16	3.903
cc_48611	21	2.481
cc_48611	25	3.587
cc_48611	15	7.282
cc_48611	23	2.464
cc_48611	17	3.903
cc_48611	18	7.203
cc_20302	20	7.321
cc_20302	18	7.724
cc_20302	21	7.313
cc_20302	17	2.592
cc_20302	22	7.481
cc_20302	16	2.592
cc_20302	19	7.463
cc_20302	15	2.592
cc_09502	8	7.362
cc_09502	9	7.532
cc_59604	29	2.209
cc_59604	31	2.209
cc_59604	17	7.052
cc_59604	18	7.402
cc_59604	28	2.209
cc_59604	26	2.209
cc_59604	15	9.995
cc_59604	25	2.574
cc_59604	30	2.209
cc_59604	19	4.145
cc_59604	21	7.674
cc_59604	22	1.903
cc_59604	24	2.574
cc_59604	16	7.875
cc_59604	20	4.145
cc_59604	27	2.209
cc_59604	23	1.903
cc_63606	22	5.195
cc_63606	20	7.161
cc_63606	24	7.034
cc_63606	27	6.943
cc_63606	26	7.316
cc_63606	18	7.407
cc_63606	17	7.515
cc_63606	25	7.316
cc_63606	21	5.195
cc_63606	23	7.034
cc_63606	19	7.396
cc_05910	13	8.644
cc_05910	11	7.407
cc_05910	10	7.513
cc_05910	12	8.103
mo_00667	16	8.084
mo_00667	19	7.693
mo_00667	14	4.234
mo_00667	17	7.993
mo_00667	15	4.234
mo_00667	18	7.585
cc_51304	22	2.771
cc_51304	27	2.293
cc_51304	19	4.267
cc_51304	20	7.674
cc_51304	26	2.293
cc_51304	16	7.059
cc_51304	23	2.293
cc_51304	21	2.771
cc_51304	18	4.267
cc_51304	14	9.996
cc_51304	28	2.293
cc_51304	25	2.293
cc_51304	24	2.293
cc_51304	15	7.876
cc_51304	17	7.403
ac_20996	16	7.448
ac_20996	23	2.923
ac_20996	21	7.316
ac_20996	19	8.12
ac_20996	27	2.923
ac_20996	24	2.923
ac_20996	25	2.923
ac_20996	20	7.461
ac_20996	26	2.923
ac_20996	22	2.923
ac_20996	18	6.683
ac_20996	17	7.828
cc_46604	23	7.494
cc_46604	19	7.819
cc_46604	20	7.889
cc_46604	14	10.075
cc_46604	15	6.744
cc_46604	16	3.864
cc_46604	21	7.485
cc_46604	22	7.478
cc_46604	17	3.864
cc_46604	18	3.864
cc_21126	28	8.347
cc_21126	27	8.191
cc_21126	33	7.588
cc_21126	30	7.945
cc_21126	29	7.804
cc_21126	26	9.09
cc_21126	32	7.542
cc_21126	31	7.542
cc_62804	15	3.398
cc_62804	17	3.424
cc_62804	13	7.168
cc_62804	18	9.832
cc_62804	20	3.696
cc_62804	14	3.424
cc_62804	21	3.696
cc_62804	16	3.398
cc_62804	19	3.67
cc_62804	22	3.67
cc_42308	21	7.565
cc_42308	19	4.766
cc_42308	25	7.514
cc_42308	23	8.115
cc_42308	28	7.554
cc_42308	26	7.46
cc_42308	20	4.766
cc_42308	24	8.097
cc_42308	27	7.561
cc_42308	30	7.544
cc_42308	22	7.553
cc_42308	29	7.4
cc_58304	17	7.782
cc_58304	26	3.564
cc_58304	20	2.107
cc_58304	27	3.609
cc_58304	19	4.884
cc_58304	23	2.107
cc_58304	16	8.387
cc_58304	24	3.609
cc_58304	22	2.08
cc_58304	15	10
cc_58304	25	3.563
cc_58304	18	6.84
cc_58304	21	2.081
cc_39108	19	7.423
cc_39108	17	7.475
cc_39108	16	8.004
cc_39108	15	4.314
cc_39108	18	7.475
cc_39108	21	2.604
cc_39108	20	2.604
cc_39108	22	2.604
cc_39108	14	4.314
cc_25104	14	2.345
cc_25104	15	2.345
cc_25104	10	7.408
cc_25104	16	2.345
cc_25104	12	3.76
cc_25104	13	3.76
cc_25104	11	3.76
cc_25104	9	9.969
cc_30104	25	1.925
cc_30104	13	9.893
cc_30104	18	3.528
cc_30104	24	1.994
cc_30104	20	3.51
cc_30104	21	3.458
cc_30104	19	3.432
cc_30104	22	1.997
cc_30104	23	2.019
cc_30104	16	6.78
cc_30104	15	7.738
cc_30104	17	6.78
cc_30104	14	7.738
cc_43204	17	7.475
cc_43204	22	6.875
cc_43204	19	5.109
cc_43204	15	7.994
cc_43204	20	5.109
cc_43204	14	9.989
cc_43204	16	7.944
cc_43204	23	7.205
cc_43204	21	7.581
cc_43204	18	7.553
cc_50404	17	3.454
cc_50404	18	3.441
cc_50404	15	7.363
cc_50404	16	8.253
cc_50404	24	1.929
cc_50404	14	7.304
cc_50404	21	2.018
cc_50404	20	3.414
cc_50404	22	2.041
cc_50404	23	2.002
cc_50404	13	10.033
cc_50404	19	3.472
cc_43106	23	3.708
cc_43106	18	3.366
cc_43106	22	3.683
cc_43106	20	3.479
cc_43106	25	3.683
cc_43106	24	3.708
cc_43106	15	6.129
cc_43106	19	3.479
cc_43106	17	7.95
cc_43106	21	3.366
cc_43106	16	6.558
rf_03850	14	8.183
cc_62204	16	9.76
cc_62204	17	1.92
cc_62204	23	3.591
cc_62204	13	7.385
cc_62204	22	3.591
cc_62204	15	7.173
cc_62204	14	7.392
cc_62204	19	2.02
cc_62204	21	3.508
cc_62204	20	1.921
cc_62204	24	3.509
cc_62204	18	2.037
sb_00903	9	4.347
sb_00903	11	7.337
sb_00903	10	4.347
sb_00903	13	7.638
sb_00903	12	8.509
sb_00903	14	7.17
cc_67806	15	7.155
cc_67806	19	7.721
cc_67806	18	7.534
cc_67806	16	7.63
cc_67806	20	8.038
cc_67806	17	7.537
cc_47124	18	3.629
cc_47124	19	7.171
cc_47124	20	7.345
cc_47124	16	3.629
cc_47124	15	6.39
cc_47124	13	4.589
cc_47124	21	7.004
cc_47124	17	3.629
cc_47124	14	4.589
cc_46924	16	3.652
cc_46924	20	7.616
cc_46924	17	3.652
cc_46924	18	3.652
cc_46924	13	4.61
cc_46924	15	6.267
cc_46924	14	4.61
cc_46924	19	6.582
cc_46924	21	6.338
cc_07105	18	6.504
cc_07105	15	8.067
cc_07105	13	4.317
cc_07105	19	7.915
cc_07105	14	4.317
cc_07105	16	7.69
cc_07105	17	7.697
cc_55704	15	7.922
cc_55704	19	3.793
cc_55704	22	2.956
cc_55704	27	1.952
cc_55704	16	7.944
cc_55704	20	3.793
cc_55704	28	1.848
cc_55704	25	1.811
cc_55704	24	3.043
cc_55704	18	7.415
cc_55704	23	2.946
cc_55704	21	3.078
cc_55704	26	1.936
cc_55704	14	9.989
cc_55704	17	7.469
cc_60606	16	7.527
cc_60606	23	3.813
cc_60606	21	3.813
cc_60606	17	7.49
cc_60606	19	6.555
cc_60606	15	8.236
cc_60606	18	7.646
cc_60606	20	7.889
cc_60606	22	3.813
cc_44423	20	3.949
cc_44423	18	1.213
cc_44423	17	1.213
cc_44423	24	8.001
cc_44423	16	4.148
cc_44423	22	3.949
cc_44423	21	3.949
cc_44423	15	4.148
cc_44423	23	8.296
cc_44423	19	1.213
cc_44423	25	7.53
cc_44423	26	7.605
mo_00946	13	7.286
mo_00946	14	7.533
mo_00946	15	7.533
mo_00946	12	7.286
mo_00946	17	4.649
mo_00946	16	4.649
cc_24810	13	7.257
cc_24810	14	7.634
cc_24810	11	7.641
cc_24810	10	7.448
cc_24810	12	7.53
cc_64508	16	7.935
cc_64508	20	7.414
cc_64508	18	7.238
cc_64508	13	4.672
cc_64508	17	7.94
cc_64508	19	7.468
cc_64508	14	4.672
cc_64508	15	7.183
cc_66304	21	7.661
cc_66304	19	7.43
cc_66304	16	9.133
cc_66304	18	8.025
cc_66304	17	8.068
cc_66304	20	7.43
cc_66304	15	9.132
cc_66304	14	10.088
cc_46904	18	6.712
cc_46904	15	3.741
cc_46904	16	3.741
cc_46904	19	7.814
cc_46904	20	6.468
cc_46904	14	6.661
cc_46904	13	9.801
cc_46904	17	3.741
cc_57826	38	3.728
cc_57826	34	3.067
cc_57826	36	7.59
cc_57826	37	3.709
cc_57826	40	3.709
cc_57826	31	7.198
cc_57826	33	3.067
cc_57826	39	3.728
cc_57826	35	3.071
cc_57826	30	7.597
cc_57826	32	3.071
cc_21704	17	7.372
cc_21704	14	2.475
cc_21704	18	7.045
cc_21704	16	2.475
cc_21704	19	7.797
cc_21704	12	10.064
cc_21704	13	8.794
cc_21704	15	2.475
cc_48324	12	3.536
cc_48324	13	3.536
cc_48324	10	6.065
cc_48324	8	4.552
cc_48324	11	7.279
cc_48324	9	4.552
cc_48324	14	3.536
cc_62003	16	7.869
cc_62003	22	3.343
cc_62003	15	8.361
cc_62003	20	3.794
cc_62003	21	3.343
cc_62003	18	4.132
cc_62003	17	4.293
cc_62003	23	3.343
cc_62003	19	3.576
cc_52226	30	4.744
cc_52226	39	3.608
cc_52226	27	7.891
cc_52226	38	3.56
cc_52226	28	7.098
cc_52226	33	2.08
cc_52226	34	2.079
cc_52226	37	3.56
cc_52226	32	2.111
cc_52226	36	3.608
cc_52226	31	7.69
cc_52226	35	2.111
cc_52226	29	7.27
cc_48708	20	7.646
cc_48708	17	7.775
cc_48708	15	7.468
cc_48708	13	4.28
cc_48708	18	7.843
cc_48708	14	4.28
cc_48708	21	7.412
cc_48708	16	7.468
cc_48708	19	7.91
cc_24804	13	7.383
cc_24804	16	9.989
cc_24804	15	7.699
cc_24804	12	7.723
cc_24804	14	8.109
cc_24804	11	7.76
rdp_00265	12	7.894
rdp_00265	18	2.504
rdp_00265	17	2.504
rdp_00265	16	2.504
rdp_00265	15	7.555
rdp_00265	14	7.989
rdp_00265	11	8.93
rdp_00265	13	9.244
rdp_00246	12	7.634
rdp_00246	14	8.129
rdp_00246	17	2.346
rdp_00246	15	2.346
rdp_00246	16	2.346
rdp_00246	13	7.552
cc_29908	9	3.729
cc_29908	13	1.669
cc_29908	11	1.713
cc_29908	15	3.549
cc_29908	17	3.501
cc_29908	8	3.729
cc_29908	10	2.178
cc_29908	12	1.67
cc_29908	16	3.501
cc_29908	14	1.713
cc_29908	18	3.549
cc_42010	22	2.86
cc_42010	23	2.86
cc_42010	17	7.171
cc_42010	28	3.61
cc_42010	26	2.463
cc_42010	16	7.006
cc_42010	21	4.147
cc_42010	19	6.834
cc_42010	30	3.587
cc_42010	20	4.147
cc_42010	31	3.61
cc_42010	24	2.44
cc_42010	25	2.463
cc_42010	18	7.281
cc_42010	29	3.587
cc_42010	27	2.44
mo_07005	18	7.856
mo_07005	17	7.856
mo_07005	21	7.531
mo_07005	24	7.321
mo_07005	19	7.946
mo_07005	22	7.494
mo_07005	23	7.321
mo_07005	20	7.917
sew_02691	14	3.751
sew_02691	11	7.701
sew_02691	10	7.375
sew_02691	13	3.751
sew_02691	12	3.751
tl_00574	21	1.005
tl_00574	22	1.005
tl_00574	11	2.278
tl_00574	18	2.72
tl_00574	20	1.005
tl_00574	16	7.409
tl_00574	17	7.351
tl_00574	12	2.278
tl_00574	19	2.72
tl_00574	14	7.919
tl_00574	15	7.95
tl_00574	13	2.278
cc_04310	14	7.99
cc_04310	15	7.818
cc_04310	11	7.512
cc_04310	13	8.866
cc_04310	16	7.393
cc_04310	12	7.729
cc_14203	14	8.001
cc_14203	16	7.638
cc_14203	15	7.639
cc_14203	17	8.345
sb_01650	13	3.607
sb_01650	8	2.693
sb_01650	10	2.571
sb_01650	7	2.541
sb_01650	12	3.603
sb_01650	11	3.791
sb_01650	9	2.69
sb_01650	14	3.791
cc_55410	9	2.254
cc_55410	11	7.136
cc_55410	8	2.254
cc_55410	7	6.356
cc_55410	10	2.254
cc_46219	14	6.648
cc_46219	16	7.761
cc_46219	19	7.576
cc_46219	17	7.838
cc_46219	15	6.445
cc_46219	18	7.808
cc_46219	13	7.951
km_08350	17	5.285
km_08350	13	8.763
km_08350	16	5.323
km_08350	15	7.791
km_08350	14	8.334
cc_49506	21	2.565
cc_49506	16	8.202
cc_49506	20	2.565
cc_49506	18	8.147
cc_49506	15	8.48
cc_49506	17	7.567
cc_49506	19	2.565
mo_07862	17	7.849
mo_07862	16	7.314
mo_07862	13	4.648
mo_07862	15	7.314
mo_07862	14	4.648
mo_07862	18	7.849
cc_56306	17	7.559
cc_56306	20	8.687
cc_56306	15	8.819
cc_56306	21	6.705
cc_56306	19	8.687
cc_56306	16	8.068
cc_56306	18	7.817
cc_03626	23	3.688
cc_03626	20	7.606
cc_03626	21	7.734
cc_03626	22	3.688
cc_03626	24	3.688
cc_50922	24	2.612
cc_50922	18	3.806
cc_50922	19	7.95
cc_50922	16	3.806
cc_50922	17	3.806
cc_50922	22	7.905
cc_50922	23	2.612
cc_50922	20	7.78
cc_50922	25	2.612
cc_50922	21	7.951
mo_00450	13	7.764
mo_00450	11	7.761
mo_00450	10	7.866
mo_00450	12	7.437
ac_12787	9	9.985
ac_12787	8	7.184
ac_12787	13	2.426
ac_12787	12	2.426
ac_12787	10	7.182
ac_12787	11	2.426
km_05335	9	7.611
km_05335	10	7.534
cc_45204	31	1.462
cc_45204	19	7.415
cc_45204	24	2.515
cc_45204	16	7.923
cc_45204	26	1.54
cc_45204	29	1.54
cc_45204	27	1.921
cc_45204	25	2.475
cc_45204	21	3.796
cc_45204	18	7.47
cc_45204	22	2.475
cc_45204	30	1.472
cc_45204	28	1.921
cc_45204	17	7.944
cc_45204	23	2.515
cc_45204	15	9.989
cc_45204	20	3.796
han_00233	12	3.577
han_00233	11	7.547
han_00233	10	6.093
han_00233	13	3.577
han_00233	14	3.577
mo_07699	10	2.351
mo_07699	12	2.351
mo_07699	11	2.351
mo_07699	9	8.527
mo_07699	8	8.939
cc_54004	17	9.77
cc_54004	15	6.941
cc_54004	14	7.092
cc_54004	12	7.493
cc_54004	13	7.6
cc_54004	16	7.413
cc_38516	20	3.322
cc_38516	17	3.396
cc_38516	16	7.213
cc_38516	18	3.277
cc_38516	23	1.98
cc_38516	14	7.755
cc_38516	22	2.001
cc_38516	15	7.365
cc_38516	13	7.555
cc_38516	24	1.925
cc_38516	21	1.998
cc_38516	19	3.345
cc_24404	14	7.966
cc_24404	20	6.351
cc_24404	17	7.971
cc_24404	13	10.02
cc_24404	15	7.806
cc_24404	18	7.84
cc_24404	16	7.388
cc_24404	19	7.714
tl_00418	12	7.129
tl_00418	13	7.13
tl_00418	15	7.329
tl_00418	14	7.329
cc_60506	15	8.065
cc_60506	22	3.839
cc_60506	16	7.523
cc_60506	21	3.839
cc_60506	20	3.839
cc_60506	23	7.545
cc_60506	18	7.541
cc_60506	19	6.332
cc_60506	17	7.483
cc_01102	15	2.404
cc_01102	10	6.705
cc_01102	14	2.404
cc_01102	11	2.607
cc_01102	16	2.404
cc_01102	12	2.607
cc_01102	13	2.607
cc_52404	26	3.571
cc_52404	22	2.072
cc_52404	15	9.917
cc_52404	24	2.093
cc_52404	20	4.721
cc_52404	21	2.093
cc_52404	18	7.068
cc_52404	23	2.071
cc_52404	27	3.571
cc_52404	16	7.962
cc_52404	19	7.058
cc_52404	25	3.606
cc_52404	17	7.97
cc_52404	28	3.606
rf_04123	13	8.783
rf_04123	14	8.695
rf_04123	12	7.727
cc_10416	11	2.584
cc_10416	8	6.96
cc_10416	9	2.584
cc_10416	10	2.584
cc_47204	13	7.443
cc_47204	20	10.022
cc_47204	19	3.751
cc_47204	16	6.754
cc_47204	14	7.492
cc_47204	18	3.751
cc_47204	17	3.751
cc_47204	15	7.062
cc_47516	18	7.382
cc_47516	19	7.529
cc_47516	21	8.1
cc_47516	16	5.315
cc_47516	14	7.835
cc_47516	15	7.151
cc_47516	20	8.253
cc_47516	17	5.315
cc_19603	23	7.445
cc_19603	24	7.274
cc_19603	18	8.854
cc_19603	22	7.445
cc_19603	19	6.792
cc_19603	17	8.694
cc_19603	21	7.247
cc_19603	20	7.247
cc_54202	9	7.308
cc_54202	10	8.301
cc_21906	16	7.299
cc_21906	19	7.887
cc_21906	18	7.887
cc_21906	21	6.449
cc_21906	15	7.38
cc_21906	14	7.816
cc_21906	17	7.481
cc_21906	20	6.449
cc_06323	26	7.865
cc_06323	15	4.136
cc_06323	20	8.371
cc_06323	18	1.33
cc_06323	16	4.136
cc_06323	22	3.87
cc_06323	21	3.87
cc_06323	24	7.648
cc_06323	19	1.33
cc_06323	23	3.87
cc_06323	25	7.578
cc_06323	17	1.33
mo_07388	12	7.995
mo_07388	16	9.988
mo_07388	13	7.577
mo_07388	15	7.944
mo_07388	11	4.418
mo_07388	10	4.418
mo_07388	14	7.505
cc_54916	17	8.78
cc_54916	16	8.277
cc_54916	13	8.113
cc_54916	14	7.274
cc_54916	15	6.727
cc_54916	18	8.139
cc_48910	21	7.205
cc_48910	19	8.321
cc_48910	20	7.84
cc_48910	17	7.007
cc_48910	14	7.133
cc_48910	18	7.23
cc_48910	16	7.007
cc_48910	15	7.133
sb_01482	14	7.115
sb_01482	16	6.833
sb_01482	13	3.135
sb_01482	15	7.186
sb_01482	9	4.511
sb_01482	12	3.045
sb_01482	10	4.297
sb_01482	11	6.822
cc_27008	11	2.296
cc_27008	13	2.296
cc_27008	9	4.538
cc_27008	12	2.296
cc_27008	8	4.538
cc_27008	10	6.583
cc_58516	26	7.385
cc_58516	21	7.316
cc_58516	22	7.708
cc_58516	20	7.316
cc_58516	24	7.85
cc_58516	25	7.602
cc_58516	18	7.035
cc_58516	16	5.174
cc_58516	17	5.174
cc_58516	19	7.035
cc_58516	23	6.943
cc_13202	22	4.288
cc_13202	21	4.263
cc_13202	18	4.04
cc_13202	14	7.594
cc_13202	20	2.094
cc_13202	15	7.648
cc_13202	19	2.301
cc_13202	17	4.041
cc_13202	16	6.917
cc_59522	28	2.571
cc_59522	20	7.994
cc_59522	22	7.081
cc_59522	21	7.994
cc_59522	31	2.209
cc_59522	32	2.209
cc_59522	34	2.209
cc_59522	24	4.133
cc_59522	29	2.571
cc_59522	26	1.896
cc_59522	23	7.081
cc_59522	25	4.133
cc_59522	27	1.896
cc_59522	33	2.209
cc_59522	19	3.826
cc_59522	18	3.826
cc_59522	17	3.826
cc_59522	30	2.209
cc_59522	35	2.209
cc_60510	16	7.375
cc_60510	13	7.459
cc_60510	15	7.382
cc_60510	19	3.76
cc_60510	20	3.76
cc_60510	14	7.038
cc_60510	18	3.76
cc_60510	21	7.442
cc_60510	17	6.451
cc_25506	20	6.501
cc_25506	19	7.904
cc_25506	21	6.501
cc_25506	17	7.618
cc_25506	18	7.904
cc_25506	15	8.188
cc_25506	14	8.126
cc_25506	16	7.648
cc_66704	20	2.578
cc_66704	21	2.578
cc_66704	25	1.749
cc_66704	23	1.583
cc_66704	15	7.129
cc_66704	27	2.766
cc_66704	16	3.853
cc_66704	19	2.432
cc_66704	14	7.368
cc_66704	22	2.432
cc_66704	24	1.749
cc_66704	28	9.681
cc_66704	26	1.582
cc_66704	18	7.16
cc_66704	17	3.853
cc_10510	14	7.73
cc_10510	16	7.465
cc_10510	18	7.393
cc_10510	13	7.593
cc_10510	12	7.325
cc_10510	15	7.634
cc_10510	17	7.459
cc_26724$	20	7.953
cc_26724$	22	7.27
cc_26724$	23	7.397
cc_26724$	17	2.447
cc_26724$	19	7.931
cc_26724$	16	2.447
cc_26724$	14	4.749
cc_26724$	18	2.447
cc_26724$	21	7.278
cc_26724$	15	4.749
cc_07102	16	7.91
cc_07102	15	6.513
cc_07102	13	7.725
cc_07102	14	7.734
cc_07102	12	8.292
cc_26311	8	2.354
cc_26311	10	2.354
cc_26311	7	7.996
cc_26311	9	2.354
cc_57804	24	3.096
cc_57804	18	7.549
cc_57804	20	7.169
cc_57804	19	7.531
cc_57804	23	3.096
cc_57804	22	3.075
cc_57804	28	3.725
cc_57804	27	3.725
cc_57804	29	3.706
cc_57804	26	3.706
cc_57804	25	3.075
cc_57804	21	9.983
cc_02247	19	7.159
cc_02247	16	7.852
cc_02247	15	2.9
cc_02247	14	7.567
cc_02247	18	7.696
cc_02247	17	8.637
cc_02247	13	7.443
cc_67808	18	7.476
cc_67808	19	7.493
cc_67808	21	4.264
cc_67808	15	7.455
cc_67808	20	4.264
cc_67808	14	7.119
cc_67808	17	7.406
cc_67808	16	7.459
rdr_03816	18	8.111
rdr_03816	16	2.705
rdr_03816	19	8.723
rdr_03816	21	7.394
rdr_03816	17	2.705
rdr_03816	20	7.831
rdr_03816	15	2.705
cc_14710	9	2.141
cc_14710	12	2.24
cc_14710	10	2.141
cc_14710	11	2.141
cc_14710	17	3.561
cc_14710	13	2.24
cc_14710	14	2.24
cc_14710	15	3.561
cc_14710	16	3.561
cc_56224	19	8.001
cc_56224	21	8.572
cc_56224	17	7.554
cc_56224	16	7.554
cc_56224	18	7.994
cc_56224	15	4.635
cc_56224	22	6.692
cc_56224	20	8.572
cc_56224	14	4.635
cc_38404	17	7.809
cc_38404	18	8.724
cc_38404	19	8.353
cc_38404	16	7.414
cc_38404	15	7.882
cc_38404	14	8.616
cc_38404	13	10.006
cc_04926	27	8.331
cc_04926	24	9.305
cc_04926	25	8.255
cc_04926	29	7.575
cc_04926	26	9.374
cc_04926	28	7.926
cc_15504	14	10.057
cc_15504	20	7.753
cc_15504	16	2.392
cc_15504	17	2.392
cc_15504	21	7.35
cc_15504	15	8.086
cc_15504	23	7.342
cc_15504	19	7.722
cc_15504	22	7.35
cc_15504	18	2.392
cc_45704	21	8.251
cc_45704	22	8.099
cc_45704	19	5.229
cc_45704	18	7.14
cc_45704	16	7.911
cc_45704	20	5.229
cc_45704	15	7.911
cc_45704	14	9.982
cc_45704	17	7.14
cc_11710	11	7.8
cc_11710	13	7.969
cc_11710	14	8.959
cc_11710	12	7.718
cc_11710	15	8.933
cc_30504	19	7.563
cc_30504	14	7.4
cc_30504	18	7.315
cc_30504	17	7.324
cc_30504	15	7.86
cc_30504	16	7.974
cc_30504	13	9.966
mo_07903	15	3.764
mo_07903	13	3.764
mo_07903	14	3.764
mo_07903	12	8.734
mo_07903	11	8.734
cc_47123	21	3.739
cc_47123	27	1.283
cc_47123	24	4.133
cc_47123	23	4.133
cc_47123	16	7.446
cc_47123	25	1.283
cc_47123	22	3.739
cc_47123	19	6.742
cc_47123	18	7.054
cc_47123	20	3.739
cc_47123	26	1.283
cc_47123	17	7.295
cc_30904	12	8.563
cc_30904	10	9.867
cc_30904	11	7.708
cc_30904	9	7.901
mo_00855	22	2.475
mo_00855	18	10.112
mo_00855	25	7.842
mo_00855	24	7.853
mo_00855	19	7.946
mo_00855	20	7.912
mo_00855	23	2.475
mo_00855	21	2.475
km_08543	12	7.394
km_08543	13	7.438
km_08543	17	2.332
km_08543	16	2.332
km_08543	14	7.082
km_08543	15	2.332
km_08543	11	7.694
mo_07890	12	8.368
mo_07890	14	7.648
mo_07890	13	7.27
mo_07890	16	7.167
mo_07890	15	7.951
sb_01215	11	7.581
sb_01215	12	7.373
sb_01215	9	7.507
sb_01215	10	7.861
mo_07381	37	1.424
mo_07381	29	2.091
mo_07381	24	7.938
mo_07381	30	1.836
mo_07381	27	1.836
mo_07381	33	3.362
mo_07381	32	3.362
mo_07381	22	7.449
mo_07381	42	1.424
mo_07381	31	3.323
mo_07381	23	7.449
mo_07381	40	1.424
mo_07381	34	3.323
mo_07381	39	1.424
mo_07381	25	7.938
mo_07381	38	1.424
mo_07381	26	2.984
mo_07381	41	1.424
mo_07381	43	1.424
mo_07381	28	2.091
mo_07381	36	1.424
mo_07381	35	1.424
cc_29940	16	3.51
cc_29940	18	3.553
cc_29940	9	3.175
cc_29940	14	1.727
cc_29940	10	1.988
cc_29940	8	3.175
cc_29940	13	1.685
cc_29940	12	1.686
cc_29940	11	1.727
cc_29940	15	3.553
cc_29940	17	3.51
cc_00502	17	2.668
cc_00502	16	2.668
cc_00502	22	7.551
cc_00502	18	7.433
cc_00502	15	2.668
cc_00502	21	7.277
cc_00502	20	7.285
cc_00502	19	7.709
cc_55910	18	7.258
cc_55910	32	2.35
cc_55910	29	1.851
cc_55910	16	7.32
cc_55910	27	2.811
cc_55910	28	1.798
cc_55910	25	2.912
cc_55910	34	2.35
cc_55910	22	3.035
cc_55910	24	3.079
cc_55910	31	2.9
cc_55910	21	3.652
cc_55910	30	3.019
cc_55910	33	2.35
cc_55910	19	7.122
cc_55910	20	3.652
cc_55910	23	2.955
cc_55910	17	7.288
cc_55910	26	2.771
btb_13668	12	1.916
btb_13668	11	1.883
btb_13668	10	2.856
btb_13668	13	1.946
btb_13668	9	2.859
btb_13668	14	2.019
mo_07782	36	3.584
mo_07782	47	7.361
mo_07782	30	3.646
mo_07782	46	3
mo_07782	49	5.78
mo_07782	42	7.343
mo_07782	50	5.126
mo_07782	33	3.646
mo_07782	29	4.622
mo_07782	41	7.801
mo_07782	31	3.522
mo_07782	39	7.667
mo_07782	45	3
mo_07782	48	7.361
mo_07782	43	7.801
mo_07782	44	7.343
mo_07782	28	4.622
mo_07782	38	3.486
mo_07782	32	3.522
mo_07782	35	3.488
mo_07782	51	4.995
mo_07782	34	4.56
mo_07782	40	7.667
mo_07782	37	3.58
cc_02110	6	6.942
cc_02110	7	6.355
cc_02110	8	7.245
cc_07104	13	7.675
cc_07104	15	6.494
cc_07104	11	9.972
cc_07104	14	7.679
cc_07104	12	8.104
cc_07104	16	7.911
mo_07830	17	7.112
mo_07830	16	7.383
mo_07830	15	7.265
mo_07830	12	4.641
mo_07830	13	4.641
mo_07830	14	7.106
cc_28510	7	7.619
cc_28510	8	6.987
cc_26702	21	7.299
cc_26702	16	2.564
cc_26702	18	7.821
cc_26702	17	2.564
cc_26702	15	2.564
cc_26702	22	7.553
cc_26702	20	7.307
cc_26702	19	7.961
cc_63602	19	7.53
cc_63602	18	8.002
cc_63602	26	7.316
cc_63602	25	7.316
cc_63602	20	7.501
cc_63602	23	7.034
cc_63602	21	5.216
cc_63602	27	6.943
cc_63602	24	7.034
cc_63602	22	5.216
cc_63602	17	8.079
cc_01603	13	7.731
cc_01603	16	6.411
cc_01603	14	7.685
cc_01603	15	7.114
cc_01603	17	6.38
cc_62004	21	3.113
cc_62004	20	3.113
cc_62004	15	7.689
cc_62004	17	4.077
cc_62004	16	4.251
cc_62004	18	3.559
cc_62004	22	3.113
cc_62004	19	3.812
cc_62004	13	9.981
cc_62004	14	8.319
cc_67910	32	1.913
cc_67910	27	4.569
cc_67910	36	3.369
cc_67910	40	1.417
cc_67910	24	7.338
cc_67910	43	1.417
cc_67910	28	3.649
cc_67910	45	1.417
cc_67910	34	3.342
cc_67910	39	1.417
cc_67910	38	1.417
cc_67910	31	1.875
cc_67910	42	1.417
cc_67910	22	7.29
cc_67910	25	7.338
cc_67910	30	1.874
cc_67910	37	1.417
cc_67910	33	3.369
cc_67910	41	1.417
cc_67910	26	4.569
cc_67910	29	1.913
cc_67910	23	7.29
cc_67910	44	1.417
cc_67910	35	3.342
cc_41406	17	7.435
cc_41406	20	3.768
cc_41406	19	3.768
cc_41406	18	3.768
cc_41406	16	6.457
cc_41406	13	7.742
cc_41406	14	6.992
cc_41406	15	7.377
sb_00604	9	3.228
sb_00604	14	3.228
sb_00604	11	3.228
sb_00604	12	3.228
sb_00604	16	2.382
sb_00604	17	2.382
sb_00604	18	2.382
sb_00604	10	3.228
sb_00604	19	2.382
sb_00604	15	2.382
sb_00604	8	5.792
sb_00604	20	2.382
sb_00604	13	3.228
cc_42304	19	10.17
cc_42304	22	7.635
cc_42304	20	7.949
cc_42304	26	7.628
cc_42304	21	7.796
cc_42304	28	7.583
cc_42304	29	7.506
cc_42304	24	7.796
cc_42304	25	7.612
cc_42304	23	7.626
cc_42304	27	7.591
cc_66324	16	8.879
cc_66324	18	8.023
cc_66324	20	7.317
cc_66324	21	7.317
cc_66324	15	4.661
cc_66324	19	7.851
cc_66324	17	8.879
cc_66324	22	7.579
cc_66324	14	4.661
sp_00224	12	4.258
sp_00224	13	7.786
sp_00224	16	7.61
sp_00224	15	7.505
sp_00224	11	4.258
sp_00224	14	7.991
cc_06602	16	7.533
cc_06602	13	7.696
cc_06602	12	7.899
cc_06602	15	7.55
cc_06602	14	7.715
cc_45504	16	7.901
cc_45504	31	1.462
cc_45504	28	1.92
cc_45504	17	7.901
cc_45504	21	3.659
cc_45504	20	3.659
cc_45504	23	2.512
cc_45504	29	1.54
cc_45504	15	9.982
cc_45504	30	1.471
cc_45504	26	1.54
cc_45504	18	7.618
cc_45504	22	2.478
cc_45504	27	1.92
cc_45504	24	2.512
cc_45504	19	7.618
cc_45504	25	2.478
spb_08035	19	1.458
spb_08035	21	1.458
spb_08035	13	6.091
spb_08035	20	1.458
spb_08035	18	1.458
spb_08035	17	1.458
spb_08035	16	2.406
spb_08035	25	1.458
spb_08035	15	2.406
spb_08035	23	1.458
spb_08035	22	1.458
spb_08035	14	2.406
spb_08035	24	1.458
cc_01103	17	2.456
cc_01103	13	2.689
cc_01103	14	2.689
cc_01103	16	2.456
cc_01103	15	2.456
cc_01103	11	6.625
cc_01103	12	2.689
cc_09106	13	8.101
cc_09106	12	8.303
cc_09106	14	7.943
tl_01000	16	4.133
tl_01000	22	2.479
tl_01000	20	3.603
tl_01000	30	7.226
tl_01000	17	3.969
tl_01000	19	2.447
tl_01000	29	7.287
tl_01000	21	3.65
tl_01000	24	3.718
tl_01000	26	7.286
tl_01000	15	4.133
tl_01000	18	2.459
tl_01000	27	7.286
tl_01000	25	3.718
tl_01000	23	2.462
tl_01000	28	7.287
cc_48904	19	7.249
cc_48904	23	7.19
cc_48904	15	9.935
cc_48904	18	7.259
cc_48904	20	7.252
cc_48904	16	7.878
cc_48904	22	7.844
cc_48904	17	8.007
cc_48904	21	8.325
btb_09453	12	8.49
btb_09453	13	7.951
cc_41904	19	7.06
cc_41904	29	2.44
cc_41904	27	2.463
cc_41904	24	2.891
cc_41904	22	4.28
cc_41904	23	7.597
cc_41904	32	3.587
cc_41904	25	2.891
cc_41904	33	3.61
cc_41904	31	3.587
cc_41904	30	3.61
cc_41904	28	2.463
cc_41904	17	9.996
cc_41904	20	7.404
cc_41904	26	2.44
cc_41904	18	7.876
cc_41904	21	4.28
sp_00460	21	7.716
sp_00460	20	7.865
sp_00460	16	2.494
sp_00460	19	7.782
sp_00460	17	2.494
sp_00460	14	7.716
sp_00460	18	7.795
sp_00460	15	2.494
cc_46502	22	7.51
cc_46502	16	3.891
cc_46502	15	6.823
cc_46502	20	7.515
cc_46502	21	7.516
cc_46502	17	3.891
cc_46502	18	3.891
cc_46502	23	7.492
cc_46502	19	7.726
cc_56022	25	7.374
cc_56022	22	7.058
cc_56022	26	7.454
cc_56022	21	7.058
cc_56022	17	3.815
cc_56022	20	7.927
cc_56022	27	6.144
cc_56022	16	3.815
cc_56022	23	5.045
cc_56022	24	5.045
cc_56022	19	7.927
cc_56022	18	3.815
cc_49702	18	2.461
cc_49702	21	7.558
cc_49702	22	7.552
cc_49702	20	2.461
cc_49702	19	2.461
cc_49702	23	7.494
cc_49702	15	6.772
cc_49702	16	7.589
cc_49702	17	7.606
cc_62826	28	3.403
cc_62826	27	3.403
cc_62826	26	3.423
cc_62826	33	3.672
cc_62826	29	3.423
cc_62826	32	3.697
cc_62826	30	3.672
cc_62826	25	7.145
cc_62826	31	3.697
cc_50316	25	1.472
cc_50316	26	1.48
cc_50316	23	2.056
cc_50316	21	1.557
cc_50316	22	2.056
cc_50316	16	8.24
cc_50316	24	1.557
cc_50316	18	3.552
cc_50316	20	3.319
cc_50316	19	3.552
cc_50316	15	7.441
cc_50316	14	7.412
cc_50316	17	3.319
cc_43104	15	7.429
cc_43104	21	3.46
cc_43104	23	3.707
cc_43104	24	3.707
cc_43104	16	7.37
cc_43104	17	8.258
cc_43104	14	10.034
cc_43104	20	3.444
cc_43104	25	3.682
cc_43104	18	3.46
cc_43104	19	3.444
cc_43104	22	3.682
cc_30004	26	1.424
cc_30004	30	1.424
cc_30004	41	7.74
cc_30004	42	9.894
cc_30004	39	6.887
cc_30004	24	3.598
cc_30004	21	3.598
cc_30004	37	3.177
cc_30004	40	7.74
cc_30004	28	1.424
cc_30004	34	3.176
cc_30004	27	1.424
cc_30004	33	1.424
cc_30004	36	3.227
cc_30004	22	3.618
cc_30004	38	6.887
cc_30004	25	1.424
cc_30004	35	3.225
cc_30004	23	3.617
cc_30004	29	1.424
cc_30004	32	1.424
cc_30004	31	1.424
cc_14711	13	2.257
cc_14711	9	2.158
cc_14711	17	3.542
cc_14711	15	3.542
cc_14711	12	2.257
cc_14711	10	2.158
cc_14711	11	2.158
cc_14711	16	3.542
cc_14711	14	2.257
cc_06304	17	7.622
cc_06304	19	7.85
cc_06304	16	3.858
cc_06304	12	9.888
cc_06304	14	3.858
cc_06304	13	8.319
cc_06304	15	3.858
cc_06304	18	7.561
cc_38306	19	3.482
cc_38306	23	3.706
cc_38306	21	3.367
cc_38306	15	6.624
cc_38306	25	3.682
cc_38306	20	3.482
cc_38306	16	7.647
cc_38306	17	6.41
cc_38306	22	3.682
cc_38306	24	3.706
cc_38306	18	3.367
sew_01928	8	7.454
sew_01928	10	7.686
sew_01928	9	10.018
mo_00307	20	2.356
mo_00307	19	2.356
mo_00307	23	7.222
mo_00307	21	7.448
mo_00307	17	7.995
mo_00307	16	10.059
mo_00307	25	3.668
mo_00307	22	7.646
mo_00307	27	3.668
mo_00307	26	3.668
mo_00307	18	2.356
mo_00307	24	7.138
cc_21710	17	7.363
cc_21710	14	2.357
cc_21710	12	2.357
cc_21710	11	8.568
cc_21710	16	7.038
cc_21710	15	7.304
cc_21710	13	2.357
km_02515	14	7.669
km_02515	17	7.49
km_02515	20	2.459
km_02515	15	7.581
km_02515	13	7.654
km_02515	18	2.459
km_02515	19	2.459
km_02515	16	7.598
cc_56104	18	7.58
cc_56104	15	7.896
cc_56104	14	9.989
cc_56104	22	7.455
cc_56104	23	6.144
cc_56104	20	5.118
cc_56104	16	7.944
cc_56104	17	7.45
cc_56104	21	7.369
cc_56104	19	5.118
cc_64104	16	3.673
cc_64104	14	9.975
cc_64104	15	3.231
cc_64104	20	2.051
cc_64104	18	3.231
cc_64104	23	1.527
cc_64104	21	2.051
cc_64104	17	3.673
cc_64104	24	1.488
cc_64104	19	1.542
cc_64104	13	8.209
cc_64104	22	1.542
cc_44402	14	3.927
cc_44402	15	3.927
cc_44402	13	3.927
cc_44402	19	7.605
cc_44402	18	7.532
cc_44402	17	8.005
cc_44402	16	8.019
cc_67103	13	9.026
cc_67103	12	8.044
cc_67103	11	8.629
cc_01502	19	7.279
cc_01502	17	6.792
cc_01502	15	4.382
cc_01502	16	6.761
cc_01502	13	4.84
cc_01502	18	7.221
cc_01502	14	4.545
cc_21104	20	7.547
cc_21104	18	7.802
cc_21104	16	8.169
cc_21104	19	7.943
cc_21104	15	9.03
cc_21104	14	10.067
cc_21104	21	7.547
cc_21104	22	7.586
cc_21104	17	8.302
cc_59616	22	2.574
cc_59616	17	7.059
cc_59616	19	1.899
cc_59616	27	2.209
cc_59616	30	2.209
cc_59616	26	2.209
cc_59616	25	2.209
cc_59616	23	2.574
cc_59616	20	7.904
cc_59616	18	1.899
cc_59616	24	7.319
cc_59616	28	2.209
cc_59616	16	4.13
cc_59616	15	4.13
cc_59616	21	7.66
cc_59616	29	2.209
cc_37116	19	2.999
cc_37116	16	6.429
cc_37116	22	3.232
cc_37116	23	3.32
cc_37116	20	2.999
cc_37116	25	3.07
cc_37116	18	3.191
cc_37116	26	3.07
cc_37116	24	3.07
cc_37116	17	3.196
cc_37116	14	8.075
cc_37116	21	2.999
cc_37116	15	7.405
cc_10404	9	6.506
cc_10404	10	2.556
cc_10404	11	2.556
cc_10404	12	2.556
cc_10404	8	9.872
cc_46110	17	7.726
cc_46110	14	7.452
cc_46110	13	7.052
cc_46110	12	7.613
cc_46110	15	7.486
cc_46110	16	6.823
cc_46110	18	6.363
cc_62702	24	2.36
cc_62702	17	8.015
cc_62702	23	2.36
cc_62702	19	7.326
cc_62702	25	2.36
cc_62702	21	8.311
cc_62702	18	8.015
cc_62702	20	7.326
cc_62702	22	8.483
cc_49510	19	2.533
cc_49510	17	2.533
cc_49510	16	7.688
cc_49510	15	7.536
cc_49510	14	7.718
cc_49510	13	7.793
cc_49510	18	2.533
cc_34404	13	9.961
cc_34404	20	6.434
cc_34404	17	7.7
cc_34404	19	7.962
cc_34404	14	7.684
cc_34404	16	7.77
cc_34404	15	7.779
cc_34404	18	6.912
sb_01283	11	7.759
sb_01283	9	7.345
sb_01283	10	7.345
sb_01283	12	7.759
rjc_01057	14	3.829
rjc_01057	16	3.829
rjc_01057	15	3.829
rjc_01057	12	8.309
rjc_01057	13	6.174
cc_41410	18	3.694
cc_41410	12	6.93
cc_41410	17	3.694
cc_41410	13	7.06
cc_41410	15	7.323
cc_41410	14	6.329
cc_41410	11	7.445
cc_41410	16	3.694
tl_00280	8	0.619
tl_00280	9	0.619
tl_00280	10	0.876
tl_00280	7	0.876
tl_00280	6	3.604
cc_54804	19	10.053
cc_54804	17	9.038
cc_54804	13	7.885
cc_54804	15	7.25
cc_54804	14	7.619
cc_54804	16	8.197
cc_54804	18	8.174
cc_27204	14	7.369
cc_27204	17	2.912
cc_27204	16	7.273
cc_27204	20	1.366
cc_27204	13	10.001
cc_27204	24	1.366
cc_27204	19	1.366
cc_27204	23	1.366
cc_27204	22	1.366
cc_27204	18	3.128
cc_27204	15	7.386
cc_27204	21	1.366
cc_43911	27	3.633
cc_43911	37	1.424
cc_43911	20	7.853
cc_43911	26	3.264
cc_43911	24	3.581
cc_43911	30	3.633
cc_43911	31	1.424
cc_43911	23	3.264
cc_43911	28	3.61
cc_43911	21	7.56
cc_43911	22	6.782
cc_43911	39	1.424
cc_43911	33	1.424
cc_43911	36	1.424
cc_43911	34	1.424
cc_43911	25	3.581
cc_43911	32	1.424
cc_43911	35	1.424
cc_43911	29	3.61
cc_43911	38	1.424
cd_10852	10	4.966
cd_10852	13	2.967
cd_10852	12	2.967
cd_10852	9	4.966
cd_10852	11	2.967
cc_62010	12	7.866
cc_62010	15	4.114
cc_62010	16	3.442
cc_62010	18	2.839
cc_62010	14	4.24
cc_62010	17	3.533
cc_62010	13	7.491
cc_62010	20	2.839
cc_62010	19	2.839
cc_09111	10	7.595
cc_09111	11	7.776
cc_09111	12	8.096
cc_34904	14	7.166
cc_34904	16	6.724
cc_34904	15	8
cc_34904	12	9.892
cc_34904	13	7.25
tl_00659	13	7.637
tl_00659	11	3.804
tl_00659	10	3.804
tl_00659	17	3.79
tl_00659	16	3.79
tl_00659	14	7.781
tl_00659	15	3.79
tl_00659	12	3.804
cd_09887	18	4.128
cd_09887	20	1.15
cd_09887	22	1.15
cd_09887	16	3.895
cd_09887	12	7.742
cd_09887	21	1.15
cd_09887	14	2.313
cd_09887	15	2.313
cd_09887	17	3.895
cd_09887	13	2.313
cd_09887	19	4.128
cc_46602	15	6.851
cc_46602	19	7.82
cc_46602	16	3.92
cc_46602	20	7.896
cc_46602	21	7.484
cc_46602	18	3.92
cc_46602	22	7.477
cc_46602	17	3.92
cc_46602	23	7.497
btb_09864	18	7.157
btb_09864	19	2.591
btb_09864	33	0.866
btb_09864	20	2.591
btb_09864	27	1.231
btb_09864	31	1.278
btb_09864	30	1.239
btb_09864	22	1.507
btb_09864	29	1.239
btb_09864	17	7.157
btb_09864	25	1.235
btb_09864	24	1.245
btb_09864	23	1.245
btb_09864	35	0.866
btb_09864	34	0.866
btb_09864	26	1.235
btb_09864	28	1.231
btb_09864	21	1.507
btb_09864	16	7.356
btb_09864	15	7.356
btb_09864	32	1.278
jw_00059$	10	7.88
jw_00059$	11	7.285
cc_35510	15	7.154
cc_35510	12	7.558
cc_35510	13	7.238
cc_35510	18	7.034
cc_35510	17	7.36
cc_35510	14	7.68
cc_35510	16	7.173
cc_46116	15	6.394
cc_46116	19	7.627
cc_46116	14	6.858
cc_46116	18	7.368
cc_46116	17	7.662
cc_46116	16	7.925
cc_46116	13	7.877
spb_06856	11	8.585
spb_06856	10	7.82
spb_06856	12	7.889
sew_02030	15	8.114
sew_02030	14	4.871
sew_02030	17	7.319
sew_02030	19	7.54
sew_02030	16	8.057
sew_02030	13	4.871
sew_02030	18	7.31
cc_62610	19	8.291
cc_62610	23	2.36
cc_62610	18	6.986
cc_62610	21	2.36
cc_62610	17	7.342
cc_62610	15	7.169
cc_62610	16	7.245
cc_62610	20	8.473
cc_62610	22	2.36
cc_29210	15	2.415
cc_29210	17	8.076
cc_29210	14	2.415
cc_29210	20	7.499
cc_29210	18	7.551
cc_29210	19	7.545
cc_29210	16	7.965
cc_29210	13	2.415
cc_05704	11	2.529
cc_05704	8	7.898
cc_05704	10	2.529
cc_05704	9	2.529
cc_05704	12	9.826
cc_16908	8	3.893
cc_16908	14	2.074
cc_16908	13	3.82
cc_16908	9	4.158
cc_16908	15	2.011
cc_16908	11	1.888
cc_16908	10	1.998
cc_16908	7	3.893
cc_16908	12	3.88
cc_42016	28	4.137
cc_42016	31	7.45
cc_42016	21	2.463
cc_42016	18	3.61
cc_42016	19	3.61
cc_42016	20	3.587
cc_42016	26	2.861
cc_42016	24	2.463
cc_42016	23	2.439
cc_42016	32	7.67
cc_42016	27	4.137
cc_42016	29	7.597
cc_42016	30	7.007
cc_42016	17	3.587
cc_42016	25	2.861
cc_42016	22	2.439
cc_07116	12	7.684
cc_07116	13	6.516
cc_07116	11	7.908
cc_07116	14	8.282
cc_07116	15	7.67
mo_07738	32	7.307
mo_07738	30	7.233
mo_07738	21	3.472
mo_07738	25	2.128
mo_07738	22	1.626
mo_07738	20	3.551
mo_07738	26	3.768
mo_07738	29	7.24
mo_07738	28	7.24
mo_07738	17	2.642
mo_07738	31	7.233
mo_07738	19	2.464
mo_07738	27	3.768
mo_07738	16	2.517
mo_07738	24	1.8
mo_07738	23	1.618
mo_07738	18	2.419
cc_14703	14	2.21
cc_14703	17	2.536
cc_14703	15	2.536
cc_14703	18	3.92
cc_14703	19	3.92
cc_14703	20	3.92
cc_14703	12	2.21
cc_14703	13	2.21
cc_14703	16	2.536
ac_17386	11	7.467
ac_17386	12	9.928
ac_17386	10	7.257
cc_10502	16	7.961
cc_10502	15	7.565
cc_10502	17	7.844
cc_10502	19	7.501
cc_10502	20	7.513
cc_10502	14	7.908
cc_10502	18	7.508
sp_01464	19	3.809
sp_01464	14	7.142
sp_01464	20	3.809
sp_01464	21	3.809
sp_01464	18	6.472
sp_01464	16	3.858
sp_01464	17	3.858
sp_01464	15	3.858
cc_45806	15	7.111
cc_45806	14	6.721
cc_45806	18	3.769
cc_45806	17	7.479
cc_45806	19	3.769
cc_45806	20	3.769
cc_45806	16	7.372
cc_45806	13	7.348
cc_67804	17	7.523
cc_67804	18	7.965
cc_67804	15	7.66
cc_67804	20	9.97
cc_67804	16	7.439
cc_67804	19	7.522
cc_67804	14	7.174
cc_48311	8	7.195
cc_48311	9	3.545
cc_48311	10	3.545
cc_48311	11	3.545
cc_48311	7	6.052
km_03728	29	4.12
km_03728	31	0.937
km_03728	21	2.72
km_03728	35	1.204
km_03728	27	2.058
km_03728	24	1.59
km_03728	28	1.983
km_03728	32	0.937
km_03728	22	2.758
km_03728	26	2.582
km_03728	36	1.204
km_03728	25	2.569
km_03728	23	1.59
km_03728	20	3.541
km_03728	33	0.937
km_03728	30	4.12
km_03728	34	1.204
km_03728	19	3.541
gk_02499	15	3.748
gk_02499	14	3.748
gk_02499	16	3.723
gk_02499	18	3.723
gk_02499	13	3.748
gk_02499	17	3.723
gk_02499	12	7.183
cc_41504	16	7.743
cc_41504	21	7.877
cc_41504	19	7.837
cc_41504	17	7.901
cc_41504	15	7.743
cc_41504	14	10.037
cc_41504	22	7.22
cc_41504	18	7.94
cc_41504	20	8.772
cc_01906	17	4.662
cc_01906	18	5.595
cc_01906	16	4.759
cc_01906	14	7.396
cc_01906	19	5.783
cc_01906	15	7.3
cc_00606	14	2.18
cc_00606	15	2.18
cc_00606	10	2.56
cc_00606	12	2.56
cc_00606	11	2.56
cc_00606	13	2.18
CC_38008	15	6.957
CC_38008	17	6.569
CC_38008	23	2.04
CC_38008	21	3.373
CC_38008	14	4.404
CC_38008	16	7.53
CC_38008	20	3.45
CC_38008	13	4.404
CC_38008	18	3.435
CC_38008	25	1.929
CC_38008	22	2.018
CC_38008	19	3.429
CC_38008	24	2.002
gk_01821	16	3.787
gk_01821	15	8.715
gk_01821	17	3.787
gk_01821	18	3.787
cc_34808	14	4.265
cc_34808	20	2.604
cc_34808	16	7.619
cc_34808	19	7.876
cc_34808	17	7.619
cc_34808	21	2.604
cc_34808	22	2.604
cc_34808	18	7.953
cc_34808	15	4.265
sb_02041	19	1.282
sb_02041	16	4.174
sb_02041	18	1.282
sb_02041	15	4.174
sb_02041	14	7.015
sb_02041	13	7.909
sb_02041	17	1.282
sb_02041	12	8.249
cc_13004	7	7.779
cc_13004	9	9.979
cc_13004	10	7.201
cc_13004	8	7.784
cc_63804	17	8.175
cc_63804	24	2.056
cc_63804	18	8.016
cc_63804	23	3.633
cc_63804	20	3.633
cc_63804	27	2.055
cc_63804	28	2.786
cc_63804	22	2.986
cc_63804	26	1.811
cc_63804	21	2.986
cc_63804	19	8.688
cc_63804	25	1.812
cc_63804	29	9.685
spb_05494	16	1.271
spb_05494	13	4.137
spb_05494	20	3.76
spb_05494	17	1.271
spb_05494	22	2.337
spb_05494	18	3.76
spb_05494	15	1.271
spb_05494	19	3.76
spb_05494	21	2.337
[truncated: 6,902 more rows]
