# Supplementary material for: A new method for the comparison of 1H NMR predictors based on tree-similarity of spectra
Source: J Cheminform. 2014 Mar 25;6:9. doi: 10.1186/1758-2946-6-9 (PMC3987679; doi:10.1186/1758-2946-6-9)
Supplement: Additional file 3 — Directory containing the source code of the algorithm described above and that allows to compute a similarity matrix such as depicted in Figure 3. A directory that contains the source code used in this work, compiled classes, a compiled version of the code (jar file) and all the necessary input data in order to replicate the results of Figure 1A, including the original predictions obtained with the four predictors. A Readme.txt file explains the content of this directory in more details. [file 1758-2946-6-9-S3.zip › benchmarkingNMRpredictor/Readme.txt]

### File description

  - [src] Source code of the project
  - [lib] External library for JSON manipulation
  - [bin] Compiled code
  - [project.jar] Java executable file, run it using the following command line: java -jar project.jar ./data
	the output is as follow, the first four lines correspond to the fraction of correct hits of Figure 3A and the four last lines to the MRR values for each prediction: A, B, C, and D.

in order to run properly, the tree of the data directory should be exactly as follow (where the index 0, 1, 2, 3 stants for preditors A, B, C, D):

  - [data:predictedSpectra1.txt] A: matrix of predicted spectra (1024 points) in CSV format (only Y is stored for the sake of compactness)
  - [data:predictedSpectra2.txt] B: matrix of predicted spectra (1024 points) in CSV format (only Y is stored for the sake of compactness)
  - [data:predictedSpectra3.txt] C: matrix of predicted spectra (1024 points) in CSV format (only Y is stored for the sake of compactness)
  - [data:predictedSpectra4.txt] D: matrix of predicted spectra (1024 points) in CSV format (only Y is stored for the sake of compactness)

  - [data:experimentalSpectra.txt] Experimental: matrix of experimental spectra (1024 points) in CSV format (only Y is stored for the sake of compactness)

for the sake of completeness the original predictions are provided

  - [predictions:prediction1.txt] A: Table of predictions in CSV format. Analysis code, Compound code, atom ID, chemical shift in ppm.
  - [predictions:prediction2.txt] B: Table of predictions in CSV format. Analysis code, Compound code, atom ID, chemical shift in ppm.
  - [predictions:prediction3.txt] C: Table of predictions in CSV format. Analysis code, Compound code, atom ID, chemical shift in ppm.
  - [predictions:prediction4.txt] D: Table of predictions in CSV format. Analysis code, Compound code, atom ID, chemical shift in ppm.

The molecules that were used in this work are to be found here

  - [molfile.sdf] SDF file with the molecules used in this work. Each molfile has the analysis code and the compound code in the body.

This file was last modified on 14/02/2014
