# Supplementary material for: A new method for the comparison of 1H NMR predictors based on tree-similarity of spectra
Source: J Cheminform. 2014 Mar 25;6:9. doi: 10.1186/1758-2946-6-9 (PMC3987679; doi:10.1186/1758-2946-6-9)
Supplement: Additional file 3 — Directory containing the source code of the algorithm described above and that allows to compute a similarity matrix such as depicted in Figure 3. A directory that contains the source code used in this work, compiled classes, a compiled version of the code (jar file) and all the necessary input data in order to replicate the results of Figure 1A, including the original predictions obtained with the four predictors. A Readme.txt file explains the content of this directory in more details. [file 1758-2946-6-9-S3.zip › benchmarkingNMRpredictor/src/org/cheminfo/similarity/Node.java]

package org.cheminfo.similarity;


public class Node{
	public int value1;
	public double value2;
	public Node left;
	public Node right;
	
	public Node(int value1, double value2) {
        this.value1 = value1;
        this.value2=value2;
    }
	
	public String toString(){
		return "{["+value1+","+value2+toString(left)+toString(right)+"]}";
	}
	private String toString(Node tree){
		if(tree==null)
			return "(1)";
		return "["+tree.value1+","+tree.value2+toString(tree.left)+toString(tree.right)+"]";
	}
}
