# Supplementary material for: A new method for the comparison of 1H NMR predictors based on tree-similarity of spectra
Source: J Cheminform. 2014 Mar 25;6:9. doi: 10.1186/1758-2946-6-9 (PMC3987679; doi:10.1186/1758-2946-6-9)
Supplement: Additional file 3 — Directory containing the source code of the algorithm described above and that allows to compute a similarity matrix such as depicted in Figure 3. A directory that contains the source code used in this work, compiled classes, a compiled version of the code (jar file) and all the necessary input data in order to replicate the results of Figure 1A, including the original predictions obtained with the four predictors. A Readme.txt file explains the content of this directory in more details. [file 1758-2946-6-9-S3.zip › benchmarkingNMRpredictor/src/org/cheminfo/similarity/SimilarityBin.java]

package org.cheminfo.similarity;

import org.json.JSONObject;
/**
 * Implementation of the algorithm described in "A novel spectra similarity measure, Lorant Bodis,
 * Alfred Ross and Erno Pretsch, 2005".
 * We have chosen as the minimum length for each bin the numbers of points containing one standard deviation
 * of the error of the prediction process. The value is 0.280 ppm equivalent to 26 points for  those spectra.
 * @author acastillo
 */
public class SimilarityBin{
	
	private int mapSize,N;//,N2;
	private double minWindow;
	private int normalizationLevel=1;
	
	/**
	 * Default constructor
	 */
	public SimilarityBin(){
		this.minWindow=26;
	}
	
	public SimilarityBin(double std){
		this.minWindow=std;
	}
	
	public SimilarityBin(JSONObject parameters){
		this.minWindow = parameters.optDouble("minWindow", 26);
		this.normalizationLevel=parameters.optInt("normalizationLevel", 1);
	}

	public double similarity(int[] a, int[] b){
		int[] map1=getMap(a,1);
		int[] map2=getMap(b,1);
		return quickSimilarity(map1, map2);
	}
	
	public int[] getMap(byte[] data, int H){
		int[] dataInt = new int[data.length];
		for(int i=data.length-1;i>=0;i--)
			dataInt[i]=data[i]&0xff;
		return getMap(dataInt, H);
	}
	
	public int[] getMap(int[] data, int H){
		
		int nPoints=data.length;
		//N=(int)Math.ceil(nPoints/((int)(nPoints*std/10)));
		N=(int)Math.ceil(nPoints/minWindow);
		mapSize=(N*(N+1)/2);
		
		int[] mapi= new int[mapSize];
		int index=0,i,j,k,lastP,nextP;
		double points;
		//Option 1
		//For each binning
		for(i=0;i<N;i++){
			// For each bin in this binning
			points=(double)data.length/(i+1);
			//System.out.println(points);
			lastP=0;
			nextP=(int)points;
			for(j=0;j<i+1;j++){
				mapi[index]=0;
				for(k=lastP;k<nextP;k++){
					mapi[index]+=data[k];
				}
				lastP=(int)points*(j+1);
				nextP=(int)points*(j+2);
				index++;
			}
			if(lastP<data.length-1)
				for(k=lastP;k<data.length;k++)
					mapi[index-1]+=data[k];
		}
		//Normalizing spectra if needed.
		if(normalizationLevel!=0){
			int factor=10000000;
			if(normalizationLevel==1)
				factor*=10;
			if(normalizationLevel==2)
				factor*=H;
			double max=mapi[0];
			for(i=0;i<mapSize;i++)
				mapi[i]=(int)(((double)mapi[i]/max)*factor);
		}
		return mapi;
	}
	
	public double quickSimilarity(Object a, Object b){
		return quickSimilarity((int[])a, (int[])b);
	}
	
	public double quickSimilarity(int[] a, int[] b ){
		int lastI,index=0,i;
		double[] SI=new double[N];
		
		//Getting the SI indexes
		for(i=0;i<N;i++){
			SI[i]=0;
			for(int j=0;j<i+1;j++){
				SI[i]+=Math.min(a[index], b[index]);
				index++;
			}
			SI[i]=SI[i]/(a[0]+b[0]-SI[i]);
		}
		//Getting the SI upper bound
		lastI=N-1;
		index=N-2;
		double p0, p1;
		while(index>=0){
			p0=SI[lastI];
			//Look for the next point which is higher than p0;
			while(p0>SI[index]&&index>0){
				index--;
			}
			p1=SI[index];
			//Llenar los valores entre index+1 y lastI con los valores de la linea recta
			double m=(p1-p0)/(index-lastI);
			for(i=index+1;i<lastI;i++)
				SI[i]=m*(i-index)+p1;
			lastI=index;
			index--;
		}
		/*String str="x=[";
		for( i=0;i<N;i++)
			str+=SI[i]+" ";*/
		double S=0;
		for(i=0;i<N;i++)
			S+=SI[i];
		return S/((double)N);
	}
	public void setMinWindow(double minWindow) {
		this.minWindow = minWindow;
	}

	
}
