# Supplementary material for: A new method for the comparison of 1H NMR predictors based on tree-similarity of spectra
Source: J Cheminform. 2014 Mar 25;6:9. doi: 10.1186/1758-2946-6-9 (PMC3987679; doi:10.1186/1758-2946-6-9)
Supplement: Additional file 3 — Directory containing the source code of the algorithm described above and that allows to compute a similarity matrix such as depicted in Figure 3. A directory that contains the source code used in this work, compiled classes, a compiled version of the code (jar file) and all the necessary input data in order to replicate the results of Figure 1A, including the original predictions obtained with the four predictors. A Readme.txt file explains the content of this directory in more details. [file 1758-2946-6-9-S3.zip › benchmarkingNMRpredictor/src/org/cheminfo/similarity/SimilarityTree.java]

package org.cheminfo.similarity;
/**
 * Implementation of the algorithm described in: "Fast and shift-insensitive 
 * similarity comparisons of NMR using a tree-representation of spectra. 
 * Andrés M. Castillo, Lalita Uribe, Luc Patiny, Julien Wist. 2013"
 * @author acastillo
 */

public class SimilarityTree{

	int factor;
	private double minWindow;
	private double k;
	private double weight;
	private double alpha;
	private int[] dataSum;
	private int[] product;
	private int[] dataInt;
	private int normalizationLevel = 1;

	/**
	 * Default constructor.
	 */
	public SimilarityTree(){
		this.minWindow=4;
		this.k=-1.0/47;
		this.weight=0.285;
		this.alpha=0.134;
		this.normalizationLevel=1;
	}
	
	/**
	 * Constructor
	 * @param minWindow
	 * @param k
	 * @param weight
	 * @param alpha
	 */
	public SimilarityTree(int minWindow, double k, double weight, double alpha) {
		this.minWindow=minWindow;
		this.k=-1.0/k;
		this.weight=weight;
		this.alpha=alpha;
		this.normalizationLevel=1;
	}
	
	public Node getMap(byte[] data, int factor){
		int[] dataInt = new int[data.length];
		for(int i=data.length-1;i>=0;i--)
			dataInt[i]=data[i]&0xff;
		return getMap(dataInt, factor);
	}
	
	public Node getMap(int[] data, int H){
		dataInt = new int[data.length];
		int sum=0;
		for(int i=data.length-1;i>=0;i--){
			dataInt[i]=data[i];
			sum+=dataInt[i];
		}
		factor=sum;
		//Normalizing spectra if needed.
		if(normalizationLevel!=0){
			factor=10000;
			if(normalizationLevel==1)
				factor*=10;
			if(normalizationLevel==2)
				factor*=H;
			for(int i=data.length-1;i>=0;i--)
				dataInt[i]=(int)(((double)dataInt[i]*factor)/sum);
		}
		
		dataSum=new int[dataInt.length];
		product=new int[dataInt.length];
		dataSum[0]=dataInt[0];
		product[0]=0;
		for(int i=1;i<data.length;i++){
			product[i]=product[i-1]+dataInt[i]*i;
			dataSum[i]=dataSum[i-1]+dataInt[i];
		}

		Node root=createBinTree(0,data.length-1);
		return root;
	}
	
	/**
	 * A generic way to calculate the similarity using the interface SpectraComparator
	 */
	public double quickSimilarity(Object a, Object b) {
		if(a instanceof Node & b instanceof Node)
			return quickSimilarity((Node)a,(Node)b);
		return 0;
	}
	
	public double quickSimilarity(Node a, Node b){
		if(a==null && b==null)
			return -1;
		if(a==null)
			return 0;
		if(b==null)
			return 0;
		
		double simLeft = quickSimilarity(a.left,b.left);
		double simRight = quickSimilarity(a.right,b.right);
		
		double simNode = (alpha*Math.min(a.value1,b.value1))/Math.max(a.value1,b.value1)+(1-alpha)*exp(k*Math.abs(a.value2-b.value2));//14/02/2012-9:45
		
		if(simLeft==-1&&simRight==-1){
			return simNode;
		}
		else{
			if(simLeft==-1)
				return simNode*weight+simRight*(1-this.weight);
			if(simRight==-1)
				return simNode*weight+simLeft*(1-this.weight);
		}

		return simNode*weight+(simLeft+simRight)*(1-this.weight)/2.0;
	}
	
	
	public double similarity(int[] a, int[] b){
		Node ta=getMap(a,1);
		Node tb=getMap(b,1);
		return quickSimilarity(ta,tb);
	}
	/**
	 * That calculates the integral and the center of mass for each node
	 * @param from
	 * @param to
	 * @param data
	 * @return
	 */
	private Node createBinTree(int from, int to){
		if((to-from)<this.minWindow)
			return null;
		//double wSum=0;
		//double[] wieght = getW(to-from+1);
		//Calculating the integral
		int sum=dataSum[to]-dataSum[from];

		if(sum<factor*0.01)
			return null;
		//Calculating the center of mass
		double center=Math.floor((product[to]-product[from])/sum);
	
		if(center-from<this.minWindow/4.0){
			return createBinTree((int)center+1,to);	
		}
		else{
			if(to-center-1<this.minWindow/4.0){
				return createBinTree(from,(int)center-1);
			}
			else{
				Node node = new Node(sum,center);
				node.left=createBinTree(from, (int)(center)-1);
				node.right=createBinTree((int)(center)+1,to);
				return node;
			}
		}	
	}

	/**
	 * Generate a String representation of this specified Object
	 * @param object
	 * @return
	 */
	public String objectToString(Object object){
		if(object instanceof Node)
			return ((Node)object).toString();
		return "";
	}
	
	public void setMinWidow(double minWindow){
		this.minWindow=minWindow;
	}
	public void setK(double k){
		this.k=k;
	}
	public void setweight(double weight){
		this.weight=weight;
	}

	/**
	 * @return the alpha
	 */
	public double getAlpha() {
		return alpha;
	}
	/**
	 * @param alpha the alpha to set
	 */
	public void setAlpha(double alpha) {
		this.alpha = alpha;
	}
	
	private double exp(double x){
		  x = 1d + x / 256d;
		  x *= x; x *= x; x *= x; x *= x;
		  x *= x; x *= x; x *= x; x *= x;
		  return x;
	}
	
}
