# Supplementary material for: A new method for the comparison of 1H NMR predictors based on tree-similarity of spectra
Source: J Cheminform. 2014 Mar 25;6:9. doi: 10.1186/1758-2946-6-9 (PMC3987679; doi:10.1186/1758-2946-6-9)
Supplement: Additional file 3 — Directory containing the source code of the algorithm described above and that allows to compute a similarity matrix such as depicted in Figure 3. A directory that contains the source code used in this work, compiled classes, a compiled version of the code (jar file) and all the necessary input data in order to replicate the results of Figure 1A, including the original predictions obtained with the four predictors. A Readme.txt file explains the content of this directory in more details. [file 1758-2946-6-9-S3.zip › benchmarkingNMRpredictor/src/org/cheminfo/test/Test.java]

package org.cheminfo.test;

import java.io.BufferedReader;
import java.io.FileReader;
import java.util.ArrayList;
import java.util.Collections;

/**
 * Description: 
 * The experimental spectra is stored in ./data/experimentalSpectra.txt. Each spectrum corresponds to a row , and it is 1024 points. 
 * For each predictor there will be a file called: ./data/predictedSpectraN.txt. 
 * This file will contain the simulated spectra. Each spectrum is 1024 points.
 * The correspondence between the experimental and the prediction is given through the correspondence between lines. 
 * @author acastillo
 */
public class Test{
	private static boolean DEBUG = false;
	
	/**
	 * To read the matrix from a csv file.
	 * @param file
	 * @return
	 */
	public static int[][] loadMatrix(String file){
		//method_name=file;
		//Read the data
		String line=null;
		String[] row=null;
		BufferedReader bufReader;
		int rowI=0,i=0;
		int[][] auxMatrix=null;
		try {
			int nLines = numberOfLines(file);
			bufReader = new BufferedReader(new FileReader(file));
			//line=bufReader.readLine();//Do nothing
			//line=bufReader.readLine();//Do nothing
			line=bufReader.readLine();
			String separator=",";
	
			row=line.split(separator);
			
			auxMatrix= new int[nLines][row.length];
			do{
				row=line.split(separator);
				for(i=0;i<row.length;i++){
					try {
						auxMatrix[rowI][i]=(int)((double)Double.parseDouble(row[i]));//Integer.parseInt(row[i]);
					}catch (NumberFormatException e){
						auxMatrix[rowI][i]=0;
					}
				}
				rowI++;
				
			}while (((line=bufReader.readLine())!=null)&&rowI<row.length);
			bufReader.close();
		} catch (Exception e) {
			System.out.println(e.toString()+" at line "+rowI+" column "+i+" ("+row[i]+")");
		}
		return auxMatrix;
	}
	
	public static int numberOfLines(String file){

		String line=null;
		String[] row=null;
		BufferedReader bufReader;
		int rowI=0;
		try {
			bufReader = new BufferedReader(new FileReader(file));
			line=bufReader.readLine();
			do{
				if(line.length()>0)
					rowI++;
				
			}while ((line=bufReader.readLine())!=null);
			bufReader.close();
		} catch (Exception e) {
			System.out.println(e);
		}
		
		return rowI;
	}
	
	public static void main(String[] args){
		
		String base = "./data";
		if(args.length>0)
			base = args[0];
		//To load the experimental spectra
		int[][] experimental = loadMatrix(base+"/experimentalSpectra.txt");
		int nPredictors = 4;
		int[][] predictions = null;
		int nLines = experimental.length;
		//org.cheminfo.similarity.SimilarityTree comparator = new org.cheminfo.similarity.SimilarityTree();
		org.cheminfo.similarity.SimilarityBin comparator = new org.cheminfo.similarity.SimilarityBin();
		
		Object[] treesExp= new Object[nLines];
		//To create the trees
		for(int j=0;j<nLines;j++)
			treesExp[j]=comparator.getMap(experimental[j], 1);
		
		double[] MRR = new double[nPredictors];
		
		// We run the analysis for each prediction matrix.
		System.out.println("Fraction of correct hits");
		for(int p=0;p<nPredictors;p++){
			predictions=loadMatrix(base+"/predictedSpectra"+(p+1)+".txt");
			//if(p==0)
			//	print(predictions[0]);
			double[][] similarity = new double[nLines][nLines];
			Object[] treesPred= new Object[nLines];
			//To create the trees
			for(int j=0;j<nLines;j++)
				treesPred[j]=comparator.getMap(predictions[j], 1);

			//To compare all the predictions
			for(int i=0;i<nLines;i++){
				for(int j=0;j<nLines;j++){
					similarity[i][j]=comparator.quickSimilarity(treesExp[i], treesPred[j]);
					if(DEBUG)System.out.print(similarity[i][j]+" ");
				}
				if(DEBUG)System.out.println();
			}
			
			//Is it what we want?
			//var success =[0,0,0,0,0,0,0,0,0,0]; 
			int k=0;
			int[] found = new int[nLines];
			for (int i=0;i<nLines;i++)
		  		found[i]=0;
			for (int i=0;i<nLines;i++) {
				ArrayList<Pair> myCol = new ArrayList<Pair>(nLines);
				for(k=0;k<nLines;k++)
					myCol.add(new Pair(k,similarity[i][k]));
				Collections.sort(myCol);
				//System.out.println(myCol.get(0).value+" "+myCol.get(1).value);
		        for(k=0;k<nLines;k++){
		      		if(myCol.get(k).k==i){
		      			found[k]++;
		                break;
		      		}
		        }
			}
			MRR[p] = 0;

			for(k=0;k<nLines;k++)
		 		MRR[p]+=found[k]/(k+1);
			MRR[p]/=nLines;
			//Precision:
			//You may use as many hits as you want. 
			//But after 15 the curves are quite stable and are not interesting.
			int deep=15;
			double[] precision = new double[deep];

			for(k=0;k<deep;k++){
				precision[k]=(double)found[k]/nLines;
		  		if(k>0){
		  			precision[k]+=precision[k-1];
		    	}
			}
			for(k=0;k<deep;k++)
				System.out.print(precision[k]+" ");
			 System.out.println();
		}
		for(int i=0;i<nPredictors;i++){
			System.out.println("MRR"+(i+1)+":"+MRR[i]);
		}

	}
	
}
