# Supplementary material for: A new method for the comparison of 1H NMR predictors based on tree-similarity of spectra
Source: J Cheminform. 2014 Mar 25;6:9. doi: 10.1186/1758-2946-6-9 (PMC3987679; doi:10.1186/1758-2946-6-9)
Supplement: Additional file 4 — Directory containing a graphical tool to benchmark new predictions (submitted as input file in the correct format) with the predictions shown in this publication. The graphical tool provided in this compressed archive allows to compute and visualize the results for a new input file containing a new set of predictions. It consist in a web page (index.html) that can be accessed locally or remotely if the directory is placed on a server. The input file is simply drag and dropped on the webpage in order to start the computation of the complete similarity matrix and on the different statistical indicator including the curve of Figure 1. [file 1758-2946-6-9-S4.zip]

Archive with 5,825 entries (5,608 files):
- bestMatchVisualizer/
- bestMatchVisualizer/data.json
- bestMatchVisualizer/experimentalReducedJcamp/
- bestMatchVisualizer/experimentalReducedJcamp/ac_12787.jdx
- bestMatchVisualizer/experimentalReducedJcamp/ac_17386.jdx
- bestMatchVisualizer/experimentalReducedJcamp/ac_20996.jdx
- bestMatchVisualizer/experimentalReducedJcamp/ac_25875.jdx
- bestMatchVisualizer/experimentalReducedJcamp/ac_30913.jdx
- bestMatchVisualizer/experimentalReducedJcamp/ac_31920.jdx
- bestMatchVisualizer/experimentalReducedJcamp/ac_34403.jdx
- bestMatchVisualizer/experimentalReducedJcamp/ac_35192.jdx
- bestMatchVisualizer/experimentalReducedJcamp/ac_42553.jdx
- bestMatchVisualizer/experimentalReducedJcamp/aw_00087.jdx
- bestMatchVisualizer/experimentalReducedJcamp/aw_01252.jdx
- bestMatchVisualizer/experimentalReducedJcamp/btb_02913.jdx
- bestMatchVisualizer/experimentalReducedJcamp/btb_06459.jdx
- bestMatchVisualizer/experimentalReducedJcamp/btb_06842.jdx
- bestMatchVisualizer/experimentalReducedJcamp/btb_07379.jdx
- bestMatchVisualizer/experimentalReducedJcamp/btb_08739.jdx
- bestMatchVisualizer/experimentalReducedJcamp/btb_08843.jdx
- bestMatchVisualizer/experimentalReducedJcamp/btb_09171.jdx
- bestMatchVisualizer/experimentalReducedJcamp/btb_09252.jdx
- bestMatchVisualizer/experimentalReducedJcamp/btb_09313.jdx
- bestMatchVisualizer/experimentalReducedJcamp/btb_09402.jdx
- bestMatchVisualizer/experimentalReducedJcamp/btb_09453.jdx
- bestMatchVisualizer/experimentalReducedJcamp/btb_09487.jdx
- bestMatchVisualizer/experimentalReducedJcamp/btb_09810.jdx
- bestMatchVisualizer/experimentalReducedJcamp/btb_09864.jdx
- bestMatchVisualizer/experimentalReducedJcamp/btb_09899.jdx
- bestMatchVisualizer/experimentalReducedJcamp/btb_09904.jdx
- bestMatchVisualizer/experimentalReducedJcamp/btb_10241.jdx
- bestMatchVisualizer/experimentalReducedJcamp/btb_10243.jdx
- bestMatchVisualizer/experimentalReducedJcamp/btb_10356.jdx
- bestMatchVisualizer/experimentalReducedJcamp/btb_11186.jdx
- bestMatchVisualizer/experimentalReducedJcamp/btb_12187.jdx
- bestMatchVisualizer/experimentalReducedJcamp/btb_12323.jdx
- bestMatchVisualizer/experimentalReducedJcamp/btb_13291.jdx
- bestMatchVisualizer/experimentalReducedJcamp/btb_13668.jdx
- bestMatchVisualizer/experimentalReducedJcamp/btb_13836.jdx
- bestMatchVisualizer/experimentalReducedJcamp/cc_00402.jdx
- bestMatchVisualizer/experimentalReducedJcamp/cc_00502.jdx
- bestMatchVisualizer/experimentalReducedJcamp/cc_00503.jdx
- bestMatchVisualizer/experimentalReducedJcamp/cc_00506.jdx
- bestMatchVisualizer/experimentalReducedJcamp/cc_00511.jdx
- bestMatchVisualizer/experimentalReducedJcamp/cc_00602.jdx
- bestMatchVisualizer/experimentalReducedJcamp/cc_00603.jdx
- bestMatchVisualizer/experimentalReducedJcamp/cc_00604.jdx
- bestMatchVisualizer/experimentalReducedJcamp/cc_00606.jdx
- bestMatchVisualizer/experimentalReducedJcamp/cc_00607.jdx
- bestMatchVisualizer/experimentalReducedJcamp/cc_00703.jdx
- bestMatchVisualizer/experimentalReducedJcamp/cc_00706.jdx
- bestMatchVisualizer/experimentalReducedJcamp/cc_00802.jdx
- bestMatchVisualizer/experimentalReducedJcamp/cc_00803.jdx
- bestMatchVisualizer/experimentalReducedJcamp/cc_00806.jdx
- bestMatchVisualizer/experimentalReducedJcamp/cc_00810.jdx
- bestMatchVisualizer/experimentalReducedJcamp/cc_00904.jdx
- bestMatchVisualizer/experimentalReducedJcamp/cc_01102.jdx
- bestMatchVisualizer/experimentalReducedJcamp/cc_01103.jdx
- bestMatchVisualizer/experimentalReducedJcamp/cc_01302.jdx
- bestMatchVisualizer/experimentalReducedJcamp/cc_01303.jdx
- bestMatchVisualizer/experimentalReducedJcamp/cc_01306.jdx
- bestMatchVisualizer/experimentalReducedJcamp/cc_01311.jdx
- bestMatchVisualizer/experimentalReducedJcamp/cc_01402.jdx
- bestMatchVisualizer/experimentalReducedJcamp/cc_01404.jdx
- bestMatchVisualizer/experimentalReducedJcamp/cc_01405.jdx
- bestMatchVisualizer/experimentalReducedJcamp/cc_01502.jdx
- bestMatchVisualizer/experimentalReducedJcamp/cc_01603.jdx
- bestMatchVisualizer/experimentalReducedJcamp/cc_01704.jdx
- bestMatchVisualizer/experimentalReducedJcamp/cc_01710.jdx
- bestMatchVisualizer/experimentalReducedJcamp/cc_01810.jdx
- bestMatchVisualizer/experimentalReducedJcamp/cc_01906.jdx
- bestMatchVisualizer/experimentalReducedJcamp/cc_02003.jdx
- bestMatchVisualizer/experimentalReducedJcamp/cc_02005.jdx
- bestMatchVisualizer/experimentalReducedJcamp/cc_02010.jdx
- bestMatchVisualizer/experimentalReducedJcamp/cc_02102.jdx
- bestMatchVisualizer/experimentalReducedJcamp/cc_02103.jdx
- bestMatchVisualizer/experimentalReducedJcamp/cc_02104.jdx
- bestMatchVisualizer/experimentalReducedJcamp/cc_02110.jdx
- bestMatchVisualizer/experimentalReducedJcamp/cc_02247.jdx
- bestMatchVisualizer/experimentalReducedJcamp/cc_02302.jdx
- bestMatchVisualizer/experimentalReducedJcamp/cc_02702.jdx
- bestMatchVisualizer/experimentalReducedJcamp/cc_03402.jdx
- bestMatchVisualizer/experimentalReducedJcamp/cc_03504.jdx
- bestMatchVisualizer/experimentalReducedJcamp/cc_03604.jdx
- bestMatchVisualizer/experimentalReducedJcamp/cc_03616.jdx
- bestMatchVisualizer/experimentalReducedJcamp/cc_03622.jdx
- bestMatchVisualizer/experimentalReducedJcamp/cc_03626.jdx
- bestMatchVisualizer/experimentalReducedJcamp/cc_03804.jdx
- bestMatchVisualizer/experimentalReducedJcamp/cc_03805.jdx
- bestMatchVisualizer/experimentalReducedJcamp/cc_04026.jdx
- bestMatchVisualizer/experimentalReducedJcamp/cc_04126.jdx
- bestMatchVisualizer/experimentalReducedJcamp/cc_04226.jdx
- bestMatchVisualizer/experimentalReducedJcamp/cc_04304.jdx
- bestMatchVisualizer/experimentalReducedJcamp/cc_04310.jdx
- bestMatchVisualizer/experimentalReducedJcamp/cc_04510.jdx
- bestMatchVisualizer/experimentalReducedJcamp/cc_04904.jdx
- bestMatchVisualizer/experimentalReducedJcamp/cc_04926.jdx
- bestMatchVisualizer/experimentalReducedJcamp/cc_05604.jdx
- bestMatchVisualizer/experimentalReducedJcamp/cc_05704.jdx
- bestMatchVisualizer/experimentalReducedJcamp/cc_05803$.jdx
- bestMatchVisualizer/experimentalReducedJcamp/cc_05810.jdx
- bestMatchVisualizer/experimentalReducedJcamp/cc_05903.jdx
- bestMatchVisualizer/experimentalReducedJcamp/cc_05910.jdx
- bestMatchVisualizer/experimentalReducedJcamp/cc_06002.jdx
- bestMatchVisualizer/experimentalReducedJcamp/cc_06004.jdx
- bestMatchVisualizer/experimentalReducedJcamp/cc_06008.jdx
- bestMatchVisualizer/experimentalReducedJcamp/cc_06010.jdx
- bestMatchVisualizer/experimentalReducedJcamp/cc_06302.jdx
- bestMatchVisualizer/experimentalReducedJcamp/cc_06304.jdx
- bestMatchVisualizer/experimentalReducedJcamp/cc_06323.jdx
- bestMatchVisualizer/experimentalReducedJcamp/cc_06324.jdx
- bestMatchVisualizer/experimentalReducedJcamp/cc_06602.jdx
- bestMatchVisualizer/experimentalReducedJcamp/cc_06603.jdx
- bestMatchVisualizer/experimentalReducedJcamp/cc_06604.jdx
- bestMatchVisualizer/experimentalReducedJcamp/cc_06605.jdx
- bestMatchVisualizer/experimentalReducedJcamp/cc_06610.jdx
- bestMatchVisualizer/experimentalReducedJcamp/cc_07102.jdx
- bestMatchVisualizer/experimentalReducedJcamp/cc_07104.jdx
- bestMatchVisualizer/experimentalReducedJcamp/cc_07105.jdx
- bestMatchVisualizer/experimentalReducedJcamp/cc_07106.jdx
- bestMatchVisualizer/experimentalReducedJcamp/cc_07110.jdx
- bestMatchVisualizer/experimentalReducedJcamp/cc_07116.jdx
- bestMatchVisualizer/experimentalReducedJcamp/cc_07210.jdx
- bestMatchVisualizer/experimentalReducedJcamp/cc_07426.jdx
- bestMatchVisualizer/experimentalReducedJcamp/cc_07504.jdx
- bestMatchVisualizer/experimentalReducedJcamp/cc_07506.jdx
- bestMatchVisualizer/experimentalReducedJcamp/cc_09102.jdx
- bestMatchVisualizer/experimentalReducedJcamp/cc_09106.jdx
- bestMatchVisualizer/experimentalReducedJcamp/cc_09110.jdx
- bestMatchVisualizer/experimentalReducedJcamp/cc_09111.jdx
- bestMatchVisualizer/experimentalReducedJcamp/cc_09203.jdx
- bestMatchVisualizer/experimentalReducedJcamp/cc_09204.jdx
- bestMatchVisualizer/experimentalReducedJcamp/cc_09402.jdx
- bestMatchVisualizer/experimentalReducedJcamp/cc_09502.jdx
- bestMatchVisualizer/experimentalReducedJcamp/cc_09505.jdx
- bestMatchVisualizer/experimentalReducedJcamp/cc_09603.jdx
- bestMatchVisualizer/experimentalReducedJcamp/cc_09702.jdx
- bestMatchVisualizer/experimentalReducedJcamp/cc_09710.jdx
- bestMatchVisualizer/experimentalReducedJcamp/cc_10208.jdx
- bestMatchVisualizer/experimentalReducedJcamp/cc_10302.jdx
- bestMatchVisualizer/experimentalReducedJcamp/cc_10402.jdx
- bestMatchVisualizer/experimentalReducedJcamp/cc_10404.jdx
- bestMatchVisualizer/experimentalReducedJcamp/cc_10408.jdx
- bestMatchVisualizer/experimentalReducedJcamp/cc_10416.jdx
- bestMatchVisualizer/experimentalReducedJcamp/cc_10502.jdx
- bestMatchVisualizer/experimentalReducedJcamp/cc_10510.jdx
- bestMatchVisualizer/experimentalReducedJcamp/cc_11702.jdx
- bestMatchVisualizer/experimentalReducedJcamp/cc_11710.jdx
- bestMatchVisualizer/experimentalReducedJcamp/cc_12008.jdx
- bestMatchVisualizer/experimentalReducedJcamp/cc_12203.jdx
- bestMatchVisualizer/experimentalReducedJcamp/cc_12210.jdx
- bestMatchVisualizer/experimentalReducedJcamp/cc_12302.jdx
- bestMatchVisualizer/experimentalReducedJcamp/cc_12303.jdx
- bestMatchVisualizer/experimentalReducedJcamp/cc_12305.jdx
- bestMatchVisualizer/experimentalReducedJcamp/cc_12310.jdx
- bestMatchVisualizer/experimentalReducedJcamp/cc_12502.jdx
- bestMatchVisualizer/experimentalReducedJcamp/cc_12504.jdx
- bestMatchVisualizer/experimentalReducedJcamp/cc_12602.jdx
- bestMatchVisualizer/experimentalReducedJcamp/cc_12604.jdx
- bestMatchVisualizer/experimentalReducedJcamp/cc_13004.jdx
- bestMatchVisualizer/experimentalReducedJcamp/cc_13005.jdx
- bestMatchVisualizer/experimentalReducedJcamp/cc_13006.jdx
- bestMatchVisualizer/experimentalReducedJcamp/cc_13047.jdx
- bestMatchVisualizer/experimentalReducedJcamp/cc_13102.jdx
- bestMatchVisualizer/experimentalReducedJcamp/cc_13103.jdx
- bestMatchVisualizer/experimentalReducedJcamp/cc_13106.jdx
- bestMatchVisualizer/experimentalReducedJcamp/cc_13202.jdx
- bestMatchVisualizer/experimentalReducedJcamp/cc_13205.jdx
- bestMatchVisualizer/experimentalReducedJcamp/cc_13206.jdx
- bestMatchVisualizer/experimentalReducedJcamp/cc_13224.jdx
- bestMatchVisualizer/experimentalReducedJcamp/cc_13502.jdx
- bestMatchVisualizer/experimentalReducedJcamp/cc_13504.jdx
- bestMatchVisualizer/experimentalReducedJcamp/cc_13510.jdx
- bestMatchVisualizer/experimentalReducedJcamp/cc_13623.jdx
- bestMatchVisualizer/experimentalReducedJcamp/cc_13726.jdx
- bestMatchVisualizer/experimentalReducedJcamp/cc_14203.jdx
- bestMatchVisualizer/experimentalReducedJcamp/cc_14503.jdx
- bestMatchVisualizer/experimentalReducedJcamp/cc_14526.jdx
- bestMatchVisualizer/experimentalReducedJcamp/cc_14547.jdx
- bestMatchVisualizer/experimentalReducedJcamp/cc_14602.jdx
- bestMatchVisualizer/experimentalReducedJcamp/cc_14703.jdx
- bestMatchVisualizer/experimentalReducedJcamp/cc_14704.jdx
- bestMatchVisualizer/experimentalReducedJcamp/cc_14706.jdx
- bestMatchVisualizer/experimentalReducedJcamp/cc_14710.jdx
- bestMatchVisualizer/experimentalReducedJcamp/cc_14711.jdx
- bestMatchVisualizer/experimentalReducedJcamp/cc_14902.jdx
- bestMatchVisualizer/experimentalReducedJcamp/cc_15503.jdx
- bestMatchVisualizer/experimentalReducedJcamp/cc_15504.jdx
- bestMatchVisualizer/experimentalReducedJcamp/cc_15506.jdx
- bestMatchVisualizer/experimentalReducedJcamp/cc_16402.jdx
- bestMatchVisualizer/experimentalReducedJcamp/cc_16410.jdx
- bestMatchVisualizer/experimentalReducedJcamp/cc_16908.jdx
- bestMatchVisualizer/experimentalReducedJcamp/cc_17404.jdx
- bestMatchVisualizer/experimentalReducedJcamp/cc_17405.jdx
- bestMatchVisualizer/experimentalReducedJcamp/cc_17407.jdx
- bestMatchVisualizer/experimentalReducedJcamp/cc_17426.jdx
- bestMatchVisualizer/experimentalReducedJcamp/cc_17502.jdx
- bestMatchVisualizer/experimentalReducedJcamp/cc_17503.jdx
- bestMatchVisualizer/experimentalReducedJcamp/cc_17507.jdx
- bestMatchVisualizer/experimentalReducedJcamp/cc_18304.jdx
- bestMatchVisualizer/experimentalReducedJcamp/cc_18402.jdx
- bestMatchVisualizer/experimentalReducedJcamp/cc_18403.jdx
- bestMatchVisualizer/experimentalReducedJcamp/cc_18411.jdx
- bestMatchVisualizer/experimentalReducedJcamp/cc_18504.jdx
- bestMatchVisualizer/experimentalReducedJcamp/cc_18706.jdx
- bestMatchVisualizer/experimentalReducedJcamp/cc_19603.jdx
- bestMatchVisualizer/experimentalReducedJcamp/cc_19805.jdx
- bestMatchVisualizer/experimentalReducedJcamp/cc_19906.jdx
- bestMatchVisualizer/experimentalReducedJcamp/cc_20302.jdx
- bestMatchVisualizer/experimentalReducedJcamp/cc_20308.jdx
- bestMatchVisualizer/experimentalReducedJcamp/cc_21102.jdx
- bestMatchVisualizer/experimentalReducedJcamp/cc_21104.jdx
- bestMatchVisualizer/experimentalReducedJcamp/cc_21116.jdx
- bestMatchVisualizer/experimentalReducedJcamp/cc_21122.jdx
- bestMatchVisualizer/experimentalReducedJcamp/cc_21126.jdx
- bestMatchVisualizer/experimentalReducedJcamp/cc_21704.jdx
- bestMatchVisualizer/experimentalReducedJcamp/cc_21710.jdx
- bestMatchVisualizer/experimentalReducedJcamp/cc_21904.jdx
- bestMatchVisualizer/experimentalReducedJcamp/cc_21906.jdx
- bestMatchVisualizer/experimentalReducedJcamp/cc_23124.jdx
- bestMatchVisualizer/experimentalReducedJcamp/cc_23504.jdx
- bestMatchVisualizer/experimentalReducedJcamp/cc_23508.jdx
- bestMatchVisualizer/experimentalReducedJcamp/cc_23616.jdx
- bestMatchVisualizer/experimentalReducedJcamp/cc_23803.jdx
- bestMatchVisualizer/experimentalReducedJcamp/cc_23806.jdx
- bestMatchVisualizer/experimentalReducedJcamp/cc_23816.jdx
- bestMatchVisualizer/experimentalReducedJcamp/cc_23826.jdx
- bestMatchVisualizer/experimentalReducedJcamp/cc_24323.jdx
- bestMatchVisualizer/experimentalReducedJcamp/cc_24326.jdx
- bestMatchVisualizer/experimentalReducedJcamp/cc_24404.jdx
- bestMatchVisualizer/experimentalReducedJcamp/cc_24416.jdx
- bestMatchVisualizer/experimentalReducedJcamp/cc_24504.jdx
- bestMatchVisualizer/experimentalReducedJcamp/cc_24802.jdx
- bestMatchVisualizer/experimentalReducedJcamp/cc_24804.jdx
- bestMatchVisualizer/experimentalReducedJcamp/cc_24806.jdx
- bestMatchVisualizer/experimentalReducedJcamp/cc_24810.jdx
- bestMatchVisualizer/experimentalReducedJcamp/cc_25104.jdx
- bestMatchVisualizer/experimentalReducedJcamp/cc_25410.jdx
- bestMatchVisualizer/experimentalReducedJcamp/cc_25506.jdx
- bestMatchVisualizer/experimentalReducedJcamp/cc_25508.jdx
- bestMatchVisualizer/experimentalReducedJcamp/cc_26311.jdx
- bestMatchVisualizer/experimentalReducedJcamp/cc_26523.jdx
- bestMatchVisualizer/experimentalReducedJcamp/cc_26702.jdx
- bestMatchVisualizer/experimentalReducedJcamp/cc_26704.jdx
- bestMatchVisualizer/experimentalReducedJcamp/cc_26724$.jdx
- bestMatchVisualizer/experimentalReducedJcamp/cc_26804.jdx
- bestMatchVisualizer/experimentalReducedJcamp/cc_26824.jdx
- bestMatchVisualizer/experimentalReducedJcamp/cc_27002.jdx
- bestMatchVisualizer/experimentalReducedJcamp/cc_27004.jdx
- bestMatchVisualizer/experimentalReducedJcamp/cc_27008.jdx
- bestMatchVisualizer/experimentalReducedJcamp/cc_27110.jdx
- bestMatchVisualizer/experimentalReducedJcamp/cc_27204.jdx
- bestMatchVisualizer/experimentalReducedJcamp/cc_27206.jdx
- bestMatchVisualizer/experimentalReducedJcamp/cc_27505.jdx
- bestMatchVisualizer/experimentalReducedJcamp/cc_27510.jdx
- bestMatchVisualizer/experimentalReducedJcamp/cc_28510.jdx
- bestMatchVisualizer/experimentalReducedJcamp/cc_29010.jdx
- bestMatchVisualizer/experimentalReducedJcamp/cc_29203.jdx
- bestMatchVisualizer/experimentalReducedJcamp/cc_29210.jdx
- bestMatchVisualizer/experimentalReducedJcamp/cc_29404.jdx
- bestMatchVisualizer/experimentalReducedJcamp/cc_29408.jdx
- bestMatchVisualizer/experimentalReducedJcamp/cc_29416.jdx
- bestMatchVisualizer/experimentalReducedJcamp/cc_29602.jdx
- bestMatchVisualizer/experimentalReducedJcamp/cc_29902.jdx
- bestMatchVisualizer/experimentalReducedJcamp/cc_29908.jdx
- bestMatchVisualizer/experimentalReducedJcamp/cc_29911.jdx
- bestMatchVisualizer/experimentalReducedJcamp/cc_29940.jdx
- bestMatchVisualizer/experimentalReducedJcamp/cc_30004.jdx
- bestMatchVisualizer/experimentalReducedJcamp/cc_30011.jdx
- bestMatchVisualizer/experimentalReducedJcamp/cc_30104.jdx
- bestMatchVisualizer/experimentalReducedJcamp/cc_30116.jdx
- bestMatchVisualizer/experimentalReducedJcamp/cc_30122.jdx
- bestMatchVisualizer/experimentalReducedJcamp/cc_30502.jdx
- bestMatchVisualizer/experimentalReducedJcamp/cc_30504.jdx
- bestMatchVisualizer/experimentalReducedJcamp/cc_30524.jdx
- bestMatchVisualizer/experimentalReducedJcamp/cc_30604.jdx
- bestMatchVisualizer/experimentalReducedJcamp/cc_30606.jdx
- bestMatchVisualizer/experimentalReducedJcamp/cc_30904.jdx
- bestMatchVisualizer/experimentalReducedJcamp/cc_31004.jdx
- bestMatchVisualizer/experimentalReducedJcamp/cc_31023.jdx
- bestMatchVisualizer/experimentalReducedJcamp/cc_31123.jdx
- bestMatchVisualizer/experimentalReducedJcamp/cc_31223.jdx
- bestMatchVisualizer/experimentalReducedJcamp/cc_31603.jdx
- bestMatchVisualizer/experimentalReducedJcamp/cc_31904.jdx
- bestMatchVisualizer/experimentalReducedJcamp/cc_31911.jdx
- bestMatchVisualizer/experimentalReducedJcamp/cc_32716.jdx
- bestMatchVisualizer/experimentalReducedJcamp/cc_32904.jdx
- bestMatchVisualizer/experimentalReducedJcamp/cc_33104.jdx
- bestMatchVisualizer/experimentalReducedJcamp/cc_33116.jdx
- bestMatchVisualizer/experimentalReducedJcamp/cc_33502.jdx
- bestMatchVisualizer/experimentalReducedJcamp/cc_33504.jdx
- bestMatchVisualizer/experimentalReducedJcamp/cc_33524.jdx
- bestMatchVisualizer/experimentalReducedJcamp/cc_33804.jdx
- bestMatchVisualizer/experimentalReducedJcamp/cc_33906.jdx
- bestMatchVisualizer/experimentalReducedJcamp/cc_33916.jdx
- bestMatchVisualizer/experimentalReducedJcamp/cc_34404.jdx
- bestMatchVisualizer/experimentalReducedJcamp/cc_34405.jdx
- bestMatchVisualizer/experimentalReducedJcamp/cc_34406.jdx
- bestMatchVisualizer/experimentalReducedJcamp/cc_34410.jdx
- bestMatchVisualizer/experimentalReducedJcamp/cc_34416.jdx
[truncated: 5,525 more entries]
