# Supplementary material for: A new method for the comparison of 1H NMR predictors based on tree-similarity of spectra
Source: J Cheminform. 2014 Mar 25;6:9. doi: 10.1186/1758-2946-6-9 (PMC3987679; doi:10.1186/1758-2946-6-9)
Supplement: Additional file 4 — Directory containing a graphical tool to benchmark new predictions (submitted as input file in the correct format) with the predictions shown in this publication. The graphical tool provided in this compressed archive allows to compute and visualize the results for a new input file containing a new set of predictions. It consist in a web page (index.html) that can be accessed locally or remotely if the directory is placed on a server. The input file is simply drag and dropped on the webpage in order to start the computation of the complete similarity matrix and on the different statistical indicator including the curve of Figure 1. [file 1758-2946-6-9-S4.zip › bestMatchVisualizer/data.json]

{"_dataFilename":"/Research/NMR/BestMatch/bestMatchService/.results/Master/1389795746273.json","_dataUrl":"http://script.epfl.ch/script/HD/Load/DykQb8TpEw?filename=test%40patiny.com%2F%2FResearch%2FNMR%2FBestMatch%2FbestMatchService%2F.results%2FMaster%2F1389795746273.json","error":"/Research/NMR/BestMatch/bestMatchService/data/","keyT":[["ac_34403","ac_34403"],["cc_23816","cc_23816"],["mo_00965","mo_00965"],["cc_02702","cc_02702"],["cc_63824","cc_63824"],["cc_51316","cc_51316"],["rf_00380","rf_00380"],["cc_60404","cc_60404"],["cc_48010","cc_48010"],["sb_01023","sb_01023"],["tl_00421","tl_00421"],["cc_42210","cc_42210"],["cc_48611","cc_48611"],["cc_20302","cc_20302"],["cc_09502","cc_09502"],["cc_59604","cc_59604"],["cc_63606","cc_63606"],["cc_05910","cc_05910"],["mo_00667","mo_00667"],["cc_51304","cc_51304"],["ac_20996","ac_20996"],["cc_46604","cc_46604"],["cc_21126","cc_21126"],["cc_62804","cc_62804"],["cc_42308","cc_42308"],["cc_58304","cc_58304"],["cc_39108","cc_39108"],["cc_25104","cc_25104"],["cc_30104","cc_30104"],["cc_43204","cc_43204"],["cc_50404","cc_50404"],["cc_43106","cc_43106"],["rf_03850","rf_03850"],["cc_62204","cc_62204"],["sb_00903","sb_00903"],["cc_67806","cc_67806"],["cc_47124","cc_47124"],["cc_46924","cc_46924"],["cc_07105","cc_07105"],["cc_55704","cc_55704"],["cc_60606","cc_60606"],["cc_44423","cc_44423"],["mo_00946","mo_00946"],["cc_24810","cc_24810"],["cc_64508","cc_64508"],["cc_66304","cc_66304"],["cc_46904","cc_46904"],["cc_57826","cc_57826"],["cc_21704","cc_21704"],["cc_48324","cc_48324"],["cc_62003","cc_62003"],["cc_52226","cc_52226"],["cc_48708","cc_48708"],["cc_24804","cc_24804"],["rdp_00265","rdp_00265"],["rdp_00246","rdp_00246"],["cc_29908","cc_29908"],["cc_42010","cc_42010"],["mo_07005","mo_07005"],["sew_02691","sew_02691"],["tl_00574","tl_00574"],["cc_04310","cc_04310"],["cc_14203","cc_14203"],["sb_01650","sb_01650"],["cc_55410","cc_55410"],["cc_46219","cc_46219"],["km_08350","km_08350"],["cc_49506","cc_49506"],["mo_07862","mo_07862"],["cc_56306","cc_56306"],["cc_03626","cc_03626"],["cc_50922","cc_50922"],["mo_00450","mo_00450"],["ac_12787","ac_12787"],["km_05335","km_05335"],["cc_45204","cc_45204"],["han_00233","han_00233"],["mo_07699","mo_07699"],["cc_54004","cc_54004"],["cc_38516","cc_38516"],["cc_24404","cc_24404"],["tl_00418","tl_00418"],["cc_60506","cc_60506"],["cc_01102","cc_01102"],["cc_52404","cc_52404"],["rf_04123","rf_04123"],["cc_10416","cc_10416"],["cc_47204","cc_47204"],["cc_47516","cc_47516"],["cc_19603","cc_19603"],["cc_54202","cc_54202"],["cc_21906","cc_21906"],["cc_06323","cc_06323"],["mo_07388","mo_07388"],["cc_54916","cc_54916"],["cc_48910","cc_48910"],["sb_01482","sb_01482"],["cc_27008","cc_27008"],["cc_58516","cc_58516"],["cc_13202","cc_13202"],["cc_59522","cc_59522"],["cc_60510","cc_60510"],["cc_25506","cc_25506"],["cc_66704","cc_66704"],["cc_10510","cc_10510"],["cc_26724$","cc_26724$"],["cc_07102","cc_07102"],["cc_26311","cc_26311"],["cc_57804","cc_57804"],["cc_02247","cc_02247"],["cc_67808","cc_67808"],["rdr_03816","rdr_03816"],["cc_14710","cc_14710"],["cc_56224","cc_56224"],["cc_38404","cc_38404"],["cc_04926","cc_04926"],["cc_15504","cc_15504"],["cc_45704","cc_45704"],["cc_11710","cc_11710"],["cc_30504","cc_30504"],["mo_07903","mo_07903"],["cc_47123","cc_47123"],["cc_30904","cc_30904"],["mo_00855","mo_00855"],["km_08543","km_08543"],["mo_07890","mo_07890"],["sb_01215","sb_01215"],["mo_07381","mo_07381"],["cc_29940","cc_29940"],["cc_00502","cc_00502"],["cc_55910","cc_55910"],["btb_13668","btb_13668"],["mo_07782","mo_07782"],["cc_02110","cc_02110"],["cc_07104","cc_07104"],["mo_07830","mo_07830"],["cc_28510","cc_28510"],["cc_26702","cc_26702"],["cc_63602","cc_63602"],["cc_01603","cc_01603"],["cc_62004","cc_62004"],["cc_67910","cc_67910"],["cc_41406","cc_41406"],["sb_00604","sb_00604"],["cc_42304","cc_42304"],["cc_66324","cc_66324"],["sp_00224","sp_00224"],["cc_06602","cc_06602"],["cc_45504","cc_45504"],["spb_08035","spb_08035"],["cc_01103","cc_01103"],["cc_09106","cc_09106"],["tl_01000","tl_01000"],["cc_48904","cc_48904"],["btb_09453","btb_09453"],["cc_41904","cc_41904"],["sp_00460","sp_00460"],["cc_46502","cc_46502"],["cc_56022","cc_56022"],["cc_49702","cc_49702"],["cc_62826","cc_62826"],["cc_50316","cc_50316"],["cc_43104","cc_43104"],["cc_30004","cc_30004"],["cc_14711","cc_14711"],["cc_06304","cc_06304"],["cc_38306","cc_38306"],["sew_01928","sew_01928"],["mo_00307","mo_00307"],["cc_21710","cc_21710"],["km_02515","km_02515"],["cc_56104","cc_56104"],["cc_64104","cc_64104"],["cc_44402","cc_44402"],["cc_67103","cc_67103"],["cc_01502","cc_01502"],["cc_21104","cc_21104"],["cc_59616","cc_59616"],["cc_37116","cc_37116"],["cc_10404","cc_10404"],["cc_46110","cc_46110"],["cc_62702","cc_62702"],["cc_49510","cc_49510"],["cc_34404","cc_34404"],["sb_01283","sb_01283"],["rjc_01057","rjc_01057"],["cc_41410","cc_41410"],["tl_00280","tl_00280"],["cc_54804","cc_54804"],["cc_27204","cc_27204"],["cc_43911","cc_43911"],["cd_10852","cd_10852"],["cc_62010","cc_62010"],["cc_09111","cc_09111"],["cc_34904","cc_34904"],["tl_00659","tl_00659"],["cd_09887","cd_09887"],["cc_46602","cc_46602"],["btb_09864","btb_09864"],["jw_00059$","jw_00059$"],["cc_35510","cc_35510"],["cc_46116","cc_46116"],["spb_06856","spb_06856"],["sew_02030","sew_02030"],["cc_62610","cc_62610"],["cc_29210","cc_29210"],["cc_05704","cc_05704"],["cc_16908","cc_16908"],["cc_42016","cc_42016"],["cc_07116","cc_07116"],["mo_07738","mo_07738"],["cc_14703","cc_14703"],["ac_17386","ac_17386"],["cc_10502","cc_10502"],["sp_01464","sp_01464"],["cc_45806","cc_45806"],["cc_67804","cc_67804"],["cc_48311","cc_48311"],["km_03728","km_03728"],["gk_02499","gk_02499"],["cc_41504","cc_41504"],["cc_01906","cc_01906"],["cc_00606","cc_00606"],["CC_38008","CC_38008"],["gk_01821","gk_01821"],["cc_34808","cc_34808"],["sb_02041","sb_02041"],["cc_13004","cc_13004"],["cc_63804","cc_63804"],["spb_05494","spb_05494"],["cc_33906","cc_33906"],["sb_00697","sb_00697"],["cc_15503","cc_15503"],["cd_05257","cd_05257"],["mo_07136","mo_07136"],["cc_56602","cc_56602"],["cc_65002","cc_65002"],["cc_13504","cc_13504"],["cc_23616","cc_23616"],["cc_64504","cc_64504"],["cc_42022","cc_42022"],["cc_64804","cc_64804"],["cc_56604","cc_56604"],["btb_09252","btb_09252"],["cc_17507","cc_17507"],["cc_04304","cc_04304"],["cc_56324","cc_56324"],["cc_03402","cc_03402"],["cc_58904","cc_58904"],["cc_47411","cc_47411"],["cc_42923","cc_42923"],["mo_00610","mo_00610"],["btb_12187","btb_12187"],["mo_00640","mo_00640"],["cc_63604","cc_63604"],["cc_52208","cc_52208"],["mo_00053","mo_00053"],["spb_05802","spb_05802"],["btb_10243","btb_10243"],["cc_62710","cc_62710"],["cc_41804","cc_41804"],["cc_50802","cc_50802"],["cc_31023","cc_31023"],["mo_08070","mo_08070"],["cc_30122","cc_30122"],["cc_12302","cc_12302"],["cc_13623","cc_13623"],["sb_02040","sb_02040"],["cc_14503","cc_14503"],["cc_30604","cc_30604"],["cc_46523","cc_46523"],["cc_62724","cc_62724"],["mo_07535","mo_07535"],["cc_40308","cc_40308"],["cc_47702","cc_47702"],["cc_56302","cc_56302"],["cc_52904","cc_52904"],["spb_07738","spb_07738"],["spb_05624","spb_05624"],["cc_09505","cc_09505"],["cc_35916","cc_35916"],["cc_66726","cc_66726"],["cc_63902","cc_63902"],["cc_13106","cc_13106"],["cc_27110","cc_27110"],["cc_41416","cc_41416"],["cc_00806","cc_00806"],["cc_57803","cc_57803"],["tl_00698","tl_00698"],["cc_04026","cc_04026"],["cc_56122","cc_56122"],["cc_42125","cc_42125"],["cc_13103","cc_13103"],["sb_02063","sb_02063"],["cc_58324","cc_58324"],["rdp_00158","rdp_00158"],["cc_60626","cc_60626"],["mo_00116","mo_00116"],["cc_12604","cc_12604"],["cc_45716","cc_45716"],["mo_07002","mo_07002"],["cc_52402","cc_52402"],["cc_49610","cc_49610"],["cc_37110","cc_37110"],["cc_60603","cc_60603"],["mo_08295","mo_08295"],["cc_48003","cc_48003"],["cc_42025","cc_42025"],["btb_11186","btb_11186"],["cc_01303","cc_01303"],["sb_02109","sb_02109"],["cc_65003","cc_65003"],["mwp_00055","mwp_00055"],["cc_45304","cc_45304"],["mo_07015","mo_07015"],["cc_61411","cc_61411"],["rjc_00610","rjc_00610"],["mo_07994","mo_07994"],["cc_55406","cc_55406"],["cc_56616","cc_56616"],["mo_00348","mo_00348"],["tl_00214","tl_00214"],["cc_58104","cc_58104"],["sb_00929","sb_00929"],["mo_00359","mo_00359"],["cc_01404","cc_01404"],["cc_50210","cc_50210"],["cc_06002","cc_06002"],["cc_51322","cc_51322"],["sb_01738","sb_01738"],["cc_48616","cc_48616"],["cc_47023","cc_47023"],["cc_33524","cc_33524"],["cc_01810","cc_01810"],["cc_24504","cc_24504"],["cc_21904","cc_21904"],["cc_54711","cc_54711"],["cc_67402","cc_67402"],["cc_12203","cc_12203"],["cc_66302","cc_66302"],["cc_45711","cc_45711"],["cc_66910","cc_66910"],["sew_02034","sew_02034"],["cc_26523","cc_26523"],["cc_53716","cc_53716"],["km_01974","km_01974"],["cc_45222","cc_45222"],["tl_00603","tl_00603"],["cc_53604","cc_53604"],["spb_06334","spb_06334"],["cc_67106","cc_67106"],["cc_48303","cc_48303"],["tl_00220","tl_00220"],["cc_46623","cc_46623"],["cc_57816","cc_57816"],["cc_43210","cc_43210"],["cc_47816","cc_47816"],["cc_03622","cc_03622"],["nrb_00889","nrb_00889"],["mo_00937","mo_00937"],["cc_59610","cc_59610"],["cc_58310","cc_58310"],["cc_62723","cc_62723"],["mo_07899","mo_07899"],["cc_04510","cc_04510"],["cc_47224","cc_47224"],["cc_58508","cc_58508"],["cc_50908","cc_50908"],["cc_44516","cc_44516"],["km_08398","km_08398"],["rf_04619","rf_04619"],["cc_45604","cc_45604"],["km_02778","km_02778"],["cc_42704","cc_42704"],["cc_58110","cc_58110"],["cc_55711","cc_55711"],["cc_36524","cc_36524"],["aw_01252","aw_01252"],["MO_08006","MO_08006"],["mo_00632","mo_00632"],["spb_08456","spb_08456"],["cc_29404","cc_29404"],["cc_52408","cc_52408"],["cc_12305","cc_12305"],["cc_66810","cc_66810"],["cc_50910","cc_50910"],["cc_49908","cc_49908"],["btb_06459","btb_06459"],["cc_33504","cc_33504"],["cc_00904","cc_00904"],["sb_00932","sb_00932"],["mo_00014","mo_00014"],["cc_40216","cc_40216"],["cc_49804","cc_49804"],["cc_55506","cc_55506"],["cc_13006","cc_13006"],["cc_13005","cc_13005"],["mo_01212","mo_01212"],["cc_34416","cc_34416"],["mo_07810","mo_07810"],["cc_49706","cc_49706"],["cc_03604","cc_03604"],["sb_01647","sb_01647"],["btb_09904","btb_09904"],["sew_02871","sew_02871"],["cc_47802","cc_47802"],["cc_32716","cc_32716"],["cc_12210","cc_12210"],["cc_58510","cc_58510"],["cc_48016","cc_48016"],["cc_49602","cc_49602"],["cc_53708","cc_53708"],["cc_38004","cc_38004"],["cc_60304","cc_60304"],["cc_48716","cc_48716"],["cc_12008","cc_12008"],["en_00019","en_00019"],["cc_66926","cc_66926"],["cc_18706","cc_18706"],["cc_60323","cc_60323"],["cc_59410","cc_59410"],["cc_38110","cc_38110"],["cc_06008","cc_06008"],["cc_24326","cc_24326"],["cc_63610","cc_63610"],["cc_50626","cc_50626"],["cc_53605","cc_53605"],["cc_45810","cc_45810"],["cc_58704","cc_58704"],["cc_03804","cc_03804"],["cc_51516","cc_51516"],["cc_02003","cc_02003"],["sb_01040","sb_01040"],["cc_10208","cc_10208"],["cc_56216","cc_56216"],["cc_14526","cc_14526"],["cc_31123","cc_31123"],["gk_02802","gk_02802"],["cc_38010","cc_38010"],["cc_46706","cc_46706"],["cc_33916","cc_33916"],["cc_58326","cc_58326"],["cc_62202","cc_62202"],["mo_00752","mo_00752"],["mo_07902","mo_07902"],["cc_44508","cc_44508"],["mo_07913","mo_07913"],["cc_62116","cc_62116"],["cc_46504","cc_46504"],["cc_02010","cc_02010"],["cc_02103","cc_02103"],["cc_05803$","cc_05803$"],["cc_13205","cc_13205"],["cc_50526","cc_50526"],["cc_33116","cc_33116"],["cc_55916","cc_55916"],["spb_03129","spb_03129"],["mo_01275","mo_01275"],["cc_62623","cc_62623"],["btb_13291","btb_13291"],["cc_06605","cc_06605"],["cc_07426","cc_07426"],["gk_02696","gk_02696"],["rjf_00467","rjf_00467"],["sew_03493","sew_03493"],["cc_21122","cc_21122"],["cc_64716","cc_64716"],["cc_47416","cc_47416"],["cc_02104","cc_02104"],["cc_26804","cc_26804"],["cc_27510","cc_27510"],["cc_67828","cc_67828"],["mo_07009","mo_07009"],["cc_52216","cc_52216"],["km_10200","km_10200"],["cc_42116","cc_42116"],["btb_13836","btb_13836"],["cc_17405","cc_17405"],["cc_43316","cc_43316"],["mo_07998","mo_07998"],["btb_07379","btb_07379"],["cc_07504","cc_07504"],["cc_26704","cc_26704"],["cc_23806","cc_23806"],["cc_48604","cc_48604"],["mo_07858","mo_07858"],["cc_41704","cc_41704"],["cc_50304","cc_50304"],["cc_41202","cc_41202"],["cc_50516","cc_50516"],["cc_57116","cc_57116"],["mo_07178","mo_07178"],["cd_03747","cd_03747"],["cc_50504","cc_50504"],["cc_59504","cc_59504"],["sew_02031","sew_02031"],["cc_40844","cc_40844"],["btb_06842","btb_06842"],["cc_13502","cc_13502"],["cc_40104","cc_40104"],["cc_69326","cc_69326"],["cc_59404","cc_59404"],["btb_12323","btb_12323"],["cc_62206","cc_62206"],["cc_69608","cc_69608"],["mo_07946","mo_07946"],["cc_60624","cc_60624"],["cc_65006","cc_65006"],["sew_04470","sew_04470"],["cc_59516","cc_59516"],["cc_16410","cc_16410"],["cc_52411","cc_52411"],["cc_40802","cc_40802"],["cc_17407","cc_17407"],["mo_07706","mo_07706"],["mo_00860","mo_00860"],["cc_35710","cc_35710"],["ac_30913","ac_30913"],["cc_58306","cc_58306"],["btb_09487","btb_09487"],["cc_67805","cc_67805"],["cc_32904","cc_32904"],["km_02997","km_02997"],["cc_68203","cc_68203"],["mo_07801","mo_07801"],["cc_54208","cc_54208"],["cd_00793","cd_00793"],["sew_01637","sew_01637"],["cc_43310","cc_43310"],["cc_62704","cc_62704"],["cc_46204","cc_46204"],["cc_62326","cc_62326"],["cc_59026","cc_59026"],["cc_58706","cc_58706"],["cc_60516","cc_60516"],["cc_10408","cc_10408"],["cc_45511","cc_45511"],["km_03442","km_03442"],["sb_01802","sb_01802"],["cc_48704","cc_48704"],["cc_23803","cc_23803"],["cc_03504","cc_03504"],["ss_00053","ss_00053"],["cc_07210","cc_07210"],["cc_62404","cc_62404"],["cc_66903","cc_66903"],["cc_53006","cc_53006"],["cc_62603","cc_62603"],["cc_55810","cc_55810"],["sb_01386","sb_01386"],["btb_10241","btb_10241"],["tl_00534","tl_00534"],["cc_58316","cc_58316"],["spb_07277","spb_07277"],["cc_48402","cc_48402"],["cc_13224","cc_13224"],["cc_09110","cc_09110"],["mo_07912","mo_07912"],["cc_00511","cc_00511"],["cc_33804","cc_33804"],["spb_02288","spb_02288"],["cc_50806","cc_50806"],["btb_08739","btb_08739"],["cc_12303","cc_12303"],["cc_56016","cc_56016"],["cc_54826","cc_54826"],["cc_24806","cc_24806"],["km_02339","km_02339"],["mo_00859","mo_00859"],["cc_39104","cc_39104"],["spb_06322","spb_06322"],["cc_36526","cc_36526"],["cc_10302","cc_10302"],["btb_10356","btb_10356"],["mo_00162","mo_00162"],["cc_18403","cc_18403"],["sew_02560","sew_02560"],["sb_00611","sb_00611"],["mo_00927","mo_00927"],["cc_38310","cc_38310"],["tl_01020","tl_01020"],["sew_05383","sew_05383"],["cc_38104","cc_38104"],["gk_01024","gk_01024"],["cc_31911","cc_31911"],["btb_09171","btb_09171"],["mo_00820","mo_00820"],["tl_00329","tl_00329"],["cc_49502","cc_49502"],["cc_26824","cc_26824"],["cc_00607","cc_00607"],["cd_10452","cd_10452"],["mo_07767","mo_07767"],["cc_66502","cc_66502"],["cc_40116","cc_40116"],["cc_63010","cc_63010"],["cc_29408","cc_29408"],["cc_45311","cc_45311"],["cc_58926","cc_58926"],["cc_36504","cc_36504"],["cc_59422","cc_59422"],["cc_53016","cc_53016"],["cc_67404","cc_67404"],["sb_01703","sb_01703"],["cc_47102","cc_47102"],["cc_47511","cc_47511"],["cc_56004","cc_56004"],["cc_09402","cc_09402"],["cc_36502","cc_36502"],["cc_48902","cc_48902"],["cc_27206","cc_27206"],["cc_02302","cc_02302"],["cc_46524","cc_46524"],["mo_07199","mo_07199"],["cc_44204","cc_44204"],["cc_23124","cc_23124"],["cc_57824","cc_57824"],["sb_01813","sb_01813"],["mo_07001","mo_07001"],["cc_46210","cc_46210"],["cc_00506","cc_00506"],["cc_14902","cc_14902"],["mo_07419","mo_07419"],["cc_23508","cc_23508"],["sb_01971","sb_01971"],["cc_00810","cc_00810"],["cc_62902","cc_62902"],["cc_61904","cc_61904"],["gk_01297","gk_01297"],["sb_01142","sb_01142"],["cc_68410","cc_68410"],["cc_45616","cc_45616"],["cc_05604","cc_05604"],["cc_19805","cc_19805"],["cc_52426","cc_52426"],["cc_18504","cc_18504"],["cc_27002","cc_27002"],["ac_42553","ac_42553"],["cc_13206","cc_13206"],["cc_01302","cc_01302"],["cc_07110","cc_07110"],["cc_40303","cc_40303"],["cc_46004","cc_46004"],["cc_45516","cc_45516"],["mo_07869","mo_07869"],["cc_00402","cc_00402"],["cc_48922","cc_48922"],["mo_00932","mo_00932"],["cc_06604","cc_06604"],["cc_45506","cc_45506"],["cc_53026","cc_53026"],["cc_43322","cc_43322"],["cc_58924","cc_58924"],["cc_54816","cc_54816"],["mo_07768$","mo_07768$"],["cc_49905","cc_49905"],["cc_04126","cc_04126"],["mo_07829","mo_07829"],["cc_42310","cc_42310"],["cc_15506","cc_15506"],["mo_07698","mo_07698"],["cc_57102","cc_57102"],["cc_00706","cc_00706"],["cc_38304","cc_38304"],["cc_47804","cc_47804"],["cc_64704","cc_64704"],["cc_55504","cc_55504"],["cc_01710","cc_01710"],["cc_64204","cc_64204"],["btb_08843","btb_08843"],["cc_34406","cc_34406"],["cc_49928","cc_49928"],["cc_31004","cc_31004"],["spb_03150","spb_03150"],["cc_60604","cc_60604"],["cc_09702","cc_09702"],["cc_63826","cc_63826"],["cc_38016","cc_38016"],["mo_07312","mo_07312"],["cc_01306","cc_01306"],["mo_07033","mo_07033"],["cc_55611","cc_55611"],["cc_59416","cc_59416"],["spb_05830","spb_05830"],["cc_40804","cc_40804"],["cc_62303","cc_62303"],["km_04597","km_04597"],["cc_00604","cc_00604"],["cc_45522","cc_45522"],["sew_03081","sew_03081"],["cc_11702","cc_11702"],["btb_02913","btb_02913"],["cc_19906","cc_19906"],["spb_04179","spb_04179"],["cc_13726","cc_13726"],["spb_04177","spb_04177"],["cc_52406","cc_52406"],["mo_07847","mo_07847"],["cc_03616","cc_03616"],["mo_07791","mo_07791"],["cc_42004","cc_42004"],["cc_56206","cc_56206"],["mwp_00078","mwp_00078"],["sb_02086","sb_02086"],["cc_17404","cc_17404"],["rf_03946","rf_03946"],["cc_07106","cc_07106"],["cc_50604","cc_50604"],["cc_46923","cc_46923"],["cc_55804","cc_55804"],["cc_48404","cc_48404"],["cc_35925","cc_35925"],["cc_67802","cc_67802"],["cc_50416","cc_50416"],["cc_03805","cc_03805"],["sp_00265","sp_00265"],["cc_62302","cc_62302"],["cc_00803","cc_00803"],["cc_49622","cc_49622"],["cc_41403","cc_41403"],["cc_09102","cc_09102"],["cc_21116","cc_21116"],["cc_35604","cc_35604"],["km_08144","km_08144"],["mo_00750","mo_00750"],["mo_07027","mo_07027"],["cc_09710","cc_09710"],["cc_62110","cc_62110"],["cc_46624","cc_46624"],["km_08258","km_08258"],["cc_64808","cc_64808"],["cc_30502","cc_30502"],["cc_27505","cc_27505"],["sb_01995","sb_01995"],["rh_00796","rh_00796"],["cc_62244","cc_62244"],["cc_60416","cc_60416"],["cc_17503","cc_17503"],["sew_06567","sew_06567"],["cc_62026","cc_62026"],["cc_61911","cc_61911"],["cc_06302","cc_06302"],["cc_46006","cc_46006"],["cc_18402","cc_18402"],["tl_00171","tl_00171"],["mo_07074","mo_07074"],["km_08058","km_08058"],["cc_56304","cc_56304"],["mo_08011","mo_08011"],["tl_00212","tl_00212"],["cd_03309","cd_03309"],["cc_43304","cc_43304"],["cc_14704","cc_14704"],["cc_60616","cc_60616"],["sew_02756","sew_02756"],["cc_02005","cc_02005"],["cc_50716","cc_50716"],["cc_61922","cc_61922"],["cc_55404","cc_55404"],["km_00409","km_00409"],["cc_31223","cc_31223"],["sew_02869","sew_02869"],["sb_00894","sb_00894"],["cc_62016","cc_62016"],["cc_00603","cc_00603"],["cc_49916","cc_49916"],["km_06283","km_06283"],["cc_58102","cc_58102"],["cc_44504","cc_44504"],["spb_01278","spb_01278"],["cc_62706","cc_62706"],["cc_52416","cc_52416"],["cc_50522","cc_50522"],["cc_44216","cc_44216"],["cc_24323","cc_24323"],["cc_17502","cc_17502"],["cc_29902","cc_29902"],["cc_62108","cc_62108"],["cc_58502","cc_58502"],["cc_49704","cc_49704"],["cc_25410","cc_25410"],["cc_49504","cc_49504"],["cc_29911","cc_29911"],["mo_07081","mo_07081"],["btb_09313","btb_09313"],["cc_42303","cc_42303"],["cc_58826","cc_58826"],["aw_00087","aw_00087"],["cc_23504","cc_23504"],["cc_61216","cc_61216"],["spb_04027","spb_04027"],["cc_30116","cc_30116"],["cc_47910","cc_47910"],["rf_04491","rf_04491"],["cc_63003","cc_63003"],["gk_00438","gk_00438"],["cc_63608","cc_63608"],["btb_09899","btb_09899"],["cc_60103","cc_60103"],["cc_62823","cc_62823"],["cc_40306","cc_40306"],["cc_64802","cc_64802"],["cc_41604","cc_41604"],["cc_61826","cc_61826"],["btb_09402","btb_09402"],["sb_00762","sb_00762"],["mo_00216","mo_00216"],["cc_09603","cc_09603"],["cc_41916","cc_41916"],["cc_62703","cc_62703"],["cc_40816","cc_40816"],["km_10055","km_10055"],["cc_40122","cc_40122"],["cc_40106","cc_40106"],["cc_06010","cc_06010"],["cc_56204","cc_56204"],["cc_41910","cc_41910"],["cc_58116","cc_58116"],["gk_00377","gk_00377"],["cc_49604","cc_49604"],["cc_66916","cc_66916"],["cc_24802","cc_24802"],["mo_07030","mo_07030"],["cc_46222","cc_46222"],["cc_45611","cc_45611"],["cc_53628","cc_53628"],["cc_40204","cc_40204"],["tl_00746","tl_00746"],["cc_38504","cc_38504"],["cc_01311","cc_01311"],["nrb_00907","nrb_00907"],["cc_62604","cc_62604"],["cc_05810","cc_05810"],["cc_67004","cc_67004"],["cc_66322","cc_66322"],["cc_55622","cc_55622"],["ac_25875","ac_25875"],["cc_47524","cc_47524"],["cc_52202","cc_52202"],["cc_20308","cc_20308"],["sb_01264","sb_01264"],["cc_36523","cc_36523"],["cc_29416","cc_29416"],["cc_48705","cc_48705"],["cc_62102","cc_62102"],["cc_52204","cc_52204"],["cc_69604","cc_69604"],["cc_06610","cc_06610"],["cc_50226","cc_50226"],["cc_29602","cc_29602"],["cc_21102","cc_21102"],["cc_34405","cc_34405"],["sew_04659","sew_04659"],["cc_63823","cc_63823"],["cc_61902","cc_61902"],["cc_06603","cc_06603"],["cc_24416","cc_24416"],["mo_00854","mo_00854"],["cc_46704","cc_46704"],["cc_30606","cc_30606"],["cc_31603","cc_31603"],["cc_12504","cc_12504"],["cc_05903","cc_05903"],["cc_12502","cc_12502"],["cc_62122","cc_62122"],["cc_40004","cc_40004"],["btb_09810","btb_09810"],["cc_40302","cc_40302"],["cc_45411","cc_45411"],["cc_37616","cc_37616"],["cc_56111","cc_56111"],["km_07844","km_07844"],["mo_00753","mo_00753"],["cc_29203","cc_29203"],["mo_00141","mo_00141"],["cc_25508","cc_25508"],["tl_00354","tl_00354"],["cc_09203","cc_09203"],["spb_00444","spb_00444"],["tl_00321","tl_00321"],["cc_56203","cc_56203"],["cc_50904","cc_50904"],["spb_06842","spb_06842"],["mo_07794","mo_07794"],["cc_44304","cc_44304"],["cc_51504","cc_51504"],["cc_53024","cc_53024"],["cc_16402","cc_16402"],["tl_00192","tl_00192"],["cc_30011","cc_30011"],["cc_67406","cc_67406"],["gk_03657","gk_03657"],["cc_44210","cc_44210"],["sb_01808","sb_01808"],["spb_02431","spb_02431"],["cc_17426","cc_17426"],["cc_57810","cc_57810"],["cc_33104","cc_33104"],["cc_40823","cc_40823"],["cc_09204","cc_09204"],["cc_06004","cc_06004"],["mo_00924","mo_00924"],["cc_35504","cc_35504"],["cc_40202","cc_40202"],["cc_63924","cc_63924"],["cc_68208","cc_68208"],["cc_47202$","cc_47202$"],["cc_68206","cc_68206"],["cc_04904","cc_04904"],["dfp_00070","dfp_00070"],["cc_23826","cc_23826"],["cc_18411","cc_18411"],["cc_53210","cc_53210"],["cc_50824","cc_50824"],["cc_67423","cc_67423"],["cc_13102","cc_13102"],["cc_00503","cc_00503"],["cc_50322","cc_50322"],["cc_49902","cc_49902"],["mo_01274","mo_01274"],["cc_45816","cc_45816"],["mo_07329","mo_07329"],["cc_12310","cc_12310"],["cc_13047","cc_13047"],["cc_64722","cc_64722"],["cc_12602","cc_12602"],["cc_29010","cc_29010"],["dfp_00030","dfp_00030"],["cc_46104","cc_46104"],["ac_35192","ac_35192"],["cc_63710","cc_63710"],["cc_54703","cc_54703"],["sb_01053","sb_01053"],["cc_60503","cc_60503"],["cc_45322","cc_45322"],["cc_31904","cc_31904"],["cc_34804","cc_34804"],["cc_06324","cc_06324"],["cc_00703","cc_00703"],["sb_01266","sb_01266"],["cc_59510","cc_59510"],["cc_10402","cc_10402"],["cc_59023","cc_59023"],["cc_30524","cc_30524"],["cc_18304","cc_18304"],["cc_01402","cc_01402"],["cc_46902","cc_46902"],["cc_48916","cc_48916"],["cc_49904","cc_49904"],["mo_00310","mo_00310"],["cc_00602","cc_00602"],["cc_47504","cc_47504"],["cc_50206","cc_50206"],["cc_56606","cc_56606"],["cc_14602","cc_14602"],["cc_64702","cc_64702"],["cc_01405","cc_01405"],["cc_62624","cc_62624"],["mo_00326","mo_00326"],["cc_13510","cc_13510"],["cc_35110","cc_35110"],["cc_14547","cc_14547"],["tl_00912","tl_00912"],["cc_60610","cc_60610"],["cc_02102","cc_02102"],["cc_40111","cc_40111"],["mo_07798","mo_07798"],["cc_00802","cc_00802"],["cc_53404","cc_53404"],["mo_00918","mo_00918"],["cc_63704","cc_63704"],["cc_47704","cc_47704"],["cc_43904","cc_43904"],["cc_62304","cc_62304"],["cc_04226","cc_04226"],["gk_00720","gk_00720"],["cc_34410","cc_34410"],["cc_33502","cc_33502"],["cc_42204","cc_42204"],["tl_00571","tl_00571"],["cc_01704","cc_01704"],["rf_00408","rf_00408"],["cc_68210","cc_68210"],["cc_45804","cc_45804"],["spb_06434","spb_06434"],["cc_68216","cc_68216"],["mo_07947","mo_07947"],["cc_07506","cc_07506"],["cc_58923","cc_58923"],["jfd_01549","jfd_01549"],["mo_07066","mo_07066"],["mo_01086","mo_01086"],["cc_14706","cc_14706"],["cc_62104","cc_62104"],["cc_62606","cc_62606"],["pd_00828","pd_00828"],["cc_27004","cc_27004"],["mo_07193","mo_07193"],["ac_31920","ac_31920"],["cc_39110","cc_39110"],["mo_07737","mo_07737"]],"_saved":1389795746273,"report":[{"simulated8":{"type":"jcamp","timeout":30,"url":"http://script.epfl.ch/script/HD/Load/n6GjSZsu1V?filename=test%40patiny.com%2F%2F%2FResearch%2FNMR%2FBestMatch%2FbestMatchService%2Fdata%2Fsimulation%2Fcc_68216k.jdx"},"foundMol6":{"value":"http://script.epfl.ch/moleculeDepictor/MoleculeDepictor?moleculeId=daDH%60F%40HRf%5DrjYZ%40%40&color=true","type":"gif"},"simulated9":{"type":"jcamp","timeout":30,"url":"http://script.epfl.ch/script/HD/Load/XzOIbUDzpu?filename=test%40patiny.com%2F%2F%2FResearch%2FNMR%2FBestMatch%2FbestMatchService%2Fdata%2Fsimulation%2Fcc_68206k.jdx"},"foundMol7":{"value":"http://script.epfl.ch/moleculeDepictor/MoleculeDepictor?moleculeId=dknDPES%40bHBLbdLTRRgYXHL%60%40%40&color=true","type":"gif"},"foundMol4":{"value":"http://script.epfl.ch/moleculeDepictor/MoleculeDepictor?moleculeId=foAp%60%40DZLARRlk%5DorQkK%40DSTH%40%40&color=true","type":"gif"},"foundMol5":{"value":"http://script.epfl.ch/moleculeDepictor/MoleculeDepictor?moleculeId=dmtHPIBHJPRYg%5E%5BhHBX%40%40&color=true","type":"gif"},"foundMol2":{"value":"http://script.epfl.ch/moleculeDepictor/MoleculeDepictor?moleculeId=fhiPa%40EZQ%60DQ%40HrJPqIYQJHTkNe%60%40jVb%40%40&color=true","type":"gif"},"foundMol3":{"value":"http://script.epfl.ch/moleculeDepictor/MoleculeDepictor?moleculeId=dmtH%60DBHR%5BfVFY%60HH%40%40&color=true","type":"gif"},"foundMol0":{"value":"http://script.epfl.ch/moleculeDepictor/MoleculeDepictor?moleculeId=daF%40%60DBHRYWih%40H%40%40&color=true","type":"gif"},"foundMol1":{"value":"http://script.epfl.ch/moleculeDepictor/MoleculeDepictor?moleculeId=dg%7D%40%60NDLQIe%5DeffWX%40Jeh%60%40&color=true","type":"gif"},"simulated0":{"type":"jcamp","timeout":30,"url":"http://script.epfl.ch/script/HD/Load/htBTuxVQ7X?filename=test%40patiny.com%2F%2F%2FResearch%2FNMR%2FBestMatch%2FbestMatchService%2Fdata%2Fsimulation%2Fac_34403k.jdx"},"simulated1":{"type":"jcamp","timeout":30,"url":"http://script.epfl.ch/script/HD/Load/h3uDZDJDG2?filename=test%40patiny.com%2F%2F%2FResearch%2FNMR%2FBestMatch%2FbestMatchService%2Fdata%2Fsimulation%2Fcc_68210k.jdx"},"experimental":{"type":"jcamp","url":"http://script.epfl.ch/script/HD/Load/HUcQP3Kpm3?filename=test%40patiny.com%2F%2F%2FResearch%2FNMR%2FBestMatch%2FbestMatchService%2Fdata%2FexperimentalReducedJcamp%2Fac_34403.jdx"},"simulated2":{"type":"jcamp","timeout":30,"url":"http://script.epfl.ch/script/HD/Load/63c1vxHg0d?filename=test%40patiny.com%2F%2F%2FResearch%2FNMR%2FBestMatch%2FbestMatchService%2Fdata%2Fsimulation%2Fcc_68203k.jdx"},"correctSimSpectrum":{"type":"jcamp","timeout":30,"url":"http://script.epfl.ch/script/HD/Load/htBTuxVQ7X?filename=test%40patiny.com%2F%2F%2FResearch%2FNMR%2FBestMatch%2FbestMatchService%2Fdata%2Fsimulation%2Fac_34403k.jdx"},"simulated3":{"type":"jcamp","timeout":30,"url":"http://script.epfl.ch/script/HD/Load/ztcnJSBTMr?filename=test%40patiny.com%2F%2F%2FResearch%2FNMR%2FBestMatch%2FbestMatchService%2Fdata%2Fsimulation%2Ftl_00220k.jdx"},"indexHit":"1","similarity0":0.94849,"simulated4":{"type":"jcamp","timeout":30,"url":"http://script.epfl.ch/script/HD/Load/UrTYvUeOlK?filename=test%40patiny.com%2F%2F%2FResearch%2FNMR%2FBestMatch%2FbestMatchService%2Fdata%2Fsimulation%2Fcc_49506k.jdx"},"simulated5":{"type":"jcamp","timeout":30,"url":"http://script.epfl.ch/script/HD/Load/VVo5Qo63wa?filename=test%40patiny.com%2F%2F%2FResearch%2FNMR%2FBestMatch%2FbestMatchService%2Fdata%2Fsimulation%2Ftl_00329k.jdx"},"similarity2":0.73276,"simulated6":{"type":"jcamp","timeout":30,"url":"http://script.epfl.ch/script/HD/Load/HumZ6W2J2g?filename=test%40patiny.com%2F%2F%2FResearch%2FNMR%2FBestMatch%2FbestMatchService%2Fdata%2Fsimulation%2Fcc_30604k.jdx"},"simulated7":{"type":"jcamp","timeout":30,"url":"http://script.epfl.ch/script/HD/Load/Rtqcagxz1P?filename=test%40patiny.com%2F%2F%2FResearch%2FNMR%2FBestMatch%2FbestMatchService%2Fdata%2Fsimulation%2Fmo_00753k.jdx"},"similarity1":0.7591,"folder":0,"similarity3":0.71835,"similarity4":0.70123,"keyMol":{"value":"http://script.epfl.ch/moleculeDepictor/MoleculeDepictor?moleculeId=daF%40%60DBHRYWih%40H%40%40&color=true","type":"gif"},"similarity5":0.69474,"similarity6":0.68855,"similarity7":0.66508,"correctSimilarity":0.94849,"color":"#00ff00","similarity8":0.66401,"similarity9":0.65997,"foundMol9":{"value":"http://script.epfl.ch/moleculeDepictor/MoleculeDepictor?moleculeId=f%60qq%40%40DRTAIVUvV%5EBMYX%40Jeh%60%40%40&color=true","type":"gif"},"foundMol8":{"value":"http://script.epfl.ch/moleculeDepictor/MoleculeDepictor?moleculeId=foAp%40%40%40Bddlklllyhw%40ATmD%40%40&color=true","type":"gif"}},{"simulated8":{"type":"jcamp","timeout":30,"url":"http://script.epfl.ch/script/HD/Load/ETs7ZJ3HTF?filename=test%40patiny.com%2F%2F%2FResearch%2FNMR%2FBestMatch%2FbestMatchService%2Fdata%2Fsimulation%2Fcc_46222k.jdx"},"foundMol6":{"value":"http://script.epfl.ch/moleculeDepictor/MoleculeDepictor?moleculeId=foAq%40%40DJLAIVUnuyHue%60BFfH%40%40&color=true","type":"gif"},"simulated9":{"type":"jcamp","timeout":30,"url":"http://script.epfl.ch/script/HD/Load/iavMCHtY42?filename=test%40patiny.com%2F%2F%2FResearch%2FNMR%2FBestMatch%2FbestMatchService%2Fdata%2Fsimulation%2Fspb_06322k.jdx"},"foundMol7":{"value":"http://script.epfl.ch/moleculeDepictor/MoleculeDepictor?moleculeId=fdypC%40J%5CBBPQHXdLbdLRRtTRWA%5EcUMMAAd%40%40%40&color=true","type":"gif"},"foundMol4":{"value":"http://script.epfl.ch/moleculeDepictor/MoleculeDepictor?moleculeId=fleQ%40%60IFPBHCHQdDrFQSQQJKQURBtYtpPRUUP%60%40%40&color=true","type":"gif"},"foundMol5":{"value":"http://script.epfl.ch/moleculeDepictor/MoleculeDepictor?moleculeId=dg%7CDPMLLPPaIe%5B%5DnfFX%40JYh%60%40&color=true","type":"gif"},"foundMol2":{"value":"http://script.epfl.ch/moleculeDepictor/MoleculeDepictor?moleculeId=dk%5D%40%60ATLQIe%5BmZy%5D%60BFfH%40%40&color=true","type":"gif"},"foundMol3":{"value":"http://script.epfl.ch/moleculeDepictor/MoleculeDepictor?moleculeId=f%60qPa%40MVQ%60DQ%40HrJPqISSIBUYtl%40Ptq%40%40%40&color=true","type":"gif"},"foundMol0":{"value":"http://script.epfl.ch/moleculeDepictor/MoleculeDepictor?moleculeId=dg%7F%40%40%40gTee%5DeV%7BSx%40Iib%40%40&color=true","type":"gif"},"foundMol1":{"value":"http://script.epfl.ch/moleculeDepictor/MoleculeDepictor?moleculeId=dg%7F%40%40%40gTee%5BmVGSx%40aib%40%40&color=true","type":"gif"},"simulated0":{"type":"jcamp","timeout":30,"url":"http://script.epfl.ch/script/HD/Load/mhS28WnHup?filename=test%40patiny.com%2F%2F%2FResearch%2FNMR%2FBestMatch%2FbestMatchService%2Fdata%2Fsimulation%2Fcc_23816k.jdx"},"simulated1":{"type":"jcamp","timeout":30,"url":"http://script.epfl.ch/script/HD/Load/KI1rZXfLTT?filename=test%40patiny.com%2F%2F%2FResearch%2FNMR%2FBestMatch%2FbestMatchService%2Fdata%2Fsimulation%2Fcc_60616k.jdx"},"experimental":{"type":"jcamp","url":"http://script.epfl.ch/script/HD/Load/WVKOffwHRW?filename=test%40patiny.com%2F%2F%2FResearch%2FNMR%2FBestMatch%2FbestMatchService%2Fdata%2FexperimentalReducedJcamp%2Fcc_23816.jdx"},"simulated2":{"type":"jcamp","timeout":30,"url":"http://script.epfl.ch/script/HD/Load/A5R6eVmiiX?filename=test%40patiny.com%2F%2F%2FResearch%2FNMR%2FBestMatch%2FbestMatchService%2Fdata%2Fsimulation%2Fcc_60610k.jdx"},"correctSimSpectrum":{"type":"jcamp","timeout":30,"url":"http://script.epfl.ch/script/HD/Load/mhS28WnHup?filename=test%40patiny.com%2F%2F%2FResearch%2FNMR%2FBestMatch%2FbestMatchService%2Fdata%2Fsimulation%2Fcc_23816k.jdx"},"simulated3":{"type":"jcamp","timeout":30,"url":"http://script.epfl.ch/script/HD/Load/roPrhh9BJp?filename=test%40patiny.com%2F%2F%2FResearch%2FNMR%2FBestMatch%2FbestMatchService%2Fdata%2Fsimulation%2Fcc_60603k.jdx"},"indexHit":"1","similarity0":0.87693,"simulated4":{"type":"jcamp","timeout":30,"url":"http://script.epfl.ch/script/HD/Load/cXK6nLLSCJ?filename=test%40patiny.com%2F%2F%2FResearch%2FNMR%2FBestMatch%2FbestMatchService%2Fdata%2Fsimulation%2Fcc_62102k.jdx"},"simulated5":{"type":"jcamp","timeout":30,"url":"http://script.epfl.ch/script/HD/Load/Tg29PfJA41?filename=test%40patiny.com%2F%2F%2FResearch%2FNMR%2FBestMatch%2FbestMatchService%2Fdata%2Fsimulation%2Fmo_00965k.jdx"},"similarity2":0.79831,"simulated6":{"type":"jcamp","timeout":30,"url":"http://script.epfl.ch/script/HD/Load/pIuaoUepgm?filename=test%40patiny.com%2F%2F%2FResearch%2FNMR%2FBestMatch%2FbestMatchService%2Fdata%2Fsimulation%2Fcc_60606k.jdx"},"simulated7":{"type":"jcamp","timeout":30,"url":"http://script.epfl.ch/script/HD/Load/EOW9ltp4Ko?filename=test%40patiny.com%2F%2F%2FResearch%2FNMR%2FBestMatch%2FbestMatchService%2Fdata%2Fsimulation%2Fcc_62116k.jdx"},"similarity1":0.81607,"folder":1,"similarity3":0.76887,"similarity4":0.76681,"keyMol":{"value":"http://script.epfl.ch/moleculeDepictor/MoleculeDepictor?moleculeId=dg%7F%40%40%40gTee%5DeV%7BSx%40Iib%40%40&color=true","type":"gif"},"similarity5":0.75881,"similarity6":0.74512,"similarity7":0.73873,"correctSimilarity":0.87693,"color":"#00ff00","similarity8":0.7382,"similarity9":0.72967,"foundMol9":{"value":"http://script.epfl.ch/moleculeDepictor/MoleculeDepictor?moleculeId=dmtHPLCDfPRVyVEZX%40%60%40%40&color=true","type":"gif"},"foundMol8":{"value":"http://script.epfl.ch/moleculeDepictor/MoleculeDepictor?moleculeId=foAA%60%40%40HTdrwKNrMYsTDDeB%40%40&color=true","type":"gif"}},{"simulated8":{"type":"jcamp","timeout":30,"url":"http://script.epfl.ch/script/HD/Load/A5R6eVmiiX?filename=test%40patiny.com%2F%2F%2FResearch%2FNMR%2FBestMatch%2FbestMatchService%2Fdata%2Fsimulation%2Fcc_60610k.jdx"},"foundMol6":{"value":"http://script.epfl.ch/moleculeDepictor/MoleculeDepictor?moleculeId=fdypC%40J%5CBBPQHXdLbdLRRtTRWA%5EcUMMAAd%40%40%40&color=true","type":"gif"},"simulated9":{"type":"jcamp","timeout":30,"url":"http://script.epfl.ch/script/HD/Load/540D8JZmTP?filename=test%40patiny.com%2F%2F%2FResearch%2FNMR%2FBestMatch%2FbestMatchService%2Fdata%2Fsimulation%2Fac_31920k.jdx"},"foundMol7":{"value":"http://script.epfl.ch/moleculeDepictor/MoleculeDepictor?moleculeId=dg%5CBPDq%5DBH%60HrJPqQJHr%5ClDCD%40%40&color=true","type":"gif"},"foundMol4":{"value":"http://script.epfl.ch/moleculeDepictor/MoleculeDepictor?moleculeId=dg%7F%40%40%40gTee%5DeV%7BSx%40Iib%40%40&color=true","type":"gif"},"foundMol5":{"value":"http://script.epfl.ch/moleculeDepictor/MoleculeDepictor?moleculeId=dg%7EDPNS%40bHBLbdLTRbdfmrpPTP%60%40&color=true","type":"gif"},"foundMol2":{"value":"http://script.epfl.ch/moleculeDepictor/MoleculeDepictor?moleculeId=dcND%40MADfVulUZ%60BL%40%40&color=true","type":"gif"},"foundMol3":{"value":"http://script.epfl.ch/moleculeDepictor/MoleculeDepictor?moleculeId=dcLL%40%40STfVyVUZ%60HD%40%40&color=true","type":"gif"},"foundMol0":{"value":"http://script.epfl.ch/moleculeDepictor/MoleculeDepictor?moleculeId=fleQ%40%60IFPBHCHQdDrFQSQQJKQURBtYtpPRUUP%60%40%40&color=true","type":"gif"},"foundMol1":{"value":"http://script.epfl.ch/moleculeDepictor/MoleculeDepictor?moleculeId=dg%7CDPMLLPPaIe%5B%5DnfFX%40JYh%60%40&color=true","type":"gif"},"simulated0":{"type":"jcamp","timeout":30,"url":"http://script.epfl.ch/script/HD/Load/cXK6nLLSCJ?filename=test%40patiny.com%2F%2F%2FResearch%2FNMR%2FBestMatch%2FbestMatchService%2Fdata%2Fsimulation%2Fcc_62102k.jdx"},"simulated1":{"type":"jcamp","timeout":30,"url":"http://script.epfl.ch/script/HD/Load/Tg29PfJA41?filename=test%40patiny.com%2F%2F%2FResearch%2FNMR%2FBestMatch%2FbestMatchService%2Fdata%2Fsimulation%2Fmo_00965k.jdx"},"experimental":{"type":"jcamp","url":"http://script.epfl.ch/script/HD/Load/WvSsfA26To?filename=test%40patiny.com%2F%2F%2FResearch%2FNMR%2FBestMatch%2FbestMatchService%2Fdata%2FexperimentalReducedJcamp%2Fmo_00965.jdx"},"simulated2":{"type":"jcamp","timeout":30,"url":"http://script.epfl.ch/script/HD/Load/oE7Dy80NsD?filename=test%40patiny.com%2F%2F%2FResearch%2FNMR%2FBestMatch%2FbestMatchService%2Fdata%2Fsimulation%2Frjc_00610k.jdx"},"correctSimSpectrum":{"type":"jcamp","timeout":30,"url":"http://script.epfl.ch/script/HD/Load/Tg29PfJA41?filename=test%40patiny.com%2F%2F%2FResearch%2FNMR%2FBestMatch%2FbestMatchService%2Fdata%2Fsimulation%2Fmo_00965k.jdx"},"simulated3":{"type":"jcamp","timeout":30,"url":"http://script.epfl.ch/script/HD/Load/cgyjBq9VA0?filename=test%40patiny.com%2F%2F%2FResearch%2FNMR%2FBestMatch%2FbestMatchService%2Fdata%2Fsimulation%2Ftl_00698k.jdx"},"indexHit":"2","similarity0":0.80761,"simulated4":{"type":"jcamp","timeout":30,"url":"http://script.epfl.ch/script/HD/Load/mhS28WnHup?filename=test%40patiny.com%2F%2F%2FResearch%2FNMR%2FBestMatch%2FbestMatchService%2Fdata%2Fsimulation%2Fcc_23816k.jdx"},"simulated5":{"type":"jcamp","timeout":30,"url":"http://script.epfl.ch/script/HD/Load/3luI3UwQwL?filename=test%40patiny.com%2F%2F%2FResearch%2FNMR%2FBestMatch%2FbestMatchService%2Fdata%2Fsimulation%2Fcc_66903k.jdx"},"similarity2":0.76414,"simulated6":{"type":"jcamp","timeout":30,"url":"http://script.epfl.ch/script/HD/Load/EOW9ltp4Ko?filename=test%40patiny.com%2F%2F%2FResearch%2FNMR%2FBestMatch%2FbestMatchService%2Fdata%2Fsimulation%2Fcc_62116k.jdx"},"simulated7":{"type":"jcamp","timeout":30,"url":"http://script.epfl.ch/script/HD/Load/uxN5H6dQpo?filename=test%40patiny.com%2F%2F%2FResearch%2FNMR%2FBestMatch%2FbestMatchService%2Fdata%2Fsimulation%2Fsb_00929k.jdx"},"similarity1":0.79021,"folder":2,"similarity3":0.75776,"similarity4":0.75248,"keyMol":{"value":"http://script.epfl.ch/moleculeDepictor/MoleculeDepictor?moleculeId=dg%7CDPMLLPPaIe%5B%5DnfFX%40JYh%60%40&color=true","type":"gif"},"similarity5":0.74619,"similarity6":0.73775,"similarity7":0.7278,"correctSimilarity":0.79021,"color":"#ff00ff","similarity8":0.72545,"similarity9":0.72519,"foundMol9":{"value":"http://script.epfl.ch/moleculeDepictor/MoleculeDepictor?moleculeId=dknL%40DA%5DrIJIJZGiV%40HZ%40%40&color=true","type":"gif"},"foundMol8":{"value":"http://script.epfl.ch/moleculeDepictor/MoleculeDepictor?moleculeId=dk%5D%40%60ATLQIe%5BmZy%5D%60BFfH%40%40&color=true","type":"gif"}},{"simulated8":{"type":"jcamp","timeout":30,"url":"http://script.epfl.ch/script/HD/Load/klsZvvTKXK?filename=test%40patiny.com%2F%2F%2FResearch%2FNMR%2FBestMatch%2FbestMatchService%2Fdata%2Fsimulation%2Fcc_66916k.jdx"},"foundMol6":{"value":"http://script.epfl.ch/moleculeDepictor/MoleculeDepictor?moleculeId=dmN%40%60BCDRYefZ%5EVBBbD%40%40&color=true","type":"gif"},"simulated9":{"type":"jcamp","timeout":30,"url":"http://script.epfl.ch/script/HD/Load/3hLtwJjqVw?filename=test%40patiny.com%2F%2F%2FResearch%2FNMR%2FBestMatch%2FbestMatchService%2Fdata%2Fsimulation%2Fcc_47102k.jdx"},"foundMol7":{"value":"http://script.epfl.ch/moleculeDepictor/MoleculeDepictor?moleculeId=dg%7DD%60BYEBHR%5BeWe%5BcnYijZd%40%40&color=true","type":"gif"},"foundMol4":{"value":"http://script.epfl.ch/moleculeDepictor/MoleculeDepictor?moleculeId=fak%40Q%60NBdh%40PFPSHEdFrGYCIEDeMLdhXiimbakYkSLuUADQU%40%40%40&color=true","type":"gif"},"foundMol5":{"value":"http://script.epfl.ch/moleculeDepictor/MoleculeDepictor?moleculeId=gOtHDQVILj%5BMM%40%40&color=true","type":"gif"},"foundMol2":{"value":"http://script.epfl.ch/moleculeDepictor/MoleculeDepictor?moleculeId=dg%7CJPDretHb%40cHiCDhXepg%5CmMUTp%40%40&color=true","type":"gif"},"foundMol3":{"value":"http://script.epfl.ch/moleculeDepictor/MoleculeDepictor?moleculeId=deTDPNDLP%60cHhhmBSSTmP%40%40&color=true","type":"gif"},"foundMol0":{"value":"http://script.epfl.ch/moleculeDepictor/MoleculeDepictor?moleculeId=difH%60BPHaInYXYijP%40&color=true","type":"gif"},"foundMol1":{"value":"http://script.epfl.ch/moleculeDepictor/MoleculeDepictor?moleculeId=deUDPJyLBH%60HrJPqI%5CLltt%40%40&color=true","type":"gif"},"simulated0":{"type":"jcamp","timeout":30,"url":"http://script.epfl.ch/script/HD/Load/rcVn5sDXX8?filename=test%40patiny.com%2F%2F%2FResearch%2FNMR%2FBestMatch%2FbestMatchService%2Fdata%2Fsimulation%2Fcc_02702k.jdx"},"simulated1":{"type":"jcamp","timeout":30,"url":"http://script.epfl.ch/script/HD/Load/g8LFOk3836?filename=test%40patiny.com%2F%2F%2FResearch%2FNMR%2FBestMatch%2FbestMatchService%2Fdata%2Fsimulation%2Fcc_48303k.jdx"},"experimental":{"type":"jcamp","url":"http://script.epfl.ch/script/HD/Load/PKDJnjyfKD?filename=test%40patiny.com%2F%2F%2FResearch%2FNMR%2FBestMatch%2FbestMatchService%2Fdata%2FexperimentalReducedJcamp%2Fcc_02702.jdx"},"simulated2":{"type":"jcamp","timeout":30,"url":"http://script.epfl.ch/script/HD/Load/UqHDOlFcVj?filename=test%40patiny.com%2F%2F%2FResearch%2FNMR%2FBestMatch%2FbestMatchService%2Fdata%2Fsimulation%2Fcc_60103k.jdx"},"correctSimSpectrum":{"type":"jcamp","timeout":30,"url":"http://script.epfl.ch/script/HD/Load/rcVn5sDXX8?filename=test%40patiny.com%2F%2F%2FResearch%2FNMR%2FBestMatch%2FbestMatchService%2Fdata%2Fsimulation%2Fcc_02702k.jdx"},"simulated3":{"type":"jcamp","timeout":30,"url":"http://script.epfl.ch/script/HD/Load/MAuY5pB10S?filename=test%40patiny.com%2F%2F%2FResearch%2FNMR%2FBestMatch%2FbestMatchService%2Fdata%2Fsimulation%2Fsew_02691k.jdx"},"indexHit":"1","similarity0":0.7896,"simulated4":{"type":"jcamp","timeout":30,"url":"http://script.epfl.ch/script/HD/Load/pKSN48g8SI?filename=test%40patiny.com%2F%2F%2FResearch%2FNMR%2FBestMatch%2FbestMatchService%2Fdata%2Fsimulation%2Fcc_58826k.jdx"},"simulated5":{"type":"jcamp","timeout":30,"url":"http://script.epfl.ch/script/HD/Load/UaZWpsQmpo?filename=test%40patiny.com%2F%2F%2FResearch%2FNMR%2FBestMatch%2FbestMatchService%2Fdata%2Fsimulation%2Fcc_48311k.jdx"},"similarity2":0.70919,"simulated6":{"type":"jcamp","timeout":30,"url":"http://script.epfl.ch/script/HD/Load/GwbWkzS3WB?filename=test%40patiny.com%2F%2F%2FResearch%2FNMR%2FBestMatch%2FbestMatchService%2Fdata%2Fsimulation%2Fcc_66910k.jdx"},"simulated7":{"type":"jcamp","timeout":30,"url":"http://script.epfl.ch/script/HD/Load/lR9Ydqib3J?filename=test%40patiny.com%2F%2F%2FResearch%2FNMR%2FBestMatch%2FbestMatchService%2Fdata%2Fsimulation%2Fcc_46902k.jdx"},"similarity1":0.7402,"folder":3,"similarity3":0.70561,"similarity4":0.69005,"keyMol":{"value":"http://script.epfl.ch/moleculeDepictor/MoleculeDepictor?moleculeId=difH%60BPHaInYXYijP%40&color=true","type":"gif"},"similarity5":0.68768,"similarity6":0.68054,"similarity7":0.66665,"correctSimilarity":0.7896,"color":"#00ff00","similarity8":0.66553,"similarity9":0.66481,"foundMol9":{"value":"http://script.epfl.ch/moleculeDepictor/MoleculeDepictor?moleculeId=dg%7DHPBY%40bEBDfyUyVx%7BfZZfi%40%40&color=true","type":"gif"},"foundMol8":{"value":"http://script.epfl.ch/moleculeDepictor/MoleculeDepictor?moleculeId=dcm%40%40%40iIYefyQw%60%60ha%40%40&color=true","type":"gif"}},{"simulated8":{"type":"jcamp","timeout":30,"url":"http://script.epfl.ch/script/HD/Load/eRsUaexQQk?filename=test%40patiny.com%2F%2F%2FResearch%2FNMR%2FBestMatch%2FbestMatchService%2Fdata%2Fsimulation%2Fcc_55611k.jdx"},"foundMol6":{"value":"http://script.epfl.ch/moleculeDepictor/MoleculeDepictor?moleculeId=fbmpb%40F%5CDFH%40cIEDhlhTlidR%60iV%5DPIAUTuQ%40%40%40&color=true","type":"gif"},"simulated9":{"type":"jcamp","timeout":30,"url":"http://script.epfl.ch/script/HD/Load/JCVTKkXZtL?filename=test%40patiny.com%2F%2F%2FResearch%2FNMR%2FBestMatch%2FbestMatchService%2Fdata%2Fsimulation%2Fcc_58310k.jdx"},"foundMol7":{"value":"http://script.epfl.ch/moleculeDepictor/MoleculeDepictor?moleculeId=dk%5EH%40NAIYV%7BVGSX%40bjH%40%40&color=true","type":"gif"},"foundMol4":{"value":"http://script.epfl.ch/moleculeDepictor/MoleculeDepictor?moleculeId=ff%7Dab%40GBCDD%60drnwJ%7B%5BUFV%5D%40AMUTuTP%40%40&color=true","type":"gif"},"foundMol5":{"value":"http://script.epfl.ch/moleculeDepictor/MoleculeDepictor?moleculeId=fhypA%40NR%5CBHLDIKJ%7BKJlyYw%60uUTAATH%40%40&color=true","type":"gif"},"foundMol2":{"value":"http://script.epfl.ch/moleculeDepictor/MoleculeDepictor?moleculeId=fdyp%60%40AF%7CABSKJ%7DvmKW%60mUUT%40E%40%40%40&color=true","type":"gif"},"foundMol3":{"value":"http://script.epfl.ch/moleculeDepictor/MoleculeDepictor?moleculeId=dk%5E%40%60ABlrJIJEQJftx%40Jjb%40%40&color=true","type":"gif"},"foundMol0":{"value":"http://script.epfl.ch/moleculeDepictor/MoleculeDepictor?moleculeId=flep%60%40EFRABSKJ%7ErkrUxKUUU%40A%5C%40%40%40&color=true","type":"gif"},"foundMol1":{"value":"http://script.epfl.ch/moleculeDepictor/MoleculeDepictor?moleculeId=dg%7F%40%40%40qlbTRbTJWB%5D%7CAAUQ%40%40&color=true","type":"gif"},"simulated0":{"type":"jcamp","timeout":30,"url":"http://script.epfl.ch/script/HD/Load/Ml4wpS4BUB?filename=test%40patiny.com%2F%2F%2FResearch%2FNMR%2FBestMatch%2FbestMatchService%2Fdata%2Fsimulation%2Fcc_50716k.jdx"},"simulated1":{"type":"jcamp","timeout":30,"url":"http://script.epfl.ch/script/HD/Load/6cfi59Ngyd?filename=test%40patiny.com%2F%2F%2FResearch%2FNMR%2FBestMatch%2FbestMatchService%2Fdata%2Fsimulation%2Fcc_37616k.jdx"},"experimental":{"type":"jcamp","url":"http://script.epfl.ch/script/HD/Load/Np1HUhOiVV?filename=test%40patiny.com%2F%2F%2FResearch%2FNMR%2FBestMatch%2FbestMatchService%2Fdata%2FexperimentalReducedJcamp%2Fcc_63824.jdx"},"simulated2":{"type":"jcamp","timeout":30,"url":"http://script.epfl.ch/script/HD/Load/kRctsLwITu?filename=test%40patiny.com%2F%2F%2FResearch%2FNMR%2FBestMatch%2FbestMatchService%2Fdata%2Fsimulation%2Fcc_59023k.jdx"},"correctSimSpectrum":{"type":"jcamp","timeout":30,"url":"http://script.epfl.ch/script/HD/Load/MRLL88eMH5?filename=test%40patiny.com%2F%2F%2FResearch%2FNMR%2FBestMatch%2FbestMatchService%2Fdata%2Fsimulation%2Fcc_63824k.jdx"},"simulated3":{"type":"jcamp","timeout":30,"url":"http://script.epfl.ch/script/HD/Load/okZaAkI4pa?filename=test%40patiny.com%2F%2F%2FResearch%2FNMR%2FBestMatch%2FbestMatchService%2Fdata%2Fsimulation%2Fcc_55711k.jdx"},"indexHit":"6","similarity0":0.60665,"simulated4":{"type":"jcamp","timeout":30,"url":"http://script.epfl.ch/script/HD/Load/KjWsrq1Yht?filename=test%40patiny.com%2F%2F%2FResearch%2FNMR%2FBestMatch%2FbestMatchService%2Fdata%2Fsimulation%2Fmo_07381k.jdx"},"simulated5":{"type":"jcamp","timeout":30,"url":"http://script.epfl.ch/script/HD/Load/MRLL88eMH5?filename=test%40patiny.com%2F%2F%2FResearch%2FNMR%2FBestMatch%2FbestMatchService%2Fdata%2Fsimulation%2Fcc_63824k.jdx"},"similarity2":0.5277,"simulated6":{"type":"jcamp","timeout":30,"url":"http://script.epfl.ch/script/HD/Load/RgGRchNWGF?filename=test%40patiny.com%2F%2F%2FResearch%2FNMR%2FBestMatch%2FbestMatchService%2Fdata%2Fsimulation%2Fcc_63823k.jdx"},"simulated7":{"type":"jcamp","timeout":30,"url":"http://script.epfl.ch/script/HD/Load/0eLX97wSC3?filename=test%40patiny.com%2F%2F%2FResearch%2FNMR%2FBestMatch%2FbestMatchService%2Fdata%2Fsimulation%2Fcc_38504k.jdx"},"similarity1":0.57525,"folder":4,"similarity3":0.52757,"similarity4":0.51864,"keyMol":{"value":"http://script.epfl.ch/moleculeDepictor/MoleculeDepictor?moleculeId=fhypA%40NR%5CBHLDIKJ%7BKJlyYw%60uUTAATH%40%40&color=true","type":"gif"},"similarity5":0.50717,"similarity6":0.50437,"similarity7":0.50216,"correctSimilarity":0.50717,"color":"#ff00ff","similarity8":0.50032,"similarity9":0.49422,"foundMol9":{"value":"http://script.epfl.ch/moleculeDepictor/MoleculeDepictor?moleculeId=dg%7ED%60BzpqDfUueZX%7B%60%40jjb%40%40&color=true","type":"gif"},"foundMol8":{"value":"http://script.epfl.ch/moleculeDepictor/MoleculeDepictor?moleculeId=dk%5E%40%60ABlRYWVVftx%40Jjb%40%40&color=true","type":"gif"}},{"simulated8":{"type":"jcamp","timeout":30,"url":"http://script.epfl.ch/script/HD/Load/bYCDSPq7Rl?filename=test%40patiny.com%2F%2F%2FResearch%2FNMR%2FBestMatch%2FbestMatchService%2Fdata%2Fsimulation%2Fcc_45311k.jdx"},"foundMol6":{"value":"http://script.epfl.ch/moleculeDepictor/MoleculeDepictor?moleculeId=do%7DH%40E%5CDieUugihHHjl%40%40&color=true","type":"gif"},"simulated9":{"type":"jcamp","timeout":30,"url":"http://script.epfl.ch/script/HD/Load/RyOtkKOx04?filename=test%40patiny.com%2F%2F%2FResearch%2FNMR%2FBestMatch%2FbestMatchService%2Fdata%2Fsimulation%2Fcc_59604k.jdx"},"foundMol7":{"value":"http://script.epfl.ch/moleculeDepictor/MoleculeDepictor?moleculeId=foAPB%40AVAVILkkJ%7DFFm%40AUUQ%40%40%40&color=true","type":"gif"},"foundMol4":{"value":"http://script.epfl.ch/moleculeDepictor/MoleculeDepictor?moleculeId=dg%5EH%60MHLQIfU%7DYa%60%60bj%60%40%40&color=true","type":"gif"},"foundMol5":{"value":"http://script.epfl.ch/moleculeDepictor/MoleculeDepictor?moleculeId=dg%5ED%40M%40Tee%5DUfy%60%40jj%40%40&color=true","type":"gif"},"foundMol2":{"value":"http://script.epfl.ch/moleculeDepictor/MoleculeDepictor?moleculeId=do%7DH%40ELLdTRbRVLGZB%60lj%40%40&color=true","type":"gif"},"foundMol3":{"value":"http://script.epfl.ch/moleculeDepictor/MoleculeDepictor?moleculeId=dg%5ED%40MBdefU%7Dne%60%60bj%40%40&color=true","type":"gif"},"foundMol0":{"value":"http://script.epfl.ch/moleculeDepictor/MoleculeDepictor?moleculeId=dg%5DH%40AlLdTRRVbOSPPQU%60%40%40&color=true","type":"gif"},"foundMol1":{"value":"http://script.epfl.ch/moleculeDepictor/MoleculeDepictor?moleculeId=dg%5DH%40ITDieeWav%60hKJ%40%40&color=true","type":"gif"},"simulated0":{"type":"jcamp","timeout":30,"url":"http://script.epfl.ch/script/HD/Load/2UP5vEDVJQ?filename=test%40patiny.com%2F%2F%2FResearch%2FNMR%2FBestMatch%2FbestMatchService%2Fdata%2Fsimulation%2Fcc_51516k.jdx"},"simulated1":{"type":"jcamp","timeout":30,"url":"http://script.epfl.ch/script/HD/Load/mmwdZog6Nh?filename=test%40patiny.com%2F%2F%2FResearch%2FNMR%2FBestMatch%2FbestMatchService%2Fdata%2Fsimulation%2Fcc_51316k.jdx"},"experimental":{"type":"jcamp","url":"http://script.epfl.ch/script/HD/Load/YEshuJxgWY?filename=test%40patiny.com%2F%2F%2FResearch%2FNMR%2FBestMatch%2FbestMatchService%2Fdata%2FexperimentalReducedJcamp%2Fcc_51316.jdx"},"simulated2":{"type":"jcamp","timeout":30,"url":"http://script.epfl.ch/script/HD/Load/2gKMjfU9H1?filename=test%40patiny.com%2F%2F%2FResearch%2FNMR%2FBestMatch%2FbestMatchService%2Fdata%2Fsimulation%2Fcc_59616k.jdx"},"correctSimSpectrum":{"type":"jcamp","timeout":30,"url":"http://script.epfl.ch/script/HD/Load/mmwdZog6Nh?filename=test%40patiny.com%2F%2F%2FResearch%2FNMR%2FBestMatch%2FbestMatchService%2Fdata%2Fsimulation%2Fcc_51316k.jdx"},"simulated3":{"type":"jcamp","timeout":30,"url":"http://script.epfl.ch/script/HD/Load/Jn39X7bMIY?filename=test%40patiny.com%2F%2F%2FResearch%2FNMR%2FBestMatch%2FbestMatchService%2Fdata%2Fsimulation%2Fcc_51304k.jdx"},"indexHit":"2","similarity0":0.87572,"simulated4":{"type":"jcamp","timeout":30,"url":"http://script.epfl.ch/script/HD/Load/EXXFbyefSo?filename=test%40patiny.com%2F%2F%2FResearch%2FNMR%2FBestMatch%2FbestMatchService%2Fdata%2Fsimulation%2Fcc_59610k.jdx"},"simulated5":{"type":"jcamp","timeout":30,"url":"http://script.epfl.ch/script/HD/Load/uVBCWIzqds?filename=test%40patiny.com%2F%2F%2FResearch%2FNMR%2FBestMatch%2FbestMatchService%2Fdata%2Fsimulation%2Fcc_51504k.jdx"},"similarity2":0.78892,"simulated6":{"type":"jcamp","timeout":30,"url":"http://script.epfl.ch/script/HD/Load/xwL9BjmXXe?filename=test%40patiny.com%2F%2F%2FResearch%2FNMR%2FBestMatch%2FbestMatchService%2Fdata%2Fsimulation%2Fcc_59516k.jdx"},"simulated7":{"type":"jcamp","timeout":30,"url":"http://script.epfl.ch/script/HD/Load/i36BvEHbxt?filename=test%40patiny.com%2F%2F%2FResearch%2FNMR%2FBestMatch%2FbestMatchService%2Fdata%2Fsimulation%2Fcc_45611k.jdx"},"similarity1":0.82026,"folder":5,"similarity3":0.74814,"similarity4":0.74397,"keyMol":{"value":"http://script.epfl.ch/moleculeDepictor/MoleculeDepictor?moleculeId=dg%5DH%40ITDieeWav%60hKJ%40%40&color=true","type":"gif"},"similarity5":0.73534,"similarity6":0.73019,"similarity7":0.69771,"correctSimilarity":0.82026,"color":"#ff00ff","similarity8":0.67438,"similarity9":0.67158,"foundMol9":{"value":"http://script.epfl.ch/moleculeDepictor/MoleculeDepictor?moleculeId=do%7ED%40CBdefU%7D%5BiXHHjh%40%40&color=true","type":"gif"},"foundMol8":{"value":"http://script.epfl.ch/moleculeDepictor/MoleculeDepictor?moleculeId=foAPB%40AVAVYEDeBhdmQakP%40UUTP%40%40&color=true","type":"gif"}},{"simulated8":{"type":"jcamp","timeout":30,"url":"http://script.epfl.ch/script/HD/Load/QcSM27fBhN?filename=test%40patiny.com%2F%2F%2FResearch%2FNMR%2FBestMatch%2FbestMatchService%2Fdata%2Fsimulation%2Frf_03850k.jdx"},"foundMol6":{"value":"http://script.epfl.ch/moleculeDepictor/MoleculeDepictor?moleculeId=daFHPJPH%60%60aInUnffd%40%40&color=true","type":"gif"},"simulated9":{"type":"jcamp","timeout":30,"url":"http://script.epfl.ch/script/HD/Load/n1cMeZ4fi7?filename=test%40patiny.com%2F%2F%2FResearch%2FNMR%2FBestMatch%2FbestMatchService%2Fdata%2Fsimulation%2Fcc_42303k.jdx"},"foundMol7":{"value":"http://script.epfl.ch/moleculeDepictor/MoleculeDepictor?moleculeId=foAPa%40EZQ%60DQ%40HrJPqIYQHTkNe%60%40jT%60%40%40&color=true","type":"gif"},"foundMol4":{"value":"http://script.epfl.ch/moleculeDepictor/MoleculeDepictor?moleculeId=dcMDaFtYBPZY%7BHhdihcWPACV%40%40&color=true","type":"gif"},"foundMol5":{"value":"http://script.epfl.ch/moleculeDepictor/MoleculeDepictor?moleculeId=daE%40PDHLSlQIe%5Ef%60%40%60%40%40&color=true","type":"gif"},"foundMol2":{"value":"http://script.epfl.ch/moleculeDepictor/MoleculeDepictor?moleculeId=dg%5E%40hNBHFHvPNPnPrJJIJJrMLDGET%40%40&color=true","type":"gif"},"foundMol3":{"value":"http://script.epfl.ch/moleculeDepictor/MoleculeDepictor?moleculeId=dmvHpDTHahbXcHhdhcJz%40Hi%40%40&color=true","type":"gif"},"foundMol0":{"value":"http://script.epfl.ch/moleculeDepictor/MoleculeDepictor?moleculeId=foAaa%40GHqhDQ%40HrJPqIYQHTkNe%60%40ihP%40%40&color=true","type":"gif"},"foundMol1":{"value":"http://script.epfl.ch/moleculeDepictor/MoleculeDepictor?moleculeId=dcNDPMS%40bHBLbdLRVPsK%40AX%40%40&color=true","type":"gif"},"simulated0":{"type":"jcamp","timeout":30,"url":"http://script.epfl.ch/script/HD/Load/RKLfIEDA2K?filename=test%40patiny.com%2F%2F%2FResearch%2FNMR%2FBestMatch%2FbestMatchService%2Fdata%2Fsimulation%2Fcc_14503k.jdx"},"simulated1":{"type":"jcamp","timeout":30,"url":"http://script.epfl.ch/script/HD/Load/3bGWR7nw9R?filename=test%40patiny.com%2F%2F%2FResearch%2FNMR%2FBestMatch%2FbestMatchService%2Fdata%2Fsimulation%2Ftl_00421k.jdx"},"experimental":{"type":"jcamp","url":"http://script.epfl.ch/script/HD/Load/2BziDEi2nU?filename=test%40patiny.com%2F%2F%2FResearch%2FNMR%2FBestMatch%2FbestMatchService%2Fdata%2FexperimentalReducedJcamp%2Frf_00380.jdx"},"simulated2":{"type":"jcamp","timeout":30,"url":"http://script.epfl.ch/script/HD/Load/vOVBLk9vzc?filename=test%40patiny.com%2F%2F%2FResearch%2FNMR%2FBestMatch%2FbestMatchService%2Fdata%2Fsimulation%2Fsew_01637k.jdx"},"correctSimSpectrum":{"type":"jcamp","timeout":30,"url":"http://script.epfl.ch/script/HD/Load/27AQIqMHLr?filename=test%40patiny.com%2F%2F%2FResearch%2FNMR%2FBestMatch%2FbestMatchService%2Fdata%2Fsimulation%2Frf_00380k.jdx"},"simulated3":{"type":"jcamp","timeout":30,"url":"http://script.epfl.ch/script/HD/Load/27AQIqMHLr?filename=test%40patiny.com%2F%2F%2FResearch%2FNMR%2FBestMatch%2FbestMatchService%2Fdata%2Fsimulation%2Frf_00380k.jdx"},"indexHit":"4","similarity0":0.90501,"simulated4":{"type":"jcamp","timeout":30,"url":"http://script.epfl.ch/script/HD/Load/57gAvyIwNe?filename=test%40patiny.com%2F%2F%2FResearch%2FNMR%2FBestMatch%2FbestMatchService%2Fdata%2Fsimulation%2Fkm_06283k.jdx"},"simulated5":{"type":"jcamp","timeout":30,"url":"http://script.epfl.ch/script/HD/Load/rlNg36DZWb?filename=test%40patiny.com%2F%2F%2FResearch%2FNMR%2FBestMatch%2FbestMatchService%2Fdata%2Fsimulation%2Fmo_07136k.jdx"},"similarity2":0.87532,"simulated6":{"type":"jcamp","timeout":30,"url":"http://script.epfl.ch/script/HD/Load/eocO6cw6de?filename=test%40patiny.com%2F%2F%2FResearch%2FNMR%2FBestMatch%2FbestMatchService%2Fdata%2Fsimulation%2Fcc_09502k.jdx"},"simulated7":{"type":"jcamp","timeout":30,"url":"http://script.epfl.ch/script/HD/Load/pkQxVcMkDQ?filename=test%40patiny.com%2F%2F%2FResearch%2FNMR%2FBestMatch%2FbestMatchService%2Fdata%2Fsimulation%2Fcc_18403k.jdx"},"similarity1":0.88167,"folder":6,"similarity3":0.85045,"similarity4":0.83161,"keyMol":{"value":"http://script.epfl.ch/moleculeDepictor/MoleculeDepictor?moleculeId=dmvHpDTHahbXcHhdhcJz%40Hi%40%40&color=true","type":"gif"},"similarity5":0.82936,"similarity6":0.80192,"similarity7":0.76374,"correctSimilarity":0.85045,"color":"#ff00ff","similarity8":0.75609,"similarity9":0.74648,"foundMol9":{"value":"http://script.epfl.ch/moleculeDepictor/MoleculeDepictor?moleculeId=fj%7D%60c%40AHpBH%60DTBLbdLRbtTRRVxHNTeeij%60%40%40A%40%40%40&color=true","type":"gif"},"foundMol8":{"value":"http://script.epfl.ch/moleculeDepictor/MoleculeDepictor?moleculeId=dg%5D%40hDdHchcY%40yByCHheEDkHppDQuP%40%40&color=true","type":"gif"}},{"simulated8":{"type":"jcamp","timeout":30,"url":"http://script.epfl.ch/script/HD/Load/JEhYStwv9P?filename=test%40patiny.com%2F%2F%2FResearch%2FNMR%2FBestMatch%2FbestMatchService%2Fdata%2Fsimulation%2Fcc_58926k.jdx"},"foundMol6":{"value":"http://script.epfl.ch/moleculeDepictor/MoleculeDepictor?moleculeId=fdyP%60%40MA%40cHheLeBhdlJW%60mP%40UUTP%40%40&color=true","type":"gif"},"simulated9":{"type":"jcamp","timeout":30,"url":"http://script.epfl.ch/script/HD/Load/Y6gRoUrPFJ?filename=test%40patiny.com%2F%2F%2FResearch%2FNMR%2FBestMatch%2FbestMatchService%2Fdata%2Fsimulation%2Fcc_51322k.jdx"},"foundMol7":{"value":"http://script.epfl.ch/moleculeDepictor/MoleculeDepictor?moleculeId=dk%5E%40%60ABlrJIJEQJftx%40Jjb%40%40&color=true","type":"gif"},"foundMol4":{"value":"http://script.epfl.ch/moleculeDepictor/MoleculeDepictor?moleculeId=foAPB%40AVAVYEDeBhdmQakP%40UUTP%40%40&color=true","type":"gif"},"foundMol5":{"value":"http://script.epfl.ch/moleculeDepictor/MoleculeDepictor?moleculeId=foAq%40%40NRLAIYWYVYpufjj%40B%60%40%40&color=true","type":"gif"},"foundMol2":{"value":"http://script.epfl.ch/moleculeDepictor/MoleculeDepictor?moleculeId=foAPB%40AVAVILkkJ%7DFFm%40AUUQ%40%40%40&color=true","type":"gif"},"foundMol3":{"value":"http://script.epfl.ch/moleculeDepictor/MoleculeDepictor?moleculeId=f%60qQ%40%40AV%40dlkljkNV%5Cp%40UUTP%40%40&color=true","type":"gif"},"foundMol0":{"value":"http://script.epfl.ch/moleculeDepictor/MoleculeDepictor?moleculeId=f%60qp%40%40%40TldlrsnoEV%5DpPTUTP%40%40&color=true","type":"gif"},"foundMol1":{"value":"http://script.epfl.ch/moleculeDepictor/MoleculeDepictor?moleculeId=f%60qQ%40%40JV%40dlrsnoEV%5CpPTUTP%40%40&color=true","type":"gif"},"simulated0":{"type":"jcamp","timeout":30,"url":"http://script.epfl.ch/script/HD/Load/DEe9tJ4dms?filename=test%40patiny.com%2F%2F%2FResearch%2FNMR%2FBestMatch%2FbestMatchService%2Fdata%2Fsimulation%2Fcc_60416k.jdx"},"simulated1":{"type":"jcamp","timeout":30,"url":"http://script.epfl.ch/script/HD/Load/IUCOAhpi4k?filename=test%40patiny.com%2F%2F%2FResearch%2FNMR%2FBestMatch%2FbestMatchService%2Fdata%2Fsimulation%2Fcc_60404k.jdx"},"experimental":{"type":"jcamp","url":"http://script.epfl.ch/script/HD/Load/dbQQrUu6jI?filename=test%40patiny.com%2F%2F%2FResearch%2FNMR%2FBestMatch%2FbestMatchService%2Fdata%2FexperimentalReducedJcamp%2Fcc_60404.jdx"},"simulated2":{"type":"jcamp","timeout":30,"url":"http://script.epfl.ch/script/HD/Load/i36BvEHbxt?filename=test%40patiny.com%2F%2F%2FResearch%2FNMR%2FBestMatch%2FbestMatchService%2Fdata%2Fsimulation%2Fcc_45611k.jdx"},"correctSimSpectrum":{"type":"jcamp","timeout":30,"url":"http://script.epfl.ch/script/HD/Load/IUCOAhpi4k?filename=test%40patiny.com%2F%2F%2FResearch%2FNMR%2FBestMatch%2FbestMatchService%2Fdata%2Fsimulation%2Fcc_60404k.jdx"},"simulated3":{"type":"jcamp","timeout":30,"url":"http://script.epfl.ch/script/HD/Load/Al0HCAtd3X?filename=test%40patiny.com%2F%2F%2FResearch%2FNMR%2FBestMatch%2FbestMatchService%2Fdata%2Fsimulation%2Fcc_60304k.jdx"},"indexHit":"2","similarity0":0.82916,"simulated4":{"type":"jcamp","timeout":30,"url":"http://script.epfl.ch/script/HD/Load/bYCDSPq7Rl?filename=test%40patiny.com%2F%2F%2FResearch%2FNMR%2FBestMatch%2FbestMatchService%2Fdata%2Fsimulation%2Fcc_45311k.jdx"},"simulated5":{"type":"jcamp","timeout":30,"url":"http://script.epfl.ch/script/HD/Load/3PyZyFVG04?filename=test%40patiny.com%2F%2F%2FResearch%2FNMR%2FBestMatch%2FbestMatchService%2Fdata%2Fsimulation%2Fcc_58904k.jdx"},"similarity2":0.73301,"simulated6":{"type":"jcamp","timeout":30,"url":"http://script.epfl.ch/script/HD/Load/FivQLsuUNo?filename=test%40patiny.com%2F%2F%2FResearch%2FNMR%2FBestMatch%2FbestMatchService%2Fdata%2Fsimulation%2Fcc_45322k.jdx"},"simulated7":{"type":"jcamp","timeout":30,"url":"http://script.epfl.ch/script/HD/Load/okZaAkI4pa?filename=test%40patiny.com%2F%2F%2FResearch%2FNMR%2FBestMatch%2FbestMatchService%2Fdata%2Fsimulation%2Fcc_55711k.jdx"},"similarity1":0.82523,"folder":7,"similarity3":0.71432,"similarity4":0.68603,"keyMol":{"value":"http://script.epfl.ch/moleculeDepictor/MoleculeDepictor?moleculeId=f%60qQ%40%40JV%40dlrsnoEV%5CpPTUTP%40%40&color=true","type":"gif"},"similarity5":0.66638,"similarity6":0.66533,"similarity7":0.65635,"correctSimilarity":0.82523,"color":"#ff00ff","similarity8":0.65503,"similarity9":0.65066,"foundMol9":{"value":"http://script.epfl.ch/moleculeDepictor/MoleculeDepictor?moleculeId=f%60aa%60%40K%40QqIenU%7DiZZ%60%60bj%40%40%40&color=true","type":"gif"},"foundMol8":{"value":"http://script.epfl.ch/moleculeDepictor/MoleculeDepictor?moleculeId=fmwpb%60LuGjpI%40d%60rPEHJdDfYn%7F%5Be%5De%5BddyGNBHbijj%60%40b%40%40%40&color=true","type":"gif"}},{"simulated8":{"type":"jcamp","timeout":30,"url":"http://script.epfl.ch/script/HD/Load/vkppKNxswP?filename=test%40patiny.com%2F%2F%2FResearch%2FNMR%2FBestMatch%2FbestMatchService%2Fdata%2Fsimulation%2Fcc_55410k.jdx"},"foundMol6":{"value":"http://script.epfl.ch/moleculeDepictor/MoleculeDepictor?moleculeId=fhiPa%40NRQ%60DQ%40HrJPqQPzIKdoAeiZh%40H%40%40&color=true","type":"gif"},"simulated9":{"type":"jcamp","timeout":30,"url":"http://script.epfl.ch/script/HD/Load/j6fsz5d7MC?filename=test%40patiny.com%2F%2F%2FResearch%2FNMR%2FBestMatch%2FbestMatchService%2Fdata%2Fsimulation%2Fkm_08543k.jdx"},"foundMol7":{"value":"http://script.epfl.ch/moleculeDepictor/MoleculeDepictor?moleculeId=dmtH%60DBHR%5BfVFY%60HH%40%40&color=true","type":"gif"},"foundMol4":{"value":"http://script.epfl.ch/moleculeDepictor/MoleculeDepictor?moleculeId=daF%40%60DBHRYWih%40H%40%40&color=true","type":"gif"},"foundMol5":{"value":"http://script.epfl.ch/moleculeDepictor/MoleculeDepictor?moleculeId=didHPNCDPHRYWbjfid%40%40&color=true","type":"gif"},"foundMol2":{"value":"http://script.epfl.ch/moleculeDepictor/MoleculeDepictor?moleculeId=dg%7D%40%60NDLQIe%5DeffWX%40Jeh%60%40&color=true","type":"gif"},"foundMol3":{"value":"http://script.epfl.ch/moleculeDepictor/MoleculeDepictor?moleculeId=f%60qq%40%40DRTAIVUvV%5EBMYX%40Jeh%60%40%40&color=true","type":"gif"},"foundMol0":{"value":"http://script.epfl.ch/moleculeDepictor/MoleculeDepictor?moleculeId=foAp%40%40%40TydRbbatRUNV%5DtmT%40D%40%40%40&color=true","type":"gif"},"foundMol1":{"value":"http://script.epfl.ch/moleculeDepictor/MoleculeDepictor?moleculeId=dg%7D%40%60BXLSHhhh%5DDdSG%5DKU%40A%40%40%40&color=true","type":"gif"},"simulated0":{"type":"jcamp","timeout":30,"url":"http://script.epfl.ch/script/HD/Load/oAtOLJVGHR?filename=test%40patiny.com%2F%2F%2FResearch%2FNMR%2FBestMatch%2FbestMatchService%2Fdata%2Fsimulation%2Fcc_48016k.jdx"},"simulated1":{"type":"jcamp","timeout":30,"url":"http://script.epfl.ch/script/HD/Load/5xoz0A9VFu?filename=test%40patiny.com%2F%2F%2FResearch%2FNMR%2FBestMatch%2FbestMatchService%2Fdata%2Fsimulation%2Fcc_48010k.jdx"},"experimental":{"type":"jcamp","url":"http://script.epfl.ch/script/HD/Load/U7vY7YuB1f?filename=test%40patiny.com%2F%2F%2FResearch%2FNMR%2FBestMatch%2FbestMatchService%2Fdata%2FexperimentalReducedJcamp%2Fcc_48010.jdx"},"simulated2":{"type":"jcamp","timeout":30,"url":"http://script.epfl.ch/script/HD/Load/h3uDZDJDG2?filename=test%40patiny.com%2F%2F%2FResearch%2FNMR%2FBestMatch%2FbestMatchService%2Fdata%2Fsimulation%2Fcc_68210k.jdx"},"correctSimSpectrum":{"type":"jcamp","timeout":30,"url":"http://script.epfl.ch/script/HD/Load/5xoz0A9VFu?filename=test%40patiny.com%2F%2F%2FResearch%2FNMR%2FBestMatch%2FbestMatchService%2Fdata%2Fsimulation%2Fcc_48010k.jdx"},"simulated3":{"type":"jcamp","timeout":30,"url":"http://script.epfl.ch/script/HD/Load/XzOIbUDzpu?filename=test%40patiny.com%2F%2F%2FResearch%2FNMR%2FBestMatch%2FbestMatchService%2Fdata%2Fsimulation%2Fcc_68206k.jdx"},"indexHit":"2","similarity0":0.82448,"simulated4":{"type":"jcamp","timeout":30,"url":"http://script.epfl.ch/script/HD/Load/htBTuxVQ7X?filename=test%40patiny.com%2F%2F%2FResearch%2FNMR%2FBestMatch%2FbestMatchService%2Fdata%2Fsimulation%2Fac_34403k.jdx"},"simulated5":{"type":"jcamp","timeout":30,"url":"http://script.epfl.ch/script/HD/Load/PxhaglIFzF?filename=test%40patiny.com%2F%2F%2FResearch%2FNMR%2FBestMatch%2FbestMatchService%2Fdata%2Fsimulation%2Fkm_02339k.jdx"},"similarity2":0.77347,"simulated6":{"type":"jcamp","timeout":30,"url":"http://script.epfl.ch/script/HD/Load/Mf8Q4R8iNG?filename=test%40patiny.com%2F%2F%2FResearch%2FNMR%2FBestMatch%2FbestMatchService%2Fdata%2Fsimulation%2Fcc_48003k.jdx"},"simulated7":{"type":"jcamp","timeout":30,"url":"http://script.epfl.ch/script/HD/Load/ztcnJSBTMr?filename=test%40patiny.com%2F%2F%2FResearch%2FNMR%2FBestMatch%2FbestMatchService%2Fdata%2Fsimulation%2Ftl_00220k.jdx"},"similarity1":0.77696,"folder":8,"similarity3":0.74165,"similarity4":0.72893,"keyMol":{"value":"http://script.epfl.ch/moleculeDepictor/MoleculeDepictor?moleculeId=dg%7D%40%60BXLSHhhh%5DDdSG%5DKU%40A%40%40%40&color=true","type":"gif"},"similarity5":0.71502,"similarity6":0.70992,"similarity7":0.67357,"correctSimilarity":0.77696,"color":"#ff00ff","similarity8":0.6461,"similarity9":0.64516,"foundMol9":{"value":"http://script.epfl.ch/moleculeDepictor/MoleculeDepictor?moleculeId=dmL%40P%40BEdLdTRRQrnf%60Pb%60%40%40&color=true","type":"gif"},"foundMol8":{"value":"http://script.epfl.ch/moleculeDepictor/MoleculeDepictor?moleculeId=gOqHBLQIfRyjX%40&color=true","type":"gif"}},{"simulated8":{"type":"jcamp","timeout":30,"url":"http://script.epfl.ch/script/HD/Load/RYiAgVfJsm?filename=test%40patiny.com%2F%2F%2FResearch%2FNMR%2FBestMatch%2FbestMatchService%2Fdata%2Fsimulation%2Fcc_53026k.jdx"},"foundMol6":{"value":"http://script.epfl.ch/moleculeDepictor/MoleculeDepictor?moleculeId=dk%5DDpIMLBH%60HtHrJPqISHUtyYiZZ%40%40&color=true","type":"gif"},"simulated9":{"type":"jcamp","timeout":30,"url":"http://script.epfl.ch/script/HD/Load/JFSgCORy5n?filename=test%40patiny.com%2F%2F%2FResearch%2FNMR%2FBestMatch%2FbestMatchService%2Fdata%2Fsimulation%2Fspb_06842k.jdx"},"foundMol7":{"value":"http://script.epfl.ch/moleculeDepictor/MoleculeDepictor?moleculeId=foAaaBCHlxDPPHMKnR%5BeU%5Df%5CUjZZ%40I%60%40%40&color=true","type":"gif"},"foundMol4":{"value":"http://script.epfl.ch/moleculeDepictor/MoleculeDepictor?moleculeId=daFD%60FP%60bDfyVzZZP%40&color=true","type":"gif"},"foundMol5":{"value":"http://script.epfl.ch/moleculeDepictor/MoleculeDepictor?moleculeId=dg%7DHPEM%40bKBDfyWY%5ED%7Bf%40Beb%40%40&color=true","type":"gif"},"foundMol2":{"value":"http://script.epfl.ch/moleculeDepictor/MoleculeDepictor?moleculeId=dcmHPFU%40bIBDfyeX%5DeYiZfX%40%40&color=true","type":"gif"},"foundMol3":{"value":"http://script.epfl.ch/moleculeDepictor/MoleculeDepictor?moleculeId=dg%7EHPMPHaPaInUvWaNy%60%40ihP%40&color=true","type":"gif"},"foundMol0":{"value":"http://script.epfl.ch/moleculeDepictor/MoleculeDepictor?moleculeId=dknBQESMLHb%40aYOlbdLRVTFYX%40I%60%40%40&color=true","type":"gif"},"foundMol1":{"value":"http://script.epfl.ch/moleculeDepictor/MoleculeDepictor?moleculeId=dcN%40hDCDjHfPVPvPrJIQERMtAAU%40%40%40&color=true","type":"gif"},"simulated0":{"type":"jcamp","timeout":30,"url":"http://script.epfl.ch/script/HD/Load/6ZjHn14bL9?filename=test%40patiny.com%2F%2F%2FResearch%2FNMR%2FBestMatch%2FbestMatchService%2Fdata%2Fsimulation%2Fsb_01738k.jdx"},"simulated1":{"type":"jcamp","timeout":30,"url":"http://script.epfl.ch/script/HD/Load/g6jHKkqLOV?filename=test%40patiny.com%2F%2F%2FResearch%2FNMR%2FBestMatch%2FbestMatchService%2Fdata%2Fsimulation%2Fbtb_09453k.jdx"},"experimental":{"type":"jcamp","url":"http://script.epfl.ch/script/HD/Load/VxFm7V6nzJ?filename=test%40patiny.com%2F%2F%2FResearch%2FNMR%2FBestMatch%2FbestMatchService%2Fdata%2FexperimentalReducedJcamp%2Fsb_01023.jdx"},"simulated2":{"type":"jcamp","timeout":30,"url":"http://script.epfl.ch/script/HD/Load/hhDvJfGV5D?filename=test%40patiny.com%2F%2F%2FResearch%2FNMR%2FBestMatch%2FbestMatchService%2Fdata%2Fsimulation%2Fcc_09102k.jdx"},"correctSimSpectrum":{"type":"jcamp","timeout":30,"url":"http://script.epfl.ch/script/HD/Load/Hvab4RWdLM?filename=test%40patiny.com%2F%2F%2FResearch%2FNMR%2FBestMatch%2FbestMatchService%2Fdata%2Fsimulation%2Fsb_01023k.jdx"},"simulated3":{"type":"jcamp","timeout":30,"url":"http://script.epfl.ch/script/HD/Load/29GGVkggEN?filename=test%40patiny.com%2F%2F%2FResearch%2FNMR%2FBestMatch%2FbestMatchService%2Fdata%2Fsimulation%2Fcc_40202k.jdx"},"indexHit":"23","similarity0":0.85416,"simulated4":{"type":"jcamp","timeout":30,"url":"http://script.epfl.ch/script/HD/Load/0H9l3wmp1P?filename=test%40patiny.com%2F%2F%2FResearch%2FNMR%2FBestMatch%2FbestMatchService%2Fdata%2Fsimulation%2Fcc_10302k.jdx"},"simulated5":{"type":"jcamp","timeout":30,"url":"http://script.epfl.ch/script/HD/Load/5nD7hHRY9E?filename=test%40patiny.com%2F%2F%2FResearch%2FNMR%2FBestMatch%2FbestMatchService%2Fdata%2Fsimulation%2Fcc_16402k.jdx"},"similarity2":0.75798,"simulated6":{"type":"jcamp","timeout":30,"url":"http://script.epfl.ch/script/HD/Load/342kILhhIR?filename=test%40patiny.com%2F%2F%2FResearch%2FNMR%2FBestMatch%2FbestMatchService%2Fdata%2Fsimulation%2Fcc_09203k.jdx"},"simulated7":{"type":"jcamp","timeout":30,"url":"http://script.epfl.ch/script/HD/Load/PW3HPlbwXE?filename=test%40patiny.com%2F%2F%2FResearch%2FNMR%2FBestMatch%2FbestMatchService%2Fdata%2Fsimulation%2Fmo_00752k.jdx"},"similarity1":0.79194,"folder":9,"similarity3":0.7381,"similarity4":0.7364,"keyMol":{"value":"http://script.epfl.ch/moleculeDepictor/MoleculeDepictor?moleculeId=dmvLAHAEbTyInUwaZ%40BP%40%40&color=true","type":"gif"},"similarity5":0.71014,"similarity6":0.70023,"similarity7":0.69308,"correctSimilarity":0.60025,"color":"#ff00ff","similarity8":0.67457,"similarity9":0.66471,"foundMol9":{"value":"http://script.epfl.ch/moleculeDepictor/MoleculeDepictor?moleculeId=dmvHpDdH%60XaXaIeemn%60HI%60%40%40&color=true","type":"gif"},"foundMol8":{"value":"http://script.epfl.ch/moleculeDepictor/MoleculeDepictor?moleculeId=eg%60XDA%40JmK%40I%40bPXdAIARPvdCiBzPRYf%7B%7DnUvUvnIDlaihHbJf%40B%40Bj%40%40%40%40&color=true","type":"gif"}},{"simulated8":{"type":"jcamp","timeout":30,"url":"http://script.epfl.ch/script/HD/Load/yBBhR1swHH?filename=test%40patiny.com%2F%2F%2FResearch%2FNMR%2FBestMatch%2FbestMatchService%2Fdata%2Fsimulation%2Fcc_46006k.jdx"},"foundMol6":{"value":"http://script.epfl.ch/moleculeDepictor/MoleculeDepictor?moleculeId=dg%7DH%60IU%40bDfyWY%5ED%7Bf%40BiR%40%40&color=true","type":"gif"},"simulated9":{"type":"jcamp","timeout":30,"url":"http://script.epfl.ch/script/HD/Load/29GGVkggEN?filename=test%40patiny.com%2F%2F%2FResearch%2FNMR%2FBestMatch%2FbestMatchService%2Fdata%2Fsimulation%2Fcc_40202k.jdx"},"foundMol7":{"value":"http://script.epfl.ch/moleculeDepictor/MoleculeDepictor?moleculeId=fdyaB%60BHAD%5CBOR%40YBL%60dwJ%7CkmLxZttm%40AUP%40%40&color=true","type":"gif"},"foundMol4":{"value":"http://script.epfl.ch/moleculeDepictor/MoleculeDepictor?moleculeId=dcN%40hDCDjHfPVPvPrJIQERMtAAU%40%40%40&color=true","type":"gif"},"foundMol5":{"value":"http://script.epfl.ch/moleculeDepictor/MoleculeDepictor?moleculeId=foAaa%40GHqhDQ%40HrJPqIYQHTkNe%60%40ihP%40%40&color=true","type":"gif"},"foundMol2":{"value":"http://script.epfl.ch/moleculeDepictor/MoleculeDepictor?moleculeId=dknBQESMLHb%40aYOlbdLRVTFYX%40I%60%40%40&color=true","type":"gif"},"foundMol3":{"value":"http://script.epfl.ch/moleculeDepictor/MoleculeDepictor?moleculeId=daFHPJPH%60%60aInUnffd%40%40&color=true","type":"gif"},"foundMol0":{"value":"http://script.epfl.ch/moleculeDepictor/MoleculeDepictor?moleculeId=dcNDPMS%40bHBLbdLRVPsK%40AX%40%40&color=true","type":"gif"},"foundMol1":{"value":"http://script.epfl.ch/moleculeDepictor/MoleculeDepictor?moleculeId=dcmHPFU%40bIBDfyeX%5DeYiZfX%40%40&color=true","type":"gif"},"simulated0":{"type":"jcamp","timeout":30,"url":"http://script.epfl.ch/script/HD/Load/3bGWR7nw9R?filename=test%40patiny.com%2F%2F%2FResearch%2FNMR%2FBestMatch%2FbestMatchService%2Fdata%2Fsimulation%2Ftl_00421k.jdx"},"simulated1":{"type":"jcamp","timeout":30,"url":"http://script.epfl.ch/script/HD/Load/hhDvJfGV5D?filename=test%40patiny.com%2F%2F%2FResearch%2FNMR%2FBestMatch%2FbestMatchService%2Fdata%2Fsimulation%2Fcc_09102k.jdx"},"experimental":{"type":"jcamp","url":"http://script.epfl.ch/script/HD/Load/oilef0hzae?filename=test%40patiny.com%2F%2F%2FResearch%2FNMR%2FBestMatch%2FbestMatchService%2Fdata%2FexperimentalReducedJcamp%2Ftl_00421.jdx"},"simulated2":{"type":"jcamp","timeout":30,"url":"http://script.epfl.ch/script/HD/Load/6ZjHn14bL9?filename=test%40patiny.com%2F%2F%2FResearch%2FNMR%2FBestMatch%2FbestMatchService%2Fdata%2Fsimulation%2Fsb_01738k.jdx"},"correctSimSpectrum":{"type":"jcamp","timeout":30,"url":"http://script.epfl.ch/script/HD/Load/3bGWR7nw9R?filename=test%40patiny.com%2F%2F%2FResearch%2FNMR%2FBestMatch%2FbestMatchService%2Fdata%2Fsimulation%2Ftl_00421k.jdx"},"simulated3":{"type":"jcamp","timeout":30,"url":"http://script.epfl.ch/script/HD/Load/eocO6cw6de?filename=test%40patiny.com%2F%2F%2FResearch%2FNMR%2FBestMatch%2FbestMatchService%2Fdata%2Fsimulation%2Fcc_09502k.jdx"},"indexHit":"1","similarity0":0.86905,"simulated4":{"type":"jcamp","timeout":30,"url":"http://script.epfl.ch/script/HD/Load/g6jHKkqLOV?filename=test%40patiny.com%2F%2F%2FResearch%2FNMR%2FBestMatch%2FbestMatchService%2Fdata%2Fsimulation%2Fbtb_09453k.jdx"},"simulated5":{"type":"jcamp","timeout":30,"url":"http://script.epfl.ch/script/HD/Load/RKLfIEDA2K?filename=test%40patiny.com%2F%2F%2FResearch%2FNMR%2FBestMatch%2FbestMatchService%2Fdata%2Fsimulation%2Fcc_14503k.jdx"},"similarity2":0.83997,"simulated6":{"type":"jcamp","timeout":30,"url":"http://script.epfl.ch/script/HD/Load/Tv0qzhVzwP?filename=test%40patiny.com%2F%2F%2FResearch%2FNMR%2FBestMatch%2FbestMatchService%2Fdata%2Fsimulation%2Fcc_18402k.jdx"},"simulated7":{"type":"jcamp","timeout":30,"url":"http://script.epfl.ch/script/HD/Load/zamo7ArUmc?filename=test%40patiny.com%2F%2F%2FResearch%2FNMR%2FBestMatch%2FbestMatchService%2Fdata%2Fsimulation%2Fmo_07081k.jdx"},"similarity1":0.84269,"folder":10,"similarity3":0.78692,"similarity4":0.77354,"keyMol":{"value":"http://script.epfl.ch/moleculeDepictor/MoleculeDepictor?moleculeId=dcNDPMS%40bHBLbdLRVPsK%40AX%40%40&color=true","type":"gif"},"similarity5":0.77293,"similarity6":0.7668,"similarity7":0.75807,"correctSimilarity":0.86905,"color":"#00ff00","similarity8":0.75654,"similarity9":0.75162,"foundMol9":{"value":"http://script.epfl.ch/moleculeDepictor/MoleculeDepictor?moleculeId=dg%7EHPMPHaPaInUvWaNy%60%40ihP%40&color=true","type":"gif"},"foundMol8":{"value":"http://script.epfl.ch/moleculeDepictor/MoleculeDepictor?moleculeId=fdyQ%40%60LBl%40H%7DHAdHrBTsrj%7BubbcTrDBMU%40%40%40&color=true","type":"gif"}},{"simulated8":{"type":"jcamp","timeout":30,"url":"http://script.epfl.ch/script/HD/Load/kwnwitSSw2?filename=test%40patiny.com%2F%2F%2FResearch%2FNMR%2FBestMatch%2FbestMatchService%2Fdata%2Fsimulation%2Fcc_62603k.jdx"},"foundMol6":{"value":"http://script.epfl.ch/moleculeDepictor/MoleculeDepictor?moleculeId=dg%7ED%40LAlbTRbLRUL%5DmKT%40D%40%40&color=true","type":"gif"},"simulated9":{"type":"jcamp","timeout":30,"url":"http://script.epfl.ch/script/HD/Load/PBv829isCR?filename=test%40patiny.com%2F%2F%2FResearch%2FNMR%2FBestMatch%2FbestMatchService%2Fdata%2Fsimulation%2Fcc_47910k.jdx"},"foundMol7":{"value":"http://script.epfl.ch/moleculeDepictor/MoleculeDepictor?moleculeId=dk%5E%40PNCDtHRYeg%5DiWXHIFb%40%40&color=true","type":"gif"},"foundMol4":{"value":"http://script.epfl.ch/moleculeDepictor/MoleculeDepictor?moleculeId=dk%5EH%60BXJsHhhihTb%5BSiZ%60%40%60%40%40&color=true","type":"gif"},"foundMol5":{"value":"http://script.epfl.ch/moleculeDepictor/MoleculeDepictor?moleculeId=dg%7EH%60JD%40cIEEDcLeeG%5DLt%60A%40%40%40&color=true","type":"gif"},"foundMol2":{"value":"http://script.epfl.ch/moleculeDepictor/MoleculeDepictor?moleculeId=foA%60b%40BHxBHrJZIQFIIgKNfej%40B%40%40%40&color=true","type":"gif"},"foundMol3":{"value":"http://script.epfl.ch/moleculeDepictor/MoleculeDepictor?moleculeId=f%60qaC%40I%5EADBBGQBSJ%7BJkTXkT%40EMUH%60%40%40&color=true","type":"gif"},"foundMol0":{"value":"http://script.epfl.ch/moleculeDepictor/MoleculeDepictor?moleculeId=dk%5E%40PJCDPHRYY%7BTjtzZh%40D%40%40&color=true","type":"gif"},"foundMol1":{"value":"http://script.epfl.ch/moleculeDepictor/MoleculeDepictor?moleculeId=dk%5E%40PJCDPHrJIQFIHjtzZh%40D%40%40&color=true","type":"gif"},"simulated0":{"type":"jcamp","timeout":30,"url":"http://script.epfl.ch/script/HD/Load/GzJsnxagIa?filename=test%40patiny.com%2F%2F%2FResearch%2FNMR%2FBestMatch%2FbestMatchService%2Fdata%2Fsimulation%2Fcc_42210k.jdx"},"simulated1":{"type":"jcamp","timeout":30,"url":"http://script.epfl.ch/script/HD/Load/pVaZKnV1AZ?filename=test%40patiny.com%2F%2F%2FResearch%2FNMR%2FBestMatch%2FbestMatchService%2Fdata%2Fsimulation%2Fcc_29210k.jdx"},"experimental":{"type":"jcamp","url":"http://script.epfl.ch/script/HD/Load/RiSATGLT9k?filename=test%40patiny.com%2F%2F%2FResearch%2FNMR%2FBestMatch%2FbestMatchService%2Fdata%2FexperimentalReducedJcamp%2Fcc_42210.jdx"},"simulated2":{"type":"jcamp","timeout":30,"url":"http://script.epfl.ch/script/HD/Load/7jF14jA5vs?filename=test%40patiny.com%2F%2F%2FResearch%2FNMR%2FBestMatch%2FbestMatchService%2Fdata%2Fsimulation%2Fcc_26702k.jdx"},"correctSimSpectrum":{"type":"jcamp","timeout":30,"url":"http://script.epfl.ch/script/HD/Load/GzJsnxagIa?filename=test%40patiny.com%2F%2F%2FResearch%2FNMR%2FBestMatch%2FbestMatchService%2Fdata%2Fsimulation%2Fcc_42210k.jdx"},"simulated3":{"type":"jcamp","timeout":30,"url":"http://script.epfl.ch/script/HD/Load/VpOqmfiNAC?filename=test%40patiny.com%2F%2F%2FResearch%2FNMR%2FBestMatch%2FbestMatchService%2Fdata%2Fsimulation%2Fcc_29602k.jdx"},"indexHit":"1","similarity0":0.9367,"simulated4":{"type":"jcamp","timeout":30,"url":"http://script.epfl.ch/script/HD/Load/LzS7MCY8gR?filename=test%40patiny.com%2F%2F%2FResearch%2FNMR%2FBestMatch%2FbestMatchService%2Fdata%2Fsimulation%2Fcc_00511k.jdx"},"simulated5":{"type":"jcamp","timeout":30,"url":"http://script.epfl.ch/script/HD/Load/p1gbmViYPM?filename=test%40patiny.com%2F%2F%2FResearch%2FNMR%2FBestMatch%2FbestMatchService%2Fdata%2Fsimulation%2Fcc_42204k.jdx"},"similarity2":0.82562,"simulated6":{"type":"jcamp","timeout":30,"url":"http://script.epfl.ch/script/HD/Load/MNgXaYUWUA?filename=test%40patiny.com%2F%2F%2FResearch%2FNMR%2FBestMatch%2FbestMatchService%2Fdata%2Fsimulation%2Fcc_26704k.jdx"},"simulated7":{"type":"jcamp","timeout":30,"url":"http://script.epfl.ch/script/HD/Load/nNVk0fu3MF?filename=test%40patiny.com%2F%2F%2FResearch%2FNMR%2FBestMatch%2FbestMatchService%2Fdata%2Fsimulation%2Fcc_68410k.jdx"},"similarity1":0.85316,"folder":11,"similarity3":0.81258,"similarity4":0.80994,"keyMol":{"value":"http://script.epfl.ch/moleculeDepictor/MoleculeDepictor?moleculeId=dk%5E%40PJCDPHRYY%7BTjtzZh%40D%40%40&color=true","type":"gif"},"similarity5":0.79865,"similarity6":0.78538,"similarity7":0.77464,"correctSimilarity":0.9367,"color":"#00ff00","similarity8":0.77433,"similarity9":0.769,"foundMol9":{"value":"http://script.epfl.ch/moleculeDepictor/MoleculeDepictor?moleculeId=dk%5DH%60NEPqLbbbTVQZUvBAbX%60%40&color=true","type":"gif"},"foundMol8":{"value":"http://script.epfl.ch/moleculeDepictor/MoleculeDepictor?moleculeId=fdyQa%40C%5EQbPHb%40QdTabRftRTDkpYX%40b%40B%40%40%40&color=true","type":"gif"}},{"simulated8":{"type":"jcamp","timeout":30,"url":"http://script.epfl.ch/script/HD/Load/edoKA61IeT?filename=test%40patiny.com%2F%2F%2FResearch%2FNMR%2FBestMatch%2FbestMatchService%2Fdata%2Fsimulation%2Fcc_40122k.jdx"},"foundMol6":{"value":"http://script.epfl.ch/moleculeDepictor/MoleculeDepictor?moleculeId=dg%7CDPDlHc%60aInfUU%5BtyjijjP%40&color=true","type":"gif"},"simulated9":{"type":"jcamp","timeout":30,"url":"http://script.epfl.ch/script/HD/Load/GnzEq5XaJH?filename=test%40patiny.com%2F%2F%2FResearch%2FNMR%2FBestMatch%2FbestMatchService%2Fdata%2Fsimulation%2Fcc_41916k.jdx"},"foundMol7":{"value":"http://script.epfl.ch/moleculeDepictor/MoleculeDepictor?moleculeId=foA%60%60%40I%40%5DdRbRaTRSNV%5Cp%40UUQ%40%40%40&color=true","type":"gif"},"foundMol4":{"value":"http://script.epfl.ch/moleculeDepictor/MoleculeDepictor?moleculeId=f%60qP%60%40DJA%7BHdhdhUDepSoK%40AUUD%40%40&color=true","type":"gif"},"foundMol5":{"value":"http://script.epfl.ch/moleculeDepictor/MoleculeDepictor?moleculeId=foA%60%60%40I%40%5DdRbbRLRWAV%5CpDEUQ%40%40%40&color=true","type":"gif"},"foundMol2":{"value":"http://script.epfl.ch/moleculeDepictor/MoleculeDepictor?moleculeId=foAQ%40%40JV%40eJzsJdhYuUTDFP%40%40&color=true","type":"gif"},"foundMol3":{"value":"http://script.epfl.ch/moleculeDepictor/MoleculeDepictor?moleculeId=foAQ%40%40JN%40eJzrmdijuUT%40Qp%40%40&color=true","type":"gif"},"foundMol0":{"value":"http://script.epfl.ch/moleculeDepictor/MoleculeDepictor?moleculeId=dg%7EH%60AlJsHhdhUDeSG%5C%40EUTP%40%40&color=true","type":"gif"},"foundMol1":{"value":"http://script.epfl.ch/moleculeDepictor/MoleculeDepictor?moleculeId=dg%7EH%60AlJsHhhdcDdwG%5CAAUTP%40%40&color=true","type":"gif"},"simulated0":{"type":"jcamp","timeout":30,"url":"http://script.epfl.ch/script/HD/Load/P42MlehKdP?filename=test%40patiny.com%2F%2F%2FResearch%2FNMR%2FBestMatch%2FbestMatchService%2Fdata%2Fsimulation%2Fcc_40111k.jdx"},"simulated1":{"type":"jcamp","timeout":30,"url":"http://script.epfl.ch/script/HD/Load/UNziPnjO0y?filename=test%40patiny.com%2F%2F%2FResearch%2FNMR%2FBestMatch%2FbestMatchService%2Fdata%2Fsimulation%2Fcc_48611k.jdx"},"experimental":{"type":"jcamp","url":"http://script.epfl.ch/script/HD/Load/TfbfHcGYhr?filename=test%40patiny.com%2F%2F%2FResearch%2FNMR%2FBestMatch%2FbestMatchService%2Fdata%2FexperimentalReducedJcamp%2Fcc_48611.jdx"},"simulated2":{"type":"jcamp","timeout":30,"url":"http://script.epfl.ch/script/HD/Load/enMS8BpjTc?filename=test%40patiny.com%2F%2F%2FResearch%2FNMR%2FBestMatch%2FbestMatchService%2Fdata%2Fsimulation%2Fcc_48616k.jdx"},"correctSimSpectrum":{"type":"jcamp","timeout":30,"url":"http://script.epfl.ch/script/HD/Load/UNziPnjO0y?filename=test%40patiny.com%2F%2F%2FResearch%2FNMR%2FBestMatch%2FbestMatchService%2Fdata%2Fsimulation%2Fcc_48611k.jdx"},"simulated3":{"type":"jcamp","timeout":30,"url":"http://script.epfl.ch/script/HD/Load/I2SPhiAvMH?filename=test%40patiny.com%2F%2F%2FResearch%2FNMR%2FBestMatch%2FbestMatchService%2Fdata%2Fsimulation%2Fcc_40116k.jdx"},"indexHit":"2","similarity0":0.87886,"simulated4":{"type":"jcamp","timeout":30,"url":"http://script.epfl.ch/script/HD/Load/FewqUJKmGL?filename=test%40patiny.com%2F%2F%2FResearch%2FNMR%2FBestMatch%2FbestMatchService%2Fdata%2Fsimulation%2Fcc_40106k.jdx"},"simulated5":{"type":"jcamp","timeout":30,"url":"http://script.epfl.ch/script/HD/Load/weZu3wKj2m?filename=test%40patiny.com%2F%2F%2FResearch%2FNMR%2FBestMatch%2FbestMatchService%2Fdata%2Fsimulation%2Fcc_48604k.jdx"},"similarity2":0.80664,"simulated6":{"type":"jcamp","timeout":30,"url":"http://script.epfl.ch/script/HD/Load/ORjQVDIArM?filename=test%40patiny.com%2F%2F%2FResearch%2FNMR%2FBestMatch%2FbestMatchService%2Fdata%2Fsimulation%2Fcc_62202k.jdx"},"simulated7":{"type":"jcamp","timeout":30,"url":"http://script.epfl.ch/script/HD/Load/kxQS8fwAnG?filename=test%40patiny.com%2F%2F%2FResearch%2FNMR%2FBestMatch%2FbestMatchService%2Fdata%2Fsimulation%2Fcc_40104k.jdx"},"similarity1":0.8496,"folder":12,"similarity3":0.77878,"similarity4":0.77303,"keyMol":{"value":"http://script.epfl.ch/moleculeDepictor/MoleculeDepictor?moleculeId=dg%7EH%60AlJsHhhdcDdwG%5CAAUTP%40%40&color=true","type":"gif"},"similarity5":0.74802,"similarity6":0.72964,"similarity7":0.72737,"correctSimilarity":0.8496,"color":"#ff00ff","similarity8":0.72234,"similarity9":0.68486,"foundMol9":{"value":"http://script.epfl.ch/moleculeDepictor/MoleculeDepictor?moleculeId=fhiP%60%40J%5E%40IJUuVYTeGAjjjBCH%40%40&color=true","type":"gif"},"foundMol8":{"value":"http://script.epfl.ch/moleculeDepictor/MoleculeDepictor?moleculeId=fhia%60%40M%40PGHheLeBhdaR%7CEj%40BjjH%40%40&color=true","type":"gif"}},{"simulated8":{"type":"jcamp","timeout":30,"url":"http://script.epfl.ch/script/HD/Load/eSG5I3I5Pk?filename=test%40patiny.com%2F%2F%2FResearch%2FNMR%2FBestMatch%2FbestMatchService%2Fdata%2Fsimulation%2Fcc_50910k.jdx"},"foundMol6":{"value":"http://script.epfl.ch/moleculeDepictor/MoleculeDepictor?moleculeId=dk%5DH%60NEPqLbbbTVQZUvBAbX%60%40&color=true","type":"gif"},"simulated9":{"type":"jcamp","timeout":30,"url":"http://script.epfl.ch/script/HD/Load/TzUPj6p5Qx?filename=test%40patiny.com%2F%2F%2FResearch%2FNMR%2FBestMatch%2FbestMatchService%2Fdata%2Fsimulation%2Fcc_15506k.jdx"},"foundMol7":{"value":"http://script.epfl.ch/moleculeDepictor/MoleculeDepictor?moleculeId=dk%5E%40PJCDPHRYY%7BTjtzZh%40D%40%40&color=true","type":"gif"},"foundMol4":{"value":"http://script.epfl.ch/moleculeDepictor/MoleculeDepictor?moleculeId=dk%5DH%60AW%60qLbbbTVQZUvBBRhP%40&color=true","type":"gif"},"foundMol5":{"value":"http://script.epfl.ch/moleculeDepictor/MoleculeDepictor?moleculeId=foA%40b%40DLADIMsOJ%7BAV%5DLuHPD%40%40%40&color=true","type":"gif"},"foundMol2":{"value":"http://script.epfl.ch/moleculeDepictor/MoleculeDepictor?moleculeId=f%60qaC%40I%5EADBBGQBSJ%7BJkTXkT%40EMUH%60%40%40&color=true","type":"gif"},"foundMol3":{"value":"http://script.epfl.ch/moleculeDepictor/MoleculeDepictor?moleculeId=fdyQa%40C%5EQbPHb%40QdTabRftRTDkpYX%40b%40B%40%40%40&color=true","type":"gif"},"foundMol0":{"value":"http://script.epfl.ch/moleculeDepictor/MoleculeDepictor?moleculeId=dk%5E%40PJCDPHrJIQFIHjtzZh%40D%40%40&color=true","type":"gif"},"foundMol1":{"value":"http://script.epfl.ch/moleculeDepictor/MoleculeDepictor?moleculeId=foAP%60%40DL%40KHdhhihTfBlyZVh%40H%40%40&color=true","type":"gif"},"simulated0":{"type":"jcamp","timeout":30,"url":"http://script.epfl.ch/script/HD/Load/pVaZKnV1AZ?filename=test%40patiny.com%2F%2F%2FResearch%2FNMR%2FBestMatch%2FbestMatchService%2Fdata%2Fsimulation%2Fcc_29210k.jdx"},"simulated1":{"type":"jcamp","timeout":30,"url":"http://script.epfl.ch/script/HD/Load/38CCjJGqdq?filename=test%40patiny.com%2F%2F%2FResearch%2FNMR%2FBestMatch%2FbestMatchService%2Fdata%2Fsimulation%2Fcc_00506k.jdx"},"experimental":{"type":"jcamp","url":"http://script.epfl.ch/script/HD/Load/cYh2JBu7JZ?filename=test%40patiny.com%2F%2F%2FResearch%2FNMR%2FBestMatch%2FbestMatchService%2Fdata%2FexperimentalReducedJcamp%2Fcc_20302.jdx"},"simulated2":{"type":"jcamp","timeout":30,"url":"http://script.epfl.ch/script/HD/Load/VpOqmfiNAC?filename=test%40patiny.com%2F%2F%2FResearch%2FNMR%2FBestMatch%2FbestMatchService%2Fdata%2Fsimulation%2Fcc_29602k.jdx"},"correctSimSpectrum":{"type":"jcamp","timeout":30,"url":"http://script.epfl.ch/script/HD/Load/qFSfdoOXfK?filename=test%40patiny.com%2F%2F%2FResearch%2FNMR%2FBestMatch%2FbestMatchService%2Fdata%2Fsimulation%2Fcc_20302k.jdx"},"simulated3":{"type":"jcamp","timeout":30,"url":"http://script.epfl.ch/script/HD/Load/kwnwitSSw2?filename=test%40patiny.com%2F%2F%2FResearch%2FNMR%2FBestMatch%2FbestMatchService%2Fdata%2Fsimulation%2Fcc_62603k.jdx"},"indexHit":"14","similarity0":0.90801,"simulated4":{"type":"jcamp","timeout":30,"url":"http://script.epfl.ch/script/HD/Load/uF72hL7Zam?filename=test%40patiny.com%2F%2F%2FResearch%2FNMR%2FBestMatch%2FbestMatchService%2Fdata%2Fsimulation%2Fcc_49610k.jdx"},"simulated5":{"type":"jcamp","timeout":30,"url":"http://script.epfl.ch/script/HD/Load/TKMOg3DGpL?filename=test%40patiny.com%2F%2F%2FResearch%2FNMR%2FBestMatch%2FbestMatchService%2Fdata%2Fsimulation%2Fcc_49702k.jdx"},"similarity2":0.85169,"simulated6":{"type":"jcamp","timeout":30,"url":"http://script.epfl.ch/script/HD/Load/PBv829isCR?filename=test%40patiny.com%2F%2F%2FResearch%2FNMR%2FBestMatch%2FbestMatchService%2Fdata%2Fsimulation%2Fcc_47910k.jdx"},"simulated7":{"type":"jcamp","timeout":30,"url":"http://script.epfl.ch/script/HD/Load/GzJsnxagIa?filename=test%40patiny.com%2F%2F%2FResearch%2FNMR%2FBestMatch%2FbestMatchService%2Fdata%2Fsimulation%2Fcc_42210k.jdx"},"similarity1":0.87796,"folder":13,"similarity3":0.84948,"similarity4":0.83453,"keyMol":{"value":"http://script.epfl.ch/moleculeDepictor/MoleculeDepictor?moleculeId=foA%60b%40AHXBHrJZJJZEI%60kNfZf%40B%40%40%40&color=true","type":"gif"},"similarity5":0.80897,"similarity6":0.80528,"similarity7":0.80406,"correctSimilarity":0.77197,"color":"#ff00ff","similarity8":0.79494,"similarity9":0.79381,"foundMol9":{"value":"http://script.epfl.ch/moleculeDepictor/MoleculeDepictor?moleculeId=foAq%40%40DLDCHdhhdXdfBlyYjX%40H%40%40&color=true","type":"gif"},"foundMol8":{"value":"http://script.epfl.ch/moleculeDepictor/MoleculeDepictor?moleculeId=dk%5DH%60ITPqDfUvWiev%40BfhP%40&color=true","type":"gif"}},{"simulated8":{"type":"jcamp","timeout":30,"url":"http://script.epfl.ch/script/HD/Load/IaER9SvRLg?filename=test%40patiny.com%2F%2F%2FResearch%2FNMR%2FBestMatch%2FbestMatchService%2Fdata%2Fsimulation%2Fsb_02063k.jdx"},"foundMol6":{"value":"http://script.epfl.ch/moleculeDepictor/MoleculeDepictor?moleculeId=deVH%40IAIYWVy%60%40l%40%40&color=true","type":"gif"},"simulated9":{"type":"jcamp","timeout":30,"url":"http://script.epfl.ch/script/HD/Load/cFfBKr9bJ6?filename=test%40patiny.com%2F%2F%2FResearch%2FNMR%2FBestMatch%2FbestMatchService%2Fdata%2Fsimulation%2Fcc_12203k.jdx"},"foundMol7":{"value":"http://script.epfl.ch/moleculeDepictor/MoleculeDepictor?moleculeId=dk%5EH%60Lt%40aJYyU%5CiSidHD%60%40%40&color=true","type":"gif"},"foundMol4":{"value":"http://script.epfl.ch/moleculeDepictor/MoleculeDepictor?moleculeId=fdyQ%40%60LBl%40H%7DHAdHrBTsrj%7BubbcTrDBMU%40%40%40&color=true","type":"gif"},"foundMol5":{"value":"http://script.epfl.ch/moleculeDepictor/MoleculeDepictor?moleculeId=fhia%40%60LZ%40DNdOR%40YCIEEhddbiLTTZfP%60Rj%60%40%40&color=true","type":"gif"},"foundMol2":{"value":"http://script.epfl.ch/moleculeDepictor/MoleculeDepictor?moleculeId=gOxHFJqIeZx%40%40%40&color=true","type":"gif"},"foundMol3":{"value":"http://script.epfl.ch/moleculeDepictor/MoleculeDepictor?moleculeId=dmvLAHAEbTyInYTYZ%40%60P%40%40&color=true","type":"gif"},"foundMol0":{"value":"http://script.epfl.ch/moleculeDepictor/MoleculeDepictor?moleculeId=dcNDPMS%40bHBLbdLRVPsK%40AX%40%40&color=true","type":"gif"},"foundMol1":{"value":"http://script.epfl.ch/moleculeDepictor/MoleculeDepictor?moleculeId=dmtDpAdJp%60chaIfVee%60%60e%40%40%40&color=true","type":"gif"},"simulated0":{"type":"jcamp","timeout":30,"url":"http://script.epfl.ch/script/HD/Load/3bGWR7nw9R?filename=test%40patiny.com%2F%2F%2FResearch%2FNMR%2FBestMatch%2FbestMatchService%2Fdata%2Fsimulation%2Ftl_00421k.jdx"},"simulated1":{"type":"jcamp","timeout":30,"url":"http://script.epfl.ch/script/HD/Load/SkVCUtquZb?filename=test%40patiny.com%2F%2F%2FResearch%2FNMR%2FBestMatch%2FbestMatchService%2Fdata%2Fsimulation%2Fspb_07738k.jdx"},"experimental":{"type":"jcamp","url":"http://script.epfl.ch/script/HD/Load/v60v7PrY0T?filename=test%40patiny.com%2F%2F%2FResearch%2FNMR%2FBestMatch%2FbestMatchService%2Fdata%2FexperimentalReducedJcamp%2Fcc_09502.jdx"},"simulated2":{"type":"jcamp","timeout":30,"url":"http://script.epfl.ch/script/HD/Load/1qb9q79zzE?filename=test%40patiny.com%2F%2F%2FResearch%2FNMR%2FBestMatch%2FbestMatchService%2Fdata%2Fsimulation%2Fmo_00014k.jdx"},"correctSimSpectrum":{"type":"jcamp","timeout":30,"url":"http://script.epfl.ch/script/HD/Load/eocO6cw6de?filename=test%40patiny.com%2F%2F%2FResearch%2FNMR%2FBestMatch%2FbestMatchService%2Fdata%2Fsimulation%2Fcc_09502k.jdx"},"simulated3":{"type":"jcamp","timeout":30,"url":"http://script.epfl.ch/script/HD/Load/VaT7BoEOjP?filename=test%40patiny.com%2F%2F%2FResearch%2FNMR%2FBestMatch%2FbestMatchService%2Fdata%2Fsimulation%2Fsb_01264k.jdx"},"indexHit":"17","similarity0":0.7719,"simulated4":{"type":"jcamp","timeout":30,"url":"http://script.epfl.ch/script/HD/Load/yBBhR1swHH?filename=test%40patiny.com%2F%2F%2FResearch%2FNMR%2FBestMatch%2FbestMatchService%2Fdata%2Fsimulation%2Fcc_46006k.jdx"},"simulated5":{"type":"jcamp","timeout":30,"url":"http://script.epfl.ch/script/HD/Load/TRPgbhoEGv?filename=test%40patiny.com%2F%2F%2FResearch%2FNMR%2FBestMatch%2FbestMatchService%2Fdata%2Fsimulation%2Fcc_46004k.jdx"},"similarity2":0.76984,"simulated6":{"type":"jcamp","timeout":30,"url":"http://script.epfl.ch/script/HD/Load/IqhgCUspJC?filename=test%40patiny.com%2F%2F%2FResearch%2FNMR%2FBestMatch%2FbestMatchService%2Fdata%2Fsimulation%2Fsb_00611k.jdx"},"simulated7":{"type":"jcamp","timeout":30,"url":"http://script.epfl.ch/script/HD/Load/ohB3Z41vyk?filename=test%40patiny.com%2F%2F%2FResearch%2FNMR%2FBestMatch%2FbestMatchService%2Fdata%2Fsimulation%2Fcc_18304k.jdx"},"similarity1":0.77107,"folder":14,"similarity3":0.7426,"similarity4":0.74047,"keyMol":{"value":"http://script.epfl.ch/moleculeDepictor/MoleculeDepictor?moleculeId=daFHPJPH%60%60aInUnffd%40%40&color=true","type":"gif"},"similarity5":0.73643,"similarity6":0.73636,"similarity7":0.73584,"correctSimilarity":0.70775,"color":"#ff00ff","similarity8":0.7237,"similarity9":0.72152,"foundMol9":{"value":"http://script.epfl.ch/moleculeDepictor/MoleculeDepictor?moleculeId=dk%5CDpDpHb%40b%60cHiCDddnGSeih%40%40%40%40&color=true","type":"gif"},"foundMol8":{"value":"http://script.epfl.ch/moleculeDepictor/MoleculeDepictor?moleculeId=dcLHpMBPRPrPrJPqIPcMT%40D%60%40%40&color=true","type":"gif"}},{"simulated8":{"type":"jcamp","timeout":30,"url":"http://script.epfl.ch/script/HD/Load/ztcnJSBTMr?filename=test%40patiny.com%2F%2F%2FResearch%2FNMR%2FBestMatch%2FbestMatchService%2Fdata%2Fsimulation%2Ftl_00220k.jdx"},"foundMol6":{"value":"http://script.epfl.ch/moleculeDepictor/MoleculeDepictor?moleculeId=dg%5ED%40M%40Tee%5DUfy%60%40jj%40%40&color=true","type":"gif"},"simulated9":{"type":"jcamp","timeout":30,"url":"http://script.epfl.ch/script/HD/Load/4nxKbbeEFR?filename=test%40patiny.com%2F%2F%2FResearch%2FNMR%2FBestMatch%2FbestMatchService%2Fdata%2Fsimulation%2Fmo_07001k.jdx"},"foundMol7":{"value":"http://script.epfl.ch/moleculeDepictor/MoleculeDepictor?moleculeId=dg%5EH%60MXLQIe%5BuZn%60BJj%60%40%40&color=true","type":"gif"},"foundMol4":{"value":"http://script.epfl.ch/moleculeDepictor/MoleculeDepictor?moleculeId=do%7DH%40MLDieUm%7BehHJKh%40%40&color=true","type":"gif"},"foundMol5":{"value":"http://script.epfl.ch/moleculeDepictor/MoleculeDepictor?moleculeId=dg%5DH%40AlLdTRRVbOSPPQU%60%40%40&color=true","type":"gif"},"foundMol2":{"value":"http://script.epfl.ch/moleculeDepictor/MoleculeDepictor?moleculeId=do%7DH%40ELLdTRbRVLGZB%60lj%40%40&color=true","type":"gif"},"foundMol3":{"value":"http://script.epfl.ch/moleculeDepictor/MoleculeDepictor?moleculeId=do%7ED%40CBdefU%7D%5BiXHHjh%40%40&color=true","type":"gif"},"foundMol0":{"value":"http://script.epfl.ch/moleculeDepictor/MoleculeDepictor?moleculeId=do%7DH%40E%5CDieUugihHHjl%40%40&color=true","type":"gif"},"foundMol1":{"value":"http://script.epfl.ch/moleculeDepictor/MoleculeDepictor?moleculeId=dg%5EH%60MHLQIfU%7DYa%60%60bj%60%40%40&color=true","type":"gif"},"simulated0":{"type":"jcamp","timeout":30,"url":"http://script.epfl.ch/script/HD/Load/xwL9BjmXXe?filename=test%40patiny.com%2F%2F%2FResearch%2FNMR%2FBestMatch%2FbestMatchService%2Fdata%2Fsimulation%2Fcc_59516k.jdx"},"simulated1":{"type":"jcamp","timeout":30,"url":"http://script.epfl.ch/script/HD/Load/EXXFbyefSo?filename=test%40patiny.com%2F%2F%2FResearch%2FNMR%2FBestMatch%2FbestMatchService%2Fdata%2Fsimulation%2Fcc_59610k.jdx"},"experimental":{"type":"jcamp","url":"http://script.epfl.ch/script/HD/Load/UzYMpb9cac?filename=test%40patiny.com%2F%2F%2FResearch%2FNMR%2FBestMatch%2FbestMatchService%2Fdata%2FexperimentalReducedJcamp%2Fcc_59604.jdx"},"simulated2":{"type":"jcamp","timeout":30,"url":"http://script.epfl.ch/script/HD/Load/2gKMjfU9H1?filename=test%40patiny.com%2F%2F%2FResearch%2FNMR%2FBestMatch%2FbestMatchService%2Fdata%2Fsimulation%2Fcc_59616k.jdx"},"correctSimSpectrum":{"type":"jcamp","timeout":30,"url":"http://script.epfl.ch/script/HD/Load/RyOtkKOx04?filename=test%40patiny.com%2F%2F%2FResearch%2FNMR%2FBestMatch%2FbestMatchService%2Fdata%2Fsimulation%2Fcc_59604k.jdx"},"simulated3":{"type":"jcamp","timeout":30,"url":"http://script.epfl.ch/script/HD/Load/RyOtkKOx04?filename=test%40patiny.com%2F%2F%2FResearch%2FNMR%2FBestMatch%2FbestMatchService%2Fdata%2Fsimulation%2Fcc_59604k.jdx"},"indexHit":"4","similarity0":0.676,"simulated4":{"type":"jcamp","timeout":30,"url":"http://script.epfl.ch/script/HD/Load/M3zvuTlbUk?filename=test%40patiny.com%2F%2F%2FResearch%2FNMR%2FBestMatch%2FbestMatchService%2Fdata%2Fsimulation%2Fcc_59416k.jdx"},"simulated5":{"type":"jcamp","timeout":30,"url":"http://script.epfl.ch/script/HD/Load/2UP5vEDVJQ?filename=test%40patiny.com%2F%2F%2FResearch%2FNMR%2FBestMatch%2FbestMatchService%2Fdata%2Fsimulation%2Fcc_51516k.jdx"},"similarity2":0.66935,"simulated6":{"type":"jcamp","timeout":30,"url":"http://script.epfl.ch/script/HD/Load/uVBCWIzqds?filename=test%40patiny.com%2F%2F%2FResearch%2FNMR%2FBestMatch%2FbestMatchService%2Fdata%2Fsimulation%2Fcc_51504k.jdx"},"simulated7":{"type":"jcamp","timeout":30,"url":"http://script.epfl.ch/script/HD/Load/L7VSeivdpE?filename=test%40patiny.com%2F%2F%2FResearch%2FNMR%2FBestMatch%2FbestMatchService%2Fdata%2Fsimulation%2Fcc_59410k.jdx"},"similarity1":0.67522,"folder":15,"similarity3":0.63692,"similarity4":0.61964,"keyMol":{"value":"http://script.epfl.ch/moleculeDepictor/MoleculeDepictor?moleculeId=do%7ED%40CBdefU%7D%5BiXHHjh%40%40&color=true","type":"gif"},"similarity5":0.61962,"similarity6":0.61291,"similarity7":0.60273,"correctSimilarity":0.63692,"color":"#ff00ff","similarity8":0.6023,"similarity9":0.59962,"foundMol9":{"value":"http://script.epfl.ch/moleculeDepictor/MoleculeDepictor?moleculeId=dcLDPDpHb%40cHiCEDmJrpDD%40%40&color=true","type":"gif"},"foundMol8":{"value":"http://script.epfl.ch/moleculeDepictor/MoleculeDepictor?moleculeId=dmtH%60DBHR%5BfVFY%60HH%40%40&color=true","type":"gif"}},{"simulated8":{"type":"jcamp","timeout":30,"url":"http://script.epfl.ch/script/HD/Load/0vHONhxCuy?filename=test%40patiny.com%2F%2F%2FResearch%2FNMR%2FBestMatch%2FbestMatchService%2Fdata%2Fsimulation%2Fcc_63608k.jdx"},"foundMol6":{"value":"http://script.epfl.ch/moleculeDepictor/MoleculeDepictor?moleculeId=foAAB%40A%40qDfUuYVcKN%60%40j%40%40%40%40%40&color=true","type":"gif"},"simulated9":{"type":"jcamp","timeout":30,"url":"http://script.epfl.ch/script/HD/Load/wsdp9uHVUI?filename=test%40patiny.com%2F%2F%2FResearch%2FNMR%2FBestMatch%2FbestMatchService%2Fdata%2Fsimulation%2Fcc_58508k.jdx"},"foundMol7":{"value":"http://script.epfl.ch/moleculeDepictor/MoleculeDepictor?moleculeId=f%60qa%40%40G%40RfUYywbk%5EhH%40HL%40%40%40&color=true","type":"gif"},"foundMol4":{"value":"http://script.epfl.ch/moleculeDepictor/MoleculeDepictor?moleculeId=dk%5D%40%60AtLQIe%5DYZ%5BS%60%40jeH%40%40&color=true","type":"gif"},"foundMol5":{"value":"http://script.epfl.ch/moleculeDepictor/MoleculeDepictor?moleculeId=foAAB%40J%40qDefU%7BWdkNhHH%40%40%40%40%40&color=true","type":"gif"},"foundMol2":{"value":"http://script.epfl.ch/moleculeDepictor/MoleculeDepictor?moleculeId=foAAB%40A%40qLbbbRJbRYrshBB%60%40%40%40%40&color=true","type":"gif"},"foundMol3":{"value":"http://script.epfl.ch/moleculeDepictor/MoleculeDepictor?moleculeId=dk%5D%40%60AtLSHhdhUDj%5BS%60%40jeH%40%40&color=true","type":"gif"},"foundMol0":{"value":"http://script.epfl.ch/moleculeDepictor/MoleculeDepictor?moleculeId=fhi%60%60%40D%40UdRTRTJTRWA%5EBl%40EP%40%40%40%40&color=true","type":"gif"},"foundMol1":{"value":"http://script.epfl.ch/moleculeDepictor/MoleculeDepictor?moleculeId=foAAB%40A%40qLbbRaRbRhrsh%40J%60%40%40%40%40&color=true","type":"gif"},"simulated0":{"type":"jcamp","timeout":30,"url":"http://script.epfl.ch/script/HD/Load/cfWniTi3GT?filename=test%40patiny.com%2F%2F%2FResearch%2FNMR%2FBestMatch%2FbestMatchService%2Fdata%2Fsimulation%2Fcc_63606k.jdx"},"simulated1":{"type":"jcamp","timeout":30,"url":"http://script.epfl.ch/script/HD/Load/CpW1e4R8LQ?filename=test%40patiny.com%2F%2F%2FResearch%2FNMR%2FBestMatch%2FbestMatchService%2Fdata%2Fsimulation%2Fcc_63610k.jdx"},"experimental":{"type":"jcamp","url":"http://script.epfl.ch/script/HD/Load/TAHx2i3PZ1?filename=test%40patiny.com%2F%2F%2FResearch%2FNMR%2FBestMatch%2FbestMatchService%2Fdata%2FexperimentalReducedJcamp%2Fcc_63606.jdx"},"simulated2":{"type":"jcamp","timeout":30,"url":"http://script.epfl.ch/script/HD/Load/jUGzMR7RsL?filename=test%40patiny.com%2F%2F%2FResearch%2FNMR%2FBestMatch%2FbestMatchService%2Fdata%2Fsimulation%2Fcc_58510k.jdx"},"correctSimSpectrum":{"type":"jcamp","timeout":30,"url":"http://script.epfl.ch/script/HD/Load/cfWniTi3GT?filename=test%40patiny.com%2F%2F%2FResearch%2FNMR%2FBestMatch%2FbestMatchService%2Fdata%2Fsimulation%2Fcc_63606k.jdx"},"simulated3":{"type":"jcamp","timeout":30,"url":"http://script.epfl.ch/script/HD/Load/jxau1UpWvD?filename=test%40patiny.com%2F%2F%2FResearch%2FNMR%2FBestMatch%2FbestMatchService%2Fdata%2Fsimulation%2Fcc_43210k.jdx"},"indexHit":"1","similarity0":0.93181,"simulated4":{"type":"jcamp","timeout":30,"url":"http://script.epfl.ch/script/HD/Load/x4ERXeJtwg?filename=test%40patiny.com%2F%2F%2FResearch%2FNMR%2FBestMatch%2FbestMatchService%2Fdata%2Fsimulation%2Fcc_43310k.jdx"},"simulated5":{"type":"jcamp","timeout":30,"url":"http://script.epfl.ch/script/HD/Load/SpNE20mbos?filename=test%40patiny.com%2F%2F%2FResearch%2FNMR%2FBestMatch%2FbestMatchService%2Fdata%2Fsimulation%2Fcc_49908k.jdx"},"similarity2":0.88812,"simulated6":{"type":"jcamp","timeout":30,"url":"http://script.epfl.ch/script/HD/Load/jMCrXYSJM6?filename=test%40patiny.com%2F%2F%2FResearch%2FNMR%2FBestMatch%2FbestMatchService%2Fdata%2Fsimulation%2Fcc_63710k.jdx"},"simulated7":{"type":"jcamp","timeout":30,"url":"http://script.epfl.ch/script/HD/Load/Hg7h5wiSzX?filename=test%40patiny.com%2F%2F%2FResearch%2FNMR%2FBestMatch%2FbestMatchService%2Fdata%2Fsimulation%2Fcc_58516k.jdx"},"similarity1":0.90222,"folder":16,"similarity3":0.88154,"similarity4":0.8752,"keyMol":{"value":"http://script.epfl.ch/moleculeDepictor/MoleculeDepictor?moleculeId=fhi%60%60%40D%40UdRTRTJTRWA%5EBl%40EP%40%40%40%40&color=true","type":"gif"},"similarity5":0.87276,"similarity6":0.82169,"similarity7":0.79797,"correctSimilarity":0.93181,"color":"#00ff00","similarity8":0.75695,"similarity9":0.74407,"foundMol9":{"value":"http://script.epfl.ch/moleculeDepictor/MoleculeDepictor?moleculeId=f%60qAB%40I%40qLbTTRQTRWAN%7DPDE%40%40%40%40%40&color=true","type":"gif"},"foundMol8":{"value":"http://script.epfl.ch/moleculeDepictor/MoleculeDepictor?moleculeId=f%60qAB%40I%40qLbTRTJTRSNN%7DP%40U%40%40%40%40%40&color=true","type":"gif"}},{"simulated8":{"type":"jcamp","timeout":30,"url":"http://script.epfl.ch/script/HD/Load/JXcqj6RGoc?filename=test%40patiny.com%2F%2F%2FResearch%2FNMR%2FBestMatch%2FbestMatchService%2Fdata%2Fsimulation%2Fcc_33104k.jdx"},"foundMol6":{"value":"http://script.epfl.ch/moleculeDepictor/MoleculeDepictor?moleculeId=dmN%40%60ACDRYVuiiV%40%40%40%40%40%40&color=true","type":"gif"},"simulated9":{"type":"jcamp","timeout":30,"url":"http://script.epfl.ch/script/HD/Load/hrDyEQDvk0?filename=test%40patiny.com%2F%2F%2FResearch%2FNMR%2FBestMatch%2FbestMatchService%2Fdata%2Fsimulation%2Fcc_06002k.jdx"},"foundMol7":{"value":"http://script.epfl.ch/moleculeDepictor/MoleculeDepictor?moleculeId=fdyPC%40NQAHHdLRFQRFIKJIKHTg%5Ej%60%40%60%40l%40%40%40&color=true","type":"gif"},"foundMol4":{"value":"http://script.epfl.ch/moleculeDepictor/MoleculeDepictor?moleculeId=dmO%40%40%40jTee%5BVzUyiiZ%40%40&color=true","type":"gif"},"foundMol5":{"value":"http://script.epfl.ch/moleculeDepictor/MoleculeDepictor?moleculeId=deu%40PDxHb%60aIeeVxY%60HJD%40%40&color=true","type":"gif"},"foundMol2":{"value":"http://script.epfl.ch/moleculeDepictor/MoleculeDepictor?moleculeId=deVHPDdH%60XaIeWjZ%40Bd%40%40&color=true","type":"gif"},"foundMol3":{"value":"http://script.epfl.ch/moleculeDepictor/MoleculeDepictor?moleculeId=dk%5CHpCCDDHvHRYVvzfEX%40JfR%40%40&color=true","type":"gif"},"foundMol0":{"value":"http://script.epfl.ch/moleculeDepictor/MoleculeDepictor?moleculeId=dev%40PICDXHRYVvnFX%40ba%40%40&color=true","type":"gif"},"foundMol1":{"value":"http://script.epfl.ch/moleculeDepictor/MoleculeDepictor?moleculeId=fbu%60b%60OZlBPIHLdARBiAIf%5BovyWddy%60bHjX%40%40%40%40&color=true","type":"gif"},"simulated0":{"type":"jcamp","timeout":30,"url":"http://script.epfl.ch/script/HD/Load/RBTx0z3ld8?filename=test%40patiny.com%2F%2F%2FResearch%2FNMR%2FBestMatch%2FbestMatchService%2Fdata%2Fsimulation%2Fcc_05910k.jdx"},"simulated1":{"type":"jcamp","timeout":30,"url":"http://script.epfl.ch/script/HD/Load/BAfX5LkMHH?filename=test%40patiny.com%2F%2F%2FResearch%2FNMR%2FBestMatch%2FbestMatchService%2Fdata%2Fsimulation%2Fcc_04026k.jdx"},"experimental":{"type":"jcamp","url":"http://script.epfl.ch/script/HD/Load/cRil7eex8m?filename=test%40patiny.com%2F%2F%2FResearch%2FNMR%2FBestMatch%2FbestMatchService%2Fdata%2FexperimentalReducedJcamp%2Fcc_05910.jdx"},"simulated2":{"type":"jcamp","timeout":30,"url":"http://script.epfl.ch/script/HD/Load/NoPQhXkhIQ?filename=test%40patiny.com%2F%2F%2FResearch%2FNMR%2FBestMatch%2FbestMatchService%2Fdata%2Fsimulation%2Fspb_06856k.jdx"},"correctSimSpectrum":{"type":"jcamp","timeout":30,"url":"http://script.epfl.ch/script/HD/Load/RBTx0z3ld8?filename=test%40patiny.com%2F%2F%2FResearch%2FNMR%2FBestMatch%2FbestMatchService%2Fdata%2Fsimulation%2Fcc_05910k.jdx"},"simulated3":{"type":"jcamp","timeout":30,"url":"http://script.epfl.ch/script/HD/Load/VH1Fyi6WGo?filename=test%40patiny.com%2F%2F%2FResearch%2FNMR%2FBestMatch%2FbestMatchService%2Fdata%2Fsimulation%2Fcc_33502k.jdx"},"indexHit":"1","similarity0":0.84796,"simulated4":{"type":"jcamp","timeout":30,"url":"http://script.epfl.ch/script/HD/Load/ZY42aQYpWS?filename=test%40patiny.com%2F%2F%2FResearch%2FNMR%2FBestMatch%2FbestMatchService%2Fdata%2Fsimulation%2Fcc_33116k.jdx"},"simulated5":{"type":"jcamp","timeout":30,"url":"http://script.epfl.ch/script/HD/Load/0gsyr7xEyF?filename=test%40patiny.com%2F%2F%2FResearch%2FNMR%2FBestMatch%2FbestMatchService%2Fdata%2Fsimulation%2Fgk_00377k.jdx"},"similarity2":0.78996,"simulated6":{"type":"jcamp","timeout":30,"url":"http://script.epfl.ch/script/HD/Load/BF3eG9fRWC?filename=test%40patiny.com%2F%2F%2FResearch%2FNMR%2FBestMatch%2FbestMatchService%2Fdata%2Fsimulation%2Fcc_04510k.jdx"},"simulated7":{"type":"jcamp","timeout":30,"url":"http://script.epfl.ch/script/HD/Load/tWVeSOeLm4?filename=test%40patiny.com%2F%2F%2FResearch%2FNMR%2FBestMatch%2FbestMatchService%2Fdata%2Fsimulation%2Fcc_53016k.jdx"},"similarity1":0.84703,"folder":17,"similarity3":0.77584,"similarity4":0.76806,"keyMol":{"value":"http://script.epfl.ch/moleculeDepictor/MoleculeDepictor?moleculeId=dev%40PICDXHRYVvnFX%40ba%40%40&color=true","type":"gif"},"similarity5":0.74689,"similarity6":0.74528,"similarity7":0.72834,"correctSimilarity":0.84796,"color":"#00ff00","similarity8":0.71949,"similarity9":0.71617,"foundMol9":{"value":"http://script.epfl.ch/moleculeDepictor/MoleculeDepictor?moleculeId=dcnHPJPH%60%60aInUU%5BevZZ%40%40%40%40&color=true","type":"gif"},"foundMol8":{"value":"http://script.epfl.ch/moleculeDepictor/MoleculeDepictor?moleculeId=dmMH%40JdDee%5BVzUYiiZ%40%40&color=true","type":"gif"}},{"simulated8":{"type":"jcamp","timeout":30,"url":"http://script.epfl.ch/script/HD/Load/fBfcwGheTs?filename=test%40patiny.com%2F%2F%2FResearch%2FNMR%2FBestMatch%2FbestMatchService%2Fdata%2Fsimulation%2Fcc_12305k.jdx"},"foundMol6":{"value":"http://script.epfl.ch/moleculeDepictor/MoleculeDepictor?moleculeId=dg%5CHHLCDvPNPnPRVyeZeZXBBh%40%40&color=true","type":"gif"},"simulated9":{"type":"jcamp","timeout":30,"url":"http://script.epfl.ch/script/HD/Load/A09Ey1FnZp?filename=test%40patiny.com%2F%2F%2FResearch%2FNMR%2FBestMatch%2FbestMatchService%2Fdata%2Fsimulation%2Fcc_53024k.jdx"},"foundMol7":{"value":"http://script.epfl.ch/moleculeDepictor/MoleculeDepictor?moleculeId=deTH%60ICDrIQIPmu%40AH%40%40&color=true","type":"gif"},"foundMol4":{"value":"http://script.epfl.ch/moleculeDepictor/MoleculeDepictor?moleculeId=deTH%60ICDRVUunh%40I%40%40&color=true","type":"gif"},"foundMol5":{"value":"http://script.epfl.ch/moleculeDepictor/MoleculeDepictor?moleculeId=dg%5EBQMSClHb%40cYolbdJbRrdkKP%40S%40%40%40&color=true","type":"gif"},"foundMol2":{"value":"http://script.epfl.ch/moleculeDepictor/MoleculeDepictor?moleculeId=dk%5CD%60LdLQI%5BfU%7EgSiiB%40%60%40%40&color=true","type":"gif"},"foundMol3":{"value":"http://script.epfl.ch/moleculeDepictor/MoleculeDepictor?moleculeId=f%60qAC%40K%40qBAGlQIf%5EuvrLUjZd%40Ij%40%40%40&color=true","type":"gif"},"foundMol0":{"value":"http://script.epfl.ch/moleculeDepictor/MoleculeDepictor?moleculeId=dg%5CHHLCDvPNPnPrISQIPrCML%40ET%40%40&color=true","type":"gif"},"foundMol1":{"value":"http://script.epfl.ch/moleculeDepictor/MoleculeDepictor?moleculeId=dcLHpLCDfHvHrISQIPbmL%40Q%40%40%40&color=true","type":"gif"},"simulated0":{"type":"jcamp","timeout":30,"url":"http://script.epfl.ch/script/HD/Load/Ry1Zfwm6Oz?filename=test%40patiny.com%2F%2F%2FResearch%2FNMR%2FBestMatch%2FbestMatchService%2Fdata%2Fsimulation%2Fmo_00667k.jdx"},"simulated1":{"type":"jcamp","timeout":30,"url":"http://script.epfl.ch/script/HD/Load/3tcI5vYHZQ?filename=test%40patiny.com%2F%2F%2FResearch%2FNMR%2FBestMatch%2FbestMatchService%2Fdata%2Fsimulation%2Fbtb_02913k.jdx"},"experimental":{"type":"jcamp","url":"http://script.epfl.ch/script/HD/Load/2N2TdR9P7F?filename=test%40patiny.com%2F%2F%2FResearch%2FNMR%2FBestMatch%2FbestMatchService%2Fdata%2FexperimentalReducedJcamp%2Fmo_00667.jdx"},"simulated2":{"type":"jcamp","timeout":30,"url":"http://script.epfl.ch/script/HD/Load/lgONS4CMV4?filename=test%40patiny.com%2F%2F%2FResearch%2FNMR%2FBestMatch%2FbestMatchService%2Fdata%2Fsimulation%2Fcc_27505k.jdx"},"correctSimSpectrum":{"type":"jcamp","timeout":30,"url":"http://script.epfl.ch/script/HD/Load/Ry1Zfwm6Oz?filename=test%40patiny.com%2F%2F%2FResearch%2FNMR%2FBestMatch%2FbestMatchService%2Fdata%2Fsimulation%2Fmo_00667k.jdx"},"simulated3":{"type":"jcamp","timeout":30,"url":"http://script.epfl.ch/script/HD/Load/gbm7IUEjGE?filename=test%40patiny.com%2F%2F%2FResearch%2FNMR%2FBestMatch%2FbestMatchService%2Fdata%2Fsimulation%2Fcc_67805k.jdx"},"indexHit":"1","similarity0":0.77798,"simulated4":{"type":"jcamp","timeout":30,"url":"http://script.epfl.ch/script/HD/Load/pXF0kMw8he?filename=test%40patiny.com%2F%2F%2FResearch%2FNMR%2FBestMatch%2FbestMatchService%2Fdata%2Fsimulation%2Fmo_07312k.jdx"},"simulated5":{"type":"jcamp","timeout":30,"url":"http://script.epfl.ch/script/HD/Load/7DuIaP98ZV?filename=test%40patiny.com%2F%2F%2FResearch%2FNMR%2FBestMatch%2FbestMatchService%2Fdata%2Fsimulation%2Fmo_00918k.jdx"},"similarity2":0.73528,"simulated6":{"type":"jcamp","timeout":30,"url":"http://script.epfl.ch/script/HD/Load/ROEWjHQf6r?filename=test%40patiny.com%2F%2F%2FResearch%2FNMR%2FBestMatch%2FbestMatchService%2Fdata%2Fsimulation%2Fmo_00632k.jdx"},"simulated7":{"type":"jcamp","timeout":30,"url":"http://script.epfl.ch/script/HD/Load/odkXAb6aOv?filename=test%40patiny.com%2F%2F%2FResearch%2FNMR%2FBestMatch%2FbestMatchService%2Fdata%2Fsimulation%2Fmo_07388k.jdx"},"similarity1":0.7578,"folder":18,"similarity3":0.71842,"similarity4":0.70622,"keyMol":{"value":"http://script.epfl.ch/moleculeDepictor/MoleculeDepictor?moleculeId=dg%5CHHLCDvPNPnPrISQIPrCML%40ET%40%40&color=true","type":"gif"},"similarity5":0.70613,"similarity6":0.70034,"similarity7":0.68109,"correctSimilarity":0.77798,"color":"#00ff00","similarity8":0.68033,"similarity9":0.67617,"foundMol9":{"value":"http://script.epfl.ch/moleculeDepictor/MoleculeDepictor?moleculeId=fdy%60%40%60I%40bOR%40YBL%60dlklkmLxZu%40A%40AU%40%40%40&color=true","type":"gif"},"foundMol8":{"value":"http://script.epfl.ch/moleculeDepictor/MoleculeDepictor?moleculeId=dk%5CHPLCDdHRVye_itzZP%60H%40%40&color=true","type":"gif"}},{"simulated8":{"type":"jcamp","timeout":30,"url":"http://script.epfl.ch/script/HD/Load/xwL9BjmXXe?filename=test%40patiny.com%2F%2F%2FResearch%2FNMR%2FBestMatch%2FbestMatchService%2Fdata%2Fsimulation%2Fcc_59516k.jdx"},"foundMol6":{"value":"http://script.epfl.ch/moleculeDepictor/MoleculeDepictor?moleculeId=do%7ED%40CBdefU%7D%5BiXHHjh%40%40&color=true","type":"gif"},"simulated9":{"type":"jcamp","timeout":30,"url":"http://script.epfl.ch/script/HD/Load/WfWUr84A1h?filename=test%40patiny.com%2F%2F%2FResearch%2FNMR%2FBestMatch%2FbestMatchService%2Fdata%2Fsimulation%2Fcc_47411k.jdx"},"foundMol7":{"value":"http://script.epfl.ch/moleculeDepictor/MoleculeDepictor?moleculeId=foAPB%40AVAVILkkJ%7DFFm%40AUUQ%40%40%40&color=true","type":"gif"},"foundMol4":{"value":"http://script.epfl.ch/moleculeDepictor/MoleculeDepictor?moleculeId=do%7DH%40ELLdTRbRVLGZB%60lj%40%40&color=true","type":"gif"},"foundMol5":{"value":"http://script.epfl.ch/moleculeDepictor/MoleculeDepictor?moleculeId=dg%5ED%40M%40Tee%5DUfy%60%40jj%40%40&color=true","type":"gif"},"foundMol2":{"value":"http://script.epfl.ch/moleculeDepictor/MoleculeDepictor?moleculeId=dg%5ED%40MBdefU%7Dne%60%60bj%40%40&color=true","type":"gif"},"foundMol3":{"value":"http://script.epfl.ch/moleculeDepictor/MoleculeDepictor?moleculeId=dg%5EH%60MHLQIfU%7DYa%60%60bj%60%40%40&color=true","type":"gif"},"foundMol0":{"value":"http://script.epfl.ch/moleculeDepictor/MoleculeDepictor?moleculeId=dg%5DH%40AlLdTRRVbOSPPQU%60%40%40&color=true","type":"gif"},"foundMol1":{"value":"http://script.epfl.ch/moleculeDepictor/MoleculeDepictor?moleculeId=dg%5DH%40ITDieeWav%60hKJ%40%40&color=true","type":"gif"},"simulated0":{"type":"jcamp","timeout":30,"url":"http://script.epfl.ch/script/HD/Load/2UP5vEDVJQ?filename=test%40patiny.com%2F%2F%2FResearch%2FNMR%2FBestMatch%2FbestMatchService%2Fdata%2Fsimulation%2Fcc_51516k.jdx"},"simulated1":{"type":"jcamp","timeout":30,"url":"http://script.epfl.ch/script/HD/Load/mmwdZog6Nh?filename=test%40patiny.com%2F%2F%2FResearch%2FNMR%2FBestMatch%2FbestMatchService%2Fdata%2Fsimulation%2Fcc_51316k.jdx"},"experimental":{"type":"jcamp","url":"http://script.epfl.ch/script/HD/Load/0dP4UhBYQD?filename=test%40patiny.com%2F%2F%2FResearch%2FNMR%2FBestMatch%2FbestMatchService%2Fdata%2FexperimentalReducedJcamp%2Fcc_51304.jdx"},"simulated2":{"type":"jcamp","timeout":30,"url":"http://script.epfl.ch/script/HD/Load/Jn39X7bMIY?filename=test%40patiny.com%2F%2F%2FResearch%2FNMR%2FBestMatch%2FbestMatchService%2Fdata%2Fsimulation%2Fcc_51304k.jdx"},"correctSimSpectrum":{"type":"jcamp","timeout":30,"url":"http://script.epfl.ch/script/HD/Load/Jn39X7bMIY?filename=test%40patiny.com%2F%2F%2FResearch%2FNMR%2FBestMatch%2FbestMatchService%2Fdata%2Fsimulation%2Fcc_51304k.jdx"},"simulated3":{"type":"jcamp","timeout":30,"url":"http://script.epfl.ch/script/HD/Load/EXXFbyefSo?filename=test%40patiny.com%2F%2F%2FResearch%2FNMR%2FBestMatch%2FbestMatchService%2Fdata%2Fsimulation%2Fcc_59610k.jdx"},"indexHit":"3","similarity0":0.84841,"simulated4":{"type":"jcamp","timeout":30,"url":"http://script.epfl.ch/script/HD/Load/2gKMjfU9H1?filename=test%40patiny.com%2F%2F%2FResearch%2FNMR%2FBestMatch%2FbestMatchService%2Fdata%2Fsimulation%2Fcc_59616k.jdx"},"simulated5":{"type":"jcamp","timeout":30,"url":"http://script.epfl.ch/script/HD/Load/uVBCWIzqds?filename=test%40patiny.com%2F%2F%2FResearch%2FNMR%2FBestMatch%2FbestMatchService%2Fdata%2Fsimulation%2Fcc_51504k.jdx"},"similarity2":0.77692,"simulated6":{"type":"jcamp","timeout":30,"url":"http://script.epfl.ch/script/HD/Load/RyOtkKOx04?filename=test%40patiny.com%2F%2F%2FResearch%2FNMR%2FBestMatch%2FbestMatchService%2Fdata%2Fsimulation%2Fcc_59604k.jdx"},"simulated7":{"type":"jcamp","timeout":30,"url":"http://script.epfl.ch/script/HD/Load/i36BvEHbxt?filename=test%40patiny.com%2F%2F%2FResearch%2FNMR%2FBestMatch%2FbestMatchService%2Fdata%2Fsimulation%2Fcc_45611k.jdx"},"similarity1":0.81412,"folder":19,"similarity3":0.75637,"similarity4":0.7496,"keyMol":{"value":"http://script.epfl.ch/moleculeDepictor/MoleculeDepictor?moleculeId=dg%5ED%40MBdefU%7Dne%60%60bj%40%40&color=true","type":"gif"},"similarity5":0.74682,"similarity6":0.72251,"similarity7":0.69432,"correctSimilarity":0.77692,"color":"#ff00ff","similarity8":0.69206,"similarity9":0.68976,"foundMol9":{"value":"http://script.epfl.ch/moleculeDepictor/MoleculeDepictor?moleculeId=foAPB%40AVAVYEEDdXdlsakPDEUTP%40%40&color=true","type":"gif"},"foundMol8":{"value":"http://script.epfl.ch/moleculeDepictor/MoleculeDepictor?moleculeId=do%7DH%40E%5CDieUugihHHjl%40%40&color=true","type":"gif"}},{"simulated8":{"type":"jcamp","timeout":30,"url":"http://script.epfl.ch/script/HD/Load/ggHSCDLFNs?filename=test%40patiny.com%2F%2F%2FResearch%2FNMR%2FBestMatch%2FbestMatchService%2Fdata%2Fsimulation%2Fsp_00460k.jdx"},"foundMol6":{"value":"http://script.epfl.ch/moleculeDepictor/MoleculeDepictor?moleculeId=dk%5E%40PACDtHRYWYVfWX%40JVb%40%40&color=true","type":"gif"},"simulated9":{"type":"jcamp","timeout":30,"url":"http://script.epfl.ch/script/HD/Load/XXTguqNmDA?filename=test%40patiny.com%2F%2F%2FResearch%2FNMR%2FBestMatch%2FbestMatchService%2Fdata%2Fsimulation%2Fbtb_06842k.jdx"},"foundMol7":{"value":"http://script.epfl.ch/moleculeDepictor/MoleculeDepictor?moleculeId=fbu%60a%60AHpBH%60DTBHrBYCLadTabTQbRrdxIwiZZh%40Ji%40%40%40&color=true","type":"gif"},"foundMol4":{"value":"http://script.epfl.ch/moleculeDepictor/MoleculeDepictor?moleculeId=dk%5E%40PNCDtHRYeg%5DiWXHIFb%40%40&color=true","type":"gif"},"foundMol5":{"value":"http://script.epfl.ch/moleculeDepictor/MoleculeDepictor?moleculeId=dg%7EDpCS%40bHBIBLbdLRTrPkirpAEP%60%40&color=true","type":"gif"},"foundMol2":{"value":"http://script.epfl.ch/moleculeDepictor/MoleculeDepictor?moleculeId=dk%5DH%60AePqDfUnwkev%40HZX%60%40&color=true","type":"gif"},"foundMol3":{"value":"http://script.epfl.ch/moleculeDepictor/MoleculeDepictor?moleculeId=dcLDpEtLPPbXaIe%5Bzih%40Je%40%40&color=true","type":"gif"},"foundMol0":{"value":"http://script.epfl.ch/moleculeDepictor/MoleculeDepictor?moleculeId=f%60qPB%40DF%40DIJsKN%7CJVkK%40%40AE%40%40%40&color=true","type":"gif"},"foundMol1":{"value":"http://script.epfl.ch/moleculeDepictor/MoleculeDepictor?moleculeId=dmN%40PIBlXHRYVukaf%40HjD%40%40&color=true","type":"gif"},"simulated0":{"type":"jcamp","timeout":30,"url":"http://script.epfl.ch/script/HD/Load/fCL8AiDyUp?filename=test%40patiny.com%2F%2F%2FResearch%2FNMR%2FBestMatch%2FbestMatchService%2Fdata%2Fsimulation%2Fac_20996k.jdx"},"simulated1":{"type":"jcamp","timeout":30,"url":"http://script.epfl.ch/script/HD/Load/gm4jQGB9Tr?filename=test%40patiny.com%2F%2F%2FResearch%2FNMR%2FBestMatch%2FbestMatchService%2Fdata%2Fsimulation%2Fcc_54711k.jdx"},"experimental":{"type":"jcamp","url":"http://script.epfl.ch/script/HD/Load/hIxg8wzDNs?filename=test%40patiny.com%2F%2F%2FResearch%2FNMR%2FBestMatch%2FbestMatchService%2Fdata%2FexperimentalReducedJcamp%2Fac_20996.jdx"},"simulated2":{"type":"jcamp","timeout":30,"url":"http://script.epfl.ch/script/HD/Load/MTYSOvt5Sk?filename=test%40patiny.com%2F%2F%2FResearch%2FNMR%2FBestMatch%2FbestMatchService%2Fdata%2Fsimulation%2Fcc_39110k.jdx"},"correctSimSpectrum":{"type":"jcamp","timeout":30,"url":"http://script.epfl.ch/script/HD/Load/fCL8AiDyUp?filename=test%40patiny.com%2F%2F%2FResearch%2FNMR%2FBestMatch%2FbestMatchService%2Fdata%2Fsimulation%2Fac_20996k.jdx"},"simulated3":{"type":"jcamp","timeout":30,"url":"http://script.epfl.ch/script/HD/Load/QYvXgpVcIR?filename=test%40patiny.com%2F%2F%2FResearch%2FNMR%2FBestMatch%2FbestMatchService%2Fdata%2Fsimulation%2Frdp_00246k.jdx"},"indexHit":"1","similarity0":0.81559,"simulated4":{"type":"jcamp","timeout":30,"url":"http://script.epfl.ch/script/HD/Load/nNVk0fu3MF?filename=test%40patiny.com%2F%2F%2FResearch%2FNMR%2FBestMatch%2FbestMatchService%2Fdata%2Fsimulation%2Fcc_68410k.jdx"},"simulated5":{"type":"jcamp","timeout":30,"url":"http://script.epfl.ch/script/HD/Load/2aDHslGijN?filename=test%40patiny.com%2F%2F%2FResearch%2FNMR%2FBestMatch%2FbestMatchService%2Fdata%2Fsimulation%2Fcc_54703k.jdx"},"similarity2":0.72503,"simulated6":{"type":"jcamp","timeout":30,"url":"http://script.epfl.ch/script/HD/Load/4Ktw9EVX9l?filename=test%40patiny.com%2F%2F%2FResearch%2FNMR%2FBestMatch%2FbestMatchService%2Fdata%2Fsimulation%2Fkm_02515k.jdx"},"simulated7":{"type":"jcamp","timeout":30,"url":"http://script.epfl.ch/script/HD/Load/EvrZmnZUZK?filename=test%40patiny.com%2F%2F%2FResearch%2FNMR%2FBestMatch%2FbestMatchService%2Fdata%2Fsimulation%2Fmo_00860k.jdx"},"similarity1":0.79718,"folder":20,"similarity3":0.71437,"similarity4":0.69544,"keyMol":{"value":"http://script.epfl.ch/moleculeDepictor/MoleculeDepictor?moleculeId=f%60qPB%40DF%40DIJsKN%7CJVkK%40%40AE%40%40%40&color=true","type":"gif"},"similarity5":0.67553,"similarity6":0.67546,"similarity7":0.66977,"correctSimilarity":0.81559,"color":"#00ff00","similarity8":0.66259,"similarity9":0.66184,"foundMol9":{"value":"http://script.epfl.ch/moleculeDepictor/MoleculeDepictor?moleculeId=daE%40%60DHHaIe%5Ef%60%40%60%40%40&color=true","type":"gif"},"foundMol8":{"value":"http://script.epfl.ch/moleculeDepictor/MoleculeDepictor?moleculeId=dg%7D%40%60Ll%40cIEDUDeeeKmLp%40W%40%40%40&color=true","type":"gif"}},{"simulated8":{"type":"jcamp","timeout":30,"url":"http://script.epfl.ch/script/HD/Load/hs1oWXUI7b?filename=test%40patiny.com%2F%2F%2FResearch%2FNMR%2FBestMatch%2FbestMatchService%2Fdata%2Fsimulation%2Fsp_00224k.jdx"},"foundMol6":{"value":"http://script.epfl.ch/moleculeDepictor/MoleculeDepictor?moleculeId=dmtHPLCDfPRVyVEZX%40%60%40%40&color=true","type":"gif"},"simulated9":{"type":"jcamp","timeout":30,"url":"http://script.epfl.ch/script/HD/Load/ptA5lAHYdf?filename=test%40patiny.com%2F%2F%2FResearch%2FNMR%2FBestMatch%2FbestMatchService%2Fdata%2Fsimulation%2Fcc_40816k.jdx"},"foundMol7":{"value":"http://script.epfl.ch/moleculeDepictor/MoleculeDepictor?moleculeId=die%40%40%40IIVUx%5E%60%40%40%40&color=true","type":"gif"},"foundMol4":{"value":"http://script.epfl.ch/moleculeDepictor/MoleculeDepictor?moleculeId=dk%5CD%60DdHaImfU%7EgSfiB%40%60%40%40&color=true","type":"gif"},"foundMol5":{"value":"http://script.epfl.ch/moleculeDepictor/MoleculeDepictor?moleculeId=dclD%40%40EIVYWXUujP%60H%40%40&color=true","type":"gif"},"foundMol2":{"value":"http://script.epfl.ch/moleculeDepictor/MoleculeDepictor?moleculeId=foAQB%40BLPBHR%5BeWeV%5ClzYih%40H%40%40&color=true","type":"gif"},"foundMol3":{"value":"http://script.epfl.ch/moleculeDepictor/MoleculeDepictor?moleculeId=dk%5CD%60LhLQI%5BeU%5EGSiih%40%40%40%40&color=true","type":"gif"},"foundMol0":{"value":"http://script.epfl.ch/moleculeDepictor/MoleculeDepictor?moleculeId=dg%7DH%40LhLbTTQTRU%5C%5DmMT%40B%40%40&color=true","type":"gif"},"foundMol1":{"value":"http://script.epfl.ch/moleculeDepictor/MoleculeDepictor?moleculeId=dg%7DH%40LhDeeWeZX%7BYih%40H%40%40&color=true","type":"gif"},"simulated0":{"type":"jcamp","timeout":30,"url":"http://script.epfl.ch/script/HD/Load/ECH2iseOAd?filename=test%40patiny.com%2F%2F%2FResearch%2FNMR%2FBestMatch%2FbestMatchService%2Fdata%2Fsimulation%2Fcc_46604k.jdx"},"simulated1":{"type":"jcamp","timeout":30,"url":"http://script.epfl.ch/script/HD/Load/NfkiIoBQpX?filename=test%40patiny.com%2F%2F%2FResearch%2FNMR%2FBestMatch%2FbestMatchService%2Fdata%2Fsimulation%2Fcc_46504k.jdx"},"experimental":{"type":"jcamp","url":"http://script.epfl.ch/script/HD/Load/vaoOd0ti66?filename=test%40patiny.com%2F%2F%2FResearch%2FNMR%2FBestMatch%2FbestMatchService%2Fdata%2FexperimentalReducedJcamp%2Fcc_46604.jdx"},"simulated2":{"type":"jcamp","timeout":30,"url":"http://script.epfl.ch/script/HD/Load/KHjxkmTZ6w?filename=test%40patiny.com%2F%2F%2FResearch%2FNMR%2FBestMatch%2FbestMatchService%2Fdata%2Fsimulation%2Fcc_46502k.jdx"},"correctSimSpectrum":{"type":"jcamp","timeout":30,"url":"http://script.epfl.ch/script/HD/Load/ECH2iseOAd?filename=test%40patiny.com%2F%2F%2FResearch%2FNMR%2FBestMatch%2FbestMatchService%2Fdata%2Fsimulation%2Fcc_46604k.jdx"},"simulated3":{"type":"jcamp","timeout":30,"url":"http://script.epfl.ch/script/HD/Load/vKaXJeZjzB?filename=test%40patiny.com%2F%2F%2FResearch%2FNMR%2FBestMatch%2FbestMatchService%2Fdata%2Fsimulation%2Fcc_06605k.jdx"},"indexHit":"1","similarity0":0.835,"simulated4":{"type":"jcamp","timeout":30,"url":"http://script.epfl.ch/script/HD/Load/qDyNIDIvsn?filename=test%40patiny.com%2F%2F%2FResearch%2FNMR%2FBestMatch%2FbestMatchService%2Fdata%2Fsimulation%2Fcc_40802k.jdx"},"simulated5":{"type":"jcamp","timeout":30,"url":"http://script.epfl.ch/script/HD/Load/f6bil2anOI?filename=test%40patiny.com%2F%2F%2FResearch%2FNMR%2FBestMatch%2FbestMatchService%2Fdata%2Fsimulation%2Fcc_40804k.jdx"},"similarity2":0.78554,"simulated6":{"type":"jcamp","timeout":30,"url":"http://script.epfl.ch/script/HD/Load/iavMCHtY42?filename=test%40patiny.com%2F%2F%2FResearch%2FNMR%2FBestMatch%2FbestMatchService%2Fdata%2Fsimulation%2Fspb_06322k.jdx"},"simulated7":{"type":"jcamp","timeout":30,"url":"http://script.epfl.ch/script/HD/Load/WA4qinr5gl?filename=test%40patiny.com%2F%2F%2FResearch%2FNMR%2FBestMatch%2FbestMatchService%2Fdata%2Fsimulation%2Fsb_00903k.jdx"},"similarity1":0.78863,"folder":21,"similarity3":0.758,"similarity4":0.74607,"keyMol":{"value":"http://script.epfl.ch/moleculeDepictor/MoleculeDepictor?moleculeId=dg%7DH%40LhLbTTQTRU%5C%5DmMT%40B%40%40&color=true","type":"gif"},"similarity5":0.72394,"similarity6":0.72266,"similarity7":0.66382,"correctSimilarity":0.835,"color":"#00ff00","similarity8":0.6621,"similarity9":0.65647,"foundMol9":{"value":"http://script.epfl.ch/moleculeDepictor/MoleculeDepictor?moleculeId=dcnH%40MAJYU_rnf%60Pbx%40%40&color=true","type":"gif"},"foundMol8":{"value":"http://script.epfl.ch/moleculeDepictor/MoleculeDepictor?moleculeId=dmtHPLCDfHRVyVEZX%40%60%40%40&color=true","type":"gif"}},{"simulated8":{"type":"jcamp","timeout":30,"url":"http://script.epfl.ch/script/HD/Load/s8dHVyS3Rd?filename=test%40patiny.com%2F%2F%2FResearch%2FNMR%2FBestMatch%2FbestMatchService%2Fdata%2Fsimulation%2Fcc_06010k.jdx"},"foundMol6":{"value":"http://script.epfl.ch/moleculeDepictor/MoleculeDepictor?moleculeId=dclHPDBHTHR%5Be%5B%5EE%5Df%40Bd%60%40&color=true","type":"gif"},"simulated9":{"type":"jcamp","timeout":30,"url":"http://script.epfl.ch/script/HD/Load/hrDyEQDvk0?filename=test%40patiny.com%2F%2F%2FResearch%2FNMR%2FBestMatch%2FbestMatchService%2Fdata%2Fsimulation%2Fcc_06002k.jdx"},"foundMol7":{"value":"http://script.epfl.ch/moleculeDepictor/MoleculeDepictor?moleculeId=dg%7EH%40JAIYWYUnNv%40B%40%40%40%40&color=true","type":"gif"},"foundMol4":{"value":"http://script.epfl.ch/moleculeDepictor/MoleculeDepictor?moleculeId=dg%7D%40%40%40iIYWYUnN%7E%40B%40%40%40%40&color=true","type":"gif"},"foundMol5":{"value":"http://script.epfl.ch/moleculeDepictor/MoleculeDepictor?moleculeId=f%60iPA%40D%5CADBBLbbTRQTRUNBd%7Bt%40QL%40A%40%40%40&color=true","type":"gif"},"foundMol2":{"value":"http://script.epfl.ch/moleculeDepictor/MoleculeDepictor?moleculeId=dmN%40%60BCDRYe%5BZQV%40%40%40%40%40%40&color=true","type":"gif"},"foundMol3":{"value":"http://script.epfl.ch/moleculeDepictor/MoleculeDepictor?moleculeId=dg%7ELpKSEBH%60HhHrJPqIZI%5CIwKSUMJ%40%40&color=true","type":"gif"},"foundMol0":{"value":"http://script.epfl.ch/moleculeDepictor/MoleculeDepictor?moleculeId=foAaB%40FHADIMrnroAV%5DL%40D%40%40%40%40%40&color=true","type":"gif"},"foundMol1":{"value":"http://script.epfl.ch/moleculeDepictor/MoleculeDepictor?moleculeId=feg%60b%60HzlBPIHLdARBiAIf%5BovyWYWddyGNBHbi%60%40%60%40%40%40%40&color=true","type":"gif"},"simulated0":{"type":"jcamp","timeout":30,"url":"http://script.epfl.ch/script/HD/Load/AEKsR7nBdQ?filename=test%40patiny.com%2F%2F%2FResearch%2FNMR%2FBestMatch%2FbestMatchService%2Fdata%2Fsimulation%2Fcc_21102k.jdx"},"simulated1":{"type":"jcamp","timeout":30,"url":"http://script.epfl.ch/script/HD/Load/IUGtR2H047?filename=test%40patiny.com%2F%2F%2FResearch%2FNMR%2FBestMatch%2FbestMatchService%2Fdata%2Fsimulation%2Fcc_21126k.jdx"},"experimental":{"type":"jcamp","url":"http://script.epfl.ch/script/HD/Load/NqoOy0AhZL?filename=test%40patiny.com%2F%2F%2FResearch%2FNMR%2FBestMatch%2FbestMatchService%2Fdata%2FexperimentalReducedJcamp%2Fcc_21126.jdx"},"simulated2":{"type":"jcamp","timeout":30,"url":"http://script.epfl.ch/script/HD/Load/V5nlQXuVm2?filename=test%40patiny.com%2F%2F%2FResearch%2FNMR%2FBestMatch%2FbestMatchService%2Fdata%2Fsimulation%2Fcc_04310k.jdx"},"correctSimSpectrum":{"type":"jcamp","timeout":30,"url":"http://script.epfl.ch/script/HD/Load/IUGtR2H047?filename=test%40patiny.com%2F%2F%2FResearch%2FNMR%2FBestMatch%2FbestMatchService%2Fdata%2Fsimulation%2Fcc_21126k.jdx"},"simulated3":{"type":"jcamp","timeout":30,"url":"http://script.epfl.ch/script/HD/Load/udDEq0Z4Me?filename=test%40patiny.com%2F%2F%2FResearch%2FNMR%2FBestMatch%2FbestMatchService%2Fdata%2Fsimulation%2Fcc_14203k.jdx"},"indexHit":"2","similarity0":0.80103,"simulated4":{"type":"jcamp","timeout":30,"url":"http://script.epfl.ch/script/HD/Load/nDIcLjRRms?filename=test%40patiny.com%2F%2F%2FResearch%2FNMR%2FBestMatch%2FbestMatchService%2Fdata%2Fsimulation%2Fcc_21116k.jdx"},"simulated5":{"type":"jcamp","timeout":30,"url":"http://script.epfl.ch/script/HD/Load/iC1clWoH6W?filename=test%40patiny.com%2F%2F%2FResearch%2FNMR%2FBestMatch%2FbestMatchService%2Fdata%2Fsimulation%2Fmo_07033k.jdx"},"similarity2":0.74631,"simulated6":{"type":"jcamp","timeout":30,"url":"http://script.epfl.ch/script/HD/Load/G9Glj8tKLh?filename=test%40patiny.com%2F%2F%2FResearch%2FNMR%2FBestMatch%2FbestMatchService%2Fdata%2Fsimulation%2Fcc_24802k.jdx"},"simulated7":{"type":"jcamp","timeout":30,"url":"http://script.epfl.ch/script/HD/Load/8VJDvwV0D3?filename=test%40patiny.com%2F%2F%2FResearch%2FNMR%2FBestMatch%2FbestMatchService%2Fdata%2Fsimulation%2Fcc_21104k.jdx"},"similarity1":0.79453,"folder":22,"similarity3":0.73351,"similarity4":0.73086,"keyMol":{"value":"http://script.epfl.ch/moleculeDepictor/MoleculeDepictor?moleculeId=feg%60b%60HzlBPIHLdARBiAIf%5BovyWYWddyGNBHbi%60%40%60%40%40%40%40&color=true","type":"gif"},"similarity5":0.71301,"similarity6":0.71282,"similarity7":0.70689,"correctSimilarity":0.79453,"color":"#ff00ff","similarity8":0.70265,"similarity9":0.70056,"foundMol9":{"value":"http://script.epfl.ch/moleculeDepictor/MoleculeDepictor?moleculeId=dcnHPJPH%60%60aInUU%5BevZZ%40%40%40%40&color=true","type":"gif"},"foundMol8":{"value":"http://script.epfl.ch/moleculeDepictor/MoleculeDepictor?moleculeId=dev%40PLCDPHRYUTjFZZ%40%40%40%40&color=true","type":"gif"}},{"simulated8":{"type":"jcamp","timeout":30,"url":"http://script.epfl.ch/script/HD/Load/MZSd9bfepk?filename=test%40patiny.com%2F%2F%2FResearch%2FNMR%2FBestMatch%2FbestMatchService%2Fdata%2Fsimulation%2Fcc_03622k.jdx"},"foundMol6":{"value":"http://script.epfl.ch/moleculeDepictor/MoleculeDepictor?moleculeId=dk%5ED%60LdpBLdTTTJVJmNiZfj%60%40&color=true","type":"gif"},"simulated9":{"type":"jcamp","timeout":30,"url":"http://script.epfl.ch/script/HD/Load/lcq6BdnKYf?filename=test%40patiny.com%2F%2F%2FResearch%2FNMR%2FBestMatch%2FbestMatchService%2Fdata%2Fsimulation%2Fcc_38306k.jdx"},"foundMol7":{"value":"http://script.epfl.ch/moleculeDepictor/MoleculeDepictor?moleculeId=fi%7BQa%60LDtZp%40bLafPkH%5DdArFRJKQIJHzJJZ%5BXhjqVtsUSTDQET%40%40%40&color=true","type":"gif"},"foundMol4":{"value":"http://script.epfl.ch/moleculeDepictor/MoleculeDepictor?moleculeId=dg%7DD%40LxKRVUnuXSm%60BJjH%40%40&color=true","type":"gif"},"foundMol5":{"value":"http://script.epfl.ch/moleculeDepictor/MoleculeDepictor?moleculeId=dcLLPBePqFBLbbbRLuMSMST%40%40&color=true","type":"gif"},"foundMol2":{"value":"http://script.epfl.ch/moleculeDepictor/MoleculeDepictor?moleculeId=dk%5DH%60DXpqDfUnukmN%40Hjh%60%40&color=true","type":"gif"},"foundMol3":{"value":"http://script.epfl.ch/moleculeDepictor/MoleculeDepictor?moleculeId=dk%5DD%60LKS%40HRf%5EUWJTzYjij%40%40&color=true","type":"gif"},"foundMol0":{"value":"http://script.epfl.ch/moleculeDepictor/MoleculeDepictor?moleculeId=dg%7DD%40NDKrIQIPqIMqvp%40UUD%40%40&color=true","type":"gif"},"foundMol1":{"value":"http://script.epfl.ch/moleculeDepictor/MoleculeDepictor?moleculeId=dk%5DD%60LJS%40HRf%5Bm_JtzYjZj%40%40&color=true","type":"gif"},"simulated0":{"type":"jcamp","timeout":30,"url":"http://script.epfl.ch/script/HD/Load/gdlTyex6rE?filename=test%40patiny.com%2F%2F%2FResearch%2FNMR%2FBestMatch%2FbestMatchService%2Fdata%2Fsimulation%2Fcc_43104k.jdx"},"simulated1":{"type":"jcamp","timeout":30,"url":"http://script.epfl.ch/script/HD/Load/FfxDN9ZOaW?filename=test%40patiny.com%2F%2F%2FResearch%2FNMR%2FBestMatch%2FbestMatchService%2Fdata%2Fsimulation%2Fcc_62404k.jdx"},"experimental":{"type":"jcamp","url":"http://script.epfl.ch/script/HD/Load/b0G9xllyI8?filename=test%40patiny.com%2F%2F%2FResearch%2FNMR%2FBestMatch%2FbestMatchService%2Fdata%2FexperimentalReducedJcamp%2Fcc_62804.jdx"},"simulated2":{"type":"jcamp","timeout":30,"url":"http://script.epfl.ch/script/HD/Load/0JfUGfn7iP?filename=test%40patiny.com%2F%2F%2FResearch%2FNMR%2FBestMatch%2FbestMatchService%2Fdata%2Fsimulation%2Fcc_38310k.jdx"},"correctSimSpectrum":{"type":"jcamp","timeout":30,"url":"http://script.epfl.ch/script/HD/Load/wN64XX9Fx6?filename=test%40patiny.com%2F%2F%2FResearch%2FNMR%2FBestMatch%2FbestMatchService%2Fdata%2Fsimulation%2Fcc_62804k.jdx"},"simulated3":{"type":"jcamp","timeout":30,"url":"http://script.epfl.ch/script/HD/Load/wN64XX9Fx6?filename=test%40patiny.com%2F%2F%2FResearch%2FNMR%2FBestMatch%2FbestMatchService%2Fdata%2Fsimulation%2Fcc_62804k.jdx"},"indexHit":"4","similarity0":0.76933,"simulated4":{"type":"jcamp","timeout":30,"url":"http://script.epfl.ch/script/HD/Load/LBt9xCbSh8?filename=test%40patiny.com%2F%2F%2FResearch%2FNMR%2FBestMatch%2FbestMatchService%2Fdata%2Fsimulation%2Fcc_38304k.jdx"},"simulated5":{"type":"jcamp","timeout":30,"url":"http://script.epfl.ch/script/HD/Load/uQoXAwSaxm?filename=test%40patiny.com%2F%2F%2FResearch%2FNMR%2FBestMatch%2FbestMatchService%2Fdata%2Fsimulation%2Fgk_02499k.jdx"},"similarity2":0.74579,"simulated6":{"type":"jcamp","timeout":30,"url":"http://script.epfl.ch/script/HD/Load/xL8KKqtjN9?filename=test%40patiny.com%2F%2F%2FResearch%2FNMR%2FBestMatch%2FbestMatchService%2Fdata%2Fsimulation%2Fcc_53404k.jdx"},"simulated7":{"type":"jcamp","timeout":30,"url":"http://script.epfl.ch/script/HD/Load/Y5AUchyJ0I?filename=test%40patiny.com%2F%2F%2FResearch%2FNMR%2FBestMatch%2FbestMatchService%2Fdata%2Fsimulation%2Fcc_62826k.jdx"},"similarity1":0.75073,"folder":23,"similarity3":0.74113,"similarity4":0.73567,"keyMol":{"value":"http://script.epfl.ch/moleculeDepictor/MoleculeDepictor?moleculeId=dk%5DD%60LKS%40HRf%5EUWJTzYjij%40%40&color=true","type":"gif"},"similarity5":0.71618,"similarity6":0.70792,"similarity7":0.70498,"correctSimilarity":0.74113,"color":"#ff00ff","similarity8":0.69031,"similarity9":0.68568,"foundMol9":{"value":"http://script.epfl.ch/moleculeDepictor/MoleculeDepictor?moleculeId=foAp%60%40DDDArRlk%5DkrUgK%40DUTP%40%40&color=true","type":"gif"},"foundMol8":{"value":"http://script.epfl.ch/moleculeDepictor/MoleculeDepictor?moleculeId=deUD%40JDDRY%5B_aZiZ%60%40&color=true","type":"gif"}},{"simulated8":{"type":"jcamp","timeout":30,"url":"http://script.epfl.ch/script/HD/Load/n1cMeZ4fi7?filename=test%40patiny.com%2F%2F%2FResearch%2FNMR%2FBestMatch%2FbestMatchService%2Fdata%2Fsimulation%2Fcc_42303k.jdx"},"foundMol6":{"value":"http://script.epfl.ch/moleculeDepictor/MoleculeDepictor?moleculeId=fde%60A%40J%40qDABSKOLjnRe%60%7EcSU%40%40%40B%40%40%40&color=true","type":"gif"},"simulated9":{"type":"jcamp","timeout":30,"url":"http://script.epfl.ch/script/HD/Load/JNsFjzpNbA?filename=test%40patiny.com%2F%2F%2FResearch%2FNMR%2FBestMatch%2FbestMatchService%2Fdata%2Fsimulation%2Fmwp_00055k.jdx"},"foundMol7":{"value":"http://script.epfl.ch/moleculeDepictor/MoleculeDepictor?moleculeId=dev%40PLCDPHRYUTjFZZ%40%40%40%40&color=true","type":"gif"},"foundMol4":{"value":"http://script.epfl.ch/moleculeDepictor/MoleculeDepictor?moleculeId=foAAA%40L%40qKABRwJ%7BJJUgTp%40SRP%40%40&color=true","type":"gif"},"foundMol5":{"value":"http://script.epfl.ch/moleculeDepictor/MoleculeDepictor?moleculeId=dcnH%60MxLQIfV%5DZUvBBRa%40%40&color=true","type":"gif"},"foundMol2":{"value":"http://script.epfl.ch/moleculeDepictor/MoleculeDepictor?moleculeId=dk%5E%40PEBHdHRVUnuatz%40Hfa%40%40&color=true","type":"gif"},"foundMol3":{"value":"http://script.epfl.ch/moleculeDepictor/MoleculeDepictor?moleculeId=devH%60DHHaIemRhYf%60%40%60%40%40&color=true","type":"gif"},"foundMol0":{"value":"http://script.epfl.ch/moleculeDepictor/MoleculeDepictor?moleculeId=flu%60A%40F%40qLABRrssJktXzHTuMT%40%40%40H%40%40%40&color=true","type":"gif"},"foundMol1":{"value":"http://script.epfl.ch/moleculeDepictor/MoleculeDepictor?moleculeId=dk%5DH%60LJ%60bDeevUimNff%40B%40%40&color=true","type":"gif"},"simulated0":{"type":"jcamp","timeout":30,"url":"http://script.epfl.ch/script/HD/Load/c7pAlg5mGr?filename=test%40patiny.com%2F%2F%2FResearch%2FNMR%2FBestMatch%2FbestMatchService%2Fdata%2Fsimulation%2Fcc_42308k.jdx"},"simulated1":{"type":"jcamp","timeout":30,"url":"http://script.epfl.ch/script/HD/Load/Nt7phP5y4l?filename=test%40patiny.com%2F%2F%2FResearch%2FNMR%2FBestMatch%2FbestMatchService%2Fdata%2Fsimulation%2Fsew_02030k.jdx"},"experimental":{"type":"jcamp","url":"http://script.epfl.ch/script/HD/Load/HmSP2qGfvm?filename=test%40patiny.com%2F%2F%2FResearch%2FNMR%2FBestMatch%2FbestMatchService%2Fdata%2FexperimentalReducedJcamp%2Fcc_42308.jdx"},"simulated2":{"type":"jcamp","timeout":30,"url":"http://script.epfl.ch/script/HD/Load/xGBDQzvA00?filename=test%40patiny.com%2F%2F%2FResearch%2FNMR%2FBestMatch%2FbestMatchService%2Fdata%2Fsimulation%2Fcc_36524k.jdx"},"correctSimSpectrum":{"type":"jcamp","timeout":30,"url":"http://script.epfl.ch/script/HD/Load/c7pAlg5mGr?filename=test%40patiny.com%2F%2F%2FResearch%2FNMR%2FBestMatch%2FbestMatchService%2Fdata%2Fsimulation%2Fcc_42308k.jdx"},"simulated3":{"type":"jcamp","timeout":30,"url":"http://script.epfl.ch/script/HD/Load/iJTRe7aYSd?filename=test%40patiny.com%2F%2F%2FResearch%2FNMR%2FBestMatch%2FbestMatchService%2Fdata%2Fsimulation%2Fmo_00450k.jdx"},"indexHit":"1","similarity0":0.9225,"simulated4":{"type":"jcamp","timeout":30,"url":"http://script.epfl.ch/script/HD/Load/xYZLG0Yl8P?filename=test%40patiny.com%2F%2F%2FResearch%2FNMR%2FBestMatch%2FbestMatchService%2Fdata%2Fsimulation%2Fcc_48705k.jdx"},"simulated5":{"type":"jcamp","timeout":30,"url":"http://script.epfl.ch/script/HD/Load/WIBjMNSFr6?filename=test%40patiny.com%2F%2F%2FResearch%2FNMR%2FBestMatch%2FbestMatchService%2Fdata%2Fsimulation%2Fcc_35710k.jdx"},"similarity2":0.77224,"simulated6":{"type":"jcamp","timeout":30,"url":"http://script.epfl.ch/script/HD/Load/f3Bp3YNmCA?filename=test%40patiny.com%2F%2F%2FResearch%2FNMR%2FBestMatch%2FbestMatchService%2Fdata%2Fsimulation%2Fcc_42310k.jdx"},"simulated7":{"type":"jcamp","timeout":30,"url":"http://script.epfl.ch/script/HD/Load/s8dHVyS3Rd?filename=test%40patiny.com%2F%2F%2FResearch%2FNMR%2FBestMatch%2FbestMatchService%2Fdata%2Fsimulation%2Fcc_06010k.jdx"},"similarity1":0.78131,"folder":24,"similarity3":0.72042,"similarity4":0.71235,"keyMol":{"value":"http://script.epfl.ch/moleculeDepictor/MoleculeDepictor?moleculeId=flu%60A%40F%40qLABRrssJktXzHTuMT%40%40%40H%40%40%40&color=true","type":"gif"},"similarity5":0.70764,"similarity6":0.69858,"similarity7":0.698,"correctSimilarity":0.9225,"color":"#00ff00","similarity8":0.69389,"similarity9":0.69257,"foundMol9":{"value":"http://script.epfl.ch/moleculeDepictor/MoleculeDepictor?moleculeId=dcl%40p%40qNBMbDefUvneZdHB%60%40%40&color=true","type":"gif"},"foundMol8":{"value":"http://script.epfl.ch/moleculeDepictor/MoleculeDepictor?moleculeId=fj%7D%60c%40AHpBH%60DTBLbdLRbtTRRVxHNTeeij%60%40%40A%40%40%40&color=true","type":"gif"}},{"simulated8":{"type":"jcamp","timeout":30,"url":"http://script.epfl.ch/script/HD/Load/gC1OQHmI0f?filename=test%40patiny.com%2F%2F%2FResearch%2FNMR%2FBestMatch%2FbestMatchService%2Fdata%2Fsimulation%2Fcc_52404k.jdx"},"foundMol6":{"value":"http://script.epfl.ch/moleculeDepictor/MoleculeDepictor?moleculeId=fhypA%40NR%5CBHLDIKJ%7BKJlyYw%60uUTAATH%40%40&color=true","type":"gif"},"simulated9":{"type":"jcamp","timeout":30,"url":"http://script.epfl.ch/script/HD/Load/7oZpaWXtoV?filename=test%40patiny.com%2F%2F%2FResearch%2FNMR%2FBestMatch%2FbestMatchService%2Fdata%2Fsimulation%2Fcc_52226k.jdx"},"foundMol7":{"value":"http://script.epfl.ch/moleculeDepictor/MoleculeDepictor?moleculeId=foA%60b%40JB%5CBHRVUueV%5Clz%60%40jjb%40%40&color=true","type":"gif"},"foundMol4":{"value":"http://script.epfl.ch/moleculeDepictor/MoleculeDepictor?moleculeId=fhyqB%40F%5CDD%40QdbbTVTJVQJBeYu%40dEUSD%40%40&color=true","type":"gif"},"foundMol5":{"value":"http://script.epfl.ch/moleculeDepictor/MoleculeDepictor?moleculeId=f%60qQ%60%40DLAKrRlkkJ%7CD%7Brp%40UUQ%40%40%40&color=true","type":"gif"},"foundMol2":{"value":"http://script.epfl.ch/moleculeDepictor/MoleculeDepictor?moleculeId=foAP%60%40AN%40qJUue%5DISQjjh%40K%60%40%40&color=true","type":"gif"},"foundMol3":{"value":"http://script.epfl.ch/moleculeDepictor/MoleculeDepictor?moleculeId=foAa%60%40J%40DyIYWVUYrsf%40BjjH%40%40&color=true","type":"gif"},"foundMol0":{"value":"http://script.epfl.ch/moleculeDepictor/MoleculeDepictor?moleculeId=fmw%60R%60HzlUXI%40d%60rPEHJdDfYn%7F%5Be%5DYWddyfnBHbi%60%40jj%60%60%40%40&color=true","type":"gif"},"foundMol1":{"value":"http://script.epfl.ch/moleculeDepictor/MoleculeDepictor?moleculeId=dg%7ED%60BzpqDfUueZX%7B%60%40jjb%40%40&color=true","type":"gif"},"simulated0":{"type":"jcamp","timeout":30,"url":"http://script.epfl.ch/script/HD/Load/Beq0gQcF19?filename=test%40patiny.com%2F%2F%2FResearch%2FNMR%2FBestMatch%2FbestMatchService%2Fdata%2Fsimulation%2Fcc_58326k.jdx"},"simulated1":{"type":"jcamp","timeout":30,"url":"http://script.epfl.ch/script/HD/Load/JCVTKkXZtL?filename=test%40patiny.com%2F%2F%2FResearch%2FNMR%2FBestMatch%2FbestMatchService%2Fdata%2Fsimulation%2Fcc_58310k.jdx"},"experimental":{"type":"jcamp","url":"http://script.epfl.ch/script/HD/Load/iFBtvyosLy?filename=test%40patiny.com%2F%2F%2FResearch%2FNMR%2FBestMatch%2FbestMatchService%2Fdata%2FexperimentalReducedJcamp%2Fcc_58304.jdx"},"simulated2":{"type":"jcamp","timeout":30,"url":"http://script.epfl.ch/script/HD/Load/lQRd2rMDnx?filename=test%40patiny.com%2F%2F%2FResearch%2FNMR%2FBestMatch%2FbestMatchService%2Fdata%2Fsimulation%2Fcc_58316k.jdx"},"correctSimSpectrum":{"type":"jcamp","timeout":30,"url":"http://script.epfl.ch/script/HD/Load/30tadI3tPv?filename=test%40patiny.com%2F%2F%2FResearch%2FNMR%2FBestMatch%2FbestMatchService%2Fdata%2Fsimulation%2Fcc_58304k.jdx"},"simulated3":{"type":"jcamp","timeout":30,"url":"http://script.epfl.ch/script/HD/Load/30tadI3tPv?filename=test%40patiny.com%2F%2F%2FResearch%2FNMR%2FBestMatch%2FbestMatchService%2Fdata%2Fsimulation%2Fcc_58304k.jdx"},"indexHit":"4","similarity0":0.65836,"simulated4":{"type":"jcamp","timeout":30,"url":"http://script.epfl.ch/script/HD/Load/dCEFlfgDnI?filename=test%40patiny.com%2F%2F%2FResearch%2FNMR%2FBestMatch%2FbestMatchService%2Fdata%2Fsimulation%2Fcc_63804k.jdx"},"simulated5":{"type":"jcamp","timeout":30,"url":"http://script.epfl.ch/script/HD/Load/IeLL42DxEr?filename=test%40patiny.com%2F%2F%2FResearch%2FNMR%2FBestMatch%2FbestMatchService%2Fdata%2Fsimulation%2Fcc_58306k.jdx"},"similarity2":0.63438,"simulated6":{"type":"jcamp","timeout":30,"url":"http://script.epfl.ch/script/HD/Load/MRLL88eMH5?filename=test%40patiny.com%2F%2F%2FResearch%2FNMR%2FBestMatch%2FbestMatchService%2Fdata%2Fsimulation%2Fcc_63824k.jdx"},"simulated7":{"type":"jcamp","timeout":30,"url":"http://script.epfl.ch/script/HD/Load/S951Zr2V22?filename=test%40patiny.com%2F%2F%2FResearch%2FNMR%2FBestMatch%2FbestMatchService%2Fdata%2Fsimulation%2Fcc_58324k.jdx"},"similarity1":0.64571,"folder":25,"similarity3":0.62296,"similarity4":0.62131,"keyMol":{"value":"http://script.epfl.ch/moleculeDepictor/MoleculeDepictor?moleculeId=foAa%60%40J%40DyIYWVUYrsf%40BjjH%40%40&color=true","type":"gif"},"similarity5":0.62019,"similarity6":0.61483,"similarity7":0.59504,"correctSimilarity":0.62296,"color":"#ff00ff","similarity8":0.58919,"similarity9":0.57683,"foundMol9":{"value":"http://script.epfl.ch/moleculeDepictor/MoleculeDepictor?moleculeId=fmw%40R%60MVblD%60RPYHBdERBSLw_msJ%7DkrVZsWADQTpPQUPP%40%40&color=true","type":"gif"},"foundMol8":{"value":"http://script.epfl.ch/moleculeDepictor/MoleculeDepictor?moleculeId=foAA%60%40%40B%5CdlkkJlyYs%40AUUD%40%40&color=true","type":"gif"}},{"simulated8":{"type":"jcamp","timeout":30,"url":"http://script.epfl.ch/script/HD/Load/CXEsh3635p?filename=test%40patiny.com%2F%2F%2FResearch%2FNMR%2FBestMatch%2FbestMatchService%2Fdata%2Fsimulation%2Fcc_62624k.jdx"},"foundMol6":{"value":"http://script.epfl.ch/moleculeDepictor/MoleculeDepictor?moleculeId=fdy%60B%60F%40qLAGi%40LaFPrIQJHqIYRTXZuSU%40AUH%40%40&color=true","type":"gif"},"simulated9":{"type":"jcamp","timeout":30,"url":"http://script.epfl.ch/script/HD/Load/AnBYDKSRk7?filename=test%40patiny.com%2F%2F%2FResearch%2FNMR%2FBestMatch%2FbestMatchService%2Fdata%2Fsimulation%2Fcc_55704k.jdx"},"foundMol7":{"value":"http://script.epfl.ch/moleculeDepictor/MoleculeDepictor?moleculeId=foA%60%60%40I%40%5DdRbbRLRWAV%5CpDEUQ%40%40%40&color=true","type":"gif"},"foundMol4":{"value":"http://script.epfl.ch/moleculeDepictor/MoleculeDepictor?moleculeId=f%60qQB%40EVDBHRVUueYgKNh%40J%40B%40%40%40&color=true","type":"gif"},"foundMol5":{"value":"http://script.epfl.ch/moleculeDepictor/MoleculeDepictor?moleculeId=dg%7DH%60IWPqDee%5Dev%7BSh%40Iib%40%40&color=true","type":"gif"},"foundMol2":{"value":"http://script.epfl.ch/moleculeDepictor/MoleculeDepictor?moleculeId=fleQ%60%40KA%40aRSKJ%7D%7CkRtFKTDDP%40P%40%40%40&color=true","type":"gif"},"foundMol3":{"value":"http://script.epfl.ch/moleculeDepictor/MoleculeDepictor?moleculeId=fleQ%60%40KA%40cRSKJ%7ElkRTFKTDAP%40P%40%40%40&color=true","type":"gif"},"foundMol0":{"value":"http://script.epfl.ch/moleculeDepictor/MoleculeDepictor?moleculeId=dg%7EH%60LXHcHeDhcDeSG%5DRu%40A%40%40%40&color=true","type":"gif"},"foundMol1":{"value":"http://script.epfl.ch/moleculeDepictor/MoleculeDepictor?moleculeId=dg%7DH%60EvPqDee%5Dev%7BSh%40JZa%40%40&color=true","type":"gif"},"simulated0":{"type":"jcamp","timeout":30,"url":"http://script.epfl.ch/script/HD/Load/PeGrBVcWi3?filename=test%40patiny.com%2F%2F%2FResearch%2FNMR%2FBestMatch%2FbestMatchService%2Fdata%2Fsimulation%2Fcc_26724%24k.jdx"},"simulated1":{"type":"jcamp","timeout":30,"url":"http://script.epfl.ch/script/HD/Load/3LUU2oVGA1?filename=test%40patiny.com%2F%2F%2FResearch%2FNMR%2FBestMatch%2FbestMatchService%2Fdata%2Fsimulation%2Fcc_50908k.jdx"},"experimental":{"type":"jcamp","url":"http://script.epfl.ch/script/HD/Load/MCiL3aK3P0?filename=test%40patiny.com%2F%2F%2FResearch%2FNMR%2FBestMatch%2FbestMatchService%2Fdata%2FexperimentalReducedJcamp%2Fcc_39108.jdx"},"simulated2":{"type":"jcamp","timeout":30,"url":"http://script.epfl.ch/script/HD/Load/spkpgcrJJB?filename=test%40patiny.com%2F%2F%2FResearch%2FNMR%2FBestMatch%2FbestMatchService%2Fdata%2Fsimulation%2Fcc_62623k.jdx"},"correctSimSpectrum":{"type":"jcamp","timeout":30,"url":"http://script.epfl.ch/script/HD/Load/gaGe0yUFva?filename=test%40patiny.com%2F%2F%2FResearch%2FNMR%2FBestMatch%2FbestMatchService%2Fdata%2Fsimulation%2Fcc_39108k.jdx"},"simulated3":{"type":"jcamp","timeout":30,"url":"http://script.epfl.ch/script/HD/Load/QwY2J09ooG?filename=test%40patiny.com%2F%2F%2FResearch%2FNMR%2FBestMatch%2FbestMatchService%2Fdata%2Fsimulation%2Fcc_62723k.jdx"},"indexHit":"14","similarity0":0.54294,"simulated4":{"type":"jcamp","timeout":30,"url":"http://script.epfl.ch/script/HD/Load/pXMZ8blZVZ?filename=test%40patiny.com%2F%2F%2FResearch%2FNMR%2FBestMatch%2FbestMatchService%2Fdata%2Fsimulation%2Fcc_62724k.jdx"},"simulated5":{"type":"jcamp","timeout":30,"url":"http://script.epfl.ch/script/HD/Load/BF24IPoci5?filename=test%40patiny.com%2F%2F%2FResearch%2FNMR%2FBestMatch%2FbestMatchService%2Fdata%2Fsimulation%2Fcc_34808k.jdx"},"similarity2":0.51742,"simulated6":{"type":"jcamp","timeout":30,"url":"http://script.epfl.ch/script/HD/Load/ryUn6h1Wcb?filename=test%40patiny.com%2F%2F%2FResearch%2FNMR%2FBestMatch%2FbestMatchService%2Fdata%2Fsimulation%2Fmo_00854k.jdx"},"simulated7":{"type":"jcamp","timeout":30,"url":"http://script.epfl.ch/script/HD/Load/weZu3wKj2m?filename=test%40patiny.com%2F%2F%2FResearch%2FNMR%2FBestMatch%2FbestMatchService%2Fdata%2Fsimulation%2Fcc_48604k.jdx"},"similarity1":0.52107,"folder":26,"similarity3":0.51642,"similarity4":0.5013,"keyMol":{"value":"http://script.epfl.ch/moleculeDepictor/MoleculeDepictor?moleculeId=dg%7DH%60IWPqDee%5BmvGSh%40aib%40%40&color=true","type":"gif"},"similarity5":0.501,"similarity6":0.48425,"similarity7":0.47758,"correctSimilarity":0.45994,"color":"#ff00ff","similarity8":0.47296,"similarity9":0.46565,"foundMol9":{"value":"http://script.epfl.ch/moleculeDepictor/MoleculeDepictor?moleculeId=dg%7EH%40ICHeDeBhdwG%5B%40AUTP%40%40&color=true","type":"gif"},"foundMol8":{"value":"http://script.epfl.ch/moleculeDepictor/MoleculeDepictor?moleculeId=f%60qQB%40EVxBHRVUoeY%60kNh%40b%40B%40%40%40&color=true","type":"gif"}},{"simulated8":{"type":"jcamp","timeout":30,"url":"http://script.epfl.ch/script/HD/Load/UNziPnjO0y?filename=test%40patiny.com%2F%2F%2FResearch%2FNMR%2FBestMatch%2FbestMatchService%2Fdata%2Fsimulation%2Fcc_48611k.jdx"},"foundMol6":{"value":"http://script.epfl.ch/moleculeDepictor/MoleculeDepictor?moleculeId=dg%7CDPDlHc%60aInfUU%5BtyjijjP%40&color=true","type":"gif"},"simulated9":{"type":"jcamp","timeout":30,"url":"http://script.epfl.ch/script/HD/Load/KVhTSeZdNL?filename=test%40patiny.com%2F%2F%2FResearch%2FNMR%2FBestMatch%2FbestMatchService%2Fdata%2Fsimulation%2Fcc_12602k.jdx"},"foundMol7":{"value":"http://script.epfl.ch/moleculeDepictor/MoleculeDepictor?moleculeId=dmtDPAdH%60%60cHhhiiRZZfZ%60%40&color=true","type":"gif"},"foundMol4":{"value":"http://script.epfl.ch/moleculeDepictor/MoleculeDepictor?moleculeId=foAQ%40%40JV%40eJzsJdhYuUTDFP%40%40&color=true","type":"gif"},"foundMol5":{"value":"http://script.epfl.ch/moleculeDepictor/MoleculeDepictor?moleculeId=fhia%60%40M%40xEIYV%7DYU%60oAX%40bjjb%40%40&color=true","type":"gif"},"foundMol2":{"value":"http://script.epfl.ch/moleculeDepictor/MoleculeDepictor?moleculeId=dieH%40LhDeeVfYij%40%40&color=true","type":"gif"},"foundMol3":{"value":"http://script.epfl.ch/moleculeDepictor/MoleculeDepictor?moleculeId=dcMD%60DrUBHrJIJIRut%40QM%40%40%40&color=true","type":"gif"},"foundMol0":{"value":"http://script.epfl.ch/moleculeDepictor/MoleculeDepictor?moleculeId=dieH%40LxDefVnZZi%40%40&color=true","type":"gif"},"foundMol1":{"value":"http://script.epfl.ch/moleculeDepictor/MoleculeDepictor?moleculeId=dg%5CBpDsSBH%60HhHrJPqJHs%5CLmMTt%60%40&color=true","type":"gif"},"simulated0":{"type":"jcamp","timeout":30,"url":"http://script.epfl.ch/script/HD/Load/iIQ8Bpdi2t?filename=test%40patiny.com%2F%2F%2FResearch%2FNMR%2FBestMatch%2FbestMatchService%2Fdata%2Fsimulation%2Fcc_25104k.jdx"},"simulated1":{"type":"jcamp","timeout":30,"url":"http://script.epfl.ch/script/HD/Load/szWt8rK0Cp?filename=test%40patiny.com%2F%2F%2FResearch%2FNMR%2FBestMatch%2FbestMatchService%2Fdata%2Fsimulation%2Fmo_00640k.jdx"},"experimental":{"type":"jcamp","url":"http://script.epfl.ch/script/HD/Load/E5mrHEtjAm?filename=test%40patiny.com%2F%2F%2FResearch%2FNMR%2FBestMatch%2FbestMatchService%2Fdata%2FexperimentalReducedJcamp%2Fcc_25104.jdx"},"simulated2":{"type":"jcamp","timeout":30,"url":"http://script.epfl.ch/script/HD/Load/OHgINOyQ9C?filename=test%40patiny.com%2F%2F%2FResearch%2FNMR%2FBestMatch%2FbestMatchService%2Fdata%2Fsimulation%2Fcc_12604k.jdx"},"correctSimSpectrum":{"type":"jcamp","timeout":30,"url":"http://script.epfl.ch/script/HD/Load/iIQ8Bpdi2t?filename=test%40patiny.com%2F%2F%2FResearch%2FNMR%2FBestMatch%2FbestMatchService%2Fdata%2Fsimulation%2Fcc_25104k.jdx"},"simulated3":{"type":"jcamp","timeout":30,"url":"http://script.epfl.ch/script/HD/Load/X2U1JurtHA?filename=test%40patiny.com%2F%2F%2FResearch%2FNMR%2FBestMatch%2FbestMatchService%2Fdata%2Fsimulation%2Fspb_06334k.jdx"},"indexHit":"1","similarity0":0.87687,"simulated4":{"type":"jcamp","timeout":30,"url":"http://script.epfl.ch/script/HD/Load/enMS8BpjTc?filename=test%40patiny.com%2F%2F%2FResearch%2FNMR%2FBestMatch%2FbestMatchService%2Fdata%2Fsimulation%2Fcc_48616k.jdx"},"simulated5":{"type":"jcamp","timeout":30,"url":"http://script.epfl.ch/script/HD/Load/7WBTwZ5Y7a?filename=test%40patiny.com%2F%2F%2FResearch%2FNMR%2FBestMatch%2FbestMatchService%2Fdata%2Fsimulation%2Fcc_42004k.jdx"},"similarity2":0.69375,"simulated6":{"type":"jcamp","timeout":30,"url":"http://script.epfl.ch/script/HD/Load/ORjQVDIArM?filename=test%40patiny.com%2F%2F%2FResearch%2FNMR%2FBestMatch%2FbestMatchService%2Fdata%2Fsimulation%2Fcc_62202k.jdx"},"simulated7":{"type":"jcamp","timeout":30,"url":"http://script.epfl.ch/script/HD/Load/LDIuh5YHl2?filename=test%40patiny.com%2F%2F%2FResearch%2FNMR%2FBestMatch%2FbestMatchService%2Fdata%2Fsimulation%2Fgk_01297k.jdx"},"similarity1":0.7743,"folder":27,"similarity3":0.67701,"similarity4":0.67674,"keyMol":{"value":"http://script.epfl.ch/moleculeDepictor/MoleculeDepictor?moleculeId=dieH%40LxDefVnZZi%40%40&color=true","type":"gif"},"similarity5":0.65196,"similarity6":0.65151,"similarity7":0.63823,"correctSimilarity":0.87687,"color":"#00ff00","similarity8":0.63154,"similarity9":0.62874,"foundMol9":{"value":"http://script.epfl.ch/moleculeDepictor/MoleculeDepictor?moleculeId=deUH%60BY%40bDfyU%5Biffh%40%40&color=true","type":"gif"},"foundMol8":{"value":"http://script.epfl.ch/moleculeDepictor/MoleculeDepictor?moleculeId=dg%7EH%60AlJsHhhdcDdwG%5CAAUTP%40%40&color=true","type":"gif"}},{"simulated8":{"type":"jcamp","timeout":30,"url":"http://script.epfl.ch/script/HD/Load/7pdNR20IGh?filename=test%40patiny.com%2F%2F%2FResearch%2FNMR%2FBestMatch%2FbestMatchService%2Fdata%2Fsimulation%2Fcc_38010k.jdx"},"foundMol6":{"value":"http://script.epfl.ch/moleculeDepictor/MoleculeDepictor?moleculeId=dk%5D%40%40%40yIYV%7BVGSx%40bjH%40%40&color=true","type":"gif"},"simulated9":{"type":"jcamp","timeout":30,"url":"http://script.epfl.ch/script/HD/Load/dCEFlfgDnI?filename=test%40patiny.com%2F%2F%2FResearch%2FNMR%2FBestMatch%2FbestMatchService%2Fdata%2Fsimulation%2Fcc_63804k.jdx"},"foundMol7":{"value":"http://script.epfl.ch/moleculeDepictor/MoleculeDepictor?moleculeId=foA%60%60%40E%40PdrvnrbeYsT%40EUD%40%40&color=true","type":"gif"},"foundMol4":{"value":"http://script.epfl.ch/moleculeDepictor/MoleculeDepictor?moleculeId=dk_%40%40%40sdee%5BmX%5DO%60BJh%60%40&color=true","type":"gif"},"foundMol5":{"value":"http://script.epfl.ch/moleculeDepictor/MoleculeDepictor?moleculeId=dk%5DH%40LDDee%5De%5BmM%60%40jh%60%40&color=true","type":"gif"},"foundMol2":{"value":"http://script.epfl.ch/moleculeDepictor/MoleculeDepictor?moleculeId=dk%5EH%40NAIYV%7BVGSX%40bjH%40%40&color=true","type":"gif"},"foundMol3":{"value":"http://script.epfl.ch/moleculeDepictor/MoleculeDepictor?moleculeId=dk%5DH%40LxDee%5BmX%5DM%60BJh%60%40&color=true","type":"gif"},"foundMol0":{"value":"http://script.epfl.ch/moleculeDepictor/MoleculeDepictor?moleculeId=dk%5EH%40AAIYWYV%7BSX%40JjH%40%40&color=true","type":"gif"},"foundMol1":{"value":"http://script.epfl.ch/moleculeDepictor/MoleculeDepictor?moleculeId=dk%5D%40%40%40EIYWYV%7BSx%40JjH%40%40&color=true","type":"gif"},"simulated0":{"type":"jcamp","timeout":30,"url":"http://script.epfl.ch/script/HD/Load/lT4RXcYk5b?filename=test%40patiny.com%2F%2F%2FResearch%2FNMR%2FBestMatch%2FbestMatchService%2Fdata%2Fsimulation%2Fcc_30104k.jdx"},"simulated1":{"type":"jcamp","timeout":30,"url":"http://script.epfl.ch/script/HD/Load/vQiZlNOkdb?filename=test%40patiny.com%2F%2F%2FResearch%2FNMR%2FBestMatch%2FbestMatchService%2Fdata%2Fsimulation%2Fcc_30116k.jdx"},"experimental":{"type":"jcamp","url":"http://script.epfl.ch/script/HD/Load/fTNBG1QgUn?filename=test%40patiny.com%2F%2F%2FResearch%2FNMR%2FBestMatch%2FbestMatchService%2Fdata%2FexperimentalReducedJcamp%2Fcc_30104.jdx"},"simulated2":{"type":"jcamp","timeout":30,"url":"http://script.epfl.ch/script/HD/Load/0eLX97wSC3?filename=test%40patiny.com%2F%2F%2FResearch%2FNMR%2FBestMatch%2FbestMatchService%2Fdata%2Fsimulation%2Fcc_38504k.jdx"},"correctSimSpectrum":{"type":"jcamp","timeout":30,"url":"http://script.epfl.ch/script/HD/Load/lT4RXcYk5b?filename=test%40patiny.com%2F%2F%2FResearch%2FNMR%2FBestMatch%2FbestMatchService%2Fdata%2Fsimulation%2Fcc_30104k.jdx"},"simulated3":{"type":"jcamp","timeout":30,"url":"http://script.epfl.ch/script/HD/Load/IA1lQLr9uU?filename=test%40patiny.com%2F%2F%2FResearch%2FNMR%2FBestMatch%2FbestMatchService%2Fdata%2Fsimulation%2Fcc_38004k.jdx"},"indexHit":"1","similarity0":0.90841,"simulated4":{"type":"jcamp","timeout":30,"url":"http://script.epfl.ch/script/HD/Load/Q4vtVpLXym?filename=test%40patiny.com%2F%2F%2FResearch%2FNMR%2FBestMatch%2FbestMatchService%2Fdata%2Fsimulation%2Fcc_38016k.jdx"},"simulated5":{"type":"jcamp","timeout":30,"url":"http://script.epfl.ch/script/HD/Load/lJPe5TZ8lw?filename=test%40patiny.com%2F%2F%2FResearch%2FNMR%2FBestMatch%2FbestMatchService%2Fdata%2Fsimulation%2Fcc_52904k.jdx"},"similarity2":0.74127,"simulated6":{"type":"jcamp","timeout":30,"url":"http://script.epfl.ch/script/HD/Load/eXzsXuN5tp?filename=test%40patiny.com%2F%2F%2FResearch%2FNMR%2FBestMatch%2FbestMatchService%2Fdata%2Fsimulation%2Fcc_38516k.jdx"},"simulated7":{"type":"jcamp","timeout":30,"url":"http://script.epfl.ch/script/HD/Load/5DKHXmGRyo?filename=test%40patiny.com%2F%2F%2FResearch%2FNMR%2FBestMatch%2FbestMatchService%2Fdata%2Fsimulation%2Fcc_30122k.jdx"},"similarity1":0.81396,"folder":28,"similarity3":0.73326,"similarity4":0.6901,"keyMol":{"value":"http://script.epfl.ch/moleculeDepictor/MoleculeDepictor?moleculeId=dk%5EH%40AAIYWYV%7BSX%40JjH%40%40&color=true","type":"gif"},"similarity5":0.68608,"similarity6":0.67677,"similarity7":0.67298,"correctSimilarity":0.90841,"color":"#00ff00","similarity8":0.66986,"similarity9":0.65838,"foundMol9":{"value":"http://script.epfl.ch/moleculeDepictor/MoleculeDepictor?moleculeId=fhyqB%40F%5CDD%40QdbbTVTJVQJBeYu%40dEUSD%40%40&color=true","type":"gif"},"foundMol8":{"value":"http://script.epfl.ch/moleculeDepictor/MoleculeDepictor?moleculeId=dcm%40%60DXLQIe%5Bmkev%40Hjb%40%40&color=true","type":"gif"}},{"simulated8":{"type":"jcamp","timeout":30,"url":"http://script.epfl.ch/script/HD/Load/x4ERXeJtwg?filename=test%40patiny.com%2F%2F%2FResearch%2FNMR%2FBestMatch%2FbestMatchService%2Fdata%2Fsimulation%2Fcc_43310k.jdx"},"foundMol6":{"value":"http://script.epfl.ch/moleculeDepictor/MoleculeDepictor?moleculeId=f%60qa%40%40G%40RfUYywbk%5EhH%40HL%40%40%40&color=true","type":"gif"},"simulated9":{"type":"jcamp","timeout":30,"url":"http://script.epfl.ch/script/HD/Load/pD005gvRlu?filename=test%40patiny.com%2F%2F%2FResearch%2FNMR%2FBestMatch%2FbestMatchService%2Fdata%2Fsimulation%2Fcc_45711k.jdx"},"foundMol7":{"value":"http://script.epfl.ch/moleculeDepictor/MoleculeDepictor?moleculeId=dg%7DH%40ITDee%5DYVx%7BX%40JiR%40%40&color=true","type":"gif"},"foundMol4":{"value":"http://script.epfl.ch/moleculeDepictor/MoleculeDepictor?moleculeId=f%60q%40%60%40%40RRVUuYUgG%5EX%40J%60%40%40%40%40&color=true","type":"gif"},"foundMol5":{"value":"http://script.epfl.ch/moleculeDepictor/MoleculeDepictor?moleculeId=fhi%40b%40DJADYEMEDdUDdJW%60s%40PT%40%40%40%40%40&color=true","type":"gif"},"foundMol2":{"value":"http://script.epfl.ch/moleculeDepictor/MoleculeDepictor?moleculeId=dg%7DH%40ILDee%5DYVx%7BX%40JiR%40%40&color=true","type":"gif"},"foundMol3":{"value":"http://script.epfl.ch/moleculeDepictor/MoleculeDepictor?moleculeId=dg%7DH%40ITLbTRTJbS%5C%5Dl%40ETi%40%40&color=true","type":"gif"},"foundMol0":{"value":"http://script.epfl.ch/moleculeDepictor/MoleculeDepictor?moleculeId=dg%7DH%40ILLbTRTJbS%5C%5Dl%40ETi%40%40&color=true","type":"gif"},"foundMol1":{"value":"http://script.epfl.ch/moleculeDepictor/MoleculeDepictor?moleculeId=dg%7F%40%40%40dtee%5DYVx%7Bx%40JiR%40%40&color=true","type":"gif"},"simulated0":{"type":"jcamp","timeout":30,"url":"http://script.epfl.ch/script/HD/Load/r1uAJbPRfD?filename=test%40patiny.com%2F%2F%2FResearch%2FNMR%2FBestMatch%2FbestMatchService%2Fdata%2Fsimulation%2Fcc_43204k.jdx"},"simulated1":{"type":"jcamp","timeout":30,"url":"http://script.epfl.ch/script/HD/Load/otXcqDAxS6?filename=test%40patiny.com%2F%2F%2FResearch%2FNMR%2FBestMatch%2FbestMatchService%2Fdata%2Fsimulation%2Fcc_43316k.jdx"},"experimental":{"type":"jcamp","url":"http://script.epfl.ch/script/HD/Load/arZG60c1yI?filename=test%40patiny.com%2F%2F%2FResearch%2FNMR%2FBestMatch%2FbestMatchService%2Fdata%2FexperimentalReducedJcamp%2Fcc_43204.jdx"},"simulated2":{"type":"jcamp","timeout":30,"url":"http://script.epfl.ch/script/HD/Load/802FFCFWa6?filename=test%40patiny.com%2F%2F%2FResearch%2FNMR%2FBestMatch%2FbestMatchService%2Fdata%2Fsimulation%2Fcc_43304k.jdx"},"correctSimSpectrum":{"type":"jcamp","timeout":30,"url":"http://script.epfl.ch/script/HD/Load/r1uAJbPRfD?filename=test%40patiny.com%2F%2F%2FResearch%2FNMR%2FBestMatch%2FbestMatchService%2Fdata%2Fsimulation%2Fcc_43204k.jdx"},"simulated3":{"type":"jcamp","timeout":30,"url":"http://script.epfl.ch/script/HD/Load/t1omUbczSf?filename=test%40patiny.com%2F%2F%2FResearch%2FNMR%2FBestMatch%2FbestMatchService%2Fdata%2Fsimulation%2Fcc_56104k.jdx"},"indexHit":"1","similarity0":0.85406,"simulated4":{"type":"jcamp","timeout":30,"url":"http://script.epfl.ch/script/HD/Load/y3btmdZwIq?filename=test%40patiny.com%2F%2F%2FResearch%2FNMR%2FBestMatch%2FbestMatchService%2Fdata%2Fsimulation%2Fcc_63704k.jdx"},"simulated5":{"type":"jcamp","timeout":30,"url":"http://script.epfl.ch/script/HD/Load/oKaJGMvtkz?filename=test%40patiny.com%2F%2F%2FResearch%2FNMR%2FBestMatch%2FbestMatchService%2Fdata%2Fsimulation%2Fcc_58502k.jdx"},"similarity2":0.75173,"simulated6":{"type":"jcamp","timeout":30,"url":"http://script.epfl.ch/script/HD/Load/Hg7h5wiSzX?filename=test%40patiny.com%2F%2F%2FResearch%2FNMR%2FBestMatch%2FbestMatchService%2Fdata%2Fsimulation%2Fcc_58516k.jdx"},"simulated7":{"type":"jcamp","timeout":30,"url":"http://script.epfl.ch/script/HD/Load/JlxaxPsV5I?filename=test%40patiny.com%2F%2F%2FResearch%2FNMR%2FBestMatch%2FbestMatchService%2Fdata%2Fsimulation%2Fcc_56004k.jdx"},"similarity1":0.77516,"folder":29,"similarity3":0.73268,"similarity4":0.72535,"keyMol":{"value":"http://script.epfl.ch/moleculeDepictor/MoleculeDepictor?moleculeId=dg%7DH%40ILLbTRTJbS%5C%5Dl%40ETi%40%40&color=true","type":"gif"},"similarity5":0.71019,"similarity6":0.70629,"similarity7":0.70491,"correctSimilarity":0.85406,"color":"#00ff00","similarity8":0.69744,"similarity9":0.68926,"foundMol9":{"value":"http://script.epfl.ch/moleculeDepictor/MoleculeDepictor?moleculeId=dk_%40%60AdpkDfUueimN%40BjT%60%40&color=true","type":"gif"},"foundMol8":{"value":"http://script.epfl.ch/moleculeDepictor/MoleculeDepictor?moleculeId=dk%5D%40%60AtLQIe%5DYZ%5BS%60%40jeH%40%40&color=true","type":"gif"}},{"simulated8":{"type":"jcamp","timeout":30,"url":"http://script.epfl.ch/script/HD/Load/OZqOny4vxx?filename=test%40patiny.com%2F%2F%2FResearch%2FNMR%2FBestMatch%2FbestMatchService%2Fdata%2Fsimulation%2Fcc_50416k.jdx"},"foundMol6":{"value":"http://script.epfl.ch/moleculeDepictor/MoleculeDepictor?moleculeId=dcm%40%60DXLQIe%5Bmkev%40Hjb%40%40&color=true","type":"gif"},"simulated9":{"type":"jcamp","timeout":30,"url":"http://script.epfl.ch/script/HD/Load/Q4vtVpLXym?filename=test%40patiny.com%2F%2F%2FResearch%2FNMR%2FBestMatch%2FbestMatchService%2Fdata%2Fsimulation%2Fcc_38016k.jdx"},"foundMol7":{"value":"http://script.epfl.ch/moleculeDepictor/MoleculeDepictor?moleculeId=fhyqB%40F%5CDD%40QdbbTVTJVQJBeYu%40dEUSD%40%40&color=true","type":"gif"},"foundMol4":{"value":"http://script.epfl.ch/moleculeDepictor/MoleculeDepictor?moleculeId=dk%5D%40%40%40EIYWYV%7BSx%40JjH%40%40&color=true","type":"gif"},"foundMol5":{"value":"http://script.epfl.ch/moleculeDepictor/MoleculeDepictor?moleculeId=dcmH%60LJPBDif%7BWJWZYjZh%40%40&color=true","type":"gif"},"foundMol2":{"value":"http://script.epfl.ch/moleculeDepictor/MoleculeDepictor?moleculeId=dk%5DH%40LDDee%5De%5BmM%60%40jh%60%40&color=true","type":"gif"},"foundMol3":{"value":"http://script.epfl.ch/moleculeDepictor/MoleculeDepictor?moleculeId=dk%5DH%40NDLbTRTLR%5BmM%60%40jh%60%40&color=true","type":"gif"},"foundMol0":{"value":"http://script.epfl.ch/moleculeDepictor/MoleculeDepictor?moleculeId=dk%5DH%40LxDee%5BmX%5DM%60BJh%60%40&color=true","type":"gif"},"foundMol1":{"value":"http://script.epfl.ch/moleculeDepictor/MoleculeDepictor?moleculeId=dk%5EH%40AAIYWYV%7BSX%40JjH%40%40&color=true","type":"gif"},"simulated0":{"type":"jcamp","timeout":30,"url":"http://script.epfl.ch/script/HD/Load/IA1lQLr9uU?filename=test%40patiny.com%2F%2F%2FResearch%2FNMR%2FBestMatch%2FbestMatchService%2Fdata%2Fsimulation%2Fcc_38004k.jdx"},"simulated1":{"type":"jcamp","timeout":30,"url":"http://script.epfl.ch/script/HD/Load/lT4RXcYk5b?filename=test%40patiny.com%2F%2F%2FResearch%2FNMR%2FBestMatch%2FbestMatchService%2Fdata%2Fsimulation%2Fcc_30104k.jdx"},"experimental":{"type":"jcamp","url":"http://script.epfl.ch/script/HD/Load/k6HBeuwVBj?filename=test%40patiny.com%2F%2F%2FResearch%2FNMR%2FBestMatch%2FbestMatchService%2Fdata%2FexperimentalReducedJcamp%2Fcc_50404.jdx"},"simulated2":{"type":"jcamp","timeout":30,"url":"http://script.epfl.ch/script/HD/Load/lJPe5TZ8lw?filename=test%40patiny.com%2F%2F%2FResearch%2FNMR%2FBestMatch%2FbestMatchService%2Fdata%2Fsimulation%2Fcc_52904k.jdx"},"correctSimSpectrum":{"type":"jcamp","timeout":30,"url":"http://script.epfl.ch/script/HD/Load/mdFKGtrcEJ?filename=test%40patiny.com%2F%2F%2FResearch%2FNMR%2FBestMatch%2FbestMatchService%2Fdata%2Fsimulation%2Fcc_50404k.jdx"},"simulated3":{"type":"jcamp","timeout":30,"url":"http://script.epfl.ch/script/HD/Load/mdFKGtrcEJ?filename=test%40patiny.com%2F%2F%2FResearch%2FNMR%2FBestMatch%2FbestMatchService%2Fdata%2Fsimulation%2Fcc_50404k.jdx"},"indexHit":"4","similarity0":0.7808,"simulated4":{"type":"jcamp","timeout":30,"url":"http://script.epfl.ch/script/HD/Load/vQiZlNOkdb?filename=test%40patiny.com%2F%2F%2FResearch%2FNMR%2FBestMatch%2FbestMatchService%2Fdata%2Fsimulation%2Fcc_30116k.jdx"},"simulated5":{"type":"jcamp","timeout":30,"url":"http://script.epfl.ch/script/HD/Load/NrhS8V7dQk?filename=test%40patiny.com%2F%2F%2FResearch%2FNMR%2FBestMatch%2FbestMatchService%2Fdata%2Fsimulation%2Fcc_64204k.jdx"},"similarity2":0.74987,"simulated6":{"type":"jcamp","timeout":30,"url":"http://script.epfl.ch/script/HD/Load/7pdNR20IGh?filename=test%40patiny.com%2F%2F%2FResearch%2FNMR%2FBestMatch%2FbestMatchService%2Fdata%2Fsimulation%2Fcc_38010k.jdx"},"simulated7":{"type":"jcamp","timeout":30,"url":"http://script.epfl.ch/script/HD/Load/dCEFlfgDnI?filename=test%40patiny.com%2F%2F%2FResearch%2FNMR%2FBestMatch%2FbestMatchService%2Fdata%2Fsimulation%2Fcc_63804k.jdx"},"similarity1":0.76162,"folder":30,"similarity3":0.71869,"similarity4":0.71231,"keyMol":{"value":"http://script.epfl.ch/moleculeDepictor/MoleculeDepictor?moleculeId=dk%5DH%40NDLbTRTLR%5BmM%60%40jh%60%40&color=true","type":"gif"},"similarity5":0.69405,"similarity6":0.68675,"similarity7":0.67546,"correctSimilarity":0.71869,"color":"#ff00ff","similarity8":0.66358,"similarity9":0.65309,"foundMol9":{"value":"http://script.epfl.ch/moleculeDepictor/MoleculeDepictor?moleculeId=dk_%40%40%40sdee%5BmX%5DO%60BJh%60%40&color=true","type":"gif"},"foundMol8":{"value":"http://script.epfl.ch/moleculeDepictor/MoleculeDepictor?moleculeId=dk_%40%40%40x%5CbTRTLR%5BmO%60%40jh%60%40&color=true","type":"gif"}},{"simulated8":{"type":"jcamp","timeout":30,"url":"http://script.epfl.ch/script/HD/Load/gdlTyex6rE?filename=test%40patiny.com%2F%2F%2FResearch%2FNMR%2FBestMatch%2FbestMatchService%2Fdata%2Fsimulation%2Fcc_43104k.jdx"},"foundMol6":{"value":"http://script.epfl.ch/moleculeDepictor/MoleculeDepictor?moleculeId=fegab%60BzmLD%60RPYHBdERBSLw_mrnroIIrN%5CDQES%40AUTD%40%40&color=true","type":"gif"},"simulated9":{"type":"jcamp","timeout":30,"url":"http://script.epfl.ch/script/HD/Load/MACCWKWb9p?filename=test%40patiny.com%2F%2F%2FResearch%2FNMR%2FBestMatch%2FbestMatchService%2Fdata%2Fsimulation%2Fbtb_09252k.jdx"},"foundMol7":{"value":"http://script.epfl.ch/moleculeDepictor/MoleculeDepictor?moleculeId=dk%5DD%60LJS%40HRf%5Bm_JtzYjZj%40%40&color=true","type":"gif"},"foundMol4":{"value":"http://script.epfl.ch/moleculeDepictor/MoleculeDepictor?moleculeId=foAPb%40FRPxDPdwJ%7BJ%7CEYtp%40UUD%40%40&color=true","type":"gif"},"foundMol5":{"value":"http://script.epfl.ch/moleculeDepictor/MoleculeDepictor?moleculeId=foAp%60%40DDDArRlk%5DkrUgK%40DUTP%40%40&color=true","type":"gif"},"foundMol2":{"value":"http://script.epfl.ch/moleculeDepictor/MoleculeDepictor?moleculeId=dk%5DH%60DXpqDfUnukmN%40Hjh%60%40&color=true","type":"gif"},"foundMol3":{"value":"http://script.epfl.ch/moleculeDepictor/MoleculeDepictor?moleculeId=dg%7DD%40LxKRVUnuXSm%60BJjH%40%40&color=true","type":"gif"},"foundMol0":{"value":"http://script.epfl.ch/moleculeDepictor/MoleculeDepictor?moleculeId=foAp%60%40DBdAvQIQIPqI%5CEYrp%40UUD%40%40&color=true","type":"gif"},"foundMol1":{"value":"http://script.epfl.ch/moleculeDepictor/MoleculeDepictor?moleculeId=foAqB%40DLdx%40PdkJ%7BJ%7CEYrp%40UUD%40%40&color=true","type":"gif"},"simulated0":{"type":"jcamp","timeout":30,"url":"http://script.epfl.ch/script/HD/Load/KI5T4dfHzk?filename=test%40patiny.com%2F%2F%2FResearch%2FNMR%2FBestMatch%2FbestMatchService%2Fdata%2Fsimulation%2Fcc_43106k.jdx"},"simulated1":{"type":"jcamp","timeout":30,"url":"http://script.epfl.ch/script/HD/Load/jMY5NsI2f6?filename=test%40patiny.com%2F%2F%2FResearch%2FNMR%2FBestMatch%2FbestMatchService%2Fdata%2Fsimulation%2Fcc_17507k.jdx"},"experimental":{"type":"jcamp","url":"http://script.epfl.ch/script/HD/Load/uYzDmt0No5?filename=test%40patiny.com%2F%2F%2FResearch%2FNMR%2FBestMatch%2FbestMatchService%2Fdata%2FexperimentalReducedJcamp%2Fcc_43106.jdx"},"simulated2":{"type":"jcamp","timeout":30,"url":"http://script.epfl.ch/script/HD/Load/0JfUGfn7iP?filename=test%40patiny.com%2F%2F%2FResearch%2FNMR%2FBestMatch%2FbestMatchService%2Fdata%2Fsimulation%2Fcc_38310k.jdx"},"correctSimSpectrum":{"type":"jcamp","timeout":30,"url":"http://script.epfl.ch/script/HD/Load/KI5T4dfHzk?filename=test%40patiny.com%2F%2F%2FResearch%2FNMR%2FBestMatch%2FbestMatchService%2Fdata%2Fsimulation%2Fcc_43106k.jdx"},"simulated3":{"type":"jcamp","timeout":30,"url":"http://script.epfl.ch/script/HD/Load/LBt9xCbSh8?filename=test%40patiny.com%2F%2F%2FResearch%2FNMR%2FBestMatch%2FbestMatchService%2Fdata%2Fsimulation%2Fcc_38304k.jdx"},"indexHit":"1","similarity0":0.7675,"simulated4":{"type":"jcamp","timeout":30,"url":"http://script.epfl.ch/script/HD/Load/PkBvmwO2Cy?filename=test%40patiny.com%2F%2F%2FResearch%2FNMR%2FBestMatch%2FbestMatchService%2Fdata%2Fsimulation%2Fcc_17502k.jdx"},"simulated5":{"type":"jcamp","timeout":30,"url":"http://script.epfl.ch/script/HD/Load/lcq6BdnKYf?filename=test%40patiny.com%2F%2F%2FResearch%2FNMR%2FBestMatch%2FbestMatchService%2Fdata%2Fsimulation%2Fcc_38306k.jdx"},"similarity2":0.70074,"simulated6":{"type":"jcamp","timeout":30,"url":"http://script.epfl.ch/script/HD/Load/SCmCf9HqGO?filename=test%40patiny.com%2F%2F%2FResearch%2FNMR%2FBestMatch%2FbestMatchService%2Fdata%2Fsimulation%2Fcc_17426k.jdx"},"simulated7":{"type":"jcamp","timeout":30,"url":"http://script.epfl.ch/script/HD/Load/FfxDN9ZOaW?filename=test%40patiny.com%2F%2F%2FResearch%2FNMR%2FBestMatch%2FbestMatchService%2Fdata%2Fsimulation%2Fcc_62404k.jdx"},"similarity1":0.71627,"folder":31,"similarity3":0.69669,"similarity4":0.69346,"keyMol":{"value":"http://script.epfl.ch/moleculeDepictor/MoleculeDepictor?moleculeId=foAp%60%40DBdAvQIQIPqI%5CEYrp%40UUD%40%40&color=true","type":"gif"},"similarity5":0.69258,"similarity6":0.68021,"similarity7":0.66258,"correctSimilarity":0.7675,"color":"#00ff00","similarity8":0.64923,"similarity9":0.64252,"foundMol9":{"value":"http://script.epfl.ch/moleculeDepictor/MoleculeDepictor?moleculeId=dklL%40%40QTfWe%5BgVj%40H%60%40%40&color=true","type":"gif"},"foundMol8":{"value":"http://script.epfl.ch/moleculeDepictor/MoleculeDepictor?moleculeId=dg%7DD%40NDKrIQIPqIMqvp%40UUD%40%40&color=true","type":"gif"}},{"simulated8":{"type":"jcamp","timeout":30,"url":"http://script.epfl.ch/script/HD/Load/pW7J8wWjzv?filename=test%40patiny.com%2F%2F%2FResearch%2FNMR%2FBestMatch%2FbestMatchService%2Fdata%2Fsimulation%2Fcc_09110k.jdx"},"foundMol6":{"value":"http://script.epfl.ch/moleculeDepictor/MoleculeDepictor?moleculeId=dk%5E%40%60C%40HRe%5EUwBeZV%40Bx%40%40&color=true","type":"gif"},"simulated9":{"type":"jcamp","timeout":30,"url":"http://script.epfl.ch/script/HD/Load/Hg8zYeo6zo?filename=test%40patiny.com%2F%2F%2FResearch%2FNMR%2FBestMatch%2FbestMatchService%2Fdata%2Fsimulation%2Fspb_05802k.jdx"},"foundMol7":{"value":"http://script.epfl.ch/moleculeDepictor/MoleculeDepictor?moleculeId=dg%7CHPDBHHHR%5Be%5EU%5BcnZZ%60%40P%40%40&color=true","type":"gif"},"foundMol4":{"value":"http://script.epfl.ch/moleculeDepictor/MoleculeDepictor?moleculeId=devH%60DHHaIemRhYf%60%40%60%40%40&color=true","type":"gif"},"foundMol5":{"value":"http://script.epfl.ch/moleculeDepictor/MoleculeDepictor?moleculeId=dif%40%60NCDRYeVFBC%40%40%40&color=true","type":"gif"},"foundMol2":{"value":"http://script.epfl.ch/moleculeDepictor/MoleculeDepictor?moleculeId=gFxDLHaABSJ%5BSR%40%40&color=true","type":"gif"},"foundMol3":{"value":"http://script.epfl.ch/moleculeDepictor/MoleculeDepictor?moleculeId=dk%5E%40%60C%40HrQQJEJXjgZe%40Hx%40%40&color=true","type":"gif"},"foundMol0":{"value":"http://script.epfl.ch/moleculeDepictor/MoleculeDepictor?moleculeId=dg%5D%40hDdHchcY%40yByCHheEDkHppDQuP%40%40&color=true","type":"gif"},"foundMol1":{"value":"http://script.epfl.ch/moleculeDepictor/MoleculeDepictor?moleculeId=daE%40PDHLSlQIe%5Ef%60%40%60%40%40&color=true","type":"gif"},"simulated0":{"type":"jcamp","timeout":30,"url":"http://script.epfl.ch/script/HD/Load/QcSM27fBhN?filename=test%40patiny.com%2F%2F%2FResearch%2FNMR%2FBestMatch%2FbestMatchService%2Fdata%2Fsimulation%2Frf_03850k.jdx"},"simulated1":{"type":"jcamp","timeout":30,"url":"http://script.epfl.ch/script/HD/Load/rlNg36DZWb?filename=test%40patiny.com%2F%2F%2FResearch%2FNMR%2FBestMatch%2FbestMatchService%2Fdata%2Fsimulation%2Fmo_07136k.jdx"},"experimental":{"type":"jcamp","url":"http://script.epfl.ch/script/HD/Load/3u9kMeUKaQ?filename=test%40patiny.com%2F%2F%2FResearch%2FNMR%2FBestMatch%2FbestMatchService%2Fdata%2FexperimentalReducedJcamp%2Frf_03850.jdx"},"simulated2":{"type":"jcamp","timeout":30,"url":"http://script.epfl.ch/script/HD/Load/BoYnrMv2xj?filename=test%40patiny.com%2F%2F%2FResearch%2FNMR%2FBestMatch%2FbestMatchService%2Fdata%2Fsimulation%2Fmo_07794k.jdx"},"correctSimSpectrum":{"type":"jcamp","timeout":30,"url":"http://script.epfl.ch/script/HD/Load/QcSM27fBhN?filename=test%40patiny.com%2F%2F%2FResearch%2FNMR%2FBestMatch%2FbestMatchService%2Fdata%2Fsimulation%2Frf_03850k.jdx"},"simulated3":{"type":"jcamp","timeout":30,"url":"http://script.epfl.ch/script/HD/Load/DQpXXuVjy1?filename=test%40patiny.com%2F%2F%2FResearch%2FNMR%2FBestMatch%2FbestMatchService%2Fdata%2Fsimulation%2Fcc_44516k.jdx"},"indexHit":"1","similarity0":0.81628,"simulated4":{"type":"jcamp","timeout":30,"url":"http://script.epfl.ch/script/HD/Load/iJTRe7aYSd?filename=test%40patiny.com%2F%2F%2FResearch%2FNMR%2FBestMatch%2FbestMatchService%2Fdata%2Fsimulation%2Fmo_00450k.jdx"},"simulated5":{"type":"jcamp","timeout":30,"url":"http://script.epfl.ch/script/HD/Load/2JJhNu6c27?filename=test%40patiny.com%2F%2F%2FResearch%2FNMR%2FBestMatch%2FbestMatchService%2Fdata%2Fsimulation%2Fsb_01215k.jdx"},"similarity2":0.75868,"simulated6":{"type":"jcamp","timeout":30,"url":"http://script.epfl.ch/script/HD/Load/rUWh1hnohW?filename=test%40patiny.com%2F%2F%2FResearch%2FNMR%2FBestMatch%2FbestMatchService%2Fdata%2Fsimulation%2Fcc_48716k.jdx"},"simulated7":{"type":"jcamp","timeout":30,"url":"http://script.epfl.ch/script/HD/Load/1nRElowY6E?filename=test%40patiny.com%2F%2F%2FResearch%2FNMR%2FBestMatch%2FbestMatchService%2Fdata%2Fsimulation%2Fcc_10502k.jdx"},"similarity1":0.80174,"folder":32,"similarity3":0.7264,"similarity4":0.7244,"keyMol":{"value":"http://script.epfl.ch/moleculeDepictor/MoleculeDepictor?moleculeId=dg%5D%40hDdHchcY%40yByCHheEDkHppDQuP%40%40&color=true","type":"gif"},"similarity5":0.72165,"similarity6":0.69136,"similarity7":0.68911,"correctSimilarity":0.81628,"color":"#00ff00","similarity8":0.68763,"similarity9":0.68111,"foundMol9":{"value":"http://script.epfl.ch/moleculeDepictor/MoleculeDepictor?moleculeId=dmv%40HDCDFPfPVPrJIJFRf%60%40j%60%40%40&color=true","type":"gif"},"foundMol8":{"value":"http://script.epfl.ch/moleculeDepictor/MoleculeDepictor?moleculeId=deu%40PBDLS%60aIfUfgaiZfX%40%40&color=true","type":"gif"}},{"simulated8":{"type":"jcamp","timeout":30,"url":"http://script.epfl.ch/script/HD/Load/OHgINOyQ9C?filename=test%40patiny.com%2F%2F%2FResearch%2FNMR%2FBestMatch%2FbestMatchService%2Fdata%2Fsimulation%2Fcc_12604k.jdx"},"foundMol6":{"value":"http://script.epfl.ch/moleculeDepictor/MoleculeDepictor?moleculeId=dg%7EH%60AlJsHhhdcDdwG%5CAAUTP%40%40&color=true","type":"gif"},"simulated9":{"type":"jcamp","timeout":30,"url":"http://script.epfl.ch/script/HD/Load/sxKTAcRmx8?filename=test%40patiny.com%2F%2F%2FResearch%2FNMR%2FBestMatch%2FbestMatchService%2Fdata%2Fsimulation%2Fcc_29010k.jdx"},"foundMol7":{"value":"http://script.epfl.ch/moleculeDepictor/MoleculeDepictor?moleculeId=fns%40Q%40HHpt%40QxHrRPjIIRKQIIISdmKUZ%60%60jIjjI%40%40&color=true","type":"gif"},"foundMol4":{"value":"http://script.epfl.ch/moleculeDepictor/MoleculeDepictor?moleculeId=dg%7EH%60AlJsHhdhUDeSG%5C%40EUTP%40%40&color=true","type":"gif"},"foundMol5":{"value":"http://script.epfl.ch/moleculeDepictor/MoleculeDepictor?moleculeId=dmtDPAdH%60%60cHhhiiRZZfZ%60%40&color=true","type":"gif"},"foundMol2":{"value":"http://script.epfl.ch/moleculeDepictor/MoleculeDepictor?moleculeId=dg%7CDPDlHc%60aInfUU%5BtyjijjP%40&color=true","type":"gif"},"foundMol3":{"value":"http://script.epfl.ch/moleculeDepictor/MoleculeDepictor?moleculeId=f%60qP%60%40DJA%7BHdhdhUDepSoK%40AUUD%40%40&color=true","type":"gif"},"foundMol0":{"value":"http://script.epfl.ch/moleculeDepictor/MoleculeDepictor?moleculeId=dk%5CD%60IL%40aJYzu%7CkSifijh%40%40&color=true","type":"gif"},"foundMol1":{"value":"http://script.epfl.ch/moleculeDepictor/MoleculeDepictor?moleculeId=dg%7ED%60FNpBDigkU%5Ck%5Bifiij%40%40&color=true","type":"gif"},"simulated0":{"type":"jcamp","timeout":30,"url":"http://script.epfl.ch/script/HD/Load/B5IhZIkNLx?filename=test%40patiny.com%2F%2F%2FResearch%2FNMR%2FBestMatch%2FbestMatchService%2Fdata%2Fsimulation%2Fcc_62204k.jdx"},"simulated1":{"type":"jcamp","timeout":30,"url":"http://script.epfl.ch/script/HD/Load/xTx7WraIw9?filename=test%40patiny.com%2F%2F%2FResearch%2FNMR%2FBestMatch%2FbestMatchService%2Fdata%2Fsimulation%2Fcc_62206k.jdx"},"experimental":{"type":"jcamp","url":"http://script.epfl.ch/script/HD/Load/u58gkR41Gy?filename=test%40patiny.com%2F%2F%2FResearch%2FNMR%2FBestMatch%2FbestMatchService%2Fdata%2FexperimentalReducedJcamp%2Fcc_62204.jdx"},"simulated2":{"type":"jcamp","timeout":30,"url":"http://script.epfl.ch/script/HD/Load/ORjQVDIArM?filename=test%40patiny.com%2F%2F%2FResearch%2FNMR%2FBestMatch%2FbestMatchService%2Fdata%2Fsimulation%2Fcc_62202k.jdx"},"correctSimSpectrum":{"type":"jcamp","timeout":30,"url":"http://script.epfl.ch/script/HD/Load/B5IhZIkNLx?filename=test%40patiny.com%2F%2F%2FResearch%2FNMR%2FBestMatch%2FbestMatchService%2Fdata%2Fsimulation%2Fcc_62204k.jdx"},"simulated3":{"type":"jcamp","timeout":30,"url":"http://script.epfl.ch/script/HD/Load/FewqUJKmGL?filename=test%40patiny.com%2F%2F%2FResearch%2FNMR%2FBestMatch%2FbestMatchService%2Fdata%2Fsimulation%2Fcc_40106k.jdx"},"indexHit":"1","similarity0":0.83323,"simulated4":{"type":"jcamp","timeout":30,"url":"http://script.epfl.ch/script/HD/Load/P42MlehKdP?filename=test%40patiny.com%2F%2F%2FResearch%2FNMR%2FBestMatch%2FbestMatchService%2Fdata%2Fsimulation%2Fcc_40111k.jdx"},"simulated5":{"type":"jcamp","timeout":30,"url":"http://script.epfl.ch/script/HD/Load/LDIuh5YHl2?filename=test%40patiny.com%2F%2F%2FResearch%2FNMR%2FBestMatch%2FbestMatchService%2Fdata%2Fsimulation%2Fgk_01297k.jdx"},"similarity2":0.74611,"simulated6":{"type":"jcamp","timeout":30,"url":"http://script.epfl.ch/script/HD/Load/UNziPnjO0y?filename=test%40patiny.com%2F%2F%2FResearch%2FNMR%2FBestMatch%2FbestMatchService%2Fdata%2Fsimulation%2Fcc_48611k.jdx"},"simulated7":{"type":"jcamp","timeout":30,"url":"http://script.epfl.ch/script/HD/Load/H5hi2FvWxK?filename=test%40patiny.com%2F%2F%2FResearch%2FNMR%2FBestMatch%2FbestMatchService%2Fdata%2Fsimulation%2Fcc_62244k.jdx"},"similarity1":0.81039,"folder":33,"similarity3":0.74377,"similarity4":0.68175,"keyMol":{"value":"http://script.epfl.ch/moleculeDepictor/MoleculeDepictor?moleculeId=dk%5CD%60IL%40aJYzu%7CkSifijh%40%40&color=true","type":"gif"},"similarity5":0.65713,"similarity6":0.64246,"similarity7":0.63476,"correctSimilarity":0.83323,"color":"#00ff00","similarity8":0.62768,"similarity9":0.62718,"foundMol9":{"value":"http://script.epfl.ch/moleculeDepictor/MoleculeDepictor?moleculeId=dmtDPAdLQ%40cHheDYbjfjZP%40&color=true","type":"gif"},"foundMol8":{"value":"http://script.epfl.ch/moleculeDepictor/MoleculeDepictor?moleculeId=dieH%40LhDeeVfYij%40%40&color=true","type":"gif"}},{"simulated8":{"type":"jcamp","timeout":30,"url":"http://script.epfl.ch/script/HD/Load/540D8JZmTP?filename=test%40patiny.com%2F%2F%2FResearch%2FNMR%2FBestMatch%2FbestMatchService%2Fdata%2Fsimulation%2Fac_31920k.jdx"},"foundMol6":{"value":"http://script.epfl.ch/moleculeDepictor/MoleculeDepictor?moleculeId=dmtHPLCDfPRVyVEZX%40%60%40%40&color=true","type":"gif"},"simulated9":{"type":"jcamp","timeout":30,"url":"http://script.epfl.ch/script/HD/Load/qDyNIDIvsn?filename=test%40patiny.com%2F%2F%2FResearch%2FNMR%2FBestMatch%2FbestMatchService%2Fdata%2Fsimulation%2Fcc_40802k.jdx"},"foundMol7":{"value":"http://script.epfl.ch/moleculeDepictor/MoleculeDepictor?moleculeId=dg%7DH%40LhLbTTQTRU%5C%5DmMT%40B%40%40&color=true","type":"gif"},"foundMol4":{"value":"http://script.epfl.ch/moleculeDepictor/MoleculeDepictor?moleculeId=foAq%40%40DJLAIVUvUxHue%60%40ffH%40%40&color=true","type":"gif"},"foundMol5":{"value":"http://script.epfl.ch/moleculeDepictor/MoleculeDepictor?moleculeId=dcnH%40AAIYegzQU%60Hab%40%40&color=true","type":"gif"},"foundMol2":{"value":"http://script.epfl.ch/moleculeDepictor/MoleculeDepictor?moleculeId=dg%5CBPDq%5DBH%60HrJPqQJHr%5ClDCD%40%40&color=true","type":"gif"},"foundMol3":{"value":"http://script.epfl.ch/moleculeDepictor/MoleculeDepictor?moleculeId=foAQB%40BLPBHR%5BeWeV%5ClzYih%40H%40%40&color=true","type":"gif"},"foundMol0":{"value":"http://script.epfl.ch/moleculeDepictor/MoleculeDepictor?moleculeId=die%40%40%40IIVUx%5E%60%40%40%40&color=true","type":"gif"},"foundMol1":{"value":"http://script.epfl.ch/moleculeDepictor/MoleculeDepictor?moleculeId=fle%40%60%60NB%40DJdMRAiCIEEELiLhtbTbfiYjj%40B%40%40%40&color=true","type":"gif"},"simulated0":{"type":"jcamp","timeout":30,"url":"http://script.epfl.ch/script/HD/Load/WA4qinr5gl?filename=test%40patiny.com%2F%2F%2FResearch%2FNMR%2FBestMatch%2FbestMatchService%2Fdata%2Fsimulation%2Fsb_00903k.jdx"},"simulated1":{"type":"jcamp","timeout":30,"url":"http://script.epfl.ch/script/HD/Load/grRUQpyjZO?filename=test%40patiny.com%2F%2F%2FResearch%2FNMR%2FBestMatch%2FbestMatchService%2Fdata%2Fsimulation%2Fsew_02756k.jdx"},"experimental":{"type":"jcamp","url":"http://script.epfl.ch/script/HD/Load/Q9uvjV81Ju?filename=test%40patiny.com%2F%2F%2FResearch%2FNMR%2FBestMatch%2FbestMatchService%2Fdata%2FexperimentalReducedJcamp%2Fsb_00903.jdx"},"simulated2":{"type":"jcamp","timeout":30,"url":"http://script.epfl.ch/script/HD/Load/uxN5H6dQpo?filename=test%40patiny.com%2F%2F%2FResearch%2FNMR%2FBestMatch%2FbestMatchService%2Fdata%2Fsimulation%2Fsb_00929k.jdx"},"correctSimSpectrum":{"type":"jcamp","timeout":30,"url":"http://script.epfl.ch/script/HD/Load/WA4qinr5gl?filename=test%40patiny.com%2F%2F%2FResearch%2FNMR%2FBestMatch%2FbestMatchService%2Fdata%2Fsimulation%2Fsb_00903k.jdx"},"simulated3":{"type":"jcamp","timeout":30,"url":"http://script.epfl.ch/script/HD/Load/KHjxkmTZ6w?filename=test%40patiny.com%2F%2F%2FResearch%2FNMR%2FBestMatch%2FbestMatchService%2Fdata%2Fsimulation%2Fcc_46502k.jdx"},"indexHit":"1","similarity0":0.93079,"simulated4":{"type":"jcamp","timeout":30,"url":"http://script.epfl.ch/script/HD/Load/q9NFtPBtud?filename=test%40patiny.com%2F%2F%2FResearch%2FNMR%2FBestMatch%2FbestMatchService%2Fdata%2Fsimulation%2Fcc_23806k.jdx"},"simulated5":{"type":"jcamp","timeout":30,"url":"http://script.epfl.ch/script/HD/Load/TCVPMOTj8Q?filename=test%40patiny.com%2F%2F%2FResearch%2FNMR%2FBestMatch%2FbestMatchService%2Fdata%2Fsimulation%2Fcc_45804k.jdx"},"similarity2":0.70961,"simulated6":{"type":"jcamp","timeout":30,"url":"http://script.epfl.ch/script/HD/Load/iavMCHtY42?filename=test%40patiny.com%2F%2F%2FResearch%2FNMR%2FBestMatch%2FbestMatchService%2Fdata%2Fsimulation%2Fspb_06322k.jdx"},"simulated7":{"type":"jcamp","timeout":30,"url":"http://script.epfl.ch/script/HD/Load/ECH2iseOAd?filename=test%40patiny.com%2F%2F%2FResearch%2FNMR%2FBestMatch%2FbestMatchService%2Fdata%2Fsimulation%2Fcc_46604k.jdx"},"similarity1":0.73942,"folder":34,"similarity3":0.7027,"similarity4":0.6935,"keyMol":{"value":"http://script.epfl.ch/moleculeDepictor/MoleculeDepictor?moleculeId=die%40%40%40IIVUx%5E%60%40%40%40&color=true","type":"gif"},"similarity5":0.69124,"similarity6":0.6889,"similarity7":0.68036,"correctSimilarity":0.93079,"color":"#00ff00","similarity8":0.67843,"similarity9":0.67632,"foundMol9":{"value":"http://script.epfl.ch/moleculeDepictor/MoleculeDepictor?moleculeId=dk%5CD%60DdHaImfU%7EgSfiB%40%60%40%40&color=true","type":"gif"},"foundMol8":{"value":"http://script.epfl.ch/moleculeDepictor/MoleculeDepictor?moleculeId=dknL%40DA%5DrIJIJZGiV%40HZ%40%40&color=true","type":"gif"}},{"simulated8":{"type":"jcamp","timeout":30,"url":"http://script.epfl.ch/script/HD/Load/dnHNMyXuRz?filename=test%40patiny.com%2F%2F%2FResearch%2FNMR%2FBestMatch%2FbestMatchService%2Fdata%2Fsimulation%2Fcc_57102k.jdx"},"foundMol6":{"value":"http://script.epfl.ch/moleculeDepictor/MoleculeDepictor?moleculeId=f%60q%40b%40DLADIMsJ%7DjISoSAA%40%40%40%40%40&color=true","type":"gif"},"simulated9":{"type":"jcamp","timeout":30,"url":"http://script.epfl.ch/script/HD/Load/7bCbyoccDP?filename=test%40patiny.com%2F%2F%2FResearch%2FNMR%2FBestMatch%2FbestMatchService%2Fdata%2Fsimulation%2Fsb_01283k.jdx"},"foundMol7":{"value":"http://script.epfl.ch/moleculeDepictor/MoleculeDepictor?moleculeId=dcl%40P%40BJBDiWYWBWZV%60%40%60%40%40&color=true","type":"gif"},"foundMol4":{"value":"http://script.epfl.ch/moleculeDepictor/MoleculeDepictor?moleculeId=foAa%40%40G%40RfYU_qZTZ%60%40%40Bp%40%40&color=true","type":"gif"},"foundMol5":{"value":"http://script.epfl.ch/moleculeDepictor/MoleculeDepictor?moleculeId=dg%7EH%60IXLQIe%5ByVnNx%40b%40%40%40%40&color=true","type":"gif"},"foundMol2":{"value":"http://script.epfl.ch/moleculeDepictor/MoleculeDepictor?moleculeId=foAa%40%40C%40RfYeUyVtz%60B%40L%40%40%40&color=true","type":"gif"},"foundMol3":{"value":"http://script.epfl.ch/moleculeDepictor/MoleculeDepictor?moleculeId=daFH%60Jx%40aJUwBiYX%40%40&color=true","type":"gif"},"foundMol0":{"value":"http://script.epfl.ch/moleculeDepictor/MoleculeDepictor?moleculeId=dmv%40pFBHfPTHRYVukh%40ad%40%40&color=true","type":"gif"},"foundMol1":{"value":"http://script.epfl.ch/moleculeDepictor/MoleculeDepictor?moleculeId=foAa%40%40G%40RfYU%5BqFUZ%60%40%40%60p%40%40&color=true","type":"gif"},"simulated0":{"type":"jcamp","timeout":30,"url":"http://script.epfl.ch/script/HD/Load/I6k7iy5fO6?filename=test%40patiny.com%2F%2F%2FResearch%2FNMR%2FBestMatch%2FbestMatchService%2Fdata%2Fsimulation%2Fsb_01971k.jdx"},"simulated1":{"type":"jcamp","timeout":30,"url":"http://script.epfl.ch/script/HD/Load/8SWQEtHAws?filename=test%40patiny.com%2F%2F%2FResearch%2FNMR%2FBestMatch%2FbestMatchService%2Fdata%2Fsimulation%2Fcc_57116k.jdx"},"experimental":{"type":"jcamp","url":"http://script.epfl.ch/script/HD/Load/v0Tly7jUmY?filename=test%40patiny.com%2F%2F%2FResearch%2FNMR%2FBestMatch%2FbestMatchService%2Fdata%2FexperimentalReducedJcamp%2Fcc_67806.jdx"},"simulated2":{"type":"jcamp","timeout":30,"url":"http://script.epfl.ch/script/HD/Load/FYbL0bwgd3?filename=test%40patiny.com%2F%2F%2FResearch%2FNMR%2FBestMatch%2FbestMatchService%2Fdata%2Fsimulation%2Fcc_49916k.jdx"},"correctSimSpectrum":{"type":"jcamp","timeout":30,"url":"http://script.epfl.ch/script/HD/Load/AFe5OBu0Bw?filename=test%40patiny.com%2F%2F%2FResearch%2FNMR%2FBestMatch%2FbestMatchService%2Fdata%2Fsimulation%2Fcc_67806k.jdx"},"simulated3":{"type":"jcamp","timeout":30,"url":"http://script.epfl.ch/script/HD/Load/7nGOQSyfeu?filename=test%40patiny.com%2F%2F%2FResearch%2FNMR%2FBestMatch%2FbestMatchService%2Fdata%2Fsimulation%2Fcc_13106k.jdx"},"indexHit":"23","similarity0":0.90979,"simulated4":{"type":"jcamp","timeout":30,"url":"http://script.epfl.ch/script/HD/Load/rpJb6CZXyb?filename=test%40patiny.com%2F%2F%2FResearch%2FNMR%2FBestMatch%2FbestMatchService%2Fdata%2Fsimulation%2Fcc_53716k.jdx"},"simulated5":{"type":"jcamp","timeout":30,"url":"http://script.epfl.ch/script/HD/Load/wy950l0Aoj?filename=test%40patiny.com%2F%2F%2FResearch%2FNMR%2FBestMatch%2FbestMatchService%2Fdata%2Fsimulation%2Fcc_50210k.jdx"},"similarity2":0.81611,"simulated6":{"type":"jcamp","timeout":30,"url":"http://script.epfl.ch/script/HD/Load/0Jewr9srdq?filename=test%40patiny.com%2F%2F%2FResearch%2FNMR%2FBestMatch%2FbestMatchService%2Fdata%2Fsimulation%2Fcc_49902k.jdx"},"simulated7":{"type":"jcamp","timeout":30,"url":"http://script.epfl.ch/script/HD/Load/VfpNx2y4aL?filename=test%40patiny.com%2F%2F%2FResearch%2FNMR%2FBestMatch%2FbestMatchService%2Fdata%2Fsimulation%2Fkm_04597k.jdx"},"similarity1":0.82287,"folder":35,"similarity3":0.80613,"similarity4":0.80239,"keyMol":{"value":"http://script.epfl.ch/moleculeDepictor/MoleculeDepictor?moleculeId=foAaA%40CNAbDBDfY%7BWTcEZfi%40BV%40%40%40&color=true","type":"gif"},"similarity5":0.79881,"similarity6":0.7919,"similarity7":0.7792,"correctSimilarity":0.72171,"color":"#ff00ff","similarity8":0.77826,"similarity9":0.7751,"foundMol9":{"value":"http://script.epfl.ch/moleculeDepictor/MoleculeDepictor?moleculeId=dif%40%60ABPRYWZZ%40Bp%40%40&color=true","type":"gif"},"foundMol8":{"value":"http://script.epfl.ch/moleculeDepictor/MoleculeDepictor?moleculeId=f%60q%40b%40DBADIMrm%7CkrSoS%40DP%40%40%40%40&color=true","type":"gif"}},{"simulated8":{"type":"jcamp","timeout":30,"url":"http://script.epfl.ch/script/HD/Load/klsZvvTKXK?filename=test%40patiny.com%2F%2F%2FResearch%2FNMR%2FBestMatch%2FbestMatchService%2Fdata%2Fsimulation%2Fcc_66916k.jdx"},"foundMol6":{"value":"http://script.epfl.ch/moleculeDepictor/MoleculeDepictor?moleculeId=foAPb%40LDhhDPdlnsJtXYuMLDDP%40%40&color=true","type":"gif"},"simulated9":{"type":"jcamp","timeout":30,"url":"http://script.epfl.ch/script/HD/Load/P8axO02vjz?filename=test%40patiny.com%2F%2F%2FResearch%2FNMR%2FBestMatch%2FbestMatchService%2Fdata%2Fsimulation%2Fcc_66926k.jdx"},"foundMol7":{"value":"http://script.epfl.ch/moleculeDepictor/MoleculeDepictor?moleculeId=dg%7D%40%60LhHaIYUyVfNzZZ%40B%40%40&color=true","type":"gif"},"foundMol4":{"value":"http://script.epfl.ch/moleculeDepictor/MoleculeDepictor?moleculeId=fdyP%40%60AZAb%5Ed%40rDYCHeEDhmEUIqVkTDDeUTH%40%40&color=true","type":"gif"},"foundMol5":{"value":"http://script.epfl.ch/moleculeDepictor/MoleculeDepictor?moleculeId=dk%5DH%60LjPbDeeWeimNffijP%40&color=true","type":"gif"},"foundMol2":{"value":"http://script.epfl.ch/moleculeDepictor/MoleculeDepictor?moleculeId=fleQ%40%60F%5ChCDuHFdKRFQJJJIZQQiLyEMMSUT%40D%40%40%40&color=true","type":"gif"},"foundMol3":{"value":"http://script.epfl.ch/moleculeDepictor/MoleculeDepictor?moleculeId=difH%60BPHaInYXYijP%40&color=true","type":"gif"},"foundMol0":{"value":"http://script.epfl.ch/moleculeDepictor/MoleculeDepictor?moleculeId=dk%5D%40PLhHbPaIYUyZ%5BSiijZd%40%40&color=true","type":"gif"},"foundMol1":{"value":"http://script.epfl.ch/moleculeDepictor/MoleculeDepictor?moleculeId=dk%5D%40PLhHbPcHeEDUDj%7BSjZjZT%40%40&color=true","type":"gif"},"simulated0":{"type":"jcamp","timeout":30,"url":"http://script.epfl.ch/script/HD/Load/kEk0c1BDA2?filename=test%40patiny.com%2F%2F%2FResearch%2FNMR%2FBestMatch%2FbestMatchService%2Fdata%2Fsimulation%2Fcc_47124k.jdx"},"simulated1":{"type":"jcamp","timeout":30,"url":"http://script.epfl.ch/script/HD/Load/RoJLbbl7tY?filename=test%40patiny.com%2F%2F%2FResearch%2FNMR%2FBestMatch%2FbestMatchService%2Fdata%2Fsimulation%2Fcc_47224k.jdx"},"experimental":{"type":"jcamp","url":"http://script.epfl.ch/script/HD/Load/Oxcapv7oG2?filename=test%40patiny.com%2F%2F%2FResearch%2FNMR%2FBestMatch%2FbestMatchService%2Fdata%2FexperimentalReducedJcamp%2Fcc_47124.jdx"},"simulated2":{"type":"jcamp","timeout":30,"url":"http://script.epfl.ch/script/HD/Load/EdeA0kthMH?filename=test%40patiny.com%2F%2F%2FResearch%2FNMR%2FBestMatch%2FbestMatchService%2Fdata%2Fsimulation%2Fcc_64808k.jdx"},"correctSimSpectrum":{"type":"jcamp","timeout":30,"url":"http://script.epfl.ch/script/HD/Load/kEk0c1BDA2?filename=test%40patiny.com%2F%2F%2FResearch%2FNMR%2FBestMatch%2FbestMatchService%2Fdata%2Fsimulation%2Fcc_47124k.jdx"},"simulated3":{"type":"jcamp","timeout":30,"url":"http://script.epfl.ch/script/HD/Load/rcVn5sDXX8?filename=test%40patiny.com%2F%2F%2FResearch%2FNMR%2FBestMatch%2FbestMatchService%2Fdata%2Fsimulation%2Fcc_02702k.jdx"},"indexHit":"1","similarity0":0.8362,"simulated4":{"type":"jcamp","timeout":30,"url":"http://script.epfl.ch/script/HD/Load/0TRzYJPmP6?filename=test%40patiny.com%2F%2F%2FResearch%2FNMR%2FBestMatch%2FbestMatchService%2Fdata%2Fsimulation%2Fcc_62108k.jdx"},"simulated5":{"type":"jcamp","timeout":30,"url":"http://script.epfl.ch/script/HD/Load/vOB8dCQiMk?filename=test%40patiny.com%2F%2F%2FResearch%2FNMR%2FBestMatch%2FbestMatchService%2Fdata%2Fsimulation%2Fcc_46924k.jdx"},"similarity2":0.75902,"simulated6":{"type":"jcamp","timeout":30,"url":"http://script.epfl.ch/script/HD/Load/C5D7OtIKgN?filename=test%40patiny.com%2F%2F%2FResearch%2FNMR%2FBestMatch%2FbestMatchService%2Fdata%2Fsimulation%2Fsew_02031k.jdx"},"simulated7":{"type":"jcamp","timeout":30,"url":"http://script.epfl.ch/script/HD/Load/Dj0xvYc4x6?filename=test%40patiny.com%2F%2F%2FResearch%2FNMR%2FBestMatch%2FbestMatchService%2Fdata%2Fsimulation%2Fcc_46524k.jdx"},"similarity1":0.80922,"folder":36,"similarity3":0.71244,"similarity4":0.68331,"keyMol":{"value":"http://script.epfl.ch/moleculeDepictor/MoleculeDepictor?moleculeId=dk%5D%40PLhHbPaIYUyZ%5BSiijZd%40%40&color=true","type":"gif"},"similarity5":0.67384,"similarity6":0.66781,"similarity7":0.65965,"correctSimilarity":0.8362,"color":"#00ff00","similarity8":0.64341,"similarity9":0.63769,"foundMol9":{"value":"http://script.epfl.ch/moleculeDepictor/MoleculeDepictor?moleculeId=fak%60b%60HzlBPIHLdARBiAIf%5BovyefyKKR%7D%60bHjXHJHD%40%40&color=true","type":"gif"},"foundMol8":{"value":"http://script.epfl.ch/moleculeDepictor/MoleculeDepictor?moleculeId=dcm%40%40%40iIYefyQw%60%60ha%40%40&color=true","type":"gif"}},{"simulated8":{"type":"jcamp","timeout":30,"url":"http://script.epfl.ch/script/HD/Load/KLlNGJQAuX?filename=test%40patiny.com%2F%2F%2FResearch%2FNMR%2FBestMatch%2FbestMatchService%2Fdata%2Fsimulation%2Fcc_46904k.jdx"},"foundMol6":{"value":"http://script.epfl.ch/moleculeDepictor/MoleculeDepictor?moleculeId=dg%7D%40%60LhHcHeEDUDeWG%5DSU%40%40%60%40%40&color=true","type":"gif"},"simulated9":{"type":"jcamp","timeout":30,"url":"http://script.epfl.ch/script/HD/Load/IBsh5Lp1ge?filename=test%40patiny.com%2F%2F%2FResearch%2FNMR%2FBestMatch%2FbestMatchService%2Fdata%2Fsimulation%2Fcc_01311k.jdx"},"foundMol7":{"value":"http://script.epfl.ch/moleculeDepictor/MoleculeDepictor?moleculeId=dk%5D%40PLhHbPaIYUyZ%5BSiijZd%40%40&color=true","type":"gif"},"foundMol4":{"value":"http://script.epfl.ch/moleculeDepictor/MoleculeDepictor?moleculeId=fdyP%40%60AZAb%5Ed%40rDYCHeEDhmEUIqVkTDDeUTH%40%40&color=true","type":"gif"},"foundMol5":{"value":"http://script.epfl.ch/moleculeDepictor/MoleculeDepictor?moleculeId=deU%40pJxIAICICHiCDepuSSP%40%40&color=true","type":"gif"},"foundMol2":{"value":"http://script.epfl.ch/moleculeDepictor/MoleculeDepictor?moleculeId=dk%5D%40PLhHbPcHeEDUDj%7BSjZjZT%40%40&color=true","type":"gif"},"foundMol3":{"value":"http://script.epfl.ch/moleculeDepictor/MoleculeDepictor?moleculeId=dg%7DD%60BYEBHR%5BeWe%5BcnYijZd%40%40&color=true","type":"gif"},"foundMol0":{"value":"http://script.epfl.ch/moleculeDepictor/MoleculeDepictor?moleculeId=dk%5DH%60LjPbDeeWeimNffijP%40&color=true","type":"gif"},"foundMol1":{"value":"http://script.epfl.ch/moleculeDepictor/MoleculeDepictor?moleculeId=f%60qQ%60%40JB%40%60rSKJ%7Brbd%7BsTuMST%60%40%40&color=true","type":"gif"},"simulated0":{"type":"jcamp","timeout":30,"url":"http://script.epfl.ch/script/HD/Load/vOB8dCQiMk?filename=test%40patiny.com%2F%2F%2FResearch%2FNMR%2FBestMatch%2FbestMatchService%2Fdata%2Fsimulation%2Fcc_46924k.jdx"},"simulated1":{"type":"jcamp","timeout":30,"url":"http://script.epfl.ch/script/HD/Load/Y2qJdoFcj2?filename=test%40patiny.com%2F%2F%2FResearch%2FNMR%2FBestMatch%2FbestMatchService%2Fdata%2Fsimulation%2Fcc_46923k.jdx"},"experimental":{"type":"jcamp","url":"http://script.epfl.ch/script/HD/Load/oXyyQqMdh2?filename=test%40patiny.com%2F%2F%2FResearch%2FNMR%2FBestMatch%2FbestMatchService%2Fdata%2FexperimentalReducedJcamp%2Fcc_46924.jdx"},"simulated2":{"type":"jcamp","timeout":30,"url":"http://script.epfl.ch/script/HD/Load/RoJLbbl7tY?filename=test%40patiny.com%2F%2F%2FResearch%2FNMR%2FBestMatch%2FbestMatchService%2Fdata%2Fsimulation%2Fcc_47224k.jdx"},"correctSimSpectrum":{"type":"jcamp","timeout":30,"url":"http://script.epfl.ch/script/HD/Load/vOB8dCQiMk?filename=test%40patiny.com%2F%2F%2FResearch%2FNMR%2FBestMatch%2FbestMatchService%2Fdata%2Fsimulation%2Fcc_46924k.jdx"},"simulated3":{"type":"jcamp","timeout":30,"url":"http://script.epfl.ch/script/HD/Load/lR9Ydqib3J?filename=test%40patiny.com%2F%2F%2FResearch%2FNMR%2FBestMatch%2FbestMatchService%2Fdata%2Fsimulation%2Fcc_46902k.jdx"},"indexHit":"1","similarity0":0.68757,"simulated4":{"type":"jcamp","timeout":30,"url":"http://script.epfl.ch/script/HD/Load/0TRzYJPmP6?filename=test%40patiny.com%2F%2F%2FResearch%2FNMR%2FBestMatch%2FbestMatchService%2Fdata%2Fsimulation%2Fcc_62108k.jdx"},"simulated5":{"type":"jcamp","timeout":30,"url":"http://script.epfl.ch/script/HD/Load/1O1SKoYqqS?filename=test%40patiny.com%2F%2F%2FResearch%2FNMR%2FBestMatch%2FbestMatchService%2Fdata%2Fsimulation%2Fhan_00233k.jdx"},"similarity2":0.63809,"simulated6":{"type":"jcamp","timeout":30,"url":"http://script.epfl.ch/script/HD/Load/EN4z4DpHuS?filename=test%40patiny.com%2F%2F%2FResearch%2FNMR%2FBestMatch%2FbestMatchService%2Fdata%2Fsimulation%2Fcc_46624k.jdx"},"simulated7":{"type":"jcamp","timeout":30,"url":"http://script.epfl.ch/script/HD/Load/kEk0c1BDA2?filename=test%40patiny.com%2F%2F%2FResearch%2FNMR%2FBestMatch%2FbestMatchService%2Fdata%2Fsimulation%2Fcc_47124k.jdx"},"similarity1":0.6732,"folder":37,"similarity3":0.5942,"similarity4":0.57333,"keyMol":{"value":"http://script.epfl.ch/moleculeDepictor/MoleculeDepictor?moleculeId=dk%5DH%60LjPbDeeWeimNffijP%40&color=true","type":"gif"},"similarity5":0.55756,"similarity6":0.55274,"similarity7":0.55212,"correctSimilarity":0.68757,"color":"#00ff00","similarity8":0.54373,"similarity9":0.54078,"foundMol9":{"value":"http://script.epfl.ch/moleculeDepictor/MoleculeDepictor?moleculeId=dmLD%60FdJqIe%5BVneX%40bh%60%40&color=true","type":"gif"},"foundMol8":{"value":"http://script.epfl.ch/moleculeDepictor/MoleculeDepictor?moleculeId=dk%5DD%40LhIRVU%5EVftvZZfi%40%40&color=true","type":"gif"}},{"simulated8":{"type":"jcamp","timeout":30,"url":"http://script.epfl.ch/script/HD/Load/vZ8YajoDqI?filename=test%40patiny.com%2F%2F%2FResearch%2FNMR%2FBestMatch%2FbestMatchService%2Fdata%2Fsimulation%2Fcc_64508k.jdx"},"foundMol6":{"value":"http://script.epfl.ch/moleculeDepictor/MoleculeDepictor?moleculeId=dk%5CHPLCDdHRVye_itzZP%60H%40%40&color=true","type":"gif"},"simulated9":{"type":"jcamp","timeout":30,"url":"http://script.epfl.ch/script/HD/Load/3tcI5vYHZQ?filename=test%40patiny.com%2F%2F%2FResearch%2FNMR%2FBestMatch%2FbestMatchService%2Fdata%2Fsimulation%2Fbtb_02913k.jdx"},"foundMol7":{"value":"http://script.epfl.ch/moleculeDepictor/MoleculeDepictor?moleculeId=foAQB%40BLPBHrJZJHjII%60kNffj%40A%40%40%40&color=true","type":"gif"},"foundMol4":{"value":"http://script.epfl.ch/moleculeDepictor/MoleculeDepictor?moleculeId=dk%5E%40PEBHdHRVUnuatz%40Hfa%40%40&color=true","type":"gif"},"foundMol5":{"value":"http://script.epfl.ch/moleculeDepictor/MoleculeDepictor?moleculeId=foA%40b%40LZAbIK%5CklhiV%5DS%40ASP%60%40%40&color=true","type":"gif"},"foundMol2":{"value":"http://script.epfl.ch/moleculeDepictor/MoleculeDepictor?moleculeId=dk%5CD%60LdLQI%5BfU%7EgSiiB%40%60%40%40&color=true","type":"gif"},"foundMol3":{"value":"http://script.epfl.ch/moleculeDepictor/MoleculeDepictor?moleculeId=dg%7C%40p%40qBBKqDfY%7BWRY%5Dfi%40Bh%40%40&color=true","type":"gif"},"foundMol0":{"value":"http://script.epfl.ch/moleculeDepictor/MoleculeDepictor?moleculeId=f%60qAC%40K%40qBAGlQIf%5EuvrLUjZd%40Ij%40%40%40&color=true","type":"gif"},"foundMol1":{"value":"http://script.epfl.ch/moleculeDepictor/MoleculeDepictor?moleculeId=foAAA%40L%40qKABRwJ%7BJJUgTp%40SRP%40%40&color=true","type":"gif"},"simulated0":{"type":"jcamp","timeout":30,"url":"http://script.epfl.ch/script/HD/Load/gbm7IUEjGE?filename=test%40patiny.com%2F%2F%2FResearch%2FNMR%2FBestMatch%2FbestMatchService%2Fdata%2Fsimulation%2Fcc_67805k.jdx"},"simulated1":{"type":"jcamp","timeout":30,"url":"http://script.epfl.ch/script/HD/Load/xYZLG0Yl8P?filename=test%40patiny.com%2F%2F%2FResearch%2FNMR%2FBestMatch%2FbestMatchService%2Fdata%2Fsimulation%2Fcc_48705k.jdx"},"experimental":{"type":"jcamp","url":"http://script.epfl.ch/script/HD/Load/NfdM2pAmU4?filename=test%40patiny.com%2F%2F%2FResearch%2FNMR%2FBestMatch%2FbestMatchService%2Fdata%2FexperimentalReducedJcamp%2Fcc_07105.jdx"},"simulated2":{"type":"jcamp","timeout":30,"url":"http://script.epfl.ch/script/HD/Load/lgONS4CMV4?filename=test%40patiny.com%2F%2F%2FResearch%2FNMR%2FBestMatch%2FbestMatchService%2Fdata%2Fsimulation%2Fcc_27505k.jdx"},"correctSimSpectrum":{"type":"jcamp","timeout":30,"url":"http://script.epfl.ch/script/HD/Load/Wtc91BQWFL?filename=test%40patiny.com%2F%2F%2FResearch%2FNMR%2FBestMatch%2FbestMatchService%2Fdata%2Fsimulation%2Fcc_07105k.jdx"},"simulated3":{"type":"jcamp","timeout":30,"url":"http://script.epfl.ch/script/HD/Load/L1qiwFkvfu?filename=test%40patiny.com%2F%2F%2FResearch%2FNMR%2FBestMatch%2FbestMatchService%2Fdata%2Fsimulation%2Fcc_67808k.jdx"},"indexHit":"12","similarity0":0.74221,"simulated4":{"type":"jcamp","timeout":30,"url":"http://script.epfl.ch/script/HD/Load/xGBDQzvA00?filename=test%40patiny.com%2F%2F%2FResearch%2FNMR%2FBestMatch%2FbestMatchService%2Fdata%2Fsimulation%2Fcc_36524k.jdx"},"simulated5":{"type":"jcamp","timeout":30,"url":"http://script.epfl.ch/script/HD/Load/6tF6w0uHCp?filename=test%40patiny.com%2F%2F%2FResearch%2FNMR%2FBestMatch%2FbestMatchService%2Fdata%2Fsimulation%2Fcc_34405k.jdx"},"similarity2":0.73253,"simulated6":{"type":"jcamp","timeout":30,"url":"http://script.epfl.ch/script/HD/Load/fBfcwGheTs?filename=test%40patiny.com%2F%2F%2FResearch%2FNMR%2FBestMatch%2FbestMatchService%2Fdata%2Fsimulation%2Fcc_12305k.jdx"},"simulated7":{"type":"jcamp","timeout":30,"url":"http://script.epfl.ch/script/HD/Load/K3jO2RzTWP?filename=test%40patiny.com%2F%2F%2FResearch%2FNMR%2FBestMatch%2FbestMatchService%2Fdata%2Fsimulation%2Fcc_46602k.jdx"},"similarity1":0.73925,"folder":38,"similarity3":0.71593,"similarity4":0.66109,"keyMol":{"value":"http://script.epfl.ch/moleculeDepictor/MoleculeDepictor?moleculeId=dk%5CD%60LtLQI%5Be%5BQgSi%60%40iH%40%40&color=true","type":"gif"},"similarity5":0.6552,"similarity6":0.65258,"similarity7":0.64773,"correctSimilarity":0.62541,"color":"#ff00ff","similarity8":0.63583,"similarity9":0.63317,"foundMol9":{"value":"http://script.epfl.ch/moleculeDepictor/MoleculeDepictor?moleculeId=dcLHpLCDfHvHrISQIPbmL%40Q%40%40%40&color=true","type":"gif"},"foundMol8":{"value":"http://script.epfl.ch/moleculeDepictor/MoleculeDepictor?moleculeId=dk%5EH%60JpLQIY%5DeZ%5BSjZ%60%40P%40%40&color=true","type":"gif"}},{"simulated8":{"type":"jcamp","timeout":30,"url":"http://script.epfl.ch/script/HD/Load/x9s6g7SsBP?filename=test%40patiny.com%2F%2F%2FResearch%2FNMR%2FBestMatch%2FbestMatchService%2Fdata%2Fsimulation%2Fcc_66726k.jdx"},"foundMol6":{"value":"http://script.epfl.ch/moleculeDepictor/MoleculeDepictor?moleculeId=fmwpb%60LuGjpI%40d%60rPEHJdDfYn%7F%5Be%5De%5BddyGNBHbijj%60%40b%40%40%40&color=true","type":"gif"},"simulated9":{"type":"jcamp","timeout":30,"url":"http://script.epfl.ch/script/HD/Load/fr57PxOMfb?filename=test%40patiny.com%2F%2F%2FResearch%2FNMR%2FBestMatch%2FbestMatchService%2Fdata%2Fsimulation%2Fcc_45204k.jdx"},"foundMol7":{"value":"http://script.epfl.ch/moleculeDepictor/MoleculeDepictor?moleculeId=dg%7EH%60Fl%40aJY%7EUwJWZYjjf%60%40&color=true","type":"gif"},"foundMol4":{"value":"http://script.epfl.ch/moleculeDepictor/MoleculeDepictor?moleculeId=foAa%40%40I%40RVUueV%5Cly%60%40jjb%40%40&color=true","type":"gif"},"foundMol5":{"value":"http://script.epfl.ch/moleculeDepictor/MoleculeDepictor?moleculeId=foAP%40%40%40RRVUueV%5Cl%7B%60%40jjb%40%40&color=true","type":"gif"},"foundMol2":{"value":"http://script.epfl.ch/moleculeDepictor/MoleculeDepictor?moleculeId=dk%5E%40%60ABlrJIJEQJftx%40Jjb%40%40&color=true","type":"gif"},"foundMol3":{"value":"http://script.epfl.ch/moleculeDepictor/MoleculeDepictor?moleculeId=f%60q%60%60%40M%40PdrvnlhiN%7Cu%40AUTP%40%40&color=true","type":"gif"},"foundMol0":{"value":"http://script.epfl.ch/moleculeDepictor/MoleculeDepictor?moleculeId=dg%7EH%40ICHeDeBhdwG%5B%40AUTP%40%40&color=true","type":"gif"},"foundMol1":{"value":"http://script.epfl.ch/moleculeDepictor/MoleculeDepictor?moleculeId=dk%5E%40%60ABlRYWVVftx%40Jjb%40%40&color=true","type":"gif"},"simulated0":{"type":"jcamp","timeout":30,"url":"http://script.epfl.ch/script/HD/Load/AnBYDKSRk7?filename=test%40patiny.com%2F%2F%2FResearch%2FNMR%2FBestMatch%2FbestMatchService%2Fdata%2Fsimulation%2Fcc_55704k.jdx"},"simulated1":{"type":"jcamp","timeout":30,"url":"http://script.epfl.ch/script/HD/Load/eRsUaexQQk?filename=test%40patiny.com%2F%2F%2FResearch%2FNMR%2FBestMatch%2FbestMatchService%2Fdata%2Fsimulation%2Fcc_55611k.jdx"},"experimental":{"type":"jcamp","url":"http://script.epfl.ch/script/HD/Load/vefHsmBkmV?filename=test%40patiny.com%2F%2F%2FResearch%2FNMR%2FBestMatch%2FbestMatchService%2Fdata%2FexperimentalReducedJcamp%2Fcc_55704.jdx"},"simulated2":{"type":"jcamp","timeout":30,"url":"http://script.epfl.ch/script/HD/Load/okZaAkI4pa?filename=test%40patiny.com%2F%2F%2FResearch%2FNMR%2FBestMatch%2FbestMatchService%2Fdata%2Fsimulation%2Fcc_55711k.jdx"},"correctSimSpectrum":{"type":"jcamp","timeout":30,"url":"http://script.epfl.ch/script/HD/Load/AnBYDKSRk7?filename=test%40patiny.com%2F%2F%2FResearch%2FNMR%2FBestMatch%2FbestMatchService%2Fdata%2Fsimulation%2Fcc_55704k.jdx"},"simulated3":{"type":"jcamp","timeout":30,"url":"http://script.epfl.ch/script/HD/Load/ycQeRuYM1O?filename=test%40patiny.com%2F%2F%2FResearch%2FNMR%2FBestMatch%2FbestMatchService%2Fdata%2Fsimulation%2Fcc_55622k.jdx"},"indexHit":"1","similarity0":0.79725,"simulated4":{"type":"jcamp","timeout":30,"url":"http://script.epfl.ch/script/HD/Load/9N496rR8OP?filename=test%40patiny.com%2F%2F%2FResearch%2FNMR%2FBestMatch%2FbestMatchService%2Fdata%2Fsimulation%2Fcc_45504k.jdx"},"simulated5":{"type":"jcamp","timeout":30,"url":"http://script.epfl.ch/script/HD/Load/Aa7PWwhTIt?filename=test%40patiny.com%2F%2F%2FResearch%2FNMR%2FBestMatch%2FbestMatchService%2Fdata%2Fsimulation%2Fcc_45516k.jdx"},"similarity2":0.77519,"simulated6":{"type":"jcamp","timeout":30,"url":"http://script.epfl.ch/script/HD/Load/JEhYStwv9P?filename=test%40patiny.com%2F%2F%2FResearch%2FNMR%2FBestMatch%2FbestMatchService%2Fdata%2Fsimulation%2Fcc_58926k.jdx"},"simulated7":{"type":"jcamp","timeout":30,"url":"http://script.epfl.ch/script/HD/Load/DjkyKJC6sK?filename=test%40patiny.com%2F%2F%2FResearch%2FNMR%2FBestMatch%2FbestMatchService%2Fdata%2Fsimulation%2Fcc_66704k.jdx"},"similarity1":0.78252,"folder":39,"similarity3":0.72382,"similarity4":0.67913,"keyMol":{"value":"http://script.epfl.ch/moleculeDepictor/MoleculeDepictor?moleculeId=dg%7EH%40ICHeDeBhdwG%5B%40AUTP%40%40&color=true","type":"gif"},"similarity5":0.66704,"similarity6":0.64351,"similarity7":0.64286,"correctSimilarity":0.79725,"color":"#00ff00","similarity8":0.64114,"similarity9":0.63937,"foundMol9":{"value":"http://script.epfl.ch/moleculeDepictor/MoleculeDepictor?moleculeId=foAa%40%40I%40rIQIPjIIgKNX%40Jjh%60%40%40&color=true","type":"gif"},"foundMol8":{"value":"http://script.epfl.ch/moleculeDepictor/MoleculeDepictor?moleculeId=feg%60a%60FV%5C%40HSHEdFr%40yB%5C%60eL%7FJ%7B%5BLw_bbmU%7BSMUTtDQET%40%40%40&color=true","type":"gif"}},{"simulated8":{"type":"jcamp","timeout":30,"url":"http://script.epfl.ch/script/HD/Load/EOW9ltp4Ko?filename=test%40patiny.com%2F%2F%2FResearch%2FNMR%2FBestMatch%2FbestMatchService%2Fdata%2Fsimulation%2Fcc_62116k.jdx"},"foundMol6":{"value":"http://script.epfl.ch/moleculeDepictor/MoleculeDepictor?moleculeId=dcm%40%40%40EIYegzQW%60Hab%40%40&color=true","type":"gif"},"simulated9":{"type":"jcamp","timeout":30,"url":"http://script.epfl.ch/script/HD/Load/vFHsFAWpW3?filename=test%40patiny.com%2F%2F%2FResearch%2FNMR%2FBestMatch%2FbestMatchService%2Fdata%2Fsimulation%2Fcc_02005k.jdx"},"foundMol7":{"value":"http://script.epfl.ch/moleculeDepictor/MoleculeDepictor?moleculeId=foAQB%40BLPBHR%5BeWeV%5ClzYih%40H%40%40&color=true","type":"gif"},"foundMol4":{"value":"http://script.epfl.ch/moleculeDepictor/MoleculeDepictor?moleculeId=dcm%40%40%40yIYVyXYw%60BJa%40%40&color=true","type":"gif"},"foundMol5":{"value":"http://script.epfl.ch/moleculeDepictor/MoleculeDepictor?moleculeId=dk%5D%40%60ATLQIe%5BmZy%5D%60BFfH%40%40&color=true","type":"gif"},"foundMol2":{"value":"http://script.epfl.ch/moleculeDepictor/MoleculeDepictor?moleculeId=foAq%40%40DJLAIVUvUxHue%60%40ffH%40%40&color=true","type":"gif"},"foundMol3":{"value":"http://script.epfl.ch/moleculeDepictor/MoleculeDepictor?moleculeId=dcm%40%40%40iIYefyQw%60%60ha%40%40&color=true","type":"gif"},"foundMol0":{"value":"http://script.epfl.ch/moleculeDepictor/MoleculeDepictor?moleculeId=foAq%40%40DJLAIVUnuyHue%60BFfH%40%40&color=true","type":"gif"},"foundMol1":{"value":"http://script.epfl.ch/moleculeDepictor/MoleculeDepictor?moleculeId=dmN%40%60FCDRYVykaV%40HjD%40%40&color=true","type":"gif"},"simulated0":{"type":"jcamp","timeout":30,"url":"http://script.epfl.ch/script/HD/Load/pIuaoUepgm?filename=test%40patiny.com%2F%2F%2FResearch%2FNMR%2FBestMatch%2FbestMatchService%2Fdata%2Fsimulation%2Fcc_60606k.jdx"},"simulated1":{"type":"jcamp","timeout":30,"url":"http://script.epfl.ch/script/HD/Load/MUnNYWXhej?filename=test%40patiny.com%2F%2F%2FResearch%2FNMR%2FBestMatch%2FbestMatchService%2Fdata%2Fsimulation%2Fcc_44210k.jdx"},"experimental":{"type":"jcamp","url":"http://script.epfl.ch/script/HD/Load/0lqDpeGU5S?filename=test%40patiny.com%2F%2F%2FResearch%2FNMR%2FBestMatch%2FbestMatchService%2Fdata%2FexperimentalReducedJcamp%2Fcc_60606.jdx"},"simulated2":{"type":"jcamp","timeout":30,"url":"http://script.epfl.ch/script/HD/Load/q9NFtPBtud?filename=test%40patiny.com%2F%2F%2FResearch%2FNMR%2FBestMatch%2FbestMatchService%2Fdata%2Fsimulation%2Fcc_23806k.jdx"},"correctSimSpectrum":{"type":"jcamp","timeout":30,"url":"http://script.epfl.ch/script/HD/Load/pIuaoUepgm?filename=test%40patiny.com%2F%2F%2FResearch%2FNMR%2FBestMatch%2FbestMatchService%2Fdata%2Fsimulation%2Fcc_60606k.jdx"},"simulated3":{"type":"jcamp","timeout":30,"url":"http://script.epfl.ch/script/HD/Load/klsZvvTKXK?filename=test%40patiny.com%2F%2F%2FResearch%2FNMR%2FBestMatch%2FbestMatchService%2Fdata%2Fsimulation%2Fcc_66916k.jdx"},"indexHit":"1","similarity0":0.83271,"simulated4":{"type":"jcamp","timeout":30,"url":"http://script.epfl.ch/script/HD/Load/mwwWmuHFy0?filename=test%40patiny.com%2F%2F%2FResearch%2FNMR%2FBestMatch%2FbestMatchService%2Fdata%2Fsimulation%2Fcc_44216k.jdx"},"simulated5":{"type":"jcamp","timeout":30,"url":"http://script.epfl.ch/script/HD/Load/A5R6eVmiiX?filename=test%40patiny.com%2F%2F%2FResearch%2FNMR%2FBestMatch%2FbestMatchService%2Fdata%2Fsimulation%2Fcc_60610k.jdx"},"similarity2":0.803,"simulated6":{"type":"jcamp","timeout":30,"url":"http://script.epfl.ch/script/HD/Load/TaqXLIPUGS?filename=test%40patiny.com%2F%2F%2FResearch%2FNMR%2FBestMatch%2FbestMatchService%2Fdata%2Fsimulation%2Fcc_45816k.jdx"},"simulated7":{"type":"jcamp","timeout":30,"url":"http://script.epfl.ch/script/HD/Load/KHjxkmTZ6w?filename=test%40patiny.com%2F%2F%2FResearch%2FNMR%2FBestMatch%2FbestMatchService%2Fdata%2Fsimulation%2Fcc_46502k.jdx"},"similarity1":0.81915,"folder":40,"similarity3":0.7849,"similarity4":0.77608,"keyMol":{"value":"http://script.epfl.ch/moleculeDepictor/MoleculeDepictor?moleculeId=foAq%40%40DJLAIVUnuyHue%60BFfH%40%40&color=true","type":"gif"},"similarity5":0.76445,"similarity6":0.76225,"similarity7":0.75173,"correctSimilarity":0.83271,"color":"#00ff00","similarity8":0.74256,"similarity9":0.74151,"foundMol9":{"value":"http://script.epfl.ch/moleculeDepictor/MoleculeDepictor?moleculeId=didD%60LhLQI%5BexZZZP%40&color=true","type":"gif"},"foundMol8":{"value":"http://script.epfl.ch/moleculeDepictor/MoleculeDepictor?moleculeId=fdypC%40J%5CBBPQHXdLbdLRRtTRWA%5EcUMMAAd%40%40%40&color=true","type":"gif"}},{"simulated8":{"type":"jcamp","timeout":30,"url":"http://script.epfl.ch/script/HD/Load/vUI3aoYV7c?filename=test%40patiny.com%2F%2F%2FResearch%2FNMR%2FBestMatch%2FbestMatchService%2Fdata%2Fsimulation%2Fcc_47123k.jdx"},"foundMol6":{"value":"http://script.epfl.ch/moleculeDepictor/MoleculeDepictor?moleculeId=foAAb%40AZLCDRYVw%5BZLEJ%40BfZb%40%40&color=true","type":"gif"},"simulated9":{"type":"jcamp","timeout":30,"url":"http://script.epfl.ch/script/HD/Load/F7EvIu37V2?filename=test%40patiny.com%2F%2F%2FResearch%2FNMR%2FBestMatch%2FbestMatchService%2Fdata%2Fsimulation%2Fspb_04177k.jdx"},"foundMol7":{"value":"http://script.epfl.ch/moleculeDepictor/MoleculeDepictor?moleculeId=dcND%60DFPbLbbTReS%5D%40PMP%40%40&color=true","type":"gif"},"foundMol4":{"value":"http://script.epfl.ch/moleculeDepictor/MoleculeDepictor?moleculeId=f%60qQ%60%40JB%40%60vQQJIQUQHRg%5EZijjZT%40%40&color=true","type":"gif"},"foundMol5":{"value":"http://script.epfl.ch/moleculeDepictor/MoleculeDepictor?moleculeId=fhiP%60%40JB%40aIee%5DyTToAZfih%40H%40%40&color=true","type":"gif"},"foundMol2":{"value":"http://script.epfl.ch/moleculeDepictor/MoleculeDepictor?moleculeId=fhiP%60%40JB%40cHheDhjhdaJ%7CEjfj%60%40P%40%40&color=true","type":"gif"},"foundMol3":{"value":"http://script.epfl.ch/moleculeDepictor/MoleculeDepictor?moleculeId=foAP%60%40JB%40aIee%5BWEJsfijB%40%60%40%40&color=true","type":"gif"},"foundMol0":{"value":"http://script.epfl.ch/moleculeDepictor/MoleculeDepictor?moleculeId=foAP%60%40JB%40cHheDhiTaJlyjfjiV%40%40&color=true","type":"gif"},"foundMol1":{"value":"http://script.epfl.ch/moleculeDepictor/MoleculeDepictor?moleculeId=do%7CB%60FgS%40HrQQJUSSHjjUifj%40%40&color=true","type":"gif"},"simulated0":{"type":"jcamp","timeout":30,"url":"http://script.epfl.ch/script/HD/Load/sd4AeWmAfa?filename=test%40patiny.com%2F%2F%2FResearch%2FNMR%2FBestMatch%2FbestMatchService%2Fdata%2Fsimulation%2Fcc_44423k.jdx"},"simulated1":{"type":"jcamp","timeout":30,"url":"http://script.epfl.ch/script/HD/Load/7drlqJp9x9?filename=test%40patiny.com%2F%2F%2FResearch%2FNMR%2FBestMatch%2FbestMatchService%2Fdata%2Fsimulation%2Fspb_04027k.jdx"},"experimental":{"type":"jcamp","url":"http://script.epfl.ch/script/HD/Load/kTPrP0jM1u?filename=test%40patiny.com%2F%2F%2FResearch%2FNMR%2FBestMatch%2FbestMatchService%2Fdata%2FexperimentalReducedJcamp%2Fcc_44423.jdx"},"simulated2":{"type":"jcamp","timeout":30,"url":"http://script.epfl.ch/script/HD/Load/QBGrTtGOrI?filename=test%40patiny.com%2F%2F%2FResearch%2FNMR%2FBestMatch%2FbestMatchService%2Fdata%2Fsimulation%2Fcc_46623k.jdx"},"correctSimSpectrum":{"type":"jcamp","timeout":30,"url":"http://script.epfl.ch/script/HD/Load/sd4AeWmAfa?filename=test%40patiny.com%2F%2F%2FResearch%2FNMR%2FBestMatch%2FbestMatchService%2Fdata%2Fsimulation%2Fcc_44423k.jdx"},"simulated3":{"type":"jcamp","timeout":30,"url":"http://script.epfl.ch/script/HD/Load/hBfrNrWn5w?filename=test%40patiny.com%2F%2F%2FResearch%2FNMR%2FBestMatch%2FbestMatchService%2Fdata%2Fsimulation%2Fcc_06323k.jdx"},"indexHit":"1","similarity0":0.74181,"simulated4":{"type":"jcamp","timeout":30,"url":"http://script.epfl.ch/script/HD/Load/Kw7GYwRDwn?filename=test%40patiny.com%2F%2F%2FResearch%2FNMR%2FBestMatch%2FbestMatchService%2Fdata%2Fsimulation%2Fcc_47023k.jdx"},"simulated5":{"type":"jcamp","timeout":30,"url":"http://script.epfl.ch/script/HD/Load/j3fMWrKcm9?filename=test%40patiny.com%2F%2F%2FResearch%2FNMR%2FBestMatch%2FbestMatchService%2Fdata%2Fsimulation%2Fcc_46523k.jdx"},"similarity2":0.68874,"simulated6":{"type":"jcamp","timeout":30,"url":"http://script.epfl.ch/script/HD/Load/tRq3tMji7d?filename=test%40patiny.com%2F%2F%2FResearch%2FNMR%2FBestMatch%2FbestMatchService%2Fdata%2Fsimulation%2Fcc_31223k.jdx"},"simulated7":{"type":"jcamp","timeout":30,"url":"http://script.epfl.ch/script/HD/Load/K8y3PMN3d7?filename=test%40patiny.com%2F%2F%2FResearch%2FNMR%2FBestMatch%2FbestMatchService%2Fdata%2Fsimulation%2Fsb_02041k.jdx"},"similarity1":0.734,"folder":41,"similarity3":0.68594,"similarity4":0.67129,"keyMol":{"value":"http://script.epfl.ch/moleculeDepictor/MoleculeDepictor?moleculeId=foAP%60%40JB%40cHheDhiTaJlyjfjiV%40%40&color=true","type":"gif"},"similarity5":0.66253,"similarity6":0.62583,"similarity7":0.60286,"correctSimilarity":0.74181,"color":"#00ff00","similarity8":0.59373,"similarity9":0.59328,"foundMol9":{"value":"http://script.epfl.ch/moleculeDepictor/MoleculeDepictor?moleculeId=foAab%40ALtX%40QdbbTJrfQJBeTluMT%60%40%40&color=true","type":"gif"},"foundMol8":{"value":"http://script.epfl.ch/moleculeDepictor/MoleculeDepictor?moleculeId=f%60qPb%40FBMX%40QdbbTLQTrIPRjefjZi%40%40&color=true","type":"gif"}},{"simulated8":{"type":"jcamp","timeout":30,"url":"http://script.epfl.ch/script/HD/Load/3hq9VMzH0D?filename=test%40patiny.com%2F%2F%2FResearch%2FNMR%2FBestMatch%2FbestMatchService%2Fdata%2Fsimulation%2Fmo_07801k.jdx"},"foundMol6":{"value":"http://script.epfl.ch/moleculeDepictor/MoleculeDepictor?moleculeId=do%7CDhDpHb%40%60yByAyCHiBhdhYIVV%60%40j%60%40%40&color=true","type":"gif"},"simulated9":{"type":"jcamp","timeout":30,"url":"http://script.epfl.ch/script/HD/Load/Nt7phP5y4l?filename=test%40patiny.com%2F%2F%2FResearch%2FNMR%2FBestMatch%2FbestMatchService%2Fdata%2Fsimulation%2Fsew_02030k.jdx"},"foundMol7":{"value":"http://script.epfl.ch/moleculeDepictor/MoleculeDepictor?moleculeId=dk%5E%40PEBHdHRVUnuatz%40Hfa%40%40&color=true","type":"gif"},"foundMol4":{"value":"http://script.epfl.ch/moleculeDepictor/MoleculeDepictor?moleculeId=do%7CDhDpHb%40%60yByAyCHiBhdliIVV%60%40j%60%40%40&color=true","type":"gif"},"foundMol5":{"value":"http://script.epfl.ch/moleculeDepictor/MoleculeDepictor?moleculeId=dcl%40p%40qNBMbDefUvneZdHB%60%40%40&color=true","type":"gif"},"foundMol2":{"value":"http://script.epfl.ch/moleculeDepictor/MoleculeDepictor?moleculeId=dg%7E%40pIBHDHnHRYWY%5Diev%40BfjD%40%40&color=true","type":"gif"},"foundMol3":{"value":"http://script.epfl.ch/moleculeDepictor/MoleculeDepictor?moleculeId=dknDPCS%40bHBLbdJbRreYZ%40Bp%40%40&color=true","type":"gif"},"foundMol0":{"value":"http://script.epfl.ch/moleculeDepictor/MoleculeDepictor?moleculeId=dmL%40P%40qJBDefUndUhHHa%40%40&color=true","type":"gif"},"foundMol1":{"value":"http://script.epfl.ch/moleculeDepictor/MoleculeDepictor?moleculeId=dcLDpEtLPPbXaIe%5DZih%40Je%40%40&color=true","type":"gif"},"simulated0":{"type":"jcamp","timeout":30,"url":"http://script.epfl.ch/script/HD/Load/zTF9L9uLBD?filename=test%40patiny.com%2F%2F%2FResearch%2FNMR%2FBestMatch%2FbestMatchService%2Fdata%2Fsimulation%2Fcc_29408k.jdx"},"simulated1":{"type":"jcamp","timeout":30,"url":"http://script.epfl.ch/script/HD/Load/kBYlGY1CqM?filename=test%40patiny.com%2F%2F%2FResearch%2FNMR%2FBestMatch%2FbestMatchService%2Fdata%2Fsimulation%2Fmo_00946k.jdx"},"experimental":{"type":"jcamp","url":"http://script.epfl.ch/script/HD/Load/fCrVaA1nyQ?filename=test%40patiny.com%2F%2F%2FResearch%2FNMR%2FBestMatch%2FbestMatchService%2Fdata%2FexperimentalReducedJcamp%2Fmo_00946.jdx"},"simulated2":{"type":"jcamp","timeout":30,"url":"http://script.epfl.ch/script/HD/Load/ssjEqQBqUL?filename=test%40patiny.com%2F%2F%2FResearch%2FNMR%2FBestMatch%2FbestMatchService%2Fdata%2Fsimulation%2Fcd_03309k.jdx"},"correctSimSpectrum":{"type":"jcamp","timeout":30,"url":"http://script.epfl.ch/script/HD/Load/kBYlGY1CqM?filename=test%40patiny.com%2F%2F%2FResearch%2FNMR%2FBestMatch%2FbestMatchService%2Fdata%2Fsimulation%2Fmo_00946k.jdx"},"simulated3":{"type":"jcamp","timeout":30,"url":"http://script.epfl.ch/script/HD/Load/goo9bQXjXt?filename=test%40patiny.com%2F%2F%2FResearch%2FNMR%2FBestMatch%2FbestMatchService%2Fdata%2Fsimulation%2Fmo_07862k.jdx"},"indexHit":"2","similarity0":0.87019,"simulated4":{"type":"jcamp","timeout":30,"url":"http://script.epfl.ch/script/HD/Load/cUfcKMN8dP?filename=test%40patiny.com%2F%2F%2FResearch%2FNMR%2FBestMatch%2FbestMatchService%2Fdata%2Fsimulation%2Fmo_07768%24k.jdx"},"simulated5":{"type":"jcamp","timeout":30,"url":"http://script.epfl.ch/script/HD/Load/JNsFjzpNbA?filename=test%40patiny.com%2F%2F%2FResearch%2FNMR%2FBestMatch%2FbestMatchService%2Fdata%2Fsimulation%2Fmwp_00055k.jdx"},"similarity2":0.82445,"simulated6":{"type":"jcamp","timeout":30,"url":"http://script.epfl.ch/script/HD/Load/r5sJ9lNfZe?filename=test%40patiny.com%2F%2F%2FResearch%2FNMR%2FBestMatch%2FbestMatchService%2Fdata%2Fsimulation%2Fmo_00932k.jdx"},"simulated7":{"type":"jcamp","timeout":30,"url":"http://script.epfl.ch/script/HD/Load/xGBDQzvA00?filename=test%40patiny.com%2F%2F%2FResearch%2FNMR%2FBestMatch%2FbestMatchService%2Fdata%2Fsimulation%2Fcc_36524k.jdx"},"similarity1":0.85784,"folder":42,"similarity3":0.81421,"similarity4":0.80331,"keyMol":{"value":"http://script.epfl.ch/moleculeDepictor/MoleculeDepictor?moleculeId=dcLDpEtLPPbXaIe%5DZih%40Je%40%40&color=true","type":"gif"},"similarity5":0.75235,"similarity6":0.7449,"similarity7":0.73303,"correctSimilarity":0.85784,"color":"#ff00ff","similarity8":0.72985,"similarity9":0.70371,"foundMol9":{"value":"http://script.epfl.ch/moleculeDepictor/MoleculeDepictor?moleculeId=dk%5DH%60LJ%60bDeevUimNff%40B%40%40&color=true","type":"gif"},"foundMol8":{"value":"http://script.epfl.ch/moleculeDepictor/MoleculeDepictor?moleculeId=dcLDpDpHb%40cYCHiBhdmJrt%40D%40%40&color=true","type":"gif"}},{"simulated8":{"type":"jcamp","timeout":30,"url":"http://script.epfl.ch/script/HD/Load/vfVW3rqVPL?filename=test%40patiny.com%2F%2F%2FResearch%2FNMR%2FBestMatch%2FbestMatchService%2Fdata%2Fsimulation%2Fcc_24810k.jdx"},"foundMol6":{"value":"http://script.epfl.ch/moleculeDepictor/MoleculeDepictor?moleculeId=det%40P%40qDBDfUUJaff%60%40%40%40&color=true","type":"gif"},"simulated9":{"type":"jcamp","timeout":30,"url":"http://script.epfl.ch/script/HD/Load/YIsv9TwyIv?filename=test%40patiny.com%2F%2F%2FResearch%2FNMR%2FBestMatch%2FbestMatchService%2Fdata%2Fsimulation%2Fsew_02560k.jdx"},"foundMol7":{"value":"http://script.epfl.ch/moleculeDepictor/MoleculeDepictor?moleculeId=f%60q%40b%40DBADIMrm%7CkrSoS%40DP%40%40%40%40&color=true","type":"gif"},"foundMol4":{"value":"http://script.epfl.ch/moleculeDepictor/MoleculeDepictor?moleculeId=dk_%40%40%40kTefV%5Dy%5DO%60%60hT%60%40&color=true","type":"gif"},"foundMol5":{"value":"http://script.epfl.ch/moleculeDepictor/MoleculeDepictor?moleculeId=dk%5E%40%60C%40HRe%5EUwBeZV%40Bx%40%40&color=true","type":"gif"},"foundMol2":{"value":"http://script.epfl.ch/moleculeDepictor/MoleculeDepictor?moleculeId=dk%5E%40%60C%40HrQQJEJXjgZe%40Hx%40%40&color=true","type":"gif"},"foundMol3":{"value":"http://script.epfl.ch/moleculeDepictor/MoleculeDepictor?moleculeId=dcnH%60It%40aJYWurnF%60PIX%40%40&color=true","type":"gif"},"foundMol0":{"value":"http://script.epfl.ch/moleculeDepictor/MoleculeDepictor?moleculeId=dcoH%60HSm%40HrQIIQHxPsRuJm%40%40&color=true","type":"gif"},"foundMol1":{"value":"http://script.epfl.ch/moleculeDepictor/MoleculeDepictor?moleculeId=foAaA%40CNAbDBDfY%7BWTcEZfi%40BV%40%40%40&color=true","type":"gif"},"simulated0":{"type":"jcamp","timeout":30,"url":"http://script.epfl.ch/script/HD/Load/BGna6wlI6O?filename=test%40patiny.com%2F%2F%2FResearch%2FNMR%2FBestMatch%2FbestMatchService%2Fdata%2Fsimulation%2Fcc_09106k.jdx"},"simulated1":{"type":"jcamp","timeout":30,"url":"http://script.epfl.ch/script/HD/Load/AFe5OBu0Bw?filename=test%40patiny.com%2F%2F%2FResearch%2FNMR%2FBestMatch%2FbestMatchService%2Fdata%2Fsimulation%2Fcc_67806k.jdx"},"experimental":{"type":"jcamp","url":"http://script.epfl.ch/script/HD/Load/Knz6jegnnz?filename=test%40patiny.com%2F%2F%2FResearch%2FNMR%2FBestMatch%2FbestMatchService%2Fdata%2FexperimentalReducedJcamp%2Fcc_24810.jdx"},"simulated2":{"type":"jcamp","timeout":30,"url":"http://script.epfl.ch/script/HD/Load/DQpXXuVjy1?filename=test%40patiny.com%2F%2F%2FResearch%2FNMR%2FBestMatch%2FbestMatchService%2Fdata%2Fsimulation%2Fcc_44516k.jdx"},"correctSimSpectrum":{"type":"jcamp","timeout":30,"url":"http://script.epfl.ch/script/HD/Load/vfVW3rqVPL?filename=test%40patiny.com%2F%2F%2FResearch%2FNMR%2FBestMatch%2FbestMatchService%2Fdata%2Fsimulation%2Fcc_24810k.jdx"},"simulated3":{"type":"jcamp","timeout":30,"url":"http://script.epfl.ch/script/HD/Load/oPRCywU1GS?filename=test%40patiny.com%2F%2F%2FResearch%2FNMR%2FBestMatch%2FbestMatchService%2Fdata%2Fsimulation%2Fcc_24806k.jdx"},"indexHit":"9","similarity0":0.82448,"simulated4":{"type":"jcamp","timeout":30,"url":"http://script.epfl.ch/script/HD/Load/Btoowj0x1r?filename=test%40patiny.com%2F%2F%2FResearch%2FNMR%2FBestMatch%2FbestMatchService%2Fdata%2Fsimulation%2Fcc_32716k.jdx"},"simulated5":{"type":"jcamp","timeout":30,"url":"http://script.epfl.ch/script/HD/Load/rUWh1hnohW?filename=test%40patiny.com%2F%2F%2FResearch%2FNMR%2FBestMatch%2FbestMatchService%2Fdata%2Fsimulation%2Fcc_48716k.jdx"},"similarity2":0.78081,"simulated6":{"type":"jcamp","timeout":30,"url":"http://script.epfl.ch/script/HD/Load/6KWtM37NbD?filename=test%40patiny.com%2F%2F%2FResearch%2FNMR%2FBestMatch%2FbestMatchService%2Fdata%2Fsimulation%2Fcc_12210k.jdx"},"simulated7":{"type":"jcamp","timeout":30,"url":"http://script.epfl.ch/script/HD/Load/dnHNMyXuRz?filename=test%40patiny.com%2F%2F%2FResearch%2FNMR%2FBestMatch%2FbestMatchService%2Fdata%2Fsimulation%2Fcc_57102k.jdx"},"similarity1":0.81192,"folder":43,"similarity3":0.77871,"similarity4":0.77555,"keyMol":{"value":"http://script.epfl.ch/moleculeDepictor/MoleculeDepictor?moleculeId=det%40P%40qABDfUmiaf%40Bd%60%40&color=true","type":"gif"},"similarity5":0.77434,"similarity6":0.76925,"similarity7":0.76908,"correctSimilarity":0.75814,"color":"#ff00ff","similarity8":0.75814,"similarity9":0.75604,"foundMol9":{"value":"http://script.epfl.ch/moleculeDepictor/MoleculeDepictor?moleculeId=devH%60IX%40cIEDhTUCMRsT%60%40&color=true","type":"gif"},"foundMol8":{"value":"http://script.epfl.ch/moleculeDepictor/MoleculeDepictor?moleculeId=det%40P%40qABDfUmiaf%40Bd%60%40&color=true","type":"gif"}},{"simulated8":{"type":"jcamp","timeout":30,"url":"http://script.epfl.ch/script/HD/Load/GYP3hrgkCA?filename=test%40patiny.com%2F%2F%2FResearch%2FNMR%2FBestMatch%2FbestMatchService%2Fdata%2Fsimulation%2Fcc_48708k.jdx"},"foundMol6":{"value":"http://script.epfl.ch/moleculeDepictor/MoleculeDepictor?moleculeId=dmL%40P%40qJBDefUndUhHHa%40%40&color=true","type":"gif"},"simulated9":{"type":"jcamp","timeout":30,"url":"http://script.epfl.ch/script/HD/Load/vKaXJeZjzB?filename=test%40patiny.com%2F%2F%2FResearch%2FNMR%2FBestMatch%2FbestMatchService%2Fdata%2Fsimulation%2Fcc_06605k.jdx"},"foundMol7":{"value":"http://script.epfl.ch/moleculeDepictor/MoleculeDepictor?moleculeId=dknDPCS%40bHBLbdJbRreYZ%40Bp%40%40&color=true","type":"gif"},"foundMol4":{"value":"http://script.epfl.ch/moleculeDepictor/MoleculeDepictor?moleculeId=dk%5C%40P%40qIBDee%5BmX%5DN%60BIhP%40&color=true","type":"gif"},"foundMol5":{"value":"http://script.epfl.ch/moleculeDepictor/MoleculeDepictor?moleculeId=do%7CDhDpHb%40%60yByAyCHiBhdliIVV%60%40j%60%40%40&color=true","type":"gif"},"foundMol2":{"value":"http://script.epfl.ch/moleculeDepictor/MoleculeDepictor?moleculeId=dk%5C%40P%40qIBDee%5De%5BmN%60%40ihP%40&color=true","type":"gif"},"foundMol3":{"value":"http://script.epfl.ch/moleculeDepictor/MoleculeDepictor?moleculeId=dk%5EH%60JpLQIY%5DeZ%5BSjZ%60%40P%40%40&color=true","type":"gif"},"foundMol0":{"value":"http://script.epfl.ch/moleculeDepictor/MoleculeDepictor?moleculeId=dk%5EH%60LhHaIY%5DeZ%5BSii%60%40%60%40%40&color=true","type":"gif"},"foundMol1":{"value":"http://script.epfl.ch/moleculeDepictor/MoleculeDepictor?moleculeId=dg%7C%40p%40qBBKqDfY%7BWRY%5Dfi%40Bh%40%40&color=true","type":"gif"},"simulated0":{"type":"jcamp","timeout":30,"url":"http://script.epfl.ch/script/HD/Load/ASZnm2NbI0?filename=test%40patiny.com%2F%2F%2FResearch%2FNMR%2FBestMatch%2FbestMatchService%2Fdata%2Fsimulation%2Fcc_30524k.jdx"},"simulated1":{"type":"jcamp","timeout":30,"url":"http://script.epfl.ch/script/HD/Load/L1qiwFkvfu?filename=test%40patiny.com%2F%2F%2FResearch%2FNMR%2FBestMatch%2FbestMatchService%2Fdata%2Fsimulation%2Fcc_67808k.jdx"},"experimental":{"type":"jcamp","url":"http://script.epfl.ch/script/HD/Load/1DewFXWHuH?filename=test%40patiny.com%2F%2F%2FResearch%2FNMR%2FBestMatch%2FbestMatchService%2Fdata%2FexperimentalReducedJcamp%2Fcc_64508.jdx"},"simulated2":{"type":"jcamp","timeout":30,"url":"http://script.epfl.ch/script/HD/Load/SQtW2vuFqI?filename=test%40patiny.com%2F%2F%2FResearch%2FNMR%2FBestMatch%2FbestMatchService%2Fdata%2Fsimulation%2Fcc_12008k.jdx"},"correctSimSpectrum":{"type":"jcamp","timeout":30,"url":"http://script.epfl.ch/script/HD/Load/vZ8YajoDqI?filename=test%40patiny.com%2F%2F%2FResearch%2FNMR%2FBestMatch%2FbestMatchService%2Fdata%2Fsimulation%2Fcc_64508k.jdx"},"simulated3":{"type":"jcamp","timeout":30,"url":"http://script.epfl.ch/script/HD/Load/vZ8YajoDqI?filename=test%40patiny.com%2F%2F%2FResearch%2FNMR%2FBestMatch%2FbestMatchService%2Fdata%2Fsimulation%2Fcc_64508k.jdx"},"indexHit":"4","similarity0":0.84015,"simulated4":{"type":"jcamp","timeout":30,"url":"http://script.epfl.ch/script/HD/Load/t7wC8Lt1XB?filename=test%40patiny.com%2F%2F%2FResearch%2FNMR%2FBestMatch%2FbestMatchService%2Fdata%2Fsimulation%2Fcc_44508k.jdx"},"simulated5":{"type":"jcamp","timeout":30,"url":"http://script.epfl.ch/script/HD/Load/cUfcKMN8dP?filename=test%40patiny.com%2F%2F%2FResearch%2FNMR%2FBestMatch%2FbestMatchService%2Fdata%2Fsimulation%2Fmo_07768%24k.jdx"},"similarity2":0.80009,"simulated6":{"type":"jcamp","timeout":30,"url":"http://script.epfl.ch/script/HD/Load/zTF9L9uLBD?filename=test%40patiny.com%2F%2F%2FResearch%2FNMR%2FBestMatch%2FbestMatchService%2Fdata%2Fsimulation%2Fcc_29408k.jdx"},"simulated7":{"type":"jcamp","timeout":30,"url":"http://script.epfl.ch/script/HD/Load/goo9bQXjXt?filename=test%40patiny.com%2F%2F%2FResearch%2FNMR%2FBestMatch%2FbestMatchService%2Fdata%2Fsimulation%2Fmo_07862k.jdx"},"similarity1":0.83106,"folder":44,"similarity3":0.79969,"similarity4":0.79359,"keyMol":{"value":"http://script.epfl.ch/moleculeDepictor/MoleculeDepictor?moleculeId=dk%5EH%60JpLQIY%5DeZ%5BSjZ%60%40P%40%40&color=true","type":"gif"},"similarity5":0.74959,"similarity6":0.73723,"similarity7":0.73603,"correctSimilarity":0.79969,"color":"#ff00ff","similarity8":0.72412,"similarity9":0.71773,"foundMol9":{"value":"http://script.epfl.ch/moleculeDepictor/MoleculeDepictor?moleculeId=dk%5CD%60LhLQI%5BeU%5EGSiih%40%40%40%40&color=true","type":"gif"},"foundMol8":{"value":"http://script.epfl.ch/moleculeDepictor/MoleculeDepictor?moleculeId=dk%5C%40P%40qMBDee%5De%5BmN%60%40fd%60%40&color=true","type":"gif"}},{"simulated8":{"type":"jcamp","timeout":30,"url":"http://script.epfl.ch/script/HD/Load/ILUj0OjEQP?filename=test%40patiny.com%2F%2F%2FResearch%2FNMR%2FBestMatch%2FbestMatchService%2Fdata%2Fsimulation%2Fcc_41804k.jdx"},"foundMol6":{"value":"http://script.epfl.ch/moleculeDepictor/MoleculeDepictor?moleculeId=dmv%40HDCDFPfPVPRYWZih%40Jh%40%40&color=true","type":"gif"},"simulated9":{"type":"jcamp","timeout":30,"url":"http://script.epfl.ch/script/HD/Load/1OSabxTnue?filename=test%40patiny.com%2F%2F%2FResearch%2FNMR%2FBestMatch%2FbestMatchService%2Fdata%2Fsimulation%2Fcc_56304k.jdx"},"foundMol7":{"value":"http://script.epfl.ch/moleculeDepictor/MoleculeDepictor?moleculeId=fak%60b%60LzlBPIHLdARBiCHhhiimeMEDhcrVRm%7BADQTp%40%40%40%40%40%40&color=true","type":"gif"},"foundMol4":{"value":"http://script.epfl.ch/moleculeDepictor/MoleculeDepictor?moleculeId=dk%5EH%60Cd%40cIEEEBebkSjVA%40%60%40%40&color=true","type":"gif"},"foundMol5":{"value":"http://script.epfl.ch/moleculeDepictor/MoleculeDepictor?moleculeId=fbu%60b%60HzlBPIHLdARBiAIf%5BovyWddy%60bHjX%40%40%40%40&color=true","type":"gif"},"foundMol2":{"value":"http://script.epfl.ch/moleculeDepictor/MoleculeDepictor?moleculeId=deVHPDdH%60XaIe%5DjZ%40Bd%40%40&color=true","type":"gif"},"foundMol3":{"value":"http://script.epfl.ch/moleculeDepictor/MoleculeDepictor?moleculeId=dg%7D%40%60JXHaIYWYUnNz%40B%40%40%40%40&color=true","type":"gif"},"foundMol0":{"value":"http://script.epfl.ch/moleculeDepictor/MoleculeDepictor?moleculeId=dg%7DH%40JXDee%5DeVx%7BX%40H%40%40%40%40&color=true","type":"gif"},"foundMol1":{"value":"http://script.epfl.ch/moleculeDepictor/MoleculeDepictor?moleculeId=foAQB%40F%5CPBHR%5Be%5De%5EBlzX%40H%40%40%40%40&color=true","type":"gif"},"simulated0":{"type":"jcamp","timeout":30,"url":"http://script.epfl.ch/script/HD/Load/lolf6u7uiV?filename=test%40patiny.com%2F%2F%2FResearch%2FNMR%2FBestMatch%2FbestMatchService%2Fdata%2Fsimulation%2Fcc_66304k.jdx"},"simulated1":{"type":"jcamp","timeout":30,"url":"http://script.epfl.ch/script/HD/Load/xCa7lKaHXq?filename=test%40patiny.com%2F%2F%2FResearch%2FNMR%2FBestMatch%2FbestMatchService%2Fdata%2Fsimulation%2Fcc_66302k.jdx"},"experimental":{"type":"jcamp","url":"http://script.epfl.ch/script/HD/Load/03v8NZcOtk?filename=test%40patiny.com%2F%2F%2FResearch%2FNMR%2FBestMatch%2FbestMatchService%2Fdata%2FexperimentalReducedJcamp%2Fcc_66304.jdx"},"simulated2":{"type":"jcamp","timeout":30,"url":"http://script.epfl.ch/script/HD/Load/boXcRgEmn0?filename=test%40patiny.com%2F%2F%2FResearch%2FNMR%2FBestMatch%2FbestMatchService%2Fdata%2Fsimulation%2Frf_04491k.jdx"},"correctSimSpectrum":{"type":"jcamp","timeout":30,"url":"http://script.epfl.ch/script/HD/Load/lolf6u7uiV?filename=test%40patiny.com%2F%2F%2FResearch%2FNMR%2FBestMatch%2FbestMatchService%2Fdata%2Fsimulation%2Fcc_66304k.jdx"},"simulated3":{"type":"jcamp","timeout":30,"url":"http://script.epfl.ch/script/HD/Load/WY8J39lAEJ?filename=test%40patiny.com%2F%2F%2FResearch%2FNMR%2FBestMatch%2FbestMatchService%2Fdata%2Fsimulation%2Fcc_66324k.jdx"},"indexHit":"1","similarity0":0.75888,"simulated4":{"type":"jcamp","timeout":30,"url":"http://script.epfl.ch/script/HD/Load/wSiOvVh5RK?filename=test%40patiny.com%2F%2F%2FResearch%2FNMR%2FBestMatch%2FbestMatchService%2Fdata%2Fsimulation%2Fcc_67004k.jdx"},"simulated5":{"type":"jcamp","timeout":30,"url":"http://script.epfl.ch/script/HD/Load/esUggNkT1z?filename=test%40patiny.com%2F%2F%2FResearch%2FNMR%2FBestMatch%2FbestMatchService%2Fdata%2Fsimulation%2Fcc_04126k.jdx"},"similarity2":0.69502,"simulated6":{"type":"jcamp","timeout":30,"url":"http://script.epfl.ch/script/HD/Load/2Gih5zroSa?filename=test%40patiny.com%2F%2F%2FResearch%2FNMR%2FBestMatch%2FbestMatchService%2Fdata%2Fsimulation%2Fspb_05624k.jdx"},"simulated7":{"type":"jcamp","timeout":30,"url":"http://script.epfl.ch/script/HD/Load/bAWpIAaiuv?filename=test%40patiny.com%2F%2F%2FResearch%2FNMR%2FBestMatch%2FbestMatchService%2Fdata%2Fsimulation%2Fcc_04926k.jdx"},"similarity1":0.74037,"folder":45,"similarity3":0.66221,"similarity4":0.64935,"keyMol":{"value":"http://script.epfl.ch/moleculeDepictor/MoleculeDepictor?moleculeId=dg%7DH%40JXDee%5DeVx%7BX%40H%40%40%40%40&color=true","type":"gif"},"similarity5":0.61756,"similarity6":0.59413,"similarity7":0.59301,"correctSimilarity":0.75888,"color":"#00ff00","similarity8":0.5903,"similarity9":0.58779,"foundMol9":{"value":"http://script.epfl.ch/moleculeDepictor/MoleculeDepictor?moleculeId=dg%7DH%40ITDee%5BmVD%7BX%40%60%40%40%40%40&color=true","type":"gif"},"foundMol8":{"value":"http://script.epfl.ch/moleculeDepictor/MoleculeDepictor?moleculeId=dg%7EH%40MAIYeg_eNvB%40%40%40%40%40&color=true","type":"gif"}},{"simulated8":{"type":"jcamp","timeout":30,"url":"http://script.epfl.ch/script/HD/Load/aZV2IQCl7D?filename=test%40patiny.com%2F%2F%2FResearch%2FNMR%2FBestMatch%2FbestMatchService%2Fdata%2Fsimulation%2Fcc_62304k.jdx"},"foundMol6":{"value":"http://script.epfl.ch/moleculeDepictor/MoleculeDepictor?moleculeId=dg%7CJPDretHb%40cHiCDhXepg%5CmMUTp%40%40&color=true","type":"gif"},"simulated9":{"type":"jcamp","timeout":30,"url":"http://script.epfl.ch/script/HD/Load/klsZvvTKXK?filename=test%40patiny.com%2F%2F%2FResearch%2FNMR%2FBestMatch%2FbestMatchService%2Fdata%2Fsimulation%2Fcc_66916k.jdx"},"foundMol7":{"value":"http://script.epfl.ch/moleculeDepictor/MoleculeDepictor?moleculeId=deU%40pJxIAICICHiCDepuSSP%40%40&color=true","type":"gif"},"foundMol4":{"value":"http://script.epfl.ch/moleculeDepictor/MoleculeDepictor?moleculeId=difH%60BPHaInYXYijP%40&color=true","type":"gif"},"foundMol5":{"value":"http://script.epfl.ch/moleculeDepictor/MoleculeDepictor?moleculeId=didD%60LhLQI%5BexZZZP%40&color=true","type":"gif"},"foundMol2":{"value":"http://script.epfl.ch/moleculeDepictor/MoleculeDepictor?moleculeId=daEH%40LhDeeZYff%60%40&color=true","type":"gif"},"foundMol3":{"value":"http://script.epfl.ch/moleculeDepictor/MoleculeDepictor?moleculeId=dmN%40%60BCDRYefZ%5EVBBbD%40%40&color=true","type":"gif"},"foundMol0":{"value":"http://script.epfl.ch/moleculeDepictor/MoleculeDepictor?moleculeId=dk%5DD%40LhIRVU%5EVftvZZfi%40%40&color=true","type":"gif"},"foundMol1":{"value":"http://script.epfl.ch/moleculeDepictor/MoleculeDepictor?moleculeId=dg%7DD%60BYEBHR%5BeWe%5BcnYijZd%40%40&color=true","type":"gif"},"simulated0":{"type":"jcamp","timeout":30,"url":"http://script.epfl.ch/script/HD/Load/KLlNGJQAuX?filename=test%40patiny.com%2F%2F%2FResearch%2FNMR%2FBestMatch%2FbestMatchService%2Fdata%2Fsimulation%2Fcc_46904k.jdx"},"simulated1":{"type":"jcamp","timeout":30,"url":"http://script.epfl.ch/script/HD/Load/lR9Ydqib3J?filename=test%40patiny.com%2F%2F%2FResearch%2FNMR%2FBestMatch%2FbestMatchService%2Fdata%2Fsimulation%2Fcc_46902k.jdx"},"experimental":{"type":"jcamp","url":"http://script.epfl.ch/script/HD/Load/JXncsWYLSQ?filename=test%40patiny.com%2F%2F%2FResearch%2FNMR%2FBestMatch%2FbestMatchService%2Fdata%2FexperimentalReducedJcamp%2Fcc_46904.jdx"},"simulated2":{"type":"jcamp","timeout":30,"url":"http://script.epfl.ch/script/HD/Load/OsZbaIlHFW?filename=test%40patiny.com%2F%2F%2FResearch%2FNMR%2FBestMatch%2FbestMatchService%2Fdata%2Fsimulation%2Fmo_07706k.jdx"},"correctSimSpectrum":{"type":"jcamp","timeout":30,"url":"http://script.epfl.ch/script/HD/Load/KLlNGJQAuX?filename=test%40patiny.com%2F%2F%2FResearch%2FNMR%2FBestMatch%2FbestMatchService%2Fdata%2Fsimulation%2Fcc_46904k.jdx"},"simulated3":{"type":"jcamp","timeout":30,"url":"http://script.epfl.ch/script/HD/Load/GwbWkzS3WB?filename=test%40patiny.com%2F%2F%2FResearch%2FNMR%2FBestMatch%2FbestMatchService%2Fdata%2Fsimulation%2Fcc_66910k.jdx"},"indexHit":"1","similarity0":0.85536,"simulated4":{"type":"jcamp","timeout":30,"url":"http://script.epfl.ch/script/HD/Load/rcVn5sDXX8?filename=test%40patiny.com%2F%2F%2FResearch%2FNMR%2FBestMatch%2FbestMatchService%2Fdata%2Fsimulation%2Fcc_02702k.jdx"},"simulated5":{"type":"jcamp","timeout":30,"url":"http://script.epfl.ch/script/HD/Load/vFHsFAWpW3?filename=test%40patiny.com%2F%2F%2FResearch%2FNMR%2FBestMatch%2FbestMatchService%2Fdata%2Fsimulation%2Fcc_02005k.jdx"},"similarity2":0.64043,"simulated6":{"type":"jcamp","timeout":30,"url":"http://script.epfl.ch/script/HD/Load/UqHDOlFcVj?filename=test%40patiny.com%2F%2F%2FResearch%2FNMR%2FBestMatch%2FbestMatchService%2Fdata%2Fsimulation%2Fcc_60103k.jdx"},"simulated7":{"type":"jcamp","timeout":30,"url":"http://script.epfl.ch/script/HD/Load/1O1SKoYqqS?filename=test%40patiny.com%2F%2F%2FResearch%2FNMR%2FBestMatch%2FbestMatchService%2Fdata%2Fsimulation%2Fhan_00233k.jdx"},"similarity1":0.77745,"folder":46,"similarity3":0.63698,"similarity4":0.61236,"keyMol":{"value":"http://script.epfl.ch/moleculeDepictor/MoleculeDepictor?moleculeId=dk%5DD%40LhIRVU%5EVftvZZfi%40%40&color=true","type":"gif"},"similarity5":0.60757,"similarity6":0.60697,"similarity7":0.60241,"correctSimilarity":0.85536,"color":"#00ff00","similarity8":0.59008,"similarity9":0.58747,"foundMol9":{"value":"http://script.epfl.ch/moleculeDepictor/MoleculeDepictor?moleculeId=dcm%40%40%40iIYefyQw%60%60ha%40%40&color=true","type":"gif"},"foundMol8":{"value":"http://script.epfl.ch/moleculeDepictor/MoleculeDepictor?moleculeId=daEH%40LhDefZyijP%40&color=true","type":"gif"}},{"simulated8":{"type":"jcamp","timeout":30,"url":"http://script.epfl.ch/script/HD/Load/gdlTyex6rE?filename=test%40patiny.com%2F%2F%2FResearch%2FNMR%2FBestMatch%2FbestMatchService%2Fdata%2Fsimulation%2Fcc_43104k.jdx"},"foundMol6":{"value":"http://script.epfl.ch/moleculeDepictor/MoleculeDepictor?moleculeId=fdy%60c%40MFbBPQHXdLbdLRTrTrPiAcU%40ASUQ%40%40%40&color=true","type":"gif"},"simulated9":{"type":"jcamp","timeout":30,"url":"http://script.epfl.ch/script/HD/Load/xL8KKqtjN9?filename=test%40patiny.com%2F%2F%2FResearch%2FNMR%2FBestMatch%2FbestMatchService%2Fdata%2Fsimulation%2Fcc_53404k.jdx"},"foundMol7":{"value":"http://script.epfl.ch/moleculeDepictor/MoleculeDepictor?moleculeId=fegab%60BzmLD%60RPYHBdERBSLw_mrnroIIrN%5CDQES%40AUTD%40%40&color=true","type":"gif"},"foundMol4":{"value":"http://script.epfl.ch/moleculeDepictor/MoleculeDepictor?moleculeId=fegab%60HzmLD%60RPYHBdERBSLw_msKN%7FIYZN%5CDQESAAQTD%40%40&color=true","type":"gif"},"foundMol5":{"value":"http://script.epfl.ch/moleculeDepictor/MoleculeDepictor?moleculeId=dg%7ED%40NBtee%5BmVD%7BX%40bjb%40%40&color=true","type":"gif"},"foundMol2":{"value":"http://script.epfl.ch/moleculeDepictor/MoleculeDepictor?moleculeId=fbuab%60NHqdDQ%40HCHQdDrFQRFJIQIKRJQoYe%60%60hjjb%40%40&color=true","type":"gif"},"foundMol3":{"value":"http://script.epfl.ch/moleculeDepictor/MoleculeDepictor?moleculeId=dg%7F%40%60JzpBDiWYUri%5Djj%40Bx%40%40&color=true","type":"gif"},"foundMol0":{"value":"http://script.epfl.ch/moleculeDepictor/MoleculeDepictor?moleculeId=fdyQC%40MFbBPQHXdLbdLRTrtRPeAcU%40D%5DUQ%40%40%40&color=true","type":"gif"},"foundMol1":{"value":"http://script.epfl.ch/moleculeDepictor/MoleculeDepictor?moleculeId=eg%60XLA%40HmKK%60I%40bPXdAIARPVdMi%40zPRYf%7B%7DnYYUz%5EILfikhHbJfBBbjjB%40%40%40&color=true","type":"gif"},"simulated0":{"type":"jcamp","timeout":30,"url":"http://script.epfl.ch/script/HD/Load/Ra2o7TUmNU?filename=test%40patiny.com%2F%2F%2FResearch%2FNMR%2FBestMatch%2FbestMatchService%2Fdata%2Fsimulation%2Fcc_57816k.jdx"},"simulated1":{"type":"jcamp","timeout":30,"url":"http://script.epfl.ch/script/HD/Load/8nLb7f5rA7?filename=test%40patiny.com%2F%2F%2FResearch%2FNMR%2FBestMatch%2FbestMatchService%2Fdata%2Fsimulation%2Fcc_57826k.jdx"},"experimental":{"type":"jcamp","url":"http://script.epfl.ch/script/HD/Load/4gt1F1bvXR?filename=test%40patiny.com%2F%2F%2FResearch%2FNMR%2FBestMatch%2FbestMatchService%2Fdata%2FexperimentalReducedJcamp%2Fcc_57826.jdx"},"simulated2":{"type":"jcamp","timeout":30,"url":"http://script.epfl.ch/script/HD/Load/RDnUyWNAT2?filename=test%40patiny.com%2F%2F%2FResearch%2FNMR%2FBestMatch%2FbestMatchService%2Fdata%2Fsimulation%2Fcc_57803k.jdx"},"correctSimSpectrum":{"type":"jcamp","timeout":30,"url":"http://script.epfl.ch/script/HD/Load/8nLb7f5rA7?filename=test%40patiny.com%2F%2F%2FResearch%2FNMR%2FBestMatch%2FbestMatchService%2Fdata%2Fsimulation%2Fcc_57826k.jdx"},"simulated3":{"type":"jcamp","timeout":30,"url":"http://script.epfl.ch/script/HD/Load/bNKmNJL7S1?filename=test%40patiny.com%2F%2F%2FResearch%2FNMR%2FBestMatch%2FbestMatchService%2Fdata%2Fsimulation%2Fcc_50516k.jdx"},"indexHit":"2","similarity0":0.81391,"simulated4":{"type":"jcamp","timeout":30,"url":"http://script.epfl.ch/script/HD/Load/HICdEtKxPA?filename=test%40patiny.com%2F%2F%2FResearch%2FNMR%2FBestMatch%2FbestMatchService%2Fdata%2Fsimulation%2Fcc_24326k.jdx"},"simulated5":{"type":"jcamp","timeout":30,"url":"http://script.epfl.ch/script/HD/Load/bPJBexXNU7?filename=test%40patiny.com%2F%2F%2FResearch%2FNMR%2FBestMatch%2FbestMatchService%2Fdata%2Fsimulation%2Fcc_33804k.jdx"},"similarity2":0.76641,"simulated6":{"type":"jcamp","timeout":30,"url":"http://script.epfl.ch/script/HD/Load/EHtrKHqeAn?filename=test%40patiny.com%2F%2F%2FResearch%2FNMR%2FBestMatch%2FbestMatchService%2Fdata%2Fsimulation%2Fcc_57804k.jdx"},"simulated7":{"type":"jcamp","timeout":30,"url":"http://script.epfl.ch/script/HD/Load/SCmCf9HqGO?filename=test%40patiny.com%2F%2F%2FResearch%2FNMR%2FBestMatch%2FbestMatchService%2Fdata%2Fsimulation%2Fcc_17426k.jdx"},"similarity1":0.79272,"folder":47,"similarity3":0.76024,"similarity4":0.70603,"keyMol":{"value":"http://script.epfl.ch/moleculeDepictor/MoleculeDepictor?moleculeId=eg%60XLA%40HmKK%60I%40bPXdAIARPVdMi%40zPRYf%7B%7DnYYUz%5EILfikhHbJfBBbjjB%40%40%40&color=true","type":"gif"},"similarity5":0.7059,"similarity6":0.69863,"similarity7":0.69363,"correctSimilarity":0.79272,"color":"#ff00ff","similarity8":0.68678,"similarity9":0.68455,"foundMol9":{"value":"http://script.epfl.ch/moleculeDepictor/MoleculeDepictor?moleculeId=dk%5ED%60LdpBLdTTTJVJmNiZfj%60%40&color=true","type":"gif"},"foundMol8":{"value":"http://script.epfl.ch/moleculeDepictor/MoleculeDepictor?moleculeId=dg%7DD%40NDKrIQIPqIMqvp%40UUD%40%40&color=true","type":"gif"}},{"simulated8":{"type":"jcamp","timeout":30,"url":"http://script.epfl.ch/script/HD/Load/j6fsz5d7MC?filename=test%40patiny.com%2F%2F%2FResearch%2FNMR%2FBestMatch%2FbestMatchService%2Fdata%2Fsimulation%2Fkm_08543k.jdx"},"foundMol6":{"value":"http://script.epfl.ch/moleculeDepictor/MoleculeDepictor?moleculeId=dg%7DD%40ItArIQQJKH%7CnfpPRUB%40%40&color=true","type":"gif"},"simulated9":{"type":"jcamp","timeout":30,"url":"http://script.epfl.ch/script/HD/Load/lcroK7Cc73?filename=test%40patiny.com%2F%2F%2FResearch%2FNMR%2FBestMatch%2FbestMatchService%2Fdata%2Fsimulation%2Fcc_67828k.jdx"},"foundMol7":{"value":"http://script.epfl.ch/moleculeDepictor/MoleculeDepictor?moleculeId=dg%7CD%40%40iIYge%5EnNvZdHB%40%40&color=true","type":"gif"},"foundMol4":{"value":"http://script.epfl.ch/moleculeDepictor/MoleculeDepictor?moleculeId=didHPA%40HpHrQQQDjjVf%40%40&color=true","type":"gif"},"foundMol5":{"value":"http://script.epfl.ch/moleculeDepictor/MoleculeDepictor?moleculeId=daDD%40%40iIYfnYjX%40%40&color=true","type":"gif"},"foundMol2":{"value":"http://script.epfl.ch/moleculeDepictor/MoleculeDepictor?moleculeId=daDH%60N%40HRf%5BrjYf%40%40&color=true","type":"gif"},"foundMol3":{"value":"http://script.epfl.ch/moleculeDepictor/MoleculeDepictor?moleculeId=deTH%60ABPRYVzn%60BF%40%40&color=true","type":"gif"},"foundMol0":{"value":"http://script.epfl.ch/moleculeDepictor/MoleculeDepictor?moleculeId=dcmH%40LxLbTTTRM%5CnmMUJp%40%40&color=true","type":"gif"},"foundMol1":{"value":"http://script.epfl.ch/moleculeDepictor/MoleculeDepictor?moleculeId=foAQB%40NB%5CBPRYWY%5BzLUj%40BiZR%40%40&color=true","type":"gif"},"simulated0":{"type":"jcamp","timeout":30,"url":"http://script.epfl.ch/script/HD/Load/ier5WTyWwK?filename=test%40patiny.com%2F%2F%2FResearch%2FNMR%2FBestMatch%2FbestMatchService%2Fdata%2Fsimulation%2Fcc_21704k.jdx"},"simulated1":{"type":"jcamp","timeout":30,"url":"http://script.epfl.ch/script/HD/Load/KiTk0egWQs?filename=test%40patiny.com%2F%2F%2FResearch%2FNMR%2FBestMatch%2FbestMatchService%2Fdata%2Fsimulation%2Fmo_00310k.jdx"},"experimental":{"type":"jcamp","url":"http://script.epfl.ch/script/HD/Load/JFdkAfB2uH?filename=test%40patiny.com%2F%2F%2FResearch%2FNMR%2FBestMatch%2FbestMatchService%2Fdata%2FexperimentalReducedJcamp%2Fcc_21704.jdx"},"simulated2":{"type":"jcamp","timeout":30,"url":"http://script.epfl.ch/script/HD/Load/2nc6Tj3zBv?filename=test%40patiny.com%2F%2F%2FResearch%2FNMR%2FBestMatch%2FbestMatchService%2Fdata%2Fsimulation%2Fac_12787k.jdx"},"correctSimSpectrum":{"type":"jcamp","timeout":30,"url":"http://script.epfl.ch/script/HD/Load/ier5WTyWwK?filename=test%40patiny.com%2F%2F%2FResearch%2FNMR%2FBestMatch%2FbestMatchService%2Fdata%2Fsimulation%2Fcc_21704k.jdx"},"simulated3":{"type":"jcamp","timeout":30,"url":"http://script.epfl.ch/script/HD/Load/vaWvnyaikT?filename=test%40patiny.com%2F%2F%2FResearch%2FNMR%2FBestMatch%2FbestMatchService%2Fdata%2Fsimulation%2Fsb_01647k.jdx"},"indexHit":"1","similarity0":0.72087,"simulated4":{"type":"jcamp","timeout":30,"url":"http://script.epfl.ch/script/HD/Load/16XjBwVxG1?filename=test%40patiny.com%2F%2F%2FResearch%2FNMR%2FBestMatch%2FbestMatchService%2Fdata%2Fsimulation%2Fsew_03493k.jdx"},"simulated5":{"type":"jcamp","timeout":30,"url":"http://script.epfl.ch/script/HD/Load/jn7b1nQl9w?filename=test%40patiny.com%2F%2F%2FResearch%2FNMR%2FBestMatch%2FbestMatchService%2Fdata%2Fsimulation%2Fcc_55404k.jdx"},"similarity2":0.67785,"simulated6":{"type":"jcamp","timeout":30,"url":"http://script.epfl.ch/script/HD/Load/4tY5qamsWU?filename=test%40patiny.com%2F%2F%2FResearch%2FNMR%2FBestMatch%2FbestMatchService%2Fdata%2Fsimulation%2Fcc_49604k.jdx"},"simulated7":{"type":"jcamp","timeout":30,"url":"http://script.epfl.ch/script/HD/Load/OVsNjAK3k3?filename=test%40patiny.com%2F%2F%2FResearch%2FNMR%2FBestMatch%2FbestMatchService%2Fdata%2Fsimulation%2Fcc_49704k.jdx"},"similarity1":0.70062,"folder":48,"similarity3":0.66062,"similarity4":0.65866,"keyMol":{"value":"http://script.epfl.ch/moleculeDepictor/MoleculeDepictor?moleculeId=dcmH%40LxLbTTTRM%5CnmMUJp%40%40&color=true","type":"gif"},"similarity5":0.64173,"similarity6":0.62736,"similarity7":0.62381,"correctSimilarity":0.72087,"color":"#00ff00","similarity8":0.62231,"similarity9":0.62146,"foundMol9":{"value":"http://script.epfl.ch/moleculeDepictor/MoleculeDepictor?moleculeId=foAAA%40K%40qBABSL%7DklQbmST%60AM%40%40%40&color=true","type":"gif"},"foundMol8":{"value":"http://script.epfl.ch/moleculeDepictor/MoleculeDepictor?moleculeId=dmL%40P%40BEdLdTRRQrnf%60Pb%60%40%40&color=true","type":"gif"}},{"simulated8":{"type":"jcamp","timeout":30,"url":"http://script.epfl.ch/script/HD/Load/UqHDOlFcVj?filename=test%40patiny.com%2F%2F%2FResearch%2FNMR%2FBestMatch%2FbestMatchService%2Fdata%2Fsimulation%2Fcc_60103k.jdx"},"foundMol6":{"value":"http://script.epfl.ch/moleculeDepictor/MoleculeDepictor?moleculeId=dk%5D%40PLhHbPcHeEDUDj%7BSjZjZT%40%40&color=true","type":"gif"},"simulated9":{"type":"jcamp","timeout":30,"url":"http://script.epfl.ch/script/HD/Load/rcVn5sDXX8?filename=test%40patiny.com%2F%2F%2FResearch%2FNMR%2FBestMatch%2FbestMatchService%2Fdata%2Fsimulation%2Fcc_02702k.jdx"},"foundMol7":{"value":"http://script.epfl.ch/moleculeDepictor/MoleculeDepictor?moleculeId=fak%40Q%60NBdh%40PFPSHEdFrGYCIEDeMLdhXiimbakYkSLuUADQU%40%40%40&color=true","type":"gif"},"foundMol4":{"value":"http://script.epfl.ch/moleculeDepictor/MoleculeDepictor?moleculeId=dk%5DH%60LjPbDeeWeimNffijP%40&color=true","type":"gif"},"foundMol5":{"value":"http://script.epfl.ch/moleculeDepictor/MoleculeDepictor?moleculeId=dg%7CBpDq%5DBH%60HhHrJPqJFI%5CIwKSUUL%40%40&color=true","type":"gif"},"foundMol2":{"value":"http://script.epfl.ch/moleculeDepictor/MoleculeDepictor?moleculeId=die%40PBXLShaIf%5DIjVj%60%40&color=true","type":"gif"},"foundMol3":{"value":"http://script.epfl.ch/moleculeDepictor/MoleculeDepictor?moleculeId=dg%5EBPJSMLHb%40cHiCEDcMtrtuSR%40%40&color=true","type":"gif"},"foundMol0":{"value":"http://script.epfl.ch/moleculeDepictor/MoleculeDepictor?moleculeId=daE%40%60LhHaIYVfiih%40%40&color=true","type":"gif"},"foundMol1":{"value":"http://script.epfl.ch/moleculeDepictor/MoleculeDepictor?moleculeId=dk%5D%40PLhHbPaIYUyZ%5BSiijZd%40%40&color=true","type":"gif"},"simulated0":{"type":"jcamp","timeout":30,"url":"http://script.epfl.ch/script/HD/Load/sSMuGWlk0J?filename=test%40patiny.com%2F%2F%2FResearch%2FNMR%2FBestMatch%2FbestMatchService%2Fdata%2Fsimulation%2Fcc_48324k.jdx"},"simulated1":{"type":"jcamp","timeout":30,"url":"http://script.epfl.ch/script/HD/Load/kEk0c1BDA2?filename=test%40patiny.com%2F%2F%2FResearch%2FNMR%2FBestMatch%2FbestMatchService%2Fdata%2Fsimulation%2Fcc_47124k.jdx"},"experimental":{"type":"jcamp","url":"http://script.epfl.ch/script/HD/Load/7lcHnKVkHL?filename=test%40patiny.com%2F%2F%2FResearch%2FNMR%2FBestMatch%2FbestMatchService%2Fdata%2FexperimentalReducedJcamp%2Fcc_48324.jdx"},"simulated2":{"type":"jcamp","timeout":30,"url":"http://script.epfl.ch/script/HD/Load/xua3uhgAPE?filename=test%40patiny.com%2F%2F%2FResearch%2FNMR%2FBestMatch%2FbestMatchService%2Fdata%2Fsimulation%2Fcc_63924k.jdx"},"correctSimSpectrum":{"type":"jcamp","timeout":30,"url":"http://script.epfl.ch/script/HD/Load/sSMuGWlk0J?filename=test%40patiny.com%2F%2F%2FResearch%2FNMR%2FBestMatch%2FbestMatchService%2Fdata%2Fsimulation%2Fcc_48324k.jdx"},"simulated3":{"type":"jcamp","timeout":30,"url":"http://script.epfl.ch/script/HD/Load/f7eVXQDoZH?filename=test%40patiny.com%2F%2F%2FResearch%2FNMR%2FBestMatch%2FbestMatchService%2Fdata%2Fsimulation%2Fsp_01464k.jdx"},"indexHit":"1","similarity0":0.86329,"simulated4":{"type":"jcamp","timeout":30,"url":"http://script.epfl.ch/script/HD/Load/vOB8dCQiMk?filename=test%40patiny.com%2F%2F%2FResearch%2FNMR%2FBestMatch%2FbestMatchService%2Fdata%2Fsimulation%2Fcc_46924k.jdx"},"simulated5":{"type":"jcamp","timeout":30,"url":"http://script.epfl.ch/script/HD/Load/UWuDbTqWE1?filename=test%40patiny.com%2F%2F%2FResearch%2FNMR%2FBestMatch%2FbestMatchService%2Fdata%2Fsimulation%2Fmo_07810k.jdx"},"similarity2":0.6299,"simulated6":{"type":"jcamp","timeout":30,"url":"http://script.epfl.ch/script/HD/Load/RoJLbbl7tY?filename=test%40patiny.com%2F%2F%2FResearch%2FNMR%2FBestMatch%2FbestMatchService%2Fdata%2Fsimulation%2Fcc_47224k.jdx"},"simulated7":{"type":"jcamp","timeout":30,"url":"http://script.epfl.ch/script/HD/Load/pKSN48g8SI?filename=test%40patiny.com%2F%2F%2FResearch%2FNMR%2FBestMatch%2FbestMatchService%2Fdata%2Fsimulation%2Fcc_58826k.jdx"},"similarity1":0.65187,"folder":49,"similarity3":0.60131,"similarity4":0.57697,"keyMol":{"value":"http://script.epfl.ch/moleculeDepictor/MoleculeDepictor?moleculeId=daE%40%60LhHaIYVfiih%40%40&color=true","type":"gif"},"similarity5":0.56746,"similarity6":0.56118,"similarity7":0.5589,"correctSimilarity":0.86329,"color":"#00ff00","similarity8":0.55799,"similarity9":0.55321,"foundMol9":{"value":"http://script.epfl.ch/moleculeDepictor/MoleculeDepictor?moleculeId=difH%60BPHaInYXYijP%40&color=true","type":"gif"},"foundMol8":{"value":"http://script.epfl.ch/moleculeDepictor/MoleculeDepictor?moleculeId=dg%7CJPDretHb%40cHiCDhXepg%5CmMUTp%40%40&color=true","type":"gif"}},{"simulated8":{"type":"jcamp","timeout":30,"url":"http://script.epfl.ch/script/HD/Load/nBm6bIoSpy?filename=test%40patiny.com%2F%2F%2FResearch%2FNMR%2FBestMatch%2FbestMatchService%2Fdata%2Fsimulation%2Fcc_63010k.jdx"},"foundMol6":{"value":"http://script.epfl.ch/moleculeDepictor/MoleculeDepictor?moleculeId=f%60q%60b%40EX%7CCDRVyWYTTg%5Ei%60%40jjH%40%40&color=true","type":"gif"},"simulated9":{"type":"jcamp","timeout":30,"url":"http://script.epfl.ch/script/HD/Load/IOX1hIOjMc?filename=test%40patiny.com%2F%2F%2FResearch%2FNMR%2FBestMatch%2FbestMatchService%2Fdata%2Fsimulation%2Fcc_63003k.jdx"},"foundMol7":{"value":"http://script.epfl.ch/moleculeDepictor/MoleculeDepictor?moleculeId=f%60qPb%40J%5Clx%40PeJ%7BJoYJJuUT%40Du%40%40%40&color=true","type":"gif"},"foundMol4":{"value":"http://script.epfl.ch/moleculeDepictor/MoleculeDepictor?moleculeId=dcmH%60BG%60qDfUUZfeX%40JjH%40%40&color=true","type":"gif"},"foundMol5":{"value":"http://script.epfl.ch/moleculeDepictor/MoleculeDepictor?moleculeId=dcnH%60IXLQIe%5BUkiV%40Hjb%40%40&color=true","type":"gif"},"foundMol2":{"value":"http://script.epfl.ch/moleculeDepictor/MoleculeDepictor?moleculeId=dk%5DD%40JdARVUUYnWV%40Bjb%40%40&color=true","type":"gif"},"foundMol3":{"value":"http://script.epfl.ch/moleculeDepictor/MoleculeDepictor?moleculeId=fi%7BQb%60HuuXhI%40d%60rPEHJdDfYn%7F%5BeUVyINV%7D%60bHjX%40JjB%40%40&color=true","type":"gif"},"foundMol0":{"value":"http://script.epfl.ch/moleculeDepictor/MoleculeDepictor?moleculeId=dk_H%40FxprQQJKIFnFZBHJx%40%40&color=true","type":"gif"},"foundMol1":{"value":"http://script.epfl.ch/moleculeDepictor/MoleculeDepictor?moleculeId=foAQa%40NZQaPHb%40QdTabRRR%60iFmK%40AUQ%40%40%40&color=true","type":"gif"},"simulated0":{"type":"jcamp","timeout":30,"url":"http://script.epfl.ch/script/HD/Load/O1qL0olehz?filename=test%40patiny.com%2F%2F%2FResearch%2FNMR%2FBestMatch%2FbestMatchService%2Fdata%2Fsimulation%2Fcc_62016k.jdx"},"simulated1":{"type":"jcamp","timeout":30,"url":"http://script.epfl.ch/script/HD/Load/ShTxkRquZf?filename=test%40patiny.com%2F%2F%2FResearch%2FNMR%2FBestMatch%2FbestMatchService%2Fdata%2Fsimulation%2Fcc_62003k.jdx"},"experimental":{"type":"jcamp","url":"http://script.epfl.ch/script/HD/Load/GnxZjgj2Zt?filename=test%40patiny.com%2F%2F%2FResearch%2FNMR%2FBestMatch%2FbestMatchService%2Fdata%2FexperimentalReducedJcamp%2Fcc_62003.jdx"},"simulated2":{"type":"jcamp","timeout":30,"url":"http://script.epfl.ch/script/HD/Load/jCJpyAgIVQ?filename=test%40patiny.com%2F%2F%2FResearch%2FNMR%2FBestMatch%2FbestMatchService%2Fdata%2Fsimulation%2Fcc_62004k.jdx"},"correctSimSpectrum":{"type":"jcamp","timeout":30,"url":"http://script.epfl.ch/script/HD/Load/ShTxkRquZf?filename=test%40patiny.com%2F%2F%2FResearch%2FNMR%2FBestMatch%2FbestMatchService%2Fdata%2Fsimulation%2Fcc_62003k.jdx"},"simulated3":{"type":"jcamp","timeout":30,"url":"http://script.epfl.ch/script/HD/Load/AWm0vVweCV?filename=test%40patiny.com%2F%2F%2FResearch%2FNMR%2FBestMatch%2FbestMatchService%2Fdata%2Fsimulation%2Fcc_62026k.jdx"},"indexHit":"2","similarity0":0.721,"simulated4":{"type":"jcamp","timeout":30,"url":"http://script.epfl.ch/script/HD/Load/fadcY84dHf?filename=test%40patiny.com%2F%2F%2FResearch%2FNMR%2FBestMatch%2FbestMatchService%2Fdata%2Fsimulation%2Fcc_62010k.jdx"},"simulated5":{"type":"jcamp","timeout":30,"url":"http://script.epfl.ch/script/HD/Load/iwzoUPxX2u?filename=test%40patiny.com%2F%2F%2FResearch%2FNMR%2FBestMatch%2FbestMatchService%2Fdata%2Fsimulation%2Fcc_13510k.jdx"},"similarity2":0.68071,"simulated6":{"type":"jcamp","timeout":30,"url":"http://script.epfl.ch/script/HD/Load/K4AeBoLKS8?filename=test%40patiny.com%2F%2F%2FResearch%2FNMR%2FBestMatch%2FbestMatchService%2Fdata%2Fsimulation%2Fcc_17405k.jdx"},"simulated7":{"type":"jcamp","timeout":30,"url":"http://script.epfl.ch/script/HD/Load/Qd4vX87oCM?filename=test%40patiny.com%2F%2F%2FResearch%2FNMR%2FBestMatch%2FbestMatchService%2Fdata%2Fsimulation%2Fcc_50522k.jdx"},"similarity1":0.68378,"folder":50,"similarity3":0.66823,"similarity4":0.66632,"keyMol":{"value":"http://script.epfl.ch/moleculeDepictor/MoleculeDepictor?moleculeId=foAQa%40NZQaPHb%40QdTabRRR%60iFmK%40AUQ%40%40%40&color=true","type":"gif"},"similarity5":0.63123,"similarity6":0.62833,"similarity7":0.6173,"correctSimilarity":0.68378,"color":"#ff00ff","similarity8":0.6122,"similarity9":0.61051,"foundMol9":{"value":"http://script.epfl.ch/moleculeDepictor/MoleculeDepictor?moleculeId=foAaa%40MHpxDQ%40HrJPqISIHTmFe%60%40jd%60%40%40&color=true","type":"gif"},"foundMol8":{"value":"http://script.epfl.ch/moleculeDepictor/MoleculeDepictor?moleculeId=dcnH%60AtLQIe%5BUiaf%40BjR%40%40&color=true","type":"gif"}},{"simulated8":{"type":"jcamp","timeout":30,"url":"http://script.epfl.ch/script/HD/Load/xTx7WraIw9?filename=test%40patiny.com%2F%2F%2FResearch%2FNMR%2FBestMatch%2FbestMatchService%2Fdata%2Fsimulation%2Fcc_62206k.jdx"},"foundMol6":{"value":"http://script.epfl.ch/moleculeDepictor/MoleculeDepictor?moleculeId=foAA%60%40%40B%5CdlkkJlyYs%40AUUD%40%40&color=true","type":"gif"},"simulated9":{"type":"jcamp","timeout":30,"url":"http://script.epfl.ch/script/HD/Load/TnfWqzEsr5?filename=test%40patiny.com%2F%2F%2FResearch%2FNMR%2FBestMatch%2FbestMatchService%2Fdata%2Fsimulation%2Fcc_52426k.jdx"},"foundMol7":{"value":"http://script.epfl.ch/moleculeDepictor/MoleculeDepictor?moleculeId=foA%40b%40JNAbIKLkvoIV%5DPPQUQ%40%40%40&color=true","type":"gif"},"foundMol4":{"value":"http://script.epfl.ch/moleculeDepictor/MoleculeDepictor?moleculeId=foA%60%60%40G%40XeJzrndihuUT%40Ep%40%40&color=true","type":"gif"},"foundMol5":{"value":"http://script.epfl.ch/moleculeDepictor/MoleculeDepictor?moleculeId=f%60qAb%40DR%7CBHR%5Be%5DYW%60g%5Ef%40BjjH%40%40&color=true","type":"gif"},"foundMol2":{"value":"http://script.epfl.ch/moleculeDepictor/MoleculeDepictor?moleculeId=f%60qAb%40DL%7CBHR%5BfU%7BTRg%5EfBBJjH%40%40&color=true","type":"gif"},"foundMol3":{"value":"http://script.epfl.ch/moleculeDepictor/MoleculeDepictor?moleculeId=foAA%60%40%40T%5CdlroZ%7CeYsAAEUD%40%40&color=true","type":"gif"},"foundMol0":{"value":"http://script.epfl.ch/moleculeDepictor/MoleculeDepictor?moleculeId=fmw%40R%60MVblD%60RPYHBdERBSLw_msJ%7DkrVZsWADQTpPQUPP%40%40&color=true","type":"gif"},"foundMol1":{"value":"http://script.epfl.ch/moleculeDepictor/MoleculeDepictor?moleculeId=foA%60%60%40K%40XeJzsJdhYuUTDFP%40%40&color=true","type":"gif"},"simulated0":{"type":"jcamp","timeout":30,"url":"http://script.epfl.ch/script/HD/Load/7oZpaWXtoV?filename=test%40patiny.com%2F%2F%2FResearch%2FNMR%2FBestMatch%2FbestMatchService%2Fdata%2Fsimulation%2Fcc_52226k.jdx"},"simulated1":{"type":"jcamp","timeout":30,"url":"http://script.epfl.ch/script/HD/Load/s9RkMffJVn?filename=test%40patiny.com%2F%2F%2FResearch%2FNMR%2FBestMatch%2FbestMatchService%2Fdata%2Fsimulation%2Fcc_52216k.jdx"},"experimental":{"type":"jcamp","url":"http://script.epfl.ch/script/HD/Load/QP7swG6qxZ?filename=test%40patiny.com%2F%2F%2FResearch%2FNMR%2FBestMatch%2FbestMatchService%2Fdata%2FexperimentalReducedJcamp%2Fcc_52226.jdx"},"simulated2":{"type":"jcamp","timeout":30,"url":"http://script.epfl.ch/script/HD/Load/Ih7JGrCKjn?filename=test%40patiny.com%2F%2F%2FResearch%2FNMR%2FBestMatch%2FbestMatchService%2Fdata%2Fsimulation%2Fcc_52202k.jdx"},"correctSimSpectrum":{"type":"jcamp","timeout":30,"url":"http://script.epfl.ch/script/HD/Load/7oZpaWXtoV?filename=test%40patiny.com%2F%2F%2FResearch%2FNMR%2FBestMatch%2FbestMatchService%2Fdata%2Fsimulation%2Fcc_52226k.jdx"},"simulated3":{"type":"jcamp","timeout":30,"url":"http://script.epfl.ch/script/HD/Load/RYMh0orIxa?filename=test%40patiny.com%2F%2F%2FResearch%2FNMR%2FBestMatch%2FbestMatchService%2Fdata%2Fsimulation%2Fcc_52204k.jdx"},"indexHit":"1","similarity0":0.73694,"simulated4":{"type":"jcamp","timeout":30,"url":"http://script.epfl.ch/script/HD/Load/KttLrVeMTj?filename=test%40patiny.com%2F%2F%2FResearch%2FNMR%2FBestMatch%2FbestMatchService%2Fdata%2Fsimulation%2Fcc_52416k.jdx"},"simulated5":{"type":"jcamp","timeout":30,"url":"http://script.epfl.ch/script/HD/Load/d9pYzeca59?filename=test%40patiny.com%2F%2F%2FResearch%2FNMR%2FBestMatch%2FbestMatchService%2Fdata%2Fsimulation%2Fcc_52402k.jdx"},"similarity2":0.72948,"simulated6":{"type":"jcamp","timeout":30,"url":"http://script.epfl.ch/script/HD/Load/gC1OQHmI0f?filename=test%40patiny.com%2F%2F%2FResearch%2FNMR%2FBestMatch%2FbestMatchService%2Fdata%2Fsimulation%2Fcc_52404k.jdx"},"simulated7":{"type":"jcamp","timeout":30,"url":"http://script.epfl.ch/script/HD/Load/z2n7NJ33Z8?filename=test%40patiny.com%2F%2F%2FResearch%2FNMR%2FBestMatch%2FbestMatchService%2Fdata%2Fsimulation%2Fcc_52208k.jdx"},"similarity1":0.73292,"folder":51,"similarity3":0.70673,"similarity4":0.70204,"keyMol":{"value":"http://script.epfl.ch/moleculeDepictor/MoleculeDepictor?moleculeId=fmw%40R%60MVblD%60RPYHBdERBSLw_msJ%7DkrVZsWADQTpPQUPP%40%40&color=true","type":"gif"},"similarity5":0.68483,"similarity6":0.68129,"similarity7":0.65851,"correctSimilarity":0.73694,"color":"#00ff00","similarity8":0.65318,"similarity9":0.64765,"foundMol9":{"value":"http://script.epfl.ch/moleculeDepictor/MoleculeDepictor?moleculeId=fmw%40R%60MVJlD%60RPYHBdERBSLw_mrnlkrR%5CsWADQTp%40UUPP%40%40&color=true","type":"gif"},"foundMol8":{"value":"http://script.epfl.ch/moleculeDepictor/MoleculeDepictor?moleculeId=dg%7ED%60FNpBDigkU%5Ck%5Bifiij%40%40&color=true","type":"gif"}},{"simulated8":{"type":"jcamp","timeout":30,"url":"http://script.epfl.ch/script/HD/Load/qDyNIDIvsn?filename=test%40patiny.com%2F%2F%2FResearch%2FNMR%2FBestMatch%2FbestMatchService%2Fdata%2Fsimulation%2Fcc_40802k.jdx"},"foundMol6":{"value":"http://script.epfl.ch/moleculeDepictor/MoleculeDepictor?moleculeId=do%7CDhDpHb%40%60yByAyCHiBhdliIVV%60%40j%60%40%40&color=true","type":"gif"},"simulated9":{"type":"jcamp","timeout":30,"url":"http://script.epfl.ch/script/HD/Load/jiNLCwFZhT?filename=test%40patiny.com%2F%2F%2FResearch%2FNMR%2FBestMatch%2FbestMatchService%2Fdata%2Fsimulation%2Fcc_25508k.jdx"},"foundMol7":{"value":"http://script.epfl.ch/moleculeDepictor/MoleculeDepictor?moleculeId=dcLDpEtLPPbXaIe%5DZih%40Je%40%40&color=true","type":"gif"},"foundMol4":{"value":"http://script.epfl.ch/moleculeDepictor/MoleculeDepictor?moleculeId=dg%7C%40p%40qBBKqDfY%7BWRY%5Dfi%40Bh%40%40&color=true","type":"gif"},"foundMol5":{"value":"http://script.epfl.ch/moleculeDepictor/MoleculeDepictor?moleculeId=dk%5EH%60LhHaIY%5DeZ%5BSii%60%40%60%40%40&color=true","type":"gif"},"foundMol2":{"value":"http://script.epfl.ch/moleculeDepictor/MoleculeDepictor?moleculeId=dk%5C%40P%40qIBDee%5BmX%5DN%60BIhP%40&color=true","type":"gif"},"foundMol3":{"value":"http://script.epfl.ch/moleculeDepictor/MoleculeDepictor?moleculeId=dk%5C%40P%40qMBDee%5De%5BmN%60%40fd%60%40&color=true","type":"gif"},"foundMol0":{"value":"http://script.epfl.ch/moleculeDepictor/MoleculeDepictor?moleculeId=dk%5C%40P%40qIBDee%5De%5BmN%60%40ihP%40&color=true","type":"gif"},"foundMol1":{"value":"http://script.epfl.ch/moleculeDepictor/MoleculeDepictor?moleculeId=dmL%40P%40qJBDefUndUhHHa%40%40&color=true","type":"gif"},"simulated0":{"type":"jcamp","timeout":30,"url":"http://script.epfl.ch/script/HD/Load/SQtW2vuFqI?filename=test%40patiny.com%2F%2F%2FResearch%2FNMR%2FBestMatch%2FbestMatchService%2Fdata%2Fsimulation%2Fcc_12008k.jdx"},"simulated1":{"type":"jcamp","timeout":30,"url":"http://script.epfl.ch/script/HD/Load/zTF9L9uLBD?filename=test%40patiny.com%2F%2F%2FResearch%2FNMR%2FBestMatch%2FbestMatchService%2Fdata%2Fsimulation%2Fcc_29408k.jdx"},"experimental":{"type":"jcamp","url":"http://script.epfl.ch/script/HD/Load/6NElz7gP7y?filename=test%40patiny.com%2F%2F%2FResearch%2FNMR%2FBestMatch%2FbestMatchService%2Fdata%2FexperimentalReducedJcamp%2Fcc_48708.jdx"},"simulated2":{"type":"jcamp","timeout":30,"url":"http://script.epfl.ch/script/HD/Load/t7wC8Lt1XB?filename=test%40patiny.com%2F%2F%2FResearch%2FNMR%2FBestMatch%2FbestMatchService%2Fdata%2Fsimulation%2Fcc_44508k.jdx"},"correctSimSpectrum":{"type":"jcamp","timeout":30,"url":"http://script.epfl.ch/script/HD/Load/GYP3hrgkCA?filename=test%40patiny.com%2F%2F%2FResearch%2FNMR%2FBestMatch%2FbestMatchService%2Fdata%2Fsimulation%2Fcc_48708k.jdx"},"simulated3":{"type":"jcamp","timeout":30,"url":"http://script.epfl.ch/script/HD/Load/GYP3hrgkCA?filename=test%40patiny.com%2F%2F%2FResearch%2FNMR%2FBestMatch%2FbestMatchService%2Fdata%2Fsimulation%2Fcc_48708k.jdx"},"indexHit":"4","similarity0":0.88342,"simulated4":{"type":"jcamp","timeout":30,"url":"http://script.epfl.ch/script/HD/Load/L1qiwFkvfu?filename=test%40patiny.com%2F%2F%2FResearch%2FNMR%2FBestMatch%2FbestMatchService%2Fdata%2Fsimulation%2Fcc_67808k.jdx"},"simulated5":{"type":"jcamp","timeout":30,"url":"http://script.epfl.ch/script/HD/Load/ASZnm2NbI0?filename=test%40patiny.com%2F%2F%2FResearch%2FNMR%2FBestMatch%2FbestMatchService%2Fdata%2Fsimulation%2Fcc_30524k.jdx"},"similarity2":0.83286,"simulated6":{"type":"jcamp","timeout":30,"url":"http://script.epfl.ch/script/HD/Load/cUfcKMN8dP?filename=test%40patiny.com%2F%2F%2FResearch%2FNMR%2FBestMatch%2FbestMatchService%2Fdata%2Fsimulation%2Fmo_07768%24k.jdx"},"simulated7":{"type":"jcamp","timeout":30,"url":"http://script.epfl.ch/script/HD/Load/kBYlGY1CqM?filename=test%40patiny.com%2F%2F%2FResearch%2FNMR%2FBestMatch%2FbestMatchService%2Fdata%2Fsimulation%2Fmo_00946k.jdx"},"similarity1":0.84634,"folder":52,"similarity3":0.79189,"similarity4":0.77352,"keyMol":{"value":"http://script.epfl.ch/moleculeDepictor/MoleculeDepictor?moleculeId=dk%5C%40P%40qMBDee%5De%5BmN%60%40fd%60%40&color=true","type":"gif"},"similarity5":0.76921,"similarity6":0.76586,"similarity7":0.76058,"correctSimilarity":0.79189,"color":"#ff00ff","similarity8":0.70847,"similarity9":0.69298,"foundMol9":{"value":"http://script.epfl.ch/moleculeDepictor/MoleculeDepictor?moleculeId=dk%5E%40%60ACDRVUvUntz%40BiR%40%40&color=true","type":"gif"},"foundMol8":{"value":"http://script.epfl.ch/moleculeDepictor/MoleculeDepictor?moleculeId=dk%5CD%60DdHaImfU%7EgSfiB%40%60%40%40&color=true","type":"gif"}},{"simulated8":{"type":"jcamp","timeout":30,"url":"http://script.epfl.ch/script/HD/Load/iJTRe7aYSd?filename=test%40patiny.com%2F%2F%2FResearch%2FNMR%2FBestMatch%2FbestMatchService%2Fdata%2Fsimulation%2Fmo_00450k.jdx"},"foundMol6":{"value":"http://script.epfl.ch/moleculeDepictor/MoleculeDepictor?moleculeId=eghTHN%40AKN%40%40aRPtdCICZPNdKiCIEEELiDeFdhlmCHQQXydtMMTmMUPP%40%40UT%60%40%40%40&color=true","type":"gif"},"simulated9":{"type":"jcamp","timeout":30,"url":"http://script.epfl.ch/script/HD/Load/fpLwnIDtxu?filename=test%40patiny.com%2F%2F%2FResearch%2FNMR%2FBestMatch%2FbestMatchService%2Fdata%2Fsimulation%2Fcc_09111k.jdx"},"foundMol7":{"value":"http://script.epfl.ch/moleculeDepictor/MoleculeDepictor?moleculeId=dev%40PLCDPHRYUTjFZZ%40%40%40%40&color=true","type":"gif"},"foundMol4":{"value":"http://script.epfl.ch/moleculeDepictor/MoleculeDepictor?moleculeId=dk%5CDpDpHb%40b%60cHiCDddnGSeih%40%40%40%40&color=true","type":"gif"},"foundMol5":{"value":"http://script.epfl.ch/moleculeDepictor/MoleculeDepictor?moleculeId=dk%5E%40%60C%40HrQQJEJXjgZe%40Hx%40%40&color=true","type":"gif"},"foundMol2":{"value":"http://script.epfl.ch/moleculeDepictor/MoleculeDepictor?moleculeId=fde%60A%40J%40qDABSKOLjnRe%60%7EcSU%40%40%40B%40%40%40&color=true","type":"gif"},"foundMol3":{"value":"http://script.epfl.ch/moleculeDepictor/MoleculeDepictor?moleculeId=dg%7ELpKSEBH%60HhHrJPqIZI%5CIwKSUMJ%40%40&color=true","type":"gif"},"foundMol0":{"value":"http://script.epfl.ch/moleculeDepictor/MoleculeDepictor?moleculeId=dmtDpAdJp%60chaIfVee%60%60e%40%40%40&color=true","type":"gif"},"foundMol1":{"value":"http://script.epfl.ch/moleculeDepictor/MoleculeDepictor?moleculeId=dcnHPJPH%60%60aInUU%5BevZZ%40%40%40%40&color=true","type":"gif"},"simulated0":{"type":"jcamp","timeout":30,"url":"http://script.epfl.ch/script/HD/Load/SkVCUtquZb?filename=test%40patiny.com%2F%2F%2FResearch%2FNMR%2FBestMatch%2FbestMatchService%2Fdata%2Fsimulation%2Fspb_07738k.jdx"},"simulated1":{"type":"jcamp","timeout":30,"url":"http://script.epfl.ch/script/HD/Load/hrDyEQDvk0?filename=test%40patiny.com%2F%2F%2FResearch%2FNMR%2FBestMatch%2FbestMatchService%2Fdata%2Fsimulation%2Fcc_06002k.jdx"},"experimental":{"type":"jcamp","url":"http://script.epfl.ch/script/HD/Load/g62l0MRasT?filename=test%40patiny.com%2F%2F%2FResearch%2FNMR%2FBestMatch%2FbestMatchService%2Fdata%2FexperimentalReducedJcamp%2Fcc_24804.jdx"},"simulated2":{"type":"jcamp","timeout":30,"url":"http://script.epfl.ch/script/HD/Load/f3Bp3YNmCA?filename=test%40patiny.com%2F%2F%2FResearch%2FNMR%2FBestMatch%2FbestMatchService%2Fdata%2Fsimulation%2Fcc_42310k.jdx"},"correctSimSpectrum":{"type":"jcamp","timeout":30,"url":"http://script.epfl.ch/script/HD/Load/PBQFh4tX2D?filename=test%40patiny.com%2F%2F%2FResearch%2FNMR%2FBestMatch%2FbestMatchService%2Fdata%2Fsimulation%2Fcc_24804k.jdx"},"simulated3":{"type":"jcamp","timeout":30,"url":"http://script.epfl.ch/script/HD/Load/udDEq0Z4Me?filename=test%40patiny.com%2F%2F%2FResearch%2FNMR%2FBestMatch%2FbestMatchService%2Fdata%2Fsimulation%2Fcc_14203k.jdx"},"indexHit":"20","similarity0":0.78557,"simulated4":{"type":"jcamp","timeout":30,"url":"http://script.epfl.ch/script/HD/Load/cFfBKr9bJ6?filename=test%40patiny.com%2F%2F%2FResearch%2FNMR%2FBestMatch%2FbestMatchService%2Fdata%2Fsimulation%2Fcc_12203k.jdx"},"simulated5":{"type":"jcamp","timeout":30,"url":"http://script.epfl.ch/script/HD/Load/DQpXXuVjy1?filename=test%40patiny.com%2F%2F%2FResearch%2FNMR%2FBestMatch%2FbestMatchService%2Fdata%2Fsimulation%2Fcc_44516k.jdx"},"similarity2":0.77887,"simulated6":{"type":"jcamp","timeout":30,"url":"http://script.epfl.ch/script/HD/Load/3SiDsJIqXb?filename=test%40patiny.com%2F%2F%2FResearch%2FNMR%2FBestMatch%2FbestMatchService%2Fdata%2Fsimulation%2Fsew_02871k.jdx"},"simulated7":{"type":"jcamp","timeout":30,"url":"http://script.epfl.ch/script/HD/Load/s8dHVyS3Rd?filename=test%40patiny.com%2F%2F%2FResearch%2FNMR%2FBestMatch%2FbestMatchService%2Fdata%2Fsimulation%2Fcc_06010k.jdx"},"similarity1":0.78269,"folder":53,"similarity3":0.77026,"similarity4":0.75964,"keyMol":{"value":"http://script.epfl.ch/moleculeDepictor/MoleculeDepictor?moleculeId=dmLH%60E%40HRfU%7DrnF%60PI%60%40%40&color=true","type":"gif"},"similarity5":0.75453,"similarity6":0.7493,"similarity7":0.74426,"correctSimilarity":0.71395,"color":"#ff00ff","similarity8":0.74403,"similarity9":0.74167,"foundMol9":{"value":"http://script.epfl.ch/moleculeDepictor/MoleculeDepictor?moleculeId=deu%40PBDJs%60aIfUfgaiZfX%40%40&color=true","type":"gif"},"foundMol8":{"value":"http://script.epfl.ch/moleculeDepictor/MoleculeDepictor?moleculeId=devH%60DHHaIemRhYf%60%40%60%40%40&color=true","type":"gif"}},{"simulated8":{"type":"jcamp","timeout":30,"url":"http://script.epfl.ch/script/HD/Load/UrTYvUeOlK?filename=test%40patiny.com%2F%2F%2FResearch%2FNMR%2FBestMatch%2FbestMatchService%2Fdata%2Fsimulation%2Fcc_49506k.jdx"},"foundMol6":{"value":"http://script.epfl.ch/moleculeDepictor/MoleculeDepictor?moleculeId=deVH%60DDHaIe%5DjZ%40BX%40%40&color=true","type":"gif"},"simulated9":{"type":"jcamp","timeout":30,"url":"http://script.epfl.ch/script/HD/Load/PBv829isCR?filename=test%40patiny.com%2F%2F%2FResearch%2FNMR%2FBestMatch%2FbestMatchService%2Fdata%2Fsimulation%2Fcc_47910k.jdx"},"foundMol7":{"value":"http://script.epfl.ch/moleculeDepictor/MoleculeDepictor?moleculeId=dg%7CDpDpHb%40b%60cHiCDddmpz%5CmM%40D%40%40%40&color=true","type":"gif"},"foundMol4":{"value":"http://script.epfl.ch/moleculeDepictor/MoleculeDepictor?moleculeId=dg%7DD%40EtIRVUnwX%5DM%60BIjD%40%40&color=true","type":"gif"},"foundMol5":{"value":"http://script.epfl.ch/moleculeDepictor/MoleculeDepictor?moleculeId=dk%5DH%60ITPqDfUvWiev%40BfhP%40&color=true","type":"gif"},"foundMol2":{"value":"http://script.epfl.ch/moleculeDepictor/MoleculeDepictor?moleculeId=dk%5DH%60ITPqDfUnwkev%40HfhP%40&color=true","type":"gif"},"foundMol3":{"value":"http://script.epfl.ch/moleculeDepictor/MoleculeDepictor?moleculeId=foAPb%40MFPhDPdwJw%5B%7CdZtpADuB%40%40&color=true","type":"gif"},"foundMol0":{"value":"http://script.epfl.ch/moleculeDepictor/MoleculeDepictor?moleculeId=dmM%40%40%40%5BIEDhbjXY%40%40%40%60%40%40&color=true","type":"gif"},"foundMol1":{"value":"http://script.epfl.ch/moleculeDepictor/MoleculeDepictor?moleculeId=fhiPa%40M%5EQ%60DQ%40HrJPqISSIPRg%5Ee%60B%40%40%60%40%40&color=true","type":"gif"},"simulated0":{"type":"jcamp","timeout":30,"url":"http://script.epfl.ch/script/HD/Load/NIL5ceKjVD?filename=test%40patiny.com%2F%2F%2FResearch%2FNMR%2FBestMatch%2FbestMatchService%2Fdata%2Fsimulation%2Frdp_00265k.jdx"},"simulated1":{"type":"jcamp","timeout":30,"url":"http://script.epfl.ch/script/HD/Load/pXCwW0RBj5?filename=test%40patiny.com%2F%2F%2FResearch%2FNMR%2FBestMatch%2FbestMatchService%2Fdata%2Fsimulation%2Fcc_31603k.jdx"},"experimental":{"type":"jcamp","url":"http://script.epfl.ch/script/HD/Load/D15JPxZ34i?filename=test%40patiny.com%2F%2F%2FResearch%2FNMR%2FBestMatch%2FbestMatchService%2Fdata%2FexperimentalReducedJcamp%2Frdp_00265.jdx"},"simulated2":{"type":"jcamp","timeout":30,"url":"http://script.epfl.ch/script/HD/Load/MbKsFnIvQX?filename=test%40patiny.com%2F%2F%2FResearch%2FNMR%2FBestMatch%2FbestMatchService%2Fdata%2Fsimulation%2Fcc_49510k.jdx"},"correctSimSpectrum":{"type":"jcamp","timeout":30,"url":"http://script.epfl.ch/script/HD/Load/NIL5ceKjVD?filename=test%40patiny.com%2F%2F%2FResearch%2FNMR%2FBestMatch%2FbestMatchService%2Fdata%2Fsimulation%2Frdp_00265k.jdx"},"simulated3":{"type":"jcamp","timeout":30,"url":"http://script.epfl.ch/script/HD/Load/piaBP2vUrQ?filename=test%40patiny.com%2F%2F%2FResearch%2FNMR%2FBestMatch%2FbestMatchService%2Fdata%2Fsimulation%2Fcc_49502k.jdx"},"indexHit":"1","similarity0":0.73811,"simulated4":{"type":"jcamp","timeout":30,"url":"http://script.epfl.ch/script/HD/Load/Veq0xO9ZiU?filename=test%40patiny.com%2F%2F%2FResearch%2FNMR%2FBestMatch%2FbestMatchService%2Fdata%2Fsimulation%2Fcc_49504k.jdx"},"simulated5":{"type":"jcamp","timeout":30,"url":"http://script.epfl.ch/script/HD/Load/eSG5I3I5Pk?filename=test%40patiny.com%2F%2F%2FResearch%2FNMR%2FBestMatch%2FbestMatchService%2Fdata%2Fsimulation%2Fcc_50910k.jdx"},"similarity2":0.63721,"simulated6":{"type":"jcamp","timeout":30,"url":"http://script.epfl.ch/script/HD/Load/Hra1r6nIbn?filename=test%40patiny.com%2F%2F%2FResearch%2FNMR%2FBestMatch%2FbestMatchService%2Fdata%2Fsimulation%2Fmo_00162k.jdx"},"simulated7":{"type":"jcamp","timeout":30,"url":"http://script.epfl.ch/script/HD/Load/ZPhYysScOy?filename=test%40patiny.com%2F%2F%2FResearch%2FNMR%2FBestMatch%2FbestMatchService%2Fdata%2Fsimulation%2Fmo_07074k.jdx"},"similarity1":0.69315,"folder":54,"similarity3":0.61074,"similarity4":0.6008,"keyMol":{"value":"http://script.epfl.ch/moleculeDepictor/MoleculeDepictor?moleculeId=dmM%40%40%40%5BIEDhbjXY%40%40%40%60%40%40&color=true","type":"gif"},"similarity5":0.59891,"similarity6":0.59181,"similarity7":0.5918,"correctSimilarity":0.73811,"color":"#00ff00","similarity8":0.58566,"similarity9":0.58402,"foundMol9":{"value":"http://script.epfl.ch/moleculeDepictor/MoleculeDepictor?moleculeId=dk%5DH%60NEPqLbbbTVQZUvBAbX%60%40&color=true","type":"gif"},"foundMol8":{"value":"http://script.epfl.ch/moleculeDepictor/MoleculeDepictor?moleculeId=foAp%60%40DZLARRlk%5DorQkK%40DSTH%40%40&color=true","type":"gif"}},{"simulated8":{"type":"jcamp","timeout":30,"url":"http://script.epfl.ch/script/HD/Load/4Ktw9EVX9l?filename=test%40patiny.com%2F%2F%2FResearch%2FNMR%2FBestMatch%2FbestMatchService%2Fdata%2Fsimulation%2Fkm_02515k.jdx"},"foundMol6":{"value":"http://script.epfl.ch/moleculeDepictor/MoleculeDepictor?moleculeId=fbu%60a%60AHpBH%60DTBHrBYCLadTabTQbRrdxIwiZZh%40Ji%40%40%40&color=true","type":"gif"},"simulated9":{"type":"jcamp","timeout":30,"url":"http://script.epfl.ch/script/HD/Load/PBv829isCR?filename=test%40patiny.com%2F%2F%2FResearch%2FNMR%2FBestMatch%2FbestMatchService%2Fdata%2Fsimulation%2Fcc_47910k.jdx"},"foundMol7":{"value":"http://script.epfl.ch/moleculeDepictor/MoleculeDepictor?moleculeId=dk%5DH%60AePqDfUnwkev%40HZX%60%40&color=true","type":"gif"},"foundMol4":{"value":"http://script.epfl.ch/moleculeDepictor/MoleculeDepictor?moleculeId=dk%5E%40PNCDtHRYeg%5DiWXHIFb%40%40&color=true","type":"gif"},"foundMol5":{"value":"http://script.epfl.ch/moleculeDepictor/MoleculeDepictor?moleculeId=deTH%60ABPRYVzn%60BF%40%40&color=true","type":"gif"},"foundMol2":{"value":"http://script.epfl.ch/moleculeDepictor/MoleculeDepictor?moleculeId=f%60qPB%40DF%40DIJsKN%7CJVkK%40%40AE%40%40%40&color=true","type":"gif"},"foundMol3":{"value":"http://script.epfl.ch/moleculeDepictor/MoleculeDepictor?moleculeId=f%60qaC%40I%5EADBBGQBSJ%7BJkTXkT%40EMUH%60%40%40&color=true","type":"gif"},"foundMol0":{"value":"http://script.epfl.ch/moleculeDepictor/MoleculeDepictor?moleculeId=dcLDpEtLPPbXaIe%5Bzih%40Je%40%40&color=true","type":"gif"},"foundMol1":{"value":"http://script.epfl.ch/moleculeDepictor/MoleculeDepictor?moleculeId=dmN%40PIBlXHRYVukaf%40HjD%40%40&color=true","type":"gif"},"simulated0":{"type":"jcamp","timeout":30,"url":"http://script.epfl.ch/script/HD/Load/QYvXgpVcIR?filename=test%40patiny.com%2F%2F%2FResearch%2FNMR%2FBestMatch%2FbestMatchService%2Fdata%2Fsimulation%2Frdp_00246k.jdx"},"simulated1":{"type":"jcamp","timeout":30,"url":"http://script.epfl.ch/script/HD/Load/gm4jQGB9Tr?filename=test%40patiny.com%2F%2F%2FResearch%2FNMR%2FBestMatch%2FbestMatchService%2Fdata%2Fsimulation%2Fcc_54711k.jdx"},"experimental":{"type":"jcamp","url":"http://script.epfl.ch/script/HD/Load/RyTK9xULSG?filename=test%40patiny.com%2F%2F%2FResearch%2FNMR%2FBestMatch%2FbestMatchService%2Fdata%2FexperimentalReducedJcamp%2Frdp_00246.jdx"},"simulated2":{"type":"jcamp","timeout":30,"url":"http://script.epfl.ch/script/HD/Load/fCL8AiDyUp?filename=test%40patiny.com%2F%2F%2FResearch%2FNMR%2FBestMatch%2FbestMatchService%2Fdata%2Fsimulation%2Fac_20996k.jdx"},"correctSimSpectrum":{"type":"jcamp","timeout":30,"url":"http://script.epfl.ch/script/HD/Load/QYvXgpVcIR?filename=test%40patiny.com%2F%2F%2FResearch%2FNMR%2FBestMatch%2FbestMatchService%2Fdata%2Fsimulation%2Frdp_00246k.jdx"},"simulated3":{"type":"jcamp","timeout":30,"url":"http://script.epfl.ch/script/HD/Load/VpOqmfiNAC?filename=test%40patiny.com%2F%2F%2FResearch%2FNMR%2FBestMatch%2FbestMatchService%2Fdata%2Fsimulation%2Fcc_29602k.jdx"},"indexHit":"1","similarity0":0.85269,"simulated4":{"type":"jcamp","timeout":30,"url":"http://script.epfl.ch/script/HD/Load/nNVk0fu3MF?filename=test%40patiny.com%2F%2F%2FResearch%2FNMR%2FBestMatch%2FbestMatchService%2Fdata%2Fsimulation%2Fcc_68410k.jdx"},"simulated5":{"type":"jcamp","timeout":30,"url":"http://script.epfl.ch/script/HD/Load/vaWvnyaikT?filename=test%40patiny.com%2F%2F%2FResearch%2FNMR%2FBestMatch%2FbestMatchService%2Fdata%2Fsimulation%2Fsb_01647k.jdx"},"similarity2":0.78393,"simulated6":{"type":"jcamp","timeout":30,"url":"http://script.epfl.ch/script/HD/Load/EvrZmnZUZK?filename=test%40patiny.com%2F%2F%2FResearch%2FNMR%2FBestMatch%2FbestMatchService%2Fdata%2Fsimulation%2Fmo_00860k.jdx"},"simulated7":{"type":"jcamp","timeout":30,"url":"http://script.epfl.ch/script/HD/Load/MTYSOvt5Sk?filename=test%40patiny.com%2F%2F%2FResearch%2FNMR%2FBestMatch%2FbestMatchService%2Fdata%2Fsimulation%2Fcc_39110k.jdx"},"similarity1":0.80911,"folder":55,"similarity3":0.76634,"similarity4":0.74868,"keyMol":{"value":"http://script.epfl.ch/moleculeDepictor/MoleculeDepictor?moleculeId=dcLDpEtLPPbXaIe%5Bzih%40Je%40%40&color=true","type":"gif"},"similarity5":0.74119,"similarity6":0.73866,"similarity7":0.73541,"correctSimilarity":0.85269,"color":"#00ff00","similarity8":0.72817,"similarity9":0.72775,"foundMol9":{"value":"http://script.epfl.ch/moleculeDepictor/MoleculeDepictor?moleculeId=dk%5DH%60NEPqLbbbTVQZUvBAbX%60%40&color=true","type":"gif"},"foundMol8":{"value":"http://script.epfl.ch/moleculeDepictor/MoleculeDepictor?moleculeId=dk%5E%40PACDtHRYWYVfWX%40JVb%40%40&color=true","type":"gif"}},{"simulated8":{"type":"jcamp","timeout":30,"url":"http://script.epfl.ch/script/HD/Load/QtwjFN6zfI?filename=test%40patiny.com%2F%2F%2FResearch%2FNMR%2FBestMatch%2FbestMatchService%2Fdata%2Fsimulation%2Fcc_61826k.jdx"},"foundMol6":{"value":"http://script.epfl.ch/moleculeDepictor/MoleculeDepictor?moleculeId=fdyp%60%40AF%7CABSKJ%7DvmKW%60mUUT%40E%40%40%40&color=true","type":"gif"},"simulated9":{"type":"jcamp","timeout":30,"url":"http://script.epfl.ch/script/HD/Load/C8ep9kvJxz?filename=test%40patiny.com%2F%2F%2FResearch%2FNMR%2FBestMatch%2FbestMatchService%2Fdata%2Fsimulation%2Fcc_50626k.jdx"},"foundMol7":{"value":"http://script.epfl.ch/moleculeDepictor/MoleculeDepictor?moleculeId=flep%60%40EFRABSKJ%7ErkrUxKUUU%40A%5C%40%40%40&color=true","type":"gif"},"foundMol4":{"value":"http://script.epfl.ch/moleculeDepictor/MoleculeDepictor?moleculeId=f%60qP%60%40IJ%40cHheLeCDdJSoMP%40UUD%40%40&color=true","type":"gif"},"foundMol5":{"value":"http://script.epfl.ch/moleculeDepictor/MoleculeDepictor?moleculeId=didD%60DDHaInUxYjj%60%40&color=true","type":"gif"},"foundMol2":{"value":"http://script.epfl.ch/moleculeDepictor/MoleculeDepictor?moleculeId=daDH%60NBlRVU%5Bjjj%40%40&color=true","type":"gif"},"foundMol3":{"value":"http://script.epfl.ch/moleculeDepictor/MoleculeDepictor?moleculeId=gOqHLLQIYZzjh%40&color=true","type":"gif"},"foundMol0":{"value":"http://script.epfl.ch/moleculeDepictor/MoleculeDepictor?moleculeId=daDH%60NCDRVU%5Bjjj%40%40&color=true","type":"gif"},"foundMol1":{"value":"http://script.epfl.ch/moleculeDepictor/MoleculeDepictor?moleculeId=deVD%40DBTeVUFUjjh%40%40&color=true","type":"gif"},"simulated0":{"type":"jcamp","timeout":30,"url":"http://script.epfl.ch/script/HD/Load/Jna0wX8mf3?filename=test%40patiny.com%2F%2F%2FResearch%2FNMR%2FBestMatch%2FbestMatchService%2Fdata%2Fsimulation%2Fcc_29908k.jdx"},"simulated1":{"type":"jcamp","timeout":30,"url":"http://script.epfl.ch/script/HD/Load/zjlJNQIWBV?filename=test%40patiny.com%2F%2F%2FResearch%2FNMR%2FBestMatch%2FbestMatchService%2Fdata%2Fsimulation%2Fcc_67406k.jdx"},"experimental":{"type":"jcamp","url":"http://script.epfl.ch/script/HD/Load/Uq4llsSlcO?filename=test%40patiny.com%2F%2F%2FResearch%2FNMR%2FBestMatch%2FbestMatchService%2Fdata%2FexperimentalReducedJcamp%2Fcc_29908.jdx"},"simulated2":{"type":"jcamp","timeout":30,"url":"http://script.epfl.ch/script/HD/Load/Yq2Wh35Zs5?filename=test%40patiny.com%2F%2F%2FResearch%2FNMR%2FBestMatch%2FbestMatchService%2Fdata%2Fsimulation%2Fcc_29940k.jdx"},"correctSimSpectrum":{"type":"jcamp","timeout":30,"url":"http://script.epfl.ch/script/HD/Load/Jna0wX8mf3?filename=test%40patiny.com%2F%2F%2FResearch%2FNMR%2FBestMatch%2FbestMatchService%2Fdata%2Fsimulation%2Fcc_29908k.jdx"},"simulated3":{"type":"jcamp","timeout":30,"url":"http://script.epfl.ch/script/HD/Load/4hifCrOsKz?filename=test%40patiny.com%2F%2F%2FResearch%2FNMR%2FBestMatch%2FbestMatchService%2Fdata%2Fsimulation%2Fcc_16908k.jdx"},"indexHit":"1","similarity0":0.6905,"simulated4":{"type":"jcamp","timeout":30,"url":"http://script.epfl.ch/script/HD/Load/fmQQfuBu9x?filename=test%40patiny.com%2F%2F%2FResearch%2FNMR%2FBestMatch%2FbestMatchService%2Fdata%2Fsimulation%2Fcc_50322k.jdx"},"simulated5":{"type":"jcamp","timeout":30,"url":"http://script.epfl.ch/script/HD/Load/DszNPFFq3b?filename=test%40patiny.com%2F%2F%2FResearch%2FNMR%2FBestMatch%2FbestMatchService%2Fdata%2Fsimulation%2Fcc_29902k.jdx"},"similarity2":0.67445,"simulated6":{"type":"jcamp","timeout":30,"url":"http://script.epfl.ch/script/HD/Load/kRctsLwITu?filename=test%40patiny.com%2F%2F%2FResearch%2FNMR%2FBestMatch%2FbestMatchService%2Fdata%2Fsimulation%2Fcc_59023k.jdx"},"simulated7":{"type":"jcamp","timeout":30,"url":"http://script.epfl.ch/script/HD/Load/Ml4wpS4BUB?filename=test%40patiny.com%2F%2F%2FResearch%2FNMR%2FBestMatch%2FbestMatchService%2Fdata%2Fsimulation%2Fcc_50716k.jdx"},"similarity1":0.69047,"folder":56,"similarity3":0.63613,"similarity4":0.58899,"keyMol":{"value":"http://script.epfl.ch/moleculeDepictor/MoleculeDepictor?moleculeId=daDH%60NCDRVU%5Bjjj%40%40&color=true","type":"gif"},"similarity5":0.56705,"similarity6":0.56473,"similarity7":0.56333,"correctSimilarity":0.6905,"color":"#00ff00","similarity8":0.56102,"similarity9":0.55969,"foundMol9":{"value":"http://script.epfl.ch/moleculeDepictor/MoleculeDepictor?moleculeId=eh%5C%5CBJ%40LbimKMc%60I%40bPXdAIARPrJJJZ%5BYSQIPqIYSJSbQKHZZBHbi%60%40jjfj%60%60%40%40&color=true","type":"gif"},"foundMol8":{"value":"http://script.epfl.ch/moleculeDepictor/MoleculeDepictor?moleculeId=fi%7BAa%60AFl%40HcHYdJrGY%40%5CadbbRtatrbbffvJ%5CDUmLuUMADQU%40%40%40&color=true","type":"gif"}},{"simulated8":{"type":"jcamp","timeout":30,"url":"http://script.epfl.ch/script/HD/Load/GnzEq5XaJH?filename=test%40patiny.com%2F%2F%2FResearch%2FNMR%2FBestMatch%2FbestMatchService%2Fdata%2Fsimulation%2Fcc_41916k.jdx"},"foundMol6":{"value":"http://script.epfl.ch/moleculeDepictor/MoleculeDepictor?moleculeId=fhia%60%40M%40xEIYV%7DYU%60oAX%40bjjb%40%40&color=true","type":"gif"},"simulated9":{"type":"jcamp","timeout":30,"url":"http://script.epfl.ch/script/HD/Load/ORjQVDIArM?filename=test%40patiny.com%2F%2F%2FResearch%2FNMR%2FBestMatch%2FbestMatchService%2Fdata%2Fsimulation%2Fcc_62202k.jdx"},"foundMol7":{"value":"http://script.epfl.ch/moleculeDepictor/MoleculeDepictor?moleculeId=fdyPPBHF%40%60TXRcdfyV%7DYWd%60qZ%40Hjjh%60%40%40&color=true","type":"gif"},"foundMol4":{"value":"http://script.epfl.ch/moleculeDepictor/MoleculeDepictor?moleculeId=fdyPPBHF%40bTXRcdfyWUYW%60%60qZ%40Bjjh%60%40%40&color=true","type":"gif"},"foundMol5":{"value":"http://script.epfl.ch/moleculeDepictor/MoleculeDepictor?moleculeId=fhia%60%40M%40hEIYe_YWdoAXHHjjb%40%40&color=true","type":"gif"},"foundMol2":{"value":"http://script.epfl.ch/moleculeDepictor/MoleculeDepictor?moleculeId=fhiP%60%40JA%40IJUuVUteKNjjj%40Bx%40%40&color=true","type":"gif"},"foundMol3":{"value":"http://script.epfl.ch/moleculeDepictor/MoleculeDepictor?moleculeId=f%60q%60b%40ED%7CCDRYe_YU%60g%5E%60%60bjjH%40%40&color=true","type":"gif"},"foundMol0":{"value":"http://script.epfl.ch/moleculeDepictor/MoleculeDepictor?moleculeId=f%60q%60b%40EL%7CCDRYV%7DYVgG%5E%60BJjjH%40%40&color=true","type":"gif"},"foundMol1":{"value":"http://script.epfl.ch/moleculeDepictor/MoleculeDepictor?moleculeId=fhiP%60%40JA%40IJUuVUleK%5Ejjj%40Hx%40%40&color=true","type":"gif"},"simulated0":{"type":"jcamp","timeout":30,"url":"http://script.epfl.ch/script/HD/Load/psFOEAwIWU?filename=test%40patiny.com%2F%2F%2FResearch%2FNMR%2FBestMatch%2FbestMatchService%2Fdata%2Fsimulation%2Fcc_42010k.jdx"},"simulated1":{"type":"jcamp","timeout":30,"url":"http://script.epfl.ch/script/HD/Load/UvRwzOsPMd?filename=test%40patiny.com%2F%2F%2FResearch%2FNMR%2FBestMatch%2FbestMatchService%2Fdata%2Fsimulation%2Fcc_42016k.jdx"},"experimental":{"type":"jcamp","url":"http://script.epfl.ch/script/HD/Load/CtPjxWQlAj?filename=test%40patiny.com%2F%2F%2FResearch%2FNMR%2FBestMatch%2FbestMatchService%2Fdata%2FexperimentalReducedJcamp%2Fcc_42010.jdx"},"simulated2":{"type":"jcamp","timeout":30,"url":"http://script.epfl.ch/script/HD/Load/X1xAVtBr51?filename=test%40patiny.com%2F%2F%2FResearch%2FNMR%2FBestMatch%2FbestMatchService%2Fdata%2Fsimulation%2Fcc_42116k.jdx"},"correctSimSpectrum":{"type":"jcamp","timeout":30,"url":"http://script.epfl.ch/script/HD/Load/psFOEAwIWU?filename=test%40patiny.com%2F%2F%2FResearch%2FNMR%2FBestMatch%2FbestMatchService%2Fdata%2Fsimulation%2Fcc_42010k.jdx"},"simulated3":{"type":"jcamp","timeout":30,"url":"http://script.epfl.ch/script/HD/Load/HfTPYgSckY?filename=test%40patiny.com%2F%2F%2FResearch%2FNMR%2FBestMatch%2FbestMatchService%2Fdata%2Fsimulation%2Fcc_41910k.jdx"},"indexHit":"1","similarity0":0.94425,"simulated4":{"type":"jcamp","timeout":30,"url":"http://script.epfl.ch/script/HD/Load/u36sR12S0f?filename=test%40patiny.com%2F%2F%2FResearch%2FNMR%2FBestMatch%2FbestMatchService%2Fdata%2Fsimulation%2Fcc_42125k.jdx"},"simulated5":{"type":"jcamp","timeout":30,"url":"http://script.epfl.ch/script/HD/Load/kaknT6to2P?filename=test%40patiny.com%2F%2F%2FResearch%2FNMR%2FBestMatch%2FbestMatchService%2Fdata%2Fsimulation%2Fcc_41904k.jdx"},"similarity2":0.85226,"simulated6":{"type":"jcamp","timeout":30,"url":"http://script.epfl.ch/script/HD/Load/7WBTwZ5Y7a?filename=test%40patiny.com%2F%2F%2FResearch%2FNMR%2FBestMatch%2FbestMatchService%2Fdata%2Fsimulation%2Fcc_42004k.jdx"},"simulated7":{"type":"jcamp","timeout":30,"url":"http://script.epfl.ch/script/HD/Load/kBydShtiQn?filename=test%40patiny.com%2F%2F%2FResearch%2FNMR%2FBestMatch%2FbestMatchService%2Fdata%2Fsimulation%2Fcc_42025k.jdx"},"similarity1":0.88019,"folder":57,"similarity3":0.81592,"similarity4":0.78577,"keyMol":{"value":"http://script.epfl.ch/moleculeDepictor/MoleculeDepictor?moleculeId=f%60q%60b%40EL%7CCDRYV%7DYVgG%5E%60BJjjH%40%40&color=true","type":"gif"},"similarity5":0.77013,"similarity6":0.76738,"similarity7":0.7616,"correctSimilarity":0.94425,"color":"#00ff00","similarity8":0.74987,"similarity9":0.74146,"foundMol9":{"value":"http://script.epfl.ch/moleculeDepictor/MoleculeDepictor?moleculeId=dg%7CDPDlHc%60aInfUU%5BtyjijjP%40&color=true","type":"gif"},"foundMol8":{"value":"http://script.epfl.ch/moleculeDepictor/MoleculeDepictor?moleculeId=fhiP%60%40J%5E%40IJUuVYTeGAjjjBCH%40%40&color=true","type":"gif"}},{"simulated8":{"type":"jcamp","timeout":30,"url":"http://script.epfl.ch/script/HD/Load/3SiDsJIqXb?filename=test%40patiny.com%2F%2F%2FResearch%2FNMR%2FBestMatch%2FbestMatchService%2Fdata%2Fsimulation%2Fsew_02871k.jdx"},"foundMol6":{"value":"http://script.epfl.ch/moleculeDepictor/MoleculeDepictor?moleculeId=devH%60DHHaIemRhYf%60%40%60%40%40&color=true","type":"gif"},"simulated9":{"type":"jcamp","timeout":30,"url":"http://script.epfl.ch/script/HD/Load/fpLwnIDtxu?filename=test%40patiny.com%2F%2F%2FResearch%2FNMR%2FBestMatch%2FbestMatchService%2Fdata%2Fsimulation%2Fcc_09111k.jdx"},"foundMol7":{"value":"http://script.epfl.ch/moleculeDepictor/MoleculeDepictor?moleculeId=dk%5CLPDr%60bHBLbdLRRRx%5DNVf%60%40%40%40&color=true","type":"gif"},"foundMol4":{"value":"http://script.epfl.ch/moleculeDepictor/MoleculeDepictor?moleculeId=dev%40PLCDPHRYUTjFZZ%40%40%40%40&color=true","type":"gif"},"foundMol5":{"value":"http://script.epfl.ch/moleculeDepictor/MoleculeDepictor?moleculeId=dg%7ELpKSEBH%60HhHrJPqIZI%5CIwKSUMJ%40%40&color=true","type":"gif"},"foundMol2":{"value":"http://script.epfl.ch/moleculeDepictor/MoleculeDepictor?moleculeId=dmtDpAdLP%60chaIfVee%60%60e%40%40%40&color=true","type":"gif"},"foundMol3":{"value":"http://script.epfl.ch/moleculeDepictor/MoleculeDepictor?moleculeId=dcnH%60MxLQIfV%5DZUvBBRa%40%40&color=true","type":"gif"},"foundMol0":{"value":"http://script.epfl.ch/moleculeDepictor/MoleculeDepictor?moleculeId=fj%7D%60c%40AHpBH%60DTBLbdLRbtTRRVxHNTeeij%60%40%40A%40%40%40&color=true","type":"gif"},"foundMol1":{"value":"http://script.epfl.ch/moleculeDepictor/MoleculeDepictor?moleculeId=f%60iAA%40A%40qOXbSJwNjtyIUgPACPA%40%40%40%40&color=true","type":"gif"},"simulated0":{"type":"jcamp","timeout":30,"url":"http://script.epfl.ch/script/HD/Load/n1cMeZ4fi7?filename=test%40patiny.com%2F%2F%2FResearch%2FNMR%2FBestMatch%2FbestMatchService%2Fdata%2Fsimulation%2Fcc_42303k.jdx"},"simulated1":{"type":"jcamp","timeout":30,"url":"http://script.epfl.ch/script/HD/Load/avf4lAI5eV?filename=test%40patiny.com%2F%2F%2FResearch%2FNMR%2FBestMatch%2FbestMatchService%2Fdata%2Fsimulation%2Fbtb_13291k.jdx"},"experimental":{"type":"jcamp","url":"http://script.epfl.ch/script/HD/Load/TdeMTT7FVo?filename=test%40patiny.com%2F%2F%2FResearch%2FNMR%2FBestMatch%2FbestMatchService%2Fdata%2FexperimentalReducedJcamp%2Fmo_07005.jdx"},"simulated2":{"type":"jcamp","timeout":30,"url":"http://script.epfl.ch/script/HD/Load/NYvBvtx2c3?filename=test%40patiny.com%2F%2F%2FResearch%2FNMR%2FBestMatch%2FbestMatchService%2Fdata%2Fsimulation%2Ftl_00534k.jdx"},"correctSimSpectrum":{"type":"jcamp","timeout":30,"url":"http://script.epfl.ch/script/HD/Load/IYhvES1GOR?filename=test%40patiny.com%2F%2F%2FResearch%2FNMR%2FBestMatch%2FbestMatchService%2Fdata%2Fsimulation%2Fmo_07005k.jdx"},"simulated3":{"type":"jcamp","timeout":30,"url":"http://script.epfl.ch/script/HD/Load/WIBjMNSFr6?filename=test%40patiny.com%2F%2F%2FResearch%2FNMR%2FBestMatch%2FbestMatchService%2Fdata%2Fsimulation%2Fcc_35710k.jdx"},"indexHit":"19","similarity0":0.8582,"simulated4":{"type":"jcamp","timeout":30,"url":"http://script.epfl.ch/script/HD/Load/s8dHVyS3Rd?filename=test%40patiny.com%2F%2F%2FResearch%2FNMR%2FBestMatch%2FbestMatchService%2Fdata%2Fsimulation%2Fcc_06010k.jdx"},"simulated5":{"type":"jcamp","timeout":30,"url":"http://script.epfl.ch/script/HD/Load/udDEq0Z4Me?filename=test%40patiny.com%2F%2F%2FResearch%2FNMR%2FBestMatch%2FbestMatchService%2Fdata%2Fsimulation%2Fcc_14203k.jdx"},"similarity2":0.83014,"simulated6":{"type":"jcamp","timeout":30,"url":"http://script.epfl.ch/script/HD/Load/iJTRe7aYSd?filename=test%40patiny.com%2F%2F%2FResearch%2FNMR%2FBestMatch%2FbestMatchService%2Fdata%2Fsimulation%2Fmo_00450k.jdx"},"simulated7":{"type":"jcamp","timeout":30,"url":"http://script.epfl.ch/script/HD/Load/DDppX7Srp3?filename=test%40patiny.com%2F%2F%2FResearch%2FNMR%2FBestMatch%2FbestMatchService%2Fdata%2Fsimulation%2Fcc_06603k.jdx"},"similarity1":0.83072,"folder":58,"similarity3":0.82954,"similarity4":0.82024,"keyMol":{"value":"http://script.epfl.ch/moleculeDepictor/MoleculeDepictor?moleculeId=fhi%40c%40DXADPB%40qFQRFIKJIKBd%7Btl%40D%40D%40%40%40&color=true","type":"gif"},"similarity5":0.81245,"similarity6":0.80983,"similarity7":0.80386,"correctSimilarity":0.76931,"color":"#ff00ff","similarity8":0.79918,"similarity9":0.7976,"foundMol9":{"value":"http://script.epfl.ch/moleculeDepictor/MoleculeDepictor?moleculeId=deu%40PBDJs%60aIfUfgaiZfX%40%40&color=true","type":"gif"},"foundMol8":{"value":"http://script.epfl.ch/moleculeDepictor/MoleculeDepictor?moleculeId=eghTHN%40AKN%40%40aRPtdCICZPNdKiCIEEELiDeFdhlmCHQQXydtMMTmMUPP%40%40UT%60%40%40%40&color=true","type":"gif"}},{"simulated8":{"type":"jcamp","timeout":30,"url":"http://script.epfl.ch/script/HD/Load/UWuDbTqWE1?filename=test%40patiny.com%2F%2F%2FResearch%2FNMR%2FBestMatch%2FbestMatchService%2Fdata%2Fsimulation%2Fmo_07810k.jdx"},"foundMol6":{"value":"http://script.epfl.ch/moleculeDepictor/MoleculeDepictor?moleculeId=deUDPJyLBH%60HrJPqQ%5DLmMR%40%40&color=true","type":"gif"},"simulated9":{"type":"jcamp","timeout":30,"url":"http://script.epfl.ch/script/HD/Load/7GLbBpgJEH?filename=test%40patiny.com%2F%2F%2FResearch%2FNMR%2FBestMatch%2FbestMatchService%2Fdata%2Fsimulation%2Fcc_62326k.jdx"},"foundMol7":{"value":"http://script.epfl.ch/moleculeDepictor/MoleculeDepictor?moleculeId=deU%40pJxIAICICHiCDepuSSP%40%40&color=true","type":"gif"},"foundMol4":{"value":"http://script.epfl.ch/moleculeDepictor/MoleculeDepictor?moleculeId=fbuPb%60OIuXD%60RPYHBdERBSLw_mr%7FIQSADQTtmD%40%40&color=true","type":"gif"},"foundMol5":{"value":"http://script.epfl.ch/moleculeDepictor/MoleculeDepictor?moleculeId=deTL%60DxPqLbbTtIMSTt%60%40&color=true","type":"gif"},"foundMol2":{"value":"http://script.epfl.ch/moleculeDepictor/MoleculeDepictor?moleculeId=deUDPJyLBH%60HrJPqI%5CLltt%40%40&color=true","type":"gif"},"foundMol3":{"value":"http://script.epfl.ch/moleculeDepictor/MoleculeDepictor?moleculeId=daG%40%40%40sdefZ%7BijP%40&color=true","type":"gif"},"foundMol0":{"value":"http://script.epfl.ch/moleculeDepictor/MoleculeDepictor?moleculeId=daG%40%40%40qdeez%5BiZ%60%40&color=true","type":"gif"},"foundMol1":{"value":"http://script.epfl.ch/moleculeDepictor/MoleculeDepictor?moleculeId=deTDPNDLP%60cHhhmBSSTmP%40%40&color=true","type":"gif"},"simulated0":{"type":"jcamp","timeout":30,"url":"http://script.epfl.ch/script/HD/Load/MeVzquHabZ?filename=test%40patiny.com%2F%2F%2FResearch%2FNMR%2FBestMatch%2FbestMatchService%2Fdata%2Fsimulation%2Fcc_03616k.jdx"},"simulated1":{"type":"jcamp","timeout":30,"url":"http://script.epfl.ch/script/HD/Load/MAuY5pB10S?filename=test%40patiny.com%2F%2F%2FResearch%2FNMR%2FBestMatch%2FbestMatchService%2Fdata%2Fsimulation%2Fsew_02691k.jdx"},"experimental":{"type":"jcamp","url":"http://script.epfl.ch/script/HD/Load/bRpUbwO12h?filename=test%40patiny.com%2F%2F%2FResearch%2FNMR%2FBestMatch%2FbestMatchService%2Fdata%2FexperimentalReducedJcamp%2Fsew_02691.jdx"},"simulated2":{"type":"jcamp","timeout":30,"url":"http://script.epfl.ch/script/HD/Load/g8LFOk3836?filename=test%40patiny.com%2F%2F%2FResearch%2FNMR%2FBestMatch%2FbestMatchService%2Fdata%2Fsimulation%2Fcc_48303k.jdx"},"correctSimSpectrum":{"type":"jcamp","timeout":30,"url":"http://script.epfl.ch/script/HD/Load/MAuY5pB10S?filename=test%40patiny.com%2F%2F%2FResearch%2FNMR%2FBestMatch%2FbestMatchService%2Fdata%2Fsimulation%2Fsew_02691k.jdx"},"simulated3":{"type":"jcamp","timeout":30,"url":"http://script.epfl.ch/script/HD/Load/4BG3g6XqAi?filename=test%40patiny.com%2F%2F%2FResearch%2FNMR%2FBestMatch%2FbestMatchService%2Fdata%2Fsimulation%2Fcc_23616k.jdx"},"indexHit":"2","similarity0":0.82857,"simulated4":{"type":"jcamp","timeout":30,"url":"http://script.epfl.ch/script/HD/Load/Q2AmVrXJIo?filename=test%40patiny.com%2F%2F%2FResearch%2FNMR%2FBestMatch%2FbestMatchService%2Fdata%2Fsimulation%2Fcc_03626k.jdx"},"simulated5":{"type":"jcamp","timeout":30,"url":"http://script.epfl.ch/script/HD/Load/TEqbMCIE5N?filename=test%40patiny.com%2F%2F%2FResearch%2FNMR%2FBestMatch%2FbestMatchService%2Fdata%2Fsimulation%2Fcc_64722k.jdx"},"similarity2":0.80008,"simulated6":{"type":"jcamp","timeout":30,"url":"http://script.epfl.ch/script/HD/Load/rxsrKxJ5Tc?filename=test%40patiny.com%2F%2F%2FResearch%2FNMR%2FBestMatch%2FbestMatchService%2Fdata%2Fsimulation%2Fcc_62303k.jdx"},"simulated7":{"type":"jcamp","timeout":30,"url":"http://script.epfl.ch/script/HD/Load/1O1SKoYqqS?filename=test%40patiny.com%2F%2F%2FResearch%2FNMR%2FBestMatch%2FbestMatchService%2Fdata%2Fsimulation%2Fhan_00233k.jdx"},"similarity1":0.80483,"folder":59,"similarity3":0.78785,"similarity4":0.78347,"keyMol":{"value":"http://script.epfl.ch/moleculeDepictor/MoleculeDepictor?moleculeId=deTDPNDLP%60cHhhmBSSTmP%40%40&color=true","type":"gif"},"similarity5":0.77955,"similarity6":0.74612,"similarity7":0.73551,"correctSimilarity":0.80483,"color":"#ff00ff","similarity8":0.71186,"similarity9":0.70774,"foundMol9":{"value":"http://script.epfl.ch/moleculeDepictor/MoleculeDepictor?moleculeId=fbuPb%60OQuXD%60RPYHBdERBSLw_msOIQsADQTtuB%40%40&color=true","type":"gif"},"foundMol8":{"value":"http://script.epfl.ch/moleculeDepictor/MoleculeDepictor?moleculeId=dg%7CBpDq%5DBH%60HhHrJPqJFI%5CIwKSUUL%40%40&color=true","type":"gif"}},{"simulated8":{"type":"jcamp","timeout":30,"url":"http://script.epfl.ch/script/HD/Load/hIcoAZ53mE?filename=test%40patiny.com%2F%2F%2FResearch%2FNMR%2FBestMatch%2FbestMatchService%2Fdata%2Fsimulation%2Ftl_00354k.jdx"},"foundMol6":{"value":"http://script.epfl.ch/moleculeDepictor/MoleculeDepictor?moleculeId=dcLDpEtLPPbXaIe%5Bzih%40Je%40%40&color=true","type":"gif"},"simulated9":{"type":"jcamp","timeout":30,"url":"http://script.epfl.ch/script/HD/Load/PBv829isCR?filename=test%40patiny.com%2F%2F%2FResearch%2FNMR%2FBestMatch%2FbestMatchService%2Fdata%2Fsimulation%2Fcc_47910k.jdx"},"foundMol7":{"value":"http://script.epfl.ch/moleculeDepictor/MoleculeDepictor?moleculeId=f%60qaC%40I%5EADBBGQBSJ%7BJkTXkT%40EMUH%60%40%40&color=true","type":"gif"},"foundMol4":{"value":"http://script.epfl.ch/moleculeDepictor/MoleculeDepictor?moleculeId=fleQ%60%40KA%40aRSKJ%7D%7CkRtFKTDDP%40P%40%40%40&color=true","type":"gif"},"foundMol5":{"value":"http://script.epfl.ch/moleculeDepictor/MoleculeDepictor?moleculeId=deTH%60ABPRYVzn%60BF%40%40&color=true","type":"gif"},"foundMol2":{"value":"http://script.epfl.ch/moleculeDepictor/MoleculeDepictor?moleculeId=dcLDPDpHb%40cHiCDedLrp%40T%40%40&color=true","type":"gif"},"foundMol3":{"value":"http://script.epfl.ch/moleculeDepictor/MoleculeDepictor?moleculeId=dcN%40HDBHfPVPvPrJIJHrTt%40EU%40%40%40&color=true","type":"gif"},"foundMol0":{"value":"http://script.epfl.ch/moleculeDepictor/MoleculeDepictor?moleculeId=dmtH%40%40rJJYJGaZ%40B%60%40%40&color=true","type":"gif"},"foundMol1":{"value":"http://script.epfl.ch/moleculeDepictor/MoleculeDepictor?moleculeId=dkm%40%40%40GIEDdUDjXBBjh%40%40&color=true","type":"gif"},"simulated0":{"type":"jcamp","timeout":30,"url":"http://script.epfl.ch/script/HD/Load/s2X6IeonAs?filename=test%40patiny.com%2F%2F%2FResearch%2FNMR%2FBestMatch%2FbestMatchService%2Fdata%2Fsimulation%2Ftl_00574k.jdx"},"simulated1":{"type":"jcamp","timeout":30,"url":"http://script.epfl.ch/script/HD/Load/NL4Srgrk4S?filename=test%40patiny.com%2F%2F%2FResearch%2FNMR%2FBestMatch%2FbestMatchService%2Fdata%2Fsimulation%2Fbtb_11186k.jdx"},"experimental":{"type":"jcamp","url":"http://script.epfl.ch/script/HD/Load/q6SQEVbetB?filename=test%40patiny.com%2F%2F%2FResearch%2FNMR%2FBestMatch%2FbestMatchService%2Fdata%2FexperimentalReducedJcamp%2Ftl_00574.jdx"},"simulated2":{"type":"jcamp","timeout":30,"url":"http://script.epfl.ch/script/HD/Load/lhc2sDgCao?filename=test%40patiny.com%2F%2F%2FResearch%2FNMR%2FBestMatch%2FbestMatchService%2Fdata%2Fsimulation%2Fbtb_10241k.jdx"},"correctSimSpectrum":{"type":"jcamp","timeout":30,"url":"http://script.epfl.ch/script/HD/Load/s2X6IeonAs?filename=test%40patiny.com%2F%2F%2FResearch%2FNMR%2FBestMatch%2FbestMatchService%2Fdata%2Fsimulation%2Ftl_00574k.jdx"},"simulated3":{"type":"jcamp","timeout":30,"url":"http://script.epfl.ch/script/HD/Load/PAX4CKoCfn?filename=test%40patiny.com%2F%2F%2FResearch%2FNMR%2FBestMatch%2FbestMatchService%2Fdata%2Fsimulation%2Fcd_10452k.jdx"},"indexHit":"1","similarity0":0.9139,"simulated4":{"type":"jcamp","timeout":30,"url":"http://script.epfl.ch/script/HD/Load/spkpgcrJJB?filename=test%40patiny.com%2F%2F%2FResearch%2FNMR%2FBestMatch%2FbestMatchService%2Fdata%2Fsimulation%2Fcc_62623k.jdx"},"simulated5":{"type":"jcamp","timeout":30,"url":"http://script.epfl.ch/script/HD/Load/vaWvnyaikT?filename=test%40patiny.com%2F%2F%2FResearch%2FNMR%2FBestMatch%2FbestMatchService%2Fdata%2Fsimulation%2Fsb_01647k.jdx"},"similarity2":0.64561,"simulated6":{"type":"jcamp","timeout":30,"url":"http://script.epfl.ch/script/HD/Load/QYvXgpVcIR?filename=test%40patiny.com%2F%2F%2FResearch%2FNMR%2FBestMatch%2FbestMatchService%2Fdata%2Fsimulation%2Frdp_00246k.jdx"},"simulated7":{"type":"jcamp","timeout":30,"url":"http://script.epfl.ch/script/HD/Load/VpOqmfiNAC?filename=test%40patiny.com%2F%2F%2FResearch%2FNMR%2FBestMatch%2FbestMatchService%2Fdata%2Fsimulation%2Fcc_29602k.jdx"},"similarity1":0.6751,"folder":60,"similarity3":0.60536,"similarity4":0.59775,"keyMol":{"value":"http://script.epfl.ch/moleculeDepictor/MoleculeDepictor?moleculeId=dmtH%40%40rJJYJGaZ%40B%60%40%40&color=true","type":"gif"},"similarity5":0.59608,"similarity6":0.5946,"similarity7":0.58941,"correctSimilarity":0.9139,"color":"#00ff00","similarity8":0.58567,"similarity9":0.5778,"foundMol9":{"value":"http://script.epfl.ch/moleculeDepictor/MoleculeDepictor?moleculeId=dk%5DH%60NEPqLbbbTVQZUvBAbX%60%40&color=true","type":"gif"},"foundMol8":{"value":"http://script.epfl.ch/moleculeDepictor/MoleculeDepictor?moleculeId=deVH%60ND%40aJYgbZigZ%40%40&color=true","type":"gif"}},{"simulated8":{"type":"jcamp","timeout":30,"url":"http://script.epfl.ch/script/HD/Load/IUGtR2H047?filename=test%40patiny.com%2F%2F%2FResearch%2FNMR%2FBestMatch%2FbestMatchService%2Fdata%2Fsimulation%2Fcc_21126k.jdx"},"foundMol6":{"value":"http://script.epfl.ch/moleculeDepictor/MoleculeDepictor?moleculeId=dmN%40%60ACDRYVuiiV%40%40%40%40%40%40&color=true","type":"gif"},"simulated9":{"type":"jcamp","timeout":30,"url":"http://script.epfl.ch/script/HD/Load/EcXoldiueh?filename=test%40patiny.com%2F%2F%2FResearch%2FNMR%2FBestMatch%2FbestMatchService%2Fdata%2Fsimulation%2Fcc_53006k.jdx"},"foundMol7":{"value":"http://script.epfl.ch/moleculeDepictor/MoleculeDepictor?moleculeId=dg%7EH%40JAIYWYUnNv%40B%40%40%40%40&color=true","type":"gif"},"foundMol4":{"value":"http://script.epfl.ch/moleculeDepictor/MoleculeDepictor?moleculeId=fdyPC%40NQAHHdLRFQRFIKJIKHTg%5Ej%60%40%60%40l%40%40%40&color=true","type":"gif"},"foundMol5":{"value":"http://script.epfl.ch/moleculeDepictor/MoleculeDepictor?moleculeId=foAaB%40FHADIMrnroAV%5DL%40D%40%40%40%40%40&color=true","type":"gif"},"foundMol2":{"value":"http://script.epfl.ch/moleculeDepictor/MoleculeDepictor?moleculeId=dk%5D%40%60FL%40cIEDhTlbjUjT%40K%60%40%40&color=true","type":"gif"},"foundMol3":{"value":"http://script.epfl.ch/moleculeDepictor/MoleculeDepictor?moleculeId=f%60iPA%40D%5CADBBLbbTRQTRUNBd%7Bt%40QL%40A%40%40%40&color=true","type":"gif"},"foundMol0":{"value":"http://script.epfl.ch/moleculeDepictor/MoleculeDepictor?moleculeId=dmN%40%60BCDRYe%5BZQV%40%40%40%40%40%40&color=true","type":"gif"},"foundMol1":{"value":"http://script.epfl.ch/moleculeDepictor/MoleculeDepictor?moleculeId=dg%7D%40%40%40iIYWYUnN%7E%40B%40%40%40%40&color=true","type":"gif"},"simulated0":{"type":"jcamp","timeout":30,"url":"http://script.epfl.ch/script/HD/Load/V5nlQXuVm2?filename=test%40patiny.com%2F%2F%2FResearch%2FNMR%2FBestMatch%2FbestMatchService%2Fdata%2Fsimulation%2Fcc_04310k.jdx"},"simulated1":{"type":"jcamp","timeout":30,"url":"http://script.epfl.ch/script/HD/Load/nDIcLjRRms?filename=test%40patiny.com%2F%2F%2FResearch%2FNMR%2FBestMatch%2FbestMatchService%2Fdata%2Fsimulation%2Fcc_21116k.jdx"},"experimental":{"type":"jcamp","url":"http://script.epfl.ch/script/HD/Load/p8As8zRxm2?filename=test%40patiny.com%2F%2F%2FResearch%2FNMR%2FBestMatch%2FbestMatchService%2Fdata%2FexperimentalReducedJcamp%2Fcc_04310.jdx"},"simulated2":{"type":"jcamp","timeout":30,"url":"http://script.epfl.ch/script/HD/Load/UO7AcTTKPE?filename=test%40patiny.com%2F%2F%2FResearch%2FNMR%2FBestMatch%2FbestMatchService%2Fdata%2Fsimulation%2Fcc_54816k.jdx"},"correctSimSpectrum":{"type":"jcamp","timeout":30,"url":"http://script.epfl.ch/script/HD/Load/V5nlQXuVm2?filename=test%40patiny.com%2F%2F%2FResearch%2FNMR%2FBestMatch%2FbestMatchService%2Fdata%2Fsimulation%2Fcc_04310k.jdx"},"simulated3":{"type":"jcamp","timeout":30,"url":"http://script.epfl.ch/script/HD/Load/iC1clWoH6W?filename=test%40patiny.com%2F%2F%2FResearch%2FNMR%2FBestMatch%2FbestMatchService%2Fdata%2Fsimulation%2Fmo_07033k.jdx"},"indexHit":"1","similarity0":0.88155,"simulated4":{"type":"jcamp","timeout":30,"url":"http://script.epfl.ch/script/HD/Load/tWVeSOeLm4?filename=test%40patiny.com%2F%2F%2FResearch%2FNMR%2FBestMatch%2FbestMatchService%2Fdata%2Fsimulation%2Fcc_53016k.jdx"},"simulated5":{"type":"jcamp","timeout":30,"url":"http://script.epfl.ch/script/HD/Load/AEKsR7nBdQ?filename=test%40patiny.com%2F%2F%2FResearch%2FNMR%2FBestMatch%2FbestMatchService%2Fdata%2Fsimulation%2Fcc_21102k.jdx"},"similarity2":0.79854,"simulated6":{"type":"jcamp","timeout":30,"url":"http://script.epfl.ch/script/HD/Load/BF3eG9fRWC?filename=test%40patiny.com%2F%2F%2FResearch%2FNMR%2FBestMatch%2FbestMatchService%2Fdata%2Fsimulation%2Fcc_04510k.jdx"},"simulated7":{"type":"jcamp","timeout":30,"url":"http://script.epfl.ch/script/HD/Load/8VJDvwV0D3?filename=test%40patiny.com%2F%2F%2FResearch%2FNMR%2FBestMatch%2FbestMatchService%2Fdata%2Fsimulation%2Fcc_21104k.jdx"},"similarity1":0.82734,"folder":61,"similarity3":0.77902,"similarity4":0.77597,"keyMol":{"value":"http://script.epfl.ch/moleculeDepictor/MoleculeDepictor?moleculeId=dmN%40%60BCDRYe%5BZQV%40%40%40%40%40%40&color=true","type":"gif"},"similarity5":0.77564,"similarity6":0.75695,"similarity7":0.75662,"correctSimilarity":0.88155,"color":"#00ff00","similarity8":0.74518,"similarity9":0.73409,"foundMol9":{"value":"http://script.epfl.ch/moleculeDepictor/MoleculeDepictor?moleculeId=fleQC%40NARBPQHXdLbdLRVTRVREIwjh%40H%40IP%40%40&color=true","type":"gif"},"foundMol8":{"value":"http://script.epfl.ch/moleculeDepictor/MoleculeDepictor?moleculeId=feg%60b%60HzlBPIHLdARBiAIf%5BovyWYWddyGNBHbi%60%40%60%40%40%40%40&color=true","type":"gif"}},{"simulated8":{"type":"jcamp","timeout":30,"url":"http://script.epfl.ch/script/HD/Load/BGna6wlI6O?filename=test%40patiny.com%2F%2F%2FResearch%2FNMR%2FBestMatch%2FbestMatchService%2Fdata%2Fsimulation%2Fcc_09106k.jdx"},"foundMol6":{"value":"http://script.epfl.ch/moleculeDepictor/MoleculeDepictor?moleculeId=det%40P%40qDBDfUUJaff%60%40%40%40&color=true","type":"gif"},"simulated9":{"type":"jcamp","timeout":30,"url":"http://script.epfl.ch/script/HD/Load/DQpXXuVjy1?filename=test%40patiny.com%2F%2F%2FResearch%2FNMR%2FBestMatch%2FbestMatchService%2Fdata%2Fsimulation%2Fcc_44516k.jdx"},"foundMol7":{"value":"http://script.epfl.ch/moleculeDepictor/MoleculeDepictor?moleculeId=det%40P%40qABDfUmiaf%40Bd%60%40&color=true","type":"gif"},"foundMol4":{"value":"http://script.epfl.ch/moleculeDepictor/MoleculeDepictor?moleculeId=dmtDpAdJp%60chaIfVee%60%60e%40%40%40&color=true","type":"gif"},"foundMol5":{"value":"http://script.epfl.ch/moleculeDepictor/MoleculeDepictor?moleculeId=devH%60DHHaIemRhYf%60%40%60%40%40&color=true","type":"gif"},"foundMol2":{"value":"http://script.epfl.ch/moleculeDepictor/MoleculeDepictor?moleculeId=deu%40PBDJs%60aIfUfgaiZfX%40%40&color=true","type":"gif"},"foundMol3":{"value":"http://script.epfl.ch/moleculeDepictor/MoleculeDepictor?moleculeId=dk%5CDpDpHb%40b%60cHiCDddnGSeih%40%40%40%40&color=true","type":"gif"},"foundMol0":{"value":"http://script.epfl.ch/moleculeDepictor/MoleculeDepictor?moleculeId=dev%40PLCDPHRYUTjFZZ%40%40%40%40&color=true","type":"gif"},"foundMol1":{"value":"http://script.epfl.ch/moleculeDepictor/MoleculeDepictor?moleculeId=fde%60A%40J%40qDABSKOLjnRe%60%7EcSU%40%40%40B%40%40%40&color=true","type":"gif"},"simulated0":{"type":"jcamp","timeout":30,"url":"http://script.epfl.ch/script/HD/Load/s8dHVyS3Rd?filename=test%40patiny.com%2F%2F%2FResearch%2FNMR%2FBestMatch%2FbestMatchService%2Fdata%2Fsimulation%2Fcc_06010k.jdx"},"simulated1":{"type":"jcamp","timeout":30,"url":"http://script.epfl.ch/script/HD/Load/f3Bp3YNmCA?filename=test%40patiny.com%2F%2F%2FResearch%2FNMR%2FBestMatch%2FbestMatchService%2Fdata%2Fsimulation%2Fcc_42310k.jdx"},"experimental":{"type":"jcamp","url":"http://script.epfl.ch/script/HD/Load/PLpOI8WBzx?filename=test%40patiny.com%2F%2F%2FResearch%2FNMR%2FBestMatch%2FbestMatchService%2Fdata%2FexperimentalReducedJcamp%2Fcc_14203.jdx"},"simulated2":{"type":"jcamp","timeout":30,"url":"http://script.epfl.ch/script/HD/Load/fpLwnIDtxu?filename=test%40patiny.com%2F%2F%2FResearch%2FNMR%2FBestMatch%2FbestMatchService%2Fdata%2Fsimulation%2Fcc_09111k.jdx"},"correctSimSpectrum":{"type":"jcamp","timeout":30,"url":"http://script.epfl.ch/script/HD/Load/udDEq0Z4Me?filename=test%40patiny.com%2F%2F%2FResearch%2FNMR%2FBestMatch%2FbestMatchService%2Fdata%2Fsimulation%2Fcc_14203k.jdx"},"simulated3":{"type":"jcamp","timeout":30,"url":"http://script.epfl.ch/script/HD/Load/cFfBKr9bJ6?filename=test%40patiny.com%2F%2F%2FResearch%2FNMR%2FBestMatch%2FbestMatchService%2Fdata%2Fsimulation%2Fcc_12203k.jdx"},"indexHit":"22","similarity0":0.87335,"simulated4":{"type":"jcamp","timeout":30,"url":"http://script.epfl.ch/script/HD/Load/SkVCUtquZb?filename=test%40patiny.com%2F%2F%2FResearch%2FNMR%2FBestMatch%2FbestMatchService%2Fdata%2Fsimulation%2Fspb_07738k.jdx"},"simulated5":{"type":"jcamp","timeout":30,"url":"http://script.epfl.ch/script/HD/Load/iJTRe7aYSd?filename=test%40patiny.com%2F%2F%2FResearch%2FNMR%2FBestMatch%2FbestMatchService%2Fdata%2Fsimulation%2Fmo_00450k.jdx"},"similarity2":0.82336,"simulated6":{"type":"jcamp","timeout":30,"url":"http://script.epfl.ch/script/HD/Load/6KWtM37NbD?filename=test%40patiny.com%2F%2F%2FResearch%2FNMR%2FBestMatch%2FbestMatchService%2Fdata%2Fsimulation%2Fcc_12210k.jdx"},"simulated7":{"type":"jcamp","timeout":30,"url":"http://script.epfl.ch/script/HD/Load/vfVW3rqVPL?filename=test%40patiny.com%2F%2F%2FResearch%2FNMR%2FBestMatch%2FbestMatchService%2Fdata%2Fsimulation%2Fcc_24810k.jdx"},"similarity1":0.83052,"folder":62,"similarity3":0.82234,"similarity4":0.80762,"keyMol":{"value":"http://script.epfl.ch/moleculeDepictor/MoleculeDepictor?moleculeId=dg%7ELpKSEBH%60HhHrJPqIZI%5CIwKSUMJ%40%40&color=true","type":"gif"},"similarity5":0.80688,"similarity6":0.78469,"similarity7":0.77926,"correctSimilarity":0.75055,"color":"#ff00ff","similarity8":0.7767,"similarity9":0.77498,"foundMol9":{"value":"http://script.epfl.ch/moleculeDepictor/MoleculeDepictor?moleculeId=dk%5E%40%60C%40HrQQJEJXjgZe%40Hx%40%40&color=true","type":"gif"},"foundMol8":{"value":"http://script.epfl.ch/moleculeDepictor/MoleculeDepictor?moleculeId=dcoH%60HSm%40HrQIIQHxPsRuJm%40%40&color=true","type":"gif"}},{"simulated8":{"type":"jcamp","timeout":30,"url":"http://script.epfl.ch/script/HD/Load/bgk6xKyJbR?filename=test%40patiny.com%2F%2F%2FResearch%2FNMR%2FBestMatch%2FbestMatchService%2Fdata%2Fsimulation%2Fbtb_13668k.jdx"},"foundMol6":{"value":"http://script.epfl.ch/moleculeDepictor/MoleculeDepictor?moleculeId=deUH%60BY%40bDfyU%5Biffh%40%40&color=true","type":"gif"},"simulated9":{"type":"jcamp","timeout":30,"url":"http://script.epfl.ch/script/HD/Load/szWt8rK0Cp?filename=test%40patiny.com%2F%2F%2FResearch%2FNMR%2FBestMatch%2FbestMatchService%2Fdata%2Fsimulation%2Fmo_00640k.jdx"},"foundMol7":{"value":"http://script.epfl.ch/moleculeDepictor/MoleculeDepictor?moleculeId=dmwH%40DXPrIJJJEaVejh%40%40&color=true","type":"gif"},"foundMol4":{"value":"http://script.epfl.ch/moleculeDepictor/MoleculeDepictor?moleculeId=gOqHFJqIeZzjh%40&color=true","type":"gif"},"foundMol5":{"value":"http://script.epfl.ch/moleculeDepictor/MoleculeDepictor?moleculeId=dcvDPAePBLBLdTrfTMSUm%40%40&color=true","type":"gif"},"foundMol2":{"value":"http://script.epfl.ch/moleculeDepictor/MoleculeDepictor?moleculeId=deUH%60DJPbLbbbaQMSUR%60%40&color=true","type":"gif"},"foundMol3":{"value":"http://script.epfl.ch/moleculeDepictor/MoleculeDepictor?moleculeId=dcMDPNeLBH%60HrJPqQP%7DLmKUP%40%40&color=true","type":"gif"},"foundMol0":{"value":"http://script.epfl.ch/moleculeDepictor/MoleculeDepictor?moleculeId=gOp%60%40tfUkZj%60%40&color=true","type":"gif"},"foundMol1":{"value":"http://script.epfl.ch/moleculeDepictor/MoleculeDepictor?moleculeId=dcND%60LePBLdTTNTvUSMST%40%40&color=true","type":"gif"},"simulated0":{"type":"jcamp","timeout":30,"url":"http://script.epfl.ch/script/HD/Load/Ga9qhN5od4?filename=test%40patiny.com%2F%2F%2FResearch%2FNMR%2FBestMatch%2FbestMatchService%2Fdata%2Fsimulation%2Fsb_01650k.jdx"},"simulated1":{"type":"jcamp","timeout":30,"url":"http://script.epfl.ch/script/HD/Load/G2fkXGFhZl?filename=test%40patiny.com%2F%2F%2FResearch%2FNMR%2FBestMatch%2FbestMatchService%2Fdata%2Fsimulation%2Ftl_01020k.jdx"},"experimental":{"type":"jcamp","url":"http://script.epfl.ch/script/HD/Load/pUj2wVtrqf?filename=test%40patiny.com%2F%2F%2FResearch%2FNMR%2FBestMatch%2FbestMatchService%2Fdata%2FexperimentalReducedJcamp%2Fsb_01650.jdx"},"simulated2":{"type":"jcamp","timeout":30,"url":"http://script.epfl.ch/script/HD/Load/UVNJraRskA?filename=test%40patiny.com%2F%2F%2FResearch%2FNMR%2FBestMatch%2FbestMatchService%2Fdata%2Fsimulation%2Fen_00019k.jdx"},"correctSimSpectrum":{"type":"jcamp","timeout":30,"url":"http://script.epfl.ch/script/HD/Load/Ga9qhN5od4?filename=test%40patiny.com%2F%2F%2FResearch%2FNMR%2FBestMatch%2FbestMatchService%2Fdata%2Fsimulation%2Fsb_01650k.jdx"},"simulated3":{"type":"jcamp","timeout":30,"url":"http://script.epfl.ch/script/HD/Load/D8KfLu08JM?filename=test%40patiny.com%2F%2F%2FResearch%2FNMR%2FBestMatch%2FbestMatchService%2Fdata%2Fsimulation%2Fcc_14703k.jdx"},"indexHit":"1","similarity0":0.8841,"simulated4":{"type":"jcamp","timeout":30,"url":"http://script.epfl.ch/script/HD/Load/sAqEYN3tPF?filename=test%40patiny.com%2F%2F%2FResearch%2FNMR%2FBestMatch%2FbestMatchService%2Fdata%2Fsimulation%2Fcc_29911k.jdx"},"simulated5":{"type":"jcamp","timeout":30,"url":"http://script.epfl.ch/script/HD/Load/mibttB9sKg?filename=test%40patiny.com%2F%2F%2FResearch%2FNMR%2FBestMatch%2FbestMatchService%2Fdata%2Fsimulation%2Fbtb_08843k.jdx"},"similarity2":0.74785,"simulated6":{"type":"jcamp","timeout":30,"url":"http://script.epfl.ch/script/HD/Load/KVhTSeZdNL?filename=test%40patiny.com%2F%2F%2FResearch%2FNMR%2FBestMatch%2FbestMatchService%2Fdata%2Fsimulation%2Fcc_12602k.jdx"},"simulated7":{"type":"jcamp","timeout":30,"url":"http://script.epfl.ch/script/HD/Load/A9IkHlogdM?filename=test%40patiny.com%2F%2F%2FResearch%2FNMR%2FBestMatch%2FbestMatchService%2Fdata%2Fsimulation%2Fcc_14706k.jdx"},"similarity1":0.7559,"folder":63,"similarity3":0.73335,"similarity4":0.70879,"keyMol":{"value":"http://script.epfl.ch/moleculeDepictor/MoleculeDepictor?moleculeId=gOp%60%40tfUkZj%60%40&color=true","type":"gif"},"similarity5":0.69694,"similarity6":0.69568,"similarity7":0.69432,"correctSimilarity":0.8841,"color":"#00ff00","similarity8":0.69391,"similarity9":0.69267,"foundMol9":{"value":"http://script.epfl.ch/moleculeDepictor/MoleculeDepictor?moleculeId=dg%5CBpDsSBH%60HhHrJPqJHs%5CLmMTt%60%40&color=true","type":"gif"},"foundMol8":{"value":"http://script.epfl.ch/moleculeDepictor/MoleculeDepictor?moleculeId=diTL%40%40SdfVTjXVjfh%40%40&color=true","type":"gif"}},{"simulated8":{"type":"jcamp","timeout":30,"url":"http://script.epfl.ch/script/HD/Load/h3uDZDJDG2?filename=test%40patiny.com%2F%2F%2FResearch%2FNMR%2FBestMatch%2FbestMatchService%2Fdata%2Fsimulation%2Fcc_68210k.jdx"},"foundMol6":{"value":"http://script.epfl.ch/moleculeDepictor/MoleculeDepictor?moleculeId=difD%40D%40deYYnVfi%40%40&color=true","type":"gif"},"simulated9":{"type":"jcamp","timeout":30,"url":"http://script.epfl.ch/script/HD/Load/HumZ6W2J2g?filename=test%40patiny.com%2F%2F%2FResearch%2FNMR%2FBestMatch%2FbestMatchService%2Fdata%2Fsimulation%2Fcc_30604k.jdx"},"foundMol7":{"value":"http://script.epfl.ch/moleculeDepictor/MoleculeDepictor?moleculeId=daFD%40LBdeezYff%60%40&color=true","type":"gif"},"foundMol4":{"value":"http://script.epfl.ch/moleculeDepictor/MoleculeDepictor?moleculeId=daEH%40HxLdRbNERup%40%40&color=true","type":"gif"},"foundMol5":{"value":"http://script.epfl.ch/moleculeDepictor/MoleculeDepictor?moleculeId=dcLDPDpHb%40cHiCEDmJrpDD%40%40&color=true","type":"gif"},"foundMol2":{"value":"http://script.epfl.ch/moleculeDepictor/MoleculeDepictor?moleculeId=daDD%40%40qIYZfZZd%40%40&color=true","type":"gif"},"foundMol3":{"value":"http://script.epfl.ch/moleculeDepictor/MoleculeDepictor?moleculeId=didD%60DHHaInV%5BiijP%40&color=true","type":"gif"},"foundMol0":{"value":"http://script.epfl.ch/moleculeDepictor/MoleculeDepictor?moleculeId=difD%40DAdeYeaVZf%40%40&color=true","type":"gif"},"foundMol1":{"value":"http://script.epfl.ch/moleculeDepictor/MoleculeDepictor?moleculeId=gOqHBLQIfRyjX%40&color=true","type":"gif"},"simulated0":{"type":"jcamp","timeout":30,"url":"http://script.epfl.ch/script/HD/Load/KuJMF1zExL?filename=test%40patiny.com%2F%2F%2FResearch%2FNMR%2FBestMatch%2FbestMatchService%2Fdata%2Fsimulation%2Fcc_55406k.jdx"},"simulated1":{"type":"jcamp","timeout":30,"url":"http://script.epfl.ch/script/HD/Load/vkppKNxswP?filename=test%40patiny.com%2F%2F%2FResearch%2FNMR%2FBestMatch%2FbestMatchService%2Fdata%2Fsimulation%2Fcc_55410k.jdx"},"experimental":{"type":"jcamp","url":"http://script.epfl.ch/script/HD/Load/PTbrtkEH7F?filename=test%40patiny.com%2F%2F%2FResearch%2FNMR%2FBestMatch%2FbestMatchService%2Fdata%2FexperimentalReducedJcamp%2Fcc_55410.jdx"},"simulated2":{"type":"jcamp","timeout":30,"url":"http://script.epfl.ch/script/HD/Load/zyk0UmvWsj?filename=test%40patiny.com%2F%2F%2FResearch%2FNMR%2FBestMatch%2FbestMatchService%2Fdata%2Fsimulation%2Fcc_55504k.jdx"},"correctSimSpectrum":{"type":"jcamp","timeout":30,"url":"http://script.epfl.ch/script/HD/Load/vkppKNxswP?filename=test%40patiny.com%2F%2F%2FResearch%2FNMR%2FBestMatch%2FbestMatchService%2Fdata%2Fsimulation%2Fcc_55410k.jdx"},"simulated3":{"type":"jcamp","timeout":30,"url":"http://script.epfl.ch/script/HD/Load/degA4V5eiU?filename=test%40patiny.com%2F%2F%2FResearch%2FNMR%2FBestMatch%2FbestMatchService%2Fdata%2Fsimulation%2Fsb_02086k.jdx"},"indexHit":"2","similarity0":0.83902,"simulated4":{"type":"jcamp","timeout":30,"url":"http://script.epfl.ch/script/HD/Load/9lnfbEttFw?filename=test%40patiny.com%2F%2F%2FResearch%2FNMR%2FBestMatch%2FbestMatchService%2Fdata%2Fsimulation%2Fcc_10416k.jdx"},"simulated5":{"type":"jcamp","timeout":30,"url":"http://script.epfl.ch/script/HD/Load/4nxKbbeEFR?filename=test%40patiny.com%2F%2F%2FResearch%2FNMR%2FBestMatch%2FbestMatchService%2Fdata%2Fsimulation%2Fmo_07001k.jdx"},"similarity2":0.72728,"simulated6":{"type":"jcamp","timeout":30,"url":"http://script.epfl.ch/script/HD/Load/039R3cgGJz?filename=test%40patiny.com%2F%2F%2FResearch%2FNMR%2FBestMatch%2FbestMatchService%2Fdata%2Fsimulation%2Fcc_55506k.jdx"},"simulated7":{"type":"jcamp","timeout":30,"url":"http://script.epfl.ch/script/HD/Load/rvX9enM9pc?filename=test%40patiny.com%2F%2F%2FResearch%2FNMR%2FBestMatch%2FbestMatchService%2Fdata%2Fsimulation%2Fcc_10404k.jdx"},"similarity1":0.74071,"folder":64,"similarity3":0.69904,"similarity4":0.67711,"keyMol":{"value":"http://script.epfl.ch/moleculeDepictor/MoleculeDepictor?moleculeId=gOqHBLQIfRyjX%40&color=true","type":"gif"},"similarity5":0.66647,"similarity6":0.64881,"similarity7":0.64017,"correctSimilarity":0.74071,"color":"#ff00ff","similarity8":0.63197,"similarity9":0.61983,"foundMol9":{"value":"http://script.epfl.ch/moleculeDepictor/MoleculeDepictor?moleculeId=daDH%60F%40HRf%5DrjYZ%40%40&color=true","type":"gif"},"foundMol8":{"value":"http://script.epfl.ch/moleculeDepictor/MoleculeDepictor?moleculeId=dg%7D%40%60NDLQIe%5DeffWX%40Jeh%60%40&color=true","type":"gif"}},{"simulated8":{"type":"jcamp","timeout":30,"url":"http://script.epfl.ch/script/HD/Load/DDy2XAimY8?filename=test%40patiny.com%2F%2F%2FResearch%2FNMR%2FBestMatch%2FbestMatchService%2Fdata%2Fsimulation%2Fsb_00762k.jdx"},"foundMol6":{"value":"http://script.epfl.ch/moleculeDepictor/MoleculeDepictor?moleculeId=dmN%40%60I%40HRfV%5DJaV%60XL%60%40%40&color=true","type":"gif"},"simulated9":{"type":"jcamp","timeout":30,"url":"http://script.epfl.ch/script/HD/Load/NTfnSCkxgK?filename=test%40patiny.com%2F%2F%2FResearch%2FNMR%2FBestMatch%2FbestMatchService%2Fdata%2Fsimulation%2Fcc_46210k.jdx"},"foundMol7":{"value":"http://script.epfl.ch/moleculeDepictor/MoleculeDepictor?moleculeId=det%40P%40qABDfUmiaf%40Bd%60%40&color=true","type":"gif"},"foundMol4":{"value":"http://script.epfl.ch/moleculeDepictor/MoleculeDepictor?moleculeId=detH%60ACDRYVvfFX%40JR%40%40&color=true","type":"gif"},"foundMol5":{"value":"http://script.epfl.ch/moleculeDepictor/MoleculeDepictor?moleculeId=deu%40%60DXLQIfUrXYijeX%40%40&color=true","type":"gif"},"foundMol2":{"value":"http://script.epfl.ch/moleculeDepictor/MoleculeDepictor?moleculeId=dk%5E%40%60C%40HrQQJEJXjgZe%40Hx%40%40&color=true","type":"gif"},"foundMol3":{"value":"http://script.epfl.ch/moleculeDepictor/MoleculeDepictor?moleculeId=dk%5EH%40MCIEDhXdbiSjTHL%60%40%40&color=true","type":"gif"},"foundMol0":{"value":"http://script.epfl.ch/moleculeDepictor/MoleculeDepictor?moleculeId=dcm%40%60NDJqIe%5Deiev%40BiR%40%40&color=true","type":"gif"},"foundMol1":{"value":"http://script.epfl.ch/moleculeDepictor/MoleculeDepictor?moleculeId=dk_%40%40%40hTefV%5Dy%5DO%60%60hT%60%40&color=true","type":"gif"},"simulated0":{"type":"jcamp","timeout":30,"url":"http://script.epfl.ch/script/HD/Load/xOM0612pj5?filename=test%40patiny.com%2F%2F%2FResearch%2FNMR%2FBestMatch%2FbestMatchService%2Fdata%2Fsimulation%2Fcc_18411k.jdx"},"simulated1":{"type":"jcamp","timeout":30,"url":"http://script.epfl.ch/script/HD/Load/wE8xFEJr5B?filename=test%40patiny.com%2F%2F%2FResearch%2FNMR%2FBestMatch%2FbestMatchService%2Fdata%2Fsimulation%2Fcc_24416k.jdx"},"experimental":{"type":"jcamp","url":"http://script.epfl.ch/script/HD/Load/KRDD7aleiz?filename=test%40patiny.com%2F%2F%2FResearch%2FNMR%2FBestMatch%2FbestMatchService%2Fdata%2FexperimentalReducedJcamp%2Fcc_46219.jdx"},"simulated2":{"type":"jcamp","timeout":30,"url":"http://script.epfl.ch/script/HD/Load/DQpXXuVjy1?filename=test%40patiny.com%2F%2F%2FResearch%2FNMR%2FBestMatch%2FbestMatchService%2Fdata%2Fsimulation%2Fcc_44516k.jdx"},"correctSimSpectrum":{"type":"jcamp","timeout":30,"url":"http://script.epfl.ch/script/HD/Load/Yy5TQCMapI?filename=test%40patiny.com%2F%2F%2FResearch%2FNMR%2FBestMatch%2FbestMatchService%2Fdata%2Fsimulation%2Fcc_46219k.jdx"},"simulated3":{"type":"jcamp","timeout":30,"url":"http://script.epfl.ch/script/HD/Load/Yy5TQCMapI?filename=test%40patiny.com%2F%2F%2FResearch%2FNMR%2FBestMatch%2FbestMatchService%2Fdata%2Fsimulation%2Fcc_46219k.jdx"},"indexHit":"4","similarity0":0.91588,"simulated4":{"type":"jcamp","timeout":30,"url":"http://script.epfl.ch/script/HD/Load/yus6o1wwBM?filename=test%40patiny.com%2F%2F%2FResearch%2FNMR%2FBestMatch%2FbestMatchService%2Fdata%2Fsimulation%2Fcc_07110k.jdx"},"simulated5":{"type":"jcamp","timeout":30,"url":"http://script.epfl.ch/script/HD/Load/UvLFkWkbNr?filename=test%40patiny.com%2F%2F%2FResearch%2FNMR%2FBestMatch%2FbestMatchService%2Fdata%2Fsimulation%2Fcc_25410k.jdx"},"similarity2":0.82026,"simulated6":{"type":"jcamp","timeout":30,"url":"http://script.epfl.ch/script/HD/Load/XIY7ZZNZwi?filename=test%40patiny.com%2F%2F%2FResearch%2FNMR%2FBestMatch%2FbestMatchService%2Fdata%2Fsimulation%2Fcc_29416k.jdx"},"simulated7":{"type":"jcamp","timeout":30,"url":"http://script.epfl.ch/script/HD/Load/vfVW3rqVPL?filename=test%40patiny.com%2F%2F%2FResearch%2FNMR%2FBestMatch%2FbestMatchService%2Fdata%2Fsimulation%2Fcc_24810k.jdx"},"similarity1":0.84786,"folder":65,"similarity3":0.81083,"similarity4":0.79292,"keyMol":{"value":"http://script.epfl.ch/moleculeDepictor/MoleculeDepictor?moleculeId=dk%5EH%40MCIEDhXdbiSjTHL%60%40%40&color=true","type":"gif"},"similarity5":0.78695,"similarity6":0.78673,"similarity7":0.7678,"correctSimilarity":0.81083,"color":"#ff00ff","similarity8":0.76644,"similarity9":0.76001,"foundMol9":{"value":"http://script.epfl.ch/moleculeDepictor/MoleculeDepictor?moleculeId=dclH%60NCDRYegVe%5D%60%60dhP%40&color=true","type":"gif"},"foundMol8":{"value":"http://script.epfl.ch/moleculeDepictor/MoleculeDepictor?moleculeId=diTH%40%40RfU%7CkahDB%40%40&color=true","type":"gif"}},{"simulated8":{"type":"jcamp","timeout":30,"url":"http://script.epfl.ch/script/HD/Load/NIL5ceKjVD?filename=test%40patiny.com%2F%2F%2FResearch%2FNMR%2FBestMatch%2FbestMatchService%2Fdata%2Fsimulation%2Frdp_00265k.jdx"},"foundMol6":{"value":"http://script.epfl.ch/moleculeDepictor/MoleculeDepictor?moleculeId=dk%5CLPDsPbHBLbdLRTrF%5DNV%40Bh%60%40&color=true","type":"gif"},"simulated9":{"type":"jcamp","timeout":30,"url":"http://script.epfl.ch/script/HD/Load/pXCwW0RBj5?filename=test%40patiny.com%2F%2F%2FResearch%2FNMR%2FBestMatch%2FbestMatchService%2Fdata%2Fsimulation%2Fcc_31603k.jdx"},"foundMol7":{"value":"http://script.epfl.ch/moleculeDepictor/MoleculeDepictor?moleculeId=dg%7C%60%40%40e%5BrIQQIFI%5CIwpDERd%40%40&color=true","type":"gif"},"foundMol4":{"value":"http://script.epfl.ch/moleculeDepictor/MoleculeDepictor?moleculeId=dk_%40%60AdpkLbbbRLR%5BmN%40%60jT%60%40&color=true","type":"gif"},"foundMol5":{"value":"http://script.epfl.ch/moleculeDepictor/MoleculeDepictor?moleculeId=foAP%60%40EV%40aIee%5EwehufhHHZH%40%40&color=true","type":"gif"},"foundMol2":{"value":"http://script.epfl.ch/moleculeDepictor/MoleculeDepictor?moleculeId=diDBpDqnBH%60HhHrJPjRVe%60%40&color=true","type":"gif"},"foundMol3":{"value":"http://script.epfl.ch/moleculeDepictor/MoleculeDepictor?moleculeId=dclD%60DTHaInUmxUvX%40Jb%40%40&color=true","type":"gif"},"foundMol0":{"value":"http://script.epfl.ch/moleculeDepictor/MoleculeDepictor?moleculeId=dk%5EBAHAEvISdfyVyz%5DMh%40ah%60%40&color=true","type":"gif"},"foundMol1":{"value":"http://script.epfl.ch/moleculeDepictor/MoleculeDepictor?moleculeId=dg%7EDPMS%40bHBLbdLRTrPsirp%40Tq%40%40&color=true","type":"gif"},"simulated0":{"type":"jcamp","timeout":30,"url":"http://script.epfl.ch/script/HD/Load/AnfXm457Sk?filename=test%40patiny.com%2F%2F%2FResearch%2FNMR%2FBestMatch%2FbestMatchService%2Fdata%2Fsimulation%2Fkm_08350k.jdx"},"simulated1":{"type":"jcamp","timeout":30,"url":"http://script.epfl.ch/script/HD/Load/fHw4IOcDny?filename=test%40patiny.com%2F%2F%2FResearch%2FNMR%2FBestMatch%2FbestMatchService%2Fdata%2Fsimulation%2Fcc_41403k.jdx"},"experimental":{"type":"jcamp","url":"http://script.epfl.ch/script/HD/Load/9zAooR6ciP?filename=test%40patiny.com%2F%2F%2FResearch%2FNMR%2FBestMatch%2FbestMatchService%2Fdata%2FexperimentalReducedJcamp%2Fkm_08350.jdx"},"simulated2":{"type":"jcamp","timeout":30,"url":"http://script.epfl.ch/script/HD/Load/ttcrcyjOin?filename=test%40patiny.com%2F%2F%2FResearch%2FNMR%2FBestMatch%2FbestMatchService%2Fdata%2Fsimulation%2Fcd_10852k.jdx"},"correctSimSpectrum":{"type":"jcamp","timeout":30,"url":"http://script.epfl.ch/script/HD/Load/AnfXm457Sk?filename=test%40patiny.com%2F%2F%2FResearch%2FNMR%2FBestMatch%2FbestMatchService%2Fdata%2Fsimulation%2Fkm_08350k.jdx"},"simulated3":{"type":"jcamp","timeout":30,"url":"http://script.epfl.ch/script/HD/Load/22zfOE4OkQ?filename=test%40patiny.com%2F%2F%2FResearch%2FNMR%2FBestMatch%2FbestMatchService%2Fdata%2Fsimulation%2Fcc_00802k.jdx"},"indexHit":"1","similarity0":0.48907,"simulated4":{"type":"jcamp","timeout":30,"url":"http://script.epfl.ch/script/HD/Load/KgMykSMEJp?filename=test%40patiny.com%2F%2F%2FResearch%2FNMR%2FBestMatch%2FbestMatchService%2Fdata%2Fsimulation%2Fcc_47511k.jdx"},"simulated5":{"type":"jcamp","timeout":30,"url":"http://script.epfl.ch/script/HD/Load/VEMlhvPXlB?filename=test%40patiny.com%2F%2F%2FResearch%2FNMR%2FBestMatch%2FbestMatchService%2Fdata%2Fsimulation%2Fcc_13623k.jdx"},"similarity2":0.42429,"simulated6":{"type":"jcamp","timeout":30,"url":"http://script.epfl.ch/script/HD/Load/cNh3CIFfZS?filename=test%40patiny.com%2F%2F%2FResearch%2FNMR%2FBestMatch%2FbestMatchService%2Fdata%2Fsimulation%2Fcc_00803k.jdx"},"simulated7":{"type":"jcamp","timeout":30,"url":"http://script.epfl.ch/script/HD/Load/cgLPoKDHFq?filename=test%40patiny.com%2F%2F%2FResearch%2FNMR%2FBestMatch%2FbestMatchService%2Fdata%2Fsimulation%2Fcc_47516k.jdx"},"similarity1":0.4557,"folder":66,"similarity3":0.41488,"similarity4":0.41085,"keyMol":{"value":"http://script.epfl.ch/moleculeDepictor/MoleculeDepictor?moleculeId=dk%5EBAHAEvISdfyVyz%5DMh%40ah%60%40&color=true","type":"gif"},"similarity5":0.40135,"similarity6":0.40065,"similarity7":0.4006,"correctSimilarity":0.48907,"color":"#00ff00","similarity8":0.39904,"similarity9":0.38974,"foundMol9":{"value":"http://script.epfl.ch/moleculeDepictor/MoleculeDepictor?moleculeId=fhiPa%40M%5EQ%60DQ%40HrJPqISSIPRg%5Ee%60B%40%40%60%40%40&color=true","type":"gif"},"foundMol8":{"value":"http://script.epfl.ch/moleculeDepictor/MoleculeDepictor?moleculeId=dmM%40%40%40%5BIEDhbjXY%40%40%40%60%40%40&color=true","type":"gif"}},{"simulated8":{"type":"jcamp","timeout":30,"url":"http://script.epfl.ch/script/HD/Load/38CCjJGqdq?filename=test%40patiny.com%2F%2F%2FResearch%2FNMR%2FBestMatch%2FbestMatchService%2Fdata%2Fsimulation%2Fcc_00506k.jdx"},"foundMol6":{"value":"http://script.epfl.ch/moleculeDepictor/MoleculeDepictor?moleculeId=dk%5DH%60ITPqDfUvWiev%40BfhP%40&color=true","type":"gif"},"simulated9":{"type":"jcamp","timeout":30,"url":"http://script.epfl.ch/script/HD/Load/MbKsFnIvQX?filename=test%40patiny.com%2F%2F%2FResearch%2FNMR%2FBestMatch%2FbestMatchService%2Fdata%2Fsimulation%2Fcc_49510k.jdx"},"foundMol7":{"value":"http://script.epfl.ch/moleculeDepictor/MoleculeDepictor?moleculeId=dk%5E%40PJCDPHrJIQFIHjtzZh%40D%40%40&color=true","type":"gif"},"foundMol4":{"value":"http://script.epfl.ch/moleculeDepictor/MoleculeDepictor?moleculeId=det%40%60%40BDie_rnF%60PJ%40%40&color=true","type":"gif"},"foundMol5":{"value":"http://script.epfl.ch/moleculeDepictor/MoleculeDepictor?moleculeId=foA%60b%40FHDBHrJZJJZEI%60kNfej%40B%40%40%40&color=true","type":"gif"},"foundMol2":{"value":"http://script.epfl.ch/moleculeDepictor/MoleculeDepictor?moleculeId=foAp%60%40DZLARRlk%5DorQkK%40DSTH%40%40&color=true","type":"gif"},"foundMol3":{"value":"http://script.epfl.ch/moleculeDepictor/MoleculeDepictor?moleculeId=dk%5DH%60AW%60qLbbbTVQZUvBBRhP%40&color=true","type":"gif"},"foundMol0":{"value":"http://script.epfl.ch/moleculeDepictor/MoleculeDepictor?moleculeId=deTH%60ABPRYVzn%60BF%40%40&color=true","type":"gif"},"foundMol1":{"value":"http://script.epfl.ch/moleculeDepictor/MoleculeDepictor?moleculeId=dk%5DH%60NEPqLbbbTVQZUvBAbX%60%40&color=true","type":"gif"},"simulated0":{"type":"jcamp","timeout":30,"url":"http://script.epfl.ch/script/HD/Load/vaWvnyaikT?filename=test%40patiny.com%2F%2F%2FResearch%2FNMR%2FBestMatch%2FbestMatchService%2Fdata%2Fsimulation%2Fsb_01647k.jdx"},"simulated1":{"type":"jcamp","timeout":30,"url":"http://script.epfl.ch/script/HD/Load/PBv829isCR?filename=test%40patiny.com%2F%2F%2FResearch%2FNMR%2FBestMatch%2FbestMatchService%2Fdata%2Fsimulation%2Fcc_47910k.jdx"},"experimental":{"type":"jcamp","url":"http://script.epfl.ch/script/HD/Load/p18ORPzkOu?filename=test%40patiny.com%2F%2F%2FResearch%2FNMR%2FBestMatch%2FbestMatchService%2Fdata%2FexperimentalReducedJcamp%2Fcc_49506.jdx"},"simulated2":{"type":"jcamp","timeout":30,"url":"http://script.epfl.ch/script/HD/Load/UrTYvUeOlK?filename=test%40patiny.com%2F%2F%2FResearch%2FNMR%2FBestMatch%2FbestMatchService%2Fdata%2Fsimulation%2Fcc_49506k.jdx"},"correctSimSpectrum":{"type":"jcamp","timeout":30,"url":"http://script.epfl.ch/script/HD/Load/UrTYvUeOlK?filename=test%40patiny.com%2F%2F%2FResearch%2FNMR%2FBestMatch%2FbestMatchService%2Fdata%2Fsimulation%2Fcc_49506k.jdx"},"simulated3":{"type":"jcamp","timeout":30,"url":"http://script.epfl.ch/script/HD/Load/uF72hL7Zam?filename=test%40patiny.com%2F%2F%2FResearch%2FNMR%2FBestMatch%2FbestMatchService%2Fdata%2Fsimulation%2Fcc_49610k.jdx"},"indexHit":"3","similarity0":0.87676,"simulated4":{"type":"jcamp","timeout":30,"url":"http://script.epfl.ch/script/HD/Load/f9EDp9ck3h?filename=test%40patiny.com%2F%2F%2FResearch%2FNMR%2FBestMatch%2FbestMatchService%2Fdata%2Fsimulation%2Fmwp_00078k.jdx"},"simulated5":{"type":"jcamp","timeout":30,"url":"http://script.epfl.ch/script/HD/Load/sStT1YWjWq?filename=test%40patiny.com%2F%2F%2FResearch%2FNMR%2FBestMatch%2FbestMatchService%2Fdata%2Fsimulation%2Fcc_00502k.jdx"},"similarity2":0.85079,"simulated6":{"type":"jcamp","timeout":30,"url":"http://script.epfl.ch/script/HD/Load/eSG5I3I5Pk?filename=test%40patiny.com%2F%2F%2FResearch%2FNMR%2FBestMatch%2FbestMatchService%2Fdata%2Fsimulation%2Fcc_50910k.jdx"},"simulated7":{"type":"jcamp","timeout":30,"url":"http://script.epfl.ch/script/HD/Load/pVaZKnV1AZ?filename=test%40patiny.com%2F%2F%2FResearch%2FNMR%2FBestMatch%2FbestMatchService%2Fdata%2Fsimulation%2Fcc_29210k.jdx"},"similarity1":0.86486,"folder":67,"similarity3":0.84581,"similarity4":0.81106,"keyMol":{"value":"http://script.epfl.ch/moleculeDepictor/MoleculeDepictor?moleculeId=foAp%60%40DZLARRlk%5DorQkK%40DSTH%40%40&color=true","type":"gif"},"similarity5":0.80593,"similarity6":0.77496,"similarity7":0.7747,"correctSimilarity":0.85079,"color":"#ff00ff","similarity8":0.7616,"similarity9":0.7586,"foundMol9":{"value":"http://script.epfl.ch/moleculeDepictor/MoleculeDepictor?moleculeId=dk%5DH%60ITPqDfUnwkev%40HfhP%40&color=true","type":"gif"},"foundMol8":{"value":"http://script.epfl.ch/moleculeDepictor/MoleculeDepictor?moleculeId=foAP%60%40DL%40KHdhhihTfBlyZVh%40H%40%40&color=true","type":"gif"}},{"simulated8":{"type":"jcamp","timeout":30,"url":"http://script.epfl.ch/script/HD/Load/Jk7BnwOzjS?filename=test%40patiny.com%2F%2F%2FResearch%2FNMR%2FBestMatch%2FbestMatchService%2Fdata%2Fsimulation%2Fsew_02034k.jdx"},"foundMol6":{"value":"http://script.epfl.ch/moleculeDepictor/MoleculeDepictor?moleculeId=dk%5E%40PEBHdHRVUnuatz%40Hfa%40%40&color=true","type":"gif"},"simulated9":{"type":"jcamp","timeout":30,"url":"http://script.epfl.ch/script/HD/Load/kBYlGY1CqM?filename=test%40patiny.com%2F%2F%2FResearch%2FNMR%2FBestMatch%2FbestMatchService%2Fdata%2Fsimulation%2Fmo_00946k.jdx"},"foundMol7":{"value":"http://script.epfl.ch/moleculeDepictor/MoleculeDepictor?moleculeId=dg%5EBQMSClHb%40cYolbdJbRrdkKP%40S%40%40%40&color=true","type":"gif"},"foundMol4":{"value":"http://script.epfl.ch/moleculeDepictor/MoleculeDepictor?moleculeId=do%7CDhDpHb%40%60yByAyCHiBhdliIVV%60%40j%60%40%40&color=true","type":"gif"},"foundMol5":{"value":"http://script.epfl.ch/moleculeDepictor/MoleculeDepictor?moleculeId=dmN%40PBCDpHRVUUiiVih%40%40%40%40&color=true","type":"gif"},"foundMol2":{"value":"http://script.epfl.ch/moleculeDepictor/MoleculeDepictor?moleculeId=dk%5DH%60LJ%60bDeevUimNff%40B%40%40&color=true","type":"gif"},"foundMol3":{"value":"http://script.epfl.ch/moleculeDepictor/MoleculeDepictor?moleculeId=dknDPCS%40bHBLbdJbRreYZ%40Bp%40%40&color=true","type":"gif"},"foundMol0":{"value":"http://script.epfl.ch/moleculeDepictor/MoleculeDepictor?moleculeId=do%7CDhDpHb%40%60yByAyCHiBhdhYIVV%60%40j%60%40%40&color=true","type":"gif"},"foundMol1":{"value":"http://script.epfl.ch/moleculeDepictor/MoleculeDepictor?moleculeId=dcl%40p%40qNBMbDefUvneZdHB%60%40%40&color=true","type":"gif"},"simulated0":{"type":"jcamp","timeout":30,"url":"http://script.epfl.ch/script/HD/Load/r5sJ9lNfZe?filename=test%40patiny.com%2F%2F%2FResearch%2FNMR%2FBestMatch%2FbestMatchService%2Fdata%2Fsimulation%2Fmo_00932k.jdx"},"simulated1":{"type":"jcamp","timeout":30,"url":"http://script.epfl.ch/script/HD/Load/JNsFjzpNbA?filename=test%40patiny.com%2F%2F%2FResearch%2FNMR%2FBestMatch%2FbestMatchService%2Fdata%2Fsimulation%2Fmwp_00055k.jdx"},"experimental":{"type":"jcamp","url":"http://script.epfl.ch/script/HD/Load/ZCQanAdR6x?filename=test%40patiny.com%2F%2F%2FResearch%2FNMR%2FBestMatch%2FbestMatchService%2Fdata%2FexperimentalReducedJcamp%2Fmo_07862.jdx"},"simulated2":{"type":"jcamp","timeout":30,"url":"http://script.epfl.ch/script/HD/Load/Nt7phP5y4l?filename=test%40patiny.com%2F%2F%2FResearch%2FNMR%2FBestMatch%2FbestMatchService%2Fdata%2Fsimulation%2Fsew_02030k.jdx"},"correctSimSpectrum":{"type":"jcamp","timeout":30,"url":"http://script.epfl.ch/script/HD/Load/goo9bQXjXt?filename=test%40patiny.com%2F%2F%2FResearch%2FNMR%2FBestMatch%2FbestMatchService%2Fdata%2Fsimulation%2Fmo_07862k.jdx"},"simulated3":{"type":"jcamp","timeout":30,"url":"http://script.epfl.ch/script/HD/Load/goo9bQXjXt?filename=test%40patiny.com%2F%2F%2FResearch%2FNMR%2FBestMatch%2FbestMatchService%2Fdata%2Fsimulation%2Fmo_07862k.jdx"},"indexHit":"4","similarity0":0.89907,"simulated4":{"type":"jcamp","timeout":30,"url":"http://script.epfl.ch/script/HD/Load/cUfcKMN8dP?filename=test%40patiny.com%2F%2F%2FResearch%2FNMR%2FBestMatch%2FbestMatchService%2Fdata%2Fsimulation%2Fmo_07768%24k.jdx"},"simulated5":{"type":"jcamp","timeout":30,"url":"http://script.epfl.ch/script/HD/Load/Ud81RsaTex?filename=test%40patiny.com%2F%2F%2FResearch%2FNMR%2FBestMatch%2FbestMatchService%2Fdata%2Fsimulation%2Fcc_06008k.jdx"},"similarity2":0.8078,"simulated6":{"type":"jcamp","timeout":30,"url":"http://script.epfl.ch/script/HD/Load/xGBDQzvA00?filename=test%40patiny.com%2F%2F%2FResearch%2FNMR%2FBestMatch%2FbestMatchService%2Fdata%2Fsimulation%2Fcc_36524k.jdx"},"simulated7":{"type":"jcamp","timeout":30,"url":"http://script.epfl.ch/script/HD/Load/7DuIaP98ZV?filename=test%40patiny.com%2F%2F%2FResearch%2FNMR%2FBestMatch%2FbestMatchService%2Fdata%2Fsimulation%2Fmo_00918k.jdx"},"similarity1":0.81964,"folder":68,"similarity3":0.78451,"similarity4":0.78052,"keyMol":{"value":"http://script.epfl.ch/moleculeDepictor/MoleculeDepictor?moleculeId=dknDPCS%40bHBLbdJbRreYZ%40Bp%40%40&color=true","type":"gif"},"similarity5":0.75113,"similarity6":0.739,"similarity7":0.73829,"correctSimilarity":0.78451,"color":"#ff00ff","similarity8":0.71967,"similarity9":0.70472,"foundMol9":{"value":"http://script.epfl.ch/moleculeDepictor/MoleculeDepictor?moleculeId=dcLDpEtLPPbXaIe%5DZih%40Je%40%40&color=true","type":"gif"},"foundMol8":{"value":"http://script.epfl.ch/moleculeDepictor/MoleculeDepictor?moleculeId=fhiQ%40%60LDhBH%5DH%5Ed%40rFQJIYQIPrTYhuML%40EU%40%40%40&color=true","type":"gif"}},{"simulated8":{"type":"jcamp","timeout":30,"url":"http://script.epfl.ch/script/HD/Load/G9Glj8tKLh?filename=test%40patiny.com%2F%2F%2FResearch%2FNMR%2FBestMatch%2FbestMatchService%2Fdata%2Fsimulation%2Fcc_24802k.jdx"},"foundMol6":{"value":"http://script.epfl.ch/moleculeDepictor/MoleculeDepictor?moleculeId=didHpACDXHzHRYejZfZX%40%40&color=true","type":"gif"},"simulated9":{"type":"jcamp","timeout":30,"url":"http://script.epfl.ch/script/HD/Load/SvTq5HuAwA?filename=test%40patiny.com%2F%2F%2FResearch%2FNMR%2FBestMatch%2FbestMatchService%2Fdata%2Fsimulation%2Fbtb_08739k.jdx"},"foundMol7":{"value":"http://script.epfl.ch/moleculeDepictor/MoleculeDepictor?moleculeId=dg%7F%40%40%40eTee%5DeVx%7Bx%40H%40%40%40%40&color=true","type":"gif"},"foundMol4":{"value":"http://script.epfl.ch/moleculeDepictor/MoleculeDepictor?moleculeId=dg%7ELpKSEBH%60HhHrJPqIZI%5CIwKSUMJ%40%40&color=true","type":"gif"},"foundMol5":{"value":"http://script.epfl.ch/moleculeDepictor/MoleculeDepictor?moleculeId=deu%40PDxHb%60aIeeVxY%60HJD%40%40&color=true","type":"gif"},"foundMol2":{"value":"http://script.epfl.ch/moleculeDepictor/MoleculeDepictor?moleculeId=dk%5CDpDpHb%40bPcHiCEDengSeiB%40%60%40%40&color=true","type":"gif"},"foundMol3":{"value":"http://script.epfl.ch/moleculeDepictor/MoleculeDepictor?moleculeId=dclHPDBHDHR%5BfUvE%5DfdHB%40%40&color=true","type":"gif"},"foundMol0":{"value":"http://script.epfl.ch/moleculeDepictor/MoleculeDepictor?moleculeId=foAq%40%40DJtAIVUnuyJse%60B%40%40%40%40%40&color=true","type":"gif"},"foundMol1":{"value":"http://script.epfl.ch/moleculeDepictor/MoleculeDepictor?moleculeId=foAq%40%40DJtAIVUvUxJse%60%40%60%40%40%40%40&color=true","type":"gif"},"simulated0":{"type":"jcamp","timeout":30,"url":"http://script.epfl.ch/script/HD/Load/NSa2LuSXBI?filename=test%40patiny.com%2F%2F%2FResearch%2FNMR%2FBestMatch%2FbestMatchService%2Fdata%2Fsimulation%2Fcc_56306k.jdx"},"simulated1":{"type":"jcamp","timeout":30,"url":"http://script.epfl.ch/script/HD/Load/bXE184LGw7?filename=test%40patiny.com%2F%2F%2FResearch%2FNMR%2FBestMatch%2FbestMatchService%2Fdata%2Fsimulation%2Fcc_56206k.jdx"},"experimental":{"type":"jcamp","url":"http://script.epfl.ch/script/HD/Load/OCRbcHgTLQ?filename=test%40patiny.com%2F%2F%2FResearch%2FNMR%2FBestMatch%2FbestMatchService%2Fdata%2FexperimentalReducedJcamp%2Fcc_56306.jdx"},"simulated2":{"type":"jcamp","timeout":30,"url":"http://script.epfl.ch/script/HD/Load/gSGwASOHrC?filename=test%40patiny.com%2F%2F%2FResearch%2FNMR%2FBestMatch%2FbestMatchService%2Fdata%2Fsimulation%2Fcc_12303k.jdx"},"correctSimSpectrum":{"type":"jcamp","timeout":30,"url":"http://script.epfl.ch/script/HD/Load/NSa2LuSXBI?filename=test%40patiny.com%2F%2F%2FResearch%2FNMR%2FBestMatch%2FbestMatchService%2Fdata%2Fsimulation%2Fcc_56306k.jdx"},"simulated3":{"type":"jcamp","timeout":30,"url":"http://script.epfl.ch/script/HD/Load/TlMR8ZzjF9?filename=test%40patiny.com%2F%2F%2FResearch%2FNMR%2FBestMatch%2FbestMatchService%2Fdata%2Fsimulation%2Fcc_12302k.jdx"},"indexHit":"1","similarity0":0.78221,"simulated4":{"type":"jcamp","timeout":30,"url":"http://script.epfl.ch/script/HD/Load/udDEq0Z4Me?filename=test%40patiny.com%2F%2F%2FResearch%2FNMR%2FBestMatch%2FbestMatchService%2Fdata%2Fsimulation%2Fcc_14203k.jdx"},"simulated5":{"type":"jcamp","timeout":30,"url":"http://script.epfl.ch/script/HD/Load/0gsyr7xEyF?filename=test%40patiny.com%2F%2F%2FResearch%2FNMR%2FBestMatch%2FbestMatchService%2Fdata%2Fsimulation%2Fgk_00377k.jdx"},"similarity2":0.69045,"simulated6":{"type":"jcamp","timeout":30,"url":"http://script.epfl.ch/script/HD/Load/46tZpESWQy?filename=test%40patiny.com%2F%2F%2FResearch%2FNMR%2FBestMatch%2FbestMatchService%2Fdata%2Fsimulation%2Fcc_54202k.jdx"},"simulated7":{"type":"jcamp","timeout":30,"url":"http://script.epfl.ch/script/HD/Load/O6A3sVmiKG?filename=test%40patiny.com%2F%2F%2FResearch%2FNMR%2FBestMatch%2FbestMatchService%2Fdata%2Fsimulation%2Fcc_56216k.jdx"},"similarity1":0.74758,"folder":69,"similarity3":0.6872,"similarity4":0.67991,"keyMol":{"value":"http://script.epfl.ch/moleculeDepictor/MoleculeDepictor?moleculeId=foAq%40%40DJtAIVUnuyJse%60B%40%40%40%40%40&color=true","type":"gif"},"similarity5":0.67388,"similarity6":0.67098,"similarity7":0.66253,"correctSimilarity":0.78221,"color":"#00ff00","similarity8":0.64862,"similarity9":0.64334,"foundMol9":{"value":"http://script.epfl.ch/moleculeDepictor/MoleculeDepictor?moleculeId=fhi%60a%40I%5CBBH%7DDILkkKKTYYt%40E%40PR%40%40%40&color=true","type":"gif"},"foundMol8":{"value":"http://script.epfl.ch/moleculeDepictor/MoleculeDepictor?moleculeId=dclHPDBHTHR%5Be%5B%5EE%5Df%40Bd%60%40&color=true","type":"gif"}},{"simulated8":{"type":"jcamp","timeout":30,"url":"http://script.epfl.ch/script/HD/Load/t4RFvOPmMO?filename=test%40patiny.com%2F%2F%2FResearch%2FNMR%2FBestMatch%2FbestMatchService%2Fdata%2Fsimulation%2Fgk_03657k.jdx"},"foundMol6":{"value":"http://script.epfl.ch/moleculeDepictor/MoleculeDepictor?moleculeId=fbuPb%60OIuXD%60RPYHBdERBSLw_mr%7FIQSADQTtmD%40%40&color=true","type":"gif"},"simulated9":{"type":"jcamp","timeout":30,"url":"http://script.epfl.ch/script/HD/Load/cBIGPmHOV1?filename=test%40patiny.com%2F%2F%2FResearch%2FNMR%2FBestMatch%2FbestMatchService%2Fdata%2Fsimulation%2Fmo_07791k.jdx"},"foundMol7":{"value":"http://script.epfl.ch/moleculeDepictor/MoleculeDepictor?moleculeId=deUDPJyLBH%60HrJPqI%5CLltt%40%40&color=true","type":"gif"},"foundMol4":{"value":"http://script.epfl.ch/moleculeDepictor/MoleculeDepictor?moleculeId=daG%40%40%40qdeez%5BiZ%60%40&color=true","type":"gif"},"foundMol5":{"value":"http://script.epfl.ch/moleculeDepictor/MoleculeDepictor?moleculeId=dcND%40MADfVulUZ%60BL%40%40&color=true","type":"gif"},"foundMol2":{"value":"http://script.epfl.ch/moleculeDepictor/MoleculeDepictor?moleculeId=deTDPNDLP%60cHhhmBSSTmP%40%40&color=true","type":"gif"},"foundMol3":{"value":"http://script.epfl.ch/moleculeDepictor/MoleculeDepictor?moleculeId=dklL%60NGPqLbbbTQVZXHFJ%60%40%40&color=true","type":"gif"},"foundMol0":{"value":"http://script.epfl.ch/moleculeDepictor/MoleculeDepictor?moleculeId=dklBpDq%5DBH%60HxHrJPqQZGiefiZ%60%40&color=true","type":"gif"},"foundMol1":{"value":"http://script.epfl.ch/moleculeDepictor/MoleculeDepictor?moleculeId=fbuPc%40J%5CCDD%60bPqHYEHXdehheD%5EB%7CfjZZBAb%60%40%40&color=true","type":"gif"},"simulated0":{"type":"jcamp","timeout":30,"url":"http://script.epfl.ch/script/HD/Load/VhGkPiZs0i?filename=test%40patiny.com%2F%2F%2FResearch%2FNMR%2FBestMatch%2FbestMatchService%2Fdata%2Fsimulation%2Fgk_00438k.jdx"},"simulated1":{"type":"jcamp","timeout":30,"url":"http://script.epfl.ch/script/HD/Load/GbFz8WVhrN?filename=test%40patiny.com%2F%2F%2FResearch%2FNMR%2FBestMatch%2FbestMatchService%2Fdata%2Fsimulation%2Fcc_62122k.jdx"},"experimental":{"type":"jcamp","url":"http://script.epfl.ch/script/HD/Load/zMXRQU9O8o?filename=test%40patiny.com%2F%2F%2FResearch%2FNMR%2FBestMatch%2FbestMatchService%2Fdata%2FexperimentalReducedJcamp%2Fcc_03626.jdx"},"simulated2":{"type":"jcamp","timeout":30,"url":"http://script.epfl.ch/script/HD/Load/MAuY5pB10S?filename=test%40patiny.com%2F%2F%2FResearch%2FNMR%2FBestMatch%2FbestMatchService%2Fdata%2Fsimulation%2Fsew_02691k.jdx"},"correctSimSpectrum":{"type":"jcamp","timeout":30,"url":"http://script.epfl.ch/script/HD/Load/Q2AmVrXJIo?filename=test%40patiny.com%2F%2F%2FResearch%2FNMR%2FBestMatch%2FbestMatchService%2Fdata%2Fsimulation%2Fcc_03626k.jdx"},"simulated3":{"type":"jcamp","timeout":30,"url":"http://script.epfl.ch/script/HD/Load/qpuY99tqII?filename=test%40patiny.com%2F%2F%2FResearch%2FNMR%2FBestMatch%2FbestMatchService%2Fdata%2Fsimulation%2Fcd_05257k.jdx"},"indexHit":"7","similarity0":0.71877,"simulated4":{"type":"jcamp","timeout":30,"url":"http://script.epfl.ch/script/HD/Load/MeVzquHabZ?filename=test%40patiny.com%2F%2F%2FResearch%2FNMR%2FBestMatch%2FbestMatchService%2Fdata%2Fsimulation%2Fcc_03616k.jdx"},"simulated5":{"type":"jcamp","timeout":30,"url":"http://script.epfl.ch/script/HD/Load/oE7Dy80NsD?filename=test%40patiny.com%2F%2F%2FResearch%2FNMR%2FBestMatch%2FbestMatchService%2Fdata%2Fsimulation%2Frjc_00610k.jdx"},"similarity2":0.65648,"simulated6":{"type":"jcamp","timeout":30,"url":"http://script.epfl.ch/script/HD/Load/Q2AmVrXJIo?filename=test%40patiny.com%2F%2F%2FResearch%2FNMR%2FBestMatch%2FbestMatchService%2Fdata%2Fsimulation%2Fcc_03626k.jdx"},"simulated7":{"type":"jcamp","timeout":30,"url":"http://script.epfl.ch/script/HD/Load/g8LFOk3836?filename=test%40patiny.com%2F%2F%2FResearch%2FNMR%2FBestMatch%2FbestMatchService%2Fdata%2Fsimulation%2Fcc_48303k.jdx"},"similarity1":0.66741,"folder":70,"similarity3":0.64059,"similarity4":0.6387,"keyMol":{"value":"http://script.epfl.ch/moleculeDepictor/MoleculeDepictor?moleculeId=fbuPb%60OIuXD%60RPYHBdERBSLw_mr%7FIQSADQTtmD%40%40&color=true","type":"gif"},"similarity5":0.63795,"similarity6":0.63691,"similarity7":0.63616,"correctSimilarity":0.63691,"color":"#ff00ff","similarity8":0.62817,"similarity9":0.61597,"foundMol9":{"value":"http://script.epfl.ch/moleculeDepictor/MoleculeDepictor?moleculeId=dg%7CBpDq%5DBH%60HhHrJPqIZI%5CIwKSUUL%40%40&color=true","type":"gif"},"foundMol8":{"value":"http://script.epfl.ch/moleculeDepictor/MoleculeDepictor?moleculeId=deUHPDJPbAbLbbbaa%5DSUR%60%40&color=true","type":"gif"}},{"simulated8":{"type":"jcamp","timeout":30,"url":"http://script.epfl.ch/script/HD/Load/kxQS8fwAnG?filename=test%40patiny.com%2F%2F%2FResearch%2FNMR%2FBestMatch%2FbestMatchService%2Fdata%2Fsimulation%2Fcc_40104k.jdx"},"foundMol6":{"value":"http://script.epfl.ch/moleculeDepictor/MoleculeDepictor?moleculeId=dg%7DD%40ITMRVUvW%5BmM%60%40ffH%40%40&color=true","type":"gif"},"simulated9":{"type":"jcamp","timeout":30,"url":"http://script.epfl.ch/script/HD/Load/UNziPnjO0y?filename=test%40patiny.com%2F%2F%2FResearch%2FNMR%2FBestMatch%2FbestMatchService%2Fdata%2Fsimulation%2Fcc_48611k.jdx"},"foundMol7":{"value":"http://script.epfl.ch/moleculeDepictor/MoleculeDepictor?moleculeId=f%60qP%60%40J%5C%40%7BHeEDcDeeSakLuL%40EP%40%40&color=true","type":"gif"},"foundMol4":{"value":"http://script.epfl.ch/moleculeDepictor/MoleculeDepictor?moleculeId=fdyPPBHF%40bTXRcdfyWUYW%60%60qZ%40Bjjh%60%40%40&color=true","type":"gif"},"foundMol5":{"value":"http://script.epfl.ch/moleculeDepictor/MoleculeDepictor?moleculeId=f%60qaa%40MHpxDQ%40HrJPqISIZBehtl%40ETq%40%40%40&color=true","type":"gif"},"foundMol2":{"value":"http://script.epfl.ch/moleculeDepictor/MoleculeDepictor?moleculeId=f%60qQ%60%40MV%40aVQQJZIQYFQkNZ%60%60djD%40%40&color=true","type":"gif"},"foundMol3":{"value":"http://script.epfl.ch/moleculeDepictor/MoleculeDepictor?moleculeId=dg%7DD%40EtIRVUvW%5BmM%60%40ijD%40%40&color=true","type":"gif"},"foundMol0":{"value":"http://script.epfl.ch/moleculeDepictor/MoleculeDepictor?moleculeId=f%60qQ%60%40CV%40cRSKZ%7BKbeYsT%40EMP%60%40%40&color=true","type":"gif"},"foundMol1":{"value":"http://script.epfl.ch/moleculeDepictor/MoleculeDepictor?moleculeId=dmtD%40%40QIemXYZ%60%40%60%40%40&color=true","type":"gif"},"simulated0":{"type":"jcamp","timeout":30,"url":"http://script.epfl.ch/script/HD/Load/SVZeH9Nqvp?filename=test%40patiny.com%2F%2F%2FResearch%2FNMR%2FBestMatch%2FbestMatchService%2Fdata%2Fsimulation%2Fcc_50922k.jdx"},"simulated1":{"type":"jcamp","timeout":30,"url":"http://script.epfl.ch/script/HD/Load/ESyFsXGGXR?filename=test%40patiny.com%2F%2F%2FResearch%2FNMR%2FBestMatch%2FbestMatchService%2Fdata%2Fsimulation%2Ftl_00192k.jdx"},"experimental":{"type":"jcamp","url":"http://script.epfl.ch/script/HD/Load/E1z70SLmMX?filename=test%40patiny.com%2F%2F%2FResearch%2FNMR%2FBestMatch%2FbestMatchService%2Fdata%2FexperimentalReducedJcamp%2Fcc_50922.jdx"},"simulated2":{"type":"jcamp","timeout":30,"url":"http://script.epfl.ch/script/HD/Load/QmReF2BEWr?filename=test%40patiny.com%2F%2F%2FResearch%2FNMR%2FBestMatch%2FbestMatchService%2Fdata%2Fsimulation%2Fcc_49622k.jdx"},"correctSimSpectrum":{"type":"jcamp","timeout":30,"url":"http://script.epfl.ch/script/HD/Load/SVZeH9Nqvp?filename=test%40patiny.com%2F%2F%2FResearch%2FNMR%2FBestMatch%2FbestMatchService%2Fdata%2Fsimulation%2Fcc_50922k.jdx"},"simulated3":{"type":"jcamp","timeout":30,"url":"http://script.epfl.ch/script/HD/Load/YAImED17oB?filename=test%40patiny.com%2F%2F%2FResearch%2FNMR%2FBestMatch%2FbestMatchService%2Fdata%2Fsimulation%2Fcc_50904k.jdx"},"indexHit":"1","similarity0":0.86391,"simulated4":{"type":"jcamp","timeout":30,"url":"http://script.epfl.ch/script/HD/Load/u36sR12S0f?filename=test%40patiny.com%2F%2F%2FResearch%2FNMR%2FBestMatch%2FbestMatchService%2Fdata%2Fsimulation%2Fcc_42125k.jdx"},"simulated5":{"type":"jcamp","timeout":30,"url":"http://script.epfl.ch/script/HD/Load/joQjUe44k5?filename=test%40patiny.com%2F%2F%2FResearch%2FNMR%2FBestMatch%2FbestMatchService%2Fdata%2Fsimulation%2Fmo_00610k.jdx"},"similarity2":0.71595,"simulated6":{"type":"jcamp","timeout":30,"url":"http://script.epfl.ch/script/HD/Load/SR1SKvix6m?filename=test%40patiny.com%2F%2F%2FResearch%2FNMR%2FBestMatch%2FbestMatchService%2Fdata%2Fsimulation%2Fcc_34804k.jdx"},"simulated7":{"type":"jcamp","timeout":30,"url":"http://script.epfl.ch/script/HD/Load/tkP4JIidA6?filename=test%40patiny.com%2F%2F%2FResearch%2FNMR%2FBestMatch%2FbestMatchService%2Fdata%2Fsimulation%2Fmo_00307k.jdx"},"similarity1":0.72108,"folder":71,"similarity3":0.57608,"similarity4":0.57155,"keyMol":{"value":"http://script.epfl.ch/moleculeDepictor/MoleculeDepictor?moleculeId=f%60qQ%60%40CV%40cRSKZ%7BKbeYsT%40EMP%60%40%40&color=true","type":"gif"},"similarity5":0.57146,"similarity6":0.56739,"similarity7":0.55556,"correctSimilarity":0.86391,"color":"#00ff00","similarity8":0.54898,"similarity9":0.54788,"foundMol9":{"value":"http://script.epfl.ch/moleculeDepictor/MoleculeDepictor?moleculeId=dg%7EH%60AlJsHhhdcDdwG%5CAAUTP%40%40&color=true","type":"gif"},"foundMol8":{"value":"http://script.epfl.ch/moleculeDepictor/MoleculeDepictor?moleculeId=foA%60%60%40I%40%5DdRbRaTRSNV%5Cp%40UUQ%40%40%40&color=true","type":"gif"}},{"simulated8":{"type":"jcamp","timeout":30,"url":"http://script.epfl.ch/script/HD/Load/rUWh1hnohW?filename=test%40patiny.com%2F%2F%2FResearch%2FNMR%2FBestMatch%2FbestMatchService%2Fdata%2Fsimulation%2Fcc_48716k.jdx"},"foundMol6":{"value":"http://script.epfl.ch/moleculeDepictor/MoleculeDepictor?moleculeId=dclD%60DHHaInUU%5BevZZ%40%40%40%40&color=true","type":"gif"},"simulated9":{"type":"jcamp","timeout":30,"url":"http://script.epfl.ch/script/HD/Load/eVPxEEw90K?filename=test%40patiny.com%2F%2F%2FResearch%2FNMR%2FBestMatch%2FbestMatchService%2Fdata%2Fsimulation%2Fcc_35510k.jdx"},"foundMol7":{"value":"http://script.epfl.ch/moleculeDepictor/MoleculeDepictor?moleculeId=dg%7CHPDBHHHR%5Be%5EU%5BcnZZ%60%40P%40%40&color=true","type":"gif"},"foundMol4":{"value":"http://script.epfl.ch/moleculeDepictor/MoleculeDepictor?moleculeId=det%40P%40qDBDfUUJaff%60%40%40%40&color=true","type":"gif"},"foundMol5":{"value":"http://script.epfl.ch/moleculeDepictor/MoleculeDepictor?moleculeId=gFxDLHaABSJ%5BSR%40%40&color=true","type":"gif"},"foundMol2":{"value":"http://script.epfl.ch/moleculeDepictor/MoleculeDepictor?moleculeId=dif%40%60NCDRYeVFBC%40%40%40&color=true","type":"gif"},"foundMol3":{"value":"http://script.epfl.ch/moleculeDepictor/MoleculeDepictor?moleculeId=difDQJxPbDBJd%5ERY%5BbZfid%40%40&color=true","type":"gif"},"foundMol0":{"value":"http://script.epfl.ch/moleculeDepictor/MoleculeDepictor?moleculeId=dk%5EDPBQ%60bIBDfy%5De%5BmNYiijP%40&color=true","type":"gif"},"foundMol1":{"value":"http://script.epfl.ch/moleculeDepictor/MoleculeDepictor?moleculeId=detH%60FCDRYe%5CfFZP%60H%40%40&color=true","type":"gif"},"simulated0":{"type":"jcamp","timeout":30,"url":"http://script.epfl.ch/script/HD/Load/QpSG3Oa4Bx?filename=test%40patiny.com%2F%2F%2FResearch%2FNMR%2FBestMatch%2FbestMatchService%2Fdata%2Fsimulation%2Fspb_04179k.jdx"},"simulated1":{"type":"jcamp","timeout":30,"url":"http://script.epfl.ch/script/HD/Load/9zl20QcKaI?filename=test%40patiny.com%2F%2F%2FResearch%2FNMR%2FBestMatch%2FbestMatchService%2Fdata%2Fsimulation%2Fcc_27510k.jdx"},"experimental":{"type":"jcamp","url":"http://script.epfl.ch/script/HD/Load/s2iunBGFEN?filename=test%40patiny.com%2F%2F%2FResearch%2FNMR%2FBestMatch%2FbestMatchService%2Fdata%2FexperimentalReducedJcamp%2Fmo_00450.jdx"},"simulated2":{"type":"jcamp","timeout":30,"url":"http://script.epfl.ch/script/HD/Load/2JJhNu6c27?filename=test%40patiny.com%2F%2F%2FResearch%2FNMR%2FBestMatch%2FbestMatchService%2Fdata%2Fsimulation%2Fsb_01215k.jdx"},"correctSimSpectrum":{"type":"jcamp","timeout":30,"url":"http://script.epfl.ch/script/HD/Load/iJTRe7aYSd?filename=test%40patiny.com%2F%2F%2FResearch%2FNMR%2FBestMatch%2FbestMatchService%2Fdata%2Fsimulation%2Fmo_00450k.jdx"},"simulated3":{"type":"jcamp","timeout":30,"url":"http://script.epfl.ch/script/HD/Load/2UIGqrBysA?filename=test%40patiny.com%2F%2F%2FResearch%2FNMR%2FBestMatch%2FbestMatchService%2Fdata%2Fsimulation%2Fkm_05335k.jdx"},"indexHit":"28","similarity0":0.94239,"simulated4":{"type":"jcamp","timeout":30,"url":"http://script.epfl.ch/script/HD/Load/6KWtM37NbD?filename=test%40patiny.com%2F%2F%2FResearch%2FNMR%2FBestMatch%2FbestMatchService%2Fdata%2Fsimulation%2Fcc_12210k.jdx"},"simulated5":{"type":"jcamp","timeout":30,"url":"http://script.epfl.ch/script/HD/Load/BoYnrMv2xj?filename=test%40patiny.com%2F%2F%2FResearch%2FNMR%2FBestMatch%2FbestMatchService%2Fdata%2Fsimulation%2Fmo_07794k.jdx"},"similarity2":0.91321,"simulated6":{"type":"jcamp","timeout":30,"url":"http://script.epfl.ch/script/HD/Load/YJjIjhx2JF?filename=test%40patiny.com%2F%2F%2FResearch%2FNMR%2FBestMatch%2FbestMatchService%2Fdata%2Fsimulation%2Fcc_06602k.jdx"},"simulated7":{"type":"jcamp","timeout":30,"url":"http://script.epfl.ch/script/HD/Load/1nRElowY6E?filename=test%40patiny.com%2F%2F%2FResearch%2FNMR%2FBestMatch%2FbestMatchService%2Fdata%2Fsimulation%2Fcc_10502k.jdx"},"similarity1":0.92402,"folder":72,"similarity3":0.88242,"similarity4":0.88017,"keyMol":{"value":"http://script.epfl.ch/moleculeDepictor/MoleculeDepictor?moleculeId=devH%60DHHaIemRhYf%60%40%60%40%40&color=true","type":"gif"},"similarity5":0.87988,"similarity6":0.87877,"similarity7":0.87049,"correctSimilarity":0.74271,"color":"#ff00ff","similarity8":0.84075,"similarity9":0.82968,"foundMol9":{"value":"http://script.epfl.ch/moleculeDepictor/MoleculeDepictor?moleculeId=dcl%40P%40qNBDfYYuiWXHIJD%40%40&color=true","type":"gif"},"foundMol8":{"value":"http://script.epfl.ch/moleculeDepictor/MoleculeDepictor?moleculeId=dk%5E%40%60C%40HRe%5EUwBeZV%40Bx%40%40&color=true","type":"gif"}},{"simulated8":{"type":"jcamp","timeout":30,"url":"http://script.epfl.ch/script/HD/Load/zyk0UmvWsj?filename=test%40patiny.com%2F%2F%2FResearch%2FNMR%2FBestMatch%2FbestMatchService%2Fdata%2Fsimulation%2Fcc_55504k.jdx"},"foundMol6":{"value":"http://script.epfl.ch/moleculeDepictor/MoleculeDepictor?moleculeId=didHPDBHHHR%5BeVzZZd%40%40&color=true","type":"gif"},"simulated9":{"type":"jcamp","timeout":30,"url":"http://script.epfl.ch/script/HD/Load/HumZ6W2J2g?filename=test%40patiny.com%2F%2F%2FResearch%2FNMR%2FBestMatch%2FbestMatchService%2Fdata%2Fsimulation%2Fcc_30604k.jdx"},"foundMol7":{"value":"http://script.epfl.ch/moleculeDepictor/MoleculeDepictor?moleculeId=foAQ%40%40J%5CAdRbbatRUNV%5CtmT%40D%40%40%40&color=true","type":"gif"},"foundMol4":{"value":"http://script.epfl.ch/moleculeDepictor/MoleculeDepictor?moleculeId=deTDpDpHb%40b%60cHiCDeprtuH%40%40&color=true","type":"gif"},"foundMol5":{"value":"http://script.epfl.ch/moleculeDepictor/MoleculeDepictor?moleculeId=daFD%40JCDeezYijP%40&color=true","type":"gif"},"foundMol2":{"value":"http://script.epfl.ch/moleculeDepictor/MoleculeDepictor?moleculeId=daDD%40%40iIYfnYjX%40%40&color=true","type":"gif"},"foundMol3":{"value":"http://script.epfl.ch/moleculeDepictor/MoleculeDepictor?moleculeId=didHPNCDPHRYWbjfid%40%40&color=true","type":"gif"},"foundMol0":{"value":"http://script.epfl.ch/moleculeDepictor/MoleculeDepictor?moleculeId=daDH%60N%40HRf%5BrjYf%40%40&color=true","type":"gif"},"foundMol1":{"value":"http://script.epfl.ch/moleculeDepictor/MoleculeDepictor?moleculeId=didHPA%40HpHrQQQDjjVf%40%40&color=true","type":"gif"},"simulated0":{"type":"jcamp","timeout":30,"url":"http://script.epfl.ch/script/HD/Load/2nc6Tj3zBv?filename=test%40patiny.com%2F%2F%2FResearch%2FNMR%2FBestMatch%2FbestMatchService%2Fdata%2Fsimulation%2Fac_12787k.jdx"},"simulated1":{"type":"jcamp","timeout":30,"url":"http://script.epfl.ch/script/HD/Load/16XjBwVxG1?filename=test%40patiny.com%2F%2F%2FResearch%2FNMR%2FBestMatch%2FbestMatchService%2Fdata%2Fsimulation%2Fsew_03493k.jdx"},"experimental":{"type":"jcamp","url":"http://script.epfl.ch/script/HD/Load/jUvdwu8NmM?filename=test%40patiny.com%2F%2F%2FResearch%2FNMR%2FBestMatch%2FbestMatchService%2Fdata%2FexperimentalReducedJcamp%2Fac_12787.jdx"},"simulated2":{"type":"jcamp","timeout":30,"url":"http://script.epfl.ch/script/HD/Load/jn7b1nQl9w?filename=test%40patiny.com%2F%2F%2FResearch%2FNMR%2FBestMatch%2FbestMatchService%2Fdata%2Fsimulation%2Fcc_55404k.jdx"},"correctSimSpectrum":{"type":"jcamp","timeout":30,"url":"http://script.epfl.ch/script/HD/Load/2nc6Tj3zBv?filename=test%40patiny.com%2F%2F%2FResearch%2FNMR%2FBestMatch%2FbestMatchService%2Fdata%2Fsimulation%2Fac_12787k.jdx"},"simulated3":{"type":"jcamp","timeout":30,"url":"http://script.epfl.ch/script/HD/Load/PxhaglIFzF?filename=test%40patiny.com%2F%2F%2FResearch%2FNMR%2FBestMatch%2FbestMatchService%2Fdata%2Fsimulation%2Fkm_02339k.jdx"},"indexHit":"1","similarity0":0.87998,"simulated4":{"type":"jcamp","timeout":30,"url":"http://script.epfl.ch/script/HD/Load/FwornJQKs3?filename=test%40patiny.com%2F%2F%2FResearch%2FNMR%2FBestMatch%2FbestMatchService%2Fdata%2Fsimulation%2Fcc_65003k.jdx"},"simulated5":{"type":"jcamp","timeout":30,"url":"http://script.epfl.ch/script/HD/Load/riVyHakNqN?filename=test%40patiny.com%2F%2F%2FResearch%2FNMR%2FBestMatch%2FbestMatchService%2Fdata%2Fsimulation%2Fcc_27004k.jdx"},"similarity2":0.78696,"simulated6":{"type":"jcamp","timeout":30,"url":"http://script.epfl.ch/script/HD/Load/KFnuahOr1L?filename=test%40patiny.com%2F%2F%2FResearch%2FNMR%2FBestMatch%2FbestMatchService%2Fdata%2Fsimulation%2Fcc_65002k.jdx"},"simulated7":{"type":"jcamp","timeout":30,"url":"http://script.epfl.ch/script/HD/Load/UCXmIUDcak?filename=test%40patiny.com%2F%2F%2FResearch%2FNMR%2FBestMatch%2FbestMatchService%2Fdata%2Fsimulation%2Fjfd_01549k.jdx"},"similarity1":0.82799,"folder":73,"similarity3":0.69428,"similarity4":0.69101,"keyMol":{"value":"http://script.epfl.ch/moleculeDepictor/MoleculeDepictor?moleculeId=daDH%60N%40HRf%5BrjYf%40%40&color=true","type":"gif"},"similarity5":0.68612,"similarity6":0.66138,"similarity7":0.65588,"correctSimilarity":0.87998,"color":"#00ff00","similarity8":0.65301,"similarity9":0.64682,"foundMol9":{"value":"http://script.epfl.ch/moleculeDepictor/MoleculeDepictor?moleculeId=daDH%60F%40HRf%5DrjYZ%40%40&color=true","type":"gif"},"foundMol8":{"value":"http://script.epfl.ch/moleculeDepictor/MoleculeDepictor?moleculeId=daDD%40%40qIYZfZZd%40%40&color=true","type":"gif"}},{"simulated8":{"type":"jcamp","timeout":30,"url":"http://script.epfl.ch/script/HD/Load/Hg7h5wiSzX?filename=test%40patiny.com%2F%2F%2FResearch%2FNMR%2FBestMatch%2FbestMatchService%2Fdata%2Fsimulation%2Fcc_58516k.jdx"},"foundMol6":{"value":"http://script.epfl.ch/moleculeDepictor/MoleculeDepictor?moleculeId=foAaA%40CNAbDBDfY%7BWTcEZfi%40BV%40%40%40&color=true","type":"gif"},"simulated9":{"type":"jcamp","timeout":30,"url":"http://script.epfl.ch/script/HD/Load/dnHNMyXuRz?filename=test%40patiny.com%2F%2F%2FResearch%2FNMR%2FBestMatch%2FbestMatchService%2Fdata%2Fsimulation%2Fcc_57102k.jdx"},"foundMol7":{"value":"http://script.epfl.ch/moleculeDepictor/MoleculeDepictor?moleculeId=fhi%40b%40DJADYEMEDdUDdJW%60s%40PT%40%40%40%40%40&color=true","type":"gif"},"foundMol4":{"value":"http://script.epfl.ch/moleculeDepictor/MoleculeDepictor?moleculeId=dclD%60Ft%40cIEDhTlUCMRsTr%40%40&color=true","type":"gif"},"foundMol5":{"value":"http://script.epfl.ch/moleculeDepictor/MoleculeDepictor?moleculeId=deTDHDpHb%40b%60bXcHiCDeprtuH%40%40&color=true","type":"gif"},"foundMol2":{"value":"http://script.epfl.ch/moleculeDepictor/MoleculeDepictor?moleculeId=dcn%40%60NBHRYWYZY%5D%60%40jT%60%40&color=true","type":"gif"},"foundMol3":{"value":"http://script.epfl.ch/moleculeDepictor/MoleculeDepictor?moleculeId=dif%40%60ABPRYWZZ%40Bp%40%40&color=true","type":"gif"},"foundMol0":{"value":"http://script.epfl.ch/moleculeDepictor/MoleculeDepictor?moleculeId=dg%5EDpMJpdDdLdLbdJbRrTkUP%40R%60%40%40&color=true","type":"gif"},"foundMol1":{"value":"http://script.epfl.ch/moleculeDepictor/MoleculeDepictor?moleculeId=gFqHBLQIeMff%40%40&color=true","type":"gif"},"simulated0":{"type":"jcamp","timeout":30,"url":"http://script.epfl.ch/script/HD/Load/3vrxuJzLGv?filename=test%40patiny.com%2F%2F%2FResearch%2FNMR%2FBestMatch%2FbestMatchService%2Fdata%2Fsimulation%2Fsb_01053k.jdx"},"simulated1":{"type":"jcamp","timeout":30,"url":"http://script.epfl.ch/script/HD/Load/PGftk5LEKT?filename=test%40patiny.com%2F%2F%2FResearch%2FNMR%2FBestMatch%2FbestMatchService%2Fdata%2Fsimulation%2Fcc_02110k.jdx"},"experimental":{"type":"jcamp","url":"http://script.epfl.ch/script/HD/Load/cEcJbhSRDf?filename=test%40patiny.com%2F%2F%2FResearch%2FNMR%2FBestMatch%2FbestMatchService%2Fdata%2FexperimentalReducedJcamp%2Fkm_05335.jdx"},"simulated2":{"type":"jcamp","timeout":30,"url":"http://script.epfl.ch/script/HD/Load/gWOjjtpqRm?filename=test%40patiny.com%2F%2F%2FResearch%2FNMR%2FBestMatch%2FbestMatchService%2Fdata%2Fsimulation%2Fcd_03747k.jdx"},"correctSimSpectrum":{"type":"jcamp","timeout":30,"url":"http://script.epfl.ch/script/HD/Load/2UIGqrBysA?filename=test%40patiny.com%2F%2F%2FResearch%2FNMR%2FBestMatch%2FbestMatchService%2Fdata%2Fsimulation%2Fkm_05335k.jdx"},"simulated3":{"type":"jcamp","timeout":30,"url":"http://script.epfl.ch/script/HD/Load/7bCbyoccDP?filename=test%40patiny.com%2F%2F%2FResearch%2FNMR%2FBestMatch%2FbestMatchService%2Fdata%2Fsimulation%2Fsb_01283k.jdx"},"indexHit":"304","similarity0":0.687,"simulated4":{"type":"jcamp","timeout":30,"url":"http://script.epfl.ch/script/HD/Load/ctHSKnnMlC?filename=test%40patiny.com%2F%2F%2FResearch%2FNMR%2FBestMatch%2FbestMatchService%2Fdata%2Fsimulation%2Fcc_54004k.jdx"},"simulated5":{"type":"jcamp","timeout":30,"url":"http://script.epfl.ch/script/HD/Load/sb4jspNuBQ?filename=test%40patiny.com%2F%2F%2FResearch%2FNMR%2FBestMatch%2FbestMatchService%2Fdata%2Fsimulation%2Fjw_00059%24k.jdx"},"similarity2":0.63297,"simulated6":{"type":"jcamp","timeout":30,"url":"http://script.epfl.ch/script/HD/Load/AFe5OBu0Bw?filename=test%40patiny.com%2F%2F%2FResearch%2FNMR%2FBestMatch%2FbestMatchService%2Fdata%2Fsimulation%2Fcc_67806k.jdx"},"simulated7":{"type":"jcamp","timeout":30,"url":"http://script.epfl.ch/script/HD/Load/oKaJGMvtkz?filename=test%40patiny.com%2F%2F%2FResearch%2FNMR%2FBestMatch%2FbestMatchService%2Fdata%2Fsimulation%2Fcc_58502k.jdx"},"similarity1":0.64001,"folder":74,"similarity3":0.63181,"similarity4":0.62623,"keyMol":{"value":"http://script.epfl.ch/moleculeDepictor/MoleculeDepictor?moleculeId=difDQJxPbDBJd%5ERY%5BbZfid%40%40&color=true","type":"gif"},"similarity5":0.62437,"similarity6":0.61801,"similarity7":0.61747,"correctSimilarity":0.38267,"color":"#ff00ff","similarity8":0.61232,"similarity9":0.60972,"foundMol9":{"value":"http://script.epfl.ch/moleculeDepictor/MoleculeDepictor?moleculeId=f%60q%40b%40DBADIMrm%7CkrSoS%40DP%40%40%40%40&color=true","type":"gif"},"foundMol8":{"value":"http://script.epfl.ch/moleculeDepictor/MoleculeDepictor?moleculeId=f%60qa%40%40G%40RfUYywbk%5EhH%40HL%40%40%40&color=true","type":"gif"}},{"simulated8":{"type":"jcamp","timeout":30,"url":"http://script.epfl.ch/script/HD/Load/okZaAkI4pa?filename=test%40patiny.com%2F%2F%2FResearch%2FNMR%2FBestMatch%2FbestMatchService%2Fdata%2Fsimulation%2Fcc_55711k.jdx"},"foundMol6":{"value":"http://script.epfl.ch/moleculeDepictor/MoleculeDepictor?moleculeId=fhi%60%60%40M%40QdTRfRaTRPi%5EBu%40AUUD%40%40&color=true","type":"gif"},"simulated9":{"type":"jcamp","timeout":30,"url":"http://script.epfl.ch/script/HD/Load/KjWsrq1Yht?filename=test%40patiny.com%2F%2F%2FResearch%2FNMR%2FBestMatch%2FbestMatchService%2Fdata%2Fsimulation%2Fmo_07381k.jdx"},"foundMol7":{"value":"http://script.epfl.ch/moleculeDepictor/MoleculeDepictor?moleculeId=dg%7EH%40ICHeDeBhdwG%5B%40AUTP%40%40&color=true","type":"gif"},"foundMol4":{"value":"http://script.epfl.ch/moleculeDepictor/MoleculeDepictor?moleculeId=fhi%60%60%40M%40PdrvnljJW%60mP%40UUQ%40%40%40&color=true","type":"gif"},"foundMol5":{"value":"http://script.epfl.ch/moleculeDepictor/MoleculeDepictor?moleculeId=f%60qQ%40%40DJ%40dkJzroAN%7Cl%40EUTP%40%40&color=true","type":"gif"},"foundMol2":{"value":"http://script.epfl.ch/moleculeDepictor/MoleculeDepictor?moleculeId=foAa%40%40I%40RVUueV%5Cly%60%40jjb%40%40&color=true","type":"gif"},"foundMol3":{"value":"http://script.epfl.ch/moleculeDepictor/MoleculeDepictor?moleculeId=dg%7E%40%60ABlRYWVUicn%40BjjH%40%40&color=true","type":"gif"},"foundMol0":{"value":"http://script.epfl.ch/moleculeDepictor/MoleculeDepictor?moleculeId=foAP%40%40%40RRVUueV%5Cl%7B%60%40jjb%40%40&color=true","type":"gif"},"foundMol1":{"value":"http://script.epfl.ch/moleculeDepictor/MoleculeDepictor?moleculeId=foAa%40%40I%40rIQIPjIIgKNX%40Jjh%60%40%40&color=true","type":"gif"},"simulated0":{"type":"jcamp","timeout":30,"url":"http://script.epfl.ch/script/HD/Load/Aa7PWwhTIt?filename=test%40patiny.com%2F%2F%2FResearch%2FNMR%2FBestMatch%2FbestMatchService%2Fdata%2Fsimulation%2Fcc_45516k.jdx"},"simulated1":{"type":"jcamp","timeout":30,"url":"http://script.epfl.ch/script/HD/Load/fr57PxOMfb?filename=test%40patiny.com%2F%2F%2FResearch%2FNMR%2FBestMatch%2FbestMatchService%2Fdata%2Fsimulation%2Fcc_45204k.jdx"},"experimental":{"type":"jcamp","url":"http://script.epfl.ch/script/HD/Load/LPB0Z3JwiO?filename=test%40patiny.com%2F%2F%2FResearch%2FNMR%2FBestMatch%2FbestMatchService%2Fdata%2FexperimentalReducedJcamp%2Fcc_45204.jdx"},"simulated2":{"type":"jcamp","timeout":30,"url":"http://script.epfl.ch/script/HD/Load/9N496rR8OP?filename=test%40patiny.com%2F%2F%2FResearch%2FNMR%2FBestMatch%2FbestMatchService%2Fdata%2Fsimulation%2Fcc_45504k.jdx"},"correctSimSpectrum":{"type":"jcamp","timeout":30,"url":"http://script.epfl.ch/script/HD/Load/fr57PxOMfb?filename=test%40patiny.com%2F%2F%2FResearch%2FNMR%2FBestMatch%2FbestMatchService%2Fdata%2Fsimulation%2Fcc_45204k.jdx"},"simulated3":{"type":"jcamp","timeout":30,"url":"http://script.epfl.ch/script/HD/Load/1krgUrINd8?filename=test%40patiny.com%2F%2F%2FResearch%2FNMR%2FBestMatch%2FbestMatchService%2Fdata%2Fsimulation%2Fcc_45511k.jdx"},"indexHit":"2","similarity0":0.85122,"simulated4":{"type":"jcamp","timeout":30,"url":"http://script.epfl.ch/script/HD/Load/NbJ7ImFRNW?filename=test%40patiny.com%2F%2F%2FResearch%2FNMR%2FBestMatch%2FbestMatchService%2Fdata%2Fsimulation%2Fcc_45522k.jdx"},"simulated5":{"type":"jcamp","timeout":30,"url":"http://script.epfl.ch/script/HD/Load/jO5uQ3VssM?filename=test%40patiny.com%2F%2F%2FResearch%2FNMR%2FBestMatch%2FbestMatchService%2Fdata%2Fsimulation%2Fcc_45506k.jdx"},"similarity2":0.8404,"simulated6":{"type":"jcamp","timeout":30,"url":"http://script.epfl.ch/script/HD/Load/31dBCC64VA?filename=test%40patiny.com%2F%2F%2FResearch%2FNMR%2FBestMatch%2FbestMatchService%2Fdata%2Fsimulation%2Fcc_45222k.jdx"},"simulated7":{"type":"jcamp","timeout":30,"url":"http://script.epfl.ch/script/HD/Load/AnBYDKSRk7?filename=test%40patiny.com%2F%2F%2FResearch%2FNMR%2FBestMatch%2FbestMatchService%2Fdata%2Fsimulation%2Fcc_55704k.jdx"},"similarity1":0.8506,"folder":75,"similarity3":0.79285,"similarity4":0.732,"keyMol":{"value":"http://script.epfl.ch/moleculeDepictor/MoleculeDepictor?moleculeId=foAa%40%40I%40rIQIPjIIgKNX%40Jjh%60%40%40&color=true","type":"gif"},"similarity5":0.7269,"similarity6":0.71761,"similarity7":0.61719,"correctSimilarity":0.8506,"color":"#ff00ff","similarity8":0.60024,"similarity9":0.59849,"foundMol9":{"value":"http://script.epfl.ch/moleculeDepictor/MoleculeDepictor?moleculeId=ff%7Dab%40GBCDD%60drnwJ%7B%5BUFV%5D%40AMUTuTP%40%40&color=true","type":"gif"},"foundMol8":{"value":"http://script.epfl.ch/moleculeDepictor/MoleculeDepictor?moleculeId=dk%5E%40%60ABlrJIJEQJftx%40Jjb%40%40&color=true","type":"gif"}},{"simulated8":{"type":"jcamp","timeout":30,"url":"http://script.epfl.ch/script/HD/Load/g8LFOk3836?filename=test%40patiny.com%2F%2F%2FResearch%2FNMR%2FBestMatch%2FbestMatchService%2Fdata%2Fsimulation%2Fcc_48303k.jdx"},"foundMol6":{"value":"http://script.epfl.ch/moleculeDepictor/MoleculeDepictor?moleculeId=difH%60BPHaInYXYijP%40&color=true","type":"gif"},"simulated9":{"type":"jcamp","timeout":30,"url":"http://script.epfl.ch/script/HD/Load/qpuY99tqII?filename=test%40patiny.com%2F%2F%2FResearch%2FNMR%2FBestMatch%2FbestMatchService%2Fdata%2Fsimulation%2Fcd_05257k.jdx"},"foundMol7":{"value":"http://script.epfl.ch/moleculeDepictor/MoleculeDepictor?moleculeId=gOtHDQVILj%5BMM%40%40&color=true","type":"gif"},"foundMol4":{"value":"http://script.epfl.ch/moleculeDepictor/MoleculeDepictor?moleculeId=fak%40Q%60NBdh%40PFPSHEdFrGYCIEDeMLdhXiimbakYkSLuUADQU%40%40%40&color=true","type":"gif"},"foundMol5":{"value":"http://script.epfl.ch/moleculeDepictor/MoleculeDepictor?moleculeId=deUDPJyLBH%60HrJPqQ%5DLmMR%40%40&color=true","type":"gif"},"foundMol2":{"value":"http://script.epfl.ch/moleculeDepictor/MoleculeDepictor?moleculeId=dg%7CBpDq%5DBH%60HhHrJPqJFI%5CIwKSUUL%40%40&color=true","type":"gif"},"foundMol3":{"value":"http://script.epfl.ch/moleculeDepictor/MoleculeDepictor?moleculeId=dg%7CJPDretHb%40cHiCDhXepg%5CmMUTp%40%40&color=true","type":"gif"},"foundMol0":{"value":"http://script.epfl.ch/moleculeDepictor/MoleculeDepictor?moleculeId=deU%40pJxIAICICHiCDepuSSP%40%40&color=true","type":"gif"},"foundMol1":{"value":"http://script.epfl.ch/moleculeDepictor/MoleculeDepictor?moleculeId=deTL%60DxPqLbbTtIMSTt%60%40&color=true","type":"gif"},"simulated0":{"type":"jcamp","timeout":30,"url":"http://script.epfl.ch/script/HD/Load/1O1SKoYqqS?filename=test%40patiny.com%2F%2F%2FResearch%2FNMR%2FBestMatch%2FbestMatchService%2Fdata%2Fsimulation%2Fhan_00233k.jdx"},"simulated1":{"type":"jcamp","timeout":30,"url":"http://script.epfl.ch/script/HD/Load/TEqbMCIE5N?filename=test%40patiny.com%2F%2F%2FResearch%2FNMR%2FBestMatch%2FbestMatchService%2Fdata%2Fsimulation%2Fcc_64722k.jdx"},"experimental":{"type":"jcamp","url":"http://script.epfl.ch/script/HD/Load/q4ASQEW4JE?filename=test%40patiny.com%2F%2F%2FResearch%2FNMR%2FBestMatch%2FbestMatchService%2Fdata%2FexperimentalReducedJcamp%2Fhan_00233.jdx"},"simulated2":{"type":"jcamp","timeout":30,"url":"http://script.epfl.ch/script/HD/Load/UWuDbTqWE1?filename=test%40patiny.com%2F%2F%2FResearch%2FNMR%2FBestMatch%2FbestMatchService%2Fdata%2Fsimulation%2Fmo_07810k.jdx"},"correctSimSpectrum":{"type":"jcamp","timeout":30,"url":"http://script.epfl.ch/script/HD/Load/1O1SKoYqqS?filename=test%40patiny.com%2F%2F%2FResearch%2FNMR%2FBestMatch%2FbestMatchService%2Fdata%2Fsimulation%2Fhan_00233k.jdx"},"simulated3":{"type":"jcamp","timeout":30,"url":"http://script.epfl.ch/script/HD/Load/UqHDOlFcVj?filename=test%40patiny.com%2F%2F%2FResearch%2FNMR%2FBestMatch%2FbestMatchService%2Fdata%2Fsimulation%2Fcc_60103k.jdx"},"indexHit":"1","similarity0":0.92301,"simulated4":{"type":"jcamp","timeout":30,"url":"http://script.epfl.ch/script/HD/Load/pKSN48g8SI?filename=test%40patiny.com%2F%2F%2FResearch%2FNMR%2FBestMatch%2FbestMatchService%2Fdata%2Fsimulation%2Fcc_58826k.jdx"},"simulated5":{"type":"jcamp","timeout":30,"url":"http://script.epfl.ch/script/HD/Load/rxsrKxJ5Tc?filename=test%40patiny.com%2F%2F%2FResearch%2FNMR%2FBestMatch%2FbestMatchService%2Fdata%2Fsimulation%2Fcc_62303k.jdx"},"similarity2":0.80499,"simulated6":{"type":"jcamp","timeout":30,"url":"http://script.epfl.ch/script/HD/Load/rcVn5sDXX8?filename=test%40patiny.com%2F%2F%2FResearch%2FNMR%2FBestMatch%2FbestMatchService%2Fdata%2Fsimulation%2Fcc_02702k.jdx"},"simulated7":{"type":"jcamp","timeout":30,"url":"http://script.epfl.ch/script/HD/Load/UaZWpsQmpo?filename=test%40patiny.com%2F%2F%2FResearch%2FNMR%2FBestMatch%2FbestMatchService%2Fdata%2Fsimulation%2Fcc_48311k.jdx"},"similarity1":0.84436,"folder":76,"similarity3":0.78967,"similarity4":0.74482,"keyMol":{"value":"http://script.epfl.ch/moleculeDepictor/MoleculeDepictor?moleculeId=deU%40pJxIAICICHiCDepuSSP%40%40&color=true","type":"gif"},"similarity5":0.72907,"similarity6":0.72255,"similarity7":0.71163,"correctSimilarity":0.92301,"color":"#00ff00","similarity8":0.69681,"similarity9":0.68813,"foundMol9":{"value":"http://script.epfl.ch/moleculeDepictor/MoleculeDepictor?moleculeId=dklL%60NGPqLbbbTQVZXHFJ%60%40%40&color=true","type":"gif"},"foundMol8":{"value":"http://script.epfl.ch/moleculeDepictor/MoleculeDepictor?moleculeId=deUDPJyLBH%60HrJPqI%5CLltt%40%40&color=true","type":"gif"}},{"simulated8":{"type":"jcamp","timeout":30,"url":"http://script.epfl.ch/script/HD/Load/UNKlRyY5FH?filename=test%40patiny.com%2F%2F%2FResearch%2FNMR%2FBestMatch%2FbestMatchService%2Fdata%2Fsimulation%2Ftl_00321k.jdx"},"foundMol6":{"value":"http://script.epfl.ch/moleculeDepictor/MoleculeDepictor?moleculeId=didHPDBHHHR%5BeVzZZd%40%40&color=true","type":"gif"},"simulated9":{"type":"jcamp","timeout":30,"url":"http://script.epfl.ch/script/HD/Load/6nzYI0FgM8?filename=test%40patiny.com%2F%2F%2FResearch%2FNMR%2FBestMatch%2FbestMatchService%2Fdata%2Fsimulation%2Fcc_05704k.jdx"},"foundMol7":{"value":"http://script.epfl.ch/moleculeDepictor/MoleculeDepictor?moleculeId=deVH%60DDHaIe%5DjZ%40BX%40%40&color=true","type":"gif"},"foundMol4":{"value":"http://script.epfl.ch/moleculeDepictor/MoleculeDepictor?moleculeId=die%40%60DhHcHheDZz%40H%60%40%40&color=true","type":"gif"},"foundMol5":{"value":"http://script.epfl.ch/moleculeDepictor/MoleculeDepictor?moleculeId=deVH%60DDHaIeWjZ%40BX%40%40&color=true","type":"gif"},"foundMol2":{"value":"http://script.epfl.ch/moleculeDepictor/MoleculeDepictor?moleculeId=dmuDaDFUBHFU%7BHheDUJz%40Hf%40%40&color=true","type":"gif"},"foundMol3":{"value":"http://script.epfl.ch/moleculeDepictor/MoleculeDepictor?moleculeId=foAPb%40MFPhDPdwJw%5B%7CdZtpADuB%40%40&color=true","type":"gif"},"foundMol0":{"value":"http://script.epfl.ch/moleculeDepictor/MoleculeDepictor?moleculeId=daE%40%60DhHaIeZf%60%40%60%40%40&color=true","type":"gif"},"foundMol1":{"value":"http://script.epfl.ch/moleculeDepictor/MoleculeDepictor?moleculeId=gOyHFQVILrWMS%40%40&color=true","type":"gif"},"simulated0":{"type":"jcamp","timeout":30,"url":"http://script.epfl.ch/script/HD/Load/l8hpuZLi7R?filename=test%40patiny.com%2F%2F%2FResearch%2FNMR%2FBestMatch%2FbestMatchService%2Fdata%2Fsimulation%2Fmo_07699k.jdx"},"simulated1":{"type":"jcamp","timeout":30,"url":"http://script.epfl.ch/script/HD/Load/BJJe9uw0qQ?filename=test%40patiny.com%2F%2F%2FResearch%2FNMR%2FBestMatch%2FbestMatchService%2Fdata%2Fsimulation%2Fcc_26311k.jdx"},"experimental":{"type":"jcamp","url":"http://script.epfl.ch/script/HD/Load/TuxiUlLG7V?filename=test%40patiny.com%2F%2F%2FResearch%2FNMR%2FBestMatch%2FbestMatchService%2Fdata%2FexperimentalReducedJcamp%2Fmo_07699.jdx"},"simulated2":{"type":"jcamp","timeout":30,"url":"http://script.epfl.ch/script/HD/Load/Ub01a8V3XO?filename=test%40patiny.com%2F%2F%2FResearch%2FNMR%2FBestMatch%2FbestMatchService%2Fdata%2Fsimulation%2Fbtb_09487k.jdx"},"correctSimSpectrum":{"type":"jcamp","timeout":30,"url":"http://script.epfl.ch/script/HD/Load/l8hpuZLi7R?filename=test%40patiny.com%2F%2F%2FResearch%2FNMR%2FBestMatch%2FbestMatchService%2Fdata%2Fsimulation%2Fmo_07699k.jdx"},"simulated3":{"type":"jcamp","timeout":30,"url":"http://script.epfl.ch/script/HD/Load/piaBP2vUrQ?filename=test%40patiny.com%2F%2F%2FResearch%2FNMR%2FBestMatch%2FbestMatchService%2Fdata%2Fsimulation%2Fcc_49502k.jdx"},"indexHit":"1","similarity0":0.76157,"simulated4":{"type":"jcamp","timeout":30,"url":"http://script.epfl.ch/script/HD/Load/jD0F8eHXQe?filename=test%40patiny.com%2F%2F%2FResearch%2FNMR%2FBestMatch%2FbestMatchService%2Fdata%2Fsimulation%2Fmo_08011k.jdx"},"simulated5":{"type":"jcamp","timeout":30,"url":"http://script.epfl.ch/script/HD/Load/Ysklx8q5CX?filename=test%40patiny.com%2F%2F%2FResearch%2FNMR%2FBestMatch%2FbestMatchService%2Fdata%2Fsimulation%2Fcc_53628k.jdx"},"similarity2":0.58744,"simulated6":{"type":"jcamp","timeout":30,"url":"http://script.epfl.ch/script/HD/Load/KFnuahOr1L?filename=test%40patiny.com%2F%2F%2FResearch%2FNMR%2FBestMatch%2FbestMatchService%2Fdata%2Fsimulation%2Fcc_65002k.jdx"},"simulated7":{"type":"jcamp","timeout":30,"url":"http://script.epfl.ch/script/HD/Load/Hra1r6nIbn?filename=test%40patiny.com%2F%2F%2FResearch%2FNMR%2FBestMatch%2FbestMatchService%2Fdata%2Fsimulation%2Fmo_00162k.jdx"},"similarity1":0.73335,"folder":77,"similarity3":0.56547,"similarity4":0.54373,"keyMol":{"value":"http://script.epfl.ch/moleculeDepictor/MoleculeDepictor?moleculeId=daE%40%60DhHaIeZf%60%40%60%40%40&color=true","type":"gif"},"similarity5":0.53973,"similarity6":0.5336,"similarity7":0.53232,"correctSimilarity":0.76157,"color":"#00ff00","similarity8":0.53203,"similarity9":0.52293,"foundMol9":{"value":"http://script.epfl.ch/moleculeDepictor/MoleculeDepictor?moleculeId=daFH%60Lx%40cIEDUeTsL%40%40&color=true","type":"gif"},"foundMol8":{"value":"http://script.epfl.ch/moleculeDepictor/MoleculeDepictor?moleculeId=dmtH%60DBHR%5Be%5BxY%60%40h%40%40&color=true","type":"gif"}},{"simulated8":{"type":"jcamp","timeout":30,"url":"http://script.epfl.ch/script/HD/Load/opRQMLGLRb?filename=test%40patiny.com%2F%2F%2FResearch%2FNMR%2FBestMatch%2FbestMatchService%2Fdata%2Fsimulation%2Fcc_06610k.jdx"},"foundMol6":{"value":"http://script.epfl.ch/moleculeDepictor/MoleculeDepictor?moleculeId=dcn%40%60NBHRYWYZY%5D%60%40jT%60%40&color=true","type":"gif"},"simulated9":{"type":"jcamp","timeout":30,"url":"http://script.epfl.ch/script/HD/Load/T9FbQAlR1Z?filename=test%40patiny.com%2F%2F%2FResearch%2FNMR%2FBestMatch%2FbestMatchService%2Fdata%2Fsimulation%2Fcc_46110k.jdx"},"foundMol7":{"value":"http://script.epfl.ch/moleculeDepictor/MoleculeDepictor?moleculeId=dg%7EH%60IXLQIe%5ByVnNx%40b%40%40%40%40&color=true","type":"gif"},"foundMol4":{"value":"http://script.epfl.ch/moleculeDepictor/MoleculeDepictor?moleculeId=foAAB%40A%40BLdTTQVbRIRsjem%60%40%60%40%40&color=true","type":"gif"},"foundMol5":{"value":"http://script.epfl.ch/moleculeDepictor/MoleculeDepictor?moleculeId=dg%7ED%40DATeYWY%5ED%7BV%40Bfa%40%40&color=true","type":"gif"},"foundMol2":{"value":"http://script.epfl.ch/moleculeDepictor/MoleculeDepictor?moleculeId=daFH%60Jx%40aJUwBiYX%40%40&color=true","type":"gif"},"foundMol3":{"value":"http://script.epfl.ch/moleculeDepictor/MoleculeDepictor?moleculeId=dcnD%40DATeYVwaWU%60%40iH%40%40&color=true","type":"gif"},"foundMol0":{"value":"http://script.epfl.ch/moleculeDepictor/MoleculeDepictor?moleculeId=dclD%60Ft%40cIEDhTlUCMRsTr%40%40&color=true","type":"gif"},"foundMol1":{"value":"http://script.epfl.ch/moleculeDepictor/MoleculeDepictor?moleculeId=dcnL%40LBaRVWYZY%5DYiijP%40&color=true","type":"gif"},"simulated0":{"type":"jcamp","timeout":30,"url":"http://script.epfl.ch/script/HD/Load/ctHSKnnMlC?filename=test%40patiny.com%2F%2F%2FResearch%2FNMR%2FBestMatch%2FbestMatchService%2Fdata%2Fsimulation%2Fcc_54004k.jdx"},"simulated1":{"type":"jcamp","timeout":30,"url":"http://script.epfl.ch/script/HD/Load/KeIamaUrNE?filename=test%40patiny.com%2F%2F%2FResearch%2FNMR%2FBestMatch%2FbestMatchService%2Fdata%2Fsimulation%2Fcc_34904k.jdx"},"experimental":{"type":"jcamp","url":"http://script.epfl.ch/script/HD/Load/o9K7khpQHG?filename=test%40patiny.com%2F%2F%2FResearch%2FNMR%2FBestMatch%2FbestMatchService%2Fdata%2FexperimentalReducedJcamp%2Fcc_54004.jdx"},"simulated2":{"type":"jcamp","timeout":30,"url":"http://script.epfl.ch/script/HD/Load/7nGOQSyfeu?filename=test%40patiny.com%2F%2F%2FResearch%2FNMR%2FBestMatch%2FbestMatchService%2Fdata%2Fsimulation%2Fcc_13106k.jdx"},"correctSimSpectrum":{"type":"jcamp","timeout":30,"url":"http://script.epfl.ch/script/HD/Load/ctHSKnnMlC?filename=test%40patiny.com%2F%2F%2FResearch%2FNMR%2FBestMatch%2FbestMatchService%2Fdata%2Fsimulation%2Fcc_54004k.jdx"},"simulated3":{"type":"jcamp","timeout":30,"url":"http://script.epfl.ch/script/HD/Load/MBqXTTskQ8?filename=test%40patiny.com%2F%2F%2FResearch%2FNMR%2FBestMatch%2FbestMatchService%2Fdata%2Fsimulation%2Fcc_07106k.jdx"},"indexHit":"1","similarity0":0.80858,"simulated4":{"type":"jcamp","timeout":30,"url":"http://script.epfl.ch/script/HD/Load/DP9p7Xgkc5?filename=test%40patiny.com%2F%2F%2FResearch%2FNMR%2FBestMatch%2FbestMatchService%2Fdata%2Fsimulation%2Fkm_08144k.jdx"},"simulated5":{"type":"jcamp","timeout":30,"url":"http://script.epfl.ch/script/HD/Load/XhIK0RqHAe?filename=test%40patiny.com%2F%2F%2FResearch%2FNMR%2FBestMatch%2FbestMatchService%2Fdata%2Fsimulation%2Fcc_34406k.jdx"},"similarity2":0.70177,"simulated6":{"type":"jcamp","timeout":30,"url":"http://script.epfl.ch/script/HD/Load/gWOjjtpqRm?filename=test%40patiny.com%2F%2F%2FResearch%2FNMR%2FBestMatch%2FbestMatchService%2Fdata%2Fsimulation%2Fcd_03747k.jdx"},"simulated7":{"type":"jcamp","timeout":30,"url":"http://script.epfl.ch/script/HD/Load/wy950l0Aoj?filename=test%40patiny.com%2F%2F%2FResearch%2FNMR%2FBestMatch%2FbestMatchService%2Fdata%2Fsimulation%2Fcc_50210k.jdx"},"similarity1":0.80317,"folder":78,"similarity3":0.69873,"similarity4":0.69756,"keyMol":{"value":"http://script.epfl.ch/moleculeDepictor/MoleculeDepictor?moleculeId=dclD%60Ft%40cIEDhTlUCMRsTr%40%40&color=true","type":"gif"},"similarity5":0.68671,"similarity6":0.68241,"similarity7":0.67338,"correctSimilarity":0.80858,"color":"#00ff00","similarity8":0.67042,"similarity9":0.66599,"foundMol9":{"value":"http://script.epfl.ch/moleculeDepictor/MoleculeDepictor?moleculeId=dclH%60ACDRYV%7BZy%5D%60BIhP%40&color=true","type":"gif"},"foundMol8":{"value":"http://script.epfl.ch/moleculeDepictor/MoleculeDepictor?moleculeId=detH%60DCDRYUTjFZZ%40%40%40%40&color=true","type":"gif"}},{"simulated8":{"type":"jcamp","timeout":30,"url":"http://script.epfl.ch/script/HD/Load/BwnivNkspL?filename=test%40patiny.com%2F%2F%2FResearch%2FNMR%2FBestMatch%2FbestMatchService%2Fdata%2Fsimulation%2FCC_38008k.jdx"},"foundMol6":{"value":"http://script.epfl.ch/moleculeDepictor/MoleculeDepictor?moleculeId=dg%7F%40%40%40qlbTRbTJWB%5D%7CAAUQ%40%40&color=true","type":"gif"},"simulated9":{"type":"jcamp","timeout":30,"url":"http://script.epfl.ch/script/HD/Load/lJPe5TZ8lw?filename=test%40patiny.com%2F%2F%2FResearch%2FNMR%2FBestMatch%2FbestMatchService%2Fdata%2Fsimulation%2Fcc_52904k.jdx"},"foundMol7":{"value":"http://script.epfl.ch/moleculeDepictor/MoleculeDepictor?moleculeId=foAQ%40%40DL%40dkLl%7BbuYrpPTUD%40%40&color=true","type":"gif"},"foundMol4":{"value":"http://script.epfl.ch/moleculeDepictor/MoleculeDepictor?moleculeId=dk%5EH%40NAIYV%7BVGSX%40bjH%40%40&color=true","type":"gif"},"foundMol5":{"value":"http://script.epfl.ch/moleculeDepictor/MoleculeDepictor?moleculeId=dg%7D%40%40%40EIYWYUnN%7E%40Bjh%60%40&color=true","type":"gif"},"foundMol2":{"value":"http://script.epfl.ch/moleculeDepictor/MoleculeDepictor?moleculeId=foAQ%40%40DR%40dkJ%7BJ%7CEYrp%40UUD%40%40&color=true","type":"gif"},"foundMol3":{"value":"http://script.epfl.ch/moleculeDepictor/MoleculeDepictor?moleculeId=dk%5EH%40AAIYWYV%7BSX%40JjH%40%40&color=true","type":"gif"},"foundMol0":{"value":"http://script.epfl.ch/moleculeDepictor/MoleculeDepictor?moleculeId=dk%5D%40%40%40EIYWYV%7BSx%40JjH%40%40&color=true","type":"gif"},"foundMol1":{"value":"http://script.epfl.ch/moleculeDepictor/MoleculeDepictor?moleculeId=dk%5D%40%40%40yIYV%7BVGSx%40bjH%40%40&color=true","type":"gif"},"simulated0":{"type":"jcamp","timeout":30,"url":"http://script.epfl.ch/script/HD/Load/vQiZlNOkdb?filename=test%40patiny.com%2F%2F%2FResearch%2FNMR%2FBestMatch%2FbestMatchService%2Fdata%2Fsimulation%2Fcc_30116k.jdx"},"simulated1":{"type":"jcamp","timeout":30,"url":"http://script.epfl.ch/script/HD/Load/eXzsXuN5tp?filename=test%40patiny.com%2F%2F%2FResearch%2FNMR%2FBestMatch%2FbestMatchService%2Fdata%2Fsimulation%2Fcc_38516k.jdx"},"experimental":{"type":"jcamp","url":"http://script.epfl.ch/script/HD/Load/WmYjWmlPXN?filename=test%40patiny.com%2F%2F%2FResearch%2FNMR%2FBestMatch%2FbestMatchService%2Fdata%2FexperimentalReducedJcamp%2Fcc_38516.jdx"},"simulated2":{"type":"jcamp","timeout":30,"url":"http://script.epfl.ch/script/HD/Load/0hlfsZDL1Y?filename=test%40patiny.com%2F%2F%2FResearch%2FNMR%2FBestMatch%2FbestMatchService%2Fdata%2Fsimulation%2Fcc_33906k.jdx"},"correctSimSpectrum":{"type":"jcamp","timeout":30,"url":"http://script.epfl.ch/script/HD/Load/eXzsXuN5tp?filename=test%40patiny.com%2F%2F%2FResearch%2FNMR%2FBestMatch%2FbestMatchService%2Fdata%2Fsimulation%2Fcc_38516k.jdx"},"simulated3":{"type":"jcamp","timeout":30,"url":"http://script.epfl.ch/script/HD/Load/lT4RXcYk5b?filename=test%40patiny.com%2F%2F%2FResearch%2FNMR%2FBestMatch%2FbestMatchService%2Fdata%2Fsimulation%2Fcc_30104k.jdx"},"indexHit":"2","similarity0":0.77198,"simulated4":{"type":"jcamp","timeout":30,"url":"http://script.epfl.ch/script/HD/Load/0eLX97wSC3?filename=test%40patiny.com%2F%2F%2FResearch%2FNMR%2FBestMatch%2FbestMatchService%2Fdata%2Fsimulation%2Fcc_38504k.jdx"},"simulated5":{"type":"jcamp","timeout":30,"url":"http://script.epfl.ch/script/HD/Load/tJjih5TcQ9?filename=test%40patiny.com%2F%2F%2FResearch%2FNMR%2FBestMatch%2FbestMatchService%2Fdata%2Fsimulation%2Fcc_33916k.jdx"},"similarity2":0.7116,"simulated6":{"type":"jcamp","timeout":30,"url":"http://script.epfl.ch/script/HD/Load/6cfi59Ngyd?filename=test%40patiny.com%2F%2F%2FResearch%2FNMR%2FBestMatch%2FbestMatchService%2Fdata%2Fsimulation%2Fcc_37616k.jdx"},"simulated7":{"type":"jcamp","timeout":30,"url":"http://script.epfl.ch/script/HD/Load/auCovaJeqx?filename=test%40patiny.com%2F%2F%2FResearch%2FNMR%2FBestMatch%2FbestMatchService%2Fdata%2Fsimulation%2Fcc_19906k.jdx"},"similarity1":0.75691,"folder":79,"similarity3":0.70802,"similarity4":0.67319,"keyMol":{"value":"http://script.epfl.ch/moleculeDepictor/MoleculeDepictor?moleculeId=dk%5D%40%40%40yIYV%7BVGSx%40bjH%40%40&color=true","type":"gif"},"similarity5":0.65566,"similarity6":0.611,"similarity7":0.60639,"correctSimilarity":0.75691,"color":"#ff00ff","similarity8":0.60248,"similarity9":0.5721,"foundMol9":{"value":"http://script.epfl.ch/moleculeDepictor/MoleculeDepictor?moleculeId=dk%5DH%40LDDee%5De%5BmM%60%40jh%60%40&color=true","type":"gif"},"foundMol8":{"value":"http://script.epfl.ch/moleculeDepictor/MoleculeDepictor?moleculeId=dk%5D%40%60LxLQIYV%7BVGSh%40bjH%40%40&color=true","type":"gif"}},{"simulated8":{"type":"jcamp","timeout":30,"url":"http://script.epfl.ch/script/HD/Load/pfbmM81k5c?filename=test%40patiny.com%2F%2F%2FResearch%2FNMR%2FBestMatch%2FbestMatchService%2Fdata%2Fsimulation%2Fbtb_09171k.jdx"},"foundMol6":{"value":"http://script.epfl.ch/moleculeDepictor/MoleculeDepictor?moleculeId=dmNH%40EAJYWwJxZA%40n%40%40&color=true","type":"gif"},"simulated9":{"type":"jcamp","timeout":30,"url":"http://script.epfl.ch/script/HD/Load/Tj2wgMhBAJ?filename=test%40patiny.com%2F%2F%2FResearch%2FNMR%2FBestMatch%2FbestMatchService%2Fdata%2Fsimulation%2Fcc_46116k.jdx"},"foundMol7":{"value":"http://script.epfl.ch/moleculeDepictor/MoleculeDepictor?moleculeId=dk%5CH%60C%40HrQQJEJDjeZe%40BX%40%40&color=true","type":"gif"},"foundMol4":{"value":"http://script.epfl.ch/moleculeDepictor/MoleculeDepictor?moleculeId=dk%5DH%40JDDefV%5Dy%5DM%60%60hT%60%40&color=true","type":"gif"},"foundMol5":{"value":"http://script.epfl.ch/moleculeDepictor/MoleculeDepictor?moleculeId=dk%5EH%40MCIEDhXdbiSjTHL%60%40%40&color=true","type":"gif"},"foundMol2":{"value":"http://script.epfl.ch/moleculeDepictor/MoleculeDepictor?moleculeId=dk%5E%40%60C%40HrQQJEJXjgZe%40Hx%40%40&color=true","type":"gif"},"foundMol3":{"value":"http://script.epfl.ch/moleculeDepictor/MoleculeDepictor?moleculeId=deu%40PBDJs%60aIfUfgaiZfX%40%40&color=true","type":"gif"},"foundMol0":{"value":"http://script.epfl.ch/moleculeDepictor/MoleculeDepictor?moleculeId=dcm%40%60NDJqIe%5Deiev%40BiR%40%40&color=true","type":"gif"},"foundMol1":{"value":"http://script.epfl.ch/moleculeDepictor/MoleculeDepictor?moleculeId=dk_%40%40%40hTefV%5Dy%5DO%60%60hT%60%40&color=true","type":"gif"},"simulated0":{"type":"jcamp","timeout":30,"url":"http://script.epfl.ch/script/HD/Load/xOM0612pj5?filename=test%40patiny.com%2F%2F%2FResearch%2FNMR%2FBestMatch%2FbestMatchService%2Fdata%2Fsimulation%2Fcc_18411k.jdx"},"simulated1":{"type":"jcamp","timeout":30,"url":"http://script.epfl.ch/script/HD/Load/wE8xFEJr5B?filename=test%40patiny.com%2F%2F%2FResearch%2FNMR%2FBestMatch%2FbestMatchService%2Fdata%2Fsimulation%2Fcc_24416k.jdx"},"experimental":{"type":"jcamp","url":"http://script.epfl.ch/script/HD/Load/zTU21fX3Yv?filename=test%40patiny.com%2F%2F%2FResearch%2FNMR%2FBestMatch%2FbestMatchService%2Fdata%2FexperimentalReducedJcamp%2Fcc_24404.jdx"},"simulated2":{"type":"jcamp","timeout":30,"url":"http://script.epfl.ch/script/HD/Load/DQpXXuVjy1?filename=test%40patiny.com%2F%2F%2FResearch%2FNMR%2FBestMatch%2FbestMatchService%2Fdata%2Fsimulation%2Fcc_44516k.jdx"},"correctSimSpectrum":{"type":"jcamp","timeout":30,"url":"http://script.epfl.ch/script/HD/Load/rHc7cg3Awb?filename=test%40patiny.com%2F%2F%2FResearch%2FNMR%2FBestMatch%2FbestMatchService%2Fdata%2Fsimulation%2Fcc_24404k.jdx"},"simulated3":{"type":"jcamp","timeout":30,"url":"http://script.epfl.ch/script/HD/Load/fpLwnIDtxu?filename=test%40patiny.com%2F%2F%2FResearch%2FNMR%2FBestMatch%2FbestMatchService%2Fdata%2Fsimulation%2Fcc_09111k.jdx"},"indexHit":"5","similarity0":0.86514,"simulated4":{"type":"jcamp","timeout":30,"url":"http://script.epfl.ch/script/HD/Load/rHc7cg3Awb?filename=test%40patiny.com%2F%2F%2FResearch%2FNMR%2FBestMatch%2FbestMatchService%2Fdata%2Fsimulation%2Fcc_24404k.jdx"},"simulated5":{"type":"jcamp","timeout":30,"url":"http://script.epfl.ch/script/HD/Load/Yy5TQCMapI?filename=test%40patiny.com%2F%2F%2FResearch%2FNMR%2FBestMatch%2FbestMatchService%2Fdata%2Fsimulation%2Fcc_46219k.jdx"},"similarity2":0.78218,"simulated6":{"type":"jcamp","timeout":30,"url":"http://script.epfl.ch/script/HD/Load/aF74YuaIMw?filename=test%40patiny.com%2F%2F%2FResearch%2FNMR%2FBestMatch%2FbestMatchService%2Fdata%2Fsimulation%2Fcc_07116k.jdx"},"simulated7":{"type":"jcamp","timeout":30,"url":"http://script.epfl.ch/script/HD/Load/6KTmSN3pBs?filename=test%40patiny.com%2F%2F%2FResearch%2FNMR%2FBestMatch%2FbestMatchService%2Fdata%2Fsimulation%2Fcc_44504k.jdx"},"similarity1":0.81629,"folder":80,"similarity3":0.78072,"similarity4":0.77163,"keyMol":{"value":"http://script.epfl.ch/moleculeDepictor/MoleculeDepictor?moleculeId=dk%5DH%40JDDefV%5Dy%5DM%60%60hT%60%40&color=true","type":"gif"},"similarity5":0.7687,"similarity6":0.76316,"similarity7":0.75622,"correctSimilarity":0.77163,"color":"#ff00ff","similarity8":0.75607,"similarity9":0.75476,"foundMol9":{"value":"http://script.epfl.ch/moleculeDepictor/MoleculeDepictor?moleculeId=dk%5EH%40CCIEDhTibj%5DjT%40c%60%40%40&color=true","type":"gif"},"foundMol8":{"value":"http://script.epfl.ch/moleculeDepictor/MoleculeDepictor?moleculeId=dmv%40HDBHFPfPVPrJIJFRf%60%40j%60%40%40&color=true","type":"gif"}},{"simulated8":{"type":"jcamp","timeout":30,"url":"http://script.epfl.ch/script/HD/Load/FYbL0bwgd3?filename=test%40patiny.com%2F%2F%2FResearch%2FNMR%2FBestMatch%2FbestMatchService%2Fdata%2Fsimulation%2Fcc_49916k.jdx"},"foundMol6":{"value":"http://script.epfl.ch/moleculeDepictor/MoleculeDepictor?moleculeId=dcl%40P%40BJBDiWYWBWZV%60%40%60%40%40&color=true","type":"gif"},"simulated9":{"type":"jcamp","timeout":30,"url":"http://script.epfl.ch/script/HD/Load/QpSG3Oa4Bx?filename=test%40patiny.com%2F%2F%2FResearch%2FNMR%2FBestMatch%2FbestMatchService%2Fdata%2Fsimulation%2Fspb_04179k.jdx"},"foundMol7":{"value":"http://script.epfl.ch/moleculeDepictor/MoleculeDepictor?moleculeId=dcl%40P%40qNBDfYYuiWXHIJD%40%40&color=true","type":"gif"},"foundMol4":{"value":"http://script.epfl.ch/moleculeDepictor/MoleculeDepictor?moleculeId=dcLHHNCDfPVPvPRYWVjZ%40Bj%60%40%40&color=true","type":"gif"},"foundMol5":{"value":"http://script.epfl.ch/moleculeDepictor/MoleculeDepictor?moleculeId=foAa%40%40G%40RfYU%5BqFUZ%60%40%40%60p%40%40&color=true","type":"gif"},"foundMol2":{"value":"http://script.epfl.ch/moleculeDepictor/MoleculeDepictor?moleculeId=dif%40%60ABPRYWZZ%40Bp%40%40&color=true","type":"gif"},"foundMol3":{"value":"http://script.epfl.ch/moleculeDepictor/MoleculeDepictor?moleculeId=didDPDDLShaIenIjZiP%40&color=true","type":"gif"},"foundMol0":{"value":"http://script.epfl.ch/moleculeDepictor/MoleculeDepictor?moleculeId=daF%40PNCDPHRY%5BIjZm%40%40&color=true","type":"gif"},"foundMol1":{"value":"http://script.epfl.ch/moleculeDepictor/MoleculeDepictor?moleculeId=didHpACDPHzHRY%5BbZfjT%40%40&color=true","type":"gif"},"simulated0":{"type":"jcamp","timeout":30,"url":"http://script.epfl.ch/script/HD/Load/lb58vlaaaX?filename=test%40patiny.com%2F%2F%2FResearch%2FNMR%2FBestMatch%2FbestMatchService%2Fdata%2Fsimulation%2Fcc_56616k.jdx"},"simulated1":{"type":"jcamp","timeout":30,"url":"http://script.epfl.ch/script/HD/Load/qAA5PS7nTb?filename=test%40patiny.com%2F%2F%2FResearch%2FNMR%2FBestMatch%2FbestMatchService%2Fdata%2Fsimulation%2Fcc_56602k.jdx"},"experimental":{"type":"jcamp","url":"http://script.epfl.ch/script/HD/Load/cfZTDtJuH9?filename=test%40patiny.com%2F%2F%2FResearch%2FNMR%2FBestMatch%2FbestMatchService%2Fdata%2FexperimentalReducedJcamp%2Ftl_00418.jdx"},"simulated2":{"type":"jcamp","timeout":30,"url":"http://script.epfl.ch/script/HD/Load/7bCbyoccDP?filename=test%40patiny.com%2F%2F%2FResearch%2FNMR%2FBestMatch%2FbestMatchService%2Fdata%2Fsimulation%2Fsb_01283k.jdx"},"correctSimSpectrum":{"type":"jcamp","timeout":30,"url":"http://script.epfl.ch/script/HD/Load/AzNnlLYQvK?filename=test%40patiny.com%2F%2F%2FResearch%2FNMR%2FBestMatch%2FbestMatchService%2Fdata%2Fsimulation%2Ftl_00418k.jdx"},"simulated3":{"type":"jcamp","timeout":30,"url":"http://script.epfl.ch/script/HD/Load/yEQnsBkYzd?filename=test%40patiny.com%2F%2F%2FResearch%2FNMR%2FBestMatch%2FbestMatchService%2Fdata%2Fsimulation%2Fcc_64702k.jdx"},"indexHit":"5","similarity0":0.9065,"simulated4":{"type":"jcamp","timeout":30,"url":"http://script.epfl.ch/script/HD/Load/AzNnlLYQvK?filename=test%40patiny.com%2F%2F%2FResearch%2FNMR%2FBestMatch%2FbestMatchService%2Fdata%2Fsimulation%2Ftl_00418k.jdx"},"simulated5":{"type":"jcamp","timeout":30,"url":"http://script.epfl.ch/script/HD/Load/8SWQEtHAws?filename=test%40patiny.com%2F%2F%2FResearch%2FNMR%2FBestMatch%2FbestMatchService%2Fdata%2Fsimulation%2Fcc_57116k.jdx"},"similarity2":0.90195,"simulated6":{"type":"jcamp","timeout":30,"url":"http://script.epfl.ch/script/HD/Load/VfpNx2y4aL?filename=test%40patiny.com%2F%2F%2FResearch%2FNMR%2FBestMatch%2FbestMatchService%2Fdata%2Fsimulation%2Fkm_04597k.jdx"},"simulated7":{"type":"jcamp","timeout":30,"url":"http://script.epfl.ch/script/HD/Load/eVPxEEw90K?filename=test%40patiny.com%2F%2F%2FResearch%2FNMR%2FBestMatch%2FbestMatchService%2Fdata%2Fsimulation%2Fcc_35510k.jdx"},"similarity1":0.90336,"folder":81,"similarity3":0.89932,"similarity4":0.89823,"keyMol":{"value":"http://script.epfl.ch/moleculeDepictor/MoleculeDepictor?moleculeId=dcLHHNCDfPVPvPRYWVjZ%40Bj%60%40%40&color=true","type":"gif"},"similarity5":0.89236,"similarity6":0.86793,"similarity7":0.8431,"correctSimilarity":
[truncated: 12,872,929 more chars]
