# Supplementary material for: A new method for the comparison of 1H NMR predictors based on tree-similarity of spectra
Source: J Cheminform. 2014 Mar 25;6:9. doi: 10.1186/1758-2946-6-9 (PMC3987679; doi:10.1186/1758-2946-6-9)
Supplement: Additional file 4 — Directory containing a graphical tool to benchmark new predictions (submitted as input file in the correct format) with the predictions shown in this publication. The graphical tool provided in this compressed archive allows to compute and visualize the results for a new input file containing a new set of predictions. It consist in a web page (index.html) that can be accessed locally or remotely if the directory is placed on a server. The input file is simply drag and dropped on the webpage in order to start the computation of the complete similarity matrix and on the different statistical indicator including the curve of Figure 1. [file 1758-2946-6-9-S4.zip › bestMatchVisualizer/experimentalReducedJcamp/ac_12787.jdx]

##TITLE= Maximum beta inter-cluster(0), intra-cluster(0), Cluster size(8)    
##JCAMP-DX= 5.00	Hook4 tools, Dec 2 2011
##OWNER= 
##DATATYPE= NMR SPECTRUM
##DATA CLASS= XYDATA
##.OBSERVE FREQUENCY= 400.0
##.OBSERVE NUCLEUS= ^NUC_1H
##.$DECIM= 0
##.$DSPFVS= 0
##.$FCOR= 1
##.$SW_h= 4000
##.$SW= 10
##.$TD= 1024
##.$BF1= 400
##.$SFO1= 400
##XUNITS=	PPM
##YUNITS=	ARBITRARY UNITS
##NPOINTS=	1024
##FIRSTX=	10.000025000023875
##LASTX=	-2.4999976125705814E-5
##XFACTOR= 0.009775219941348974
##YFACTOR= 1.0
##MAXY= 1.0E7
##DELTAX= -0.009775219941348974
##XYDATA=(X++(Y..Y))
1022A0513q255J64k140J074K480j941J866j234J75n29j034J061N73o58N707k842J8841j9759
1004D062J158J852J0549K9599J212987J329591k480951p3110j3606q063l049J4452j3470k861
990I140l877j510j58J480j862m40J49L73k07m79R7R83j713J38K55p6j78j48L0K00k03j02R5
967A987K01n8O0Q19J7448j7125q95l15p1j56J23J52k25j09N6k5K1p1Q7k05N8o0J00j86P6p8
941A609J52Q3j91L5mo1L7j14M3J60j03N2r9P1ro4N3qR7j71P6P3j42K8J1p6M1j2n6J78j33O2k1
908A597l8p7J37j56M5O8j01J26J9rLj18l6m8N0M7m4n6P5q9P7K7p4Q3J1j1m3Qj8K7r2M1J13j06
874A438R6J7o4n0J09j14K6R1%r3J6l5J30j81J18o8j23J81j48P6J10j86J04j72L4J54n2J19r1
845A442q9L3p9O5Jj6N3mJlJ18j27J3K9j46K5N0T%K821N114p619j40pJ83J0J678O929m962l306
815B117k82k25j57J4k6O45Q971l337p06n166j7j07k96P30N4p31M0lK65l93N85o03Q78K10J52
790B612J53p46k20L38J191o10P15J725J579Q845J687J25j347J9946J16620J520466o02868
773A070211K5000j006698n2507j8317n249k581j60k396q45k102O06q61Q23j800j46K51P5k28
755C076j21L33j70K90J104j73J13j001j012J22N65J2745R3680j02868L020j889M582q220N568
736I744j56J296p021j404j75J81l29R7J316Q63j554K15q94n14j67N36N86J84J037o75l68n89
714B209j02O37N512L848k336K212q210L88K386J1514N2795R20091K44623K29149j104256
699C60460l01352l4488q848l952j227j368j32M059O34J131q184k290Q1qj5p61L45J745k054
680C776o29m78L65N7L62o69k47k4k6j3Q3J094O707j604J63n769p05p2j20k0K1q4R5o1k36J3l5
653A944J12m3N9j03q3m9m8J35q2qj35N7J06J1n0O31m02k28p8kP2J74k02j17L8%j2j02J50o3
623A682K75k21p3j0l5P0q9Q2J3j71J19M2o3k8j27M9J15J90j31k77J62Kj11J61o3L4kR6nr2j15
592A479J59L6p0mK8l6r7k0l8J39rJ19m0j3k51M1N7pr9R9K0Q5J29r5j23k5K4j06K67j09j76N9
560A423N4N2k6j19J16M8p7j21J84j18J74k18R0j14J47j13m4QJ23J31M58l92k50n7Q2q6N4k3R6
531A482k12M4P4k3J80Pr3j85J65P7j15N3r9J0q5M8M5m0J41o6J16j21lNJ55q9o6NP2k7J01J27
499A683r4k97M3J64K1m1J0r3j44J13K9l2J80n3jq7j26J11l0J24N3j24RJ28p5K3p4L3R7Pj51l3
467A373J75j25J08K9n3J15j56J8L5J1l0J26N2J7j22K6l6J57J6n2l0n1j9L0J54P1Ql5J5M1m9o
435A813o7J71J7O3p1R0J03j1l2P3JJ66P8lPN3k7o7K66k0MJ23lj55K43L0N3M5J28L7J22oMm9
401C179K75n5J36L81j99jj17M4j00O2j99J2o3J81o0j30L1j02j40J15k6l02J24j50k0P9K13O6
373C234m86j45N2j46o0nj48p5n8Q1j6q5j26j62M9M2J73j72o1m2o6j8R9j77J6Nj37j3K0n8R1
342A606k68N2O0J13j95J1m3J09j23k6r7J07j91P7K82j75j50j29J42k21K23k14L54j38n4k06
316I06J67M9N1j12j24K11o1O8o1k2l77J59K5O7K44J111M1143l2040r309p70j78l55K22Q23
292A837K8613n093k2516m09p49P86K5338J2068l6002j982K47P033r171P38l83Q48L038J708
274E949k892N22j833P35J574J034M954Q968j3663Q19P262Q668L1252J26547J217908Q602196
258A0000000q826792r42583j25172K2307p5202j3468q690K437j4487n669j377M79o91l297J33
243G928J398K13j445m30j62k13l046O17P92Q487J5436J9354m1270k679j325J52J14M9J47n1
223D066j67l85mj91K799P054r545l55k69K1j90J50J288j225l54M6P41N67j299j71rl2N0L1l03
198B314K64L18J32k87k46M3qJ4Ok05J52j41%L1%n2K5o6J91n5k0q0MK8q9j5o2K1j12K28j07j49
166B077Q9j29jp2P9pl1o7K0j13J5N3j29J65j38R0k50L14j88NR5m9jn6m4J10q1M3k0m4J59j07
134A787k1MP5L5q3J19R5j90nJ98N3l50M4l5l2K07k7J4j41roQ9j62J37j36N9l8j6J07j19LL4L7
101A727L3j69J12O3o3L1j67kR1j47M0J28JK5L7N9j27p5J0J33P6K2j56q5o3Pj38O5J19l0J33
70A690j34k8K8K0l5L4j00N0k6J65o3q1M4k5P7j26M6J5j4K6M6j04J23j05P4M5j59L9Q5j14K58
39A751j66j16q5J13M4j40J63Q5j01oJ35j99j50K52K0j9j11Q0O7j91J69jp4J02K9p9l0L4n3P5
9A598j8J1o4P7l3n7K6l1K2R3
0A624
##END= 
