# Supplementary material for: A new method for the comparison of 1H NMR predictors based on tree-similarity of spectra
Source: J Cheminform. 2014 Mar 25;6:9. doi: 10.1186/1758-2946-6-9 (PMC3987679; doi:10.1186/1758-2946-6-9)
Supplement: Additional file 4 — Directory containing a graphical tool to benchmark new predictions (submitted as input file in the correct format) with the predictions shown in this publication. The graphical tool provided in this compressed archive allows to compute and visualize the results for a new input file containing a new set of predictions. It consist in a web page (index.html) that can be accessed locally or remotely if the directory is placed on a server. The input file is simply drag and dropped on the webpage in order to start the computation of the complete similarity matrix and on the different statistical indicator including the curve of Figure 1. [file 1758-2946-6-9-S4.zip › bestMatchVisualizer/experimentalReducedJcamp/ac_17386.jdx]

##TITLE= Maximum beta inter-cluster(0), intra-cluster(0), Cluster size(8)    
##JCAMP-DX= 5.00	Hook4 tools, Dec 2 2011
##OWNER= 
##DATATYPE= NMR SPECTRUM
##DATA CLASS= XYDATA
##.OBSERVE FREQUENCY= 400.0
##.OBSERVE NUCLEUS= ^NUC_1H
##.$DECIM= 0
##.$DSPFVS= 0
##.$FCOR= 1
##.$SW_h= 4000
##.$SW= 10
##.$TD= 1024
##.$BF1= 400
##.$SFO1= 400
##XUNITS=	PPM
##YUNITS=	ARBITRARY UNITS
##NPOINTS=	1024
##FIRSTX=	10.000025000023875
##LASTX=	-2.4999976125705814E-5
##XFACTOR= 0.009775219941348974
##YFACTOR= 1.0
##MAXY= 1.0E7
##DELTAX= -0.009775219941348974
##XYDATA=(X++(Y..Y))
1022C941r92O613l795K53R211p597L80m250Q124L52r840J1153L665M36P1476n6098Q71K5481
1004E9384L7446K76702R626468m222318n505328j72835n6608j0827J580N6803p3672n169k265
991I361K829j2010N663K990n304M08K421j523j667l168P787l985P06r00r77O42O50L25l97Q01
971D652j699J003Q602k125p243K09L08L453P5440p4241n275q20N71j5J35k0n76N3j09L01J41
950B745k27l2J03N2j12K26r2K27n40K1k22K57j77j66L04K88J79m30L08j33j46R7K95j0m01J41
924B555k61L40l94Q1J79p3j31N3J15J75k64K41j20q6J00q9K69j02n8J20N7J41j88J38r8O9j35
897B634k23K90m44K89O5R1j75j70N34l03K87k70K92k40k18K65j75L12k34O17o50K42j68L34
873B982j41l3R6k5k03L54J61o62M68o11P46l30L44K47l60N3J97n7K8k24k3L40j16j4o0K47j8
846C386l29J37k26k07O48l46K98M5K88J89j65j82M37m04r3J66J36j83K27R5j95L66l91jJ23
821C819J963J034k190J020P72k280P60o50m43P76J55k69k71O27m33l50K43K82O02k55J349
800F261K555L4790j3054j228k1771Q40L7077k3853J7413l2030j095o74o1O98R72n98N13Ko53
781F104J429p0K272P00r17O570m14k713O113l870P162o115K233R557k151N898O534K4468
763F2790L3143J70410L867849j843609P557065q970291K297210M567202l066986l765809
753I08974p20222j13287k6699j9441l891n914j0329J1831q787J3073K77765k79013p859m560
739A1641j599k799m305J790q67J090q24j43K69k28k1m29O45l94k0K585j279L1003j5011K3206
719D4310o472j8550K1468l6153j750m81l10J5M83j94k53nK08R6m28L43O3J43L46J246j592j24
697B409J50J280o79K57J236k321R5J99M6k64K08k07%M1K84Q0J51P23r05K36l93j6l28o7j86
672B029R38p48l30N71k91J83N22P59M260O5154o4008m962r80j54J401J3691l100O16j2055p33
652B763n52L60J241j120j96K01k66m0j02N40l71j88K01k7K43O208o174J21m44n0M34J64o6k80
628B600L9Q1J51l13j63J78K06n75M43k1p8L0J48l84L89l35k57N74o8K5k34K0r9Q6O1l79M22
601B547j51J50J67k63m2M83m60J71j60jJ07l02j30M11k39M05r1l40K84K9k47O38j13L62n19K7
575B723N05l2K21j12m97l30M54j97j37L31N4j56M4J7L69m87M27l76L51J06l53J41J184j029
551C221J41j96l10J7L81R6PN4l95K98K67o89K70j27J43J00l20P3L63m74L84MK05Mk42k63O11
524C623k16nj21L20k40L32k48K63N4m7K65k80rm02O30l23j64L82l01K75K63o00L09L30n59k5
498C506L58J87k16L3M93l66L6k12L57o0N9j63J58Ql72L61L66j75l6mn0j93K37m5n29N00j37
471D101K41q6n81L36Q2rk8j77K73Q9j03o0m57O08m45K60Mk0P2o4k9k3M69k93j54P2j43J51m28
442C658k28N41K71j93O8qk42k2K91j33j14k67L80j11J2J50ol01K0J32m54K61J83l22Q3k22j32
415C295N97o3o7K64n46Q6K9M10l72n5L18j21L12O783J9n066R4J619L9485l9103k642j679j48
392C449J22k73K526k177K87O45K174J638L13l323J8872k0320m07R921n910l815o68J88N14
373C756O780O35o766r25K702k174p21J19j33q5M9M73n59J78P21K067M28o37j618k17k7K787
351F833O761r012j354K29k32q4J15J77O411l516l257j31l02J89k0k61JL26l90Q31n52L7j97q5
327B517L93K20l53J74m43L07k93j30L80p81R24k59L13m38l2j1K84j30L26n6n5p1O1j92r6J28
301B687O3k72J22J20l95J8L4k51N09p8k73K80N32Pl52n0k94J5k52L30K49o7j99r0O11k34j31
274B639j54J40J030N234m052j213K144k77j872M39K114k323q32m3o1q9k02o4R1m2J5M44J32
251C198m23l1R7R85p27m4l12r1J79k97K26R0Q1K79m70L3J025q31n2M09q28R24P0n35K2R5m25r
223B638M03j97J05k00k15J78K26n90K12J73n62q7L98J14J131r00P3n4k96Q49r80J69n9k73o9
198B187M31J46Q1J11n06k69L69K17k80J63j19L72R5n2J84j20j24J32n23K94l27Q03o24n1K63
173B853P6m7k56J05k51K56J05l09M84l3j44k86N17n4M47J88m07J07j32Q1o48J52K18j46p9N1
147B848j14M96r4l69q9O94n37M6L35l30L0K14J9k29K41M7M95N53K6N88P70R86Q98R76K685
122A1185J4061K749k0707k936o11k91j75j82j93ql7j45k16M20K38p5m27J87k13J81J86k6o3r9
98B803K10R1k24j56k11P63j09o04K54j20K56M06K48R49m39J158J212k224M87k32o30m52o60
75B776N91j32k1k4M3j64k87k04L14q7K7J42m63O1L72M6J76M9n51K74Oj76R5j89j2m3l68L03
47B554K28q8J44k32Q16j040J20M19k16L33j46l66M1J99K58l36J40L38m98J30l97O95l63L16
23C049k45j92k03L19J58l39M67m7j0J57p44L09M04QJ61l18Q5l32L15R99J345N33k680l26
0B873
##END= 
