# Supplementary material for: A new method for the comparison of 1H NMR predictors based on tree-similarity of spectra
Source: J Cheminform. 2014 Mar 25;6:9. doi: 10.1186/1758-2946-6-9 (PMC3987679; doi:10.1186/1758-2946-6-9)
Supplement: Additional file 4 — Directory containing a graphical tool to benchmark new predictions (submitted as input file in the correct format) with the predictions shown in this publication. The graphical tool provided in this compressed archive allows to compute and visualize the results for a new input file containing a new set of predictions. It consist in a web page (index.html) that can be accessed locally or remotely if the directory is placed on a server. The input file is simply drag and dropped on the webpage in order to start the computation of the complete similarity matrix and on the different statistical indicator including the curve of Figure 1. [file 1758-2946-6-9-S4.zip › bestMatchVisualizer/experimentalReducedJcamp/ac_20996.jdx]

##TITLE= Maximum beta inter-cluster(0), intra-cluster(0), Cluster size(8)    
##JCAMP-DX= 5.00	Hook4 tools, Dec 2 2011
##OWNER= 
##DATATYPE= NMR SPECTRUM
##DATA CLASS= XYDATA
##.OBSERVE FREQUENCY= 400.0
##.OBSERVE NUCLEUS= ^NUC_1H
##.$DECIM= 0
##.$DSPFVS= 0
##.$FCOR= 1
##.$SW_h= 4000
##.$SW= 10
##.$TD= 1024
##.$BF1= 400
##.$SFO1= 400
##XUNITS=	PPM
##YUNITS=	ARBITRARY UNITS
##NPOINTS=	1024
##FIRSTX=	10.000025000023875
##LASTX=	-2.4999976125705814E-5
##XFACTOR= 0.009775219941348974
##YFACTOR= 1.0
##MAXY= 1.0E7
##DELTAX= -0.009775219941348974
##XYDATA=(X++(Y..Y))
1022B110j312J003J04p56K06j17M26j380O09R37j03M91Q2Q96o55p95M13L75j046K46l18K38
1000A654K71O64r41P44p39k06m48M60R01q56J57R27j113K24P30M79j626j56Q40o13P56J46
978B255j041k79j84J244j067J697j103J007j016m0J07O08J23p19N92r44Q03m4j56O35j636
957H42J146r56J036j642J568n71J251j176k39L07J07J66M44r51Q19p74m73N03j56Q95n72M75
935B049p01M15j63O36n11L77k04J05M11p15Q68n98M93m69j481P46J062n89j91p19L4j26P10
912A439R24n6m21L33K45l79J22r94L65o2L69K8r38Q08M45J23J76o22k07K95K08N03m30J80r9
887B355j171R58m16k3P57m75R80m50P94J890q04o5l9K890k447j452p2j124J668j143J009j083
865B537J57N58Q9J999K209l359J89L486j579r62l73L92j23L40Q74K499N72K349J9339K5817
845E7010M69299r3856k64718L42876J17651m30550o3658m9184k2269j6387j1861o656l209
832B4488k535J1621P418L50998J32847l52257K05684L36949m86742q6311n4683k4454j4067
819D8956j4905q977o018l458m090j385L79n23J550j418j508J017j49q11l788K18P06j809K63
800D250j54k47j170Q57J282J322j335O52M098m038l69P22J419K244N52j89N155K143Q8361
781A05555J10178j25420L58543R2192j36422N61561j84399l71393K71071k92839j71222R8275
769C15680j77029n1115k3961j8051j0742o770p613l123k839j318j402k40J307J3073J15123
754A40980O07076n84365r369Q25345p12589j20111m8940k9631j5900l482L0902L78233l62341
741I5808l4195j7600j3594q120m013m401l350k258j942j851K82j55m7j515q56J408p75n95
723B231J572l80L323r55p82P369j638j7J2440P5461Q29120p22414n5329O65529n13300j56929
707A45301n1748k8804j7630j3391q504n873m063r59n693n22k155j426r17q85o20k73k41K68
689A865l74n61Q32r3n89k58O40L71K17L415k895j046L868k835p50j282J419m38o4r85O58j115
667@R98K74M46r03M94P14o07K42l64M3l49o65R96m18Q86j158M35J79L01n63M40Tl2M75j246
642A058n10Q75j269J391n00L84n22J035j328J238l43k47J443j016K61q19j90J204j805Q76m52
621G64M21K39k61Q14j210Q07o02N09L5m08Q6K6N97n3Q97j026n74r57J382m50J278o02M09j095
597A026Q75n43O66o0L88j006q81J117O19j422R66m60P61j340l42N67N6J149k87N43q22R77
575B547j015K1J67l77M52J131p12j60j189J267o65n78Q18j50k83l15R56q72K36J118j65m84
553A748k43j8J007k71o07J98o25o3P67N98r57M35p50Q20j82l32j41K37N46l34j144K01J230
530B120r35P90K18j11k0p68J019p58k65N38M89n2l60m05n03J368j64Q16n37j578J250m65m71
507A216M48M69j042J98M9P08m08M72n17q9R08p65O87r12P06j295O35j027N67J466n36j327n3
484E58K04R66l65m61j2Q44p5m47j18J077l26j249J154mj54J97k26M59n5j271M48J087k07j077
460I47R88m47J285j217N48m10r64J093M47L24L00j224J91k09R8o63N82N42l16N45j501K88P49
437A976j034J002Q30M29j776K02k15k41Q82k33j02J35J03Q58j067K71M95k09P90j614J109l68
415B223n82j80M11O66M82P0j440l55K13P18P84o00r62J766j968P15J45R02o48L1n85j067J434
392B173on34J96M64M33r26j155J159J51K43o43K61J62J394n38q68R68m18j53N0n96N51O72p34
368B306L51L32L02n12p35o80J323L59j186K573r91K21M32r52JR51j545l6O25q4k34J041j040
345B822O52j10j197J347k43L9J103n30m22M13J78m25J61j318P50K05O94o82L983n90L5246
324D2076j1760j7175j947k031j807M71k156J70J012m46O069J627n140p8K717k683M017K10
306A3146N862O709O05O355Q786J6531L6330J06050J250390Q549236p940622r12266l89107
293G58005k35307j47850j04260o9802m8268l4306l2209k2747j3908j3160n129o020o831n855
279A2353k170l952l2o21o82j067L70J99j11J3576K8863l6882k662M06k591j027n66J62n65
260C001j198M65q72J394r22n64j4j95O52R41k46j139K38l78P38q61m56J161O12k82l33k2m55
237A265n8J166j27q94K5J144r37K5j47J96q05N01L44Q51L5669J910k9732l420j429j824j93
216C530j009J218j176j319P12l7j04q60Q1n73N55M71q01J300L27m18k45j0K0P73j423P43k91
193A464N23r28R39l61o40K74J135o78k00J095m17J55j109n65M04k6M90L46m05K91j63N65r30
170A259L20N76m75j74Q81j042o61K218J206L230N2878K27227k36321k0024j0208m766n378
153A0746j917j929j065r14j45o80r22L12j336N9l7q37J530j168m3n3l80n98J391q45J99J190
131B558j168m32J214m44o35N82p85L85Q9m7P13j75m24Q86o94n80K17M59j038R15r12P10O85
108B079m12l03o9J248p05l7L54o34K79p09M80j10J435j205M15k59R07l77l1j435Q5N09O51k71
84A885L6J60m71p5j29n06L18P54n7m11P00K98j6j289Q05j443J909o02K99j231P31O27k4q03
60A465K34m94NJ012o90j90l33N47r20P89K19J59J33K17k64l17P9qL47K64p27l04N53K47K95
35B318m94J29J11n10J412j419j72q8n44P24M7O80j289J44P60J51k84l93o94J455m50N66j74
12A986m95M73k62L29m86K88o57J116J35p06R00o17r38
0A066
##END= 
