# Supplementary material for: A new method for the comparison of 1H NMR predictors based on tree-similarity of spectra
Source: J Cheminform. 2014 Mar 25;6:9. doi: 10.1186/1758-2946-6-9 (PMC3987679; doi:10.1186/1758-2946-6-9)
Supplement: Additional file 4 — Directory containing a graphical tool to benchmark new predictions (submitted as input file in the correct format) with the predictions shown in this publication. The graphical tool provided in this compressed archive allows to compute and visualize the results for a new input file containing a new set of predictions. It consist in a web page (index.html) that can be accessed locally or remotely if the directory is placed on a server. The input file is simply drag and dropped on the webpage in order to start the computation of the complete similarity matrix and on the different statistical indicator including the curve of Figure 1. [file 1758-2946-6-9-S4.zip › bestMatchVisualizer/experimentalReducedJcamp/ac_25875.jdx]

##TITLE= Maximum beta inter-cluster(0), intra-cluster(0), Cluster size(8)    
##JCAMP-DX= 5.00	Hook4 tools, Dec 2 2011
##OWNER= 
##DATATYPE= NMR SPECTRUM
##DATA CLASS= XYDATA
##.OBSERVE FREQUENCY= 400.0
##.OBSERVE NUCLEUS= ^NUC_1H
##.$DECIM= 0
##.$DSPFVS= 0
##.$FCOR= 1
##.$SW_h= 4000
##.$SW= 10
##.$TD= 1024
##.$BF1= 400
##.$SFO1= 400
##XUNITS=	PPM
##YUNITS=	ARBITRARY UNITS
##NPOINTS=	1024
##FIRSTX=	10.000025000023875
##LASTX=	-2.4999976125705814E-5
##XFACTOR= 0.009775219941348974
##YFACTOR= 1.0
##MAXY= 1.0E7
##DELTAX= -0.009775219941348974
##XYDATA=(X++(Y..Y))
1022B144o04k19k06P86n18J566j740J379m2q07j52M10q16K18L20r14M51Q85N14Q2n3l46O74
999C012N57l85o68J86j372M9O98k57P02j109J027m7k78q8n96J036k36j029J215K36n34k86R21
976B754m65l45K04N34P31j626J392n48N23j102p0K10K6Q52r27o97q55J378J54j85j90p91O72
953A629J43l68Q34J5n55L97J89n99J081p15M01P19j721R16K83m50O05k54r04M65l19K263k233
930A822j39M7m00q1J343o03L28j261J15J292j68J220j913o13R80L11m28L03L67q38J440j146
908A978P60p94k97J143K93ok236J499J335l27p04p01K17N27o57j9L15J33J389j117m62J038
886C307m07l90j45N45o28m50J986k279J032q91Q96l27j243J406p86k01J305n21K84J022o66
865B849L36p52l37K25J95L97l06k91l4M99n7K72j800N64J140R03j280M98N79m19J52o89j66
842B478L40N7K72P30k026P49L72N08j28o81TR67l4O09N64j262P65J18M9j346J200m9K91J36
818C998j140N72p28N05m54P91j62K7o02o92J073m10j59M06R54m02n43O90l9M63m29j67j675
795A877R54J987j280k58Q76L95j048l1Q03N002m853j95J485r43r37P8N99o07N05n03K54M6N67
772D773k61Q30K301M8341m5105L4176j6406k0953j410K61p47Q83N89k15j557J464r98Q90R08
753G764R23J544q76L131j424N374q94J766L6628P6530Q86801q94704r6071o641M577p78K604
736B6254O05J0168J8817M4976J02048P24402P381044p455941R147627q496558j251715j32448
724A19279q1946m642J173j7821M1539J1906l7903n647K71J4366r186J4525K2358Q3862J25267
709B77401L990190L273986o662031P609072p896979m37104o0759N458o4527n288j9119M981
697A5281r498O447l282J335N428o439P4730n2949j6346K8784l2176m517L283n174k235j405
681A267P15K58j159L92l7k12R19J214L007M9703n0005M3499l8204q417j618P16k58O37L50R9
661B866j075O92j008J017M30j278J02R27j01R28j658J99m9k49N1N79k151J433M65j02k75m12
639A331J133J013k199O08m5O90L74j044j16L0J55L08J145l00q44L75m05K32o50P53k16n25P61
616B564k39r45J060j820J974J216j583J42p40J698j483K5p30J147J4q50m92M43R41n58M77q46
594A415J735j148J0j049J103m69J301q00J35r17r8n1N9L24j278J417m23J082N6j402L54J820
572C176k08n5j253j36R86j184R19n81J408j310m43R84M20l28N76J245k008o1K26K51k22j46
550B256M61P65l40q16j11k107J136R46n36K88P15K74n71j032J871j297Q69j352J80K24L95P68
528B986m11J74o06Q25j620O59R52k41p4L59l70m03l52j13J236O25j729J316J55o06j17k99
506B346J318k273J122j136K111j021N06l98n19m04K506j269L03j307K05J877J37q91q10q29
486A574J196p15M91K26p38P89j01l11L66k9j039J31M74K10Q99j875P73J133k65j149J910j640
464B310n53P72j95J056j15K58j196j778O49K100j581J679r36Q92j459J31N23p57OJ292j277
443A821m21Q67O68K80j085O8P71N4n79l16J604j319N27j61R3k8o10K00J212j270J108j192j23
420B169P19r88J089K9j005J259m32J98L94J0j258R0N7K69O18o78j12l38M93o63m99J274m4o60
396A991J066l44J122o19N03M78j832L74m16m51P93N1P2O09j118O32m40M38j355J129p85O56
374B554K18o20o24J205p54p84L58O32n55K73K19P74O01j224k5p24M92n33N86k09p1L64j44o8
350A941J908j661J23L8j62N56j535Q37o82R46J494j903M18k90j76N79J206l01j089J18J110
329C475j051j82J538j305o0m99j303J416J507j036M54j206p0O30N70q50N51j82m98N38j654
308G83Q00o43O16Q72l62R5J001k20P98j311j92M50j32k82R25L4p01j41p22j25J289O93L71
285C896k233M04L57j097k41J938j529L53O61K40j55O91j320K405j801o9k39Q84q72J79l0L39
263B761n32J63Q0q47m11J172N56p33j096J449O75M16j696J69q39M86J26N34O6L51l74j222
241A254J085R13j487J82J634j200j61O49j87M17r78Q1r97J061j74J066R40k186j74K486j568
220B656j243J066q19K13K266n43j679Q43n2K17P62o72n06m08N96N67q64N08j81J81j304J278
198B882o32N12r03p13J774n91Q81j432J479L61j670J241m15j040M23Q46j42k89J600p64j692
177A716J329J007j232Q36o31J051j064j195K448m23N68l11P61L31Q37r6J527L521J7119
158B8099L78604l58101m2195k595p63o93O68m44q75J746m30R639L8463m5602l357J08n7j91
140B024K80m32J48J042M84k81p68J051K188k96L565J1849j0665o209n46o84Q41j61j331P49
120B848K85k171J953q32N66N43m35N18r39M52m4m59j52L30r8K46p33m51J064L63Pj800J635
97B696p83J822L11l43J190k94k98J813q77N37m3j80q67n44j625R48j223J143j345P46j059M47
75B172J81q94K68J173n93k27K19m07m95j80O20p09O27p9P67r53R7K84k8J291j059k01j18Q89
51B645l21q35j489R48J938p40J39q64k29o56K092m55o44j075J793N79o07m1J37o09P91p47K98
28B048m81R64n89M5R66q28l62lJ17J314R97j057j424R53J495o66j832J392K620m10k113r94
6B152j05j67O91M59r55m00J198
0B873
##END= 
