# Supplementary material for: A new method for the comparison of 1H NMR predictors based on tree-similarity of spectra
Source: J Cheminform. 2014 Mar 25;6:9. doi: 10.1186/1758-2946-6-9 (PMC3987679; doi:10.1186/1758-2946-6-9)
Supplement: Additional file 4 — Directory containing a graphical tool to benchmark new predictions (submitted as input file in the correct format) with the predictions shown in this publication. The graphical tool provided in this compressed archive allows to compute and visualize the results for a new input file containing a new set of predictions. It consist in a web page (index.html) that can be accessed locally or remotely if the directory is placed on a server. The input file is simply drag and dropped on the webpage in order to start the computation of the complete similarity matrix and on the different statistical indicator including the curve of Figure 1. [file 1758-2946-6-9-S4.zip › bestMatchVisualizer/experimentalReducedJcamp/ac_30913.jdx]

##TITLE= Maximum beta inter-cluster(0), intra-cluster(0), Cluster size(8)    
##JCAMP-DX= 5.00	Hook4 tools, Dec 2 2011
##OWNER= 
##DATATYPE= NMR SPECTRUM
##DATA CLASS= XYDATA
##.OBSERVE FREQUENCY= 400.0
##.OBSERVE NUCLEUS= ^NUC_1H
##.$DECIM= 0
##.$DSPFVS= 0
##.$FCOR= 1
##.$SW_h= 4000
##.$SW= 10
##.$TD= 1024
##.$BF1= 400
##.$SFO1= 400
##XUNITS=	PPM
##YUNITS=	ARBITRARY UNITS
##NPOINTS=	1024
##FIRSTX=	10.000025000023875
##LASTX=	-2.4999976125705814E-5
##XFACTOR= 0.009775219941348974
##YFACTOR= 1.0
##MAXY= 1.0E7
##DELTAX= -0.009775219941348974
##XYDATA=(X++(Y..Y))
1022B6696K878r450k373n649N583j0960Q075n064J076L431o081K152J3995O106o718j2044
1006A1653P863J0432N071j7362M043j449l75j649m347K930n005Q213J2104j3936P004r627
990A5563P662q940k053m112J3965J559K061j8606Q046K710q038J4867q115l281Q255L778
974B5321j6208J2667k035O35P357j5489R912n218m223J514N976j0164K080J0171J437J67K743
957B6643p344J424q63q55l808L641m618o537j70J9161j099k336o624J2292j5685R138n146
940A7214L122k291J343J4357j7851M290J763j0565M25J9385k633j255q386J959L590j7034
924G433K776O125N719K405m200P062k621p541J226O912k260j1698R300Q552p968J1038q285
907B3975j442p381R03K381k900R787l098m628P63Q135K383m417K962j8784R187m295O406p670
889A2267L756l479R991j4254P697M644r624R985M80k799n712J0901r244M700p248N840L059
872B0960L963k820J758j3471J6317L018n23q639N071L583n730M157k810j0208J076K771n325
855A3148P111P814j7803M360J1223l175m230K247K91l899p224J5099M040j2075Q281n935o479
838A2794Q714j0028J9418j4058Q265l873N043j167m047q664J0503l822J1379j4341K928P067
822B6111j660J1900r083N538j6423J0904n023M982P379j8417M694R12k702O183J0839j4017
806B2117O940j252l996J0327r937K4119J5204l4881K2545M1522m5211j3419K1951L3979l825
791H6183k1322r722k4941o099J5434M4142l9802l319K536J959l370P279j427R317j258R612
775F5202n137J5071o722j065L6805K4693M664O1892P29693O943302o425748q74079M934580
762E503151J203901n817372N530906L579414m270656n170462l53766j06135m2201J363j0610
751D7533M194j7827R482J0223J1719J2416P4212O34795Q051873q302223Q1724N258745l16364
738E560502m482321J158474K272295j425201k804396j75325n9591N1274o0028n816O217P950
726D4034j3961N8638k4029m1890k343M08N01O356m340j0094P005j1332o46Q155L958O375k097
709B4698p483l015L790K5529J1475l3178j803K1213m237L0926m7859J849N098r986J0211
694B7228j3704J5257j4969Q956k013j3220P3Q957r22N511m014p303K549k209J1972j5231
678F918J3715j126m87j177J1704K788k854j638P071r165q771R579m844n610P782r718J0749
661B4916o560j96m366K952K288O32m967K921K346K327o664J3167m110j3859J0479O13j1590
644A0329N379l522O110P088n519J3262j3188j758p675O475L479J1086q769j527N319r684o545
627A0340J0538p170p702Q894N095m522L621l392J6982j4590J947J660j1284l663R541P086
611B3381K256j4165J0752P125o034o158j914M608J077J0482j5689Q410p07N070p982Q763
595B9275j6902R067q367M873l498J0901m181n52K85k788l656q835K1715m539m991J2630o183
578B4254p567K954K612r978j2275R737J2759N003M494k2896K735K326Q059k554J1435j134
562B9964m537n283q142J4865m077J0622n464o001M611Q87j3073P470n588R257k1207J2853K27
545A7384J2663j271l857n851O213q61k391k156j400M220o410k924L200K121k741R552J065
528B6556k076N311r725J2460j4944J2268j135l142J991j2036j0966K1170o312j320j706P156
512B3550l729o875L27J7782j9360J4722q392j272Q753m338j522J935K34J526J219j1692J3632
495B6500L581j6401l566Q600K653n497J7235p715j2568N229P232q369L111R207n591Q59qp378
477A7114q41J0206r098K566m664N396L248N043P311j5280L142m377m318J2875j4482Q879O721
460B9441j1550j003R229J996K770k138k053r952j137J593N748N348j5355J3226j912j2996
444A1255l394J6581j14O57j506J093K425j4455o514J8603r27j657L553q367L441M746j48n887
426A9385n765L965Q449P46J994o86j2653M985L121j1221R162o192O749M236N505n033n620
409B1127K890p058Q784o465l633q188J8593M67k349K432m902n670O974P211P135r218n814
392B2316Q768r257J2415j5312l418L441J455l861R197q080Q592k23j0863L867J32k819k16
375A6134J146N871L943j609o582J5011k4367J4040r452J0256o686k448J817O032j86p952M8
358A5016J1978j502m897Q61k750L781q202j0864k398Q056J0735K080N337j5598J1460K397
342B5490m419o775J1613j852L672n986K06L57m650R230o095L299j3073O788o545J0044P567
325B8871q016M130J41K511j4745J5746o145m993p759M775M470J82J0324j2730M041l913l860
308A3030P519m743l816R607K350K001k60J264j9006P95R744J898k761O062K588n586q540
291A2146J7111m13j2768P158K367r552j997J8550j9405N639l512J082L095j864Q098m076o294
274A5365m259o789J0353j75L093J2520M202r805J1499j0531m042O892r896L47N071o395l217
257A4233K479J702n779L112P214n413n372N248K358J998J506M270r365O961m497j100J1060
240C0615j2938R360L347m980J295n385M368k633j4055J6083j675p97m326J0326j0904P066
224B4767j2297O586K476k995L585j12M456J637j2909R864p352o181J6546n840J1752K677
208C6660j6551J694O937q645o758J1394m439p071J2052n443O343j1622J1831r500r65M412
192B0329r149J0977q844J4412m050j136j7803M989J1980m675M171Q70J256m078j504K822m380
175A6187k161J1542j0936M921k677J6991j3686J719p194J3179L328j3588m844K0100p265
160B5616J3784P0188J189047j209646o2265O178q132j795j1964L442Q778o680R007j3287j753
145A0518K1580q709O016m891p243P352m511O868n990m262O25J0962o381m416Q187r238J2607
128B9074j1325O927m856P11N958j891q150J1554p688j68q271K756R293j0318J4931j2324Q970
111B5183j0066M462N707r271K720q860M694j74N228L804j489L626R461m794m585M208k1210
94H644J7099j8786J6038k808Q752j2728P613Q348q467q371J866J188o825J1976j560o367
78A5612J7085j5871O036j6069J4052j158p609R484l181P258p778O54J6872j9512L465P146
62B6486M405j2418Q108l930l084P25j6524K5950j4156J4060j1040M494J628n436N772k307
46B2733L443J827j7134m392J2379j06p670k241J5095n887p246J0314O077n766M592J823j3681
29A4160R456o149K856o976J5910j885q384j664L483R611j3816J3353n606l891k343L26l208
12A5233J254n312P753K730K406r11q269l06L370o065L180M503M737
0B4303
##END= 
