# Supplementary material for: A new method for the comparison of 1H NMR predictors based on tree-similarity of spectra
Source: J Cheminform. 2014 Mar 25;6:9. doi: 10.1186/1758-2946-6-9 (PMC3987679; doi:10.1186/1758-2946-6-9)
Supplement: Additional file 4 — Directory containing a graphical tool to benchmark new predictions (submitted as input file in the correct format) with the predictions shown in this publication. The graphical tool provided in this compressed archive allows to compute and visualize the results for a new input file containing a new set of predictions. It consist in a web page (index.html) that can be accessed locally or remotely if the directory is placed on a server. The input file is simply drag and dropped on the webpage in order to start the computation of the complete similarity matrix and on the different statistical indicator including the curve of Figure 1. [file 1758-2946-6-9-S4.zip › bestMatchVisualizer/experimentalReducedJcamp/ac_31920.jdx]

##TITLE= Maximum beta inter-cluster(0), intra-cluster(0), Cluster size(8)    
##JCAMP-DX= 5.00	Hook4 tools, Dec 2 2011
##OWNER= 
##DATATYPE= NMR SPECTRUM
##DATA CLASS= XYDATA
##.OBSERVE FREQUENCY= 400.0
##.OBSERVE NUCLEUS= ^NUC_1H
##.$DECIM= 0
##.$DSPFVS= 0
##.$FCOR= 1
##.$SW_h= 4000
##.$SW= 10
##.$TD= 1024
##.$BF1= 400
##.$SFO1= 400
##XUNITS=	PPM
##YUNITS=	ARBITRARY UNITS
##NPOINTS=	1024
##FIRSTX=	10.000025000023875
##LASTX=	-2.4999976125705814E-5
##XFACTOR= 0.009775219941348974
##YFACTOR= 1.0
##MAXY= 1.0E7
##DELTAX= -0.009775219941348974
##XYDATA=(X++(Y..Y))
1022A490q4P73k64l11K76k60J33L2N3k85j03N80l1j95Q9o1k69J29J33J44k98k03k04O45l28o1
996A520MK39K56l19k0k39J70KO0P1j4n8J41m41L24o2J37m6q2P8r8R9q1J65l05L37rK5m85N23
966A892n05M14j66R5j25K77j8M3k03q0O6R3j10j25Q2KJ63l13L58q2l13J25%j41L05p1R1mj30
937A620Q4p3J15R4j60q7K56j89j9m2R0N6J5K48m29j51M33j09J40l08L2R5J37k68K81k45K00
910A816k09J22O6L66P82P01r42q72k7j06k23M05j74P5M06n14K72m4j87J51n8r3K02k2k7%J17
883A983l14M0Q4L8ok83L8L60Q5j57K73j29J33j01Q4j86P7JK6J04O18M0l34M52L65k89j74m39
855B389l6L20k15J3n13N59n5N3J911K742j976J185J628l908q77L525P086o223l942l96l43J61
833C088k66J86L14kR23J97m02O56j86k34n25N300r36k394L076J860N870J516J038M6839
813F5918N78604L31129p55236O33013J44386q37155p0599O07659J244767r19585q79522r1910
801E1469k7931r221l146k610J35M981l751l44J2293q265l028K754o838J744J417l198k676j87
783C598R47k78L72J93J959J495k853L207K488n096J47J021N811J658o237k644L75N747J0820
764B2730J46416J96277k93795J59094J132885j175927J91222J872410m81140j386554q6098
753B97520J10301k49134j30378j2448l674k744j286J833M070J6879J82980j92517o955l668
739A0779n818j641m5m84K79m75P12m30Q6L63M195m442N4P087o328Q23O390m181l476L318j204
718E562l397j15J1p9l66N91j03j12K31Ll22R2j79l50L97P3k17N0J191r54j87J60j67j72K32
693A873m62L35j55K42j94j13L11R2n9j7L0J75j12j14k26k52K70j27J59k32q3K23K63j02q2K8
667A671j29M29k48l0k04K14J77j46k26N54k64l93K88k9Q1k63M98R40r80r8m0k21M13j81j13
642A700j18J45l61K75RK35j38k4k39M47k38J05l18K13%N2kk20J29J03j75P5j59K31J23l36R8
615A612k34Q8L0J77qL36l29K1r7J13J59j67l54K99p5pL35Nj06l20O9j51K75k50N09p2l4M8j97
586A675n4M17j62j13k7lj51J13j58L9q8L53j60j64M3M09l67J77k0J4J6m0j07N9J54M7k10j3
558A679j93km18N72k36L92k4o7K10m22K36J23l83rK71l1K83mk12%k22J1n9L19K09k91K55k09
530A778j38J63J30K26l00j90j40k1J68K69l33M59N0l05mp3j88k9J04K93j12k14J29M2M5k70
504A539M10J58l89j21K22k93L90k31K80N1m2j11j48K4J44J93o9j71Q3j88L73J88j75k00J12
479B029j24j31P0J20jj55n5J36k75N70k82J55k40L76k22K5k70M57k78J61j25K66k5L4j53k44
453A819J61N40n46K96Jj05j58J83j01j12K84L03j66o2J11Q0j54J53L33M68O1L264M8537m7147
429H043l835o55L59L98o04m9j72j38J239k89k99L577K474m151k066j4j644k174K923J0276
409A3199J558l667J1646r64J5048K1842P7670P51758R111910r015598p25367j47318o0661
396E1056k4200p110l967l218p082J0264l988o22m423j35k825J084L215J204n050o03k05K12
378C607m68o42o00J87J073k04J505M1703k6403j5217j369o24q2j69m64K15O3n0K75n3l19qK97
355B253p0P9m97M11K78J3L98j13N77o21n4j97l39Q1m59L18j94J25n0j66q1J23nk05K57m7k26
328A589j50M89k73Q2M65k58l56L60n07J62l96L98J67O7r1O6j85K01J9j09L42l01j51R0J46J63
302B029j00R1j98N6k40R8J40k24J40P1k58J67j11L77k81N3j5KK9q6L38k77K88m17p3K03J48m8
274A902n6j26J73k68L16k09j75J84o8O1j39J32J72j12J56k63p3k9L4j0J8R3j49J63o2K75j28
247A812O5L6k7p3j81j51M71k33j11K66k24Q73n40k77j6n6J76l1j01k7K67k30j29J48k51N64L5
220B055k49l6K07l61J83j11R4J42j21l00O41m40K18j16p7L7oJ26n4M2Nj91O6P1K19j19j49j54
192A622Q5J76n0j92N2Q2j99L14k57j39L00j02N1J68K79K83N5p0O68J075M005K1922R530k7840
168A1818o064j827r14m85o57J68j8K8N1M9k34o9Ql05PK93k19L35M7o3k5j09K10p8l8p1J4j30
140A722M6J64Q7k81J99k31N36n11K42l7m9J30j4Q87j67o00p5j23j41J11R0j32Q6k82L7K93l02
113A685L33o8j64k7q0M21k46j4J75l85l1P8J11L1k10K88M7l5m5J97n17K77j12K76J15J4j44P9
85B049L37j17J89j4n82j75P6R0l65J21K99K0k70J55K5j45KJ42pk33N59l37Q0k39k24J49K69
58A854j62m1m7M9L09k38l32L95PR7j71J29P5J71o84J55L76l49J25J32j41K42l08m9J3K18k61
31A564P2L26l05qj68K79l24J70J18J12P3J14m11k9K02l68K55rQ1nk4J45K40J04Q87q05TN45
3B026k33m2L3k92
0A492
##END= 
