# Supplementary material for: A new method for the comparison of 1H NMR predictors based on tree-similarity of spectra
Source: J Cheminform. 2014 Mar 25;6:9. doi: 10.1186/1758-2946-6-9 (PMC3987679; doi:10.1186/1758-2946-6-9)
Supplement: Additional file 4 — Directory containing a graphical tool to benchmark new predictions (submitted as input file in the correct format) with the predictions shown in this publication. The graphical tool provided in this compressed archive allows to compute and visualize the results for a new input file containing a new set of predictions. It consist in a web page (index.html) that can be accessed locally or remotely if the directory is placed on a server. The input file is simply drag and dropped on the webpage in order to start the computation of the complete similarity matrix and on the different statistical indicator including the curve of Figure 1. [file 1758-2946-6-9-S4.zip › bestMatchVisualizer/experimentalReducedJcamp/ac_34403.jdx]

##TITLE= Maximum beta inter-cluster(0), intra-cluster(0), Cluster size(8)    
##JCAMP-DX= 5.00	Hook4 tools, Dec 2 2011
##OWNER= 
##DATATYPE= NMR SPECTRUM
##DATA CLASS= XYDATA
##.OBSERVE FREQUENCY= 400.0
##.OBSERVE NUCLEUS= ^NUC_1H
##.$DECIM= 0
##.$DSPFVS= 0
##.$FCOR= 1
##.$SW_h= 4000
##.$SW= 10
##.$TD= 1024
##.$BF1= 400
##.$SFO1= 400
##XUNITS=	PPM
##YUNITS=	ARBITRARY UNITS
##NPOINTS=	1024
##FIRSTX=	10.000025000023875
##LASTX=	-2.4999976125705814E-5
##XFACTOR= 0.009775219941348974
##YFACTOR= 1.0
##MAXY= 1.0E7
##DELTAX= -0.009775219941348974
##XYDATA=(X++(Y..Y))
1022E93J49n09L20OK09j52J22o44O67k9pj71J85k4j1j76M3K13k34j45J81N9j87K68k32M32j3
995I13k31P4l05j45M54j32o7o1N4j8J41k70o7n3M41J14l88Q0J64K75m43MJ48J81j57n98P74
968H82J34j24O1l33K40l64K78l18J44j9k30J08M28k76o0j68J97j99K91j26N67j66l92R2M9K05
942I01j63j4l24L00j12L6j26j24N37l29K42q9Q4K1q2O4j02m80M15J17L70p86K15J80K9j23k20
915D37P3J92R1J11l11L49k9k78m4N09l34j25K43j52J35k39N23j64k20J12R9L72l81J66o61M42
889I16j80K22m5M87n36M95j96M72k38p9L51P9n17P43Q40P066N222o049n145n79m17n01m21j3
865A977l74N26J14N4n94J80k06J65J54P04J41P53J098J56n63K09j001R9R89J899M467K660K4
842A3631L113P630K7611O6150N38668J579781j8889j474626l87437j50217p5216m3013k7982
829E9204j4197l345j1334j2621n997l436j151r35l66m40p20r47j061o83L15k30R5j03m68M31
809B011M03m42m6p21M37L37j78Q56K673Q658o70p571j465K151N028j793m814L669J516l720
789F319k015j041k74M74j223J07K4J44K61L33R56j77L10N12R124J917q290L41M751n601J523
768H475J5807q979m09P367K5634K91714P84451r0848o00466R95877J08341j000623k96004
755B40337j03453m7354k6955j9326j2542p685m599n874j942k40L115J05601O996r0644r572
740B5863j447P144L6218N43019J655483j787399j04564J605928j353538l68432j14957m6097
728I7221k3275k4422j7249o188o717o214m717j229j348q19j058p12m48k7q24k84p73k9L51ml3
707A202K23n60J56J18p4L893P259q300r18R459q417j614j099l08rm69L54N7o0J95j93J46k89
684G52L9j64k9m8K68Q9J82l98J47K20o32K43M03n3k86jl26M96k97J78J19n61L55l39M21j97J6
657E97k52N69k56l5k30M08r8J44j18n37N45K37n69J70J45J533r19k56M21M91q38l37J27K33
633A175m30m3J19lk93N1J91j17%o9J48k45L57M1n81K37J83O9K88n05m8K91j72k35M67l79J00
606E97j08Ok15L89j44J32o1j30K2L52j17l05N91n99J62J15l50J09p8K18j59N51k40j84p5K63
580G42k76r3K76r2M1K62m16K64J84j93K02k24Ok93K62J64l77L84O4l90%M3j12q2O14l60j35
553D65L04J47l59J37j06K26l82J13r0L19k55J87J10K23K20m76n4k63J95J92M27o48m94N62l15
528C85r7O8o3J78J34p3mO2p6K69k39M20k11j84K40m53O68q4k29k51r5K83J09l78Q6J78Q6j89
500E40R4r2n2k21L01J12K65m92L86N7j97j3k73l0L02J36m20K74K35r12J29O73j78k47K23K92
474H92o8n77L59J15J8n55K68k32L44J265r44j84rn6j89L32r2qm53M81N3m15M28j01j5Q3Lk63
446D80M71m19N2LK30l98M90QKm24K05l80L08L21p23M56OL44n42j12Q6j72M91j20J45r2O4j85
418E95l0j67N03j44J14R3j49k28q1K79m83M23J05l23J12K7j99j80M70k83L07k19j69q1M00n8
392F34j69k7J29n5M06l20J87N5j44r3J60k66q8L57j19O5m8k77L46L38l10k71J74q1J14o5N47
365A179j39j56r7k06m1J60n8K42k22j51l6N08k5k64K32l55J17l54L97J70l27j47L43j69l6J18
339F83N64j43n81R4j36k28N14q3J32J67k44L38m08r8K8p3L55j6p7n7J69J07M6K49m97p8M2L42
311A111l1k1J10j86K97k63n7L22j86R0J6l3J154j110j37jO99j58j61K56Q87j100M56l42j55
286A457k51M42j71O57k96K83j5L9Q27p31K15o9k14J98K03n33N66j67k30P40P53k53N82j70
262C862j334K801K7676K8222m4699p306l432m96O60J128K01j125N755j678j444Q29q26l800
244D994M273J250J0070L175L458J0912J0001L3652O6542L99093N467433L985147p747643
231B252357j202935m48512k04631j31639q8716n2128l4899k1125k5916j2652p690m389k766
218A4359l02j26j742l932k351j486j41O00J12O58J1688N6446n0327j847N0860J06897j27335
201E2031k5318l300j0266m563k537j410r33q15n95m07k44j67k24r7O3J83l29r7M1q0j74O69L1
178A462k56k51O9k86K48n18L26j93L40N07o15J72Q2k7j98N6p7K7k40N0k3J52N5K5J64K4k4j75
150H76k44J37K00l9l09q6K74j3K2K85m55k55M32l27J04L33L89m16O50r49J86L11K46J42O01
125B095J236l57r68n07P41j218Jo0N6n3k14J5n8j32L60J31j92j40KP2j91K11K04j05J05j34
99I00k68J55J00l37M37K77m04J2l0R5K45M3J46j7k07J29K33o8l80K11l53rK28j89l25L56m58
72E22j39J1M62j89M69n21K72j56j79k88J61L08n0l92M72k12j19L01j88k99M89l0p2J45o6K1
46G33k35L50R5l63J87k33m7L71l98k6L01M9j92L32L75q19l55M24J78m12M05j36o1K54J2q5l12
19C92L46M3j21K59l91J46J71l45q4O0j31K39N6J23R14n31k26n19M24j34
0F91
##END= 
