# Supplementary material for: A new method for the comparison of 1H NMR predictors based on tree-similarity of spectra
Source: J Cheminform. 2014 Mar 25;6:9. doi: 10.1186/1758-2946-6-9 (PMC3987679; doi:10.1186/1758-2946-6-9)
Supplement: Additional file 4 — Directory containing a graphical tool to benchmark new predictions (submitted as input file in the correct format) with the predictions shown in this publication. The graphical tool provided in this compressed archive allows to compute and visualize the results for a new input file containing a new set of predictions. It consist in a web page (index.html) that can be accessed locally or remotely if the directory is placed on a server. The input file is simply drag and dropped on the webpage in order to start the computation of the complete similarity matrix and on the different statistical indicator including the curve of Figure 1. [file 1758-2946-6-9-S4.zip › bestMatchVisualizer/experimentalReducedJcamp/ac_35192.jdx]

##TITLE= Maximum beta inter-cluster(0), intra-cluster(0), Cluster size(8)    
##JCAMP-DX= 5.00	Hook4 tools, Dec 2 2011
##OWNER= 
##DATATYPE= NMR SPECTRUM
##DATA CLASS= XYDATA
##.OBSERVE FREQUENCY= 400.0
##.OBSERVE NUCLEUS= ^NUC_1H
##.$DECIM= 0
##.$DSPFVS= 0
##.$FCOR= 1
##.$SW_h= 4000
##.$SW= 10
##.$TD= 1024
##.$BF1= 400
##.$SFO1= 400
##XUNITS=	PPM
##YUNITS=	ARBITRARY UNITS
##NPOINTS=	1024
##FIRSTX=	10.000025000023875
##LASTX=	-2.4999976125705814E-5
##XFACTOR= 0.009775219941348974
##YFACTOR= 1.0
##MAXY= 1.0E7
##DELTAX= -0.009775219941348974
##XYDATA=(X++(Y..Y))
1022B778J94K74Q25j53o13q64J659m86m61J404o52M52q12n59J107j011J677q96n23N87J208
1001E135p95n10Q58j757P47J144p18O66m14l34P3N16QJ78q00L43M55K93j942K975j031j301
979C789M75J309j604j327J743N65O65j591K81J251K07k068J112l60K45j102J572O77j080p93
959C966M21m37J498n53M17M68N05j252P56J1O61o56m44J606o37r76P0J218J100k033Q64J284
937G857j128J167m87p92O79j552N04M07M76K40N91p95J553o46L76J983J018J10j248R76J29
916A1418J377M410M0766N726m3994k712j194K61J165K3752K4046k0130k2535k369P53j725
900A9015j016L424O322M0581L960l8573o92N623r453j506L377L872r82L366R983K0130K583
883G0014O667J0442Q200N0790K31584P63247Q859056j763391o632674p26704l53788k2616
871E00827K74022M231333L954204l517391m099631n86208k88047j33484n8215J10832M21868
860H10110P355992M02433n653154j873477m56669k31696j20991r8658n9812k1246p863k155
848D2814l637k583m63p15r022n995n138K239L6552K2874m8478p120l888j045m82O737L2038
831E4688J43l2422q102m209j916k808J447L539N438M1443j715l9413o774j732n98j802l137
814B070J434j247N2L30k06K88q66n24n63P55j420K351k268O22n0M04N41j058J487k13p64M11
792A566J101J707R02q75pK058N674l075J371L37J161L48P1M3j768k078L09R06r21l163j590
771D077m96p12q72J47j357J091q79r99Q66J104m33J151n32M28o06o29R83p11j063J134L14
750B006K613n36l73q8K528J1868L12024K36660m94608l4266j5964o579m904m466j274p34J271
733E178J8456j6765j805n88J3796m989p205K1214j7768m916J284Q419P282j4628r99J112K00
716G278j818l79J607M150m806K650K545K575k531L210M585J421N398K8821K63009L077104
700C394819k770738l64241n725K112536k12720j536455L803174l121188q71674q8587J634011
689A973212J876519l292951k84216j13401n927o5348j0260q027m0388p317l217l322n201R697
675A9853P391j6347l033k718P87J516J0988o322J839m690N673l522j340K3713j5170p67O469
658B4320J6891M737j7539k632J9341P4219N80576P721263n544443k163398l36509j30329
646B46497l4492K13343M957908k506932k282301k90286j14949o3213m6976l1718j5146q900
634B2835m954j700k648m526K954q91l549k989p17k215L84K762p93K29J937K2927O563k5179
616A0430l262k911Q44L97J1812J8151k6381k651M287L1623k4832q405Q0K2836n573j9057K31
599G619k016r37N0j156p4K029J016j436N687k696j887j328M973J149m584Q85N183N898l120
580A5255M642k54J6368N3811Q5207K395634M701557o117902n33147J12510O119778l789145
568C064314k380344k95615j67424p3583m9423l8786j7777q147k552m675m650n695O53k135
554A4161k361l011J552o60l596K013r95J708j681j564j02J473M236L6819l3608n875l3K1337
536B9813K257k4482j358J71n13k02L19q49j184J015m03R00m28p40J79K20j473Q92J194q49
516D479j646K010n83l39K63o72K91K42j354N47o5K57O75k0o56J82j32L3P72p69N92n29j270
493B308K079j244M37K93j462K486j757M83j134J308p99J999j100n14p51K026j914N16J999
474E259j020j893P85m26M98J37M82m8M83q26M58L47m55J47P05J86N2J354k425M04R68q79r43
451C350Q05K29M57o52m82m68Q55P96p36K79j350K28J173j728R43o1j157J333P1o89Q50k72l57
428C417k58m49O09K39j67q6J440o90J47j32O42j192J058j147k67J64J171j270J472j470N06
407C737n44L92M98o66O00P85j600J199J243l104P45O5p7P86j50k41J034p26j115J704P75j053
385D287L898J685L212q75K181o583l566L182k874J018j824J30k82Q1J0799l513N431o114J751
366A2024n740k42j677K726n80l38j931l00J050j215J543j419K75J051j771j96J008P25k05m08
346D380L400j711m8j849N32M11j24m01n23J18J245j444J217K59p0k3N45K96q68L38K61L98p76
323E563N1q02Q1L54q93J648P61N0k59J027L56k614J634j333j91P6P82P23K061J413k708L727
301A1507l572j88K268r00M76j501l07j145J776j430K837M042m617P10M529k892j703J21j253
282H758r27j64j189J550K778j893J10L112j336l317K330K5j762L05j549O28p33O69r69n36P67
261F657J621K1887M724k2011m250j124J926n78j230o28J068R32j633M37j59M87N3O3m70m65
241G307O00l31p6J220J116J202j0J198O412M9162l9591J29L246J5681J4475K3757L4965k90
223A20172k9164k5632j7504j3058p928l613l611k558k583j507J10j172l36K40J289j607j318
206A0220k21O78N11n41L6J027Q81Q45L52O70k65Q58j096P38M28J030J069l00l04K282k75j653
184A6970n00K83m36j561M00P64j855J108N72n02p38k51K43o90j355j045m26O87k081J442j786
163I243O50l0k010J290p77j73M18j385p4j28m33N81O00k082J02j254K29N5O09q66l45k37j361
140B622K338p87P57J019N262n441O02J3226j2661j387N947n911K38K5j232J963L7K6k158P3
120D558r42J040m91j224J45J019j519l5J418O74m4q93j018Q19n53Q5Q19j60j348J092J08n93
98B957K79K43o70R17N21k53O45m64j619J795o66o31J025n26K65M54N04j693M64J944j285l85
76C821O5K41j203j07J473j075n62N75r7j050Q73M08J137r00q39J009j07m78m77N15r11O38L9
53B988m07J092Kj113Q61r04l3P55J26M08L5k806J544M9P66N74q9o34j532K261j026P91j060
30B648J704n56o6P0J78P84qj669P56J440k134P68j148R20l80J215j094j75J095r54p14J112
8C792p01M05q12j007P27Q23J31o73L2
0B717
##END= 
