# Supplementary material for: A new method for the comparison of 1H NMR predictors based on tree-similarity of spectra
Source: J Cheminform. 2014 Mar 25;6:9. doi: 10.1186/1758-2946-6-9 (PMC3987679; doi:10.1186/1758-2946-6-9)
Supplement: Additional file 4 — Directory containing a graphical tool to benchmark new predictions (submitted as input file in the correct format) with the predictions shown in this publication. The graphical tool provided in this compressed archive allows to compute and visualize the results for a new input file containing a new set of predictions. It consist in a web page (index.html) that can be accessed locally or remotely if the directory is placed on a server. The input file is simply drag and dropped on the webpage in order to start the computation of the complete similarity matrix and on the different statistical indicator including the curve of Figure 1. [file 1758-2946-6-9-S4.zip › bestMatchVisualizer/experimentalReducedJcamp/ac_42553.jdx]

##TITLE= Maximum beta inter-cluster(0), intra-cluster(0), Cluster size(8)    
##JCAMP-DX= 5.00	Hook4 tools, Dec 2 2011
##OWNER= 
##DATATYPE= NMR SPECTRUM
##DATA CLASS= XYDATA
##.OBSERVE FREQUENCY= 400.0
##.OBSERVE NUCLEUS= ^NUC_1H
##.$DECIM= 0
##.$DSPFVS= 0
##.$FCOR= 1
##.$SW_h= 4000
##.$SW= 10
##.$TD= 1024
##.$BF1= 400
##.$SFO1= 400
##XUNITS=	PPM
##YUNITS=	ARBITRARY UNITS
##NPOINTS=	1024
##FIRSTX=	10.000025000023875
##LASTX=	-2.4999976125705814E-5
##XFACTOR= 0.009775219941348974
##YFACTOR= 1.0
##MAXY= 1.0E7
##DELTAX= -0.009775219941348974
##XYDATA=(X++(Y..Y))
1022A011O51l63r0m18r1K07j53M4k27M96mL24k36j73R0j8R4m40O5k80M84j18l3p3J55J06J39
995A149j66k09k20N15J92l40K01l52J51J49j91J02K42m71M57n57L23K05n72O06J92m00M7j84
971H69J49K38R6j70j13k36k51Q00m23QQ7J72l49P01m19n08o5L05j48M22k06k97L49P3k66K07
945A025j86L85k07m51L36K2k97P54k97l95J58K50l90J25K45p2L52m03N4o6k84k50O99p7m35k9
919E66J18l1N92l51K54k26l7Q7J46m56J80O31m13J73l15L30l22j1JJ93n90j15M25K13j79K35
893A098L3N4k10r7J6J26k32P4m0m1k03J0M83K1k58m4K60K20p50N58j64n00K88M65l9l35L67
866A160o88M97k30M6K17k3k0Rp3l9J15m00O5Q1O0L53n01N65k83K65P1n40N60j01k9l17P2j43
838G49k0M23L5n25L72L54n16Q2j30O25m31j29n7l0O88k23r7k22l61P04q9L35l80r5M15j49l21
811A007J30O3Lk90J46J71J83J95m21M55k59l65J23Nj47j00R0r0K56M0k80J33L65o17L54J057
785B207j074N0K83k40J36K9N28l49j39j01R33J048q33R89l75r77q8j56N7k67K46q4J3m87Q23
760B172N0J963K610l684l50k75j66j08J241j18j29L10K64M64K209L304M0221J32799j54746
741B8031r272n018k798L709k693m048P770o545m064J244J2816k783p981L933r61o370j511J30
723C589j632p60O32p86j60l5nL93M8j94j52N8J77o23N3K53p0K54j21l13k2J36L11R62q98J28
697A223o62RJ7K47L96m36J8o0j57M93j54m87J36L48l03J17j21K32k79K83K27k80K5J34k64
672G02J932K585o22k796j95l11n80K52p0j69K06j31j18L16m1ok04K74j98j52K00J638K946
649E458l386n40n53J68J31l63K63j62l29J1J11K35J37K25m23M36p17R00o52K64Q49N39l75P31
625B958j694j04j95M85m91qk20K54O94O2k45m43J01j25L55m7n52R57o45k72L83O66k91q8k87
600A208L99K454k13j698o48l98L24k2O2K5k32k49J76j79L42L86m01J47l88J75J17n39L72M58
576A678l3J7l03K02q5k55l3J12J80j60j67j57L85L27m16r7L62j17r0O1M58m34J69j12q9N85
550A988j48K58N6J32m69l37M90l22O61N09K752M4786l9980m345j457r83R1J621J838j595k041
529C505o63k06k31Tl92j16L83k71L94o7k12P92M29l03O68n62O15J01l48l20k92p6p1l50k43
504A933N85M33O03l7R07K900K604k767k436q24lj081N6O6m21L34k52N54O1j77M1n5r5n4J16
479B991M50k19L69l66P38l65L04k25J971Q441q602r33k44m86O93k68Q1r29J038K25l65L76j04
456D571j43K96R8J052P19k85N96J09K21O03j93L08l36K18J30J244K853L1481k7840k817J57
435A3042L6033k3189r710k720M28l2K913N972l345L614J163P28K2556Q844P437k8640k414
418C2680j572K3714P070q320K202Q404N9398M314J37208J677893M044049m810516m46936
405G29588M64212P589451o746766j010480l46310j21867j71636j10114n6219N841n4138l7332
393A34230l2488O5625l9787k1305j0582P555M9956R7892L31473R417431k217129n812812
381A970059p68141l66120k04831j73169p2845q1152K2236m6028M2935O62990P610603o664137
369A932400r60394r7610N107118l012308j920160l76374j66892j27483j02571o4936l0566
358A80224l1176l4028k9900j5641q810j5916r614q447m956k413l578q75J4093K3011L924
343E5898l4479J7221K127n120k0611M84K7369l0064m838j775j383n13j034q61m3j77M49j114
325A536o6J24p8j77m67M92K68m28j31j83M11j89m47o65O90J11L51l4k09m7L45j43J31l23L15
300A187m04m7k27K61N30n49K60Q1k67N5N43m78P4l74K42o9M59j52n73J11Q0J22L5n5m6J28j35
273G92o49O91m1k75M79o16r4L72M75n09L40N3M15o81J91l96QL78k96K21j60O1N3M17m66L06
247A069J33j12J63k01m14M69J500M30r90K43L052M0018l0695p366k019q84q98o77K45P73j023
226B816q29k06j80K59L73q32m12M97L76N755n087m42K94K79J043r70j35J382j138K12J8976
205B2031j5939j23j527j236j8m9n09K41j90J534J884O763L4583K2985l9068j3585n276l508
187H993j340j631J36q68o63p93l43r43j38k17o15K04l8k28j93M34K70m41J36P5J63J086k79
164B767n85k57l10J09m6L78N89r41k37K65m17M07m24N40O16n09O2l97M74l23n85K07j44J83
140A422N40m31M9O52N06q57P18q45M09Q00K303K2048j8860k395J073K637N0555m0489J986
121B1821r233J814j137m340l117m35j244l39l99n9o06j64n07l54K24m9O4l38k50L07L19J994
99C972j708j74m54k71J32M29J2l32K81N70k96P3K97n84L81j85k74J19J05m37l6L8k73m59L32
74A258L07k50k87j0J69J18j1j99n50M12J39M7M8p0j10K4m1jJ17j56K50l06j47L96j20K19k6
47A220j80L2l2P0O0k45J88l6P9M2o49P71j69j68n7J1M88k78k66k80O35k58K74m2j11l6J18n70
19F11L81k86L69M6J69k68k00K68M3l34N7J21J97p9j18k1n3j94K03K31
0A143
##END= 
