# Supplementary material for: A new method for the comparison of 1H NMR predictors based on tree-similarity of spectra
Source: J Cheminform. 2014 Mar 25;6:9. doi: 10.1186/1758-2946-6-9 (PMC3987679; doi:10.1186/1758-2946-6-9)
Supplement: Additional file 4 — Directory containing a graphical tool to benchmark new predictions (submitted as input file in the correct format) with the predictions shown in this publication. The graphical tool provided in this compressed archive allows to compute and visualize the results for a new input file containing a new set of predictions. It consist in a web page (index.html) that can be accessed locally or remotely if the directory is placed on a server. The input file is simply drag and dropped on the webpage in order to start the computation of the complete similarity matrix and on the different statistical indicator including the curve of Figure 1. [file 1758-2946-6-9-S4.zip › bestMatchVisualizer/experimentalReducedJcamp/aw_00087.jdx]

##TITLE= Maximum beta inter-cluster(0), intra-cluster(0), Cluster size(8)    
##JCAMP-DX= 5.00	Hook4 tools, Dec 2 2011
##OWNER= 
##DATATYPE= NMR SPECTRUM
##DATA CLASS= XYDATA
##.OBSERVE FREQUENCY= 400.0
##.OBSERVE NUCLEUS= ^NUC_1H
##.$DECIM= 0
##.$DSPFVS= 0
##.$FCOR= 1
##.$SW_h= 4000
##.$SW= 10
##.$TD= 1024
##.$BF1= 400
##.$SFO1= 400
##XUNITS=	PPM
##YUNITS=	ARBITRARY UNITS
##NPOINTS=	1024
##FIRSTX=	10.000025000023875
##LASTX=	-2.4999976125705814E-5
##XFACTOR= 0.009775219941348974
##YFACTOR= 1.0
##MAXY= 1.0E7
##DELTAX= -0.009775219941348974
##XYDATA=(X++(Y..Y))
1022F848J43r7K10O8j6l10P0J26Q1q4M6j12J58m84L68n4J24j88J44j90r2L11k2L4J32k36J21
995G099k68R5OK5N6k1j8L5O2R1k90J44J32m5j72M8L31l47K4J83m14N07r3Q0k70J41K6j73R4
966G068k23M68k87J13K10n3j41o7J79k23L60l73R3N6p1j64M28o9k3K7j50o3R7MRj5K54K7k49
937G222J8P3j57k0n9K77R0j94K03o1k69J92q0J02J55k78O6J41j47J33L4mK04j84Q8O2M5m9k4
908G579K16m6k18l3J01K36k46k8j0K28q1l6j4m4j11L98j53K53o0K10L40P43r80k01J62j1l7L3
880H190j18j65M29K07j73M32P89P375M142j1170j055j14O1J49m0o9L60J90q16N6O39K36j7K19
856I737P09m39J56R9o82R39P71Q84J236j161P10J097M058J046m68k513r68J868L799M249P843
835C2970J7947O0655N15219K382119k363170n48599o5532j7822m881j686L66N16j730m412
821A960j960J178L091J74L23J65M02m43N75R00J76O677m651j855O423l95o143o14p6K20q77
800E250K94K34j49k1o6O98M02k68M065J1761j3693k244k27k0O90k73k67p5R0k8m4Q3J93L13
776F698j65l53J94L4q6L89O16J050j142j96M60M9O01J1171P211k601n82j0645j308L413m284
755A0524k981m93p5n65p0K14M9J75K13P45J581J0878J15520j19537p825j164m54j77pp7L3Q9
733F596k66l43j52N59j17K86mN47p92K50K32r2l89Q1k8K01J29k14NK45j77K34q6k69J62P5p2
706F601r2p4Q8J68o3k6N02l05j0J78k20J00j34Q36o99r9j82qK66m28J96k5J85lL54m24j26K36
678F792j0J85L9k37P3j28J89L7M8O09O791N351p155m921o52j91n4K41N06n87j24pM2l8n4Tp8
651F613L20j5j38J67p9j43P6K41k22k40K81j96K23J46j48q0O9N9nj55K77m9J38rO1r7r0l34O3
622F734J47nJ64k29K72Qj25L5k0j42K81k7K1j78K04q8Q3j93M21j86P34m32n49J45j19J17J80
595G253j67TJ33K43k83j20L11j44J47j28o4J16K29rj42Kj70rJ9J4K64l48L50m0K9j10nJ73k87
566G090L05j55M9P4K21J13j41m36K52J00k97J22N6P7K4M5J14k25R1P6NJ65m34J03L42j9J1l01
538G427J06P6j54J8L70M6k90o7j39N0L99k8j10kJ41P3L7j82J00O0J09j26J64j1K7M11n39N81
510H547j87l73Q65o81J39r4L6J3k13L15k10O36J47L8m38j37N25P82K154k502k33j49j5J71
486I136J118K4q20L53m54R32j044M99l51k22Q34n31K32k99K59K194j25k116K44K95L584l174
464A0568m91k40M92j65m39N24L95K62n2j94M43L77n17Q27k50n3k9Q95K284N900k116M4059
442F2480l9500n520l497J038L888l051m59J576n131M180J455J816P466p488K117Q24J2118
425C4312L738J916j3542Q16L631R421J1950J8380M3274J08163O51015R126926p629808
412B370192k020486k14020p5905k2709j0052J4280M8964o8146j3737q171L0617K00290j74036
399E7081m3027n574K183l780l42L693k789K939J2398j6460r84L59Q15R22J8252K4146m2696
382G136k223L98J61K31r2k04m19M6j54M15Q84p15l76M3L94j78lQ0j59J47K71k24M7r7j12P0n2
355E315J43J46N4j7L39m34J67j3O1Ok02K61J49J36j01k26R5l8Q4Q5m3N1M51l27R6K3K8k0J7
326F286J01J38k14J72M02J29l70M1j58K90N0M09k10l1O26m7N6K1M37N21N25J137J444K197
302A3952L342L355L339o6o857l400j196j951j145q98k53j26l45n37R8O0r8J47R52P27k097M54
280G457P44o44l71j37k47M86J1M70N06K227J3870J54023j50871j6306k723l71K203k853l82Q7
260G179k06j96J34L28L357O228K1069k7489j727j352j79l40j45j59M13M70K005k220O63r31m
239F898J20j34K22q3k31O51R444L880j3063r08j77L77l50K11r0l7Pl18J43j13L65J04k17K68
215F969J03r7l55J54M5j61J2P6k57L49J05J93l34K6j58p1K65k2J61J05l50k2M1k08J86l5J80
188F900k59K97j82J20j54j6K6j32L13k04K44l1K53j62n2r6K31j36N7Q2k54J46K437J13j930
163G611M568m47m022J736l33k033j01M3J62M5j20k42l1J51J9n0k50L04l9J61j74Q1J16k78L50
138G227k04J90j60K20q3n1RJ09p9K25N35K861j745j490l97q6j10j02R7p9K47j17k32O8P7q6R6
111F940J61j86M5k6j15J05J34l10J14n3K32j43l2o2q2L94j12J3M1Q7j35K30%M32k47n3K34mq6
82G516l02j3j40j7k56J53Lj8J21K5k85L1K30l67N1K55j45Q4r3j01K39K16j88k0J75l04J06j17
54F839K89m49M53l20J97j16q2K24m80L28o5KK9m4R5Jp8j23r7M11m8j0j48k2l4o0O2k1N1J45
24F929J61j72j9L01k31L2Ol8r4J97j79l7j22J88j37l5J70L6j34k06K64l7J60j23J9
0F899
##END= 
