# Supplementary material for: A new method for the comparison of 1H NMR predictors based on tree-similarity of spectra
Source: J Cheminform. 2014 Mar 25;6:9. doi: 10.1186/1758-2946-6-9 (PMC3987679; doi:10.1186/1758-2946-6-9)
Supplement: Additional file 4 — Directory containing a graphical tool to benchmark new predictions (submitted as input file in the correct format) with the predictions shown in this publication. The graphical tool provided in this compressed archive allows to compute and visualize the results for a new input file containing a new set of predictions. It consist in a web page (index.html) that can be accessed locally or remotely if the directory is placed on a server. The input file is simply drag and dropped on the webpage in order to start the computation of the complete similarity matrix and on the different statistical indicator including the curve of Figure 1. [file 1758-2946-6-9-S4.zip › bestMatchVisualizer/experimentalReducedJcamp/aw_01252.jdx]

##TITLE= Maximum beta inter-cluster(0), intra-cluster(0), Cluster size(8)    
##JCAMP-DX= 5.00	Hook4 tools, Dec 2 2011
##OWNER= 
##DATATYPE= NMR SPECTRUM
##DATA CLASS= XYDATA
##.OBSERVE FREQUENCY= 400.0
##.OBSERVE NUCLEUS= ^NUC_1H
##.$DECIM= 0
##.$DSPFVS= 0
##.$FCOR= 1
##.$SW_h= 4000
##.$SW= 10
##.$TD= 1024
##.$BF1= 400
##.$SFO1= 400
##XUNITS=	PPM
##YUNITS=	ARBITRARY UNITS
##NPOINTS=	1024
##FIRSTX=	10.000025000023875
##LASTX=	-2.4999976125705814E-5
##XFACTOR= 0.009775219941348974
##YFACTOR= 1.0
##MAXY= 1.0E7
##DELTAX= -0.009775219941348974
##XYDATA=(X++(Y..Y))
1022C009K564J675j877m28m73J208O33k896J775l589J932J373k466P17K430m884L106L324m77
1003F656k798L092k612J225r41o43Q44r02J536k508J720K986l991j11O50J904q83P35M31o91
983E699k247K374l024K601l184P54K996k006K801j758l023K164M54J56j501q01K809p99n27
964C938k830M211L490l059k229J183m071N77M589j718j059k192M809m78j44j021k920L622
946D698l720P73o35K895M12O5J78K23J127p76k223j369L508J355l902Q53j737L683l613K033
926C828J479L02o21j699J656j608j108K240K19m31k89N56M476j62J044l902J921L190L0209
907D1300r197J8081j8282j7037o288M702k209k838K412l580P6q35K81J505j93L300j864k690
889F644K463L486N430n966N045o130K253m240j849L343J7358l43J4755K4542J9664K5649
873A12104J51015L30742P176323l953367N080224n163688k387326n64546l12806j71506r4924
862B02245o4159m5510k4738j6985j661j0362j0652j142p322k037l130n350r70m41J267J002
846A0055l127k097L514k726L986p3n26j521p63q60k347M918J5289K2317j6616J6349l2010
829A3762j699m025O25m135m42J733J49k390M82L635o46k517J401q30k220J188O202l764k563
810C946O359K259o085j585j054L13K247k568P21L578o85k143K257N70r16l017P20M23j24k74
790D942L85R50k198O783P439j0154l876j227L678k17J290K896m433l670P74K974j75j604K065
771F622j107k200J269N321k072j433j586o66P176J1105J7695K279j0794j5117J588o127j419
754A0534k609j401q56N527q98J293J131m59J107K0230O58535N35468j028535q9650m1925
739F7492k2227j0613j0385m085j422k302k417M19L885M4070l4296L2030l8207n093l316l595
723I938j472j86J20k066K539l9L307k047m447N504j866K896M468k108L266m599l064j332O80
704I492J18J4076J5145L3972J111J7648J6126Q842K37744P486381m052310M995943n009115
691C775173k466883n72147k71100j69082r3951o3958m8404k1233j8841j4590K08q347j277
678B5568l707k576n782J98j27j918J238k619l66o73j247K326j05P81J049o558P92L298J236
659A0808M2672k8443L4670l6784j1819p69J35M95o56m208n23J794R13k972j422J745K363q29
641G170P45l520L722j137q3J777j474m35j088R91j352k26N6M095j044p89K2p22l311L379m351
620B425L059m11o8J947J296p55k516J158p92J602j950K351k41j775N26p04R62j375P57J960
600G456j387J807m911J766J742j07n281L006L03k455L156J141l305j02K54J724l090K991P92
581E500L5p8K239p98m28k621r30k36J196k322M506n75k875J499P40k11l048L414P43k368j644
560A738K481k344M91J560k666J873j617q69Q99N44M4P47j260j621L160j882L610j543J593r
540D929k942J232J558J70j839J269j163L022O10n53L032k285J966l782J692j037J146k505
522D520O568k251P54Q536Q402J3373K210q676j0693N604M724J5923r609o993j3591m000L316
505A8117j87K139j193q25j238J900K567N997L399N253R360M255J2288K3975Q0719O55044
489H21570K968690J147460K318893k234943j637419j54718J554973L126814j866524o85784
479E359012l322260j031338m16456k05202j10500p6524l3144m9423n270Q797J838k0671p451
466I1408l7594j1345j3354p941l85m211R786M917J9779j2628l735j1065J0466L611J4224
451E1933j5954p765j7131j654o15r26l084Q64j359K519j313M93o21l701L120o84Q96K10J129
432F357k730k65J413K207pj671M50q18k151J454J521l123K478l9Q46Q61M909L0016k4172
413A7536M9324l0975m571Q500k7267p250p17L560k384j539J919R87n009J394J628J295l191
396C240K22K144K093n231L371K841m418J330j975m32P03J763j201J085K102j169M61J462k329
377F062K622k10P344J199J438M191L684p503K4019k2319L569r8L306m757O482j4222n21j26
359A4160l939N006m243J8902M453n42j7472O978J7696K4772k1734k0690m938N986J3557M792
343D2744j6132M221n455N211M667Q232o756J2672l800R63J6083J28K2551O4720L57020
328E07069L628845N24075j594443j891016P46491M365473L713506l586812m078624q63500
318A471064K234985J874837l50218j850623j453836N4781O61083J904641k046959O06696
308C106451j054217n25296J002274q65413q01878m85121j46113p1692l5587j9087k0530l1754
296E2037o042J2755J8739j1276k9258j2845O550K0984J4638k9764J4405q276Q460J4389N493
281G0989j0928l669n965j2831J6932k4482n998j0880n4N58p14k008O12J128M447J0967N323
264C3427R485Q095m007q174o359r588m428l627K086K5673M897m821k434p636j578K734J6382
247E0127K951P67j5598r180m813Q69k311J259Q03M702L60J1222K861R070J7182N8797Q292
230A37360R2678M92931J453282K415393O10116L04169k091590K11010J178752K789961j78221
219G415841j771882k263841j992600o13103k26418j46160r4641q6025m5126R677J0564m808
207A91478n7582m3311k2531r579k875j0746L610R854J0882L017q743J6040K3789J01980
193B05283J248522P10982M94781j090704l14976L916200r9899J168606k726143r94546
183B518106J888497J276206p42884k304074j362411R59026q81904O68420j369757k87374
173C61851j30967p7116m6534k6637j9670j1921q620R13R25j588p525o656J6575J350M296
158D8676j1517p685R385L364j563j2865p132k43j918J956m694R65l780P624n791m229L895
141A4448j101l573K88m170O363n49k390p31O008j651N020K327J1848J7468k3895n766l010
124A6934k258o59m179K821m821K687j403j504J308K086m991L296k305L547j027K947n049K775
106A0205O99k211K11k350K035k57J600k885K304k039K317P58k887L201j99m39L428N13j234
87A2770J598k007R15J273o319K038j916J76k875J226n94K290k518k18n75P02j670J98M19J226
67F139P89j005j843J236R75j396k264K667R0L56k927L775M8k156J882m424kN200k510j624p7
46B929M187j70l889K213j775J804j533J402M36o52K448p87k23L686m784o81k096J249O02r07
26C459K138K152m169n24K114L08o45p44J990j58k935J421N336n444L053l826L156K593J910
7A1185l247m024L111R60k332r25K409P22
0G859
##END= 
