# Supplementary material for: A new method for the comparison of 1H NMR predictors based on tree-similarity of spectra
Source: J Cheminform. 2014 Mar 25;6:9. doi: 10.1186/1758-2946-6-9 (PMC3987679; doi:10.1186/1758-2946-6-9)
Supplement: Additional file 4 — Directory containing a graphical tool to benchmark new predictions (submitted as input file in the correct format) with the predictions shown in this publication. The graphical tool provided in this compressed archive allows to compute and visualize the results for a new input file containing a new set of predictions. It consist in a web page (index.html) that can be accessed locally or remotely if the directory is placed on a server. The input file is simply drag and dropped on the webpage in order to start the computation of the complete similarity matrix and on the different statistical indicator including the curve of Figure 1. [file 1758-2946-6-9-S4.zip › bestMatchVisualizer/experimentalReducedJcamp/btb_02913.jdx]

##TITLE= Maximum beta inter-cluster(0), intra-cluster(0), Cluster size(8)    
##JCAMP-DX= 5.00	Hook4 tools, Dec 2 2011
##OWNER= 
##DATATYPE= NMR SPECTRUM
##DATA CLASS= XYDATA
##.OBSERVE FREQUENCY= 400.0
##.OBSERVE NUCLEUS= ^NUC_1H
##.$DECIM= 0
##.$DSPFVS= 0
##.$FCOR= 1
##.$SW_h= 4000
##.$SW= 10
##.$TD= 1024
##.$BF1= 400
##.$SFO1= 400
##XUNITS=	PPM
##YUNITS=	ARBITRARY UNITS
##NPOINTS=	1024
##FIRSTX=	10.000025000023875
##LASTX=	-2.4999976125705814E-5
##XFACTOR= 0.009775219941348974
##YFACTOR= 1.0
##MAXY= 1.0E7
##DELTAX= -0.009775219941348974
##XYDATA=(X++(Y..Y))
1022A034l26P35l42k9j35J4l03O98l40O9L24j45j39l47J072n49j38K38J64n43j15M36l35J18
998A116m4M42l37L22O3m32L0n9k1n5J64K09L83q25N25k44k99Q0k04L78K29L48p07l47O33k98
972A050J13m2m9J84R52p73n4r2k07N10j46n56M44m01N81j91j11N50p93L39K41k17R2l37M3K48
946A378k36M35n40L11r0n41Q50m0K27l47K8k61Q1oR5M8M51k91K25j31k03k08l4J79K12k04L95
919A783m36k60M83l47j01N62J5l32M98j64r66J099p3N42k15k32K42j05o25M89o14J044m16p76
895A095O0R42j63K01q5L32o16k38M48m6M65n60J31Q3k87N68m58J25K25m05m96O78J20j58Q2
870B043Q30R5o18N46j43k45k46J44P40l4J299J3543k00j1459j689r44l81l07N63n4rj97J43
847C420Q42n09L72m88J012M25J859r71K33M98M123J022j938P309L571l962M720Q027k314P958
827C5209L1999J71855K312752L41195k309955l43899j50110m7759k1616p955J667o94p16K329
813A4302j200P433m823n249N610J4314k901o207M708J5219M379M5223J001648K06972r49853
798C49575K64563J404031j044407p28787j46485n4449k0472n161J1841j0419o137k880K399
785A3212L046n479J290P085K81Q421L9226J28770K494998k163495j99826Q23910K16566
772A368005j105804j62841n7787j7884j2586P80Q669m873p402K775p68k966k591l200J873R85
756D385k067m8L59m07J49J60p59N53K388J2528k447k706J11934K39975k99261m1404j3209
739A0123M947r622j746k006O36j165K25k10O83o28m05l70N04M50J577j129o60K4k91O00j78
718A359K88o5m1%k79K16K10L53o79L60Q13m58l92k33M19J11M34j75J981j693K2j32L49l11k2
693B435L77j84m36K24L2J81n92L67o70Q93j123k7j09j55Q76p31Q9m32O32k39Q84R418r719n35
669A456R2q00j3P3K18L64n43M32n73N5L62K69Q4J21j04K12o33R2L07k70m0j65q1N55Nl71K37
642A341N0Q6k91M97m45n1M17m98L93n82Q9K86m76j72N94J04kk98O0K56j07p2Q2L70k61n99Q25
615A596M99n58J67k69M94m62l53J15J80L68K03p43M42n40J37M90m84j23M56J01L0l33N09M08
591B330r28O3n82P1O24K73k40p76P66Q5k54j38K39K74q8l22%J84l06K29m23Q92j24n73N58n27
565A307j02k40M24j17m51N42P3p78J211k80L19l56o57O17J42n1K87L7n71K03m7k92L27l8j39
540A370L40J30p5o09M62k91M27L36m28K82n12M26l6Q8l33M37p3L45k93l46O87o2r26O6M90n41
514A361J309l35l56p49J083J70n04n4K83l86L19L83m91lK42P37o43J23K38n2M52L600l296N9
490C490r06k4R9J96j99K56j72J383L77J989M3106l0561j1426k13J156k279j527O37r99M31m15
469D399R49j062J773J723L394m033N79p85l061M297K059N043K1263j5211R044L7613R629N200
451H2813N0325M83522R383339q044655j112179n53223j68967o4123k8213j3545J1369j4768
439A1695j202L929R05m221n098m322J366j341j403J833O89J39L08j311r11J5o27j07P41J833
419B910K033L8342k1659j5448l596j290R2q44M44N12j111j30J263j365K93M16k97J72J58n76
399C19J4KN40n07O3m31Q97k27J1r5R2P9n03N46J625M479m238N259P562j1984J0288l466p547
376B778M124l009k099k46O64q63n36J302j208P5N09p9k45Q2m40K20K44k63m2P5O5k39j31L4
352G72P42l66R7O60j152M14j82n66P70J06k02j53m5j08J81L63l53l2j17J1L4O6L33m37j92N34
326A178n55O01j72m97M35P4N9l96N80m22L03J73j20k66N9o3J71j42l53K68j12L40j80j02K58
301A119j34J3n5M95K05m44m55M18PL8o17K44J24L34l07n4O6K09n26K12o9K08q3QJ31m61K99
274I25L54J38n38k03O14k05P07n95o8K237M577n013j351o66J25J92L03j7K9p97M22j18J018
251B070k55N67J757L3904M170l2600n170k332l24O74j155J91N27m8n56o45L36L89l5j14L77
230A728o21N73o6m11L9j50L15K31M37j74q06M79n87P20l87j64K28Ln0L66K08m81L69m20P4o60
204G93P63J67l1l80L8M21J15p21M54J66k7n5n8k92L06N6o15J062Q2J30P01q23M82l28L37M8
178B791M30P00J969M43K77K336K292M839J1105L0497L02598N19404o70148j19268n1714j8182
162B0369r100l915j710k98j866K49M31j94q37m18n77j73j8O0j15L06l90J099j290n76J98l31
140I04P99j32O01r83R32o57K09J209n08m82L756J5241j4311J376L2480l2004o93J2364j5152
121D949j495j899j73K68p78R0j40M44k88M97m27M12j86K1K36L1l01J41j92n39N23J036n72J69
97A827l84n93N60Nj4k18J86m24M40K0K13pj42o6N99o21L30j58m96N16K25m20p44Q46j1n96J07
70I80k53M71J40l19Q17m60j76l3M68l75j62M86o72M26K77K20p10Q14q31K38J17l28L73l4j50
45A324j27P5k85L36J66n38O47m61n9l94M97k88O34m75J45j04M99p7J68n29j52N48j60O6k02N7
19A311l15L79J85k29n38P68M33J16n22p92M64p1K32K86K39k40l72l55O39m26
0A192
##END= 
