# Supplementary material for: A new method for the comparison of 1H NMR predictors based on tree-similarity of spectra
Source: J Cheminform. 2014 Mar 25;6:9. doi: 10.1186/1758-2946-6-9 (PMC3987679; doi:10.1186/1758-2946-6-9)
Supplement: Additional file 4 — Directory containing a graphical tool to benchmark new predictions (submitted as input file in the correct format) with the predictions shown in this publication. The graphical tool provided in this compressed archive allows to compute and visualize the results for a new input file containing a new set of predictions. It consist in a web page (index.html) that can be accessed locally or remotely if the directory is placed on a server. The input file is simply drag and dropped on the webpage in order to start the computation of the complete similarity matrix and on the different statistical indicator including the curve of Figure 1. [file 1758-2946-6-9-S4.zip › bestMatchVisualizer/experimentalReducedJcamp/btb_06459.jdx]

##TITLE= Maximum beta inter-cluster(0), intra-cluster(0), Cluster size(8)    
##JCAMP-DX= 5.00	Hook4 tools, Dec 2 2011
##OWNER= 
##DATATYPE= NMR SPECTRUM
##DATA CLASS= XYDATA
##.OBSERVE FREQUENCY= 400.0
##.OBSERVE NUCLEUS= ^NUC_1H
##.$DECIM= 0
##.$DSPFVS= 0
##.$FCOR= 1
##.$SW_h= 4000
##.$SW= 10
##.$TD= 1024
##.$BF1= 400
##.$SFO1= 400
##XUNITS=	PPM
##YUNITS=	ARBITRARY UNITS
##NPOINTS=	1024
##FIRSTX=	10.000025000023875
##LASTX=	-2.4999976125705814E-5
##XFACTOR= 0.009775219941348974
##YFACTOR= 1.0
##MAXY= 1.0E7
##DELTAX= -0.009775219941348974
##XYDATA=(X++(Y..Y))
1022E289J355j900k90J111K095o172M361j278j288M199P11j763j083k347J615m52J324J582
1004G069L03J658k448j877K003J023j714q91Q99L3k525Q48j28p49J716M169l581M30P12j72
984F778o43k661O52M365j701k731Q68K035j247R54P71k515J123J359P7k960M222l721k405
965B620P899m198n06K055L03o421J933J871K659L298j575m564J211P76Q99m104K276k500K218
946F150K257J074Q06j853k817K014n022P597j187l681j20K707o61m269k344M788O5K705l706
927D503K500J23l362J946J567j249K0N57j132N539n826q96o6O84L505j521l58M96K826k466
907G390n94j70L385k753Q44m12l08L58j302K336m694L825K432J321J02K270j112l308K873q63
887A1620P521L7183P171l8792p06J8294q298j1597K1304k516k1800n564K01j246J232j527
871A2480j044N352j048m627O098Q85M327M652N47O12O824N881M01L963K7210J1805p957N0643
853A27004K02290K563427P107279j732933n819228K093215J413329l640279Q78378L808974
843G001456l538724k340621l96042k44180j35560n4614q8010m9062j8820m8618j3751J4091
831H7545k5600m784R113o267K048J4878J08384J548059L512312k692301o05547N051379
819F999219k140129l561014n51905j99616j57885j31477n2303j071p6679q093L4905m2924
807A11028j5855Q2694Q24677M022277l641926k40586O170912m086836k088972J645282m66423
796B316272j650264k62264j26017q0936n9469m6254k1748J2678p782k7046K0747m572k9513
783C3832l739m735M993K8170r126k6206p939R2J797J3900q70K42J0758J8579Q770k5637M710
766D7591K2768k9726N239j045j1498K083j5983j680J906L067J4687k0028P076N0402m0516
751C4343j3877L1927j5134j7175J397J142K6328J139443k71112p38228o9005l1711j5666
738F2672K5204m2m3784O114J1407l7687n309k982n476J809o57l98L5286M8151j6644n0439
722B7225q754l763K7191J9736k5163r561K7216j3130k3421m509m466k172L442j429K209j473
706I178o09m277J120J683m79O863q44m141p76J387m762J145L712l444j180J804K355j297j247
687F191r53p7M18j223j949O369J695k587J27l684L300J345l237k541L331R68K795l244k283
668D761k61J240k630J714O44N58j521L263j496k120N362m820J316L463K7k290l642N137N9
649H764k235j167L214j601J554m88j869m098M615J650k210P04j107L127k738k343J976L326
631I074l121l5j74K603J384O32k065j067J441n102k26J695L658j745P49Q53k119J297Q62l330
611E264K92j009M684J279j826N25m575L137l590k244M786L993j760j225j106j968l66K821
593G112j702K362n588N520k284J751k37Q73k797L563k640K669k71l625K620l50Q39o75j393
574E747j304j713L963J332m294L204l333K463k781K834r93L689j333j103J987l702k226O73
556C110M326j741q2J045J679k150M46n8J042j260J76K048j589K113l170K604k733J405Q5L264
536A0560p749L095j280L082J082j416r49n50N17L063m621r5P67L727k221J430k847J96K2J487
516G300k638O20p23P17l73M811l108j674l055M004J879k614M16k333L093J206j387J440r84
497F597k757K345O53J333o9k668J720K29j370j349K032p35k449N873K815o455j179L24k48
478D642k211L509j162J157j690K071L794o300K177o05j511Q06J898l455O543l084l566L642
460F655J098l328j277K136j936l7L345o18K56K456l252l31J238r88Q94j386q25N14K154j850
440D918k218M043K464J411l197K23k553l067M066p54O55k169Q08K306k560k727M780n095O188
421G522j16m84r87O59l235M882j159M59l587J452L713k782k738M853j972p1n92K686q59l591
401D053R38j295K916j169r62j50j77L764k005R61n76M764n459k460J737p07L251j433J273
382G264j317K238o67l20j296J771J2j813j475L268k412l017O143j589J968l043K998l009K429
363H133j797j95M71q85J405o20J536J476l9n264R91L349n610M72P98N24K390J839j746o29N36
342G135j913j24M40J179k69q06K232Q96k708p3p6j098K65j14m97L768r52j91j835J335j614
321D980J08r45L159M60l270P91K963j898J29L302j883k135K851Jl051J865k728M195l735J964
301G123K312l389R67l473J161O86L371K67k758J394k367J735n787M901J926r71J697k680q42
282E273j670K712j370J784k393J291K1J927p71j098J865k483J016j550M983l173K95M37J04
263G200L35k36J618K512m718L556k726L954k640r22j472l60Q71K476l483O96k446N542l626
244F131k479m2M482J57K54J340j227N573k974l211p55o55J242o94P31k222J800J872j961K161
224I523k734J8042j2829k85q99J968J704j406K5568j9615l851k65q28J762l498J083J047L459
206A7946r23K608j517K732j939O200J947N298K187P913J3909R516K6806M7891J10757L25296
190E76627Q46885J4532p37081l19632j37611p6822n0702l1014k0356j9989j3172l438n628
177B2599o780j902p0N49l336L412k425r36l084k461K143J902J849j952j968M98j01k164j27
158E646J202N0k98L005o91l195K637L59m431M503k188L430k695l42J836j277j41R6k352J223
138F377J675N365n550N84Q86k124K317M266m296O228L910o314K37l241M486n367m125J620
120F934K145k556K036k811K373j824m99m769O039l342L679p78n21J342K114k270k956j59L568
101G745k389q89L904j04J545o043k46L216M095O51j591K194J766K204k57j898L862l865M414
82A8314k100k872l332j658p139L454J216j300K662j868l885M456L58k665L587j936k470j562
64A260K084K734J736p85j673l804J986j57K912R14j326N90k803l112O344k75q57M53M85n070
44A636K12K696M253m777J869K484k062L36j43k258L909n000J59Q96J608O48j043j054R83L457
24H809m363l564J608o98M059k042J904K204j510m771K805J685o126L760K654l9o48N620j776
5I571j439k67m084J03O42M17
0D943
##END= 
