# Supplementary material for: A new method for the comparison of 1H NMR predictors based on tree-similarity of spectra
Source: J Cheminform. 2014 Mar 25;6:9. doi: 10.1186/1758-2946-6-9 (PMC3987679; doi:10.1186/1758-2946-6-9)
Supplement: Additional file 4 — Directory containing a graphical tool to benchmark new predictions (submitted as input file in the correct format) with the predictions shown in this publication. The graphical tool provided in this compressed archive allows to compute and visualize the results for a new input file containing a new set of predictions. It consist in a web page (index.html) that can be accessed locally or remotely if the directory is placed on a server. The input file is simply drag and dropped on the webpage in order to start the computation of the complete similarity matrix and on the different statistical indicator including the curve of Figure 1. [file 1758-2946-6-9-S4.zip › bestMatchVisualizer/experimentalReducedJcamp/btb_06842.jdx]

##TITLE= Maximum beta inter-cluster(0), intra-cluster(0), Cluster size(8)    
##JCAMP-DX= 5.00	Hook4 tools, Dec 2 2011
##OWNER= 
##DATATYPE= NMR SPECTRUM
##DATA CLASS= XYDATA
##.OBSERVE FREQUENCY= 400.0
##.OBSERVE NUCLEUS= ^NUC_1H
##.$DECIM= 0
##.$DSPFVS= 0
##.$FCOR= 1
##.$SW_h= 4000
##.$SW= 10
##.$TD= 1024
##.$BF1= 400
##.$SFO1= 400
##XUNITS=	PPM
##YUNITS=	ARBITRARY UNITS
##NPOINTS=	1024
##FIRSTX=	10.000025000023875
##LASTX=	-2.4999976125705814E-5
##XFACTOR= 0.009775219941348974
##YFACTOR= 1.0
##MAXY= 1.0E7
##DELTAX= -0.009775219941348974
##XYDATA=(X++(Y..Y))
1022C936p38N72J1j339J094k63J39J633p03j802J98p0J003q17J912k251L34R82o51n44J568
1001D204m21j175N4M72j69R42j114Q62R13j314j94q39J037q59O08l22k06J147R10m34O92j004
979C790r27Q44k431j7J196J015k189J493n89P60j003m62J840r26Q31M53K23J153K94k810R12
958C450L30Pq28k61k66P4K698k487R78J29j015N60n1j112K023k175L10J760q5j758J990o80
936C591J740k001j08K23K776k640j36o49L75J726j727M70q81J170m11J619k381m9P36O2K07
915C712N35K92l57j896j21M8Q60r41J263p75j83K33K021j212Q94p72l8J173j28O0O7j454l82l
891B896J095j536O58K20k21J575j500j03l56J8j14l2N24j053J929q84J28j639L558j989m91
870B683J155j969K39P30M54l98J900k467Q8R11J76J15N2m62M21l74P99l95K1N39m44p28j860
847A186J914k61p73J024J592q61o19j157J254M55J433n30k1q84P50j008Q18r77O8K0J098q83
825C638J671l88n50o93M38p78j388j8K396M44j540m07Q48Q58j119Q42J616j818l17n26J46K84
803C639O65K35Q40J198j427j402N74K930j123r70O0p03N83k62Q775n333j413J137P803p931
783G875j709L957O31o70J46M056o771Q26K58Q262r105p18k009L448j609j339J8180j2139j183
764A0387Q735K209k419m552j120j439J6719o443O06K3555P79490k43681l59415N5521K141990
749B420143j876505k08698j33252n2107O932N67238J403125j651557j63908R18357p37733
738D92035k08780P38489p32888r1331p0043j5175l6642k1482K202q524j9002m166n665m622
724A4406j425j254k575j222m96j627L049O575r456J17R830o161l098j06J714O741p624j515
706E873L958J273o616L50o87L21k454J539J680j387k316K722N223m932r66J618j603R47J48
687D691r81k48j187m35P9K970j764N11j358J783j81n57j412J010J839l90j307Q14j253K090
667D714L019n36n395J511n2J685j498P07N00j955J047r25J533K7j018p73M63n50K387k174L41
646C058N12Q7K16Tj525J112kk31J650P53j916J20l67j630J345Q95J59M650k81l603l293J67
624B092J948p51k73K83l49J93q57M28O74j699K746p16J220m20q5j280J297j032P52K25j479
603B917K81r41M35J558K4L69j659R41J92N03j258J329j190l78J281j015r11k01J469J22j43
582C725J151j705J348k632P29J298j164R58j914J604L2J078k440k41J433O79m23M14j877J276
562C329m11m68K456j218J77l43L55j143K056J96M22r39j599k01J091R95j212L88q72R43j314
541B688J381j243N96n19p8P99j163m28J457q32K831k592J61k18n74J002L5J128j579J57J70
520C179o28N91j88K804l442M58K395k138J143j537K051j283P0K144j334j137N23R81q44J85
500C993j267N64q13J33p92J492j095J713N27j841R11j072M4J31J109L90k18O86j627L99r98
479B369P95M54K89l907J825J418k19L56N54O45j427J427j103J076K27j167p88k19J381r90
459B996J325p33L32J58n36l12J643j072n28m15n99K582j849K91Q0J545q51m64K15k36k63m49
437B860o35K726j11K477k140r24M14Q93j837L56j418J345o46J193n15m04J015N57k239k14
417B753J768L52p87j36p91Q77p7r41P40m43M29k8Q32j232q4m97N09N49j327K005J069j963
395C577j226M34N99P7R70r26O51J180O36k103q2Q82O16N79M26j647r82J39K073j403P55r62
373D263n55P35J738k149j92M81N88j016k9j14j03k520L122l08r98R93N61k10k334N83K208r73
351C771k38J93P65M48j034j212J252L74R0J70o23p68R84P70L68N16O78J261j454J800M341
330A2452n166K060L259n751j030J11q72r20q3P35n93P11K180k089J306L32r15n74K05m80J398
309F276J031K10j770J863J271k29p98K40O220l130m26J1946J6770J2803k7148J0507j4448
292B1188p798P88j234k84o74O882l066j488L581J779O304j647J3651K5441J3029k5556l09
275E0587N838J0450K1638J45276K358254P407957q103877p89055m21670k49357j20869q5291
263B29881n4306J7707p1857k2365k8428k5924m816o985q349k527o691j191m382L03j932j066
247G072N399m245L14M9286l7248p978o455p59J453k335m064K700q97k24J793j036M14M66j21
228C535o63m80l23K643j823k37M28J65O99j049n63k6N93O4n70j159L61O29J343n50O334n248
206D103r28J95N40O4O12J035k55l356O37j596K286j025J100k67P75j198k97M65M01l9m34J199
184D017l71k88Q54q6J853j371P35J817O31O49K002K934J2314M2926P6669m9609m2574k0514
166C2588q261m753k249n389j499o91k27k794j491n61n50J829j590J135o31j107J392m11j308
147C432J458q78L6J52j159P79J193J766N677m527k402j611M23j88J655J116j962K252k98M63
127G377K24n44J87K201L83O551K3625j2268j0505m042l705j903R42k145Q05j107n1o78M64r09
107D902j85N58o80k5p75M09L69K63n70j085R50j637K331l3p99N10J408p68q13n1J672J954n85
84G320R54P55K026j628K178o30o71K74j553l094j772J025m09j90n27r27J907K88o02o30l65
63C729j233j49N60J705M5p01j70p42J430l84o92Q3O27k0L80k412J100j10J089j133J320j234
41C088O56K93j383J460n02j640K282o25j180M66J074r03n67O90n73J5jL32Q68j546K59J706
19D269j098m87R58k063K34M74K235q18J464l024j382K348N48N80k354j1P17P10j614R593
0A1279
##END= 
