# Supplementary material for: A new method for the comparison of 1H NMR predictors based on tree-similarity of spectra
Source: J Cheminform. 2014 Mar 25;6:9. doi: 10.1186/1758-2946-6-9 (PMC3987679; doi:10.1186/1758-2946-6-9)
Supplement: Additional file 4 — Directory containing a graphical tool to benchmark new predictions (submitted as input file in the correct format) with the predictions shown in this publication. The graphical tool provided in this compressed archive allows to compute and visualize the results for a new input file containing a new set of predictions. It consist in a web page (index.html) that can be accessed locally or remotely if the directory is placed on a server. The input file is simply drag and dropped on the webpage in order to start the computation of the complete similarity matrix and on the different statistical indicator including the curve of Figure 1. [file 1758-2946-6-9-S4.zip › bestMatchVisualizer/experimentalReducedJcamp/btb_07379.jdx]

##TITLE= Maximum beta inter-cluster(0), intra-cluster(0), Cluster size(8)    
##JCAMP-DX= 5.00	Hook4 tools, Dec 2 2011
##OWNER= 
##DATATYPE= NMR SPECTRUM
##DATA CLASS= XYDATA
##.OBSERVE FREQUENCY= 400.0
##.OBSERVE NUCLEUS= ^NUC_1H
##.$DECIM= 0
##.$DSPFVS= 0
##.$FCOR= 1
##.$SW_h= 4000
##.$SW= 10
##.$TD= 1024
##.$BF1= 400
##.$SFO1= 400
##XUNITS=	PPM
##YUNITS=	ARBITRARY UNITS
##NPOINTS=	1024
##FIRSTX=	10.000025000023875
##LASTX=	-2.4999976125705814E-5
##XFACTOR= 0.009775219941348974
##YFACTOR= 1.0
##MAXY= 1.0E7
##DELTAX= -0.009775219941348974
##XYDATA=(X++(Y..Y))
1022A3416l144q8Nj5n05O10o37l236l133J652p60j087N748j096O11j218J521j9R05J813K5p82
1000A0586n560P796j0995P004l32k580L770P41r59j513L884m131N714k478n419J443J676j042
982G605k525j352O387J199k158K670q49L34q128P127m653M144r801L836J094J302O191j692
964A0731K726k274N59l521N654q569K302k85L097n75k571j565p13j933Q498o742J860K598
946I277j916j059Q146n788M17j72K507o791J350K501K30j169J466l11O134n889Q88j812k389
927E620j947M570J700k653M606k8o009N23P197o229o21M336n648M282p509N369L499j158n64
908I336m16n06J377l380L755k348K828k601o36k336j981O182k100m4L901k705K820R517J4024
889C4687j8355k00n019J265p452O645o207O696n829O930Q20K357q386L62O269J324l13q716
871F878j54N567K026o477M669k49K751k657j172j379K621K605K028J0129K717o155K339O451
853C2538M330L6187J48781K265394J087919k806018m36290j35278q2322l9203j9294l231r291
840D4222j4091j0222k479j357J681k974j996M305m158j143J760k802K107n674O176K229m227
823A1357K048k46J261m119k818M442N28j571r16K119Q99j97K073M95J4080J9479j1636o93
805C6585L642J1345j6933p409J344O524p556j450o59K2l695j062m984M529m047r18L290L491
787B2059J045J258M227M084K998J812J6158J1303J8512L701K0581Q1438K72351M64984
773I26511L527153J628070K974250l054204l399733l32090J92670k97197q20119o9197m48568
762H27546j99846k07404j83366r6504m5102k9625j3952r240o032o493m211j490m160k033k275
747A5813j907l448K787K085j475J632J2398J3953j0508j36J1208q792n934o912L166o143n524
730A2263N171l301j450n151N775n960M048J303o861N484J806p81l141j569l63K860m959O166
712A1340K956j459j111Q26o167N809l384r0L793r037K445K624M967K65j459J68p584J970J151
693H023J780K650p045J220L181m47j91K195o431J34N541j110l541L171p55J490o885L873j388
674E465j179P168k558J397P31j255j501J578K593k513k067r50l334J007N774o443K959O691
656A3563m286J6m866K190Q788m066K084p660P500l028n204L471j495J536K059p24M248n246
638H880J951K441o928k1j107L130m86l493M230M575o917j123M776l789L29J512k829K563K244
619I938j209j706r13L395j295n93M003P88L24p062J881K553j786q16J457M71m323K200M218
600A1525n381P281o991M216m809O544n247K337O66M12J64l283l351N565l824J198L7J923N621
581A4603r637L404n510Q876m4j748l299K037O43J182k672N479k84n023O275l537l23R70m34
562A0958J114O20l041k104k086L868J534M22n554L478o79J017J53l04o46M800k490J198k298
543I960l62J143p589R006m114M158o190J374l698M299M487p497L083L387l606K834n77j567
525H531r09k10J857O622o514l159K519n94L168k689J36J18J60J354m393O973k76j313o406
506D975L180j863K203j532M023K642p825j806M113M131Q02k204k319j264N764q33k910j158
488H119J717J403m157P52m12j071K734n766N554n16N102k370k126k599M599R92l970L629M5
469A1659K674m925o398Q717J932l889k27K869k022l119O084q252K343K675J180J992j554o564
451E175L436K89O535n345L437j675L54M144k185K604p366m659N187K286K427j612k270l881
433F881N897J384p489K746N166n116L607l241K409n34P14l32l402J627K60j831M070m658k721
414E437Q395n297M03j52N90L88J212l770P758l811K534p175Q492k842k167K022j240k123M56
395I110q59J994k742p44M642n04J394J75k319L102J190m552L141M25m261L751k025J075L70
376A2363n57l267M213l971K700k030M641r29j213k418R997m630o587K536R419m026J885j51
358A7975q817J1905j770K884Q34M179L059J9016M918p354J2421O102J6936N2678J98675
343C33641K906984O759375p757461j330904m20196j99714r9416o4790l1099r661k6236k1598
331C8925l660n575q150p51j940M34K786j952n894k538k942K340p78M121K942o805O538l307
313A3794n77k021j809p8P66M667m118O618q283k653P219l502K863j746r92j072L558K771l147
294A2258m391k713L382M908N87j503l36k973Q242J9533m158j2472p457J805L885o371M574
277A6800l659K829l395k494L676N684m039M743m929l25L975Q839P793J788K91O883Q443M4716
259I7619L76766J906473K189561o76826j998175j232845l22146j28175p8537l4035k2371
248G7309j8268j3980j6874j415n001Q89j445n578m825N621m511n382P51N781n177o04M61j64
230G588J1382J3603L819j5396o788k008k79o91m768J672J446j537K046q62o78J71k603L149
212I266n70O50n49m279N274m821K701M16K870j467k023J781L192m042L918m017j268N752
194A2784J0853P233j6965j42o576P863j1414M576N824n286K856m887J652M328j802p95k524
177G578K410Mk787j784N539j372l58m560K901k423J921L505k791l002N341N23J105L130j317
158A3563p720j330K288L740K655j229K147n674m94J916L079n352L692k888l65J137m634N374
140I905J470p524J1980n014m118j124o71K393K215K67O25P171l718K42q667P394l319L85l488
121F404L070L200n133R200n238j194n342N515j369K674j15J612r099O206k58j836L929m068
103H158m85L892n963M281k190q5M071n778J62J709m8r08K864K268k212K27L730k265J055k844
83I639j135N4Q39l65L022R07n110o13J220j287L39M656m925K44Q96N70J004k463p04N71M049
62A1408P8K165r309K894k858O654J093o783K656L577j964O79o89N099j504J59p116O615m910
43G944J514k68j876M348j355n36k584L82N18k473M377l744m149O257L084j029L809J462n618
24A0063l010N248k467K988j036l553l887o37K180P82J044k375K755J161K478J289K61n361
6G923L974j0531O511M576L015o43j370
0A3455
##END= 
