# Supplementary material for: A new method for the comparison of 1H NMR predictors based on tree-similarity of spectra
Source: J Cheminform. 2014 Mar 25;6:9. doi: 10.1186/1758-2946-6-9 (PMC3987679; doi:10.1186/1758-2946-6-9)
Supplement: Additional file 4 — Directory containing a graphical tool to benchmark new predictions (submitted as input file in the correct format) with the predictions shown in this publication. The graphical tool provided in this compressed archive allows to compute and visualize the results for a new input file containing a new set of predictions. It consist in a web page (index.html) that can be accessed locally or remotely if the directory is placed on a server. The input file is simply drag and dropped on the webpage in order to start the computation of the complete similarity matrix and on the different statistical indicator including the curve of Figure 1. [file 1758-2946-6-9-S4.zip › bestMatchVisualizer/experimentalReducedJcamp/btb_08739.jdx]

##TITLE= Maximum beta inter-cluster(0), intra-cluster(0), Cluster size(8)    
##JCAMP-DX= 5.00	Hook4 tools, Dec 2 2011
##OWNER= 
##DATATYPE= NMR SPECTRUM
##DATA CLASS= XYDATA
##.OBSERVE FREQUENCY= 400.0
##.OBSERVE NUCLEUS= ^NUC_1H
##.$DECIM= 0
##.$DSPFVS= 0
##.$FCOR= 1
##.$SW_h= 4000
##.$SW= 10
##.$TD= 1024
##.$BF1= 400
##.$SFO1= 400
##XUNITS=	PPM
##YUNITS=	ARBITRARY UNITS
##NPOINTS=	1024
##FIRSTX=	10.000025000023875
##LASTX=	-2.4999976125705814E-5
##XFACTOR= 0.009775219941348974
##YFACTOR= 1.0
##MAXY= 1.0E7
##DELTAX= -0.009775219941348974
##XYDATA=(X++(Y..Y))
1022A9209l10K845k113P465n144l393K210J650j087j536K196J108l99n39l785L898l320M43k6
1003A9372k788J575J77m948L836M244m735M229L86n208O750r11l354J407K878j940j224Q71
985B0617L41k342K346L643l451k094L350k33l39j729j731P31l464K308O294k333k405J149
967B0658J662M46o395M820J237n033J971R13j54j421J82K914j36m59L89k042l002J92R76P220
947B4938o181J916O52J210K17J574l140o63J840K842q129K867K11m41K118J430j203P00j831
928B0927J029n32J142k668K366m017L633j39k248L906m024N816n300o35J220K483J075n13L47
909B3868j321J955k491k62K574J75J7J949L355J6106j0746m638J6655m114j4729M57k846K132
891B8096J589m030L627J938L096J701k394K5483q226N255j0201o307K424q94N907K4181r94
874G0251p893K4532j0694o711J2876K5345J14677J456189K566668l231335j79404L407798
862D242299k128591j892522j53432k1676q839N317N13j760m68Q233M740J1798L7204Q4922
848A87738K81451L023427m33389P78561j053287k434781j65834j31548j8884p189j695K835
836B7405k461q330K154q41J5709o216q440J4986n897j2101J393k572L973l136J409N073k720
819A9388n979J482J61L444o124O118m242q01M175R521R732m329M686j7965m557j354L802r32
801A6226j9L0k03K007m16J609k956l20k605K005K475j846j2L593K696J1783J9230K559k6414
782B9422J5217R681j6044j4512J7077l473M407j1625J1240n631j1727n606L163r94K704P164
766C0463j293k241K3771k0006J4375M146j4009J8985k427O022L0897P2400J66887M509P30333
751A062812O533507l950516k658882K602723O239089q296454j148449k46694m9546l102n111
740G9377j9662J6495J9496K2877J901199j83040j685507l0344Q5814j0367K367939j216067
728A348210J363053l35720K62309q96313P63786p32766Q227441o666629k106190M256818
718E483999m21879m115073o68406j07508p5941r815m512j0283N23k0942J0066r025j197n85
704D9422j1360j749m429k678Q41m006n9K357L518Q132n247J3452K800j9250O377J8549L364
687F0034j9402l618L0090n478l1861J045J0281j5373O412J396k973J6066n028j1355Q121
672C8357j0059m958J007l777j525K71L414O282n592J698K987p324M208l881M373n09m306l082
654A7584N853n301j758P596n061N210j223k637j20j806R97P82j115j877L623J199k163P61K88
635B0832L27J414l582p24N020m292j71O95K255l144K173k282K152k346K362n71M079l145k166
616A8886k805j116Q2L717K349l372k6J602M67o96J532k138M601l420N64N98P09j898k64K767
596B2139j963r81J056k850J911k445J429M083m336K628n521K921Q04R720m820n958K47K641
578B0705k666J079q48k328L621J685O8j344L95l46n653L281R27K168R05l19l068R19j059K828
558B0950q94J312k320O36Q00Q07K362n078M343k578j025n97N61J285j229O41K032J71k96l766
538A8117K86k33L69R72l090M885k242l829N688k608J860n98l76J120P44k043J36j367K521
519B0312k259L156k475Q37n12k236M32O384j491J189l120k668J784K71J279j753M449j560
501B2019J016J750o07n678N58k419n04J707M16K82q55l52r74K059L697j756j302k215J148
482A7990K225k566O025l108l80j968j958P094k590J320L30m287k979O239J407k84m119L242
464B1633l178n90J193P68M04L152l123K517k544k405J791q31L256j93j894k118O060l139K586
445B3345L186n174k312K290q75Q53l78K931k407l66p82L3Q20P68J957n735K917N5k941L534
425B1719k061J685K652J92l176J731O77l155J197N072n410j661K106n47R0K986l882Q89O393
406B7497p24l472J498K064l168J522n13j112k1Q33M671o226K779Q38L727J96j524n343M770
387B8292J373L21M743n755J36p9Q22J083K025P50J11l704L175j04N191j853l51q96K794J717
367C9791j79N07q13lJ751j158J219K661k83l04Q38J11O50j172J042K645J997k841K698l392
347D5765j235K615q98M28n68l961N28M174l398j063J05J264k851k183J319q73j791J701J756
328D0834o635L203l403M2j26o53K277k183l095J850k546K127q63L719l442k846M093n432j11
309B6810O240n998R58L670n404O29K819l34j657J051m60N863q758n36M41q01Q69o094M067
290B3375N252k742m875J748L001m952P94k275J559L125M789o789k841J306J773o75R52l708
272A8817J759p05m022J106J550J162o68l16M98K901O00l730P82j862l513K239J762P44k830
253A6274N646l691K673k018l397K074K876o055j335M043n80j774Q249l893k49k585j870K061
235A6449q96L7095J02035j22827r414k237n128j182K323l254L498m204m14r93r22n488j384
218C057J237m294K2702J532247j207943k53018m0795r940m258l969k965J636n674k527P07r56
202B5247L495n501j53K769M38k984m36m094M129q99r79k326K872M743M73o291k189O534m752
183B0096O69K933j673j818K01q66r98R74K334j30M23k634l012N672j007L348J291p819M119
164B2103P80J51j3J39k389L301k889J190K230J191k540j540J639j805L611J40m324N570l458
145B3087p73k827J90J791K780o967J504l51k065M355o47N561l420J451L170j033P852m291
127B9367M717N919m048J8046Q166M4776p042l7521k0598o339o025k427p57k105P259J903k176
110C1115J965Q72q167N443n35n606P775m906l272l19M2k24j951k151J153r42j107J456J6211
91C6852k0256J0814m392m027K26P584K7866k195L5200P5291r2524N2769M7677j07273K0570
76H4182k8539k3872Q2n815m302M615k597j562J722l430K075rk530l03L176k559j446K763J064
57B2715k145K146n167K857M073j299q78m852N132j038n73O50m586L838k354n38O039q693L805
38A9132j179j028r08M350J655j660j952J796L0K658m549P07Q03K176k346K164j227j491j246
19A7885j574L549J161k45k766J392J69M37m465L263P38k854j597L471J207l903M042J498m39
0B0969R514
0C0483
##END= 
