# Supplementary material for: A new method for the comparison of 1H NMR predictors based on tree-similarity of spectra
Source: J Cheminform. 2014 Mar 25;6:9. doi: 10.1186/1758-2946-6-9 (PMC3987679; doi:10.1186/1758-2946-6-9)
Supplement: Additional file 4 — Directory containing a graphical tool to benchmark new predictions (submitted as input file in the correct format) with the predictions shown in this publication. The graphical tool provided in this compressed archive allows to compute and visualize the results for a new input file containing a new set of predictions. It consist in a web page (index.html) that can be accessed locally or remotely if the directory is placed on a server. The input file is simply drag and dropped on the webpage in order to start the computation of the complete similarity matrix and on the different statistical indicator including the curve of Figure 1. [file 1758-2946-6-9-S4.zip › bestMatchVisualizer/experimentalReducedJcamp/btb_08843.jdx]

##TITLE= Maximum beta inter-cluster(0), intra-cluster(0), Cluster size(8)    
##JCAMP-DX= 5.00	Hook4 tools, Dec 2 2011
##OWNER= 
##DATATYPE= NMR SPECTRUM
##DATA CLASS= XYDATA
##.OBSERVE FREQUENCY= 400.0
##.OBSERVE NUCLEUS= ^NUC_1H
##.$DECIM= 0
##.$DSPFVS= 0
##.$FCOR= 1
##.$SW_h= 4000
##.$SW= 10
##.$TD= 1024
##.$BF1= 400
##.$SFO1= 400
##XUNITS=	PPM
##YUNITS=	ARBITRARY UNITS
##NPOINTS=	1024
##FIRSTX=	10.000025000023875
##LASTX=	-2.4999976125705814E-5
##XFACTOR= 0.009775219941348974
##YFACTOR= 1.0
##MAXY= 1.0E7
##DELTAX= -0.009775219941348974
##XYDATA=(X++(Y..Y))
1022B142L74R9r23L82r33o39J145j54l17Q02l02N69N8k60P05q47M91l99J15M77n65k34J61K
998A949m32m07L29K3J06q04Q02M39m43Q0K14R54q19M91r95L0J112r60J100p83k44j116L41
975I67J106K21j186M35J112j203O53l87N65K95r93K49J29L62P42j034j03L27j031O32q2P6K5
952A877o39O79N41j82R4K4n1l06l62j2R27j30k77J185r57q30L41m26Q20j07j070R36K97n07k3
927A842l47N84p39P36j05j89M47J21L31K94J6j381q2k95J196p97J9N06k42k08P69j221n29K20
903I46J300j309N13N14l31N88K89k55o15R59j52l76l00O08j191Q29m24j50p14J344N67j166
881A474j91o4M40n05M73O54L3k81TM34n9p36M98Q8j129Q93L56n68O48m65l83K71L00J86N08
856B594K51j236J22O98j438O48J80M43j198P08J18p97J010l20L8m40K26J74k94K16O53k17M46
833B585j610O24j486K438O30j496K61m00Q3K54K62j28R4m64J357j455l88N5J737j062l15K13
811A789m70L28k86j31P17P40p70j127J346k0K60J10r94J475q30p97J138j191L79P6J629p63
789B608j430P54l13M949m183l71K70p66M13K10k45N55k21O1K57j73M0j446J142J84j29n90
767A576J120M18p65Q7j479O57Q38k85L63k02P39j181K67P62l19L14R9m3M14K52Q20L287O519
744A4258K44763L36661n66486j7626o721j399m07j08j942O24M95r84P61n14L48M45q41N60J28
725B015Q9j34j332R50l87l91M59j072J266m9P76r59R47J45j22j7j246J391J01j16q6m86q94
702H48N01J640K008k218j139L96q48R91n20M40O7l89rl2R65j283K31J375k47j153l08J64P32
679B212M4M98j297J94N26l88r47J24L78M32j90l72L03k78Q44q91P07n06Q77m83O7o44M93K17
655A920l65j34M89p61J96L90p71O65r69Q20Q86n61O94r83l5N63m93M79J26p67K80o16O83n71
631A165R93p98L29O72j34r8k46K32j308K20M02R9j81k02Q43q0p94q14J669L26m61M00k87k83
607A664M87N37j466J204k56o74L7m90Q64J50P78l9p71q01J381j025J359j784J58R80q94Q94
585B293q14M3L9J93N57l04M93J32q71N77k13l3o08p94J285O36l46j42r04m05J383m15M9r4r74
560G63P77M44M87K69n16n12M35n6k52n11Q34O52k98j655K34J387r3k89P3O87j50P7m64L55k05
535B473M65p08J69q4j43n06R4K34L13k83N0K77j105L36J019m73l50P53o32Q9q08J254K29j068
511A595M27J02j82M26j228R88J65q62J261n53l44l55L62m8j124K514p67J93K68m89J1n62N1L5
487A884M53l05r2M54o93P52m0J37J73j302JJ093n76L84m67j12l10J571p03j040J155j073P65
464B109L8K50p85J268m47N13o10K18N2J81K25k44k77n22m35M78Q52R319r847j87M63l06M68P5
440B849m88P28j1J74n77n91J312p5j384M74l68Q46k76P14K46R04K37r6M3306k8837j3853o38
418D596j576O70M67N38q48Q13P08k709K182p45P317n519P58m50l731J367N365l649M249N942
398A5745J617Q28N035J9511M4348J73338Q267770n763173k423292k08629o8718k1553j7763
385B5064j0948k629R96k431o115N846l410k509J51j146J6n64J387N74k328K46L16n8j119J300
365B639L34j187M25M939N1248n0978q18K7294O7313o2256P0662r5185q972j135j494q1M6j002
347A792O92M28m57o09N17M58M0j281P66m45J000p88M04K13j053Q40N13j138R88j11N24j18p94
324B381K39J40q30O32j19L59o7N50l60N06p42J699O49N3204n0970j684j510J81j75r33J260
303D410m13Q39j462J089P91M609m742N307M8312n4512L045M70j976N156L147J670K784M570
285B3094K0118N1339L01339R604110q879341q65786j44925n6801r356k1659o511O515J124
272B3260j336m202K4107K2058R1246J866498P510499q939848m04627r7657l5730k1573j2381
259B0314o173L92r11o539J316K050Q425K9854m0188k042l017N33J278k241n52J4k74L64Q712
240A1315p402q17K427M8873m7181l605j475J105oo28r32M31jm8o35K91O02M03j545J050r11
219A311P37O67j01q23J04n7K01M64n45o47J440P46j232j640P4N40P14n1r34N28L92P2n39J546
195B967r25r61P28p7P83j99o94J78K47r9K45K60p65J51J033p32o4N47j000j03k93Q63L72r16
171A546k53J067k35j22O55J963L34Q152L40213k86104n3632n542l406j03p10j507r89Q57Q01
152B985j762J257j229O61k30J350q06J079j337l89P75M5p13M68p44m90R11j95K69K06q09N61
130A863J28n60O49m63L04M13J201j545R84j927J251j017J04O65o38K52Q1J475j801K79J106p0
108B734L73o45n51L172M905k643J8551j5025J5032j3681l017j250o222k48P16j334J270K70
90B407j029j89Q54R7O86m73l48N79o32k96l49J55O90k77K57o62J045l43L00O6j387m99J219
67A871r46N85k19Q94q10J066p28P72P05j789M06m58Q68l24M80k24p24O01O64j316r49J923m62
44A886j461J030Q65k20n48J623n88q18j65M03o47L66j72k10J271p71j068J631j25K22n46l52
22A606J305j373n85K6J798j91O92j751Q10m93o25P50M31k80L20m18k43j064p15J998O83p33
0A948k73
0A675
##END= 
