# Supplementary material for: A new method for the comparison of 1H NMR predictors based on tree-similarity of spectra
Source: J Cheminform. 2014 Mar 25;6:9. doi: 10.1186/1758-2946-6-9 (PMC3987679; doi:10.1186/1758-2946-6-9)
Supplement: Additional file 4 — Directory containing a graphical tool to benchmark new predictions (submitted as input file in the correct format) with the predictions shown in this publication. The graphical tool provided in this compressed archive allows to compute and visualize the results for a new input file containing a new set of predictions. It consist in a web page (index.html) that can be accessed locally or remotely if the directory is placed on a server. The input file is simply drag and dropped on the webpage in order to start the computation of the complete similarity matrix and on the different statistical indicator including the curve of Figure 1. [file 1758-2946-6-9-S4.zip › bestMatchVisualizer/experimentalReducedJcamp/btb_09171.jdx]

##TITLE= Maximum beta inter-cluster(0), intra-cluster(0), Cluster size(8)    
##JCAMP-DX= 5.00	Hook4 tools, Dec 2 2011
##OWNER= 
##DATATYPE= NMR SPECTRUM
##DATA CLASS= XYDATA
##.OBSERVE FREQUENCY= 400.0
##.OBSERVE NUCLEUS= ^NUC_1H
##.$DECIM= 0
##.$DSPFVS= 0
##.$FCOR= 1
##.$SW_h= 4000
##.$SW= 10
##.$TD= 1024
##.$BF1= 400
##.$SFO1= 400
##XUNITS=	PPM
##YUNITS=	ARBITRARY UNITS
##NPOINTS=	1024
##FIRSTX=	10.000025000023875
##LASTX=	-2.4999976125705814E-5
##XFACTOR= 0.009775219941348974
##YFACTOR= 1.0
##MAXY= 1.0E7
##DELTAX= -0.009775219941348974
##XYDATA=(X++(Y..Y))
1022B481N080j376l23N05k752l2J245L995l143j987L761j169j844K889l773L798l139N408
1004I624p104L956o358L165J44L165O76l484J263J236j361R09j732J447j52k513O30J734j051
985D194k935N881k319L398j978j668K831k322J175J264l302J897j49m151L081k117M327l014
967D093r5K127n72k22J824O87m764J505J236m12J61p61J176J870j195q66Q75l277M134l31
947G193k813m44J901J657k7l582K146K3k248K100l218K87m1J069J128M19j948K389M9O01J82
926F823J555k245k098K245J811m086j880L450j122J221L511k275k143K329l15J98j550J43L70
907E942k186O023j716j528M24J504N21m363J839j300K081J503j212J40k082q62L755p08j143
888F632k86J152j521J523k033N76j661k17K839j954p46N572k817m076M918k93l115L2J397L15
868F237k35J956R99k06q22k35L76j390Q66q24j164J218P28M56k007P71J02P11L336k209k794
847E870M787O83j518K95K633R441N467j6351J5246K6265l4254J107J9215j8869m830k782O65
830A3070k111J896n04L687l461k01K978L629j430N937L398p52K850L7136j5783r625M5350
813H6064o362k3739j786M5264P5869J936704K60613j551376K434200M356703n968900M0051
801A683305M002629m282169o99498k77193j51254j04554n3895l0713k6601j8063J0555P164
789E9713r116Q977J7134O692J838R5539P37964R081259p594172r03030O690675n495919
777B697554j631977l79498j7134M254086K345035n635309R21507N491481o207853r53168
767H84724l37693j87632j35247q0953l6154l6665k9211j1847K495n799o16l446m400k672M59
752A5343J382j520r31k156Q359M3828l5896J4021J98510J516162j495212j17454n2020k8700
738F3716K5001m1452j2306K0169j3436k4241P520K254q660k623Q169j1213k780O136p760L069
722A1563P029j0119j509m13K056K537Q851q131p62Q952j1021j636k41l124N652l512K647
705H819J0657m154q047N132O969l290q302J098l68K250j710n778K602O26l47k333J483j163
687D144L386l221J040J510Q00l412K199K16k018j03p36J518P96K676R242p855J65o356L350
668G341J54J86k864k182L176n40K10k43j83K462J858m023j006l15L567L09j622P604k815m958
648F116L34m19j072q09R46L047l216N414l715J464L184n944J784l539n99M25K389k390l39
629C061M435k794K146j452P72K678k408k433L603O02Q03n82m38k656K401J359j691l70P32L59
609H127J008l281K770m720j364M202J115n335L369l122N622j481l982M128j504J757k84l051
591C974K181p52J52p12K815j250o25M77Q58r89K582j147j363J692j942L277l490q81Q7m4j75
570D725N00Q64j367K313J26J217n242Q86N80K178N8j668L909l027J51J911k582Q0q35J589
550F366j032j443J56K764J20J95J041o01M15j707j838j329M280l697K821L737m396N41j743
531D650O17P26L25L166j802O03k112Ro57J34K15j312M297m254M282k394J200k517K610J31
511G917l597J873k27r07j077Q34L687j757n95J009l167K726P14j783Q1k277Q34L617k636n45
491D724k17M003k090K649l294J788L95J918l115k282J137j809K005j03M38n42R29k034M651
472I151k182K288k994o34k22r18M494l674L587m22l45m56l445j013K16J400J600r80K890j256
452G085M98J382j334j251o95j617J691J378l437J709R43K780j753J0k182q30J244K175j187
433F609o12Q7K472n3l387l19J365j411J340M55P34k430M03m07J118l309J042N43K078K575
413H893m094j625N83k53j582O194n61K16j884J014j004r4k377J718K183j296j03J676m277
394C327J397l54N65o24p71K752p34K10n66J931j200m74J95j316J370k427p30L685j045j367
374C824O02N37J648l103N05L194j192j123J613m032J599K751L28n23r14l610L291J248M033
355A0676m750K31M785l630J721j154m318P97M308k804j196J693R74J936r48j645J201r36m46
336F495k574K036k300J450K131j1P05k482m717O360q90L42m195M829l635L410j131n68l10l21
316D624J663j637J162j37j007l264L539K79L04j433J65J141J785R22j673J23J04M07j228M1p1
295E809Q0P49M59l119k12L794k886L21J086J11l44L66n9j128j551M244o8k216j524N93M566
274I071k145k24Q66j759k0k211J941j443L479K0j403K74j482J295K364N2381k0858k6630k669
255A0847k960J433l546k088N27J384J199j594J86L91k163n41O261l128p0p75N55L91L86m78
235F217j550j57L393l259K907k524l208L45J895P57K567J812Q12K884M578j0858o45K227k222
216E971M44j79K155k844K24L468j797j106K573j238l03k965J916j417k501K943q22N117m772
197D867M974r28m053K060j354M75o97o73r80L713j941R44j537N32j993K486J066k98j89K488
177H962k398O07P02R43L22N368j564J057K222O278R318K6290Q5148M57224J50264m72871
161B77872j25395n6046l1574k0240j1969q384p342m526m74k054J812r49j885k763L192j569
145G706p75m32K502j132l224K551j193L228l611J721n90j081j414L245M89m81q15N005R25
126A2624n526N89J908k874k345M180j718J603j264l371J91K213J151O33j729o0J272j47j900
107E430o34l786N847l66k023L056j350j770L445m283k53L612J398k389K508k028l2K353l503
88E232K508K21m12o85k41l39J563n030J868K607q5l53M87l050P28J756m843L039j188L990
68G773l238O617p667J499L338j273m395R53L512j557j128J379J552k204Q71l300m11N04P45
49C570N404n547L316k730J865k56j041L845k366j530j816k714L615R88q42K472Q26k84J3O19
29G407k826j231P94J021J192r23o57L317m503l84J151L610o86l277R73K419k002P81j794J622
9F004p70N95K24J976n643L172k094L020p09J205
0F980
##END= 
