# Supplementary material for: A new method for the comparison of 1H NMR predictors based on tree-similarity of spectra
Source: J Cheminform. 2014 Mar 25;6:9. doi: 10.1186/1758-2946-6-9 (PMC3987679; doi:10.1186/1758-2946-6-9)
Supplement: Additional file 4 — Directory containing a graphical tool to benchmark new predictions (submitted as input file in the correct format) with the predictions shown in this publication. The graphical tool provided in this compressed archive allows to compute and visualize the results for a new input file containing a new set of predictions. It consist in a web page (index.html) that can be accessed locally or remotely if the directory is placed on a server. The input file is simply drag and dropped on the webpage in order to start the computation of the complete similarity matrix and on the different statistical indicator including the curve of Figure 1. [file 1758-2946-6-9-S4.zip › bestMatchVisualizer/experimentalReducedJcamp/btb_09252.jdx]

##TITLE= Maximum beta inter-cluster(0), intra-cluster(0), Cluster size(8)    
##JCAMP-DX= 5.00	Hook4 tools, Dec 2 2011
##OWNER= 
##DATATYPE= NMR SPECTRUM
##DATA CLASS= XYDATA
##.OBSERVE FREQUENCY= 400.0
##.OBSERVE NUCLEUS= ^NUC_1H
##.$DECIM= 0
##.$DSPFVS= 0
##.$FCOR= 1
##.$SW_h= 4000
##.$SW= 10
##.$TD= 1024
##.$BF1= 400
##.$SFO1= 400
##XUNITS=	PPM
##YUNITS=	ARBITRARY UNITS
##NPOINTS=	1024
##FIRSTX=	10.000025000023875
##LASTX=	-2.4999976125705814E-5
##XFACTOR= 0.009775219941348974
##YFACTOR= 1.0
##MAXY= 1.0E7
##DELTAX= -0.009775219941348974
##XYDATA=(X++(Y..Y))
1022A034O45q51R4K62m5k75Q7J14j99M90k31k24K00J09l09j46L19k20Kk33M00j31O2m13N56
997A097m00L32k79K68m96K75l23P22n4m50N04m17mN62l42K7j43J41j92r7j45Q9TK48l06L04P7
970A087K07p70M73j90L56j03k06Nq6K15R3o35J65J18K39O7n4P9k26K64m06M96m57j59K95j36
944G31M05l16j53N18j58l84K54Q4M6j21J9P4q1J74j19K07p4Rn2n31K86M5J14K1J98M5k91K88
916A238m46L62k34j56k1K31o9R0q5M5k75L01l37N90j67j98l4Nj06O56k34J66k63N8J2n08J72
889G93M8J55l34N66q4r6Q9N6n7K3k3l50j24O45k46J98n31O7L79k45K5j78K19J89o41K31K65P2
861A111j43m9J00Rl44J01j72K76K77L8o3J63k92K64k67m8K32j07j8j7l08L04J23K10q05L49
835I24k41N04RP1o5q7K3P8j32L35k66N7k3K67k76n21L58nJ26j97j62L02l17K46m08N66L66m28
807A104K60k97J6l2J51j00J53l23M45l20K57k44L73J13k02L91m40n2L44l0k51J754q1K451
783E440l605J468L148l972m33J030L214j25L497M956j0888o34L904l557p28j36j94n3M21k54
763B499J84P37j45l90O37L95n40J564J87o69J043L720l663K226K747L105J6734R5331N61242
744F86944l86824J31287R41090n86912o46287N40993m2192n58552m9595j6279J952Q748N66
731B4939j3897j96J492l379l208J135j167j685L85L22Q02k36K10J174R08j679n80J837K936
712A0113L335J350R415N597K183L5406L13056J213833r34282l45418J231882R59303J827331
699D333104l509227n54212R35445m08872o42983j21778j3664k634k711k006k568j728Q6r06
685E346j451k62n93o76n07m41l25K91j95j9j89L69K326N576n727r6J1372M500m728r554k022
664B995L760j058m552K49pm28K49l43K05n33n1L13l91O29j77pN72q65j75J04O56Jl7k80N9k53
638F35M01p7l33M4L28k04r7KK23k00K56L69p10Q8R0J94k67J17Q4m7m22N85J1k41o4k06L50J67
610A076k24O9L97k57K6M25q59O60K4k61l4N7M79O33j343L11k44K38J3k84j49p0L21m9p7l1J07
583I54L35l73k9p1J34N00k53j24j63J71M8J95q7k82J68J88k85J09l37K53k80M58K80o93K90
558A106j12q1L85m07J39J57j23J75n1J23k02J5R3J4k13L29J498J557l009j64J60j10j82K28
534A325J02K22l7j12k85K74p7j34L83o0j47n0j4J47J33j30K33o5TJ88m75j78O09j56m12J82
508A401M06O1m4k50m17M97l28j17K80J92J63n19k17L26p8J04L38L81l95J28K35p7M6K11j7m05
482A905J69J01M003J214k433M158o333l05m23nJ12L31m61M97j36j29K38n25l0M41n4J77M1m05
458B148P65L85N122K0672k4487j392R7J38k34j00oN1k49n3O11k11k8n2O77m19K96k04R8N9j32
433C552K33l1M8N00K0l41N49L00P3L72r6K01K4J983L7775o431l0334j517q17P83L33J209l02
410H086K472R388N3286n7615J225n701L15J453M390L1144l1033l35J2274K65L5871M7J577o79
392F6430N3447K55586L640248N984289r503094l56631o9717k0326p203O24J6813N1860J72101
379B84427L755874N840111r421186l27849o4658j5142m87K6226J90067K395184L713133
368F375700n887974l72894o7354j5253j2204n218k911K209M8726l7700k0726N29k037R00K51
353D044l83o76q40r1M850Q1619n4587l0046j491J397K4509p211j9498j141l95N03l4K50L87
334A166M17j005j88k90n6P9J54J41j17k04m2J76k2k09J3L19Rl39K5O7J87k81K21N4n4k07R9l6
306G7L34j07j8P2J95n3k9J24r1l20J44M9j1j12J81k2M3K80q1r0L07j52O6K23K38n82O25p22
278E68J67m91K27R09m02n90j69R74j58l36L31N80n44M12M50j187N78k91j04M06o55K26j49J78
254I30L32l58j27K63M07J62N31J6p50p29J52M88m45J20K77J86o95P08N9m24k96N74n0m07K87
229A211q88K80K65O98K963k437l54J127j398k74j14K128j615q26P33o12L47L19n29P34m56m95
207H07M15Q42O9J208j893k50k85M61R34j55Q10r18J796j504m37K87j043j94j52J42k3R5Q5l34
183G63M23k63M98n86K80k00L90Q02J018L837M6447L5265p4650r827j772n71R4m22n0j08l47
162A021L40J83j66m97j7L07K00n06J46k8j12K56k54j90M31J017L573m051o09l36L12J25r1J93
138A247K58j29P5N12Q9Q73N98J264N121j208o452n89p16K39k08L37K04l52j93M1M64M8n09j35
114H79L93k97q4K33q6K56k88J095J919k759m58j38N89l38N030k977j194M785m641m54j33N35
92A867j65R97j046N2qk0l78j06j65j7Q7N3m43M32J46n93L76lj55P4k73K96k41K90N3l1l3o05
64D41N03K94o99N91j1k18j34K22K73Kj27n8r8j7m4j23j85P28o97n6J60M0J14n90Q24K3k56k0
36H82l39L83J46l21L05q5J27n1j93K1J8R6j96j69J15K09j13R5K5M3J87j99j84p6L17n3q7j05
8G98K78O1k17k22P5j5q6J22j11
0F83
##END= 
