# Supplementary material for: A new method for the comparison of 1H NMR predictors based on tree-similarity of spectra
Source: J Cheminform. 2014 Mar 25;6:9. doi: 10.1186/1758-2946-6-9 (PMC3987679; doi:10.1186/1758-2946-6-9)
Supplement: Additional file 4 — Directory containing a graphical tool to benchmark new predictions (submitted as input file in the correct format) with the predictions shown in this publication. The graphical tool provided in this compressed archive allows to compute and visualize the results for a new input file containing a new set of predictions. It consist in a web page (index.html) that can be accessed locally or remotely if the directory is placed on a server. The input file is simply drag and dropped on the webpage in order to start the computation of the complete similarity matrix and on the different statistical indicator including the curve of Figure 1. [file 1758-2946-6-9-S4.zip › bestMatchVisualizer/experimentalReducedJcamp/btb_09313.jdx]

##TITLE= Maximum beta inter-cluster(0), intra-cluster(0), Cluster size(8)    
##JCAMP-DX= 5.00	Hook4 tools, Dec 2 2011
##OWNER= 
##DATATYPE= NMR SPECTRUM
##DATA CLASS= XYDATA
##.OBSERVE FREQUENCY= 400.0
##.OBSERVE NUCLEUS= ^NUC_1H
##.$DECIM= 0
##.$DSPFVS= 0
##.$FCOR= 1
##.$SW_h= 4000
##.$SW= 10
##.$TD= 1024
##.$BF1= 400
##.$SFO1= 400
##XUNITS=	PPM
##YUNITS=	ARBITRARY UNITS
##NPOINTS=	1024
##FIRSTX=	10.000025000023875
##LASTX=	-2.4999976125705814E-5
##XFACTOR= 0.009775219941348974
##YFACTOR= 1.0
##MAXY= 1.0E7
##DELTAX= -0.009775219941348974
##XYDATA=(X++(Y..Y))
1022D22N99j15J58J62j82j93M54J3L2m29N45k31K49m42J76M4L5j78j91j31L19J23m14K76k87
997H14M53J63o12QM19l16O49l38j06M5M18k57l4J38j06P1j080R27k62P9J19J98j77m95K93M06
971A417k30p3M2j13N5k01j69k35P09j58L28o6m02L28J06o82N18n09O41k05L79j37L6l1J21n78
945H91q8N2K9L02o13K69K09M29m76M32k5o98L39q8l30K89j98L14o9K60J5m14k19N58qq3J36
918A215J51j47j24K77l29K43J89m04k21O35j56m03L32L10p87j42L29L45K1j2k25K04L07N09
894B117o32k56N0K42l33l32J14K59J34m64J57QJ07k3k81J79P1m94P4J02k37O12N9J10k13L7
868A167K17K36n87M01n96L64m14L76j41L16j18p70M78M40j92L02j82m9n0k47mj34J30J51N28
843A622q85K78o70K45K66J77m43M50L08k82N0r8q6J86l24J69j64j2O65k17J6r4m41j84J165
818A697r89L43l70N41k34k55J03l5J63j32P02p96J58M1k89J61j2J73o2p1N10j96p1m50K35J83
792A048n05j70O31m30N41Q8k0K35n42K97J65R89r44n40K70j65j5R8j32j58J57k59k3N37k79l4
766H40J22J07l56M62l45R3o8l05P12R7j2J77m67L1j37LK15L70j72J3n1R0K39N17L85K148Q857
739A3565L13269k65392l9632q569m523k639k230K91l83q40j005k07l08L45m81n4L75j06l40
720A136m58J91o0K38j95o02P73k1k40J7L90J92p17M65k34J05j25j59r6K28l34P58l65M9J706
695B642j212k94q31K15M10l79k71J118n00k61L42l89K42l46m86O35K57m17P53k17L76l16l51
672G20j9L51m24k4j5K64J64rl36K50J58N7o1j0j12K3q1k19K07m61Q01R6k12Q1m80O0K6M04Q
643A207l53O21k37r8q1J22o75P34n53Q3O99K5M089O481n004m212q03J47q70q3j50m5K14J79k0
618A417m72N40K48m00P8J90O83J643o87r03n06j41K14J668M258l86q93L38P51K450O725K1536
596C8351J59454R57345P70275r61614o97539j40383m8621k5737j3954q294o507o249m507k528
582I492k027j616r48p03m33p57l74n06o89k04o4K72L54n52m99L56K03Q4n37O3m08N00Q01L241
558E049O099k446n516r76k57K334K071l413j491k69j52m00N75k37K59l59j58M89k26j55j85
537F36J28L57m77J55K08J34n15q4L41M97o41J47l5l15j52O05k43J56k68J58J71q9k92M09k7
512I64j37l3J73J12o39J75M53q21P77m30L75l67m72K82M69M8J07r3R0n28L77K8L68k72l89P8
486F95l29M97O02n15q8j62k53O21J26K69R7m90j99l15N22J97J06n94M15j13L66n56M80k2O06
461A963Q00J2942J1360k0429l767m49n25n09L40N28N12m68o90Q70M304J238m456m75p6k50Q67
440C630K886P273J583k603K796M120J1120K2990P9599J239304L928894l290810j540689
427D70093k11957r7541n3944k8371j9373j0924j3361j0806m709l178l475k774j799k025r81
412D875o89J3j413j143k56O03L27m48p3J37K85J1763J4389k0445m180j110o55j96N715p15
392F784l829r23kn88n45O38m52K09j05o30J51M88o4j48j65O45M5o67M13k76M48j32L95j18
368A572P793o768j654K78K6J09j79K36K13n39J81N4L2K51L63j93M72k67L105N232o182j107
346C028q21q84%KK53k38l5j1l42k56J68M8M68m56r3M09J21l39m70K93J73l12M73J16l28M5q
319A004j32j54L32L81m86k01M43j12o8N3m3l4M04l15Q8m61Q26k35L0K51j78N08k59m36J60L86
293A752M63k12j26j49k75L16M33m33J058o41L5J45p3R20J0887M0053m6105k850p91L8L4n63
271C916j004O14L913Q905j0722j102J111N16J41K412L137J1939n552N743K7865n980K3377
254F9229P7903L77840R475028p941077j321284l37974j54003q2626m1847p502l4898k0923
242E7866k0062p121o013k398J5689J4550l4376o734k149j49n48k516m00J250Q241k450k984
225I696N5738n1705n120R27K308L711N552P78K0115q64J7546L7376J99621K892116M689543
210G877338o095133j160368k71163j26758n8904m8411k8344q418k6487j5958p087n400n477
197A9430l860j085k681k968p74n34j164n31l49N96K559L594L6661q863j0122K1769J3786
180F5464k4731j7436q624m266k483j351o49r08j029jn05n62k52L01l89J56q9O13n55j89m50
159B065L70M39k69k91K62M66m39O09p22m87M0J17l82P06k63n6N87n74j10o4m01O66p83N34m1
134A979J76P06LP96j057N8p87L57l74j56j42L24j31J254o8j00J26J005j25j767n30Q14m38l39
110A584M69k78l22o4O90M12O663k785l375P123m629k869p59p8k03j79r4K92q1r8q5J96n2m0q2
85A356j37j29K53l61K78N9k56K77l49j23j71J065q48k52jP22m40L25j10n6p5m86L54p1K29R
59A062L81o95M93J42l48n04M80j5m94M97O8k97J81l1J29k02N36j89l50K62n9rj58K56Qm41O42
32A345p46M34k8K35J18n0j25n38R47r54O90m69Q8Tq5K11jj54m19k71M55K49j38m5K35j84L01
5A189j26k99M91l13j40L777
0D579
##END= 
