# Supplementary material for: A new method for the comparison of 1H NMR predictors based on tree-similarity of spectra
Source: J Cheminform. 2014 Mar 25;6:9. doi: 10.1186/1758-2946-6-9 (PMC3987679; doi:10.1186/1758-2946-6-9)
Supplement: Additional file 4 — Directory containing a graphical tool to benchmark new predictions (submitted as input file in the correct format) with the predictions shown in this publication. The graphical tool provided in this compressed archive allows to compute and visualize the results for a new input file containing a new set of predictions. It consist in a web page (index.html) that can be accessed locally or remotely if the directory is placed on a server. The input file is simply drag and dropped on the webpage in order to start the computation of the complete similarity matrix and on the different statistical indicator including the curve of Figure 1. [file 1758-2946-6-9-S4.zip › bestMatchVisualizer/experimentalReducedJcamp/btb_09402.jdx]

##TITLE= Maximum beta inter-cluster(0), intra-cluster(0), Cluster size(8)    
##JCAMP-DX= 5.00	Hook4 tools, Dec 2 2011
##OWNER= 
##DATATYPE= NMR SPECTRUM
##DATA CLASS= XYDATA
##.OBSERVE FREQUENCY= 400.0
##.OBSERVE NUCLEUS= ^NUC_1H
##.$DECIM= 0
##.$DSPFVS= 0
##.$FCOR= 1
##.$SW_h= 4000
##.$SW= 10
##.$TD= 1024
##.$BF1= 400
##.$SFO1= 400
##XUNITS=	PPM
##YUNITS=	ARBITRARY UNITS
##NPOINTS=	1024
##FIRSTX=	10.000025000023875
##LASTX=	-2.4999976125705814E-5
##XFACTOR= 0.009775219941348974
##YFACTOR= 1.0
##MAXY= 1.0E7
##DELTAX= -0.009775219941348974
##XYDATA=(X++(Y..Y))
1022F47k70Ol41P48k25M6l40K88J0M9J85m62jm8L09m7L6j3J60n9r3M6nj02J3o4j9j16K14N8
992F10k17R0J07j54O9pJ22r5j01j4N8p1J93k44J25rL5k12L18o9KN2q7r6K05J73k87J5N33n86
962D58Q3j71o3K88l24K39J2o0K99j97P9k24K7L15k31j80L96o8o7k22j91K88K31m63J3J47J84
935E98J88j07r5j33n5p9J26m3k07L28l32J43J73r7P2J26j05K25l50J24l28K55j4k9r1kJ39j3
907D17j7l7J37k1ro1n9J40k8r5M6J78j67J39j21l5J50P6k37Lk11J59L67m92L86o0M4K6k32L65
877G51l95K8J47M4l94K06q8K35n7K43j95k56K51p6j67j80K31J19r0k88M61m7J0r8r4K34k86O9
849C18Q6j53P0K81q1p6J74m47J21J64r0R5L70k74k47k03J00J75k11k0j8J18L94k17M6R0j51
822D14j39K87K5l26k1L48j56K45k52j4n5Q7L60n52K27j77J10q3J36n8J0QJ27k96M07j72l6L00
794G54l29j0J84j89K10q0L8J08J224j207j87K86m07j44J93n3q1J93J8j09J6k33R7M31k87M9
768D85K23j25k12m4K18O2K2j32Q9J57k80K12J89k72p3K09p0K05P06N666n034o00O509k225
744E885K8017J77302k03782m820r81l16O9K80n24k65J526O08j292L09J540M488n636N8Q448
725A0914m831l742K35J333J024L981J6341J83797R04699q99235p2857J237433p64508n53569
711F1015l8989j2011j190k941j438J25K02J92P944K347r336P332J4555k32J62312J516383
695A706270j452070j69969R32626n68055m04818l0274n617j143k070j006K233N262q419o22
681B328M350l982j122l74k91m1O52k42n47P07l03Q34J2900M09j2584K976J2111j4563O253
662I471p415p66N769l931k216l10J86k32J40j85o4O4k21K3Q9J82k28K09K12n34J40J87l2M9
638E87j70K21Jl4K9n9M8j21J32j51j14K48k06K21k42J24K6k38k93L70K3J07k43J96j85K24l79
611A22J37K83k41J69M3j25k31J33J83J6TN2o6j88j1l5K67R7j20N2l64J48K72l08r1P1q6O1n8
582A98j8K52l90J15M30r5Qm39M09j51J80j69m3j3L33r6m16L58N6l31j78K33K22NN4No0k78l8
553A43J47K74mq6n6R5p7J45j67L34l96K74j05J22m89N2O7j59R1K52k10r2K57n1M3K61n12l2
525A21M73l18K82k04M6K11%p0k22M9r1J1K15p2l8K6K30O8j11m3p3L64J19j19J24J84K43M55
497A860M41O20J832J606J113j406j881j457n50n68n11k8l05K07k50j14J81m06P8j05J58r7k3
474C95Q4J72l03p7L6J1J52j23m6O0J05l59R5J10l5n7O6j63K77j06r1j84L5K86p2L4k74L61lm6
444C40J49j36R6q3k0j66J67j35P4J08k45O8j44J08p1K80kl5j6o2J72K30l01J14j94jK12k95
416B12J55k92K61j51j00J84J42n8k67K21L6j46M61m11K75j76K7N5p3q3L74k21J89j75m11K68
390B96M8J25j68J65j75n6J65m4N5J2J82j48J47J45l25l3Q8q2J00m9l6J15M3O8j40K12k98K61
362F73j65J99m5l80L99K23r7K87l54l7M3n4r6R3KL74N2l99M02j54J22P50k64k62j12k72k0L10
334A218j7P6J09j45j42M76j67q2R41L750m6k549O757Q85n033O280k512k541P602q368j52N189
312A1529m614j253m47K154m79J372K388j371N72L921J277O939K1484L47203Q02271q87236
296C05710M77418J576920j751101R07930N47856j492829J346635l94595j223929O68955L5298
285A004268r05841o3543j4301o781k210l497j347J836l086j426m54J105j451L404L492n483
269D685O614L377r290Q338j679m652J3375M0141n3738J013M69m288K5007P315k7963m058J818
252F484K863J666O39j653K155K413l351J0421K517l943R673m146P436L1817M4195L17069
236D26255R573745r048823p14827r7574M20857P671768n811589k157094j70316l4399M5473
225A03476J1217q1884P837K93300q9574j05831P63502P0613o97809P46023M80449j216647
213B84672L18831M12697q77655k776K07981l08711j6090m762L6901k7592j7016k1j50j465r57
198C887o05r2r75K548j128o35N007r01k831N367o6n826K704J025m627M38K66j344K35k65K76
177B458J85J38O01n98K19O65J15M28N87J762K815L580L287j833m278k877k102q71q18n83j32
156B748l32m87M13q48M86n66m7Ln9k77Pj62J48k33j97K20o6K4J54O7K97n01M12N0J71M19n38
129A306n70N57k53j37M98j92J57M44n45K03P8l59nP5o54N09J2j66p6j71K50J16p0J771l1j067
103A680J763j257q58l04R4m87M82j81j11J45K40l13K84K45j86j21j30k4M93m16o39O66m10N7
79G12l80J16K7M2J23j35j6J17r1qj09J53k34K28j24k14M25j09k0k91K25J13l54K55L12j40j49
52D74J29M9k09j24J54m06L63O7M2j0k36K19J76k12L3j01j08M66l93L0o6j19J27Q9o5K04m6J09
24F36j76N6l22J95j50L17R7k22J04K04l03J22j7O4Tk05P1J11n75K50J83l71K79P7l22
0A67
##END= 
