# Supplementary material for: A new method for the comparison of 1H NMR predictors based on tree-similarity of spectra
Source: J Cheminform. 2014 Mar 25;6:9. doi: 10.1186/1758-2946-6-9 (PMC3987679; doi:10.1186/1758-2946-6-9)
Supplement: Additional file 4 — Directory containing a graphical tool to benchmark new predictions (submitted as input file in the correct format) with the predictions shown in this publication. The graphical tool provided in this compressed archive allows to compute and visualize the results for a new input file containing a new set of predictions. It consist in a web page (index.html) that can be accessed locally or remotely if the directory is placed on a server. The input file is simply drag and dropped on the webpage in order to start the computation of the complete similarity matrix and on the different statistical indicator including the curve of Figure 1. [file 1758-2946-6-9-S4.zip › bestMatchVisualizer/experimentalReducedJcamp/btb_09453.jdx]

##TITLE= Maximum beta inter-cluster(0), intra-cluster(0), Cluster size(8)    
##JCAMP-DX= 5.00	Hook4 tools, Dec 2 2011
##OWNER= 
##DATATYPE= NMR SPECTRUM
##DATA CLASS= XYDATA
##.OBSERVE FREQUENCY= 400.0
##.OBSERVE NUCLEUS= ^NUC_1H
##.$DECIM= 0
##.$DSPFVS= 0
##.$FCOR= 1
##.$SW_h= 4000
##.$SW= 10
##.$TD= 1024
##.$BF1= 400
##.$SFO1= 400
##XUNITS=	PPM
##YUNITS=	ARBITRARY UNITS
##NPOINTS=	1024
##FIRSTX=	10.000025000023875
##LASTX=	-2.4999976125705814E-5
##XFACTOR= 0.009775219941348974
##YFACTOR= 1.0
##MAXY= 1.0E7
##DELTAX= -0.009775219941348974
##XYDATA=(X++(Y..Y))
1022B740p7K99l89r90o66J424O38k27L23J040k107p2m90M73k81R81l00J35P67p59k42N75j092
999A703N99m2O19j716J216M64m21n98J12j0o15O55k89J530J48q63J60q07N91J61m22l04O04
976B475p74O29N8R04j268j011J770l57L98j10J084q75j012q49J870l45L61j29j3k64M62j418
954A586J472j907J351Q0M50l59K28q80r8J003j277J224n58M31N31k24M28j8k6q55J259j150
932B691L68J83j76J17L43p00o5R36n13J44k47j97O20L73p2K37L31J239R246L9137l737l5907
910A4351m535k675k461P67k088o00J255L21j45J269J105M35j461K69j187J173O64J31K767
891I355R706K46o267k276k433j826O790O500L168L486O430K3248K9861P3871J46283M27788
875G33930N267667L998403n804761k816093n63034m32131j94864q6726l1882j3937k1217o472
863B8883Q370L147n746o413o183k136n337m702O27K032K290n81K30L7639J3311m1436j1016
846A2979k795k338J897O45k17K21M92P29l07M063L1829J5970k8817j2432o04J2115L590j6955
828B0065j613O846j2640Q213j175P092R179Q446O1035K8052o670R1752P45239P951822Q00988
813I716631p443895j191572n01600l17177j38283n8562j1217j1497k2703P23J1860k682q051
800B1975o255j418r22n644l291Q125J4983j544j4646r14O736L56r142m628L715l218M039J894
782A0201m310O37L6289J8063l8826j3322k456j796k658J370j53o6p11J348J18j261J124o17
764B974n59K276m37j588Q78j62O31J108K216J934r45N210k079l22J324l130k088M10L568O840
744A8059J96880L89261n36568j5958k2036j5159o331J741m291K02K20k273M45k77n14J863
728E264k022p98M75M442M935p069K44O451m299j166k673J34M13j477k84r07J441j261K77n50
708A570L33L644J098m905R62j311K89J514K157k954K219P63k539j434Q30o34K05M08j126L17
688A406q7J34K74J979J542k326q35r37N25L33m00o27K208J046q36k893J601p61Q58j238J064
667B030L04J17j425R53j129L426j827l74n63j512J271Q31l27L0k90j75j026M59K71N08J586
646C138j194J35r11R76l66k12n20J51N66l91M40J372q03n18L23m58J28q23J144J44j265K33N2
623A341J291n67k22J76o82L8N47L72j77m19m50J619o76l99j58L80O42j289M97j58N06P721
601I933j613o088J108j107j0L88j000q89n01k01K180P09j628J712j239j49O11k66l93j91K76
580A642m02j44j1R30r25N3J229r22N75n94m6j10M71P55j57k046R87J092r86P04o92M20J428
557C251k003R84n88L23P35j763k9N09P90q54K01M33k68Q05n27M25p42N82l21K04n43k48l85
534I71Q90Q30j678K54R94K76q15K12m67o07J484m24m25M14Q96j270JJ138O02o57M50q67J74
511B376j57n91j0P27p14l85P97o50N56l39J56P25r26P88n17n26K48J123q62p21P47P87l41j39
487B152o96jL75n2J64j27J67K74k81J34q60l15j61rJ223j205O50m76R9P10k50O14n6L06J44
462B523o32k71l93J202m4j343L67k49J64Q03j60j051R50j87P46j95K46N24j353R39N53j166Q0
439B053n05N1J300M01j211p15M16r66J338q64J730o14J0q50O99l99j86O65m51o44P25k10l03
416A470N03N34M50j333J79K62J57n02n16L58J123l92m28p1p80J451L78j32k17l87K45m28k88
393A636J107p58P7M41Q25q25R1l78j95l63k03J116L48k03k95l87R4m21M60l71M82R2N95J4
369B979j007P35q28M96j136N86r2O48J26l77j4j707J082J166j233Q64o36M08m09Q80n85J023
347B969j960J088K65q7N05p72J27K38J25O6j130N91r6k06Q63j164Q76k4L60k01m78Q94m06L16
323B759l20m66M4L99K54j455M74L86L83N38o4q38o71P30K95J025l92j129l83J151P71j255L01
300B537J28J49n05L47k52M49O87r56M0n38Q14M86jm11O96j461n27J995m60j580J407j501J789
277C332k62j425J431j96Q51j004mJ59M29M52j19l18r0J27k64O04j563J080K98N50j191K94Q55
254D026j191L41K93j4n10N35J9M33J069k682J419L07N68M30O028m339j477m10J227P766K8391
233D2229l4166j227j073m7k04n53J364M43q15R23J9J379K7763k0022n370L75M639L6245j867
214E0035K38179k51820j0287j2568m916j970j54K0M57j282J018j39k22Q30K57N66K30J52K60
195H646J386o93J148K95K61J273k21J729Q31p52J504k25R1P61J174K19O34r1L17L87l50L53
173A8677n80m47k52p16m23k64K91k316K8j59k056J521q67j400j108R7m50j62l8r36L34q43r42
150F989n59J2l51j46m81L8k296J424lk37J071j676M41l15Q21k82m35P0M71n85Q34K82J615
127F702K330O88m809j017L35k92Q5k47M78m40n47o47J3r53J461L05K82j176j59o60J198o96
105B234J43O04k2n98O60j453J085L04j312Q26Q5r8Q82j558J022P36n4q1M51L59M43k53n13pj1
80C874K54p03j021k80R92m17p72m85L34L05n33J248p15o62l62O93L7P57j33m10K6o06J178q31
56A768n6N1J20o53L16J208L96j019j9k5r66M81j100J106N4R94k133J311l04P94J91r84k65N90
32A856o9l91J25r13J064n87R10j42k17l48J184J73j412Q07k09R69j099q8P75L45l62n28P97
9B640q17N84N28n81m0Q9q75J529j004N56
0B609
##END= 
