# Supplementary material for: A new method for the comparison of 1H NMR predictors based on tree-similarity of spectra
Source: J Cheminform. 2014 Mar 25;6:9. doi: 10.1186/1758-2946-6-9 (PMC3987679; doi:10.1186/1758-2946-6-9)
Supplement: Additional file 4 — Directory containing a graphical tool to benchmark new predictions (submitted as input file in the correct format) with the predictions shown in this publication. The graphical tool provided in this compressed archive allows to compute and visualize the results for a new input file containing a new set of predictions. It consist in a web page (index.html) that can be accessed locally or remotely if the directory is placed on a server. The input file is simply drag and dropped on the webpage in order to start the computation of the complete similarity matrix and on the different statistical indicator including the curve of Figure 1. [file 1758-2946-6-9-S4.zip › bestMatchVisualizer/experimentalReducedJcamp/btb_09487.jdx]

##TITLE= Maximum beta inter-cluster(0), intra-cluster(0), Cluster size(8)    
##JCAMP-DX= 5.00	Hook4 tools, Dec 2 2011
##OWNER= 
##DATATYPE= NMR SPECTRUM
##DATA CLASS= XYDATA
##.OBSERVE FREQUENCY= 400.0
##.OBSERVE NUCLEUS= ^NUC_1H
##.$DECIM= 0
##.$DSPFVS= 0
##.$FCOR= 1
##.$SW_h= 4000
##.$SW= 10
##.$TD= 1024
##.$BF1= 400
##.$SFO1= 400
##XUNITS=	PPM
##YUNITS=	ARBITRARY UNITS
##NPOINTS=	1024
##FIRSTX=	10.000025000023875
##LASTX=	-2.4999976125705814E-5
##XFACTOR= 0.009775219941348974
##YFACTOR= 1.0
##MAXY= 1.0E7
##DELTAX= -0.009775219941348974
##XYDATA=(X++(Y..Y))
1022B214L2K50j97J77L59r21K12n78N41L89m96N71k36nk21J23J101k94m87l76K04Q4N21l7k90
997B640K7k94K53L48L64r57M0L7J98o32R52p19Q71J44r08j94J64J10L8O58o26O25l57n18J002
972C266q50m74J270K402O913r05q004j410o02J611j77j251N49J12r8K20l16L86K42p63P89L57
950C267P87o77L90J90J99R43L55r61O45P81q70j78M8O29K891M20j13L916J2996K1572J27106
929A74336J447272K29961j193100n57544n6794k5858p337l432j320j150m1o05m14l39q78p4
913B683Q74J09n3P8n63J64m34r25J062n38N3J89J69K06k27p48O74L01m46K14p78K0J050R102
889A2236J1461m755j3136k592l02j56k53l94J306o41P39q03k73j70Q28K34L60LQ42j80N35n5
867D834L70q67p25J168K044J056l80J028K168Q316L4724L97744J438141p3238j513980k39493
851F2910m0492j1054m263k529N91j60n07j042j527n68R84k14Q61K01N5o28K42l19o00j5n03
830A423N78L80m51K02M0O89p41J152l72J387Q238p34q202j634O8M94o36J6L2L08p81J233j25
807B564j29p18R69K17j235N20o15O36o44M64j36n93Q66N84n62o0q54M54K5N4k52L604k724K50
783B685p95N75j96L06l9k53m43N02l21j0K04k08KL91L17o11mJ4J70k71J39l61k83J023l97K90
757B426l58K24J44P51l15k89N89m3p94Q08L11J546N010O0419N46317n78529k6765o004k008
738C440m33p39j90O56o09n95P47L9p40R18n01J80K44m8m33M25l01k66l02P97K01r88J00L37
714A939l20K49L76n20J20P36r23J065k33k77p8J09O1n23K986l064l24N09o45l3M84L94P4M23
690B585l67l18M67q81L05Q11p22j58J24L52N40k75r48%M82k32j61l87J191j99K46q50M42K27
666B274K55k80p75k66J174p46K78J85m22L51Q22r45o0J88M11J93k34l11P40q69J68l53j61N30
642B147ro10K30oJ24J002q37k70N55l10P61k62j153R72l21r08J062M64p05o59R53K41j06r02
618A453Q99j98M14l26q28R84J40m39O06r58M60K03o12o8m52P89J4L96m28Q89r89l62J10J041
594B738o65J30l87L14O60r62L85L78j67m23O98q72L13j74m87O04k96j54N76q02N22J85K66m11
570A969m08P34K91k7p0K27K97k82n07n05J231m26K08l14m47L78n29K50o29K98M08n22M19N65
546B609K24o49q2J376m52m96l65M09m34L09O67j121o13Q37M3J15n51M92P6o2n46L97k09K71
522B245m49O28M74m0m45L01n19O98M06j249J25L70k53R8L7O39j329J3N30J97L88r73K58L66
498B516p80J032m7q11R55j246O78N39j87j12k65J543j943l92R22m7p48M78O86k74j26NM89k86
474B579O2r74Q48O10p74N35L76q67R82r97J74j05m59m58R56J09m34l13L23N33J96q38J16Q38
450C018k26K7l97N23k17p44J3K92q83J331mp31Q95r19M07J63n52Q32J89n98P15k34o83P16m09
425B524r3M76l22j97J35M70P0l45l86n5JP99r96J48N49l14n07M23j37N26r5Q2o68L46j51J54
399B437j45k77K92O03n79J108r54j71o61O21l56J55M00J00m50M81K7L93o61K58J19m24M37k51
375B502l19j53N47N75p6n90O50n59k14K99m80J53J303q84L46l34r3J46J93o89N22n23L37k71
351B388J28j87j46J86n5K10M93j64Q9q89J069j349J213q56J171n32J51j61N28m83K29K17k03
328C047O8P3o25K48q1O78j00Q3J1q81O38J47K72o4K96n47q7l78M30P37J85J27m21j432R13m66
302B871J97M8J264p76M30N91o72O2r80Q79O99N62p27m77M03M33J644J3219L7478m7324k831
281F993O61r63l61j763K945K7M34M370l293J521n86K915k601K880j937R047J399n73K721
262B3836J2354K0445Q2322O38545R222498p442318k197313k61024n7706j9024j1005m610J85
249G185O80p58n740N01j868J385q57L180j082k11q74K188j514m32j54n72J925O662N1042
230F0686n1824n175p04r77K586j601r77N49M913k493l059N08o43r18Q17L29k47K70L86J23j33
209B416k89L39j87j000K24M59Q29p32q33O4O81R8M25Q9m1L3Ql17j66J528j322o27N52m2L69l3
183B525J80j08r77K1J52j41P58q18K99M63j68N0Q75l03M90l7P49J330N249L4170O7802q7726
161B4835j6617l138J7j710j07l51K28K8k90k91l11l23K78K73m43J13j04K96K55p4k11l24Q35
138B864n29n73L41L98M66M0m73O52l5M67N8J235j697j310L88L95j62q5L81q2N33m62N88q08
114B590q02M90j64K23k04l13j03j73J51K17O21r39Q27n36O1R30n41L07n97J02m21N42J150L72
90C790j030J492j06j416K485j815o28K21K29j950J344n07j58J70M54n34M16K32k14q8j81L91
68B597j297N67rp5M4m40M87P29Jm89P24l44m90m03K07o51N45J212j475N52J04k85K68K04m92q
42A783R75J41n66o21J17J181p71M0m40m89L36M32L93o50j9P76m78P70K0r02J06M42k02M39
18B813j009Q95q00j246K204j139J43P45q71L09M36p50R6l71N5J343r28O99n91
0B033
##END= 
