# Supplementary material for: A new method for the comparison of 1H NMR predictors based on tree-similarity of spectra
Source: J Cheminform. 2014 Mar 25;6:9. doi: 10.1186/1758-2946-6-9 (PMC3987679; doi:10.1186/1758-2946-6-9)
Supplement: Additional file 4 — Directory containing a graphical tool to benchmark new predictions (submitted as input file in the correct format) with the predictions shown in this publication. The graphical tool provided in this compressed archive allows to compute and visualize the results for a new input file containing a new set of predictions. It consist in a web page (index.html) that can be accessed locally or remotely if the directory is placed on a server. The input file is simply drag and dropped on the webpage in order to start the computation of the complete similarity matrix and on the different statistical indicator including the curve of Figure 1. [file 1758-2946-6-9-S4.zip › bestMatchVisualizer/experimentalReducedJcamp/btb_09810.jdx]

##TITLE= Maximum beta inter-cluster(0), intra-cluster(0), Cluster size(8)    
##JCAMP-DX= 5.00	Hook4 tools, Dec 2 2011
##OWNER= 
##DATATYPE= NMR SPECTRUM
##DATA CLASS= XYDATA
##.OBSERVE FREQUENCY= 400.0
##.OBSERVE NUCLEUS= ^NUC_1H
##.$DECIM= 0
##.$DSPFVS= 0
##.$FCOR= 1
##.$SW_h= 4000
##.$SW= 10
##.$TD= 1024
##.$BF1= 400
##.$SFO1= 400
##XUNITS=	PPM
##YUNITS=	ARBITRARY UNITS
##NPOINTS=	1024
##FIRSTX=	10.000025000023875
##LASTX=	-2.4999976125705814E-5
##XFACTOR= 0.009775219941348974
##YFACTOR= 1.0
##MAXY= 1.0E7
##DELTAX= -0.009775219941348974
##XYDATA=(X++(Y..Y))
1022C383J041k15n82j183J0J304j46j10n77R01r40L93J476j204J046j126j618J238R85n37N35
1001D074K60k41N01j397j034o81K709n12J936l538K134r39j67P81l35n80n02K040K6j592O01
980C544l89M03j30j325K386M57J44j967J169p03l53l80l18j136J019J350Q28j842P2J436j257
959C008k22l7j496J927J556O92m10L58l365K70J57J843M92j532M64M94O6p77M74q02J269j791
937B638j91K076p93j709J546J241K79l074J588L45n45R21r21l30R12q40j594L432q21j611
917B549J083j98J131j927j110J308J108j437K602j086Nk545J216J247m02n95J29R08j964J941
897C963O54k667L605j572j165J509j970n22J540K229k279O83k258J746j3r96K054J23j776R59
877C847p19L75l13J337p6p87M7L81oq71L19J613j92j187n67q24M4J731p75J53j63n06J797r07
853C751k930J834K318M100J9559N11j8850J7733N947k5615k613k592k86r88Q8J015J10K120
835E212j770m5j434L008K673k875O4K0987j3571q535J0905Q091j4483K759L060K212J3032
818B9290N320M0631O65831N615754l072046k589836L061691L385887o129899q30587j03494
807G8542l3097J412j2409M849K6289l2241j1055l159l283l346P19n86L600K2876P755k5409
791B1457j017J8722j9343q331l891J1091o312l853R275P504N213O814j1459Q95J8778j3306
775C2237j9976L65R018J7397k3453k365L946L83k940J8161R338m168N7594L87802L870185
760D353524J989678n246156J211979M911408n885191j059220j62094o2602n158j0263p097
749B8808J501K699n744k313R475L02250R16838j188188l4760j0413m292m227j746J230l2q95
733A0191k244q41J793J024j288J4307K2845k5035o548K1818p896j8045j806m19p6j165R23o21
715F917q67J210J313k653N45k225K706j196K15J254k073p30J245J053P1M869o368j15P0j99
695E042O90k678J313K118k385n76K408M54p88R14k689M15J579k503K876j043K78M2l69j225
675C873J284J999j238Q5j225j199R97P8k14m82J035j104J54K120j185j066M44j003J093rk2
654D415m38K462k264l38K681n76N41l76j453N93q58P3k53j818K109O46j79O74N76l36N77P07
632G165j112l145K042J359J88j037K30pj719J590M4j085q96J079q98J614J47j657P82p28J650
611E606j572M59K62q84q87L284k357O85M38j439K01k1k09P81m07J137O75J543k465Q11l6j288
589D317J014R05j9j401L29N59j020n94R57m65n74j08l95K269r12Q35j595j240J580M43R34L43
567F162r76m61j601k12K30m5J987K209n599J049L41Q7R69k47n53J750q30J065j331J710j725
546C979J106j425P89P22O09j543j458J201O28j890Q92K40j554J926k024J684j332K40q88L42
526B244P76J347J128j202j928K107O45J61j363O85j304j2K621k367N87j12K93K46n37O84j012
505C687R81J15L09M1n11p2N03p47m82n11o73J806J42j395j17Q61P40o92p96j016l70j33J454
482C124J760j328P09m07n39J992j041P27k043J719J650k199l77j016L31J672j159K96j121
463B750K245j051O26j305k345K631K419k775K8M01j926P30J604n6l39j239J859o26L35j469
443B497R23l11p64J77R46k17O70j649K593k160J33P37MM04j151n42J406q78k080K151P23K339
421E951j516r64j661K171j648Q6P84P0K047n72j054O65j168j650R92j346J709N4k0L51O02
400C883k247J622o92J868j478k1p16R37j384N53J251P7M44j689o68J374q09O10L90m32q64o22
378A387K018j247J687P17j232q49N76k91P82n79j121O53Q23p81J16P25l96M51j874L37k30
357A672J255R15q39P36n80n29Q75%p32M0O78j614N05J326j477L56N51M43l581J718J429j068
335B079N29Q01L17q17r13O42p89J502j248M33J318J919J5103j5423Q057J3226j2384p030
317G322J0622k961j1491L9K365j928l78J256J071J9526j5168j096K7293j3018j5276J2300
301B0478k706j2400J107l80r31K064J207k740n08K667k066P631k248k522J3733P597M968
284C4951N6116N15992L489532l346627J061301M846514l789280k120386L325766k360658
274A713221j473888j47125m4178j3816k986p397K044k597o838l120q00q48j781j104K86P33
258I806j088K78K3436m533j2893K4002j2923j5882J3294l425j3429p54J515j688J380l203p50
241C143K634L56j499j749J6J31p57R88M70o34p10P66M74J58o01l92K753l362J168o62Q1m33
219B339L74Q81K04J59K76J002k62J470K011k814n10K017k617J203L12J271j629J140K874q55
199H846N167M949k639L286O464l793k269P345J067J5850Q1644R3837j34501m8319j2077o635
183A8222M843J038R282M439J0871K6856P0307M88471j3484J56102J333683J25379l94649
170A841360J259128l5238j025336K49164q8338j170164k15040j47225m08607j27207m2878
159H9619L582l0661j6291p184p036j89k600l474L053M58j372K5206Q6314L9285Q3217K20969
143D82896L30743R9914O96387J527222K554717J397408l94314J418371k846274k244213
133C022857n77044j440266m22380j78471j92632j8805j22265k0102n459n852q264j13M621
120C5825J4885r315K6308m826j9601o79O490m911j0228J1475J462q789j227p224j372q696j00
103A9477O278J7823K1868Q8421J4996Q344K03847O31942L615118j272732J715392M929226
91A0000000p122109P08159m13384k532627l31870j44190q2229j298k5674r259j1207m441p674
78B2197M90l526j527k54k477n95j039J99P834J7503j1803K8773p013k9207J4096j4909q174
61A0568q68l019L140j1k399J636r65k004P59j208L238j425k329K542Q17j929j561R81j327
42D636J124k43m29Q56m99j275J124N34p2P99p30k48l9K66R27j789n62o19K842k142J285L22
20F068n42m00j408N55J037r05n77l49K076j214o87P30R43j049k59O15J197k733J384r43K199
0E738
##END= 
