# Supplementary material for: A new method for the comparison of 1H NMR predictors based on tree-similarity of spectra
Source: J Cheminform. 2014 Mar 25;6:9. doi: 10.1186/1758-2946-6-9 (PMC3987679; doi:10.1186/1758-2946-6-9)
Supplement: Additional file 4 — Directory containing a graphical tool to benchmark new predictions (submitted as input file in the correct format) with the predictions shown in this publication. The graphical tool provided in this compressed archive allows to compute and visualize the results for a new input file containing a new set of predictions. It consist in a web page (index.html) that can be accessed locally or remotely if the directory is placed on a server. The input file is simply drag and dropped on the webpage in order to start the computation of the complete similarity matrix and on the different statistical indicator including the curve of Figure 1. [file 1758-2946-6-9-S4.zip › bestMatchVisualizer/experimentalReducedJcamp/btb_09864.jdx]

##TITLE= Maximum beta inter-cluster(0), intra-cluster(0), Cluster size(8)    
##JCAMP-DX= 5.00	Hook4 tools, Dec 2 2011
##OWNER= 
##DATATYPE= NMR SPECTRUM
##DATA CLASS= XYDATA
##.OBSERVE FREQUENCY= 400.0
##.OBSERVE NUCLEUS= ^NUC_1H
##.$DECIM= 0
##.$DSPFVS= 0
##.$FCOR= 1
##.$SW_h= 4000
##.$SW= 10
##.$TD= 1024
##.$BF1= 400
##.$SFO1= 400
##XUNITS=	PPM
##YUNITS=	ARBITRARY UNITS
##NPOINTS=	1024
##FIRSTX=	10.000025000023875
##LASTX=	-2.4999976125705814E-5
##XFACTOR= 0.009775219941348974
##YFACTOR= 1.0
##MAXY= 1.0E7
##DELTAX= -0.009775219941348974
##XYDATA=(X++(Y..Y))
1022A408k85JJ52j25K29n72P67Q7k54P60j218P27l17m42m09O87q0K71J79o76N23K61n82l80
998G12Q71q02R09j96l23p1M04k83n74N78k23M76k11p75O66k34o15J83R39j37R4j63m9O57r49
973H84K3j64N40q85J495j186R23k53m25K16K99l61L08l04Q17k73P5m30O38p55K08Qj08m38M2
948H94J26O97m35l28l63N44M44m79P9J2R6M0J89l79q8J33j91p8J82j1n48P08L40j92k15O7k23
921A021J11L57l7K04p08O86o11R8K74k45K58k10j12Q8m1k03M25K18o53K32J74O9K53r2l5j78
895A343j30j43n8r7O10l28J27j50K1J108j403M36r4L5m75M83J08l22M17k19m79M91j93K56J68
870A512j89o1l79N38M25p29K21j72L0L57k32j17M50l1o04L65k12K3O46K15k11J29P8n36l47n8
844A111j15N61o01L39j93J36K65J06o54J106n71j18l72M18K8n11Q96K31J84n40l6K08K7n62
820A343L14nL16m18P9M69l82j18M90k67O31q46Q16p46O73L29N62O4n89P28R99l32l06j103P24
795C425p69O31P909M098n942L09Q910o255o018L26k066j40p54m55J791k13l57J56Q38p9J526
774F871N81J21J493P75p95J908J486J810J558L616O377L263Q600L9198L06140K061717p27279
757A717440r57974J459897Q32044k096697n24430j66893r3851n9728l3571j6826j5458j2195
745C1758l021R5886J17662j84863k0210p090k166L1p320k229J418l480N64O662j880K556
729B4278J2013K531K2036J13173O11482K550741j802030n42516J715969j007049j072589
718F28039l01864j26508p3097m8308k5655j3692j5338q728j713p79j963p33j654j261n08j888
702D350O64n01M5j161m85R6j56K482J565P466M481J505m460J343j002n077n209k296M09N259
682I318j570l279N8q57j286o99k85M00q89N30J67j70j34n43M31J23k76J71J69k19l47J79o8q9
658H35R94n82l45J05k05J91L63N80p65r4j65j00j67O81K88l11N13m92j54J32l1k91J91n02J42
633H11K34O4M5L98m36J42j32k76j78M36r1J81k00l75N46M75l81l44N58l53n25O07j21J53K5
608A263l96pP54m90J91j77o0L55n40J48J30n60L89l62kP67j76m17j8K5P5K49n96J308j078K79
582A054L54j48J72k31J16n6J43m50k77N34j6o95L67K74m3j18o3m69O63l35L84J80k14K58j061
557C23N73K52p08M73P46q92K01j85J84k4L46o33K80O34o54L57k55J37k02j47J09l42P27l65
533I35l14K96R6K05n41Q6j11N39k34j33J38k49j84L47j53m60K08L36N69l99k84J92l73J79r6
508E95K73J42K29K5l66j7M92j2L56q44l8L44J71k37l33o8O74m61J92J5p7J60n67l0M26l9N71
481A576L10M04O0R21K9k89q09k89j245O62l71L37J647L69l06K83j142k4j07J572K175j244
459D519j851q37o96J39m58L43p87P61j16K42r41P15%p42K44J089q89m42P43k11M68o49J107r1
435A660o24K44J09mK65n59M92q73Q0L51j90N71l8r3k74J09J29o84o56N69q0L42P2m4r8M18J35
408A329J6l23O62j238J93Q36k13k55k32O23m68K27M23k54m52L26m55M28l8K33J43k22K51K1
384A561J074L23j062J57l1j50J56K75m70N54j53N8l77N72j01J11p86m02K2K10l5j46M58n51
360A267K00K90J62K61L8O30o44N2k23K31o36Q52q64K17p36M90L50ln33M45l71L14J04n99l51
335I43O28O20k74m57J6O75n79Q0l97N26m32J05J1N37o57N67J46l43P33j243N58J06j06K3K53
310B039N66k35J62J69L25K68J56j2k63M58J142j270j12R16j008m71O46J29R60O069k106j116
288G412R689j821o536L093O07m832l67L42N77J397Q59m99J115R55P31J823K931M736L491N087
268C0790J5405M3672L31622J209894j029339M78010J762951j283853p91371J226265j042402
257I51644n81096j60361p6719m6563l2420j7255o445j0779o294n12k116j813n99l06L003k975
241H394k130Q33R236j893k734R628m096o132Q042r299l119j276m77m8J35q88J53Q21p12n62
221C876j69M38n51K16LO1K06M91J0l47n3O89m39Q61Ol24J61L04n90J096m25Q0O58j7K69k30
195F280N45K466P7J676K860J69J520J929q29r20J134O45K62R52k931K19P60K416J063J366
175B1659K364M696M733Q513J8043M7367J29369J04639J66957L84252J59526P5886L73426R474
161A510904k31967J5865j57640l13465j96456j92479j73045q0130m9734k9290j7106j2648
149G2809n727m457K77K455O752J6309L2824O2178R3458J42483K74900N57259M58341O81001
135B390862J375728K433791J459686J794376N45557k177932k424862k511031j133126n75558
125A177491m10610k50340j73968j21952p6388l8473j8711j3756K94j6977j0579m167o316j174
111C4374J594K928O239K590J897k50k577j722P58O97M650R772J9911K3905M0412J25547
95B70725M98106J275624p4896J520644J16318j865970M52744p24600q30995k77055j37069
84B23576p8800n0882l3406j7370j2302r726l766k258k191k197k433k493q85m39O47N333L320
67A3728r12J4179j2515l682M246p140l418n66j024j166L06J91m58J64j65k5k31l23j00l32N19
46A276m58K38j80N21m81N23l4o41K37R8m46j49L18l54m68M06M25k22K17K78k08J43k39K45m37
21F08P3N3L67k27k89Q47o51L58K3r52P93O26n24J9m37K25L36o86l42Q67j22L33
0A298
##END= 
