# Supplementary material for: A new method for the comparison of 1H NMR predictors based on tree-similarity of spectra
Source: J Cheminform. 2014 Mar 25;6:9. doi: 10.1186/1758-2946-6-9 (PMC3987679; doi:10.1186/1758-2946-6-9)
Supplement: Additional file 4 — Directory containing a graphical tool to benchmark new predictions (submitted as input file in the correct format) with the predictions shown in this publication. The graphical tool provided in this compressed archive allows to compute and visualize the results for a new input file containing a new set of predictions. It consist in a web page (index.html) that can be accessed locally or remotely if the directory is placed on a server. The input file is simply drag and dropped on the webpage in order to start the computation of the complete similarity matrix and on the different statistical indicator including the curve of Figure 1. [file 1758-2946-6-9-S4.zip › bestMatchVisualizer/experimentalReducedJcamp/btb_09899.jdx]

##TITLE= Maximum beta inter-cluster(0), intra-cluster(0), Cluster size(8)    
##JCAMP-DX= 5.00	Hook4 tools, Dec 2 2011
##OWNER= 
##DATATYPE= NMR SPECTRUM
##DATA CLASS= XYDATA
##.OBSERVE FREQUENCY= 400.0
##.OBSERVE NUCLEUS= ^NUC_1H
##.$DECIM= 0
##.$DSPFVS= 0
##.$FCOR= 1
##.$SW_h= 4000
##.$SW= 10
##.$TD= 1024
##.$BF1= 400
##.$SFO1= 400
##XUNITS=	PPM
##YUNITS=	ARBITRARY UNITS
##NPOINTS=	1024
##FIRSTX=	10.000025000023875
##LASTX=	-2.4999976125705814E-5
##XFACTOR= 0.009775219941348974
##YFACTOR= 1.0
##MAXY= 1.0E7
##DELTAX= -0.009775219941348974
##XYDATA=(X++(Y..Y))
1022G41L2m8j58n1N4K22k15P9J09O12m41k3m77J50KP6j20J04PM3p8K02p5p8p1n7op8L3K50r8
991F42k7Q4pJ10J1N3p1o2K8l06J05J76k24J61J22J35l23L51O5n40J06O2qJ17j8O2q9k08J39m0
961F06Q7K01Jm16l6K06o7J54j8o3l5j39K95k86K94k23j2j09J86K51l0o4n8k8j27J47M5j49K11
932H24n5j36j58K99O6j8l52L09Jr0l49O1K06o2L05k40p4K23Oj70m8J29J64j64k7j9N5j70M11
903I27l6k06L1m40L58J60j34l7M9n8J24j94P5J81r6O8j82K49j31J1J68p6j30j04K19j11r6Q9
875F78k0K9J88k21J27L8k48L00J31k31K66l94R0K11l68K61P6n1M4o1o7k46j4K46R8J28o8oM10
846A326m12J03J8J15n41K39p2M26n03L17m8j01L69l37Q0J89l03K2j19K86k1k98J85Q5K3k30
820G98J69O7r2K8j15L46l03K44J37k10P7j93O7J30j10P99m25L6L32Kk65J89J264O451J617
795A1040o526K498O449o185m892n35J19J71j80O73p23M0K14q1O53K789j344m20J866M90j188
774D928M17K45K517o56Q0L685M024N688K9371K06523J260186K25711j351588N14420J790357
759B695908k146611l84645r4956k8070n738j5405n828L676l305q549k687k20K25L04R64O2779
743F7842K8829q7981l913j476k61m2N81P716J815o835q0N419J042p4o580o5P216k193p610r81
723B369j19J11K84Q17L553k530O1K412j495J05K14J33L001j298J689L985L553J0830M9058
704G6733K97032K221798j389504q87546Q63425J087639j883916k79998n0976k0408j2371p388
692A4520l309j649l855O01l473n20j83Q02L7j420L106k058j063oP22J674k388l02L8j04K33
671A403K607P150k691m860O703k387l093l424k44l52P3q6K8k3j85P0K26o8l05K40N4k16J05J7
647G42k91M09j72j53J31Q3k33j36K51L42l45p5j6L9N3L30m04j24K85o8r1J78j64M3R0J73k14T
619D49K19N6J4r8k19K00k29J74j63M54k90J99j79M7k0o9r1J64m4J07Mo7j04J6k0K92l35K31r5
590F03j97L65j82L0J88k36L9J31K36j87M61N910n005j298r5j87K32L3M404k169j968l87r5N1
566F77l1M8r1L3J04k35J61l3J39o5J16J0q2k5N5j8k65K93pO8r4M2o5j8J06P0j75K62j30l0p8
535G42K90k44m93L97K7K22K84M523k418k192l80J757L518m956k78j40J31k6o2O6j00k5L00J24
511A067n28m2K40j05K6K34j04k11O1K23L4pr9Nj11K80j11j03K24r2P7j10K24l07j69L12M49K9
483A386l18r2kj2p9J69l08J09n4K89J7J03m66M68j27j18m5J7O0j17K71Pj15r0lK31n0J90j61
454A160J83k39j00J47L37j81K08p4k2M3K66k17p2k30M23k0R8q8k5q0J61kj96K24NK92J66j5
426B152k42M78K29K82J55M42J0076L6824m4521k317M03J32j012j34M41r23J709P07j57P113
406A1837K142o217Q5m29L3L410N12O167O993r914P832N234J7584L5630R3020P09364R116717
389A0000000r033068o51233j56081p2408l1332k1213o521O19j6846l744l692M71j612k152r17
374B71J223r66J121q35O9J669j496K15J26p00L4J246J09R838M5509l9825j4868r94m88o7j56
353A035k12O4rJ02%J26r1J07j88K20k23k28L62l41NJ81J62k19j99M00K97k99J26J98l74Q22
327A824k67J22M119k747l91m35K37Q06P369N714q612k577p75K611J999N721J3861L8381
309F6960Q82966J723270k500189j01594l3375j6223p780m082j845l82k543J5086j7566q73q11
294A019j019N30P0k34J22K59k14J46m6K8k4k10J43J89l24J95k01J07o7j41M2J98L14p7J78o89
268B94L94L22j06k25J87O7L83o42L3J43O46J7153j5663k080P6k64k5rj32K42J5J17n27j86K26
243D39L04l61m0K60J2TP0o8M59o5j19k73J68q9J9J32k58K49L36J53n69M70m64j09r2K36l08M0
215E44J63j18J20j0j88KLL42k07k17j14L03p9J75j07qj14Q0N6J20j56R9j57j35J83JK36k97J6
186E36J00L07l33l4M16l07L35l4Lm3jk9Q7J83j17J46J45j29j44N80P2M37K827R5259q3902
161A6360j1899j747r57m03l34K5L2l3l88L95l5l80K37K72l22L08N26q46J95K72l58K48M5M63
137A676j0L55l36O53j90j30L47J837j862q26k4J8k32j71J125o54k32N35p25l00P5J42O0K5l40
112H16J24n4n44M69j73J68M2Q4k15K22J38Q1j47j06N30J42n33Q30J61K3J90J285j428k71J69
87B003p25n9l17J87j03q2o7J00k19J22n0j46J55l23K17k7J24L7j07j79J79l12o4K45om6J88k3
59G02m6k10J04J32mO3j13R6n8k9N9J21k34j99J01L71%k01j09J07p2K49k58K45l6l84L12j09n0
30E50J74j38J85l15K42q4P6n5J86n0L5j70J20n1Ook3K21j62m0m9j90K68k81J70P3J33p1j42K3
0F35J57
0G92
##END= 
