# Supplementary material for: A new method for the comparison of 1H NMR predictors based on tree-similarity of spectra
Source: J Cheminform. 2014 Mar 25;6:9. doi: 10.1186/1758-2946-6-9 (PMC3987679; doi:10.1186/1758-2946-6-9)
Supplement: Additional file 4 — Directory containing a graphical tool to benchmark new predictions (submitted as input file in the correct format) with the predictions shown in this publication. The graphical tool provided in this compressed archive allows to compute and visualize the results for a new input file containing a new set of predictions. It consist in a web page (index.html) that can be accessed locally or remotely if the directory is placed on a server. The input file is simply drag and dropped on the webpage in order to start the computation of the complete similarity matrix and on the different statistical indicator including the curve of Figure 1. [file 1758-2946-6-9-S4.zip › bestMatchVisualizer/experimentalReducedJcamp/btb_09904.jdx]

##TITLE= Maximum beta inter-cluster(0), intra-cluster(0), Cluster size(8)    
##JCAMP-DX= 5.00	Hook4 tools, Dec 2 2011
##OWNER= 
##DATATYPE= NMR SPECTRUM
##DATA CLASS= XYDATA
##.OBSERVE FREQUENCY= 400.0
##.OBSERVE NUCLEUS= ^NUC_1H
##.$DECIM= 0
##.$DSPFVS= 0
##.$FCOR= 1
##.$SW_h= 4000
##.$SW= 10
##.$TD= 1024
##.$BF1= 400
##.$SFO1= 400
##XUNITS=	PPM
##YUNITS=	ARBITRARY UNITS
##NPOINTS=	1024
##FIRSTX=	10.000025000023875
##LASTX=	-2.4999976125705814E-5
##XFACTOR= 0.009775219941348974
##YFACTOR= 1.0
##MAXY= 1.0E7
##DELTAX= -0.009775219941348974
##XYDATA=(X++(Y..Y))
1022D272j042J04k29O5J15k74L12L50n35o1N1K59k71mp0J11L4K15l33j22J29QJ18j76J92j0O3
995C271l28L68l15M55l48m48N73l97M36N9j44j93j10K06k40K38J05M29m54l63O90n44J77P6p2
970C127j56k24L82k43J62K66m52K16R6k21Q7j31K09l2j64r1N31m95R9J69J68k94j09L5K17n3
944C099o85L66J71q9J05k4L82o01J40O1l15M36L9j86Q0Mk49k5j60K89M3K43m91K00L1J55%j84
916B835J59m50K49m9j49L51k79J85q2J29L50l37k86L22j21J08k63J47M0J11k91k1J43J7j35
891B683J05m12K0N31l75J45R4OK1m86K45N9P2J78l47n7m9J50J7j64J97j50K96j76K6M8l86J39
863B430P7k67M3J18q9J94l14J21J93j32M39l26j5J80l56K49j9k67L9O1j33K80l39M70J09k8
837B718k10m08N54m28L36k02J54l45L06K69J9k43J5L0J7k30P36K11n70l85K02J97M10j28L54
812C379J620q48j063J054M64j079n30n28j31R98o6o74k0R02N51J2343P482j3971M87K1147
792C1517j7929j0447r25N03k00M98J433j597K11M74k94K82J311K246L37O041k672k380O768
773A5177o855j837M476J0496l406P315K2384L0410K24589K058840K051939l546667J226647
760B093508L771962m871952q25720q6814k6010J4975Q5627p5600j7553K8244l6453k7916L06
747B6604J5701K921n922L3367J80017j85423k2978Q270K6489L0279M6790K78898K875079
734C310092J631200m011551J097973K747044l993559n95307j01889l0358n630j4669q206O795
722C1935M550K62j2639o975J210Q482j462r456K721K393q559l161k57l17m99M32L45O73jO732
702A6409J9969j8982k122J2990o477j3581q61Q8o27j29o77r5J152j268M64J22l61p10K80R80
682F564j181l45k60K64m28J12R0k08K20k4J36m61Q5J21n8p0M20j88l93J35j48j78J23k13P76
657D891m65n62O28OQO857m942J250l209Q67j123k16R6k94M99n99O11p1n49K16o6K13k40L9l41
632C504M91k95J78m16L62l03M32k26K04k20l55k06L37K31l90L76k40p9J41Oj71J61k55J32l01
607C098K85p5J02P8p3k03K84q5N4J75j93j33L95l81J39N18J563K980N426r391j208l72J32P87
583C902N85j526K01R7J39O0l00J50J04j97J81j61N27K68n76Q0m17l14j70J220R614p138l045
560C284o27j84J45J46P8k12j95PK37m12M11k98M19l69K86l62M51k99m97K76J18Oj59P94J448
535D492j685k02J21J656j458j60m05M61p72M37k90j8M46l59O6oJ142j519K65O70q9l11n23O14
511B573j5p59L98J90l3m8j53j86K30j30j88j01J6K34L1o87L11J57K90j95k14j80R16j75l21O8
485B029O7K3k02J48p2N57o61k92qL23l76l8K10J54j04j41O2j18J49K6o0j85k24J75L01l84q3
458A276J35R3l35K42J9j61j34L02k16R9r1K33K04n95K67J3k22L04j01N1k61K3j07L7J92q4M6
431A229n9M6K70m09N9j14j3R4KL0m83K74k50K93j30J96J99j16L57k99j36m8K2LJ23k95J9L36
403A200m06L75l54P8%l60J72p8K62l24K78N8J50Q6j15l22k86O24m02K91J96O82K273k936J097
378B239j011o62L65k80K42Q1l39j69M7qK81k9J244K763L2867l4350j927q42L46l23L5J27k25
355D72o7Qj11K95P2j26j15m28O7L32K6l39J587j00q5j70p21k6l1L83L185K5697p600j6436k72
330E497N152J8002k4828k956J198Q12K568L4033l5307K301P20K360L819J620K0899J84690
314B20580L36110O426871o303690n81408m7653k4836q507o936j257K366k15K7515k4969o287
300G684k201M714J1065j3606P859J6863j4048P87P915p861Q054n264r938J5534o591p982k546
283A0438M316k293K365j876l06K725N232Q454K8615J53939J760557j69679j089854K625965
269C338598O20905k949584L09545J773478k729058k25291p3991j2289N401l4758k431n54k410
256A7561k049k776J006O194L7803l9860p208j563J227Q976l256m797J6288Q60j2427M4829
240F0808k2771k8527j158K222k341J393l226R8J733r49O250p548P3J709K5p67J491J759M482
221A4756j0281j206K256j325j015n16N9K12m99k24M77L36J037M131n219o13L5M39m06L06K15
200B955M09K13J242L826l190M652P288m865r79J1529q487n394Q136m966n657L504j855k464
182E897J071P09J750N30J806M452L463K388J2400L7432M15006q938j98660J569822j84646
167A664482r00503J567854M72739j569736M04609P13817j548762m82182Q29215r96244r8527
156E6762j3024n454k927M142p107J1778J3483M9941M13304l35598M57790J278663j351706
143E70047Q63543J728141k246297N96810J606346k292608j00772J068267j414575j89241
133A89661L59240m41932n0548j2169K598r107m47K6451k7514k669L8519m1358l976R692j0701
118B5740N37L138j896M258l45l039m541M91j804n036O012n330Q384J0927K1663R6364L47519
101E03042M946696l888222n43484Q981968p730451j562381L625533l135552r79569p6859
91A40721m7078j9082j0224j6900m963o739q583j51m585k478O67l182n88j255k80K552K5498
74D3350k5948L157N0453n3385q15J9554k3819j445j616m86K16j056k73k7M3j78k94L0n10m78
54F473L54l08K11K32p85k05K55j85o7l02M34o01j53J015p36P6n9o73N67n49k22K35j96r1k1
29D699k23j09j57M32k54J0o6j88k55N17Q4k61o7K17m50Q23L277l806l66Q7J00J98l94j58N24
4D214m18Q0j72K3L07
0D034
##END= 
