# Supplementary material for: A new method for the comparison of 1H NMR predictors based on tree-similarity of spectra
Source: J Cheminform. 2014 Mar 25;6:9. doi: 10.1186/1758-2946-6-9 (PMC3987679; doi:10.1186/1758-2946-6-9)
Supplement: Additional file 4 — Directory containing a graphical tool to benchmark new predictions (submitted as input file in the correct format) with the predictions shown in this publication. The graphical tool provided in this compressed archive allows to compute and visualize the results for a new input file containing a new set of predictions. It consist in a web page (index.html) that can be accessed locally or remotely if the directory is placed on a server. The input file is simply drag and dropped on the webpage in order to start the computation of the complete similarity matrix and on the different statistical indicator including the curve of Figure 1. [file 1758-2946-6-9-S4.zip › bestMatchVisualizer/experimentalReducedJcamp/btb_10241.jdx]

##TITLE= Maximum beta inter-cluster(0), intra-cluster(0), Cluster size(8)    
##JCAMP-DX= 5.00	Hook4 tools, Dec 2 2011
##OWNER= 
##DATATYPE= NMR SPECTRUM
##DATA CLASS= XYDATA
##.OBSERVE FREQUENCY= 400.0
##.OBSERVE NUCLEUS= ^NUC_1H
##.$DECIM= 0
##.$DSPFVS= 0
##.$FCOR= 1
##.$SW_h= 4000
##.$SW= 10
##.$TD= 1024
##.$BF1= 400
##.$SFO1= 400
##XUNITS=	PPM
##YUNITS=	ARBITRARY UNITS
##NPOINTS=	1024
##FIRSTX=	10.000025000023875
##LASTX=	-2.4999976125705814E-5
##XFACTOR= 0.009775219941348974
##YFACTOR= 1.0
##MAXY= 1.0E7
##DELTAX= -0.009775219941348974
##XYDATA=(X++(Y..Y))
1022A042k34K97L43j36n43n10N80K40m18j73J45M28k07O00L59q68R79m41q21M75n7R8m15L46
998A109J89k64L1J42O0m62K12J42k80K01m63P56L71p68Q20n44l5k06j90j34J4J49J09L46k61
973A044J25p25L72L7M11q06M26k23M24P9n43L87L46o12M73m63J99j00K38J23L28j56J58o60
949H82J44k33L88j02R4N39o00j66K78m92n28O96j61k19N18m0K38m03N16J47L70j099r2O6K77j
923A017m20L85K16R2N9k20L60m70k43O83q7p83L74O0K88J50p73j0P0M07J78K45l77j85O4j54
897I26Q02m20k24K08J81P03k39j89k41j83K08n05N85k16j66M91l44J77m19L06J1k30K11m22
873A011M73N62m92L45j00N8k13k6K35k60L58J69k65k54J12J349j036k00M12l70M10K81J214
850C773J4443O421j2430q81J7373j1515j1777j356p22l13K01O01k2o78R93N67p46q11L486n77
830F030j439K502K0008L4631m3577j633N3398l2615j5582j208L697J1752K7101J50553
816B13618J338116L439862l403696q8784L973281l331657j603684l81537j00876j7029J3520
805E1134J912j5853j0781q585l754l007j185p32N238J8321o382j2633O764L192j2812k924L73
788H286J9415j3903K893M7216l5234j3566L3671o958k0549n095J7405k246j4961P83K001o841
772A2317j496L702R882M4110J1219l1860L8002J14838O89062M267533k249232j840992
760A067085K255900N24731k839894p37438j81026k1705l2709j4470k48m43l598J2662n579
747B3268q985L020P210J15307J88975k78552l4134p321m76j434k752k34J541j542M44j213
731C122K255J5910J742j2721N787P649j1187q591j937K68J97P30p76j003N48l64L39n37q9J45
711A487L31p28m57Q10n4m34L22M86o11K81L62K176k094n07k32n2N20O1n73J2N2P3J84K89J38
686A842n46j5K94m40M68q18J47TK34l34L26m31J67J18L93JN3n12p8J32k25R6K39o86Q60J66
660A598j72K4p32N17J17j75K36k45m72N50n34l0pN08N18o13j47L24o8k60M94n06Q1K12J20Q9
634A427m2r19R31l91o86R68n46N82l83N52m57K35j7m72Q82L89n56l14M4l66J46j40M48J89j23
609A381j97M66l16j85j63K86N9n7O2L90p46l25O60m30N86j20m30J05j08M81k61M82n07Q38p20
584A231L48k76m05L61o40k65N31L16O8K11r82K78J80lJ17m33l40P83o39P35Q1j37p9k39K65P5
558A142L5o67P97O2Q4q31J00R8J17Q9m65O82M59p01j35K02l08J55J26p9O85l45m48J112n75
533A391m45m34O37m18P71l44K90n11J29J11j43J02k8j04J84j93r0J02l80Q10l49M31m86j00
509I33K31n85L26m2K62j02m05J84L68N12n62j87J64m84K28O2Q8k7m73N66m75N35j67J36k44
484H42N46r6l96M63m22K23K14N8L9n95n09P65p0o1j73K36P95l27l3k86r8k01M40n2J55m13j72
457H72l12j87Q9N59J63k81l1l16O42l77K5l85P44q53N93N12o49J95o06Q60n11L72N8l06k39
432F31M32p3q31O43j41R06n81q8K05J44M33m87m32k1K23k8J3l64O13L61p02L18k27L82k76l3
406A020n8L50K10j307Q32l68P1Q21p56O72m66N3k54K72P9J23p75N72L88p36k9P54qK67n21P3
380A279m20O55p54L50n93J40L81M5l16j3R46j51o40P24j043M80M6P71O6p28l31K81l72Q76k0
355A659J02j24J61j87p24L39Q04k10l06K99j93K74j30k23L71l71K60o9O25l13L33N33L007
332E917K9556k2411J685Q5827o5655j4672Q5705o7580k5586K4252k0333j0768k117q00k13P26
316C533K100M391m309K609J8422j7493k50K0066j9939k823P766p769j632K297j015k228K500
299F226J351l533K321M079j260L813Q744P883M1445M86272P62678r08007Q11826L044701
285D268539l216997Q0034L611652l575271o66086J193014j131520m16725r8869k2785m052
274B0934m438l379q69j278k690j012p3q52k471L35J369M614m891Q42J8964j4285m141J8754
256B5433m587M6710m1904j5575o444j199O4P587J8824O0029n9793k1796m326p87o05N89J001
239C221j624l93j79O27k13J51m6P9m88M68n10O69p43k40J008K78o22J68jk73K43K8M60m27J57
214A798K03P8n60O43q10J62j10L94j46l90q9M89m8J3K71m98L99j24q6o4L87j03l76P66j57m88
188A554M11k3L39K14J90J217j539M52o2jn51M65K6k70L19l54L64P30m59R37R77Q1R94L394
164I405J6566K32848j97470j8799k8013o72M6348m2628o160K0265j9892m229L551l752q32
149F536L955M60m517K189N419l309L3170Q2212q2159M1831J78515j56172P7223R94172
135A179525L748882l855017O09635Q316975q033741j008480L738946l634433p96097j78553
125H7642m4324m999j2397l922L40m142m204q21j501k135k660P95K80l913J641L207K1153
108C0040k0292m68M6260l8757r784J9586j6093p121q60r8o15j02K03J17Jk38k59K27j77j24
88A446N29K84J5l81m15L11p98K69O23n52k13j89m0j54R28r58N1O76M3J31m85J21L07n39M7J75
62A232j87l84J06L09n7L10Q7k99l85M00p2K07m54M41n12K06J91j69K42o06K53o09O03P1L20
37A244o16j02n26N41M8O89m57k92J60L15k02k21L30L41o4r0L11l52K17L68J89k85J50o19k90
12G87M74J49Q52K82P1j468L0J3j19K0k72K95n4
0A060
##END= 
