# Supplementary material for: A new method for the comparison of 1H NMR predictors based on tree-similarity of spectra
Source: J Cheminform. 2014 Mar 25;6:9. doi: 10.1186/1758-2946-6-9 (PMC3987679; doi:10.1186/1758-2946-6-9)
Supplement: Additional file 4 — Directory containing a graphical tool to benchmark new predictions (submitted as input file in the correct format) with the predictions shown in this publication. The graphical tool provided in this compressed archive allows to compute and visualize the results for a new input file containing a new set of predictions. It consist in a web page (index.html) that can be accessed locally or remotely if the directory is placed on a server. The input file is simply drag and dropped on the webpage in order to start the computation of the complete similarity matrix and on the different statistical indicator including the curve of Figure 1. [file 1758-2946-6-9-S4.zip › bestMatchVisualizer/experimentalReducedJcamp/btb_10243.jdx]

##TITLE= Maximum beta inter-cluster(0), intra-cluster(0), Cluster size(8)    
##JCAMP-DX= 5.00	Hook4 tools, Dec 2 2011
##OWNER= 
##DATATYPE= NMR SPECTRUM
##DATA CLASS= XYDATA
##.OBSERVE FREQUENCY= 400.0
##.OBSERVE NUCLEUS= ^NUC_1H
##.$DECIM= 0
##.$DSPFVS= 0
##.$FCOR= 1
##.$SW_h= 4000
##.$SW= 10
##.$TD= 1024
##.$BF1= 400
##.$SFO1= 400
##XUNITS=	PPM
##YUNITS=	ARBITRARY UNITS
##NPOINTS=	1024
##FIRSTX=	10.000025000023875
##LASTX=	-2.4999976125705814E-5
##XFACTOR= 0.009775219941348974
##YFACTOR= 1.0
##MAXY= 1.0E7
##DELTAX= -0.009775219941348974
##XYDATA=(X++(Y..Y))
1022A692p01N25j58J60J90m44K47L07j95L86l42k80Jl34K78L4M8J98l25K27k42k01O61l75k84
997A073Q22jJ19Q4j123P5L2j34O47k47k09k37P17o0j29J00N37j068K26j16J02l74L22K78L76
972A812o89J34r4K68QK27K7K14k07k47M66j022k71M25K05O6k02N66n1m76P54q02Q7K53k06M25
946A670n52M90k27K74n77M8J45K92j1J00J09o3l80M41p41j46O05p27O17l05M80l79J2L77o27
921I25M11o0j25l6K42n18O5P76p71N57L09k74P4k93J62r8j56J01j1Q6n20M31m66O07m71J85
895A132L48j59j1J98J34n95O7K45p02O04j54O63J07k15j63l39M53n35P9q1J49j37J16K4m57
870G71P88n2j77q1j02L98M30j212Q5L07M04J17J91k47m53Ml19M50L34L05O30J4953N364j3742
846I146m91K0823j2511j3510j175P3J17J451o64l67M492J1614k372j3475k4L520k17k618
828C812J2086L8697l3934J1722L2801l0785n743j8886J772K898J329K2193J17779J112373
814A268114M329731m394310J03513N063014m630471j459851j85808l9561j0496j2744m632
803B6499P971j1245q752j770j576j506J140j059K238K0961L65k1186M234J2811j7336n949o23
786E217J1285L301j2053J6920K3626j5805J3177J280k4053K5819j4545k3993j442N399J729
771A5862p870L145N609r174M606N1233j9491j2203Q5058M76092M134081r33600l129558
758F63790J709640K850562m381966o63061p8164l4527k8223j0821k882k810o213n90j71J000
744A5564Q9056K90407l69232j1180l089q06k080k10m07o71j142p0o0o02J97J197J2385J2661
726C1918j8935K83J5425r638j2454j695j198R00l03p17n8M90k76K84k10j77q64J220j45K00
706D050m12k05n32P09N3m2J847k291j54Jk18K40K15o69O32K40q00N55k50N34m90J93l68Q4k66
681B656N54m56j5J54n64O52n51J26P61r30K97j01J79j81j60K20Q6m70M86J64n3m4m85M22k71
656B476J68o3O9m48r3R1N24m59K54m09K67k32K30J06K32k00p51O02O8l8O12j097R79o94Q04j4
630B984n60N05j85r8m87l32K23M07j46j98L41l75j3l0j9P6O76o24p9M13n98j04J05j3N5p85
604A139N45k7L76k02M69l75J95j48O2J85l69P8J62k74n5J74r6q5j33TK31J72J95j42J28l04
578A768k37J097m92k31J98n35M12j69M38k25k28J60r5J81o22K16j78M75N25k10o99N39k45k26
554A617L43j04o01J089j04n78j02K59l06L49J36M53p68p7Q3K87l92K11k50j37M56l40K06k95
530A435J59l13N36m82qO73m06k51M87j20P00L914l903M959R33n477L337k765j512k23J90o10
508A253R28j059L44N25o26K83n86O04r18J330p05j62m6N1N83n7n03L27J08J74n66j56k26J08
484A008J66K26k03j8j81N04J92m35M6n82N13n4j36J89k50Q2J7q7l1l91Q43J10o39j95J12K72
458A078o27Q65j47L22o71M10k40k3J74q4K99m03r9L89l74M64J9m35q7k59k5O41k87j22M48o5
432A161j76k29K19J28J31M7p57M32K16n68K35L66o17K3N74k10j81O2P53n95m13K29J76m09O44
407A241k71K18m46M68k79k72j80K91K5k74l94O01Q60o71Kj52Jl42J77j86J91J84q5p07L81N54
381I35K43o81M05qn94K97P24j008Q28q16K20k47M52J10j49K40o9l55M69m00M08n77L18O8K47
356A060n96M02m46K30r5LM11m89K35L40j50o85N9O97m84O60m25m03k71N04j52K3n9Q02k44l8
330H89M6K00n61l57R37K768M5233l2833K978L5020q432k3277m120L4844m7077l895o02k80N41
311B022M388l322J3112Q69j1078J8636J714j9768L823P561j4582j05J538k685J136K792k074
294C977k83K721J526K776l147K218L472o82J0579L0843K28158K909813k317758P4315L890781
279D839309k018920k155706J798367l09243j901156j73456l2542j1771j0677o151L321k994
267A8381o363k368J380l186k41p74q81r8r41P27J2022o524l046J7158j556j5100K977O806
249A8373j4180r58K4l18r02l59M62k9pj64l00j67L73j05K12l89L44j018N68j01M17m80K64l83
225A177O59m88P52O419o725n75M27j3m11J340J78p33o49r9P75J3n58L49l78M70k82N33n8l55
201A768N16L346j874j50Q241Q30o771Q191N018r709K328N722p038j768K958J023l814J874
183A0691L649M625o78M51J9146j177m528K0877P2732O59915n81397M26913J548537q23705
169A356051l37085K418980j470101j116157J644300o18800j293852J15635L2400o35707m3377
158E2287j3254M9K0578k6528O141L9608l5417r529M4835K728M28716l45929K18856J610856
144A993997j321195K78791K336128j902823k97013K118395j763422q87092J251028j139183
134F67611n27429L53201l82095p0286j4955m071P09o888q00J9840K329k2659L5144j2512
120C7139k0135J3337j0959k617Q251j0319L461J1864j3107k566O527n059J0462j0392L40
105A6227K1933j5056M0757P5283J4482J441977M097643n048925K302551P053128r147022
94H52978P39945K676914l912226k31154n5251j6094j0908j5118j248m098o759J751k912j730
80A4090j04j542j043j70p14l06J9915m970j4921M0310j7216k3249J7103q150j1993r81m81p63
62D815J05j24j52m64N58J31q06l12L73Kl87J38n78k08N06k59Q31o60K25R26j264k94p66Q51
38C187m15r3J31k09L32N7k16J51r3N42K73j146m5Q14l96nk7q2l09k66O02j11m4k09l09M76j35
11B455r9J0k55O60l44n5M92l65n84K01L05j27
0B294
##END= 
