# Supplementary material for: A new method for the comparison of 1H NMR predictors based on tree-similarity of spectra
Source: J Cheminform. 2014 Mar 25;6:9. doi: 10.1186/1758-2946-6-9 (PMC3987679; doi:10.1186/1758-2946-6-9)
Supplement: Additional file 4 — Directory containing a graphical tool to benchmark new predictions (submitted as input file in the correct format) with the predictions shown in this publication. The graphical tool provided in this compressed archive allows to compute and visualize the results for a new input file containing a new set of predictions. It consist in a web page (index.html) that can be accessed locally or remotely if the directory is placed on a server. The input file is simply drag and dropped on the webpage in order to start the computation of the complete similarity matrix and on the different statistical indicator including the curve of Figure 1. [file 1758-2946-6-9-S4.zip › bestMatchVisualizer/experimentalReducedJcamp/btb_10356.jdx]

##TITLE= Maximum beta inter-cluster(0), intra-cluster(0), Cluster size(8)    
##JCAMP-DX= 5.00	Hook4 tools, Dec 2 2011
##OWNER= 
##DATATYPE= NMR SPECTRUM
##DATA CLASS= XYDATA
##.OBSERVE FREQUENCY= 400.0
##.OBSERVE NUCLEUS= ^NUC_1H
##.$DECIM= 0
##.$DSPFVS= 0
##.$FCOR= 1
##.$SW_h= 4000
##.$SW= 10
##.$TD= 1024
##.$BF1= 400
##.$SFO1= 400
##XUNITS=	PPM
##YUNITS=	ARBITRARY UNITS
##NPOINTS=	1024
##FIRSTX=	10.000025000023875
##LASTX=	-2.4999976125705814E-5
##XFACTOR= 0.009775219941348974
##YFACTOR= 1.0
##MAXY= 1.0E7
##DELTAX= -0.009775219941348974
##XYDATA=(X++(Y..Y))
1022F950k993N31M099k91M3m631P36K639k555K621j485K292q46j175N23p06Q11K035n217L525
1002F906L22l6k466J558k64K212k229m997N303J883M37l495O31L117m660K247K932j233j613
983F555N20l519J665k189M691k281J207J246r95J391N34l807j836L806j255p63J895p31K509
964H643k333j353K07J910J403j412q5K072k760J104K770k723j103J763j560j902M71N72l76
945E308o06J68K929K26J938m564j85l034M673l342K09L006k283J054L741J19o660K615J570
926F882k123L974o813M893L286l926k284K799J943p57K079j696k838K142j217k679J827P88
908F280N15j69J085k996K927j254k322k935O290r87k971L466k97j764p01J915M91J436k91
889G718m773L246P06n48L232O810P3203O2323k1393K0515j07693k2058o928j243m147p47q01
872G422k953m0K358J724m7p21l173J728j15j473M980j479M39k339j850J661J082k262j782
853C160K044K942l680o48o63J122J637J393O02n899J296M160L67k976k312L001K587r93J330
834H470J922m211K431k513m495L827M829k980j247K168k733n189P668M28q24J3k780m79J714
815F019j941O91k69M265m045J554j175k162K057J872n150P193k912j334K664k362J686m93O94
796F852R39k765J570k903K608O98L348K5064j0422r396P0043k3555m0894J8472N310k9718
780A5251o884m998M564l589J250J741k633J395N144l462k495L918K688k630p23N03M540j0680
762B900K067n1j583j017j181l8L329j125J789m074K239o21k634R175R9050n6148P3946k149
744A23874J05492K165023k120657j73050o0172j1924m417m998j501o45l853R63K597l170l456
729A0106l70k371K212L610k407o41o53m97j781j380J980K01J371j01r93k932M462l731K141
710H226K540M197o111j065K780J752l949k845K694j612J2177j0897J205j337l567K686l326
693C548J170k75K457m504O378M81K87j661j840j702K158l87k821M150J821m125K842L147j854
674I270k950k200n88O921o43k822R47j491n12J72K614k014K523n24M55n890J994K30k99J300
654F493K80L172l920O03Q33j67j888K14n55j773K797J286m813K500K09m39j706M887p76j984
634E253J427j221J196l067J701J295r08j783p63J214J735j286J32k658N607k616j06N058n449
615D761M461m348J016j144N2K654j413j210j885J808L552m015K468k645Q77n01L20K931j627
596F112L641n034K036q64J897l859K055j013J287k729L35L121l394M834R15m935J694J075r15
577F259j53k76K554J541n364L989k575N12l21r95L09J923J680k178L715k299q74K39m633L929
557F982j566J213j674J791j468J429J197j611P35j491j438K464J844K426L138J09754j00349
540B3376j2066m774J712m130j258K635lK765k142J416n31l862K43M261k186l2J994j632r21
521D865K846j093j593k165K716N318P70k280P27n912J538K211l228n87J397K456l58k442l27
502D859K968k792K197L31k793j936P94L627J149m058j4R63J655l62j058P7m69r99J265O15
482F019k044K081J643K611q286O927k675J72K398l307J051n94l626K790O81o63k05R28L306
463I207m805J970K687M41r053O660j108q50N338n139M10j870J724K634l827L28N76O10k700
444C233L242J19J576k852L443k770J183J731l144l158L546j583L139K878m239L701R93j913
426I125m211N329j899j692J5150j8459N813J1661j0853l275M617n602Q47l49r25J599k981Q28
408D723n06J383K200k484L104k161j465O26O82j301Q67M69p63p48L4J919N26l976M386l94
388G121j328k479L557l643J600R08p70J203N98q37L865k341n642J449L994N635q610J454j943
369C791J665o84j127J33L02K535O85K44J786j923N774o051j41P012o962R53M94k026o40L060
349H880k849n97J12j265o59L701O37j363m814K996K262O86K433n408K533l764J639K450Q3k65
329G428L75k452L11L94J472l151K815o88J848m67j184J414m087L710m61j655L485k07l668
310E232J949J235K8j509J41L201J947l653J885j347N67j314L92j722j020O19O119k359l298
291G093N96J24P827N394J3067o278n058K361J064K3054P294J92L33j9063j2229o48k04N829
273C0748J2827j4994J6934o324K35J9760M091R0659L2440P4205J77641L33730J838373N80619
259C190944K19995Q56353j064831q6684K395161J537670K951392k422084l601797j202789
249B773330m92848L032990k895892J892236q60342k091346K322611l98099N69569K443422
239F295631l751379j687394p5163J393803P554471k865926l808997o95149Q90282Q66799
229D116978P41070m18439k12113j589228j328086q76908k25846o0784m5882j4120o406k567
217G7669K2375k2519n36O013j5638Q537K0179m0913K4399O1659m3249k7935R86j1666k154
202E7207K815J1018Q422j0335p489l765J5225J51428O17279n5694O58976Q97288r48383
189A393992o41753K687191O77814L7474o98644k257203K123485o33223O27437Q7438k517801
178H86207J57150j70733k20798O99004j037224j93223m6442j1651J1754M2611Q00919l62555
166E55019m12686p6554j6690j4613n288J8288q431J3853k7610j342J2806p495J0257j1170
152B8344j1789M25K111j417K868n568m289O54M316l082M016j086r68K179j356m079P06K050
134A4035n44K653j323J1678n15m614K2059j3937o857Q926j2537J002k295o102K482j606j904
117A0601l759K947J617m259J975j396N341l737k3m16j712K173k737J560K160j164K660m498
99G333M545o915O641K29l544J160q78m10m47N866J096M353k276K39k799k800k30k088J048
80A0123j384j837K720j200k38J901n759M819k293K7K588l906k14L927l594N241n898O70J380
61G073j62j443j472M106j74l850J026k34K812J16l59J413J229k171K373n765o69r75N932m16
41H390n92P89j088J535k463J37q13p70r25M58J213M95o33j940J786K035m058P69J625j99J565
20G316n640N732K262k686j423k264N193l616j852j183N814j295L923J144n206L034j169o18
2G466j691l1K455
0H199
##END= 
