# Supplementary material for: A new method for the comparison of 1H NMR predictors based on tree-similarity of spectra
Source: J Cheminform. 2014 Mar 25;6:9. doi: 10.1186/1758-2946-6-9 (PMC3987679; doi:10.1186/1758-2946-6-9)
Supplement: Additional file 4 — Directory containing a graphical tool to benchmark new predictions (submitted as input file in the correct format) with the predictions shown in this publication. The graphical tool provided in this compressed archive allows to compute and visualize the results for a new input file containing a new set of predictions. It consist in a web page (index.html) that can be accessed locally or remotely if the directory is placed on a server. The input file is simply drag and dropped on the webpage in order to start the computation of the complete similarity matrix and on the different statistical indicator including the curve of Figure 1. [file 1758-2946-6-9-S4.zip › bestMatchVisualizer/experimentalReducedJcamp/btb_11186.jdx]

##TITLE= Maximum beta inter-cluster(0), intra-cluster(0), Cluster size(8)    
##JCAMP-DX= 5.00	Hook4 tools, Dec 2 2011
##OWNER= 
##DATATYPE= NMR SPECTRUM
##DATA CLASS= XYDATA
##.OBSERVE FREQUENCY= 400.0
##.OBSERVE NUCLEUS= ^NUC_1H
##.$DECIM= 0
##.$DSPFVS= 0
##.$FCOR= 1
##.$SW_h= 4000
##.$SW= 10
##.$TD= 1024
##.$BF1= 400
##.$SFO1= 400
##XUNITS=	PPM
##YUNITS=	ARBITRARY UNITS
##NPOINTS=	1024
##FIRSTX=	10.000025000023875
##LASTX=	-2.4999976125705814E-5
##XFACTOR= 0.009775219941348974
##YFACTOR= 1.0
##MAXY= 1.0E7
##DELTAX= -0.009775219941348974
##XYDATA=(X++(Y..Y))
1022H79K59l53M41N24q68k46L34N22l61k97K40Qo11O21K57m89M48m17L81J63k29k46O15L37
998A912j019KJ13k78J77J6O2K68m34P1L69o61J15M83k78K8k31J39m13K71rL12n83P37j71k82
972G16M80m36K35k40P12j98M97q46m1l03P4O08n04K74p25M73j76M34k04o68J013m69K89l20o2
947F13J93o18N30L68m59L96k87J78K03n30J90L2m3J6J95m29J53L07j52j4K44n37L04J3j9j16
921G31O8L94J78r27R2K98J77k57K52l37j63P14m24J263L189L339j849J818n692o14L83m94p82
898A357J2k02J65L13o83J57K31o16R33N33J329P18K75n06M28p97L33J224N135N534K030K986
876B0889P353J5157J1111N0587N3698N83922N26239k41724K87377q79121k19912o2952l4415
863A18209k1261k4501k3556j6196j1855q229l355J45J244J235j315j766j443j909n70N40N76
846E993R08J32p36j102n13p79k3o00j079N20M73J551N125q13J742l273m129k79l68m26M98k24
824B598k04K1j27J253r78n91M58K21l91k32p2J66j86M21j9K450n47o75L580Q23m416J962P16
801F231k674l25q23M05j32L0L56M7J19p5O51K90R15k74J356O906R502k185P242L5199r714
780E3047K252L5039j0046M2928M32790j20676j78921Q59636j05325p06193M18090m8839
768F73782m71497o0483k2388j2176l5079j4034j885k0963j2469j257k378O99K563o335j267
753A4833o64j28r73J8385O159k0746R010J5442j2944J27336Q1654j88043j0633m488j502K839
737C5537o60K281J6135R8538R50838J20472q68994M81262N28878r73003r6337M78264l9340
724G33871J05330K86124l67449j03359k41m55501o3029k9478k4099j6453k0106j2403q320
711B4887p174k876M51n70m41p40o34k841p58m9P511R711q356o480M019J9862k1415L79J2164
692B6650j2665l669M365J8064j8077k597k278l019q78j201q68o0o40J61j9p28N46l19m10N25
672B883l98k00O65n49l17M69N55q44k51J64jK16j8q5p71O89o04M86l12l91J60l03K10j18O64
647A999j009K46j81J62k20L21j87k87L05Q37P09K841L1120k0671j1124j336o40K7K426K1325
627B6663p662j3922j787o63M81k06q63k45j50k89j4l62m22k2JR54j32j077M01l39N25j68L92
604A094p0K03k35J03k46K7L49m71K35M09q58K95M96j62k74J62o6j95J36l38QL82L95n62K2L85
578A224j41k53r9j60L88L11p1J98m42n1k22q0%J55K72N07L49O65K2966j751j8302q58O883
555A1488K4142k7593l750p90r85k78j20q57L18o88P6l83l8N43p8J12q59J406P77q34k49K60
533A620K41Q28L054O103K1P934L291j457L999O61r575J296q124m110j733r49p88q96Q8q86k07
512D11L39J06O82o01q4n9J31k46o0K38l20K03J21M6n51J21lo2j55Q84m73K76l32o7k76q8N29
485G10k40r3n7Q69l25K04k76r1o67M75O90o77O29k84j77k46K00J57m05M8k81J04K47L7J01q2
459E70J47o11O73Q94p00M02N18q61L05o76k28M17j70R49p74k9K22J38j95j14n52Ml29O29J99
434H28k66M94K32l91J72l87M36n82M80q12J070K4n16N31k46j55k37j25k31M82n64K42M23L14
410A216J21M75L12q16M17j306L63J00J50j25K63k4l40K27L14n68N88j10L40k27j29O90l1J20
386B020L83q07k9N24l23o68J225J55j65L64J931m48K91L631k159r55J915k759J95l05p36J090
364D370n46K64J283n62n33K51j254Q16k50m01P19p95k14Q96M42p4L78J83J389J159o89K861
342I693j119r34M168l152J33M20L75J905k068K134J626o26K466j441K661M368N67n1L649J512
322B6286r92J448L347R1j58Q61m04n74R744l406j281O090N324Q060Q470P969J4068K6750
304A11693J2929J3940O7913K36863J44320J55634J99718L44111L33678M69429Q38217j737612
292A190833K058341j213728k69183m13483k62934j47200k21073j33709l09304p6308m5395
281A56857l3573j8339k2773m377N228r250J452L8534r035p836N3892J4723J97246J370625
267A733374j119175M86524L864984l724112K62011L750403m014932j81567J070600j507612
257F20498j95345j32444o8069m2196o3900k6024j5374k2197p529O327N27j0666o262K819q123
242C2042j598q81n698L211J7811j7996m216K0254k0294k681J1520j6728k614k66j285q11m36
225I334N01q37j683Q73M5O73P182N4727n3256m185j066j736K816j898K776P770M045j4405
207A1676k878n53j22O25O586L1035l3398n226l73K685J1012j0814l897q80l24l57o11P68Q29
188E783j50l20J653j985r93J283r19j264L77l37j56l67M23K82l85J227r39K45J91j280Q41k17
166B993p8j11N38j42L28P5l81O8N56l13K91Q8j44J104q64l6K15J129J130j020m22L55J1j97
142E173J081L40Q11J504K49n83K015J668M074M1440j9027O722J27029j07279Q538J00917
126A74672j17333O345K5464N1559m8980j9584P9905q3017o444K4512N2686n108J9706N6357
112B10740n1872j0203Q8609R7241R21500L983820l892858J841005O812018q052464N47654
101B495190K359772l717787l68113k33924j36616o6358j19771p4367l7309l1483j3770l674
89E1790j597j229n148o364q307r44m014L331J9191j9128J9178J7732l6914O790P82j8903k998
72A3248j457j396L83j585M32q55j536k40j065m46Nl90P5j06N27l26m78n99q63M52j01o20m5
49C014K31J94q44K08n76M52qj05j52r5L37n45J42k90M82p43J30L18j90k87k66J16M37j11J48
24A997o28O5L72J11n97R45q62r1L23k97k46R10J26n43k47o27O51l72M16j22R78j202n04O65p9
0A142
##END= 
