# Supplementary material for: A new method for the comparison of 1H NMR predictors based on tree-similarity of spectra
Source: J Cheminform. 2014 Mar 25;6:9. doi: 10.1186/1758-2946-6-9 (PMC3987679; doi:10.1186/1758-2946-6-9)
Supplement: Additional file 4 — Directory containing a graphical tool to benchmark new predictions (submitted as input file in the correct format) with the predictions shown in this publication. The graphical tool provided in this compressed archive allows to compute and visualize the results for a new input file containing a new set of predictions. It consist in a web page (index.html) that can be accessed locally or remotely if the directory is placed on a server. The input file is simply drag and dropped on the webpage in order to start the computation of the complete similarity matrix and on the different statistical indicator including the curve of Figure 1. [file 1758-2946-6-9-S4.zip › bestMatchVisualizer/experimentalReducedJcamp/btb_12187.jdx]

##TITLE= Maximum beta inter-cluster(0), intra-cluster(0), Cluster size(8)    
##JCAMP-DX= 5.00	Hook4 tools, Dec 2 2011
##OWNER= 
##DATATYPE= NMR SPECTRUM
##DATA CLASS= XYDATA
##.OBSERVE FREQUENCY= 400.0
##.OBSERVE NUCLEUS= ^NUC_1H
##.$DECIM= 0
##.$DSPFVS= 0
##.$FCOR= 1
##.$SW_h= 4000
##.$SW= 10
##.$TD= 1024
##.$BF1= 400
##.$SFO1= 400
##XUNITS=	PPM
##YUNITS=	ARBITRARY UNITS
##NPOINTS=	1024
##FIRSTX=	10.000025000023875
##LASTX=	-2.4999976125705814E-5
##XFACTOR= 0.009775219941348974
##YFACTOR= 1.0
##MAXY= 1.0E7
##DELTAX= -0.009775219941348974
##XYDATA=(X++(Y..Y))
1022A023K54n36m5j57nK39L91j13J23l67l0J50k50m18O15j70L14j47P08m72m14L61N73o80j91
997G56j86l20P53L30N2k06m50O63l71n8o66Q34p57M03N04p28J14R36m53j01m63L54K73m66L38
972A085l37J74n8N27k37n8k58N56l16n38L14j40N06J96n56L31n5M0k13l31J2N73m63p9J81L42
946A198m32L89l28J12j93l73N56l3Q5J08MR5l15m72L96M90k91m4J71J57n53j6j1N94m5p7l36
919H36P39l04j98O6l80p9Q8J43j39J59J93J70m11J47o82Q85n65P81m42n57N85J89n7m36Q6O25
893A442n34L2J52J82j16m70J96k63M50L6L3l10j69J50K47p88L91k47N15R5k35K19P0l44N21k2
867A233j064Q18k01K11L54o79J78j84P64j5m18J67K24m45rK19j65K18J94o05K52j55N08n39
843H61O70l61m73K08L61J30o38J2Q19l56k98l48P59k86J26j20L8l4P73j97l62O6m1J94j70r0
817A243m7Q7Kj77O16J84k92QJ04k07L02j99K21N78m22M866Q235n98n855N07o061j41o73J5J20
792B416J56N68O35o71k65J990j282j38P4j6n5P53k45J552P69l44J179K750P9J616M935J6514
770C2970N4557N88705K708558j498229j032484M85572j089737j90389l5978j1227l388k844
758F086k240K40r00n57o73Q0L60m15j4m27J090J050J813L0066M25960m36136j7107N279r192
739D363n37K304l42N33R688k691r832N644j909n181R5n57k66R5P29q2n63O33n93K73M74L22
717B600n04K390k34l39P96L242M261K9821K70063J255592j237958j4962R09166p97843l62603
702F3488m3189q460m713k843j860q97J336j126l98L0K93j136M27p67P53p8j18o0k06P55l57
681H74k03J76j22N33r14O60P959n809j634K536M293p703M7J33K83m28j24n57O08M22j10J41
659A061j79n17M17Q4Q2n38M43J96j86j87p4k2Q4m56N76K92p92Q05j16m79N41L4l48P4l57M6
633D84L17m78M00K63m32P20n71r2j03L41K40m82K35N90p33k8K93l88n27O89k31p9O55k57q2
608G44j34j1M57O0%k43l63K21N12L22n65j36K59n5l60p0P74r10K72J40M03L86m59m25J19J69
582A107j86M36l2k49J4l10M06k29J56r1M1j17k26K1m80P96q65R58m52J80l04P42j46L49j115
557D04N12P8J6J53j61M31n4m24k1J72p59O28K92j55l85Q20m36j54J13l56Q94n35L07J08p25
532G63j74Q51l83K6L61l50o4k37Q94l36j55K10n81N05J50k25m08M59r8k57O84m80M79l44JK49
506A540n26K61L7j45P55m77m07N22r45J198m13k20N97J10m81j74N63m94K96P0M04o8L46o98
482A651R26m26m69K19J09J85M89K64O001R81M553l180J0186r405L834j553o075m461M38L72
462D639k30Q95J88m27J62N04o6M62O79K22K352K72J288J117N015M741R479L6129L72149
443D39570Q01863p256K217972m06560J481020l029897k00063n69806n71925r9315k7995q637
431A8971m540l558k551j023j299j347k27Nl09p62N79l41n28l85p49J942q72R74Q849j237L782
410A5374m430J0798r523J635k221p686k150p26N59m53p0k62J60L12K93l93NK70l74j03m34J07
388F88N41j087Q53L05k77m0j90j11J91L32m20L20n10J43K14Q88j062L65R5o99N79k25M00n58
364G35L74j25J0j55K38kl6K39l93l6L14l64N8K41l76M90L07n75M90m58l42K33j68N40k4j28
338A087l13qN96k59L81m32n18M42L64n22M93j63K92P3k98n11N79k54R1q1N3k80N73M0n0l0m15
311I30O41k3K89j031N34j43j01l62J99j22N67j06p82R13m29P06M95j147L62K0N36J004j346
288A604J446k57P46M6519l0218j5053r39p91N14k85p09R93o97J564m23O5O18k768O920o99K
267H152j955P420L94K087O178J8026M2998K76340R640360q177976j485650k16431n9567k4534
253C5842j3157r309m529M058m381k022j637m77o48k36l09j19K61n24K52o19J0l3M48%L2480
232C5351j986l0149m42k586J216m39J025p23K36o6L63L1q68k54N03K33k27M1l40K29R7k96J35
209A084K0Q0m74j2K75O11o90o58O33O01l83J0J30k9j87j15p1K01j16m70P07m42K63J20J01j88
183A001L25J19J13K6R32J155K1156J82023j92425r338k533p02k59k07p01R54m23M6l00L99K64
162A625k70k31q0j89Q15p69J11J79J19o0j49L90p01K80N69L73N299l343K363m377j055l14O46
139A231j95K5J5l48J61l84K04L51N0K71M00K624j923P22M1790l6998K920L1381l9004j803J85
118A675l0m03J24J48n4j068M13l86M29N5J68k54M30q49M17L10k75p40J243k44j35m3K73l39
94H65Q03m39K15o6m20K41k95M13l88J40O4m91L12m14P99k14Ok73L7j26N43k65l13L96m74j69
68D87N28Qn65N74j90j07M64m50J8p4r2oJ36N20p2o87M89K78n73K54J85J4K70j38p59O04m31
41F85M20j8j96M65k34l40J93q7L1l37M88p49O39M96J30n65O57k63j63m84K95o07M21J18Q1l01
15G75Q86p51L1k96K8m6L81j26l5M32m5m72K96M31O11J3172
0A5272
##END= 
