# Supplementary material for: A new method for the comparison of 1H NMR predictors based on tree-similarity of spectra
Source: J Cheminform. 2014 Mar 25;6:9. doi: 10.1186/1758-2946-6-9 (PMC3987679; doi:10.1186/1758-2946-6-9)
Supplement: Additional file 4 — Directory containing a graphical tool to benchmark new predictions (submitted as input file in the correct format) with the predictions shown in this publication. The graphical tool provided in this compressed archive allows to compute and visualize the results for a new input file containing a new set of predictions. It consist in a web page (index.html) that can be accessed locally or remotely if the directory is placed on a server. The input file is simply drag and dropped on the webpage in order to start the computation of the complete similarity matrix and on the different statistical indicator including the curve of Figure 1. [file 1758-2946-6-9-S4.zip › bestMatchVisualizer/experimentalReducedJcamp/btb_12323.jdx]

##TITLE= Maximum beta inter-cluster(0), intra-cluster(0), Cluster size(8)    
##JCAMP-DX= 5.00	Hook4 tools, Dec 2 2011
##OWNER= 
##DATATYPE= NMR SPECTRUM
##DATA CLASS= XYDATA
##.OBSERVE FREQUENCY= 400.0
##.OBSERVE NUCLEUS= ^NUC_1H
##.$DECIM= 0
##.$DSPFVS= 0
##.$FCOR= 1
##.$SW_h= 4000
##.$SW= 10
##.$TD= 1024
##.$BF1= 400
##.$SFO1= 400
##XUNITS=	PPM
##YUNITS=	ARBITRARY UNITS
##NPOINTS=	1024
##FIRSTX=	10.000025000023875
##LASTX=	-2.4999976125705814E-5
##XFACTOR= 0.009775219941348974
##YFACTOR= 1.0
##MAXY= 1.0E7
##DELTAX= -0.009775219941348974
##XYDATA=(X++(Y..Y))
1022A319j32J84q9k13L8Qk7k15L45m57K81r8J79J1j45r4K54l5j44P6L5j21J26K8M3L8j51j95
994H49K73J48o1j87N9K66k81k13N5J93j70K60k07N60j42j75j25k79N09l20Rj91J33J67P7m8
968A159k59K64J01l08L9K30j92J35j34N7L3l77J84k96K31J01M6MK84j07P4J0P6n00J96j5nK7
940A058J44l19J66J72m51j8J07L05R3n53l6L79K48k37j06k73j9J05M31N9m05K46q7K49k0Q8
914A326L54o07j43K37KQ3N4l17j53j21j16N34J05J52k93L71k27j64j37K1P6m2j03K16l46M18
888A180j03L5l92K64K81k15L48l68k64p8K49l15M32J10J03l28J22M0K29m04k72N17j99L80o4
863A288k56n9k4j42n9J8M67j75m2k27j8k71L24j54k85L55K54j68Mqk5m8K15J57n18J91K6l52
835D68M86j53r0R5j47J31J11J90J57k15J04l46K77k34j33N79l03k40J85j4k27j10J46J24l94
810D47L81m28J65k86P37J64o66K06J85l54L58r7k56J08J93q0r8l04L51j23J83J63k63K99Q62
785A847q72j52J70J8j36RM1k18l8K06l63L28k00P4m8O9l46J06J94j90pj4M53j62J4j48l55K1
757C01L66l39K48J30j07M38J48J3R2M51R39J039O147N5440J17049j60933j2114l409j749j305
737B845n24K01j15n12J18J20o62K40j9m07Q6K31K45l06m73M6N08j71K2j42Q5Mj17k46L30l80
711A007r7O06l98J72R6m26L9q4N0j11K26Q37o87k46MJ5k1Q0j80k26O85l7k2m05J51J6k0j79O2
682I07N41l44m51N13J22l25l29j10K06K14l67M59l31K25k59K86kl71J62J58l16L70l44j23J46
657F37K50q4n50Q19m21J1K48l0L18n63Q9R9J35o5j36m3L76k88k13j09M67m31K15J60p13P34
631I12j51K94k30l90K79k07L13j05k2j86L62k05J2Q8M5j73L9o1L91j66m84N2L84l03L53l05
605E36M12J28k36m49L11J05K76j09l75K82J48l85m22K89J80j09O6K35J106p64k50n41K5M8L15
580H22L35o12L1J19j09M32k82m2J16k18K99K90p00N0l05N07l1m38N43j32r0M9J67q2m19K05Q9
553E94Oj20J06N7J33k9j01K17j4k43r5k62N42j94k20k1J94K32j97n8k51j62K91M09o68L34K20
526G00k25K93l52L1P3N9j73L93k98k26J7M62r6p9k96K72P1k40LN9l58M47k00O7k19Q71m03L05
498I58m79L8j12M35l78Q9J47k0m77L50L14k57m1K0P80j031L37j57K63J178p92m5n69k50m1K15
472D75J14k53L6J27J86k2J08j32r3J29k66LP35p07O55M6J209j384j58k52J30j22j29m35N30
447E30L91k2k34n36L88J31j98L8j65M04Q6o5%J206J011J850L210J929k06q59L56P01n67k330
423G049l514j703m99m86M27l45Q85L67Q1K340K825J554L926Q830N354k805n869J487M331k196
403B2039q512p201l175j277K0k61l6o9k27J72J293l94n1P70J660O87Q448N973j202R89N80
382B0226o753q179k296j54j112k46M91l87L20m99J303j214j61O61j33n64j88k43N89L26n30
361A257j37M68n25j49O20Q7m13p3l18P14n68J88m30M38K84k57J47m71K62J44l49L26j0l92R
336H52K05j2L6j13J75K09k37N3oJ68N0J55j24k61L18n12J24N3K1J21J77qL1k44K13r3J75K46
308A772p0j89o4J27M6j51K3M97k17J81q3%K66l1j94M65k57o6J97q1L68l13M29n12N33K10k63
281B623N5R4J69J31p7R4K7O49R1L72N51J81M29j1k87j32P69n3L265j788K620j718J46m9k76
256G875L302k71K761q90P455R139p484n80j348l849L803O566K9795M8935R765J1500m4111
239H2363j7008m401M0888K81570K16790M6703j48405l30969n4877K2737J57965O09994k20309
226F83041L50256p52134m5927K15819R77838O79001j165850o51282p7061j5187J53334O34660
214I86508Q78286n0783O8219q77885l1504j87142o9465l46085k29344k8599j5964N1J5945
201A12238N0531J54960P54304l28617J62239n54010j89867L2194M7122L44673J07782o2861
189F30688q1822l15229r601r2494k8619p475r58L2817N2704r8145j6047O694m554j31K1303
174H9131L4669M378M452K3008K1388K8807P51p7978j3375M8392N5030j4374M6640K90138
160E41057Q10996j45965p47694M23648Q42420n71461o1964j46167o66749P9368J4271k49678
148A22082n1098j4099K1720k79J4349l809J4779j9714L1190l8625o428J12494j3564j19285
134D9713P075L8498j1061l3746Q081K1369P819K899R894j2848N2638J9p6979m405L0356j7554
118G1768N144J0973J3699P245J63124J73594k83170k9480J8131P0759l3177L6119N1374R4629
104C70732K24127K30897J088148P588990l772627M269733n551862K13136l243823J795872
94C213323J050483l466497m31010k0299N98389m45097j72657k4273M51521M72510l39653J786
82H88526J56868o67092j32541j29361n8520j6989L438L8852k1283K3431J6811n1489k8438
69B2213R090R79j7870l684j421L721l702j849n63K644L22j236p31L23k792j419p52q49R9J34
49B657o07r2K69L1k15o63Q3L02m75N00K9p63m1N48n10q8O59p6p54L61m5J19n1p49R75J77j040
22E41K52j85O96o39j78L63J41k58J07l85R32m81J30J35m58M85p94R3N93l98j39N76l91
0G38
##END= 
