# Supplementary material for: A new method for the comparison of 1H NMR predictors based on tree-similarity of spectra
Source: J Cheminform. 2014 Mar 25;6:9. doi: 10.1186/1758-2946-6-9 (PMC3987679; doi:10.1186/1758-2946-6-9)
Supplement: Additional file 4 — Directory containing a graphical tool to benchmark new predictions (submitted as input file in the correct format) with the predictions shown in this publication. The graphical tool provided in this compressed archive allows to compute and visualize the results for a new input file containing a new set of predictions. It consist in a web page (index.html) that can be accessed locally or remotely if the directory is placed on a server. The input file is simply drag and dropped on the webpage in order to start the computation of the complete similarity matrix and on the different statistical indicator including the curve of Figure 1. [file 1758-2946-6-9-S4.zip › bestMatchVisualizer/experimentalReducedJcamp/btb_13291.jdx]

##TITLE= Maximum beta inter-cluster(0), intra-cluster(0), Cluster size(8)    
##JCAMP-DX= 5.00	Hook4 tools, Dec 2 2011
##OWNER= 
##DATATYPE= NMR SPECTRUM
##DATA CLASS= XYDATA
##.OBSERVE FREQUENCY= 400.0
##.OBSERVE NUCLEUS= ^NUC_1H
##.$DECIM= 0
##.$DSPFVS= 0
##.$FCOR= 1
##.$SW_h= 4000
##.$SW= 10
##.$TD= 1024
##.$BF1= 400
##.$SFO1= 400
##XUNITS=	PPM
##YUNITS=	ARBITRARY UNITS
##NPOINTS=	1024
##FIRSTX=	10.000025000023875
##LASTX=	-2.4999976125705814E-5
##XFACTOR= 0.009775219941348974
##YFACTOR= 1.0
##MAXY= 1.0E7
##DELTAX= -0.009775219941348974
##XYDATA=(X++(Y..Y))
1022A9364q478Q515m399P632j0026K252L741p75J211p651K452m210R191o382M283L95m331
1005A2784R528n493k9n181m211j005J5323m211M815l547p020L415j2551J1012n91o94K942
988A5286m826M846k521R6R888m341l807O622p074r442J0544j235q229Q510k351k037O407m341
970A1995K205m051N089N052J139j3152m02N646k055r24O032N55J986l963O652j0538L091N874
952B0231m177k001l195P52R359k573o544P621L049n693r267J1211J1610j8650J562l015O845
935A7125L71k698k801L127R861j0717L863N590k152k605o655N392n875N629p43o350M110n995
917H477P081M916m065l30l99r802M560L356l367r006J8413j1035Q469q78O490n693q094M842
899A3935p47j384L558k68M883k195n078P896J6953j6680k322r708R338m07P74m537M072K052
881B0135r921j273L3610k6982j741Q875q876J1117o114m574j565J229Q8K165J1182j3394L171
864A7132Q23N978q605K701k13m402K321Q91k162O234q976O575l772l586J4853j4498P440q062
846A0672L118O119j5496K551J4947O29K625j2391J0327J3142j6348q459M450L148l654J8737
830C4117K0947j0446k1766j3553K1101p703p617Q970r074J477M288k258l459L2387n908k3524
814A7979J4373J9677j4952q350m679K4512M13n35k6001K8411k4455J2767M737J5358K5766
799H5021N272L3131J43971L170342O562263q208646j478943j68650n3069m5381K5875K8265
787I9451m1738M0669J6389K17015L356633p66100k416246L571142L30794l912609l45199
776A50201r2002r264k2556O748k251j755N048m734l111O33M364L273j0047J6193n17M0085
760H0308J30876K81392O877612o378964n20202M446991l023879j648745j58640l2403j2552
749D1794J1880K0527j4296m794O1543N63007O024515o359867k24724p3272j4761J800j448
736C1904j2924P30J941q991R715j5610P579n395L896m26R180r28J8305k8263L871K8421k8351
719A4654K814o036N136r362N062o965J0042L746m070l451M421l330R471j0739P293j3409N587
702A0864M217j1101M5693l5661N19L449M057o995j1398L312J1919k23o910N299k434J923l637
685A2893l804M432n897J807J042m150k388J1598l230n094l651J4572j835q964L838q203R298
668A2264o140o085Q930M995j156j888k436N900K498K255r57q694N634j1316Q543K049L37J160
650A5893j754L57r54Q654n963q991J3199n25N070j6884P009K890J107r27Q16L062m314j4268
632C477J1590k811O742n134p295N070L816M198l433m704l378P032Q3L026O380l054N31q768
614A3368K40j51r607J4176K294p990M077L039Q374o026n901p719j093Q724r346Q311l063L87
596A2094Q871n454j0415j769J387K742N340J781N085j0682k127J7396j3400N571r390J0610
580A7640o300L736m640J814Q580j0164N744O504J580P366j0693O70m112P058j2061O706j0749
563H679O002N516k202J34j2202J3316p952q55R048m639k482j560J4497o106r053Q178M930
546B3249p319M837j3094l710M340L438L768P446K128j1177O245N969m705J181j2778J7127
530B6945j2133j821l279K783R394m103N860j164l235o799k15J492k295L227n78K162o33j107
512A4501J0452n761k177m219j302K419Q514j4879M353j369L574L87P07L916o366q172J9519
495B4097k279p633Q089j1274O868n566M274o333O418p886K908N52M600R517q717q120P033
478A6548K392n116j244N029M781p233J639n249R253K189m480j924n045K536P597k126m281
461A5266Q731m121m134O679K518m783Q01k377q023J1385k84p002Q241m087J072j8308j574
444@J9753K880l397m621l731L757j233R918J002j3281O547K119l423O062o171p33n235Q95
426A1108L579J5323j5859L462m244P13q652K784P154k626o74M722q86j0250J6781j898J621
409B2158J05P50j0124J0989j8402Q79J3241p444n39M206P8K575k254J41m44j451L211l647
391A4028O481n054k418m683l46N826K106K9L058l783j29r224J3880m339o037J5156o390o368
373A1793O451k266n684J2135J726j1359O34n667J2146R09p937K972K457N573p496l477J191
356A4101N933m124r484P287J1687j1870R449j0004J632N84j333N369q037K515L682n223M135
339A6299N806p271k540j804M268j0077J1927J066l277J85N876k568j3126Q902J2507p832r827
322H514n232J0633l588N100L073K361k325K679l044p021L114J2158k911k953o046M767o78R3
304A8694l933M531M67o879L527l21j1791J4896L15p890J0725n749l832q348N156M079K077
287A5724J439J083n367L337k916k19K184J213L913p578j808L432M296J663l997J809n80J291
269A8919n868K328p345k972J6087o745r17l270N814j138K635J315l077M923m879L322k469N09
251A7172K570q47j1768J0057J0518m552q885O635p537j0504R530j332R799M607o556n950N26
234A3483O770o574M960o860N573K486j514r362R852o348Q925j3169R813j0790M719J2227j420
217B2771j1924Q913m571m35M200l657P46N475n486M169o191q113P26N004n168P265P389m020
199A7093Q65J715m793J450n088N686j826j1465J2145P431j1437J9740j2647q296j0K336J594
182A4493l117l177R857J464o014j198O833n376J3015q741o39p244M972l879K174j727O768M21
164A8885J584j056J1573J6269N7909J500356j384028j69173k2806p388N632q42j7289J1477
150B1103m109J895o06Q81q589O184p306L990j394N599R91l028R50k414J183o99q126J6418
132B2923j0525J363q399J3085L618k1605J2586L604K87j212o301J2348Ol382l340K646r259
115H443Q70R14R81P734j444q446L287N703n97n612R091n424M609p358o841J2427O470j1119
97A3688J2261l57l387j0896J2522l63j4120N768J285m991M866m063q53K63p705J2169J2814
80B8901j1902N973O22J67r221j482O753m984O791N90m088j1224p1Q579L574k643n191P26m45
61A1425J906P79k099L854l507k014N255P797o047N484r351j784K736M39j238M442j969j628
43A4480p22O785j287n513m133O612J948r956R705o048M221l013O658K657j3767R352j0187
26G792R534O681q898m53L165j2166P894j49J4737o614j600l28l225Q004j2112j421M268O597
8B1706l833q169l151L312J856n84J3420o536j1305
0F716
##END= 
