# Supplementary material for: A new method for the comparison of 1H NMR predictors based on tree-similarity of spectra
Source: J Cheminform. 2014 Mar 25;6:9. doi: 10.1186/1758-2946-6-9 (PMC3987679; doi:10.1186/1758-2946-6-9)
Supplement: Additional file 4 — Directory containing a graphical tool to benchmark new predictions (submitted as input file in the correct format) with the predictions shown in this publication. The graphical tool provided in this compressed archive allows to compute and visualize the results for a new input file containing a new set of predictions. It consist in a web page (index.html) that can be accessed locally or remotely if the directory is placed on a server. The input file is simply drag and dropped on the webpage in order to start the computation of the complete similarity matrix and on the different statistical indicator including the curve of Figure 1. [file 1758-2946-6-9-S4.zip › bestMatchVisualizer/experimentalReducedJcamp/btb_13668.jdx]

##TITLE= Maximum beta inter-cluster(0), intra-cluster(0), Cluster size(8)    
##JCAMP-DX= 5.00	Hook4 tools, Dec 2 2011
##OWNER= 
##DATATYPE= NMR SPECTRUM
##DATA CLASS= XYDATA
##.OBSERVE FREQUENCY= 400.0
##.OBSERVE NUCLEUS= ^NUC_1H
##.$DECIM= 0
##.$DSPFVS= 0
##.$FCOR= 1
##.$SW_h= 4000
##.$SW= 10
##.$TD= 1024
##.$BF1= 400
##.$SFO1= 400
##XUNITS=	PPM
##YUNITS=	ARBITRARY UNITS
##NPOINTS=	1024
##FIRSTX=	10.000025000023875
##LASTX=	-2.4999976125705814E-5
##XFACTOR= 0.009775219941348974
##YFACTOR= 1.0
##MAXY= 1.0E7
##DELTAX= -0.009775219941348974
##XYDATA=(X++(Y..Y))
1022A3685k197K666L904o078N724r373P80k00J042l459M274J158M338m664K092m162L178L767
1004A6475l663q61L518k804j300q05l314L993p66Q83o69j277j365r83R305k317o85P66p289
985F842k272N768m140J2029r100p161P296M406J589o268k730O036k894l75j252R97m570O691
967A0892J275m477l860J0549o290N284l721k224R579p422l45k542R03j771L707J515m504M457
949A1005j789K776j882L992o287K431j494K962j684k64K340l603K484k863J417O285n106k504
931H216N946m50K783j380n798o45j522M041k071k631R33M340j466M005n067K420k07j023M934
912A5358k239o93k25K622o44n549N667J890n346L134k529K636j207p878J582Q644j715p609
894E899M521L436K38k057j780l057M038m090J436K627j115j0096O711O438P84j962O2j732
876A0301J250J38o939Q001J111K6m924L023M30N22L1l162j590J517P098o140n47k040P568
857A5674n670m982N840j158l199K564L54O200l545N018q492L439k723o32l78k557J108R14
839G775L307j348M196k426q41L038m959M608k956L380k792k599M57O131m715k28J991O437
821A8456o081Q278q063J123n3k298p055J1248l687M819Q64m451j172J727l090l712J0122o742
803A0233l533L600J344j395J736n633N37M687n718M136L688ol433L647l849N84l653J7443
785B4415j9805M610J167Q43j728J959o924L489J278l14P170r060l34m299O197N912J334j602
767A4308q917Q76M329p913K980M584L761j205q603L957j48L553l127J1499J99368j68840
751E0462j9972r969N489j3288O997L312M0930J406918Q33174j920032j51055q2667m9792
738A00507l2173j3589j7535j0047l606j0963O095M186l902l413p159N789Q13p382N167k045
722A0743J292N195n706k124J281M001l476j058J284L144j752O620n453k472N691o101J152
705A2261p101P040M38j844O8J3162j1897J401j799O55n945L625L510n232M295O61j279n172
687F847N659j523m220J906R450q461j736K08m82l738L933L767n98k906K110J796R06J263k291
668A1890l812L076n048N671m28J509m123j63L581K128m232m270P987j882k401n01M192n337
650G837L276M182k739J771J755o668K525m27J393p611K580Q418p327m837R809o694L956K408
632A3607l562O51q61O80Q583J33m914l0k268o588k522M595M040m183K598K678Q15n36J49n026
612H039J0442m090K070l126p91M104l698k876k17O119m471R89K249k783o351O961n686j155
594E729P078k7J536n080P200K047p800k143M825O45J280j368l436N072j155p374M368k218
576I179J200P016n026R55O08j19o745P666n281o457O365M748P61l185L663o902K595M885j764
557A4162j862K087o542J736M468k545k847K535k027M555O50k404Q665k95m091r847O723l279
539I842N004k051L367o357O750n558P301J10k500o117J043J0209q429J573q6n15k404j756
521I426P888q826K746L917m051m336L940j752J764j363L0j872M34M761q43P105m039j1598
503C331Q225j717J11j360K318J630r30L905n46J235l297J641J126R51l70J931l399k514Q16
484A3087l73j770J291N023j737k95K900N75r26q32J446J11q303N014l862l056K711L072L91
465A4467j079l524Q077m613K641J055m519L181K492p91p619M578J560K50k000N73K771L186
447B0686j779K16J904k683n400q24O655j882J553m485J956j86j813K429L702J504j508m787
429A5258P21N113K90k539j112M083k644M86k228R65J738J28l460R7M730p859P541j994j984
410A7330k54Q45M838L030q896N041l076K702k07J500j99K67R82J9212n67J146J8982M154
392F6830J4872k110k1792l87m701j1192l017o021N151J475j279N065P635p483O245m27N123
375E3987m289l043J5048J4258M5333Q0732k7962J49063J65532N84981L568821J745865
363F388326K629719k77352q62872K122179j22450m778659k727046o49038n85995k49334
353H87478l36497j17199j79533q8350m5020k0296j6492j0738n711j0228j2998J2338j512n88
339E4654p56N758j649J284O121j1367O853J5743O780j3948J6262k3066M705l137j8009o616
323C9612L331N434m396O96J784Q727L905K570j534O476O083o950n349J2179k101J6691j1733
306G5425j1565J764o304J311L182n790l81N413M3940P163J32454j06086K52272J8305K3462
291D34565J560458j044763Q24892L483770k114777L193843K167339j722774J704438k363441
281F123550j110879l2614k387467O56132j817086l08662j21704n53461r1118L63065l81147
270C38609j12991p8779j8005j8012j7205J944R252N408K1005O161N1645M0599j8291L51970
256E63310p4564M15085j34191k60691J207367K094987j216758L118937L832584l67155l22576
245H856335K50553k276409l425006q70397J50040j354888o32062J10996l65239o5450j32205
234B46268k7707j6211J547P7472k7968L1323p2366j222o9152m9622M728l2941l869p837k402
219E0041o02L394n696O304k157J5063k9027q889l909J1743J3164k0989R38M319r842p560N996
202B2291j397m709k150R650n408m953j615J817n38n668M462l124K894k353J747l10m529K202
184H309k887N025R03j16L456M70m700M275o814N236k378K127M01k875M331k555l625N341j095
165A2829J125o186P10J640N186m543l25L649K491p046N35j240P676l458l502j598L651K481
147A4075p177K120l22J732L647J5903j9576P951P441j4758P265j734p047J839p54P194n315
130A2484K018k496R265J775J1222j7890N35J4205j8095K250L224j890p186J110q68N538K205
113A7406j393j430k152n97n446P756n384L098M219r525N635M255m338J905k930J88j96L28
95A1399J158j484m935L982K821J733m605K75k170P823K136l562l617j421P938k841j820R73
77A3783r86K99N77m982L181J215k353l834M342M477m834k521k300O054k66K57m442L137j09
58A0695K655J218p81p007L164M507j920J362l624N8R98L918J72k341n327M288l238K969J193
39A2959k944M216j15j516k752j635Q289k688m111J405j708K943L44q63p89R5k115K453k176
20I292M35L569J917r506L754K907k985K095p038J0305o539L754k927l35J0027m263q700O411
2A2173l259p82M237
0A2369
##END= 
