# Supplementary material for: A new method for the comparison of 1H NMR predictors based on tree-similarity of spectra
Source: J Cheminform. 2014 Mar 25;6:9. doi: 10.1186/1758-2946-6-9 (PMC3987679; doi:10.1186/1758-2946-6-9)
Supplement: Additional file 4 — Directory containing a graphical tool to benchmark new predictions (submitted as input file in the correct format) with the predictions shown in this publication. The graphical tool provided in this compressed archive allows to compute and visualize the results for a new input file containing a new set of predictions. It consist in a web page (index.html) that can be accessed locally or remotely if the directory is placed on a server. The input file is simply drag and dropped on the webpage in order to start the computation of the complete similarity matrix and on the different statistical indicator including the curve of Figure 1. [file 1758-2946-6-9-S4.zip › bestMatchVisualizer/experimentalReducedJcamp/btb_13836.jdx]

##TITLE= Maximum beta inter-cluster(0), intra-cluster(0), Cluster size(8)    
##JCAMP-DX= 5.00	Hook4 tools, Dec 2 2011
##OWNER= 
##DATATYPE= NMR SPECTRUM
##DATA CLASS= XYDATA
##.OBSERVE FREQUENCY= 400.0
##.OBSERVE NUCLEUS= ^NUC_1H
##.$DECIM= 0
##.$DSPFVS= 0
##.$FCOR= 1
##.$SW_h= 4000
##.$SW= 10
##.$TD= 1024
##.$BF1= 400
##.$SFO1= 400
##XUNITS=	PPM
##YUNITS=	ARBITRARY UNITS
##NPOINTS=	1024
##FIRSTX=	10.000025000023875
##LASTX=	-2.4999976125705814E-5
##XFACTOR= 0.009775219941348974
##YFACTOR= 1.0
##MAXY= 1.0E7
##DELTAX= -0.009775219941348974
##XYDATA=(X++(Y..Y))
1022F539K3j53N92q64N62m92O0P61k07k36N67q47Q46m01q7r7J12j28R0L22k35l5l49M50J38
997F931j38j59K37N8k91j30l7K39k5K7j41j78j0M3K5k34J88m21O05Lj64K47k77l42L06L16k76
970F402K83l30K72n2L09q67K92J82P4l34M76l24L67j02l65L14K47j31J83k40j02j57R5j46L3
945F379l6R5K07j32J46m39M73k29L9K03m69M85n94J96K47O7p3K47o25K73R1K72k18O2L8m6J76
918F835q2j50n79N09l4P0L44P3k15j82J63n10J42j40L95K5Q1p2K40k17k06K49Rm3p0J44k01
891F578J18l7J33k54k21LJ81l19K67M39m41N77k81j38J91k45j22K59m44P1P03j01m04L9N72
866G124l57j26k07O36o53M12l48L19j62k1Nj53l90M47o4K63L1n65M54k1m7k4k79k2J89O6k97
839F210N22m4o43P24L42k18k09O4n5J20o03j25Q3M48m13l3L33j62TN63k81J10L66m69L78J29
813F975l69J30j000Q08l9K06l81M35l37J67j05L75k5M0l42n30Q4O05L13o73K28j16l44O01j09
788F597M5J18K105j717J8n25j38J12O5M53k54j29O01q69m5O26j56n22L11J50N28p25K83J55
764G087K99j23k42l79L34l3Q0l28K3R12O3k69O2R77q85P60K02J054J737N918M5504L30863
742C93616l61569j9190m432j574p8J8p21O09P3r56R7j13M01r8K1L14n06l41N0N90j35J27Q8
719F291k61k50O11J57l04N20m25j70J32n55Q9M14K7k70L91K13o72L84j65J745j673L17K73k45
695F574n41K84L31J10j36L2p66K06K59k69P57J46q39Q09l72n91J88L67J80m13M94o68j40K84
671F286J88l21J33Q7K75P21q71J13m65L49K7K35l12l8O4n58O82K15o62J95m1K35L30n12K31
646F586k83k23K9N2NM30j16j34j015Q49J041q77J77n25K53L7L26j93o58P15k38M1N23k58J53
621F697k1l57J84k51M7K41j20qo1k5J74j76l63O5N19L96m03j74N47m06L16k97l25m1j83L53
595F328L41j69J03R8n9L12j44p43j7J026j4n73L15j08j20K91n41O40j22l48K14n00O41j31j81
570F539o9k93M88n75O81j68j21K28p64M54K51l00j01j98M46L36k11j87K05n98J28M17k99O5
546F354K51J51j88k79K90n59O29R8j0m54J94k92M48l04L82n82M54K72l36m20M2N68l51P6k18
521F216k60K70M65k97N65J49q02o45Q15L15k75k14J61N4l40Q48j052M54l66P46j41j05j14k16
497F231J54L87j09m59J56K26k17K15O33r49N21o19N05p28O35M08l51R1k68J04Q1K80k22j09
473F596n43P69n49j85P85p2l3mj81k61N48l45n3M94j15l23k74P33J74m34m31M12j11o23K63
448F237N08J7l73J91j20kj0k02L19M99K73l80q22K33M84l38K24n5m17l03N42N55n63M15L95
423G307m56K54m26K55l64J141p37M7L9j73k85O9m93M53M54K38q06N3N72j42K7j83M72k1P2l06
397G061l3o50O6j06K76RN52m8o4J24k40l49R60l85N80r59J028q12L10k00k8L11j94l48J073
372G934m84J3J09k1k16J49K73L9n85N95m13J02N71J67j49P04O76k24K008L0470k4070q152q91
349H605Q59n47L67m19N33M8K931j92j821P58M688k120j707l16K369J959P139j8281J2107N160
329B2120K015L102Q659K0053K8800J45779L091144J535665m434675k97497p1856k5594n184
316B2531n901j053l350O257j8484L928J421J420m93p54J201j41l05r63l330M238N12n94K49
297F389K60M10J62m10K57K4948n236j8808j657P8J61j73q6J16L91n4M28m91J85J33L29l56P95
274G771p86q1n71J53k04J378m75l34L00k59M50p8K81k61J21M60k20K58m76r6J64L90k22j69
250G494K09K87j80J75m2O75k69J022O35l38j148P87O85o0K64J015K343M479N024M569j753
229B5873n285n076j946m31N87Q20R15Q90k53Q70l3p36N41J525J232Q03L00K054M231Q180
209C5061L0483J37653M06599Q01257J012429O14575k81221r12731r30577n87268k19157m3593
197F3510p815r414q888k812L581m183p273n947L403N311J868J7969K3546k761k5754r038K922
180C8225J6355M2480K29780M37466K67831k82904k86037N55567J481573J004103q60398
169B644041m07091P56320N32930j223862j362797l26147L26720K48098K13728M989246
159F391186L608814j895730o546541j161055j91741o5107m0672l2251j0897k416j8525j8465
147A6600L49J2800P573p307m214L213L532q491j1481k803N844K245O25K2075K0954n181l3087
130B3246j0516q21O35j060m0j883J119N3j791J007k26r55l92k80L75n99m02K42K96p35K93k31
108G335l19L52j19k38K83%j84J05P8L14N6j74K21j050P64n32r6j85O06Q2L66m20q11L85K11
83G030j87p09J64N09n73P49P2m37J01p93N71J34K85j32n44l2J51O52k82k03J03l22J23O49q22
58F257K52n9k03L39m15j14L39P1J32M03p27O63m5K92n38k79O39k77o3l24L69k08K89j54N42
33G181o61m92M45j46J46m86J98K98J41J83k24j28j29k10P55p84J78K6K23k01M55K16n03j94M8
8F335L79K74o02m09N35Nj52l9n8
0F268
##END= 
