# Supplementary material for: A new method for the comparison of 1H NMR predictors based on tree-similarity of spectra
Source: J Cheminform. 2014 Mar 25;6:9. doi: 10.1186/1758-2946-6-9 (PMC3987679; doi:10.1186/1758-2946-6-9)
Supplement: Additional file 4 — Directory containing a graphical tool to benchmark new predictions (submitted as input file in the correct format) with the predictions shown in this publication. The graphical tool provided in this compressed archive allows to compute and visualize the results for a new input file containing a new set of predictions. It consist in a web page (index.html) that can be accessed locally or remotely if the directory is placed on a server. The input file is simply drag and dropped on the webpage in order to start the computation of the complete similarity matrix and on the different statistical indicator including the curve of Figure 1. [file 1758-2946-6-9-S4.zip › bestMatchVisualizer/experimentalReducedJcamp/cc_00402.jdx]

##TITLE= Maximum beta inter-cluster(0), intra-cluster(0), Cluster size(8)    
##JCAMP-DX= 5.00	Hook4 tools, Dec 2 2011
##OWNER= 
##DATATYPE= NMR SPECTRUM
##DATA CLASS= XYDATA
##.OBSERVE FREQUENCY= 400.0
##.OBSERVE NUCLEUS= ^NUC_1H
##.$DECIM= 0
##.$DSPFVS= 0
##.$FCOR= 1
##.$SW_h= 4000
##.$SW= 10
##.$TD= 1024
##.$BF1= 400
##.$SFO1= 400
##XUNITS=	PPM
##YUNITS=	ARBITRARY UNITS
##NPOINTS=	1024
##FIRSTX=	10.000025000023875
##LASTX=	-2.4999976125705814E-5
##XFACTOR= 0.009775219941348974
##YFACTOR= 1.0
##MAXY= 1.0E7
##DELTAX= -0.009775219941348974
##XYDATA=(X++(Y..Y))
1022G527n165J089J740L46Q5m10j150J743K2K095m617m54K242L086l989Q90q46J332l597J520
1002C489j829N09L730j203K373l685L298l436P00j57Q04J44m13l127J840J648m04Q86j810
983C357J446N51m17p62l026K262L4k063M048O98k618J778j84q0n50K592n2m127J254j957L153
962E337j837J863l97j32m033K399K566j933j196Q80J902l317N07K434k911J797M20L55N43
943E247k588L111k280Q98P35L85j973Q43j40M76M0K56l124K141K229n44J05j713K225p79m338
922A212L054P51n89L54o33o66J978n48N50l38k956p58m5K328j51M15K04J130j770pn23K110
900E102k198R48L024l255q92p53L201l6n38J23k41j217J389j060K86J212j062k29Q52K346
880G002k627K253j232L40k006j04J02k18K759l696J376K67j178J141j053J719j84P13o78J462
860F158k62l678L885j235L014k479j897J253j156J743L37p39j403L105m329K430m49L305l511
841D092J73K249K612j956k569Q60j852J350P57N18q74n139L066J75K281k603L674l838K421
822E397J561j015J679q97J247k336j193K771j300J0371J8226j6412k662J8150r488o004N2141
805G0236J7525n7868L0898M9604p7038j2571m976l106m454K422P260n059r92M339K010n859
789A2371L430O60K307R553m783R723R477M635L9331J98797K391367J653183l256171Q07968
775A881848L762688m111110q66034l60329j60027n6779k0472l3004j60j1873o110L432j837
762B0233l348N45q29J977k633k599J0599p493R824J0335j5929N993L0461k7242J41K6535p210
745D9360M7696N77689R92433j269582K73802L019325p47450j938687L104487O57723l756531
734A010265m70279k92348j21354o1776j3981R261N4673o8553R782J16980j03986j344Q5834
721A53174J41077L023566j803840q30816K351044J747909l939535J05976J690697k215900
711D23352j47096j60906m9766k0460r592J7771j7695j1995P057o020q263M888j2196n11J112
696I680J106k077l679K543j498k253J692J42j002N200J2740j4894J100J9979p595r578m014
679G592Q006r390l23m106J775J672k275J450j361l47r2J140M73q16L40O70l074K039K219Q71
659F463l649M38K660l396J900k64K332l250R03l404M191j923J421j937j90j322L116p66J696
640E019n27J2j240j3j9N32J511j515r29K369P47j851l230J947J059q56P9L339o85j743j297
619B709K263j470J531K95l193L218m46j237k15Q78j152R76Q04J857l009o53L159p27n2J042
599F578j912J284O46j762m61q94J391J338J062j513k149K055k041l99L080p60j160J789k102
580D070K425j42J077l659J063J972j233K48k184J188P14n49o84q25J145J033J198J030k487
561E400l724L215N9m73J136k638K22M55K184R80o01p60L09K42J070o70L148n169J194K195L30
540H104Q76j09k364k191N724j554K214j073k925J275p65K652K01l702L291j978j246K191j473
521G148K88q39n40K668J487l539L23J029j561K562r51J44j555K707p73J809J35Q01j950N35
501I928j857K966k915L543j039l64m07q29P21J153J806j066j531J280j305L535j548M021j691
482A4401J059k332K748Q46l118O709K9970j8323L1671m238k1815K0304k8308P971J6314j0512
466D3347M4127j7482J07921q2355J62431j45634L4259k2491o7445r483L77O633Q353L551
452F6109J1224J2143K1222M2180R3637P99373N169680l635723O965035l336956k051774
441D156150K260824m580741M247604k603787K653235L866715o689375M129318n808711p91352
431H39880m39100j91243q7043l7588k8944m757j083j6027Q24l330n427n636m028m148J281
416A3631K3828o056P842K5459m0350K2482l0546J1940j466M301L1692m2210K1344k5281q252
401H358j666l438K403j014n72J10J485k206l460L789l78J263L54l593J321j10J744k756K41
382A875R87J045j561j000P58K401j484k4q5P41J433j834k60M61J191j494k294O05K844K5n72
361C758j521L120k106L77o04N77j249N201k424o02J12j52L04J519l377n98q49N03Q33L113R96
340F931r56l924J890J500K70O2m121O50P2J610P00p72J655k065J818k412J569l32r48J830
320E027K668m330J404k099J424L142k854l68J868r69J199j787J926l40J80j103L948j861o67
301F408l08K606l635J900k536K891O79J075l629R01p34R6Q12L424k511M02J179l58j142P49
281H269o05j088q40M527j089k959J544K13j481O22K786p30j052L37k58L027J239J74J224N454
261A9314J723O60K1874j4570K8419k0442P363m793j4563K668p672Q254m365K313Q41j114R372
244C5282L2231j1848N5278L2149k2101J21098r0954J72300J111863j77387J284445L029567
232E571923k618633N690487n313476J919222j776313j914526J82746j303743k03276j09410
222A25001m6559k9622k839j0169p636k827q496J873m787J394l118Q15J095L740K139K0724
206D0728j9667K5185j5888l848M981j7150P56r467J57J037l702L339k334M758j30k374K77
189F658J119P40p37L821j019p50J59r69L369j250K128n87j564M000J260l90M274r5j998K051
169B0220J607o93K762K110L220j769j444K284Q8j607k067N65l070k324J50O50q77j724l124
150A4957k494L24L201m880J633M93p35R65r26k052M665l788J522K664o701j903K140k518j138
131E429J355J617j783M392l395j123J628o19p4o97m9J449l915m72j633K932L828o015K099
112D954J383k957M376k677m13M01j459L301O80j918J083l889M872j883K32J382p11o36r96l1
92E094J248j141P91J264j937k069L632k545k50J228p5K44m90o91l5j70N47m55L550m691K542
71E591k066k27J784J43l12m72M09n03O27n79J10K728J14k925L3j164K157k60j209J747k394
50C332M92j235K202j803M07J153o74J756J874k905p72K529k809J657J174m557K255p98K914
31F192j60n05m672J793K840r52L590k242j061j937M35J565l319P37J231L132k758o97o37j99
11B376K413J263l226L615K493m858j031K753l81L89k887J355
0D274
##END= 
