# Supplementary material for: A new method for the comparison of 1H NMR predictors based on tree-similarity of spectra
Source: J Cheminform. 2014 Mar 25;6:9. doi: 10.1186/1758-2946-6-9 (PMC3987679; doi:10.1186/1758-2946-6-9)
Supplement: Additional file 4 — Directory containing a graphical tool to benchmark new predictions (submitted as input file in the correct format) with the predictions shown in this publication. The graphical tool provided in this compressed archive allows to compute and visualize the results for a new input file containing a new set of predictions. It consist in a web page (index.html) that can be accessed locally or remotely if the directory is placed on a server. The input file is simply drag and dropped on the webpage in order to start the computation of the complete similarity matrix and on the different statistical indicator including the curve of Figure 1. [file 1758-2946-6-9-S4.zip › bestMatchVisualizer/experimentalReducedJcamp/cc_00502.jdx]

##TITLE= Maximum beta inter-cluster(0), intra-cluster(0), Cluster size(8)    
##JCAMP-DX= 5.00	Hook4 tools, Dec 2 2011
##OWNER= 
##DATATYPE= NMR SPECTRUM
##DATA CLASS= XYDATA
##.OBSERVE FREQUENCY= 400.0
##.OBSERVE NUCLEUS= ^NUC_1H
##.$DECIM= 0
##.$DSPFVS= 0
##.$FCOR= 1
##.$SW_h= 4000
##.$SW= 10
##.$TD= 1024
##.$BF1= 400
##.$SFO1= 400
##XUNITS=	PPM
##YUNITS=	ARBITRARY UNITS
##NPOINTS=	1024
##FIRSTX=	10.000025000023875
##LASTX=	-2.4999976125705814E-5
##XFACTOR= 0.009775219941348974
##YFACTOR= 1.0
##MAXY= 1.0E7
##DELTAX= -0.009775219941348974
##XYDATA=(X++(Y..Y))
1022A549o33po0M01L69n91k6Km25O3R0p9L69j59J10l2l16J89L00Q6l47L51l10l28J38J58l1
995H31K39n32N67K7j67k58K69p6k23L29K17p71N24l14J68K82K9m44j13J96J02n45L46J05K1
970H09l30j40P50k27k37J16m9L03o3m44O58n05L95m24J13k8l22O23n28L35K90k83M76q16N6
945E28j43K16j20M53k68l03J34K28j65j09K40P2r2N3o6L3k73K3M57k68j14j50M94n27L73k13
919D93O8J10j94M32l7p0L1J73l16O1K02J61k3p30M2L36k30k32K83p3N5j94M40K00m66j63J08
892D67O32k18j73l66L13J20O6M9M6jj65j62P3K12J07k62k11J64J36r2J24Nk72M96o70K51j7
865F52O78n21j90k33J41K00L23ll78K42k17R7p91P50l83J65K44j56J21J4P05m98k55P52k81N8
839A236j95M43m07o60P79J109q06N2Q63n48j39J4k59M87J95L1k05m70o6N94R6J48j07j1M18
814B592J31J65l24jk6K830N602J338m198J0145l419p004N638p64l564N381J673m337j828J183
794A1213m173j136j242m69J654l1R83m85L751J1291P72J960O815M74m799M542Q143P6531
776A15794M30458Q52319k81564O12859J227356j328104k21999l23424J637894J492041
766D213630k417934k51352P8764r45228n5449k19661k12823q1926k9863k8515r746n662r958
753B4277l170k318m548j654j813j421j789j92L855J45460m9522p5561p642m827M25k928n095
736A1537K111K241o270K157N825o299m139J501j817k697q56o00L7J90j53o44J5m0k92N56m90
715A873n6R7l55r3L62o37M75k14K07j14L57M2p27K95J047n62m68l73N51j38K5k45k9K98p1k24
689A323M01k48n93N42m21P87n84j6J21O7l54k74Q57n50K55L20l78J5L8j62q2J85o5j71M77J3
663A503m06O2m02N98n1j92N8J68j32J52n1M0K91n76J52l83L51k46L7M28k29r7k18M09j01m24
637G41J46L53k3K87l60J62n39O2K20J51k16l7M03l42J99m54K73j12L78l7J83p2m59N6J49L50
611A462n96J24L68j73p3J33j54l51l4J53K65j95L0OK74l76Q8K46j10K84l42l09L36M7m02M25
585A126o1k25J34j59M19m82J20q0K56k68J07m11M90P9N9j70L34k61l07J43l5M6r3K37j42K40R
558A105L91o92M2N15k11m6N2o6J49j05K77l48J43j12k95J74j27q3J90k67P9n3J99K13j34q7q8
531H15j33O5k4J6K81k22N5k85J35K36K45K11o47J6J84M5L61k80K87o34M49l25j67L24j71k3
505H14K29k00K49J30j84k49M00k51m59O02m86M25l38N09j77j71q6k74N83J58j72J96j41l74
481G33L50l1k04L04n86K13N08j23L9l15k3L83l7M8m81N54j71l0n4To54N71o4R9l23P67l28j54
453I37jK1j08K61m61Q4L3K37r2J2O23m91j37J80J00l87K34m5r6J83j18O1L95J0p21L01J22k61
425H76M55l33M50l5l33L04J46m1j39j06K13k14K71R9o29L52J63j91k40O65j62m74l08N20L65
400A674j06j89M29o17M32p5N6r7l87o4L47M92n93M8K38j50K14J71k98P0K01k78J65N03m12k5
374A749m5K57k39qk33j37K35J47K99K19n09J46Q5o9j16J47L53k7m3k07L69N4k73K68O4J60m28
347B218L12K09N88k79j07J38J22K41O23l26J89o11M09P61o34P37m7k22n20M15k23J77O89N37
323E396M56n46Q66J590N107M9738m8065m798k233K2j45J236l151K038Q17N230j879p88l99
304A0492J116l716L530J668O715K1347n626M075R236J5541N0103J95186K261898P428435
290A0000000q671522o91924k89708j34314q1216m3084n5785p544P9127p6373n030m251p202
277A1174R67J015n205l333k060M63k056P98j35J048J65N55M548N3445n0592K0825k1235n579
259D808j776n62k09J40j3o91M00M66m92L80o61l30N18J52K1j19k90M69k02K81J55k43N7m09
235A850L71K12l40J72k84M95k46K74j41k01J55k99j01O76j28p70J41J29L39m87L84q7K79L2
211B425l30j37j31K4j00J27P1k68j72J72m9r1K13Q0l56k48M0M81l36ON6k8j89K1J02j65q3k29
183I06J29k1L1L42J64o04L2M8K02J21m18J54K68m55K46j71K54r5J0J13k00j04L52J23o74L84
157A137J27J90q28M23J96j39k30l31J56P0L7k02O11R6L09p67M60o98O43O66l70j04J97p05O22
132A566l1o69J531m70r30J45J72k81J39k4l80j81j98K93k77Q1k0N14k81r3K20j57K20j51JJ49
106H88O7j32N24o25J03k82M07R1n52M96k29O90n86M44l85M75L92m07M21J67l11r1k79j72l5
81A079K33l70r9l6k3L5m9Q3l97j20K03K1Jl7j42k8L02J16P1n9k09J61k6j26L71k80P5j70K19
52G99L59l67n60N31K43l92j52L64m46L68K62l22J47j4l16N03k96R5k68k29Q4N72j98P1l45p
26D86M35K50r8k44L27k34j89m5j20K44k42M27l09J99J25m68N29q19P80o8l31Q0m3J53J60j06
0H79j47
0G32
##END= 
