# Supplementary material for: A new method for the comparison of 1H NMR predictors based on tree-similarity of spectra
Source: J Cheminform. 2014 Mar 25;6:9. doi: 10.1186/1758-2946-6-9 (PMC3987679; doi:10.1186/1758-2946-6-9)
Supplement: Additional file 4 — Directory containing a graphical tool to benchmark new predictions (submitted as input file in the correct format) with the predictions shown in this publication. The graphical tool provided in this compressed archive allows to compute and visualize the results for a new input file containing a new set of predictions. It consist in a web page (index.html) that can be accessed locally or remotely if the directory is placed on a server. The input file is simply drag and dropped on the webpage in order to start the computation of the complete similarity matrix and on the different statistical indicator including the curve of Figure 1. [file 1758-2946-6-9-S4.zip › bestMatchVisualizer/experimentalReducedJcamp/cc_00503.jdx]

##TITLE= Maximum beta inter-cluster(0), intra-cluster(0), Cluster size(8)    
##JCAMP-DX= 5.00	Hook4 tools, Dec 2 2011
##OWNER= 
##DATATYPE= NMR SPECTRUM
##DATA CLASS= XYDATA
##.OBSERVE FREQUENCY= 400.0
##.OBSERVE NUCLEUS= ^NUC_1H
##.$DECIM= 0
##.$DSPFVS= 0
##.$FCOR= 1
##.$SW_h= 4000
##.$SW= 10
##.$TD= 1024
##.$BF1= 400
##.$SFO1= 400
##XUNITS=	PPM
##YUNITS=	ARBITRARY UNITS
##NPOINTS=	1024
##FIRSTX=	10.000025000023875
##LASTX=	-2.4999976125705814E-5
##XFACTOR= 0.009775219941348974
##YFACTOR= 1.0
##MAXY= 1.0E7
##DELTAX= -0.009775219941348974
##XYDATA=(X++(Y..Y))
1022D227k871K695K367j551q57J459j496J93o14k72m1p6M48m64J233k145J225o85L704m549
1002A930J292j97n73J101k53Q7jj019o39K808J224j604l72j148p79K544j767j36Q26O00J302
981E226o31L04l191K245J547J59k588k36o8k47N08K353K84L59j214j757N2J737j493M73J230
960E052j278j806J629j13K119j535k083K179j86J54j335J52o89P60j560R85J302K049j476
941D320k642K813R59k986M10j36J115j911K485J586l756o04J438k33j085J100l74j410K283
922C372j124p0k7K14J998L42l83j33J460j161j107J74L671m311q41L557m371J962j12l110
902@K855K65J620k623L81J506Q43l487J841j219L363n0k668K561j757n90L83j268o56K303
882C603j145K110j22q56k43J222j730M03J61j911J388m01J782p55K7n54J942r12L81p54j970
861A666J772n75M12j627J494P24J762j59k41k181J213l76j04Q76j734O27j323J083j433K507
841D383J86j561m12K316M45j672n23J453R83j186n89K469J840P050l132k677Q914o536j798
822I953j605n87j202j089l47K423o52l33K004l361K758J552J107J054K140L903k166N22L628
803A9702L834m123J1991J9004M9949K2658J25103O01272J151982q03220L04025J070021
791B572198j445125p75643j25403r6333m8167k1337k5502p13j2o084K758L742N9746J19497
777B13622o2143J34109N26683k3425K076543M27852k040730O45454j30318r40342K8418
766H55723k50010l09581j45995n6043p872j6649r464j7214j0093m264m644o615j123l52k446
751A3358L70Q29K41K002K001M301K4759M78739R63432j325093l3302n9107l2382j4578K087
736B7657o906n603j625j178k424J547r21l324K387j273j568J446l438j54R09n35j299J060q65
717C893Q84j75o09J506q95K516k933J980j483n77K56J133q72K395j605l4k3Q185q004k385
697C153J224J327j285p26P06P53j129j041K441r51j363L41J312j558q37q98L395J845r24R6
677E881r82l93j28P6k71j397K085J074K78k408j35J183q0q4j44k480K204P14Q70k186R44r76
655C645Q69k696K925o61K155l559k38L135k574L438J656L23j624m059J043L69J09J470k59
636E467j270j301j107K997P5K006k370L58k204kK317K10J74L57l667J921L74L21R71k772K711
615E566n009L746J263N59j378J331l06j418j687J58J687j263K963N33j913j832J618j604J429
596D443J226m1k699K361l09k255n01J628J511n33k508P03K406m016J491K739k45p75k486P24
576B864M68n11j033K689k869K286K451j252L36r19j522K868j426o20J986r08K18k406J881M61
556E042l06q76o26O77q00N50K24n62K020M11q68L83l37k052p02K380N17p9K68k055Q00m46
534C563J153j939K485k451j048J217J304k032K938N15KP50l941L84K664j034l22k21J425L28
514E740k860o6L172J188k636j286q67K130j217L38R45k508N746m558o29m82J67J404L71l37
494C755j075j460K299K61M76l238K646M67j133J963N985o086j413j47R35m26J234k296P48L61
474C856L07j559J965J49j152l17J993J87j380M29m20P44L5o75R67n71k203J44K99J097j084
453B811j00L141j034k293J088K411k41k616L28j46P70L12m71j612k46J334K184j524j020o32
433B444P75j035J435J098J054l917M798q36L48o40J411m65k034j490L84j522K09J393n36n32
413B342K099J003k956J218p86J854k555K351O15k173J018K461m152r54J697L255l072r59J582
394C888J822r72j657P08j739K1K866M85J046l667L17K390k94Q1K94l108J704J657l443M360
374F759k756J147j300J976n40k970K656k182J27J527M43m324L774J502k689L83k95J681j068
355C851O33L82k015J288N7P38j887L049n95j86k562J937L04o39K194m29j987j033K452k101
335C451J832j740J023J246l90N92O44k358J173J3r5q44J340J126L048N3131m1926r605k586
316I075q52J73k251J311J123j230M939P460j2620M693k763j137K654L391N551j94K964O718
298B9005J6554J5546K8237P9015M44214R387429p698536j435093k86954l23752j15065p1814
286F8786k8550J7626J97900j97843j5022m01j5436n924m311q07k097o183P858J7267j9325
271A3538j565O00m101R52K674J9658K2811l7279J4729L66028k38186j05363j0976k5588l288
256A4644o180kJ4359j2435l600j616R11k87K146k565K050k987K683l677J8245k136j3305r78
238E270j226r85J700K884k073l292M242R950M832j6512J12j908Q09K384j648J465L288m028
220E264k536K637k229o75K82J761j677j67L765m658n57Q56N81M306l858K89K550q25j84J76
200E101j200J090M211k180n18l10l49j129M31j810r31K517n81n24j371J612k77N77j919J896
180D336J686k615K007j567M63k83j12n13k07K153M20L92m52J604l43P52J304N083M626J9589
160C8323J02075K72996k86438o5094k6951j2888p824o649J714o7j257j963k91K449M107n354
144F888Q07j949r7k48j20k41P4J789J948M72K386o93M368J578J3430k628r151p882n652J583
124F662N14j184k52j126J842j084J516m747O581k744k1m7J336j965j856L894k084O31q76j007
104C983J88N71p6K90K581k860K617J010k762K093j88P842p01O443J4654j5279L44O969j5102
85A2617J849p167j099J379l161q74J312M87q92N39j96j541n07L29K93k14l56R3n62Q41k941
64B29J734K508L42M95l065J328q1J026j481j636L250l203o85K533p42L128r64R24j114q99
44C627J201q47j269K264k321J291k88l44L99q75Q49N9q33L72M10j628K857j82k851K100M59
23D450N03j232K90M82k651L193k972p65L839J79j350k10j747L120l12l30n9p54J694j654Q01
2D515k456L780j955
0C884
##END= 
