# Supplementary material for: A new method for the comparison of 1H NMR predictors based on tree-similarity of spectra
Source: J Cheminform. 2014 Mar 25;6:9. doi: 10.1186/1758-2946-6-9 (PMC3987679; doi:10.1186/1758-2946-6-9)
Supplement: Additional file 4 — Directory containing a graphical tool to benchmark new predictions (submitted as input file in the correct format) with the predictions shown in this publication. The graphical tool provided in this compressed archive allows to compute and visualize the results for a new input file containing a new set of predictions. It consist in a web page (index.html) that can be accessed locally or remotely if the directory is placed on a server. The input file is simply drag and dropped on the webpage in order to start the computation of the complete similarity matrix and on the different statistical indicator including the curve of Figure 1. [file 1758-2946-6-9-S4.zip › bestMatchVisualizer/experimentalReducedJcamp/cc_00506.jdx]

##TITLE= Maximum beta inter-cluster(0), intra-cluster(0), Cluster size(8)    
##JCAMP-DX= 5.00	Hook4 tools, Dec 2 2011
##OWNER= 
##DATATYPE= NMR SPECTRUM
##DATA CLASS= XYDATA
##.OBSERVE FREQUENCY= 400.0
##.OBSERVE NUCLEUS= ^NUC_1H
##.$DECIM= 0
##.$DSPFVS= 0
##.$FCOR= 1
##.$SW_h= 4000
##.$SW= 10
##.$TD= 1024
##.$BF1= 400
##.$SFO1= 400
##XUNITS=	PPM
##YUNITS=	ARBITRARY UNITS
##NPOINTS=	1024
##FIRSTX=	10.000025000023875
##LASTX=	-2.4999976125705814E-5
##XFACTOR= 0.009775219941348974
##YFACTOR= 1.0
##MAXY= 1.0E7
##DELTAX= -0.009775219941348974
##XYDATA=(X++(Y..Y))
1022A702J150L0o48M44k41K64n00n46o31K177K10j479O30k99K71j372P7J981J64r3p85Q41r67
999B380J796K39p98j663K46K196j928l79k50O31j097J632k1l81N21o64j027j219J883K316
979D413k270R60O82N46l433J675J54n66J76j099P98j18J174o4q10M86r72J765k153o15J937
958B666L48o0n17M70j953J982O51k337M6m83K741P37k110L94J30J77L20j800R0K076o49m13
936B506o16J028j243K07J179N35k535P65J479q22m39O19r98Q80P30j182Q81k018K223k72J620
915D527j410j248n9J513J50n87L03J02K84n18j147J258n94j665J939p84P45j81j405J032J035
894C290K3J175k59k120J780q42K129j650J171j785Q39O36k87n88J696j980J04K036j93j707
874C468O13R37r98J712k562R19l30m40O51k42J287P18k156J706j478k29j1O37p42n83M51j308
852B020K031N03n96j810r31L604O7N45P9j108k0j263J36J644o82j108R43k3Q72lJ194J509
830G603M110K413l76J456l564j783l048l45l49J49o91Q06r23M87J766j455M18J44K31O8P20
809G837Q85j242L491M954M845M194J595J1952J6862M3441J46098K49905R28784K07712K92299
794A923612n6759j91824j240290k23188j52843j6242O260k164N676N670j2347j2302o272J197
780B8184m251O212M252N120J7871K4621P5830Q7145L15556Q32110J846584k0680K53743
767C472297r77174j916746l33654j22390j0366M433n233o798M8k684M2781m8700m3232K0178
753G2760k8738k6292N199n680q149K065O497K1786N4861J58668Q73517j070664l8723p796
739I311L013K493p79J76L729p416l307L260n672r09j96n36M28k586R13P74N95n12q55J636
719C560k497R35O93J32N27j236O82k82O11R90j791J73L964J76Q14n36l213n18Q44L445m670K1
697B824P2q0k811J681M80l71p41J770o30J374m89R63p52j266N79m69k66O6M44o95K007j476
675B214o75J08Q82m13J678q24q22l09J875q90J355N804N998n47o861l950l032o84J551j107
655A351J519m60J084j04j669Q28J19j130Q97j33K79J034k741J459J59j561J92J641J07q83
635A988J582o04j890l11J843o14Q63l39J6J520l139J002J499j361Q22m15N79N16k97K80q42
614B698O84o9j294K045j440L78n91M63k79K306k262J153j048L605L090P932K2243J132k6688
595A4058p590j246o4j008q46k58L98n44m64Q64j211p52N4J630j33K32m13o87O80L83J78j00
573C161n95m43N68N18j250p96J645P14O89k024N39N40p75J006m3J21j506J142k013J52J001
552B351k97r4M92j12J467j002P06l86q21L98k164J245J88J334j351M82O91j569J184p51m95
531A496J974j982J568n96J882k020O72J496k852J775j029K42K04j155J195k77N41j864j270
512@K496m7N15N47k59n66J367j287j587K941p32P86n49p97p03r44K550k68J61j993K159J7
490C807j150p46J359p78L87J648k242j691K779n24J826j678j278J041j53O14q2R04l5l197O42
469A453R05n29m45P78Q0J405q80K02n82Q12J00L51j113R97p30J075j451m12O62J126j591J176
447C389j475q41J645K02q96J868n73P71p49J317j253j282M97J98M97m40L68p25Q69j455L99
426B331J654k075R74K04j062J622j682r03Q91R90J102m8m36k383J194pJ578p78L87k40k43
405C070k034J489L172l047p4k08M32k38k85L95N26P9p15r57K99P01J165p75J450L46j234j103
383B454K63J41J323N56j334M82j642N40nO07M26J068j251L08Q02k655J249J217r6j256q8j207
361A902J098n34K262k589O01r56K356M01j648J238j375p42O26r62K532j996J411j138j009
342A478K007j351M39K085k055q7J250Ok20m2j601M81N47J138k05r30P2l20l68J963k267Q86
320B906O62p66J758q09j85N76j584K826j054j039J583k513O93J51k56l09J407N45J24q00r86
299B930p88J257M56J524J826J940Q310O6327k3653n2777m71p22N66K236M323J1674P8555
282A03513m7242l7791M1239l9114j3748K054k093j041r88q58J926K735K371M377j3018Q53
266C175K709O174M652K387L463K79K108J2862L4620P8563K42033N69916K170142O866917
252A0000000r437279m00451j08088k1359k816n915Q142M7677N156p5329q14O083M768R011
238B8786J8616P0201J9045q1216l3604p489m209k899p02J890P488K2229P1203r0134j1494n87
222G124P868j1023M69j071k313J239J317j926K803j514q09J179P6L58j909J887P06n44p04n04
202B709J610K59j175j022Q66j005P74Q97K04n65R92j175o02J650p84k09K41J383L45j79P83
181E997l01K592N68j339R56J477O15P93J359L636O059L030J0016J3471J7325K2090J6851L59
163A05554j8823k2899k0338j1323p033n294m534j535j748j235p56J077J2506j1515m533k73
147G298q28j702q20J528k253K020o89j081J140K41J92j278L60J8j969J970j939K179O38J38
127E163k92J99P200K461j0674J98j316J39J277o90N15r48j183R94j495K424o14j293J645j177
107B533n87N64j283K201n43p15O40k20m30p95L71j2J016P27J00l65J719j984k05P1r37K018
85C884j499l74L38J073n62q49K96K487m00j145j231M13l72Q00o99J831j803q7P60j079k72O83
63B193Q14j071J803p85o02j61n27n9R07o43J77L39j23M56o42L73r60o37K62Q0J196n34M81n24
39A813J298l48N99k263j48J542L82M79j618J455j518o56N62J865j510R16k27j90m64J391r26
18B434M6J83m54l52P46Km44M54J002j611J796j127Q50R85k072O76l95L15r4
0B940
##END= 
