# Supplementary material for: A new method for the comparison of 1H NMR predictors based on tree-similarity of spectra
Source: J Cheminform. 2014 Mar 25;6:9. doi: 10.1186/1758-2946-6-9 (PMC3987679; doi:10.1186/1758-2946-6-9)
Supplement: Additional file 4 — Directory containing a graphical tool to benchmark new predictions (submitted as input file in the correct format) with the predictions shown in this publication. The graphical tool provided in this compressed archive allows to compute and visualize the results for a new input file containing a new set of predictions. It consist in a web page (index.html) that can be accessed locally or remotely if the directory is placed on a server. The input file is simply drag and dropped on the webpage in order to start the computation of the complete similarity matrix and on the different statistical indicator including the curve of Figure 1. [file 1758-2946-6-9-S4.zip › bestMatchVisualizer/experimentalReducedJcamp/cc_00511.jdx]

##TITLE= Maximum beta inter-cluster(0), intra-cluster(0), Cluster size(8)    
##JCAMP-DX= 5.00	Hook4 tools, Dec 2 2011
##OWNER= 
##DATATYPE= NMR SPECTRUM
##DATA CLASS= XYDATA
##.OBSERVE FREQUENCY= 400.0
##.OBSERVE NUCLEUS= ^NUC_1H
##.$DECIM= 0
##.$DSPFVS= 0
##.$FCOR= 1
##.$SW_h= 4000
##.$SW= 10
##.$TD= 1024
##.$BF1= 400
##.$SFO1= 400
##XUNITS=	PPM
##YUNITS=	ARBITRARY UNITS
##NPOINTS=	1024
##FIRSTX=	10.000025000023875
##LASTX=	-2.4999976125705814E-5
##XFACTOR= 0.009775219941348974
##YFACTOR= 1.0
##MAXY= 1.0E7
##DELTAX= -0.009775219941348974
##XYDATA=(X++(Y..Y))
1022C596j53k286J129J355j777M37Q14n56J12K98L83k043L09J39K62l83J230m76K56p25J924
1001C845j227N82o95l9J026q81j140J539J135j543K07L22j060N31J364l031P22J587m16j136
981A692J267j318J671m45Q23j427O5J231M4M04J38j430n77QJ031j455O70O01l44k322K314k32
959B409n98M5O10Q11j636Q46M4K056k629P06j119J875q21p59J006l67O70N65p10m88o14K141
937D043j939P54O25p82k6N08K81l77j661q2J758J04k73j42m36J42Q78l79j114q26P28J235l
914C016J05j230J812j129J99o2j093O80J413o11r70l55J765j139P6k55m70R62j48O27J594
893D787k004n5k20J404r83m90R21J665j866p07N73j689J234J828n12j221N51K28o08N96l72R6
871C156j163M04N91P65j682Q40L50J611j279j048K694k111K36J262J92o54o22J035L807l750
851D634L1P928o004l13J28O622q056q29K619q96j185j869K342j337j08Q63j381J570K251L097
831A0107L780J343J08l183n488P59k667J049o10q1J69P8K5J069M42J30N98O2j340J395j313
810F432l25R98M9K059M65K460N101R001L3836J30377L70127R98048K22859J72871l68363
795A585995l18188r76646j87627q0863p578j844j763l51K077O269M870n222L760N820j3359
780A5350o464l75o0P59J014K649L697J6866J3214L1575K92315O37470K524813K54777j182499
765B605101m70616j548007m57055o1201k6631k0102r265j60k969k165O20j568m28j867n44
750C143J430n44L02J673K271J2068L90841L74452p50963k2719p521k76R97R067n465K557Q280
733A9593p121j861q27k327m607j237J607j759p87J254J196j874M32k35J259j324M19j180O38
714A259k96J112M72j263K82j5Q40L73r5r04J068j295K212O4K725m990o65K05K259j696M52
693B104j337K252M7j500K137q32j181J299k334J53J238n75J6J039j619J192L76j377M87p70
673H15K141j021K35P07j421j72K59M21l90L70j58J605O9r33N22p77Q56k142J775j08j305M94
651A842O15j59k78L56n3k64L94j675K592j631J46j029J791o76m29l16J109R70p08J485j446
630B636j80l95l72J522j066r33L67L89J630j637q7J051o46k80J087j415Q48m24l29M75r51
609A290J154M14q04O79p40q85N97J055R1j060J632j800P6j41J314J076q46j199O68K00J34r47
587A958l46J008m36L61j102L091j983n13L18Q44k025K790k025Q81l06J346j748p00J356L41
567C110j218j308K236M75r48q57N37N97p6q7j142K003l81L35j635K591j741k34L99L87j02k03
545B738j160K980q96Q4m39q52m07M42K51j785J445O0J520l12o31k75k76K28L03o99K67J199
523C785r58L01k22j117K28M67M6l67r0l68J820k74k11j243J392r66P61J90p58J165m67M02
501C516j319j26J45P99p37L24k97l48J476j274p6K05K51q45O53N74n94M89N12r72O33l09J76
478B856K53p49j21o00l51J026m32J096j05p37P4L46Q01j857Q24K140j518R55q67K28j563J532
456C231j375Q18O44p4k07o12Q44N28k203J874l88k974Q56J530jn13r6P56l82J092o36P47q71
433B588Q14j604J809j271L35K15j448M89P55J432j77j144J333j089N21m91k242K53J749q97
413A930J188r47p46J642q91J160m66P87r54o74J220o43j402J193n72Q25K44j398K588k674O27
392B037J374j00o43L46k81j95r07J074k79R96k50m5o08Q41j140J541j521J751k003Q63L5j530
370A356J333k15N78j027J468k27J83m01N77p77k71m0j38j4K189j615l14J025j714J195p32L63
348B782J091j071L91j90P91O32p20q35Q21J419m37j943k20q3k27N86k36J116j699J526KN97
326D093j390L88L63j77n35m18P05p23J078l27L66j81L73J42k41m46K7q17J299l61O62J706
304E586j234j29j15L73K43j171J689j47L515j610k88j878J30Q27P69N679N4327n6476j877
285H213M394P4402o0787j5403k077j959J3P899o205j420J934j357L022K136J191j0926K0168
268B3238K740L681J0034K1874M7168K89777R601488p099462k531941k82096n6172j3219p612
255I498m399M319Q034j1640N80m833K050J561k400R78j76J124l759r37J846R55o03n38M53
236B113L661N8320n1651j0056M67j65j196Q07L05j2l23j110o66K194j517N47L4K468j414k064
216G42Q03Q02p4L38L42l52n6l27L61n21m10Q18Q89o17k61K61r47N1J321j198O41j570L050
193D086j263R96o4N57M9J96J59R3j267J693l17Q14k67o18n94N75j41K413j18J083K7k3J529
170I598J420J127j128J19M18J931l43J098j888K98K36k361O27k182o74R63j780l03l02j607
150E267K185l40J95J1132J31512j29782j2721j834q64j606J449k542R64l6K006j532r36Q9M37
131C043Q75k664K579q28Q55o76j98O5l25L8j143n63J608O22p38K92k36j96J334j237J04p18
109A893P10n90M20J286j806L70r36J754k10m77R15m99K74K6N00q13k91j279J159q54J503q06
87B249J68j989J584l06P93J348j360N47m9P47j97k220K1K95l12M53l72N63p4n64J75J026K01
64B727R75n44j256J950j689k78p25L84J424K16p76j64O72r76o83R73Q78m0r52j08J393J70
42C571k538J577o74N65K5o41N55K14m90o13L19J417j249M46J036j157K024l215K89Q89o01O35
20B384M57N28M77j151o2j281l17Q48m89N94R63k03J309k24o06j510O19J276k352J468o88
0B040
##END= 
