# Supplementary material for: A new method for the comparison of 1H NMR predictors based on tree-similarity of spectra
Source: J Cheminform. 2014 Mar 25;6:9. doi: 10.1186/1758-2946-6-9 (PMC3987679; doi:10.1186/1758-2946-6-9)
Supplement: Additional file 4 — Directory containing a graphical tool to benchmark new predictions (submitted as input file in the correct format) with the predictions shown in this publication. The graphical tool provided in this compressed archive allows to compute and visualize the results for a new input file containing a new set of predictions. It consist in a web page (index.html) that can be accessed locally or remotely if the directory is placed on a server. The input file is simply drag and dropped on the webpage in order to start the computation of the complete similarity matrix and on the different statistical indicator including the curve of Figure 1. [file 1758-2946-6-9-S4.zip › bestMatchVisualizer/experimentalReducedJcamp/cc_00602.jdx]

##TITLE= Maximum beta inter-cluster(0), intra-cluster(0), Cluster size(8)    
##JCAMP-DX= 5.00	Hook4 tools, Dec 2 2011
##OWNER= 
##DATATYPE= NMR SPECTRUM
##DATA CLASS= XYDATA
##.OBSERVE FREQUENCY= 400.0
##.OBSERVE NUCLEUS= ^NUC_1H
##.$DECIM= 0
##.$DSPFVS= 0
##.$FCOR= 1
##.$SW_h= 4000
##.$SW= 10
##.$TD= 1024
##.$BF1= 400
##.$SFO1= 400
##XUNITS=	PPM
##YUNITS=	ARBITRARY UNITS
##NPOINTS=	1024
##FIRSTX=	10.000025000023875
##LASTX=	-2.4999976125705814E-5
##XFACTOR= 0.009775219941348974
##YFACTOR= 1.0
##MAXY= 1.0E7
##DELTAX= -0.009775219941348974
##XYDATA=(X++(Y..Y))
1022C459l0K0j32j2K2j2K0k09L40l05L05k18J45j05L0J07k71L61j62j14r4K97n3J3j73J83%L
994C415l0L73j55j29J40l32P9K32l74L7j9Kk35K14L3O2j15p4R8q7M09k88K21j64K6j15M05j78
966C451o2j55J27J01k26J50K38j39m3k64K07j03q4J62L6j23L44k21j86p6L07j0j38m3K07P1
940C528l85K88j56J87l8j61J44p6J0k00R8k2J32L3r6O0k06K4p0k3K23P8j36J30j7j75K65n4
912C385K04n64J39J52N1Lj02K35%r4j84K91k7m3p1l5P6l6o2l2j48j2M15j96J8Tk70L07j1j71
882C236J14Kr2P4J04j88n8J0K97m26K65N7l45J41K29j37J45k01k4m3J55k45L21k2j32k28K26
855C235J2p4J14j93RK05j47l7K25j21L01r7j53p0J12O2m71M83l38J67J77J06l49K03p4J18k43
828C162J16j48q7J05n8K36J05o5j84TL18l87K30J72j41K26K20j66R3j98j03l72L18O5j64L6
802C145J61k09K98q5l0q3J23j1k37K8o0J71K22J63l09l50J353q28j33N5j87j67J67Q3m7O8R4
775C395k13o3J37K39k04j12K54j27k26K03K6k63J13J62J58J93J10l05P6J19Q65J480n92M43
751E868j683k41K96n39k46L88R38M1689J33554j69939m392j194j80l45n0k81j51K22j71J44
731C687j75p5j10N0Q4pJ35j65J07j0l15K25j76Nj07J57PN8j10K11k62P5k99K2J11o6J82k5n7
702C157M1J2R98r05j40K04p3p5KJ59j25K00m3k54K8P5N3l0n4j06K87k9k88R3j11K13q4M10n49
673C066N2J08L3l70K65r3RK50j92q1J45J24j70O8Q8k89J53L27m20L8J72k7p4J43j83J17J9j46
645C132q3j8k5n8K88j34k3Kn6J46p1n6J74j44O9k44L79n2QJ40j38J38k41m14N60k46o9J02k7
616C039L49j15o3k6k49N9J61k06q5L10N7j97M82k04p8Ok08J51j15J36K6k8K2p6k63K01M1O4
588C191K37P6l22L9N7M5j07j85K04q7J04m2k05J38Q0k8j02K12j94K25K4m59J20R9J14m2P2k25
560C039L30j40J31j53k5M1l30L44K13O66p04l27R5q3K38k97k7P5J63k11M7j0J66k35L81L17
534C704o36L3J50J09p2R1k97O2p5J30j05J02Lq9J7o2j68J66j44J58n6J57q0p7nL86m05J98j11
505C084L06k68J40j12J32P7j81K64m38J11J46J99j73k27L02k33J27J7l8L9J78l27Q0R3m7L6R3
478C380k20J87L5p7J13j52J55O2j03L674j597j863k47k08L17l98K08j09L98n64M21J47j15j43
454C301K64R1j79J06j13j75M70j72L9J88k85J64j75L49j61Q3J55J44r0j19k77J35J22K28l7n4
428D002l5Q4N7j46J42n7J18K2l5L39J49R0j9r5Q3Q9J65o5l92L44K50l4k18R2l6J85KJ83j34
399E130L17k32J29k5k70p3k1J02K5k93J12j12j13R7J6k77L2l8J53n6k93Oqk36L12n41L45o5p0
370D053k00L36j97j61P7n1K24j29J48j43k92P1J82k23M3L58k43K81k18L10J244j419m32KJ91
345C812j48m3K85MJ367p64m97m0J52k06j50L59J11R58j182L00K84R2K86O37Q78M014K5533
322C6042L24745k95754m8143o281j036K06J486L164O984N9662K61978l07371j7386N2415
308G0711n6604l767j071j604r31j130J563o13N62L360j9l150q92J232K174k82r539N067J1332
289A6399j407K085M999J4020K4769J19078R79360Q686258r348679l75198o4386L1174l1271
276E7201J451m0179J3117Q7534r8036q834j115l19K506j183j930j527J364j67M16q778P098
259H619P842L38K843Q683O9866k6212J36052J447722Q344247r471640l29265j39493k1907
246C7695q099Q347k2466M178J641n068p843l386K806j322k23N23M1J215J6919j7336j721o45
228E256k70O5M13O539M5364n0172j390J7693j6761k533j73q2K152J906l648o24M35m34J21L
208C860k62M5R1q1p4K60l65j43J35M5K4j34L0J40r1j64Q7j71K41m43J70M52n7k63k48L44rm8
180C371k23K50mk75K27pR9q5K58m27o2k5K54J45O9n41L24Q1L3j82K10j75K58o4l47K76M1j88
152C291M4j60K52O5j20k11L65J02j95j49m7K5N5J15m78M53J68j64Rj91O0K4j87K11K07J29O3
125C736m27l5J92k47K97m5J1%K5l55K05K6Rj71K05lj50L4j23qJ34m1J07O2J07j97k2J9l4J21
95C432o2J74k40M0MN6K3J96k42L5L89k77k51K67j51p3M0j93K27l01L30j42l3Kp2J40M8j98P1
66C239n6N1k59K2K55k4J25n0J58k58j84M89k44k2j9J02k61J09R2M3l9n6j28J78L4R1o1r1J70
37C406k32J26j2k46M23j53r2l0K74n8j94j84K44k72K40lj95K18k1lk8j00O0m4K31k48K36r6
9C247J34k4m8J49j84K5k8k10L07J88
0C556
##END= 
