# Supplementary material for: A new method for the comparison of 1H NMR predictors based on tree-similarity of spectra
Source: J Cheminform. 2014 Mar 25;6:9. doi: 10.1186/1758-2946-6-9 (PMC3987679; doi:10.1186/1758-2946-6-9)
Supplement: Additional file 4 — Directory containing a graphical tool to benchmark new predictions (submitted as input file in the correct format) with the predictions shown in this publication. The graphical tool provided in this compressed archive allows to compute and visualize the results for a new input file containing a new set of predictions. It consist in a web page (index.html) that can be accessed locally or remotely if the directory is placed on a server. The input file is simply drag and dropped on the webpage in order to start the computation of the complete similarity matrix and on the different statistical indicator including the curve of Figure 1. [file 1758-2946-6-9-S4.zip › bestMatchVisualizer/experimentalReducedJcamp/cc_00603.jdx]

##TITLE= Maximum beta inter-cluster(0), intra-cluster(0), Cluster size(8)    
##JCAMP-DX= 5.00	Hook4 tools, Dec 2 2011
##OWNER= 
##DATATYPE= NMR SPECTRUM
##DATA CLASS= XYDATA
##.OBSERVE FREQUENCY= 400.0
##.OBSERVE NUCLEUS= ^NUC_1H
##.$DECIM= 0
##.$DSPFVS= 0
##.$FCOR= 1
##.$SW_h= 4000
##.$SW= 10
##.$TD= 1024
##.$BF1= 400
##.$SFO1= 400
##XUNITS=	PPM
##YUNITS=	ARBITRARY UNITS
##NPOINTS=	1024
##FIRSTX=	10.000025000023875
##LASTX=	-2.4999976125705814E-5
##XFACTOR= 0.009775219941348974
##YFACTOR= 1.0
##MAXY= 1.0E7
##DELTAX= -0.009775219941348974
##XYDATA=(X++(Y..Y))
1022H95Q66K17n30l21j5j89L48k48K41Q97q43P72j63k63N0k71j34L61n58Q81j46M17m42P09
998B531m46r17o71J053L54j113J327m45OL8K7j373Q28O28O9p92P15o2n67L98m58J72N40J13
974A955l22l40Q23m29r98M06P83K91Q20j176J96j065N68m08O73n11M87l26Q9o61M89M93j48
951A689k30L9K85j41l48N2j88m76O07L46n13J028j277L84KM13k9k50N15q32J03l29J397M5q19
926A473P07j10q88M68k94p73k32K136l90n89j001O08J58R63j677R26M5M04J41j47r93P74k22
903A487k6J04N10j70p02N30k20j90q5K07P5rp01J073n77J25K28n14j34N24P3r64J032m65l19
878H92j7o89R97M2O55r53M5J59L29L57K92j107P24J91r91O88L5m26J475j534N42m41R4K57o66
853I50k9M05L18j226J811m42N26n70o87K23M54j180P76L27Rk42n21J118j161r5J192j732J158
830A382j6L46l06K59O7j97J49Q16j955J447p42r56J485p84M61N5R67j84m00K06r83N34j094
807E57L17j6J041j331J206m41N15n82M79q62P80n31j18j77J359m56L27j356Q83M63j011J991
785C037j205o16R00j53N7j0m10K02Q7P2r1p83J252r7J97l5j248P40l39J18Q59l23K25j71o92
760A573J312j087k65R27n2O50q09o59J117P02n05J51J82J044J554L301M1634M02893l88264
741F5399k6118j4597o864m732l877l236q07j069p94n70n32l37P32J71j412J14j47j059M08
722F73J114j90k69K91J20k23j78n45R76j180O11n11Q9R07ro79m3J97J61r07J018N33J565j147
698B374q87K91J72l6j77o99k96j78L1Q94r84J180j240P66J03j59o19J55J004k25n00R42p58
675A154N34M56m96j286M02R9r3N56l97J49r50Q32J414j705K64J63J149j426N46M03l97R64o14
652A721r74j69J28k1M22L35O58r64o71J380o19P94r00k4R80L99n60K61j329R65q43M13k99p6
628A007n0N16M43j297M18N63J033r08j44j339R04J40N9L53Q43j061O04j245Q7j46R8R3M56M30
604A857o66K22j310J075M44M37j049J008n85J039o66k92m48R33q2j096N75o06J209j046P94P7
582A824j72o77P85j7k11K89m94l73l84J094l00n55N88R17j451L30K5r04Q25j12N0QL55l06
558A134J534j401k77M84K93r08m17N45o89N34K3L49q4M95n64P39Q18j288m65Q17L24m00q05
535G91J260j45o48J234l62r53J028l28m37p8M58q13R39l25j94j73n7l06J004l85M03k78j158
512D77J561L91n64j070O44Q65q13L72O18j492M91J75l37Q25l8j30M57m15k23N61j457L20M63
489A681L09K285k378k66m42K16j00L82Q5o59P2k73O60o97j06R17m85J107q75K62p06P84j31
466A642p74M05O74j79k89N16K72m61K74n28M46K13K78r33k17O23r88R62q01N33l24O57M05j31
442B275q33O87j85j79P43p56K39M04j21j026K73R17p90k13J75j441J291L85N41J37j421K54
420A356O75l26L24o33O27N2k60O33r03o6m09R63k79M31r84O1R32q54M14N17l98l58R69m26L34
395B392j063J28O95o44m1P04M48q76m34J221n77P67q63J86q8j22j91r6J099n56n01O30K20j56
371B282m28J9m0J02K58P4r03L65K28J79P68l64O47q38n94J005M85p33M15L10j334M57k94L81
347B447j32kk77m24N0R06l19O98J076q97j31J37M62k66p11P23J07k40k02n30J506P44o75j12
323C938M78m67q17K90O42j01L97l28M8J41J511q43l39L69J1961M0157m3087l282n35j511m42
302H180J81j313J296l04N744j536j93j893o73L215j689J218R494L740J027N766O356N7315
284I5931n018J47539L063180N505082p309768o29167l05464j72444r6835p3709m5865m9579
272A23883l1473k3052j2796r547n450o491Q821o839j059J648L462J7655O0046M65188R416004
257A0000000p799029j063049m50879j73685j73426q7893o3103n0858l5784k5058j8601j4258
245D4377m518j0858k941n487n094k428k754j913k273q46r98n04LJ836M9453l4519j1003l616
227E917r45j363j799J181q70J373k071R3p85J214q5n41o59J635q45km25P67J62k99l56j297
205@M18J196p32M47P35q04n23k8O24N62j148Q24L6M86n17M26l75l53N86p83K3k42M64J50P52
180B224o51M83m00j03J300r73J5J82K111m56M59O04K483L964J2081O7144M2843p8878k3777
161C0655j0590n084k875l045o22r95k478L50r8j054k13j025j4R53j676J4P50r94O86k9M94n32
139B578Q81J173O7P38K71K683J354M68L882M584J6953m993j0811p417l412k005j297p38R67
120E926J71j403N56L87R30k661K071j917l53J304l20k176L24P01Oj191K21qm08Q5n29L585
98E301l377K898k243j04P67K768Q697M10R414K2783k1885J1451J2153k8616M515q361p481
81I090l405r14Q5j046o32n53m59k21m56P37m30j246Q80J27K22m32j41j29N45n01Q26l84P80
58B343j853R67L35o87J97k08n05L9M9J368q47J6M56J17q27Q89r74k69M26N41o32Q0M32r65Q76
33A364n44P02L64L14j649N28k75J344q9j653Q43J15K10o33l57N95K16L79m40j23j57j70J013
10A897l64k22Nm98J288r83N52J92m00L27k72
0A522
##END= 
