# Supplementary material for: A new method for the comparison of 1H NMR predictors based on tree-similarity of spectra
Source: J Cheminform. 2014 Mar 25;6:9. doi: 10.1186/1758-2946-6-9 (PMC3987679; doi:10.1186/1758-2946-6-9)
Supplement: Additional file 4 — Directory containing a graphical tool to benchmark new predictions (submitted as input file in the correct format) with the predictions shown in this publication. The graphical tool provided in this compressed archive allows to compute and visualize the results for a new input file containing a new set of predictions. It consist in a web page (index.html) that can be accessed locally or remotely if the directory is placed on a server. The input file is simply drag and dropped on the webpage in order to start the computation of the complete similarity matrix and on the different statistical indicator including the curve of Figure 1. [file 1758-2946-6-9-S4.zip › bestMatchVisualizer/experimentalReducedJcamp/cc_00604.jdx]

##TITLE= Maximum beta inter-cluster(0), intra-cluster(0), Cluster size(8)    
##JCAMP-DX= 5.00	Hook4 tools, Dec 2 2011
##OWNER= 
##DATATYPE= NMR SPECTRUM
##DATA CLASS= XYDATA
##.OBSERVE FREQUENCY= 400.0
##.OBSERVE NUCLEUS= ^NUC_1H
##.$DECIM= 0
##.$DSPFVS= 0
##.$FCOR= 1
##.$SW_h= 4000
##.$SW= 10
##.$TD= 1024
##.$BF1= 400
##.$SFO1= 400
##XUNITS=	PPM
##YUNITS=	ARBITRARY UNITS
##NPOINTS=	1024
##FIRSTX=	10.000025000023875
##LASTX=	-2.4999976125705814E-5
##XFACTOR= 0.009775219941348974
##YFACTOR= 1.0
##MAXY= 1.0E7
##DELTAX= -0.009775219941348974
##XYDATA=(X++(Y..Y))
1022A0200J9878J1419J456J7515R1553Q83352K074010k316474j92564l25664j55464m7972
1010G1245m0317j3591q79q012O09O385j769l002l483j660M7k531j923J113K391r96L16j360
992B583m35o74m45J67J90J40P28p1k32k74m5K918J4022j1862j566j417j163o78r01Q3K08J02
970A378k71L65J89k32L55q52O95k73P4l11L99l95k59q9P86j44k24K29j58L03o24l66P96N06
946A877q26l10K99J001q15J40m92ML05k56M75k23Q64j346O45j76J31m15l95K63P71k14J15l03
922A119J38o35n66Q68j26K48J94n48J37J48L81k60j55J01l5j97L58l34L29jj75k04M21j47m4
897A015j8l8R6P7k00M96n04O29m65O0J447K620L66J079j818j859n06r27n91q7J70j37K88L10
873A503o94M85l11L26P8l13J35J04j4M12o89N0J10m68N10R4j68K03N1J34p22N57N4J52k28j41
847A210M28n12J86j54L11N85k43j75l97l86J17J79M04j82q8k49P5m01Q75J16j93q13K71K9
823I93J195r46l11J5M77k28o5K31j0J70J17m04K85R1j35j77K81j25K07J858m84n76j98K75m10
798B126n98jk98q77P48q44R13k84M62K18k70k31J778j162J2p4r21K76L47j52l74Q95m27L40
774A602k69K29p22R25m51J33m95L4Q24J86J037Q92L61J167M0q68m39j110p08j28j98l70n0M70
750B092lJ375P59O72K081J1717R9437J59666k05622j6300l0984j3582n550k659k58M55r82J9
732B333R79j070K38r61J82n4p35M75J79L67l83q9m01J77p7L83o42M7K43M74Q8o9l33O95r19
707A127l95P41k0K86m53n23M57J671j454N82n72k16L32j67k2n33O2L32K5J61r58j72J028l34
683I85j03j67k10Q76q94L92j50O98n94J85k99L4Q22o09N79l01K22j24l41J50j8l95M84o88J55
658F89O44O76o55K63k92m56J88N25m43r5j74j49M17L79m78P17j44j71n88j13M20K46p41J011
634A676l22K09k97m76O67j95J25L63m07n28j11M25j88O21m34l38K43M44N2n84r2k3O64J186
610B680j004j0n63J77M00j6m33j42l43N6P27K67o39N58l54O51o35P4l3o23L41J97K14l48o9
585A130L15K84M4q30J79K48k77O28k28p7M61l55o08P21k44k41P36n3n04J26j22N34q2m18n7
560A310K08J06n72M98J69j76k89J217j249N56l94Q43p6q7r89L30l91P45L96n74j71j42L97j92
536A473K86L21n67N53m70J49o19N91k74M7q7M35J24l22L1M23j82m9oM50K63j420L85L81m09
511A507O07l1j17O1k23N18n15n31N07L93l78O8l33j8N80P0K97q06O6J60M64o38L41k8j80R4P6
484B011j66m39P03L21n51O05o13P00k45L40j307J128l99J28j43K44l32J81L76q11M77j67j03
461A938K48O14o07k27O74O7j082J82L38M32K09j68L0J564R106k773o16J9970j3948m371Q736
440B0316j1251k535j561j978R5r0k07K39J4j123K64P30m38q5L15P4o16Q59l68P2KO38K5m32R
415B968K74o89K51m3J88j01M98m07O2p46J363k77r50M36J61L66l31N90m03k84O72o07J98j5
391C174L53j65l16N51L84r43L81K03n5m07M33J35m8m49l19O49O4O43l95k7K11o24L40l92K8
366C409k35L68N44n01M9K85O59q53K09R07j51L05o15Qo8k35M04L07K3o01R2R70l71J52m49K31
340D843J57O05o26O69M0O9l10K36k98K03N49k60k78K73L6K65M09j47N85l44J18J05J41l36O05
315G309Q71q2m93k9M6P75K87O6J4R40M30Q93m34R56N393M2135k3833j1518m559m803M11j739
293A3036l245N450J36J2632L574j1928J065K71M187j589M444l89O304O759L2435P5473J9932
276A68547M0389K17752J756124P493029o847341q28333r77865n92000k24264j01096n6320
265D8622L090k0983L231J9607J199o256m114J964L5520K4412L2685P8606K32568J911559
251B361710P638290p206533p80970r89439n85911j93675j43306m9782l450k4884k164J9919
239C9805m650o195p783n479Q54Q28R86K3045L2102l4317j2761q024j189q566R800L6959l7985
222A7430J0452M2776m8995p578o628m066K90l244N69L962J0770j0603j915j677m51r45J441p9
204A509p86R16o57j12P50o32K24j34O94J713n19O55K24Q91N964L9979p454k2688m746m610
184A1181k706l44K6O66J63L04L94J44R4j300K8o38n41L68j647n49N95j228n89j62Qj273R32
161C926m45p60R0P3j225L36J2K30r56L65M60k97o3m2n56P86M80L558k674l50P50j162K36j52
137B620j72l93M44j71N27K56m48J19K07K67j46N81m51k06N5j36n96L04j36N11O17j237K96p59
113A953k23j86O93O82J818k683K284r38o57o0n57r8K82n05r0J857m30m27J173q23J22K41J132
90D560P7l62O92o98J53J104j463p91L10j169J95j080N6l05o9l62k6J14n5L16k24o94n9k20M49
65D49L65q3j27k48L56p4j10K89l48N73n71o1K19M61l70l03K98k90L13K33O7n1m49M49lp40K19
38D63L59l35J86j1j34N37K13n05M37P0q58P77o91L80o4l61N8O92k83k1q2m4J12J94l52L11j91
11H57L49R8j93l41K64J05M59p64M53j28n43J00
0G16
##END= 
