# Supplementary material for: A new method for the comparison of 1H NMR predictors based on tree-similarity of spectra
Source: J Cheminform. 2014 Mar 25;6:9. doi: 10.1186/1758-2946-6-9 (PMC3987679; doi:10.1186/1758-2946-6-9)
Supplement: Additional file 4 — Directory containing a graphical tool to benchmark new predictions (submitted as input file in the correct format) with the predictions shown in this publication. The graphical tool provided in this compressed archive allows to compute and visualize the results for a new input file containing a new set of predictions. It consist in a web page (index.html) that can be accessed locally or remotely if the directory is placed on a server. The input file is simply drag and dropped on the webpage in order to start the computation of the complete similarity matrix and on the different statistical indicator including the curve of Figure 1. [file 1758-2946-6-9-S4.zip › bestMatchVisualizer/experimentalReducedJcamp/cc_00606.jdx]

##TITLE= Maximum beta inter-cluster(0), intra-cluster(0), Cluster size(8)    
##JCAMP-DX= 5.00	Hook4 tools, Dec 2 2011
##OWNER= 
##DATATYPE= NMR SPECTRUM
##DATA CLASS= XYDATA
##.OBSERVE FREQUENCY= 400.0
##.OBSERVE NUCLEUS= ^NUC_1H
##.$DECIM= 0
##.$DSPFVS= 0
##.$FCOR= 1
##.$SW_h= 4000
##.$SW= 10
##.$TD= 1024
##.$BF1= 400
##.$SFO1= 400
##XUNITS=	PPM
##YUNITS=	ARBITRARY UNITS
##NPOINTS=	1024
##FIRSTX=	10.000025000023875
##LASTX=	-2.4999976125705814E-5
##XFACTOR= 0.009775219941348974
##YFACTOR= 1.0
##MAXY= 1.0E7
##DELTAX= -0.009775219941348974
##XYDATA=(X++(Y..Y))
1022G30J3k20J30j37J30J27k31M2N7k2L2L8j19RQ0k50L32j79J63j64l0j47M29k09J21j91J9M0
994E93J63j46J37O9l37j9M26j62m1Q4k67J37p5R2l4j14J27r9J44k3l5K1l6k2J2K68l68R9m0
965E54j25L22r8m8L3M2j40L7j7J0J31j0J9J27k59R3m64K30J01R0o2m6J8J09kj14J48k26J88o2
935E79K5j07J83j09M9j67PQ4K9L0k28K87n3J76k7r3m8M6p3J15ql29J91LL9o4M6Q7R1j37p6o2
903D86j42L22L4L9j38M7k6J64kl8j51J6O6j36K05L68l19j11n2K29q2o0j47L17r0j89k7Q3n5N5
873F66K5OJ00k69J26j49M3J51j23K49n25K08J27j06K35k6j7k63L77k99J65j41J11m6j53l5K13
846F50j6q0P6J90j74J84j90j42R8R2Jn9j66M1J79R3l53L41O5k24l0j93K96jp8K46j09q1J61J6
816H33m22K37J28j57J9J19n8J39l6Qj9j20K98j0l85J22j67jr4J88J46j22p4Q1J4p9Q2J62L8
787H70j50P25o04L3J24k28K14L5m44L00K4J10j30K07l9j6K5r7L41l98j5L05J46l85J16J12J16
760A297j34j22P9J12J37J9L32M50J17K37l27o8O38K74P05N322M3077P2612j05046r246M281
739A4746j391o209Q114l822p451J439J6833M665j6097M599Q59j1202k045j67j583q76j3k08P0
720B61n6J6j91M12j11k3j7L4J70j24l4M5M0l4Rk0J22j39N4K16P03r06K54j57P9j80o4q8J55l0
690C96l7K6K07n6O9o8K1j89j49L98l9j43k2oR9N4p7j14K90q0r8J42j56R6k31J84j90J96J69q8
660F04j93o6K32j5Ll8j76J71n1J05M3q2nP7L7j38R1j14J76q2P2j30k7o2j33J47m1O3j01J8L31
629G16j3k00M8Q7p6N8j4J72O4n1M06M16R6l80k54j29l33K2J90j27l3K6o0Kl05J95K41j24J81
600H21l03P1K24k23j82K33nl1q8j09J78QQ4p7qq2K2Q4o6o4K71j13k18L59j46L45k36J8k14j2
570E41J67j35o6L0J97j45oJ69o1p9L0n0j1TJ2Q4q2p4J50J38Q5k38j22L22j2m5k4k22K51M8k71
539E70J73j19o7J68J81k39K05j14j1l0q7j2oj05P7J44j12j5J76J32j02j28J40m0k45K03J82
512I19k38nJ67j24n1m4J33j17K3J20j33J13o5M9L1QJ77j27J3n3j6L4L6k47J65o2q9O7L55j54
482H85o8q8M1J9N5L9j74m9J17m0K8J08j90L18N18Po23Q1J32k57l6j58MO8J15n9J08q4R1R4j58
451H44j35J93J12j55Pk1l6k16J97J08J3p0K72k74J32o7J51L9P6j40j32J18k38Q7J31j40r8J45
423I03K25n2n6J9k85L16N4j06K8l23K87Q9Mj19K6N4K3q4J72p1k07n4L15J24j77j01K55j78K5
394A106j37J55J48l55J63J52j41P9j8K26l5K0k57R1J87k64K49m24K31j96K47R6j40Jk2j13P
367A056K39j57J62k63L26R6k5j3j46R3Q4r2j77J04j07J54J41K19J4j97J63k13N4J70P6n9m7r
339A646J7L9k29M1J23M6J58k2j7l1L79k27l1K76L3J55N16L369L0583n782k1510m296j554o40M
314C046J16Q35N629M1470l3570r850l465j128k78Q6m11L18N32K940l268%j43J239K069l069m6
293C052n0RJ34j7k69L7M40j43jM4J3L93J95p3j29K58l55L36N37p0L70R0R3j85J255M11L192
266I567L8662j5306j9839l541j432j060J980l0O41Q094M9069m4780o256j522o36K902J671
249A8184J544J7782J2304j5358Q374R809K1240L2684K15350J561951Q116136q216373r17950
236H65677n49154j62872m6559j3936N1804O04697O751568k579357l674992p52898k89933
225B04045r8415m7766k2769m110r080p665K795j993k026k781l963N0J0627M2560m8173l914
209G422l099j62r80j438J86N166N0594m2487p835m224n23p36j102k27J85k87N60L4M74m54l55
188G12J46N57P48L763K4298N0550o1984j0360m907j778m59m08l05j22O9l04J65K8k32J44j12
167B09K34m12K99p4K33l90jJ17J63k62L38k75J73l52R5J75K6q3N6N4L3J55l28K87k13O2j44N8
139B33%P5K60m02J52J7j44M92l86R0K4J39l06L22m1j56P2j84J78K3J55n3j32j4J01q6L8m9n6
110C62J91m71L94O9k2K8j14N8J6N4P7J6n2j14j05K24j04j32M19l69K25j7k06L12M4j25P6pl9
81F88j9n6N1j51K00J95l61j54R0q3J00l0L11m2n1r0k65L48q5R5j93m5l5K66k15N8J70l13K19
52F03K8j7R0J3m7j73j66K08R0K52m4l28K0q4J41K4p8Q0j38O3J06k33L69o1j94o6N0J38j74Mo3
21D13J86Q2q6m1K97j59j05o7PJ78qj55m0J98J18M5J44k60q3L8M3j04
0F41
##END= 
