# Supplementary material for: A new method for the comparison of 1H NMR predictors based on tree-similarity of spectra
Source: J Cheminform. 2014 Mar 25;6:9. doi: 10.1186/1758-2946-6-9 (PMC3987679; doi:10.1186/1758-2946-6-9)
Supplement: Additional file 4 — Directory containing a graphical tool to benchmark new predictions (submitted as input file in the correct format) with the predictions shown in this publication. The graphical tool provided in this compressed archive allows to compute and visualize the results for a new input file containing a new set of predictions. It consist in a web page (index.html) that can be accessed locally or remotely if the directory is placed on a server. The input file is simply drag and dropped on the webpage in order to start the computation of the complete similarity matrix and on the different statistical indicator including the curve of Figure 1. [file 1758-2946-6-9-S4.zip › bestMatchVisualizer/experimentalReducedJcamp/cc_00607.jdx]

##TITLE= Maximum beta inter-cluster(0), intra-cluster(0), Cluster size(8)    
##JCAMP-DX= 5.00	Hook4 tools, Dec 2 2011
##OWNER= 
##DATATYPE= NMR SPECTRUM
##DATA CLASS= XYDATA
##.OBSERVE FREQUENCY= 400.0
##.OBSERVE NUCLEUS= ^NUC_1H
##.$DECIM= 0
##.$DSPFVS= 0
##.$FCOR= 1
##.$SW_h= 4000
##.$SW= 10
##.$TD= 1024
##.$BF1= 400
##.$SFO1= 400
##XUNITS=	PPM
##YUNITS=	ARBITRARY UNITS
##NPOINTS=	1024
##FIRSTX=	10.000025000023875
##LASTX=	-2.4999976125705814E-5
##XFACTOR= 0.009775219941348974
##YFACTOR= 1.0
##MAXY= 1.0E7
##DELTAX= -0.009775219941348974
##XYDATA=(X++(Y..Y))
1022H29J21j23K93m17m6L60k66j03J03L78o50M12k04K26r7J01j82l7K99q2j01J05j8K21k34P0
996I58n03J50j55L32Q3K21k77l04K07J66j80k2J67k71L23j75j44L48K92N3n04kk03Q2l4J53
970G61J14o9L84L1k43K76J9m04m87L47o6o3M78l51J28J7j15l7k5L41k33P3P0n19N10k6j8n4M4
941H83o20Q35m73N38k8q30P11l18R9L22o12J89j4l33O31k89J10m70O22N7m26K57J49k84R2L45
915A143j61J63p2l43J04j47j5J60n19M60J4k90L85J95k39j75O5j41M99q62M67M0j79L9L53k07
889G37K97j54j78M31m08K9L6O4j87k30M95J13m22L44M8n02O31m41NnK77j31J16%M9p82M65q6
861F11K48j42K74r9K09l54m02M34j92j3M31K55m98ML3J45J99l78N7L8J3L00k52j9l60K39N06
834A287j287P30l4k77J34J02K28j10K60k05r3m62M67j55K37J39k37J84K64o06J63n6R9l40M64
809H96j37L86k44l55K72J49l11K63j52K15O9M9m51J54j2j68P8M32l45k71M80l01K04P75r86
784F89M05m7l47j50KK06M12n83L55l12O51n49M24n94K18J11l92J38k39M62j41L04k98K16K60
759A201m54J36K63j72L58J9p41L69J09l62L55n1o4M88N72M8751J02785j28220j0365m942l061
738F974k037j543m44o64m56j74k05k22l58N76l77o3O17k66l05o61K92J95l7N75n55J19K3K9l
713A030J89K05m21K97Pl61j49k38K97L25n30M58j77N20n31kK0L11k24N1M6n72N1K41oJ59m79
686E17L5K66k23J14J28P5J76k1k83K58m55q0L83Q0r5j38l6j00k8kJ83k44K49K43k82J33j99
659F54j03J81M12l88j36K71L4l5j43Q1j08kJ67j74N2O7q9J63m07j27R0N65l97L23m44J37K45
632H89j92L06l73K33k37PK15q1J87l6J2n05J76N22n00j65N83m95J0j2p1K34J767j519j16j92
606F47K55m4J44j97O1J56j56j52O11q11L2P8K03j62j71Q0k03q1K20j00l71N23p5K14K40m83
580D58L79m76P61n21O53l84j18J29k35L20K8j89k51Qq2M20m59K15k2Q4l33L28n3J33k77j61K9
553C84L07J28j92q0J33l71L9j24P46l3l32J56j21J02j98j48n3R1P5O78p4l36L23q57M91ml50
526C80M02l1r3l61J73K10O3k78K93j28M01k95j28j29N23k04k50P59n99M76p40K2L78Nj92n7
500F00k61P08o2k25o7l38L72n2L33l86K59J22k88jP7L12j49j88k04M62k62J43O5j29N5K7l06
473F17j45M49j49p5M07l12QJ04j31J2M1k20J55M0K15k70k59J51L9j57k5N16o79j18N85O8j53
446G14j33J88k18M9L03j42J13q7L4L19l16k33N8j19K51k52L2nJ85k03j28M20n15L11l2p9K62
419G77N6m21L07j00j27R0J45J83l73K99R3o9j63J75j9N3k9l91K47k10N4l05O52j73k87N31J5
392A010l85j13J11K67lp14P91j53l1N6j32j8L31j87J04O5j34K27o85M54n4L6L99l75j0N6R5
365A008j91Q1k34nL22l0K7o2N9k92M97J47k34m76K07M09m86l6K12ql2k47j17J99j65j05K4M6
337E18L14NP44O2m98l0j4n4K41j44L50q3qj09k62L08L6l28M12j51rp3O3Tk21K33J23m5k4r8Q
306A329J36J05k24k2K16J04M85l09j27l41L81N0o4k78M12Q1L57K99K18J0185p567r85p86l15
282C340m01R64N4p26N28O40l25J990O564M2608m2893k414k323o44l41n95q74J613o25P580
262A3720L6490j9271m078j3920m565J713l11J0278o65N70P933J0370R574L7829K05784
247B91451P656760m485845k268896n32106k21905j51096q6975n1138l3355k070P4970Q70152
235A059947Q940053q254762q67379l38129j85624j15378p4548n1626l0784j7892k4592j1900
223B7386r993m915m53M4859k7744j3766l530l383l650o61p75l83j078J308J2013L5723m1891
206I067l210k321k31O27j786k07J93p75l80J85O4l93P9J53M27n30o5n69N92J54jN19o62m42
182D88K43k32M95K00N85l94K29O48Q47L951O2657j2367l9764p468l182k172j578j52o04o94m4
161A692j47K9l32J20j83j13K08k06K79n42M33l72l1M05n18K24M70j55k90j9l3J02L94m24K27
136A218K46o91P75J033q74j47J76K72L14J770j148j028k04q86m3J91L40p8j90k1j57j0L29l91
112G96J05R4J43l32P0j91L59j05j2n9j6j09J38k6R2r9M01k57j34M82j8J46M55j19Q95j122N59
85B136K15n78l82J47p4j8n09K81k06j40l34J46J20J92p1l36O08o56L23Q6k28j16J56j29M73J9
59A125o97M83k37L02l35j97K28P7L7j04k75M06j23K75m50K0R8M11p24L96M09o54M51k72l6J27
33G41m1K01j48P1k31P0K2J41K56j91n18L23j25O80o13j24j96L23p5j56L6L27P3j41J52O41o35
6H63L65k40l81Q3j17R9J86
0H58
##END= 
