# Supplementary material for: A new method for the comparison of 1H NMR predictors based on tree-similarity of spectra
Source: J Cheminform. 2014 Mar 25;6:9. doi: 10.1186/1758-2946-6-9 (PMC3987679; doi:10.1186/1758-2946-6-9)
Supplement: Additional file 4 — Directory containing a graphical tool to benchmark new predictions (submitted as input file in the correct format) with the predictions shown in this publication. The graphical tool provided in this compressed archive allows to compute and visualize the results for a new input file containing a new set of predictions. It consist in a web page (index.html) that can be accessed locally or remotely if the directory is placed on a server. The input file is simply drag and dropped on the webpage in order to start the computation of the complete similarity matrix and on the different statistical indicator including the curve of Figure 1. [file 1758-2946-6-9-S4.zip › bestMatchVisualizer/experimentalReducedJcamp/cc_00703.jdx]

##TITLE= Maximum beta inter-cluster(0), intra-cluster(0), Cluster size(8)    
##JCAMP-DX= 5.00	Hook4 tools, Dec 2 2011
##OWNER= 
##DATATYPE= NMR SPECTRUM
##DATA CLASS= XYDATA
##.OBSERVE FREQUENCY= 400.0
##.OBSERVE NUCLEUS= ^NUC_1H
##.$DECIM= 0
##.$DSPFVS= 0
##.$FCOR= 1
##.$SW_h= 4000
##.$SW= 10
##.$TD= 1024
##.$BF1= 400
##.$SFO1= 400
##XUNITS=	PPM
##YUNITS=	ARBITRARY UNITS
##NPOINTS=	1024
##FIRSTX=	10.000025000023875
##LASTX=	-2.4999976125705814E-5
##XFACTOR= 0.009775219941348974
##YFACTOR= 1.0
##MAXY= 1.0E7
##DELTAX= -0.009775219941348974
##XYDATA=(X++(Y..Y))
1022F529j95K59j93l8L99n22L23m07Q11n00K30k3k40l2K00m1q6J90k75k48K80K95k13k16K66
997F553j30K66k93k73K56J32L898l166p77J8j72M06J7j34M5l45j92M1r2K77J99J74r5J03M15
972G131l27l8l12k57J66K18K07n18J85J00NJ34j10J22k7l44J92j69J00N31l03k81L92j91m09
947F197N26N47p89J67L02o03R8J55p0j52m18N97k2k63j5J27L79j0l71O8L4J11p9J25j6J4J02
920F741q9k91R9k37J24J0K34J48j45TJ67j50N1N56l02J8j16j45L07j22j37R8p9J98j16k44L91
893F824k03K66l06J43j87M49k31j04K60J96k00J89l94J98m68K97J04p2k12K75J09o47K36K18
869F740k28K88K8M99p00L10l59P0K2K74k04Q7J37m67L86L7o0j79M63L60n51k5R5L2j59q3M60
842G273l22j10J83m63O42N2m60R7j22L7j14N71j47J89L71n63m72N9R24l69j61R0J41k60N35
817G601J89l42m9K05J28n9l09j00J22j48J40J63K91P18m19k66N17m0o42m91L1K02J96n89L71
792G420M56Q0m43J31k05O19j68L45p9k70n3j45L12NL80K15J359j107n51L51L54k47k87L83L97
767I252m41R39L24R56L229P48J9338j9491n505L78J89r5k60P2K68r15J462R1j66N83r6J75L7
744A1072Q25L76k68P26K173J018j109Q32M264R326L06503k86400l1375K037J391J790M067
727B7248O299J0876M4270K89502K508424q40174j927891j03096j1603l221o34L3J572L374
713D979l343j357K036l95N45J086J32n9J714L283O936j0074J427J273l554M423k253j676L67
694E490J880j373o47R34p61r58M99J789J161J923J4070j0856o235q39p85k83Q12m91m02J929
674F857M019m002K568O269n526l229j879N09l38K05k22j8J80P40q36M2L64j67J37l12J76%
652E537J281o20Q09j410L13k02N0j47L88K23L896l326r52J7L3J08k28J91J10l59oK52l73K22
628E807k46J00Q5K34k50O3M39n08m8n2L57q6q4J9J67k41K82j78L39k16J32o77M75j68p2L07
602E980K87n12K72q9K1M07n86L91n18L51L07j37l2J51l86N44n87L94K03j52j7j03k6m2J8r6p1
575E972L8r5K10P2j82j36Q78n98J64n9J02K02p48J65K06mQ1J31K2m4n04L59J06j62J83l18j83
548E858M72Q3N11o70J84O7J5k2j78j14L2L59J37K58J062M4855m1835m535k66K42m2q9J9k83
524F120L47l96J40l65N13k3J11J38P5J4l17k44N1P88l53k49J95m35M86n54K66L86n01Q6L05
499F584L92n29L60l9j13j51p2q2M58n33K88J42q1j20M9J96k95P0K70j66n2J21M04o40L21J29
473F911o8n27N08k66L42K07j05O60j117O70N40o04k67O02P253o558j298J59J34j85l01N5l48
450F397L55L56k65k29j07R45k12j38J2r7m59O11J59k53O0p62M31k34q3M42m2j21O3L85j33J10
424G191K00m76k61L19M58q23O32j33K6o92Q63l5o07O17J5m78K96j39r3j26k60N41m14J16K15
399F952K6K3J27k89K69m75J85L94M2k94k32m87Q88m18L85J042p59m07K1K04p4o87R38M6l78
374G042j20J42R8L16j0Q3k97L26j6m29L30%l62J03l31K4K88N45m10M19O2l18l59K02L30j70
348G488j95J80j1N36l21R4k22m0P4J57K94k81pO5R0q0J32J99m20N22j20l77K83O7j60K69K3
321H239J45r6j64M32m28L27k63l6L56n2J88N26l6n16Q07k13N88P09k64k49O11m302L185J8196
297B7690M6881o0858l069P58J22K33K292l453J128M127N199n325k653K300K014j618P846l030
279B0584K029Q227J483O107J0829J8036O3877L02136N454367M112325r445321m20647o5510
266F8522l1458j823J6723l4409R471q481j3522M957l466K54R69L64j062o0L55K362p288L003
248E411N25k01N194j691J1441N4664o1762J215p868n14m91j14j84N16K53n45n3J28L16Q61
228G101j296J75L94o34J33k62N0L22j57j91L08K9k24M22k12J055R27k001L1M5P9l81J80L743
204I636k779P84j042j26L46J341k145M43j73m11j84J07M70l17J19L03l61O05k07j15q1J40j4
181F339P0K30l59l55l0N53M7j15M05k70m9O4o1R3N52l52L56L83m96j70P56N4M45N54M92L91
155I527J416K424M458J0879K1791P680k3031j4493o083l000k007q80n39k31k25q25Q8K52L06
136G507p4k33m70M81N6j56j97M3k42M5J92K45k78K27P13j7p6L331k316j424J34o75n6k27k13
111F320M9L91k65%p4N63j77k95jm79J67O22m82K13J62l68K62K04q0n44K30L06l05l31L52l11
85F129K59oK4Q79k65M18m07LL19qJ00n89l04p3L91m71J59j03J23r6j12k20M8r6J7L16l39K98
57F394l56K57L4j06M83m06J44m05J29J62P5Q3M7k71n37N86K59p7K47m00j81J44R9J4n83M54O4
30F353r5j01M49j29o17N66L33k49m40N70n14K84R8k1P03k19k59j07J51m48J98r6L67k61J04
5F620k04j56N82O2J269K2179
0C0352
##END= 
