# Supplementary material for: A new method for the comparison of 1H NMR predictors based on tree-similarity of spectra
Source: J Cheminform. 2014 Mar 25;6:9. doi: 10.1186/1758-2946-6-9 (PMC3987679; doi:10.1186/1758-2946-6-9)
Supplement: Additional file 4 — Directory containing a graphical tool to benchmark new predictions (submitted as input file in the correct format) with the predictions shown in this publication. The graphical tool provided in this compressed archive allows to compute and visualize the results for a new input file containing a new set of predictions. It consist in a web page (index.html) that can be accessed locally or remotely if the directory is placed on a server. The input file is simply drag and dropped on the webpage in order to start the computation of the complete similarity matrix and on the different statistical indicator including the curve of Figure 1. [file 1758-2946-6-9-S4.zip › bestMatchVisualizer/experimentalReducedJcamp/cc_00706.jdx]

##TITLE= Maximum beta inter-cluster(0), intra-cluster(0), Cluster size(8)    
##JCAMP-DX= 5.00	Hook4 tools, Dec 2 2011
##OWNER= 
##DATATYPE= NMR SPECTRUM
##DATA CLASS= XYDATA
##.OBSERVE FREQUENCY= 400.0
##.OBSERVE NUCLEUS= ^NUC_1H
##.$DECIM= 0
##.$DSPFVS= 0
##.$FCOR= 1
##.$SW_h= 4000
##.$SW= 10
##.$TD= 1024
##.$BF1= 400
##.$SFO1= 400
##XUNITS=	PPM
##YUNITS=	ARBITRARY UNITS
##NPOINTS=	1024
##FIRSTX=	10.000025000023875
##LASTX=	-2.4999976125705814E-5
##XFACTOR= 0.009775219941348974
##YFACTOR= 1.0
##MAXY= 1.0E7
##DELTAX= -0.009775219941348974
##XYDATA=(X++(Y..Y))
1022G92K62L23J48m86k74O02K35m08M92j36j46O63j410Q14j95k84K81L55L7N91r80Q65q52M21
998A710o45Q2J94k8l31j27Q00J14o90j11l2J79K70L2o6m61K29J63k08o9j44K26j20J74j96Mo0
971H89K75k6j25L56L7o39k83R02r2j47j77l3o5J00r1M9N0m7K63k37J51K19J55l12N91k48k36
944A279j56j21M47K94j181P40J97K12o45l16O45l44K99O21m56k92K99k08Q51j338N52l61K02
921A220L69m83l76R04o76J70j58K68n01L27n1K96l91O22n61L8Q15n35q70l6P28j36o64P70J38
896A227n82J62L29m20L56K71Qn17J26l06L00m53O14m54j60P55k89M44j98k45l8R5L92j16k79
871A022j02k97M89J53r0j28k2m27o8N87J97p72j00N48m84O45M06n07M65k21n10p3K79j00k78
846F12K97r2K28o77N3N01L89l45j29Q26l75r31K80N6P3p66O69M35k82N45k28N8n52M69K17o28
820G03J12l09P44O2j94K46O6k38l55M72J45q32P73N90j142k35Q70L6o82m67M83N77l17r4k57
795G57N0K60p3j25K81m11j07N73l33K712k253O8m02j79K85J0N88j176N99J89M89q58P88k99
771A433k35J00M05J95n35L27p33m23Q06k16R0R74k76J27J671O63j288J418k417P59o7j404R84
748B358K70K479N627Q453J73024Q4655k56475m218J3396k2530k557J2961L0623k8270m697
733A5099J1830j4298p783K81p82k145o49L92R8q4k02%k35j06P31n6J33R31r57j91O5J867J442
710E381K773K30m018j976N57L61q37j040J76J176J044j856k11R98K35K468J2777m679r662r20
690B977m15o90l4M76p27q29J89Q68P68n33L67l88J93P80j116k20j88j54j28p70P27l21L00J20
666A252j53j78L26N65o49O97K56j106l7N10M3j97K7N01m78R75N127J0531j1844m381K09m5j09
643A842q45N20j16J06N24J75N25P45j742m16P51L90j67J325J240j027p60j47j033N3K6J12
621B081J361l11J228K309L860P929L7143L30797K168197k52320k050354j95580l3644p446
607A5250m814k668r50j553k63n49j47o89o83Q1n89n04M77o10K38J55o71M19l14j04N3J97pL31
583B086l11O73j743K72O87L71K107J2988n156r315j016L69L59K92j350L7N92j092K58J81J39
562A428j84m48P33ln07J81n4R03j050n5J29N45m71L11k3j70l38N36m62J338K29r55m78j22k42
537G71R08n34N42j27L84m73o05J15O9Q19n14J32m7m51K18Jk28L27k65k4L49K75k57o82O47l29T
510F92R99Qp50j9Q52j061O7L97J33l28J041n07l01M57n09n90M57j8r2L01n64O73n67M91M43
485A705l71k23k84M7M46q4M81l52l36L43j0J71k03P5M874l736j332J27J99P9k46m36K0J90o30
460E14J174m78l90N07O7L66m84o15m3M04k78K11J4J68K55J38k15k45k0J42J80j8k02O0k40k86
434F86N74j93O9l16M90J25p39M39J60l70J43Q8J70K40r51P43k80O0p7l30N14m48N75L0k00L92
408A594r50L82l19R46m76k14n23Q74O55n31m21K21K038j464l46K8q53L72J59K21J61k7k24k17
384A086J80k38L14l23lK17N94m23r31R56J36m59N91j03k25j83L62M38r81M24l85K32J125O045
360H446o179K044K0682k1367K721J7928k1436J058N035p056l21M5k29O69n58J96j22j27j58
341A271J75L45n27P69p55M73q90K73O87J160j166k07K42K81J605j608m48OJ96j47J52L25r36
318A276O33k13m09R94k54L31j8j9K63M8P35J567N463N7483K81628l12775k3710K593N8274
299G3890K56252l02018k0414l528r57l84k73K08m08m29k14j77P20J12l07L94j15m89O86L93
279B942l12l4J86L99O20p01q1L14O73M78j50j196J069o30J185L389L0055J1332l8628o386R5
258D619L93m58L54P42O4N779M465m353M175n472k231M953K006O53M002N433L5964Q0995o8325
239G3758N0202L16308L244704O315028p297464k395744k09489m8236j5780n574q403l626k401
226A3283k974j290n4l390k00l26k525M65J04j268L05N77k65n5J142L346L0588J7832m0217
207A5078p078Ql247n52o63q55O21j184N72m08j51O7q4l04O54n01k85J555m59l9j08m51j88l93
183A605N29R58o58o4p13J489n62K71q54M01K82L66k20J37k71N63l93Q24l2k61J117J001J2277
160A7792J71779q2288r7823m378j09j791n25k17P44q28n03l10L56k00l9j22l59M13L97j062
140I27L03N11q3Q59r59P7P8o18L98L13N07J068J098K1087j9012J933M1854m2375k240J9909
120B5635k1921j906k40L5O7J62l48k8l54n5n62J87K97k57P89k62j80K28O55o96l38J94L74k66
96A210K08J87J51o6l50N44J43k70M25J41l68o0l08m1K82N3r26L83J6k7k72J57o30K49Q28j14
70A545k66m65M01P6n75L6L72n21j48Q05p08M09k96k59Q74l17j39k60O21l37p6j71O67m21M83
45A330j005N76J55ok4m46L68K00m38J76L62J42j77l4O05m31M00Q79j331k00J03p1p08L70L06
20A101n47M12K3TO01m14m52P98k29m70J418o64R57j317J45k73M61n51k30j22j94
0D76
##END= 
