# Supplementary material for: A new method for the comparison of 1H NMR predictors based on tree-similarity of spectra
Source: J Cheminform. 2014 Mar 25;6:9. doi: 10.1186/1758-2946-6-9 (PMC3987679; doi:10.1186/1758-2946-6-9)
Supplement: Additional file 4 — Directory containing a graphical tool to benchmark new predictions (submitted as input file in the correct format) with the predictions shown in this publication. The graphical tool provided in this compressed archive allows to compute and visualize the results for a new input file containing a new set of predictions. It consist in a web page (index.html) that can be accessed locally or remotely if the directory is placed on a server. The input file is simply drag and dropped on the webpage in order to start the computation of the complete similarity matrix and on the different statistical indicator including the curve of Figure 1. [file 1758-2946-6-9-S4.zip › bestMatchVisualizer/experimentalReducedJcamp/cc_00802.jdx]

##TITLE= Maximum beta inter-cluster(0), intra-cluster(0), Cluster size(8)    
##JCAMP-DX= 5.00	Hook4 tools, Dec 2 2011
##OWNER= 
##DATATYPE= NMR SPECTRUM
##DATA CLASS= XYDATA
##.OBSERVE FREQUENCY= 400.0
##.OBSERVE NUCLEUS= ^NUC_1H
##.$DECIM= 0
##.$DSPFVS= 0
##.$FCOR= 1
##.$SW_h= 4000
##.$SW= 10
##.$TD= 1024
##.$BF1= 400
##.$SFO1= 400
##XUNITS=	PPM
##YUNITS=	ARBITRARY UNITS
##NPOINTS=	1024
##FIRSTX=	10.000025000023875
##LASTX=	-2.4999976125705814E-5
##XFACTOR= 0.009775219941348974
##YFACTOR= 1.0
##MAXY= 1.0E7
##DELTAX= -0.009775219941348974
##XYDATA=(X++(Y..Y))
1022E468O468o405J18K093M48j432J263p62N003o304J058j135K585o056N235l058N816n824
1004D579O120L879l770l965r56L234k502O107p978K980R71k24n655O344j414k601l340J0751
986A2560m378J933Lk873J408p058K079K422J456j660J988K169j163r68J823P01l493l699N235
967H485L424k063r40j354K575q51Q08j82k424j14j461L252J392p015M721N00m7J029p495J150
947C390M121M456n691j824k67n07O951q316O198n89K525J953p988o91k387O934R12J612J743
928A2535n287l3M195j401n587J553k445K895N597k260l748j832J577Q79J643q95Q896q856
910G426j182J793r93j744P400m616p5J725n5k727o44L83K392P31o553J081N285n397O153j509
890H874j076K875k130n180M729j424k389j398L597J695M966m719o592M450m75O675m089l235
872E154L51K260l616J1710J5989k1222j929l081Q883o063l712J408P096l745j594N088k497
855A0480m829N665R917N779j0219k153L0963M11k8845k680M43p537P51k855K728J347K744k10
837A1900J850m27L555m457K92Q039N143r613l618K476J0683l868L278P134K4148J1298M2091
820A09904M71881K031646n17339j344388L570941N677355p611207j585059l80900j81874
810B40960p7546p7960m0133m772q01q661L294p411l411l980j241o641J642j866J240J0694
794B3407M226o827p180n546J164m156M171J182K0021o301p962K482K4610Q168k3157p20j3469
777A4113j712M587m232k354j070k590O38j547N421n561J880K452M525p987r06l745J853J1135
759A4900p884K073k316K529o576L187R68N398K305K68K11K969j328R550N5785J988912q26436
742A244515j035332q8184m7308k6787k0311n417J5667j3202r435J5934l784j1826r67m439
728I124k925J468j267L235k873J007Q18J028k064L132O652p299P91J760k099k353L349J797
710A3281P909K372J6232K074o255J2400R3833J543770J672796k686142j8044K935840k097875
697A492191j127018j68593r0234l5061k0125k2330l967K579m615j840l751j338j341r92k572
682A0993m236J693k02L777k976J850R84l164M085m687k352O608r20O95K0883j6312r351J5033
664B2401j762q609k075j593m915M050m454L774k430M629J577l683k444l73L175l703P50J272
646E587l879J187K423Q46m909J0999n367l202M137l417J451M88K62k519J468J409j353J953
628G564O849p369L441m232k159M981n684K632L47R74M84q23n098R04L590K957j470O94L21
609H903j427J071L959p805k545K661O386o542K803j85J150L552n729K932k257m33q21K325
591G998l911M460J684l602j103J395q29R76j395L860q96k534L517p22k961J109n55J708n0
572H149O044k874l598q81j503Q96K067J069l124K802k373J361l877L91J024K374l959K510
554F498J555j052K296n146M963j668k262K001K418j334k775j187R77m38L660l864P008j452
536A0198o65k711P10k892K862k338j98p77m72M475M131j081m418K486m815N325K673n508
518F985K7916k3518n252J9967J5370k9992j47J8255j3824r781j313P25L235l723K723P140
502A4766o629k643L393m63J095K203M446K272O617j2564J8747J0047L867M8840R90834
487A084828K710511l145583j06632O125598k926540k904676J06566L806243l832198n33311
477C84806j72019q3133k5667k6549k5482o164m003m826p951n291j71k100k215p589P363k837
461A6172k985N91k268P701q265J9587j7101J37J2118J9120l4427O664K0662j7746n929o346
445G685J238O25j089M350l721K677p50O94k230p02L221k116N55k045j22K342M73m499M966
426A1552n962L324l460L623L08l029M373n216K635l981J525K109K297k427M196j613o528N036
408H762k191K101j05j765L86j480K654J653J811p851K378J992N3k65J608m413M745k181k88
389G604R68l702P082o064k602M343l581J239L415L316n751P005k783n28n181J639m07L255
371I267p547M414K552O790R073j7143K70L3204j5858j2893k035J9372j9560J473n427R989
355A5941p656R03N616q80j2528j396N912Q730L566m90N268J0751M328L7468M08262L250385
339C734180k071119j069172K487982L613941n234495o19843K352910q63392j798833k60287
329B71872j10878m8513l0010j9201j3818o317q911l089j242l251l350l715l628Q87k909J641
313A5568K848J9601j8670l256J7421R160k7197K485J2828j1197p516j057J52L376m836K921
297A2631j768j441n94M785o577L427K02N136j1914K461M448k492l37J957j882l424K542M929
279A2089l10J207o404K487J503k674P36K842l357M154j980j530j773k074K840j893J364J004
261H231J069J165n514L043J053j177L453p51j572l223k330L597J08K088J493k587l172J178
243F152J326N89k941L869J967m356M343J981K98n569L739m591m004L814L425n131k612P792
225A0091J80j066l055K062j921k407P433o339L265J968k574J820K116J784k271K526j971r8
207A1543K608l001k100j850p25K14J960k583J030K861K737k116j768r82j517L462r60n498
189C315N104Q65J801n591M155n468M930K480l286M763m647M771l735L679l540l671L723O151
171A5799m771K37o16L982j097m962K213N474M014J1240M6098N19675M3724m87205p6604l5291
155D1910j3919l464m717r968J472k483K239K66j782K00j104K441k678K45P68j374K952m414
137F590j338K008L688N280q893O987k562o434R929k54l803n247O00J4L979K238l025j280L459
118A1936l186k337M177n24j566k098L992k958P10L853j691n207R35q0M585J898l530L735l666
99H978M987q176J368K899o349O869J128k707L240m224j31N381J285N76n42k516n33l969L061
80A0625n91J4J3j368K514m375M987m634m098K689N253j830j440k622P83J351J952L97n930
61C690J009J963k820J336J858k765M258K519K671k118J969r565N281n160K786J127J690Q44
43A0573m290k249L34L401k878J420k013N35K927Q79m380M528J476l445L333k503r9N466m501
24H514l711N104K321j439l204j335J968L719r60p066J958n66J072l393L102p73L214k309M432
5A0648q84K926m791j920J963P24
0H666
##END= 
