# Supplementary material for: A new method for the comparison of 1H NMR predictors based on tree-similarity of spectra
Source: J Cheminform. 2014 Mar 25;6:9. doi: 10.1186/1758-2946-6-9 (PMC3987679; doi:10.1186/1758-2946-6-9)
Supplement: Additional file 4 — Directory containing a graphical tool to benchmark new predictions (submitted as input file in the correct format) with the predictions shown in this publication. The graphical tool provided in this compressed archive allows to compute and visualize the results for a new input file containing a new set of predictions. It consist in a web page (index.html) that can be accessed locally or remotely if the directory is placed on a server. The input file is simply drag and dropped on the webpage in order to start the computation of the complete similarity matrix and on the different statistical indicator including the curve of Figure 1. [file 1758-2946-6-9-S4.zip › bestMatchVisualizer/experimentalReducedJcamp/cc_00803.jdx]

##TITLE= Maximum beta inter-cluster(0), intra-cluster(0), Cluster size(8)    
##JCAMP-DX= 5.00	Hook4 tools, Dec 2 2011
##OWNER= 
##DATATYPE= NMR SPECTRUM
##DATA CLASS= XYDATA
##.OBSERVE FREQUENCY= 400.0
##.OBSERVE NUCLEUS= ^NUC_1H
##.$DECIM= 0
##.$DSPFVS= 0
##.$FCOR= 1
##.$SW_h= 4000
##.$SW= 10
##.$TD= 1024
##.$BF1= 400
##.$SFO1= 400
##XUNITS=	PPM
##YUNITS=	ARBITRARY UNITS
##NPOINTS=	1024
##FIRSTX=	10.000025000023875
##LASTX=	-2.4999976125705814E-5
##XFACTOR= 0.009775219941348974
##YFACTOR= 1.0
##MAXY= 1.0E7
##DELTAX= -0.009775219941348974
##XYDATA=(X++(Y..Y))
1022F010J129l09L79j572N05q1k794K864K021k577M42Q90k200J610K718k841N19o76J841K608
1002A0486m636k89N137n110J308J694k028j966P28M716j154n99m74K723l633K78m06Q77l95
983G257j57Q12l102O86L83kj068K703l606M211p73K097k040P83k399L002o457N341k200K906
963H377K76m532N136o217K627k064N335k826j331LK316k03N69J484o32P58l731P22Q68L60
943G295k209L723j354j435K687j698J436j864l84j758K189j017o60p16j583K772O2m45K792
924G833m075K710O10j048r22L966j856J204k004k460J724J67J814k403K172J059k107l84K520
905H520k528j12K565l692J866M93n21k110L868J79j424k78j088K224j700j790M57K46q14q35
885C526M38j941M933j012j837m107O843J374j386k358J423K264k858J184j182j833J871Q12
867F154j524K535l74M20j675K193l23R93l192n76J005k541M124J414l690l080N278j460L582
848I263m302J102L531k356n78O5J202k25J2812J5313L476j3007l625o783l435m471M05k829
830E558K921L0O70j915J772k266N53L402m388K667J916J191o85R50k39j443l732M197p84J506
810A1881K812J1013K5808J06416J321126M086854O44274k256357L7950k410679j379871
799B01227j19246l7431r521o106j146r426K568K05l55j465J612p485K942R983j4571k040j32
782I613J095k046j341j770J105M92L243q4j637k355R373R986J8479q394j0745k27j1643k877
764A0267l861R0N537m579j428J553n29K582k468K627j876l736J737K95L789k398R11N379q83
745A3009K1254N41615J426992j918230m4292j5744P806j9012n131L931l342J535k452J700
731I639J264J129o323J560J26R56q9n29J331m437N342k662p24l11M496q12q1K093K405L337
711A7710M0685J53182M374518l916790M95159m78262L555975l963030j84476n6956p800N192
699C5107p624j2365L83j169o66m153K196L10L55j932j171K088k914j927J363k353M755n148
681E135K485m670P191j470K572l439M491J2540j1904j123J1405r979n416Q16k222M017j178
664I251k706j971M041j857K162m662N809k924r69L129k184j937K973l897L839N49k148P73L95
645G666J094j140J288k28j697j36L8k55K802j681j065l46J634J084j716L747m724k129M777
626I013J305m275k94N52o4m17L057j095l568K168k363K34j01L591n653M012j815J169K695
607H151j198L362k280q5J844k454O5r6K427l338R81N00J133j811l94m86P43j683Q59R13K382
586I535K70l884K862k181k337M104o282M806j907M32L936m988K736K555pk773J229n45O81
567H242m251M176J378l029J35n51j08J030J803o97l165K747Q06R73k237l349M3L25K572P03
547G546j213l87K871j197N2202l3092j6730O48m870J185J294l598j103N402J003l362j763r24
529C912O116p12m922L662l600J683Q65J6647k092j1826k854M6242l6603o703J071K2919k4236
512I569k96p12K187j757J163J312m552M523m199M957j563J501l015N406J753J306j959M015
494A9639Q944J2216R7115L774667k305508j337976M57917R272986r069379o23428J615344
483A922537K273113l952799j50555l8126j4606q023O505j4736O937p696m486K744l564l006
469A4239j235J370m575J421J000j073k29j477K4L880J9627j9621j558L6716j9198j6020k371
452A0920K2568k1878k571J330k462J450j568K772L2l391k154M690J686J708m319q91M75r8
434H299l034j327K000N322m600K407r3P06k854r22K880L74j922k367J309j782p33K953k57
415F359K311J72o67J881jK79l692k38L166n31k181K49P19k090L955j178k787P60K298n235
395C549K881k297p49L225J525k123J062J601k547J412k590L834k828R76K86n27m19K197k436
376F032j590N48j291J0231J4342j7784j507J8372J7617l2492J628J1485m370j2189QL6j551
359G525J155j057P94J385n36k967K864N506O863m410K628N729J2783J08393K146164J200346
343C493165l058176K94571O761965m117045k946261P50659K770554l414567m11203n8297
333F5365k3317r606M783j0205l383j096J43l523m642j521L582k923k878K879l332j818J5027
316B3535K832j7713M166L7965k7719j2067O518J0831j8560p51L316j486k445j83k717Q21O47
299F990L82o30j802J195J219k451L978k567L66k593L079R86K7n13q44N90L69O50j890J13J543
278H197N27j459j524j688J7M206j437J367m77p57q72L87j948n56K758J350j512L475r0k128
258G836j719j540K407j750k197K614K689j004m01L484M257r948J946m58P51p50j760o94J233
239D996L595j840r56M51N4K608J810m806N551r581K907J906K274m35M193J3682K37699
222B64108J685407j855345o3039j5332m485k508l360N009L299o461k03j286K56j124P78L250
206H964p83j102q71m41L684m22k787J358p92o98P593q473L324L158m546J705P15j123M43j097
186G809J184p53l221K901Q12p54r38R81J110l054M545n099m90P27q14J273L857L169j944j232
166A0069K616l001Q275M938K4655K23643P74320r15751q4055k2483r263j715k624K494j253
151A0865l131M50K018k411K835J205r99j192k905J542p55J419k231k77J546N989p887M89m46
132F124N731k785L327K585K882l587l407l301J23K333l105j144J085N66Q77j727J590rm95p69
112F894P28j265J801j192j923j412J474P17J559k042L380q92O42j731r90J775j090P75N45
93G753j547L400j730P22j537J2J350k102N467J87n131L728l310L58j051J28J496l06J130l659
73E358k036L396l62J275O05Q19q5l769K712l900L852l121p39K030J222j092k438J869J931
54G527k711L370l696L678k04k521K889m980K871J879n977O050j767k13k06J766j035K504k895
35F329L557j687O34k469L33M0J547K665p842M68L194Q797o145l838J884Q2l504K952O35J786
15I418j406l632K353j062L139j714l29j046O782k826q4j198j780N567L9499Q41637
0H93318
##END= 
