# Supplementary material for: A new method for the comparison of 1H NMR predictors based on tree-similarity of spectra
Source: J Cheminform. 2014 Mar 25;6:9. doi: 10.1186/1758-2946-6-9 (PMC3987679; doi:10.1186/1758-2946-6-9)
Supplement: Additional file 4 — Directory containing a graphical tool to benchmark new predictions (submitted as input file in the correct format) with the predictions shown in this publication. The graphical tool provided in this compressed archive allows to compute and visualize the results for a new input file containing a new set of predictions. It consist in a web page (index.html) that can be accessed locally or remotely if the directory is placed on a server. The input file is simply drag and dropped on the webpage in order to start the computation of the complete similarity matrix and on the different statistical indicator including the curve of Figure 1. [file 1758-2946-6-9-S4.zip › bestMatchVisualizer/experimentalReducedJcamp/cc_00806.jdx]

##TITLE= Maximum beta inter-cluster(0), intra-cluster(0), Cluster size(8)    
##JCAMP-DX= 5.00	Hook4 tools, Dec 2 2011
##OWNER= 
##DATATYPE= NMR SPECTRUM
##DATA CLASS= XYDATA
##.OBSERVE FREQUENCY= 400.0
##.OBSERVE NUCLEUS= ^NUC_1H
##.$DECIM= 0
##.$DSPFVS= 0
##.$FCOR= 1
##.$SW_h= 4000
##.$SW= 10
##.$TD= 1024
##.$BF1= 400
##.$SFO1= 400
##XUNITS=	PPM
##YUNITS=	ARBITRARY UNITS
##NPOINTS=	1024
##FIRSTX=	10.000025000023875
##LASTX=	-2.4999976125705814E-5
##XFACTOR= 0.009775219941348974
##YFACTOR= 1.0
##MAXY= 1.0E7
##DELTAX= -0.009775219941348974
##XYDATA=(X++(Y..Y))
1022A109J625J737k11M0p80q77M47q86K996l352J813J655n070L88M318p76j782Q71K127L067
1002H459k852k87k735M18P75p82K188J36k555K857j059q37j366L822k397K221m044J598J050
983D610Q99O853L0547O3168o7262j8845n463q328r38J251n49j501L49k844m54J201j594K283
965C383L339j801L511k643m290J886k761J974K90k002K981q97m72N38l2R0k67R66r27J629j66
944D329J045j682k1J338N78k184j231K494j884j809r73J122J728M99k010K285k682J546J058
925C546K01p55m94J479J688j213l528K911j258J410J126l860o15L539QJ690k027k576L672
906D944l037j43r53m43M114k543J050j064Q99J554k152J430l513K309K427K418l615J994k282
887C394Q01k617K907K172k144J899k220J81R98J6590P062j5762n812O24J127j43k252J739
869H544J449N496l876j781k478K589j422n07L511O023K2107J617o654P111Q393J9652M4011
852A13785R8253M03905K243159L48806k196837n43763j95188r7389n4137l8082j9412j6048
840D7052j1868p129n688k208k369k172k131j015Q82N670p658j051l209k220P389P01l919j108
822G949P5n326J157J502N26K290J232l61J2223J4341j2896j1695j193l961k591k697K789O900
804A0264k112M486K2500j232k0980o006L834k272j445j988K158M03j588l920M918J142Q044
787A6206J1644j2726n311n417J453L514l175r93j097O986p405j473M773M714O03Q39n14K296
769A4917J1194j3719m827L1091J4287k5594r313K382l419L46N697L5143N0145L35135K508675
754B952140R20342k512005r31082k01006p8106k5517K2239R576m6472l8856k6407p598J6504
741E3752L0531j8452k7673j323n83K143J6562J30810K176576L423484j793022l107380m43225
728D42200j33001n9599J89759J389181n3726j170193Q01116R81584j092560r21396j25441
717B47924K55624K059644j24841j714814J563691J383662j870012j320311k03635p4971o0510
706A41451n2056k3537q408K5837l3267j2088J3842K5523q904k6238k915O668L5693J55426
692B37027M286098j987540j919685Q26562K656043l385640j84680O55688K114218k569123
682G28968j87650K110859j369387r19984j62275p3495l9872k1902j9501p666j1962r78k281
669B2874m504k758l10m75P19l410j723j912J905j172N919K0669k3022n03J5457p500q627K172
651A3799R375j2529q63Q956k075j2303L392K296m295J261k270o67L038j583o91L239j074l19
633F687N81J10k926K145K884q88k295K54l186J638J807j18n108K003K224m53R93k622q74J668
613D524K139l020J150k79p81m50K336l939K489M157J529m855j546L804l273K270L9J311o924
594F81J553q99K232j035L200Q22l201J517M09j234K91j608K222j623q13q90K375k324K182
575C857J197M76k199o50K487J0m77k928o31K279j374L233j65k375L151l271K343K21J494k385
555D293K4k569J550J285K937j402k590k560K260n29K566L73j140j395R27K21M81N41O43r64
535D952l571K449l45j02q48r84m30J788K256j104O14n9J360l811J821j81L006m166K302o14
515D333k29j004R92K094k53o27k001m4K788O51J422j166j708M41j72L961J9570j7632r68
496A0448L2476p549j9148J1501J4365k3452J2007j503j6638L034J0104p942o749N51O649L092
480B1246m278r47O210J2848J8834N414r028L2884K7908m122J17975K938411k89555k151552
466G22248O02324Q675428p682434R09571J118413M75055k154136L367091m435330o00097
456I98133J695714q56320j289011k44485j07456n3341l7473k5662k1203q417j1085o890j896
443C0608k730o957l834P77k120P704R078j8725L470M2264l1002k300J947J1672j6112J0335
427C4075j7328j800J0877r673r704J094M384j401l105J759j805R89k798J00j214L367j960m47
409E410l66J496l993K214j244J485r18J681j418K698j117j707J48K54K316k170r55P39n09
390D044J5621j2589J302J62j981N8J64k606K531j804j255J83K755k144L351q62K019O73j790
371G832j066K817j3l56O72j56p33j883L63J117l256N280k824J933J619M353J6313n836l362
352B2814J9178J4507j8905j2613J1757p470p163m002L0897k0086j2279O004K548k67m637
337B0283J0077J1757K1929Q998m59L5155L7361L7981L78421L472588K13400j166545N67363
324C648309N969350k596553l515486O94516M81889j648762j910432n71302k05986j07910
314B37633o3312n1044k9489k3134j0837j2369p712l837n419n568J031o225M09j448J8295j487
298C5487q425J3880K2484k0483j9612J6522p913r275q449k505q36O171J0723K880r876j0703
282A0070q67r38l53j578P33K53L94J191J171j926J103m662K947j143K012K134K273O763n45
263A9032K293M268J6010J50593J213718J871551K41007j777562j252072k32385r9312n1807
251A05334l4255j6782j5294j0733p941l304k914j419n07J118n851K306l126K946k223K110
235I465m302J008l61O709M102O165Q861r498o629n263N605Q947j1052m077j727j334J0945
218A7564O012j3389l487j454j059P7O156m525J285R41m262K377O3q28J802J538j002l050M604
199I363l191k437M42L353j538j954J727J655o70M43L72j639j237J005k129o20M922k012k275
180C580m13J84K196r7J164k658L104l932k365M898k481K723j229m59L96kO52j554J243o74
160D276M049m209L523j510p09J074J212k987J295J55j908L50J501k38q54J433j297J321J869
141H346j134J180j374K66j583j927M402l471O35n42M54J266k021L241J844n892J017j020M437
122H124r07k73q36L087l649J984L2R22L560l027k280k3n086K512J791l367M91K040k496Q89
102C488O49K383m227L289j906J168q39K936r65j523q62N768l303k364L854j271k566K707j583
83D833N06Q90k004K131j280k514L716j887J632N63m159K038j146p7J980J82j112J655l738
64B209J705q2L94k4M88J91j142n5m60J981Q41l060n28J343j455J828J144P48l80N49l009q98
42B328K433j673k89J384n60J771P32k478q12J452J630r27K195m80m812K102M745l884q36k575
22A446Q93K444r87q85K094k652J524l15p75J69J836K268j728J823k306q08J753Q6l655K477
2D702j049p90J463
0D326
##END= 
