# Supplementary material for: A new method for the comparison of 1H NMR predictors based on tree-similarity of spectra
Source: J Cheminform. 2014 Mar 25;6:9. doi: 10.1186/1758-2946-6-9 (PMC3987679; doi:10.1186/1758-2946-6-9)
Supplement: Additional file 4 — Directory containing a graphical tool to benchmark new predictions (submitted as input file in the correct format) with the predictions shown in this publication. The graphical tool provided in this compressed archive allows to compute and visualize the results for a new input file containing a new set of predictions. It consist in a web page (index.html) that can be accessed locally or remotely if the directory is placed on a server. The input file is simply drag and dropped on the webpage in order to start the computation of the complete similarity matrix and on the different statistical indicator including the curve of Figure 1. [file 1758-2946-6-9-S4.zip › bestMatchVisualizer/experimentalReducedJcamp/cc_00810.jdx]

##TITLE= Maximum beta inter-cluster(0), intra-cluster(0), Cluster size(8)    
##JCAMP-DX= 5.00	Hook4 tools, Dec 2 2011
##OWNER= 
##DATATYPE= NMR SPECTRUM
##DATA CLASS= XYDATA
##.OBSERVE FREQUENCY= 400.0
##.OBSERVE NUCLEUS= ^NUC_1H
##.$DECIM= 0
##.$DSPFVS= 0
##.$FCOR= 1
##.$SW_h= 4000
##.$SW= 10
##.$TD= 1024
##.$BF1= 400
##.$SFO1= 400
##XUNITS=	PPM
##YUNITS=	ARBITRARY UNITS
##NPOINTS=	1024
##FIRSTX=	10.000025000023875
##LASTX=	-2.4999976125705814E-5
##XFACTOR= 0.009775219941348974
##YFACTOR= 1.0
##MAXY= 1.0E7
##DELTAX= -0.009775219941348974
##XYDATA=(X++(Y..Y))
1022B539J374k19R53o43J093j854Q09K215n24k433o8J591J800k060n53J364q87J468K358n185
1002C138K179q79M57r99J410j246J253k352L918j287n2k193R01j653k44K324o02Q67p31j044
982C165J433l90j252L713p67k914o04J415J446O83m542J662K57J855J949k715n76K821N36
963G175l369J808j377m01j932J489K569j544j535O02L11R13J943k904j52J30l97N38j36J306
943E037k641J98J893J212k733L75k44j159K613O03j513j815K186m39K599l822J184M51J905
924E890o39Q71k248j557K165k504K592N63k199J128n77J019j458J657j314J988k440J003P98K
904D740J099k879J72O69K634j924l69o09J130O10j009k9J02N06j970K70P7M36K310q48O19K20
882E957j168J37j249J557j337N27n15J573m310K429J019j550p3K382j122K35r75n29L396j207
862E177Q84l112K633J81l244K223k56M93j0p73j279o38N03q91o52M457k91l237m0J994K56
841D378k709K147J860l362M486k148j012K26P1J82K21j973J762K941l701J466K80k017J68P34
821D000Q72J226K19k317k055L168j098L290m413K280j229p48K029P87j449k239J626j662Q77
802C164M38J008j555O8K089J500l867K744l954L210L695j0j538m299r95K740J1311r650Q02
783F901l750K806J1554K5449j3513k0425j643j960P03m42J0764P641j3608m694J8480l953
767B0310j5616L093j76J078K155k57K30k1J5612Q5548l2043n5518p779j627k967P856M301
750B4179N513L2327K16629L233103L022078m285859j042551L32474j428783K3279K75867
739D08256K574156m23764k143376J360594J879071k320114j188538q4518q154j9811m115
728B9687K9320l4574p921J8005j3555p913j506j298l67j448l561L2999k2434n942K237L6363
712D8092p541k0040j1470L615l204l566L153J2741P058P19r518L1163J3161n1725J4360M6274
696G3272n7702n369L6736k8080l371l669l84O404L401o03L3074R4965K513320J047672
682C709666l438687J69461M455125m422548l64320o4282j8842p544n811l27N53k338J516k091
668I531l015J796k516j200n13K840r79j042o20N98J24n71k78K852j649j929J365J665K5196
649C1655k1120n231N809J5635k1762rj714r75M193k620l32J909j28j366K080m054j267L523
631D226M90L20m84Q34l13j538l95l11p8Q94Q03J851k699J458k328J211k104J008L716k094M34
610D901q71m08L315j650l29R27L51L68j404j382j37K682j599j573J042J548k504L087k019
591D345J863R43j456k51j188j313J1K430o75k031O53J957J783l546K826K01l207P01K06J07
571D359J988K265k322j955R54O05J305k336j144l49L63J6R73J80L556m515J893q95p01K9n03
550C766J044r04j038K730k013K533k110N371m478j765n98l06K622j755J128L39N41m64J039
531E682k13J432k488J295Q31j860M30J313J93j10m16P99j657J787k338L118k783n94J748j350
511D819l368L128J370k079J191J907L99k126Q219J7958k2662j275M9163l9959o532J291K3663
494C5107k9382N46J659M14l392L622M475m868J597O306o056P216P3267o6566l834L6600
478E6711J03841j30214j184Q8030l6594K09114M961426m337009n85402K055834P615447
467A0000000r354328k53668M905803m019780j089140j15140k8865j5334l23J490j1040m349
455A5326j628m30j571K401k867q43N99j854P94K03k655P9J906p71K4238k0167o406Q388M0862
436E5604m4694k388K6012k0254m399k870M71l185J461j652M35J10K187j622j565n89J777O56
418E495K83O3k48q72k143J187j296J94L204O5l054L684m09p54l65j207J723J187j450k772
398B515J720j021L87K080j306J541P4P44j136o40M94J766k814K647L30n233L958K140m012
379D234J847j851L3M15J247l74j145J901o96q16K050J580k122k320K298j169J913j246j525
360D254M047K0649j2383j0036J5696K6395l7698l332J5454j894j4750m39L427q01j211L229
344A0607L553L8388J5096n0499J5990J17879q4495m1759K9383L9837l3400J82791K661499
331B904870P42488l194946Q50082P662072o273459k260102J725998J709167l501090k71099
321I3981m1975j7126q955M533q848r031J724j521j876j930K284k628P36j522M71J370k7J8550
303B8210j0504r864J6504K8861l9544m508J2584k783j2598l039J303l96R9K33J782p70J304
286F874l90j540J93k47j04j486K522j685J56J834J285j964k73j912K215j222O00J86J73L16
266E531r54n94J56J563j948q19K183j808K331l442L531j083j239K54J163O85k718L713j833
247D672j567P60K990M99k565L20q89K694j778J344j961J87k60L04q18L89n96J970K96m80o55
226D856P29k258J0910n386m100M84r09J025m14K867k401k40j096j046L812k988N953m321m45
207E032J05L088k283j927R6Q75r6R16O96l55J94n29J098J602j378k724K273P25J076j141R3
186G436j202N36J210p41J100j275K455j360j959J861J081L219m345K68N0L277k043J927p17
167A0778m01J373J467J929O62N148K4643N60557k67137k96153k1783m629k735k05j249o02
151A1663j945k321J211o88p11K427k429j053o95J939nJ619r73J884K163p94P559M384J706
132B4941P512K6238L6084k4577m0481j6144j416k124k851n98K068j013k304P8K401j183o12
115F019J714m059M093q82p57j633P47K624o5l942O2K43j146L624j266j58J017l80K64j042
95E077L395J3487J5067p199M3254k8631k1299J5855j9936r630l138K13j371j440L205m378l33
78B198N83J918J24J171k577k068j349M638n81j00J176p35K68n91J046N0j310P47J846j199
58E255j963J87R02q44l83j660N425l038m08j464K955j055j659O72O68l84K351n77j578j000
38B402L29J372n7J988k17l56j030j804J761L60l99k691L271r65j158J813j034J262k591J228
18C484J458L76q40l69j10J927k103J183j924L051J586j381L69p93R4m009J005R99K719
0F722
##END= 
