# Supplementary material for: A new method for the comparison of 1H NMR predictors based on tree-similarity of spectra
Source: J Cheminform. 2014 Mar 25;6:9. doi: 10.1186/1758-2946-6-9 (PMC3987679; doi:10.1186/1758-2946-6-9)
Supplement: Additional file 4 — Directory containing a graphical tool to benchmark new predictions (submitted as input file in the correct format) with the predictions shown in this publication. The graphical tool provided in this compressed archive allows to compute and visualize the results for a new input file containing a new set of predictions. It consist in a web page (index.html) that can be accessed locally or remotely if the directory is placed on a server. The input file is simply drag and dropped on the webpage in order to start the computation of the complete similarity matrix and on the different statistical indicator including the curve of Figure 1. [file 1758-2946-6-9-S4.zip › bestMatchVisualizer/experimentalReducedJcamp/cc_00904.jdx]

##TITLE= Maximum beta inter-cluster(0), intra-cluster(0), Cluster size(8)    
##JCAMP-DX= 5.00	Hook4 tools, Dec 2 2011
##OWNER= 
##DATATYPE= NMR SPECTRUM
##DATA CLASS= XYDATA
##.OBSERVE FREQUENCY= 400.0
##.OBSERVE NUCLEUS= ^NUC_1H
##.$DECIM= 0
##.$DSPFVS= 0
##.$FCOR= 1
##.$SW_h= 4000
##.$SW= 10
##.$TD= 1024
##.$BF1= 400
##.$SFO1= 400
##XUNITS=	PPM
##YUNITS=	ARBITRARY UNITS
##NPOINTS=	1024
##FIRSTX=	10.000025000023875
##LASTX=	-2.4999976125705814E-5
##XFACTOR= 0.009775219941348974
##YFACTOR= 1.0
##MAXY= 1.0E7
##DELTAX= -0.009775219941348974
##XYDATA=(X++(Y..Y))
1022D539J593k717M810k651O110n730j236K966M661K286j1747M6N335j442L097P8185o3943
1005B4162j8089m37P81r80J142Q20l080N078m896K200j61j692k095k99K994k045L160j139
987E424k114J986k809K779J44n85j09r62K620r53o47R0O17j275o64Q33K497k303j98o2K682
966F991J594j114j754O65q68j72n57Q94J181l730K412R0j178J845l627J376j241J603J17j849
946B678K720R63k547j069J772r02k76J680r68r36M68J623m13N11k000j457J574m96J346j763
926B508l32R61l83J716M82m68j796K132k643J313n24J28P91O06J58k99N71j420m49k259K561
905C354K58j927L215j340J856r87n32J384j563Q23l55N74Q77m90k06O08j576K72O06k72j00
884D479j659j014N64j346K746M29m87J099q81q56J374m9p25l053J336R0J709J172o6r14m50
863C498M19j965J48J182M23o23J202k408L220L19j493q29j307J360J802p00J476k194M10M07
843D347j036J326k155J540m83k73K155j401J028j516K824K365L464l856l950J31o53J344m12
824D789N87j581k82J564p40J743L249m093M671O132q084k770K043M432J3574j5627j478J9787
806B7916j5365m600P697M659j2151M759J3547j6696k504k157K657k005J6418J7077j3659
791B5593j4752J2455j32n741J5341l245j5621O96P713o099L538K5527R2894J792331J317786
776C248284k821560R25957K807676l417437o12233q3586k0122m563K633J108L392l972k792
763B2785P716O2580O65902K655698k055213k84247K965739k745491j144126r6280k2676p404
751B4983k229l347k051R63K536R286N9155J868447j749096j41538j9101j9340p15n961p486
736A4506N86L514l096n384J110N043p88N229N030J0707r988M578N646j7350n234q6n161L627
718A2489Q743n551M251K6346M0922J064997R21918j817676J253384K778279l964300Q1702
706D05504J770644k028399q9443j4215l801p723n117m188p757J165N167j0582K050P22m000
691A0027J670K61m915J15m77j274j49P66K2j301R00J349J3667j3142O4K2316k1061k858J0555
672A6535p597l514j026k34j861L200o94K16l20O72k509L219k957n00M52J422p47J1L27QJ20
651D223J551k885J800j403j554K410j393J903m04N88k893K210j024J319k890L69J398J776L98
632E499k321J14j565K888P43j364n96J374j69n03L1k06P89k91o03L29N45j103Q64P11J084
611F250l128J32P4J186pJ496L98k283j138K231k414J835K10Q43o02p64M50J91N26j448j767
590B271J257J646k846J273J211j58J31O09j335r23K337j595k76J151k033R87k42K27O72j267
570C097R6K200L05j203Q83q4M39L15j442l05M11j311J791P27K70M5j319Q39M92Q73k10m42R42
547G409j854O36n51p66L69r04J317K033j155L97l404J264O27M3n75r1O63l092J517R74O11Q31
525F299j742K52R69n7m80J2954J10j1480M083N1464m9561m522N047J6531k0727p12N86k480
507F534l081L570O048j062o030O238R44L891j1852Q081K9676k7929M50L7138m743k0830K8979
490E6022K01831M473683l904689n43117J248017Q468253r413494k43122M264456l021898
480A585942j390945j16058k9054O578k0346O462j5551J020n79j208Q595m700r958Q405L201
465C1804j2067J1308q410q253k770l253R94J6257m335j3032O3M7987m4234n030Q596J2950
449B8575j8751m294j044R85J162K043l513R78J571j133m42N33O60l032L095j509J089j880n77
430D516J504j076P47j599K144m28k079L937k758l60K853l503J266l9K547l701J581J45j120
411D577j75q67J791j37K3J137l409j63k33k050L954K9K048k300J017o86j90J59j384K363j415
390D089J919N38k153n53P32L6J743k69L84n89m45n52k69j802K947m36L457m284P94l002J113
369C398n17J373J976o50J92J2287J0406j8813R19L3558j6810k0592N709J4837j7734m837M781
352I483L168q118K62N449p08m131k313P787J1307J1280j3611R252L0497J0749J9191M96825
336E86369L958153l235050r27797L408972L601066o624088k80409L219474j877230j639478
326A89982j06654k4148j3962r478J285j1081m148j996j442k918k661j023K146n689O39Q22
310I674J553M280J4829j8545l74K8615m534k6054N8K1707j9663m543J663l4O84r12J056j046
292H414K89n35K753j678j575N63j893j451K86q25J984j176J257o19r36p5j234J961j340j336
272B834J699P77J166k906K032r5k88K589m357J091O04l8K94r32j103K292j370j056O3j2M100
251G384j637n01k23N56p86p6K174l258j46K572j570K117j029j93O0j489J294j447K64j130
231B936J417j433L13j14J630J67L020j912J999N5200n5052o12j565J07L64j532N56p6q05k6
211D582M42R84J3931j2626k425j68K09Jl75p31L449k00k813L11L02K79o65Q49l66q82L26Q47
189E261j67Q97l771K046J985j60j589K005k184L287N67J988o62L209k042L736L758L419J8566
170D0149M4592J84648J32287k63112p9089k4969j0227l815n344J11k242k418J69r43R29k517
154H209J474j111k096J175J990n16l88J391P5J185K86J331M87J368J432J918m42K103m84J811
134B1198l730L761O24j30j664P363m29j2146J062p17k864n528M066r80k120j235K323P28j767
115G815q19J235M46k127Q65k016M38J149q6n61J260k740J130O59q96n3J218q43K645N350K186
94A6255K499L953M596n195P101P749q560L784q118m298o784l757J287L046n296K584L025m733
76I138K506O232r738J292M351q200J308r93j041J352o42q53M50j865J069J786k434J458P73
57E949k769J39J117K198q07j133j026j624k044N266k033L512k974j155J643pJ672o62j252
38D010J080j604l36J320J29K963l098j689K025k289j41N83R2O15K281M6l037J045J281k021
18C255Q65J724j819q36L244O75k597j902j411L123j497K380l83n34r91N73J905P11L8996
0D5481
##END= 
