# Supplementary material for: A new method for the comparison of 1H NMR predictors based on tree-similarity of spectra
Source: J Cheminform. 2014 Mar 25;6:9. doi: 10.1186/1758-2946-6-9 (PMC3987679; doi:10.1186/1758-2946-6-9)
Supplement: Additional file 4 — Directory containing a graphical tool to benchmark new predictions (submitted as input file in the correct format) with the predictions shown in this publication. The graphical tool provided in this compressed archive allows to compute and visualize the results for a new input file containing a new set of predictions. It consist in a web page (index.html) that can be accessed locally or remotely if the directory is placed on a server. The input file is simply drag and dropped on the webpage in order to start the computation of the complete similarity matrix and on the different statistical indicator including the curve of Figure 1. [file 1758-2946-6-9-S4.zip › bestMatchVisualizer/experimentalReducedJcamp/cc_01102.jdx]

##TITLE= Maximum beta inter-cluster(0), intra-cluster(0), Cluster size(8)    
##JCAMP-DX= 5.00	Hook4 tools, Dec 2 2011
##OWNER= 
##DATATYPE= NMR SPECTRUM
##DATA CLASS= XYDATA
##.OBSERVE FREQUENCY= 400.0
##.OBSERVE NUCLEUS= ^NUC_1H
##.$DECIM= 0
##.$DSPFVS= 0
##.$FCOR= 1
##.$SW_h= 4000
##.$SW= 10
##.$TD= 1024
##.$BF1= 400
##.$SFO1= 400
##XUNITS=	PPM
##YUNITS=	ARBITRARY UNITS
##NPOINTS=	1024
##FIRSTX=	10.000025000023875
##LASTX=	-2.4999976125705814E-5
##XFACTOR= 0.009775219941348974
##YFACTOR= 1.0
##MAXY= 1.0E7
##DELTAX= -0.009775219941348974
##XYDATA=(X++(Y..Y))
1022C901l60LJ78J24L0M4j10q2J42J00l44N6j2K34k23j63j44M65r1N3j07J8J33j64l0L08p0q7
994C802l5o9J7j7q5L02j71N4j3N0L5K9p5P1j2l08K40l7j87O0J11N7l8j17P9k05K68l35J13J32
964C716K50k12j47j08n3L03Oj38m5J25j13N9O3J12k63L24n1m7l54L56n4J33l9qp2J6R0l8k85
935C526J61j21J79J64j31O1J56p9j30M1j67P8j56J99Pl48J71k54L56JK33l4j98J84K4l71J19
908C671J94j1j78j64L63j1j27j93K8J81Pm7q5P8P6Q2k33N4k1j62L14l8j54R5O1l4L5m1j80Q1
878C641L2O7j36J01m1J17k59N6J03J66j28nK10l29J2L1K03p1j98K70k60J45J93M6j92M6k33
851C587J53mj15O8M3R6n3J6k58J79L2M3j21J18n4r4J03J89J15n41K06J82m46K25L18j91m3K64
823D017j85K26M637k569k060O1m58R4j83L86k3m43K68Q5j19K9Q4j51Q7q2O3L24m92K42pJ6J9
796C866n3R6Kl03K16J40k29j8K03J07J005j239j00K32M4j25j9j81K86Q5J09l34N63k50l21J69
770C951Q8r6JJ05k52L40J04k35K07j63j25M05J60j92K68K76l57J81K50r8Qk91J83P82J296
745F796J0672M1984J27452j58090r697p503J7955j6993o665M895L0186l480k3901J2352k204
730B3759j6403p72P06k624o24p2n2k77K13KL3k5n4J61j03j24K44L3p8r7K34l33K17k10K61M5
704D060k21J56r0M25J002j135P3k98p9K07Q8j7j91N35l09J11J263j328J78L4J307J0014j856
681A3929q882n59J24j11J23l39J38M05j80j82L03K48j93l6j04J11M20P09R50N35j088l76M73
658F418J729Q49q88K888J370l154J890K280N373J6895Q7950Q54298J642535k125251m41226
643E3956l5925q511k814r4K749K1601M501k9104l138p01R45j85k85pK05l21P1K85K22k21K60
622C489k74P4k40K21L03j00l6K8j76J06L44L64P106O721j2712j533q2j57k67N2K73O7L07l45
598C533j18J69m46K19k1j32K4k75L93L9O4M3k34K26o4l2J84j13j67J70L7J34o6j41m9J70l43
571C204L60o2J23J33j75k08L19Pl33K47r1p9O2k5J05K8K4l58K95O09j50m78j5L10k30j28K38
544C732K67m40k00N47k21j9j64O1M33m59K92o0j91K24k57j7rM6r0P3J89k09JK3K85K9k54L9
516C651j67M15j72j7m3J69j23j40J39NJ71j86L38j56K2Q4m00O27m35R5j58o7Q7k5M5J59L2
489C950M665m777k02J15J28M9k07L6J03j03L2K06j51K56j30j51J77k11r0J176p55k84M9J06l1
464C956j6J762m24j349j56k2M0m2K71j66m2K96k37N2j11K63k65M29j50l5j26R8l6oj2j10J41
437D003P7k67L94j62j1k7K22k25j49L30r8j23Om1J58j08J07J0n8J16j14M1k45L05R9O8oj14M4
408D232j42J94j57K14l6j73j3q0K45O6k9J47j76p6O4j07J14J21k75L06K14o3k93K54o8j34J25
381D474J57j7l02j25K97k23J37j34L35mJ16j66j09K9J4K02K46k71j05p2M89l46N9J7R4K11j76
354D827k9m0N3K64j81o5J32k62L72M6k3N0K27j41j44K62k11J28K37l16J58K16m8j70o4P6P5N9
326E488M24M76K847L1503k1237j2037j235j24N3K47K90J166O526L3977l5690M812j0609m00
308F477k90K91J65j63L64K039j352m90j0k90N49k19K79K273j508n69J2L51M68J49P0R91J0972
285B0559M3139n2794j470k16K55l28N41P63J689L42P150m652m67j072O571k054L275K016
267B3247K1956j4893K968K5212J59769j19285P2188N92439Q129337n462848l142103k17390
255G0597l5708j4033n905Q71L080o855k430j65M409m043J050q16O813L787J1342J03996p7820
238E8170l0064L85R276J4003M3373J88699J596908Q119250q483856j338824j15203l2567
226B9550j2328m668J833k49l677q192m65j804K756m00j026J293J928K988J1107j4968p41o86
208B251K55o7K784K6127R833l6674j763k91k66j17M14j59J44P79j97k42M24m7N5Q56j034O92
186C757J40l04L98L94M20R45M51J385J116J619J193J195L79j547j617j036j662q47k65k19n5
165E840m31K14o50M35k70j0K99m49J20L50q00L32P8m23j88k56l90N5M72K384L1454k8678n349
142D139l95J44j65M98K81P25J350rJ407K589J91M184N021J9030l510j4545j1199k934j641l61
122D800n54n5O9M66k84L61N8n99M34J95o09M78K83o38P51m66j84L0K3L4l45k14R78O654o972
97D694J837L350n213L38K583R152O59L856K0684k2819J244Q971j9644R78l555l091l93j13p6
78C442j76o5J06m5j79J02o1K48r6j20O8L76k98qJ31j28J69k59M50J89o09J18J45O5k02l30L64
51C397J80n17L02RQ9q2k02L04R8k14K50j18j31J5j6p0R1J05K46k19J12k01p4q5K26m7K50l73
23C325J38l17R9M08q1r5M74n19J88R2j18j33R1j51Q15m05N48o14j07n9l9m41M53p7
0C475
##END= 
