# Supplementary material for: A new method for the comparison of 1H NMR predictors based on tree-similarity of spectra
Source: J Cheminform. 2014 Mar 25;6:9. doi: 10.1186/1758-2946-6-9 (PMC3987679; doi:10.1186/1758-2946-6-9)
Supplement: Additional file 4 — Directory containing a graphical tool to benchmark new predictions (submitted as input file in the correct format) with the predictions shown in this publication. The graphical tool provided in this compressed archive allows to compute and visualize the results for a new input file containing a new set of predictions. It consist in a web page (index.html) that can be accessed locally or remotely if the directory is placed on a server. The input file is simply drag and dropped on the webpage in order to start the computation of the complete similarity matrix and on the different statistical indicator including the curve of Figure 1. [file 1758-2946-6-9-S4.zip › bestMatchVisualizer/experimentalReducedJcamp/cc_01103.jdx]

##TITLE= Maximum beta inter-cluster(0), intra-cluster(0), Cluster size(8)    
##JCAMP-DX= 5.00	Hook4 tools, Dec 2 2011
##OWNER= 
##DATATYPE= NMR SPECTRUM
##DATA CLASS= XYDATA
##.OBSERVE FREQUENCY= 400.0
##.OBSERVE NUCLEUS= ^NUC_1H
##.$DECIM= 0
##.$DSPFVS= 0
##.$FCOR= 1
##.$SW_h= 4000
##.$SW= 10
##.$TD= 1024
##.$BF1= 400
##.$SFO1= 400
##XUNITS=	PPM
##YUNITS=	ARBITRARY UNITS
##NPOINTS=	1024
##FIRSTX=	10.000025000023875
##LASTX=	-2.4999976125705814E-5
##XFACTOR= 0.009775219941348974
##YFACTOR= 1.0
##MAXY= 1.0E7
##DELTAX= -0.009775219941348974
##XYDATA=(X++(Y..Y))
1022A473J71J24M5oj67n14Q67l00Q5l3l28L21K05n73K97K56n98K56O53o51K55j06k98J46j28
997A452j76N59J0k65L71m45N29p4p49O78o26Q80l31L07n65j42k06K58L62M00l38l54J38L30
973B003k96N5R5j91N78n43k60O06L2q70K12N56j7n77K48o2j10K87k26k2M11p79N44l43Q15p60
947A386L00k10O2L30Mr67J21M04j39N5M08o78O44l00M92J84r00N02nl33J97L42j031R57J73
922A998r50M19L2N11o00PO75m53l64P00k59j05m44n9O21m52r8K41J08J58m80J052j6o4N22p4
896B626N60o97o24m16J29m6o7K71j82J33j40Q2k41M12o03J35J16L76l69L11q7o2L32j32k82
871A535J11Q0k19L83J29n19Q38j24TJ24m25j99J41J22L35m84l50K35L53K18o30K97J50j52j04
846A721K53m67k41N00j6n54R5L90j08k4k52q6L61k5K71m50J60J98Q0o14N71k57K84o55P9K19
820A433K15r8L68M31j46M52N66n19l42J51l13j35Q3k89j88K58l70O86m16m19q4P5K96J00M77
795B272l66K6k48L03Jl90J16n68M88J180o40l95lJ07p87O37l40N12q20K75N51O2r2l66J2L08
769A835Q9m3o67O48M07j25r0p7r8L04k68J08o50O04P0K1o6M15M89p83J07N66P43R52K260
744F751K0926K07534j97453j2917o374m210l527k342j730o88r19n40l55n28o39r0j46o30K78
725B401l3L7J63o9p75l0J154p14k28k70L02oq7J36l5K96N34p55L59J532j338k44nj76N45P40
699C434j263Q25r3l68J09M13L22n80L52n80J036P69M774j230J4527r862o520n66o29j67l21
678D382J48N50r63J21q5K15K21r44N48R9O73m41K92K018J595j88j564m51l43L906J754j20
656A1423N519q54q4M309M525J1836M4252K86523K589224o64223j679750k07326j17289p9667
642B08418n2192l5843k8521k1513j6790j0623p300o713n214n440m185j794j648j997j623o36
626F386j980m45r32k85n72m91Q57j29m24m56Km53K63K29J06M526J4614j2690m282j491L02l87
604B268p91k6q8n06M8k50Q51m85l10L61l22K30M00r30l11L95n34J482k73n94N66m73L80p0N1
579A069m9Q6m82q6N58J11l45n72Q30j61K24k44n8L07L20k71l92K22L38k23L28k34o44N04l68
554G68J63p1l76Q23K26j69OK17J79J02P7L250O3665n5155n227k100r45j869o10o8j58o71K92
531B349r70J90j05k7l46J49J02J89J32m32j22k31J69o3r5K56M3m27J088j20k78J32p1l00nK59
505A466M26n16Mk6m2n2K91k05N06j99J63J851O502p125n91o16q5j08J4J18J38j29N1l83K55
480A708K25m30J88O6L33o65j80O00j07P41N28q37O076j601l637k24J56P465k583l472j199
459C151J626k090o04j53J48m25L21j76m89J31j56L47o49N30N47k67l02P19Lp16j52L65L147
436D856j371K360l300m34N23j81k19p57L84m55p7M08k47K52m32r2O73o5k75M74k85K47l14j2
412A661j8M12n1n60J67L03L38l5k14o05p2J59P32K56J436j417l41L9K56M13m05K137j278n88
388B725K585r40j977j10K94k94N51Mk9N8k79q6Q02q15k48m3q7j6k60j15K87K98O5O0l60J54
362B224J85n85L27r5L59J60k55j14J47L73m28j71O7M10o34N54r6mJ79o1L51K06n77K76J8n95
336B221N7Q61l18M12j71K59J73p12N59j78k01N60o86J41M45O1j32K2M93l9L96n5l60K77P6M99
310D660o24M93L66O23K14PJ39k29l13O96n8M83k76N13j88Q27O63m72Q153O8218o1465n753
288A6677k954j167m92p65o55q3J422Q947r82k786j994J0654K9041k5988J546J2917K3021
271F6359k2043O691J0345K9174Q0249L41643O178683L133788p763337o92877l25323l19287
259G24065j90228j22404q9232q0981n3225m2543j9871k0598j1614j9048j7411p529p786m019
245C7576K499N102J9960j3137m146Q279J2697O8072J41617N83056R138425l194878m924542
232A880580o05706l63358k50895j55786j13124r6557o3566n6376l5584k2462k0912j9400
220G6854j7847j2065o031o714m947m590l009m187k923j506j878Q349N8733n1623j1001l484
204A2131l115k418Pj141j704l65l0J17p39p03O66m14j90m8P8m34Q9J83J73l83n64O57l48m9
180A456M42r3j04L25j04k84O79M88J74L09N25J241P13J521K640N074Q066J3140N242o992r579
159B4879o101m669l000j700k001j187j413k52q72p3m17l91J62j14p54K7o4K06p38N25K42m90
137A805N97m16j95pJ24P10k10k67J065K269L09k370K46o76l43p4L00p54l11r2J85l36K23K47
113B029O9m80o1o9j29j45Q01k92j93n32M15K35K14L42p70P54J9L2n17l09M11L07n79K05R68
88B725q24J00O25k75J51K25q98M11q0k00M63k93k05j22O42j277K62o2K01j20k03j77Q67p35
64A201N24l92L34l65K51l5K0l01k01L95J84p67J42P12j01k32q1J06L18j18l21J72P4Np10Q26
38A640k83N81q40M54o05M87J10R21j026q6M99l97M09k61r7K83m46j79M76L5o2L9K75o69O23
13A881l83oj79K55J06n4K38l18k16K29N12K17n32j56
0A594
##END= 
