# Supplementary material for: A new method for the comparison of 1H NMR predictors based on tree-similarity of spectra
Source: J Cheminform. 2014 Mar 25;6:9. doi: 10.1186/1758-2946-6-9 (PMC3987679; doi:10.1186/1758-2946-6-9)
Supplement: Additional file 4 — Directory containing a graphical tool to benchmark new predictions (submitted as input file in the correct format) with the predictions shown in this publication. The graphical tool provided in this compressed archive allows to compute and visualize the results for a new input file containing a new set of predictions. It consist in a web page (index.html) that can be accessed locally or remotely if the directory is placed on a server. The input file is simply drag and dropped on the webpage in order to start the computation of the complete similarity matrix and on the different statistical indicator including the curve of Figure 1. [file 1758-2946-6-9-S4.zip › bestMatchVisualizer/experimentalReducedJcamp/cc_01302.jdx]

##TITLE= Maximum beta inter-cluster(0), intra-cluster(0), Cluster size(8)    
##JCAMP-DX= 5.00	Hook4 tools, Dec 2 2011
##OWNER= 
##DATATYPE= NMR SPECTRUM
##DATA CLASS= XYDATA
##.OBSERVE FREQUENCY= 400.0
##.OBSERVE NUCLEUS= ^NUC_1H
##.$DECIM= 0
##.$DSPFVS= 0
##.$FCOR= 1
##.$SW_h= 4000
##.$SW= 10
##.$TD= 1024
##.$BF1= 400
##.$SFO1= 400
##XUNITS=	PPM
##YUNITS=	ARBITRARY UNITS
##NPOINTS=	1024
##FIRSTX=	10.000025000023875
##LASTX=	-2.4999976125705814E-5
##XFACTOR= 0.009775219941348974
##YFACTOR= 1.0
##MAXY= 1.0E7
##DELTAX= -0.009775219941348974
##XYDATA=(X++(Y..Y))
1022D0632j0174K682J4529l0615K3039j332j8639J0679J1287K23j2918l972K519j4358J3412
1007B6994k766K3311j0562J4755j6810J5276o136p63o201j0251L884J4397j7253j5168L1579
992D4286l101j4683L749k823R826l904L153l137J535j1537n702J9131p806p175M100J1478
976C7390j9784J7073j1812O499J0088j6477K161J0909p885l252n286r223K8379J2212k348
961D8644j5035j0037n484K0522P479j0267o698p79M202N258j9427J0313j603L500R384m521
945C5451p40m403J3262n624n428l620l068m957N4K3677r079O658n165M16o350p262J065j395
927B3492J0693j6175P134J6310j6835O044l477p067K0256j016j0992o459K2824k2449J3241
912C5524J6536j5595j5265J9362j7070J020J0446K388k9739K7886N456N543l7014K3595j7749
897A5324J9154K009M286j3800j013r230O587P886L116m255K134p327Q619L39k554J0405O971
880D8651j4541m962r556o658J2024k4958J1788P152j503j3265J5632J7723M37r032J303j4529
864A5706P567L639Q074j4600K0407p380P071j3971J4595j5102K444k706M119j0655J2313M939
848C6460q421r858kL0259m071k975j7326J0306p146L317Q719o023N296j1023q23M793J764
831C3246o865r794Q144N799Q761j920R953k4268M62J1891Q348K2531k6780K9178K5443m9719
815D4410k4656J7781J9210l3714l347j5898L4549l956J4605j1275n312P492k300Q788P92R155
799E6324k7428Q556j2672M370k035K6338k264R196N133M3996P8260L12222K062349K066022
785D628367J138284L484465l297126m141077j343726j73865j2431p1226p8915l366k4573
774A04811k2345j1217j4610k053j2994J3952j3681m30J9288m255j0766j7686J8483o454J8234
759E8277n193k5358N375L921R267q883J9655K3798K3111j4241M631j9591M1307R8256K77324
744D91656N052846J06858n172496k26125o9215o8377k7058Q406M5678o1470j1083J1678j7850
731F3448j2514r81J4742k2449P531j5630J0721q200N516j791J2347j4969J0591Q766J1760
716F8888K7956Q4921K31830L370024r33788j435217j72281L494393l492882r49398p8995
705B15451q6205j7826l4768O242K2727Q596o3745L944m82r038M311j760M268J1476k1272l674
689C8245L745p651J3238p895L372J755j948j3436l358p29L1936k8846J2047N565L0853m6475
673C0418J4797m032j5496J870l766R000N693j8034K5251o760n627J129j0246n558r8O280R127
656C3948r406n26J7331j3977L4278l5072L977J623l047N855J0139j1864L917K980j2583J8656
640D6229p414m937J0795j230j0363k528k0457P943J7518q052M980j4398M150n203L854J2995
624C3882K44q418N013N764j1981J3945r172j3967L0270n564o800J3786k4387J7631p669m601
608B7976L961j4969J5940L325k2349j308K1466j88l80K148k885k6965K5114r768K830L850
592B7798L854J4131j6544O151l557j6874N248J7265L529N758o416p869k066O557l352m654
576B8959r128K2699j6777O920P439j1739M469j3676J364J1486K059J1577j0508o289J7508
561D6363j3750k663r129J5971o4Q421k842J8312l1599N488j0583r712K3467l436k450L546
545C5340j0324K50Q978q211j1874K2255k3856J2402J314J2933r532P25M064l698o918m688
529A9160K4436n433q065J0512L173j262J2127j0338j4166R898k954j656J0473j8703J2672
514C9874j2758j220K3610j393N53j0116Q917j3500j2070L547L5630l2111K2505j1885j306
499C8277m211J625P981q812p672L56J4498j0506O719k7197K0593m73N037J1233o644O792n458
482D2138K0756k3734J0020m546K6925J5020M440R280j7524o760J464R646k1152K2465k1958
467F6480j6605N331M402j4013K2554j6492J0690N070O677P10K1949j5994K4336J1870l652
452A13313L3476M6252J06446M23160K554078K410584N30198L782493l534661m572485O898601
441H791455J29291k628958j227715k255103k210617k75481r4820o0546k5205k7103l5905n675
429G3618k3914n26j4392K3265j3317j7249J095n486L85J6808r503R204L1023j7692K0640
414G3959l2827J3735m931K6034j485N05l6692O061j8083K246R603j2865J0551q393P514P014
398D1946j3815j7080K3311k2751K5782q23j3921J0508L750j7718n659J5720J5097k3571n289
383A5487K1782j2679J0414p237J7922j5246J6285k7124N529M481j1268k644Q571J1856O554
368D2683J4068j3179k7237J1226M572M051p083r182N898l835k04J0773j083j630J9343l7904
352A1277r92K9270j4404J4027K613o328q085J5063j5879J5571p097j839j7655J9138J014n733
336B9961j7565J8683n928J0811q852j2366J3606m441L479J363l797R500l0587K5086M035k278
320C0710J2257j1557J2231j2746N364N399o952k9469K9384N758j0144J0851j8783J6375L567
305D2245j4216O090J2624j5000l479k1482J4225K2447K144j9929j69n672n419J7268l305
290B8372j2168J4397M19j080M884o895R963k931j3473K0133R27j1018j6860L1215p647r762
274B8476J3937j5566J8493j3834K530j9272K0285J4280K192j1256q251K692P793j129K090
259D3460j935l154q900n107J1921j0469l72K7024N089j5672j0513l650J3379q911l803O321
243C4708j731M2915R4851j07020k5332j1653J6667K608J218k0849Q433j6203L0763l21n508
228D3546j556M560r530j3187J5431O9810k8937n4939J7413L845j3776L144R313m160P274
213D8251j0265K953J9744j7739N493p371K645l338J2715O867j3889L855m665J8059j3102
198E0213j3746N504K2737M434j3321L016K5682j1763J112J5501j6253J6210J4950L133K1003
183A28412n051J4878j027K362L4235J3704K1026L9059M1980N6728Q0950N5169R9642J29752
169G11819J12620J23924R1323j9146n3397j23896j32916j26784j18205o7082q3271m5395
157B69594j2087n8174j6968l1075l864j5578k2887j3009M02o713J842J0574k2084j2027o880
142F1066J270J3670p532J0831n780o729l405J202J1231j1053O145K7167L8547L056k8065
127A11621m2207j5802J520j0681o925K447J2310p879J1345r709r890K058N916K760l1848
112A5036J1612O807n645K2957j2518J0231M48j3496J29J8480j2841r231J0483j3824J3191
97D1819r163k353L393K8926J466p676M3538M1095m3624J2837J8630o8192J8105j7163k9574
82C2064r40r024n828K6347L751j6413j0393J1717q021K4964n647j8419J2220K690p116k774
66B9178r711J7868j3326J4402J1592j0657k5876J2393l047J2781Q983j5949q756J7554J738
51C9167Q623j9477J0237q340j2997q150J4859J0038J2776k661o489p412k6447L6763Q573
36D9063k2760o789J5438J0136j7479J5258j0026n107N020P03K01j4957K2365j2007R503r555
20B9007o48q432L145k960L493N164Q244k0721P737O524j1953K7724j5359K388l131J13R589
3C9924j7714Q21J1671k776
0C1926
##END= 
