# Supplementary material for: A new method for the comparison of 1H NMR predictors based on tree-similarity of spectra
Source: J Cheminform. 2014 Mar 25;6:9. doi: 10.1186/1758-2946-6-9 (PMC3987679; doi:10.1186/1758-2946-6-9)
Supplement: Additional file 4 — Directory containing a graphical tool to benchmark new predictions (submitted as input file in the correct format) with the predictions shown in this publication. The graphical tool provided in this compressed archive allows to compute and visualize the results for a new input file containing a new set of predictions. It consist in a web page (index.html) that can be accessed locally or remotely if the directory is placed on a server. The input file is simply drag and dropped on the webpage in order to start the computation of the complete similarity matrix and on the different statistical indicator including the curve of Figure 1. [file 1758-2946-6-9-S4.zip › bestMatchVisualizer/experimentalReducedJcamp/cc_01303.jdx]

##TITLE= Maximum beta inter-cluster(0), intra-cluster(0), Cluster size(8)    
##JCAMP-DX= 5.00	Hook4 tools, Dec 2 2011
##OWNER= 
##DATATYPE= NMR SPECTRUM
##DATA CLASS= XYDATA
##.OBSERVE FREQUENCY= 400.0
##.OBSERVE NUCLEUS= ^NUC_1H
##.$DECIM= 0
##.$DSPFVS= 0
##.$FCOR= 1
##.$SW_h= 4000
##.$SW= 10
##.$TD= 1024
##.$BF1= 400
##.$SFO1= 400
##XUNITS=	PPM
##YUNITS=	ARBITRARY UNITS
##NPOINTS=	1024
##FIRSTX=	10.000025000023875
##LASTX=	-2.4999976125705814E-5
##XFACTOR= 0.009775219941348974
##YFACTOR= 1.0
##MAXY= 1.0E7
##DELTAX= -0.009775219941348974
##XYDATA=(X++(Y..Y))
1022A876J220o69k12N24j586J228P86j472N13R18n14M23j875j90R82p25L52J128J05p66K47k9
1000B264p9Q66p46jq0j475O07J604p98l44R13N03o55j079M73j71m2K74N12k60O79j527Q54p16
976A576P05P40N7K66j983J425p30N97L0l29J312j189m23R7m23Q67n53j21k57k54R69k3j94P04
952B866K22k11j003m07j67P51K9m55J3k30J402k68N3Q32m06j635R11q61N9J319o57l30k37
929A590J562q67j96L66N16j149R84J28q59O68j092J257j192L86K47J33R36j031o92M44k60r0
907A789Q80n26n27J402r4j001p62R74j42N29o60M41m90Q30n82J95l00K93J17J76N85m2j198
884A887m27J150j82O71j184N64n75n18K03J226J139q37o50J098j173J519j499Q77j248K34K07
863B482n47o08P49J731j029J078j342j56n09n00J883q94L44J19O5O46o21k58J516j974Q29L62
841C366J93j53q28J050j06k63M00R54j763J105N97m46l17Q16o81L05J061K6j531j29J011j335
819C332O52n41J196j032J99J269p9p30K139r40R71J2248L6915o527l8898J2035R26j4286k367
800F482J244j360r20j199O71J602N478k607l30L315R83Q965m245k70K537M114o584j643M801
781B1034J9798N948l92P847J03729m3436O8626M62791Q213391L67677q473436J14477L106611
768C974665j736921k063287j05052l6705j5824j24l00k749m297J1191K4701l1417k674J5613
754B6820J1850k8223j475J3765o941l908j961K800N535Q915J74366O54950q18851k3311m202
739A0129K7402K2478k2719k4516O075J6787j1762j4776j053L833O188l100J929O343R933
724C3171J3432O9921L24656L903315k184502j852637J503463K062022l445282l33489n6284
713C7786j9757l084k408K386Q50n550j61N436j1988L824Q731j397N1727j7753k8723j4351
697E568j159j342j537L320k532J34R16p43k35L731K1102j6167p511O976J4821k1005k348m6
679A943j623J115M79j112J082j455K40P33j143N39K7O59J25To03M07j76K28k65j16k35J202
657B176j666L99O40l21J7M81l49l62N35l48j202Q84O13j116L21J168r43N32r39J522j038K92
635A296N03n51J536j508J004n24j3l04M28n21l94O0O28M97j91o70J416m74o1n92O04l97n3l2
611A687l53R90r59K56k52l17P44J41j498J316M28n33r03J809o95n8j119O56L27J52M42q50r55
588D56J945r85M38P53N40j297O35l88J29O08j270J099q11M25n88J053p28M98K87r43N07k47
566B116M79P59j755P04q94Q99r9R34p73J217j446k01J517j440R33j833J914k79k54J930j084
545C344k76K047L840L5950m0325l9n53j665J524n93l67O85o19p41P02M95p46l80J52O73R20
524D028j343Q06k13L15K36j020O59R35j061j66M90P7O76q03j22J519j608K055p81j66J67o12
502D068N54K81L59l06O38n33Q07j117R37J63Q22q85o49J220J58M83K7j266J119O67L43J350
480I240K1890p2J2802q638J4965j4812J3551j4767J0392l2226k485R91O635k565O710K33K339
463B4183O071k851P886l785M775R97P130J216J7762J1834K3153M5895R8660J238714K157111
448C638751J132413L036066K192770p97259j13668m399257n82922k421866j322695j65763
438A96570n9049j6050m6953l1346j8522j893j2063J348n105R95k939l9r14j521Q48M10L634
421G411Q12N53Q066K5652j901l212P80N340n954K147p149k4242m332n23n11O2K20n78N58m98
401B701Q7j528J119j194L45r09J829j402K002k599Q28J75L91j9j91q77J452q00j45Q68j592
380E41N94O8J383n78M6R33j433K0J076r6r43R39m09o9o3J160k191k58K425j126n86j026J911
357B318k13o65r33K116o77p74K44p2J258j158Q05k38q5O44n66p05O84n86j02J61o04P13o56
334I09J547k68n60PJ268r28N2p70Q18R42j337r70J262N55L52L05j953j51J290N81m89j75j014
311A273J176J607j388o26J48l14P89M37m55J31j345J77p9L19m30J187M80q62J18J70r32L74
289A955N13p0p58k39J035k40l78l61J869j011o50K115k65r73P07Q02k016J880M662K5631
269C4208K45054k51632j7445P6947m9305l1771k791J974Q67J191m390J21n28K208k762J41l83
252A704L70k97M4L94J020n19j74q21J044R8J35m45o9K182M1N478p223p58J653K71J8151p639
230A4640j0218r07J94K120J250l028N92O192R8986r9600o065j270P69k58o09j36j497K121K54
211C530o58L50Q82n11q28J633r96j44L28J826L71k85O04J111P84K38J732J668L376L342O280
190B4633P856J2586J6121J1324j690j4343j5176j2534p890m322l162j954r52k389j277O22K02
173G655k515N14q78l75N9O66j28j641N81J54M4j08j11m13L23j67K54r56j5O02m44j96K07j200
149A912K69K97J243m68o41O45q10J027o8Q4J08M39k61J725L54r11K067o94M41R22K853J2803
127B3336p423q581r76j554J080j769n35L32k46Q50j524N91k16o81p13J621p65R73l81K15j029
106B605K92mK58q89N2L97o28J474m85L83p10J30M45J381k33P65j432K134r91Q86J107k493m21
83D023K02j357p2J27q7o6Q6k54J98n35j26l58l17J110m61Q75O08k187j67J390j328O76P3R27
59B980j003nj31p9N92j8j809Q50k92M92k91m91P26O18j40P4j7K38M18n95j521N26L28L24j15
34A659m52J293k98m69J0q72J760j083O76j134J607m49j357R65L75r43O98R0K40J215j972J06
12A665J167j301J165n00M86m22m46o13MNR09%j54
0A965
##END= 
