# Supplementary material for: A new method for the comparison of 1H NMR predictors based on tree-similarity of spectra
Source: J Cheminform. 2014 Mar 25;6:9. doi: 10.1186/1758-2946-6-9 (PMC3987679; doi:10.1186/1758-2946-6-9)
Supplement: Additional file 4 — Directory containing a graphical tool to benchmark new predictions (submitted as input file in the correct format) with the predictions shown in this publication. The graphical tool provided in this compressed archive allows to compute and visualize the results for a new input file containing a new set of predictions. It consist in a web page (index.html) that can be accessed locally or remotely if the directory is placed on a server. The input file is simply drag and dropped on the webpage in order to start the computation of the complete similarity matrix and on the different statistical indicator including the curve of Figure 1. [file 1758-2946-6-9-S4.zip › bestMatchVisualizer/experimentalReducedJcamp/cc_01306.jdx]

##TITLE= Maximum beta inter-cluster(0), intra-cluster(0), Cluster size(8)    
##JCAMP-DX= 5.00	Hook4 tools, Dec 2 2011
##OWNER= 
##DATATYPE= NMR SPECTRUM
##DATA CLASS= XYDATA
##.OBSERVE FREQUENCY= 400.0
##.OBSERVE NUCLEUS= ^NUC_1H
##.$DECIM= 0
##.$DSPFVS= 0
##.$FCOR= 1
##.$SW_h= 4000
##.$SW= 10
##.$TD= 1024
##.$BF1= 400
##.$SFO1= 400
##XUNITS=	PPM
##YUNITS=	ARBITRARY UNITS
##NPOINTS=	1024
##FIRSTX=	10.000025000023875
##LASTX=	-2.4999976125705814E-5
##XFACTOR= 0.009775219941348974
##YFACTOR= 1.0
##MAXY= 1.0E7
##DELTAX= -0.009775219941348974
##XYDATA=(X++(Y..Y))
1022F36k19J2k2p7K11n1l62K37K48j08k91M85j97O3r1M9qo0k40J85j95L35n2N3J41q5k40J57
994E14J78j96J09k61J70R9q4o1J13L4L9j75R6p3j6j82K05M1j47K29j98M86m7m75J01J6j24l26
966F5N85k83L75k35m6j65O9K68m13K44l6K26k72k3K08P8j55R0J40k92M7J00j9l1j21M9M5K53
938G51q3q2q9M59p6j34J9k4R5J41q2k01J46o7M3j46J57LM11o8J62J9J23M80J37M17K45O65R66
909D387J362J862J784J819O74j379j523k174j469j073r39n96o04n2n77j45K59m79O9k17K83
888A272l67m6j1l1o7m14L99J62m43r0rJ95L06l97J51J66m66P9J09J34l30J65O6k44k3K70P5
861F11l05K0K03j77q6M13j99M4N2l90Q4P2k6L36q6j46M0l3k06J48q8j36L93j78Qr9M6J62j11
832C66j52K49N00N910O268j0480k018o2j26j63J21J67k01N2O07j68l11j72j35J0Q4J02n3k25
808A70K75Jj04J58q3Q9n8K4K07k73J80l27K78j03J6j68L17j17M2k15J45MJ331j266j09K4J77
781F15L06m22M3j01L8J94M3k20oJ17K84j09q5m7Q7j2r3K28J71k51P4M1m18j18N09m48L70N45
753A335L06j66j77M06k45P42k30N70K528O5650J10542j73844l093j039n00l20l35M11J41l36
733B346m6k5K85k79O728n265j249J959M926p019K94K285L595L4693L7321n9021j0766K6928
715C7690k2078k467n643P84J5236J7496q438j1421P17Q765n611j2736L25M367k398j791J1530
698B4327J5677J14386J128577j013690r6162Q36827q5553q53838k6634k7938j618j704k863
685I794p84K68J85K227L043J3825J26628J079669P03040j501421P41860o10679m69099O38335
671G36891j42130m93132p6172j1360l222k820j016n5L092L750p900l48M511n857j002o32J02
654B700k93j86k54j23k62n18J99j27M32N428K685n074L31O10k981r08L360l87l747k55j79J80
632F31n5j26j9O2O04j91j50j46j08J40N9j20J60l42l04N34j97M6K79l46j38M05K831k568n68
607C73L74K96l53m4J49l52M2j08M2n6K32k2M11m71r5mK44j95J11j97l77N27n6%J414Q45k306
580D24J4P8m8J3j90Q7k5L09l24r1m9J21m1K60Q8J413N838p175j66k3l47J42K88M4m1j06J63p8
552E78l90L9J43j04K17J21l3j00R6o6K66m12k40n8L31P8q3j06L21j79m3l5j08J58M4J26l8M7
524E70l08m4J01J7L41j77k07L17j58j71K95J70L19k58k68k14L62m05M06n00K56RkJ32K19l69
498D33K30k58J68J57k55J22J70l33k9J44r9O75l29k49L16l7l65L09N41m55Q2J2k93J38k57M41
472I79k06M13M26j70n09J233Q317M949L815P49m70j4212P07l238J706l147M74l69J386K363
452E196L432J0948J8971k7350P466r927j027l12j667J1370J0823O0063M4560q8559N277M1336
436I0600R3705N41434R274261o523616k688356n75695j06490n0345j6499p770j061q106m416
423A7646j269n098j304k112J484p13J253l027p32J23n35k35o52J81l78k73o10J319J1857M773
403B1698L753n140n794q372k598J750q95K152k970J868k126%L5k63J149j070j7J16J299L65
383D940j128o57J376j967M02J44L50l33q47N3q3l93l75J19j39k83K26p0J46j23j10O5J74K97
359A784n27J118r51M51k39k76j84O6M1L19m03k12L3o6K30M6j79j54j59O6J23N4j76J19j28K20
333A016j23k5j45J09P9j9J00l1J85k01k97L90r5j91O5Q0Q3L89o21j59Q4j07K41j70J31j0m5
306G13l60L30o5j12L2j1J24Q2L63k46j50n8K11m5L18n94J56O5j51j13J16n9O1j07J25k34L97
279G88O2k19j11K38l91K49J07M4o7o6J8l19K01K4K60J38m56L06k48PQ5N8j6N9Q5j07j51J59k5
250G12o8n4j39R0j17k43M13K98O4j34m43J04j41j19J66P8L8L52k26k56l1L75N8r1j49M40j57
223H20L61O1o96j36K08N0K24m25L33J37j78k5M0J52j39J29k80k95L29k7J59J29n6k13L62j66
197H58l3j98Q4k27N11r5j95K54j19J74Q9K00m60M14J9J98K4K15K41L84L55O89Q61R30J616
172F789K170K870K701J413j163k807k400k309j487j244j048o35K17k14n59L3j51n44j98k81
152A153k97N81k16k62J29N1j86k48J14k03M15o6J09J9J6Mj32j42J0J749l13o68K636j479j566
127A208np7j7Q1J164j302L81N5p63m9j31J72J09N9k15l6K59j71k2JK85k32k68K11j69q5J12k0
99E35j00Q2j16K26o5J92LJ57Rk29J57J05j64L1K0j12k30o8Om8L29k97O9k16L63j42R1J73r1
70F70j90L3K47k65l23N61k59l4j90M1K80J90l3p1k02J53p9j8o1Q3m34N39j63J85k52j16j05
43A87K74k29K45J28l19L83k37Q3q0TJ52q9J13j25m4L8Ln8l8JK02J0N6M2n7j83O5R2k31J17m1
12C80K25j33L20p1l85j32K04J65Q9l39J30J2k2
0D43
##END= 
