# Supplementary material for: A new method for the comparison of 1H NMR predictors based on tree-similarity of spectra
Source: J Cheminform. 2014 Mar 25;6:9. doi: 10.1186/1758-2946-6-9 (PMC3987679; doi:10.1186/1758-2946-6-9)
Supplement: Additional file 4 — Directory containing a graphical tool to benchmark new predictions (submitted as input file in the correct format) with the predictions shown in this publication. The graphical tool provided in this compressed archive allows to compute and visualize the results for a new input file containing a new set of predictions. It consist in a web page (index.html) that can be accessed locally or remotely if the directory is placed on a server. The input file is simply drag and dropped on the webpage in order to start the computation of the complete similarity matrix and on the different statistical indicator including the curve of Figure 1. [file 1758-2946-6-9-S4.zip › bestMatchVisualizer/experimentalReducedJcamp/cc_01311.jdx]

##TITLE= Maximum beta inter-cluster(0), intra-cluster(0), Cluster size(8)    
##JCAMP-DX= 5.00	Hook4 tools, Dec 2 2011
##OWNER= 
##DATATYPE= NMR SPECTRUM
##DATA CLASS= XYDATA
##.OBSERVE FREQUENCY= 400.0
##.OBSERVE NUCLEUS= ^NUC_1H
##.$DECIM= 0
##.$DSPFVS= 0
##.$FCOR= 1
##.$SW_h= 4000
##.$SW= 10
##.$TD= 1024
##.$BF1= 400
##.$SFO1= 400
##XUNITS=	PPM
##YUNITS=	ARBITRARY UNITS
##NPOINTS=	1024
##FIRSTX=	10.000025000023875
##LASTX=	-2.4999976125705814E-5
##XFACTOR= 0.009775219941348974
##YFACTOR= 1.0
##MAXY= 1.0E7
##DELTAX= -0.009775219941348974
##XYDATA=(X++(Y..Y))
1022B160l0l2J8J34j04N0q3J17N8j78J14MJ48M9k29l6m2K01J14j8j56Q4k3O9K68j71r8p6l1N2
992B333j01J84K7k67p3O6M4KPk14K74j68J22K7J49j20J05j53r4K56n9k67N7q7K54l45M47k30
964B176q5J92j07l8O7R2k69M81o8j30J81k48O0k18q7K36j46K92j45J51k59J93j62J57j01N0
938B265j47J18j37K48N7l26J38J72M1j95m1j4n4K09L6O9j13k01q7n1L45q0r9r6O7J91n0j38
910B127J05o1J12p2J99k36K59j05J65j18L8l84j80M10J7k07K16n2j32K13n3j85l4J67j74K64
884B299P6O5j13k10J95o7K3J23k71J31M1j96J84K0l91K83k5n5j99L28J23o4j73l1J54m1M2%
856B251J63j52q1J23J0m7j13K7Q0J0L1J44l00K16Q1n9m5J07j50p8L1j73J97RK6k0j73O2J96q3
826B290P8j89M1j06Q6M0J91m5J54l43L07j80J2J10l02K74j68K83k24N0J77o4op9j53Q3k7L69
798B659J52K214j344r26O81o26l28J28o1ll3j09Q7Q91q89J11o7r2J38J03k66J96R3p3n5N1Q7
771B719J39M01O560J080o973j041M58L303k14l101R27M160l501j695K27K4m25q45O33J83N63
750C582P07N7m95L36J227m93R04K3767J26837j44857l774R68N930K3015J36952J296937
734A471600l45667j047123m8497Q058N92513n45n27123J5351P43108l06567n15610k4572o627
721H299j725n39r77r82N60N9n81r69J49N37M798J01m843J260N999n481O251j580J0978Q099
701B9413R3944k255q5204j4552j0773K844l817m235j437L388L34m158N71n64p12J567Q70j081
683D143Q82J176L957J1102K4592J179570r35403k32079P1401R98938j063822m1655j2962k709
669G131j151q43j249o27P80m82q78L71k98l6P0P40j122M9J91p7m98O5Q57n83j19K57k15J61
645B494J867L699n490j74O529o369N06m8q03M09m08n8N34m16j80J31o6n3N8k04L77k77J48O7
621B273J40j56l23M39k19j09K00j11N2o4N8K8k7J57k1J34l89J99p7K2R9j49K722k355m02K22
595B343j80j73L03r4l5K33J31k72m4j35J05l6l2L01k64K05j47P26K45q67Q1M3q0j33J2L66l23
568B279k01K61J79k19n4oJ69j41n2N5J07j41O4k70K97K13p4k54L48K23o23L30K06K45M98K229
542E668P0040Q9723j57320m291r19m5n3r7K16k88l3j39o9M0j24n7M7J77J58ON1k47j13J63P6
517B570n3L6j29J0j74m9O1J98R5q9j1QJ063r09j26j97J52j58K72j41K05k38J21kJ41j62J74K8
489B696j19j08J77j1q6J00N2J22K24j37k00K99l29j39L20J93J29q8Mj53M34j57M51L56J241
464E271J1421R71K377r54j1159l832j12k40k06P72L09J354n972K453Q70o31K225M148p49j713
444F603M372J021p057N906O892J698k186N885L3500L25484j60873J123837Q654918r435233
430E64767l99786j01884k3663j1989p976l834k739J068l011p388K859J4M36M88j27j11j758
413E366K352k664k178l37R90L66n48K4L73N236Q704q30k45j065j0894j751R2k38Q5k33K48k87
391B566nJ66k44RQ0J92l85J83M10j35L3j95j10k37K33J11k06J14l27J79K14j30j28J54Q0ok49
364B367kj7k75K54M1K60j08m2L1j07k6J81k47K15l7j48M4j07j33K93J15P6k35K42J50l59j04
337B322J98k9k87J84j82J52K7j07N7J22n07K14R8R3n9J11j26r6L9J03o3L1J96k03k5m0q8pK53
308B381l13O4%J53J97p5k29J97m4j9j35j36K25K01J30m01R9j09Q4k39K19k33J66J02j62J14J
281B238k24rL95l54L07JM0k91J25j3j57K95j7j73K79M7j90j55n5J40l59L42O3M53l85rJ16k45
253B205J39j72J59K2k32M45J2m29J08M5P0j29N46J71q54LN1M3M91o64K85J21m2o2J42M9k57R4
225B360J97qO99J6542M9926o4555k455k06M4O7k77N98n28p0k6j51M83l96J26r3O0J52j24J52
201B517k97J36p1R8L9k22L12l83P4mj6K77j23n5N5j21K44n5o6J2Kj94L52l43M63k09l17L60
173B465k52K41n2JL59j10m8j44J29P17J032O868J02502r6573j1643k055n56Q8k38l18L33k63
151B483r9J85J88n70K11m9K04l4l3J94J54n41K17J26k54J24N82n02J84RK57J23J05J132j400
126B996l04K43l73K67J81N6o54m2N87m77j5l3N6j81%j25q8O96n86M62om45L07j40k98N9K47m1
98B349Q5J66l38J47j04q0L49K52r9N6k63K60j37J09l4j87k58L00l16rj4J13j1M3j03k28J34
71B182J29k6j66J31K9p6Q8K6j4m7L8j16K07j85J9j06m4L84l73J37n7P3J5J22J06l08K93k74
43B187L02l60J33j62p0N31k58K9O1k7l6M9m2r9J9l4R9K4j29M79m40n5P0r5L3o0q4n0O4K23q3
12B219j12K10l5J00k10J32J22j81K06j08N50K780N8410
0F4083
##END= 
