# Supplementary material for: A new method for the comparison of 1H NMR predictors based on tree-similarity of spectra
Source: J Cheminform. 2014 Mar 25;6:9. doi: 10.1186/1758-2946-6-9 (PMC3987679; doi:10.1186/1758-2946-6-9)
Supplement: Additional file 4 — Directory containing a graphical tool to benchmark new predictions (submitted as input file in the correct format) with the predictions shown in this publication. The graphical tool provided in this compressed archive allows to compute and visualize the results for a new input file containing a new set of predictions. It consist in a web page (index.html) that can be accessed locally or remotely if the directory is placed on a server. The input file is simply drag and dropped on the webpage in order to start the computation of the complete similarity matrix and on the different statistical indicator including the curve of Figure 1. [file 1758-2946-6-9-S4.zip › bestMatchVisualizer/experimentalReducedJcamp/cc_01402.jdx]

##TITLE= Maximum beta inter-cluster(0), intra-cluster(0), Cluster size(8)    
##JCAMP-DX= 5.00	Hook4 tools, Dec 2 2011
##OWNER= 
##DATATYPE= NMR SPECTRUM
##DATA CLASS= XYDATA
##.OBSERVE FREQUENCY= 400.0
##.OBSERVE NUCLEUS= ^NUC_1H
##.$DECIM= 0
##.$DSPFVS= 0
##.$FCOR= 1
##.$SW_h= 4000
##.$SW= 10
##.$TD= 1024
##.$BF1= 400
##.$SFO1= 400
##XUNITS=	PPM
##YUNITS=	ARBITRARY UNITS
##NPOINTS=	1024
##FIRSTX=	10.000025000023875
##LASTX=	-2.4999976125705814E-5
##XFACTOR= 0.009775219941348974
##YFACTOR= 1.0
##MAXY= 1.0E7
##DELTAX= -0.009775219941348974
##XYDATA=(X++(Y..Y))
1022E489n65N10l12P15m26J112k619m62L097p88k891K085J500l196J657L758Q31j759k677
1003E059L362q79K524p218M78j405K409R17l97k717N807k828R53k151J016K203l003J026j068
984D088j123J838M64J483J09J54j150J822j450K72j73k226K840K13j469j545J548R00m410L7
964B222N600o319K818J523j953P74j93L081j911O19L57j923M183n246n1J87o86J568m11K129
944F368l491M093l986L011K552m884L190j431k230K666k522J666j269J617q44k025J350K878
926F709J11k613J827J599J699k282l454m29K02l13J334k80j527k71l49K324J205P44k061N33
906D708o48J648J110Q29K83k255q43o94R40m959R17J664M90J599Q90Q09j886k30k043m6K515
885D798J192J380p8j173l64l219R19j26K089r5J127k000J570k015J397J917l384L787n096R83
865C609K570m705N248k554K882l10j520J83K053K57m538R04L21J484J918o58k276K275k005
846E138l07L750l731K343j843j609L623l386J471J989l803L250k750M921m592J269N58j801q8
827D402J369k90L78j32j887q35M816k565k052K994l42K569K1496l029j5423J0742J1846k4369
809I688o44n72k172k066J914K528l061n259N997K879l431K934J0185o240m76r06N886J075
791A8259k890J449J4844k362m791J4441O6708J03700m0188L32663M972120k986938j878917
778F08098L568987J66265l865308k76972o7085m4704m1932k0618q206L0830l849l1692K5165
765C8979P793k9876j0168K918J70j026q51K1103L468j8359J1958J4810k5145l49l562Q60M14
748A3137O968K0385j5748j2164K3270o49k0378P725n39J5838Q542P7991K256272k146194
734B34456j62738m292J5852m3925K261K651Q867N4650K31993M035164j757626j947061
722F70252L812578O00439m356767l51240j53255j03053n2061k2373j7584K0579o20J20441
710A67336j22322J2054J93840r7809K5669L760765k794597p34941K721922J959003m606342
699D84578L839K631359k814626j52185n5011l7979j3825k469J7020m3638K614J4468j5161
686A8984j2490O178k898p35o231Q647m019l92M36K082k644o68k260M207k117K3156k0300j288
668G648K0318j418j6068m919K0016j3365q337j203J602l446M584j339K509k907j200L757k7
651F205L83l49l327N186o65k020R96m149K574j150R96j620k3k75O36L009k265Q42k330k61l29
630B064j413M651k618K929j894P33r11K88m23o17J35k924L695r24K43k072K320M79k061K302
610C982l835L267K263q81N8J746j034J491j643L34j255q36J651L80K36R17L2j426j899R63
590D511l761J858R83k921K240J744M68Q23j253k131r24M382K71j610j611O077n675j160L734
571F045k901j7J876K453L39n543K636o21K108k017j065J799M76K20q02K013k878k439k33J914
551C363j956L773k133K20P0L676j239K912q455N395q76O20l734N31j287J922j711L085l6K18
531D358N55j814K632k32m921J609K0K509K485j856l712K935Q4L256n561L742l61L365m924j87
511C982K197P76j816K529k363MJ583L72k684j676L538k710N445p018L741K06K362k287j5J000
491G166K493l820J309l12l091N305j609j416ll310K964K469r67M95o70L69L507L2250K838
472D5967J5576n327l2442j0020r05K306N190K1023J5259r753J5289l6579M984J37J7062
457D7767J55514O5967k1184R2392k42015j2690l980R283K297k314J8110O8003K00230M079998
443D457378J654109J979608J023846p06039p210421n09818j17454N00584Q928207k595983
433G404017J885377l853669j886553k951366k61464j20239p5531m9316l6367k2547j7821N125
421A9646n466J4099k374n193k607l758k714M584L5291r31J5571j8281o589k8118k399J994
405A2755J2420K9377L579n631m466k8331r739p85q96P04j176j944L73j989K358K095m833L125
387F996j411p66o59N074j135J065m481K835K437n348K360R32m769j005L833k524L690pj441
368E676M63j469N287k694k015l708M536n4J677k624K24J281P61p89m215K769j299J129j408
349C528J106j208J245K79L596k391K927k510l733M407J94J920l581K520n194R87j157L503
331F438J226q92l238R42j011K796Q69k485L714m59j819k04k236K450l264J139J558K01K232
312G957j394k062K696k781L755j756P38k020o63L75j800K037k043n17N56P35L990J388m895
293D296O60o09K208k815J197J438O94l298K325M67J475M37m334K390o38j0O91r45O83j58J786
272G940o897M987J91j170J492l397N233k480n20J410l239q6M733j722J787m469J384M695k745
253G127K5l038J992k899K745J010P48k37K030j208K66K117l23m332q5J912J564k516K162K024
233A1084j858q09j509J705j906L34K121l31k77N508j051m545j231K19j184M179J849P616
215A9914M69212l64488r8815n039o355q603O183m504j84J109R10j699j550J727n16j044J562
198G820J434J75m321J2K243j484M276m358J746l39L124k887R92k892K50J129N087m118L39P70
178H998p2q26m64J82L954m579L072k462J070r64j557K837N35J551N66j220l194M87L796m055
158G655J269l5J495J555J108q43q94j408Q80j69j417R94L195m063K781n102M980N955n828
139A2108O631K2132k8001j834k9m597N449j198L33N743L788l634R409M945q18J5875J5676
122F1978N4036j2277m4932l3633n172o302j207j231P77l218M331L58j1O112q314J240K756
105A5291q331K546o72K385J609p07m878O04o64l133P434l689q76J5776j5722R014r83q145
87F859K541R988L2913m136K4752O5399p7948J5322L1826p6271O110j1611j6978q95j903Q8l44
70E712k317L279l031k420M909q57l484N875l743q85K755r06k11j405J048L94n87L865l527K27
50D691j707L454m146L75J717K98L9Lp17L337l082k496n37l87K755J610M83N76j25j603j904
29B634J116K171j559K995o446K448J664r50J426j365k73m55K08K059k453J484n74N397m628
10D899N00m446L493J177k574J186K748j77j143k77J5273
0B0659
##END= 
