# Supplementary material for: A new method for the comparison of 1H NMR predictors based on tree-similarity of spectra
Source: J Cheminform. 2014 Mar 25;6:9. doi: 10.1186/1758-2946-6-9 (PMC3987679; doi:10.1186/1758-2946-6-9)
Supplement: Additional file 4 — Directory containing a graphical tool to benchmark new predictions (submitted as input file in the correct format) with the predictions shown in this publication. The graphical tool provided in this compressed archive allows to compute and visualize the results for a new input file containing a new set of predictions. It consist in a web page (index.html) that can be accessed locally or remotely if the directory is placed on a server. The input file is simply drag and dropped on the webpage in order to start the computation of the complete similarity matrix and on the different statistical indicator including the curve of Figure 1. [file 1758-2946-6-9-S4.zip › bestMatchVisualizer/experimentalReducedJcamp/cc_01404.jdx]

##TITLE= Maximum beta inter-cluster(0), intra-cluster(0), Cluster size(8)    
##JCAMP-DX= 5.00	Hook4 tools, Dec 2 2011
##OWNER= 
##DATATYPE= NMR SPECTRUM
##DATA CLASS= XYDATA
##.OBSERVE FREQUENCY= 400.0
##.OBSERVE NUCLEUS= ^NUC_1H
##.$DECIM= 0
##.$DSPFVS= 0
##.$FCOR= 1
##.$SW_h= 4000
##.$SW= 10
##.$TD= 1024
##.$BF1= 400
##.$SFO1= 400
##XUNITS=	PPM
##YUNITS=	ARBITRARY UNITS
##NPOINTS=	1024
##FIRSTX=	10.000025000023875
##LASTX=	-2.4999976125705814E-5
##XFACTOR= 0.009775219941348974
##YFACTOR= 1.0
##MAXY= 1.0E7
##DELTAX= -0.009775219941348974
##XYDATA=(X++(Y..Y))
1022B6217j2167m225J089p061L436r53J520k328J462O34l082j044O690p026K15K565K0J994
1004G956j204j459L3J81K150p40Q60K1J402m969M491J4036j61j0621M134J4507j9949m116Q92
985G444o9K386m563J069k331M188k304m084J502N316l466m645M106l94k92L863n975M894m413
966B232M487m26j792M583o259J006L346j289l673N729n141J558p11k96O68Q97J909K81p27L57
946F739l629J598j524K433L7m656M286n55j985N610m858K026m449P658k070k940K405j24l88
927E614k953P86l3J832r15J119K319K640m785K484j063j153m292R38J089J939o6M424j410
908H514j189k034j355k78J336j558l436K958K112L367K892p183Q97j884n68O687o477J938
890D739k059L166M61l049J347O332n579P29N57l2j486l67M762k376k330k85J033K847m97k183
870E730L845o90p7N40k63l427j006M61J584j570J934N73L443o658K884P2l080L107l072L135
850G465o033K570N418k581L168o456j957o7L101M180j019k701n89k933L771o4Q590p759J282
831G386j486l615M561l309K606Q61j304L234m575M701j002M02J687m188j443j669O574j578
813G843j086M722o151O216k305j32M75l090r1J728J240J348j023k255l380N351m728P831
795A2513K2644j9902m341J6267j78j1889K9804N229l2471J0946j1015l128p661K390M000J026
779A4234l495M377K203m961L152k735L811K795j724L842l533L097K902J0276n792M742J4463
762D7654N05M2799J21036J524159K258254k933495N98799L394109l528938r34135k62848
751C27899j07566p2061n0232j8510j4651m137K1455R68635N54548j336151j00931l5447m8576
738H4275k2932M029q151j1073l90J9034Q20K9623L1737K54871K955517j188948j381967
725G66445L252697j05021l037012l89855j83835j07382o6584l4561j7183j8806n134O647
713F0416J9774N3141N74744K701223k706397L3890M739829m088971p16554J377524r95235
702A053384o96767j52732m0986o5949l7370o052l630j697N652o105j3806J3361l263k4460
688A9580p158J226j395k623k057l29L442k216L243J829l689J2349r33p015O411P138j2990
671A4813j487N095m572m986j221k861N45J79L408l777L457l015P4P83K478l961P59k821K66
652C156K245J224j482J848Kj460N982o608J369o8K156k178M32j777k480P664o044M768k799
633E950Q16L68L755n139O15m836J017R05M935o42l147n52L751k575j259L494Q02l477M818
614I599l616J698N8j267j120N242n501J222J012k122K871k003K269k805l13L221M159r237j3
595C354K640p12M394r13m338K49N548j893m950k3M664j273K752q132M658k488P979m217j511
576E788J802L147k156l420O10j855j34L975L020k361l802J283J669j978M293k289N433m380
558H645p242M786J23k985N823K34j755j854j32r13O524q53j958J266l355K723m192N209r121
539I73P066j768O79R19L552q06k131J748k613K144m824O727O32n859K829n63k005N551J6k459
519I808m545J384l922M845K895P74M36J281R2j095m425j412J917l02N51N002n214n5O756m223
499A0548P37l771L686k061N756qk77K385m566N117Q2J743m785O78n13k42m939P045L0229P221
479E4065N375L43k7884p336Q257J5919R540q173P504k9149l933O134m894M665L467O219O226
462D6345n743N720J6405j374J2976L343J4488O260J8813N3691M42865L023942K163392J05323
448E906446M093554n131786l185222M7780P745777k496528O84016k643853k085943j872331
438A061910m22361k16302r8381q8773r0529m1395l0701j7358j2994K209o754m432q41j1455
424B1843l87p685K584L75K9751k757P561m328k0528n847J2123J4168P642j2067k72k6908l315
407A1953J870o345M526j006m18N58J2609K1260o14k2465N080q936m070o761P87o2l15L17l722
388D246K482J612K591l977j433q75L267J444q40j798L429L470l801P061m211J368k271j995
370I769n29l481k223N143l315L29j623J711L402k935k259J183J005k325L696J749l758M391
352I930n21J246l846Q17j352k82l296p63M540J155k728l125M670j059j968M078n92j143K106
333G867m89j356k9J349J499j688j197O01j981J628l104k768Q682j609k669J73J390K07j020
314E486m97K032k687L285j286R65j453J640J010j569J744k604m25M70L97j033q6K392M88L639
294A1908n288k90k923K09L437k174L612l59P26K380l265j995j548N418p147Q77J259k117K180
275D900k622j50J28j513N185J362K624o287P54j346K910o45j065n50K214J050J676l929J359
256F055j292j36K242m7l013j675K438J577J893m634O04M948J328q788L592J8083n080p848
238A0247k703J437o651L82M978K884k134M937o502k448J714l39J53J789k025k91j67J338j631
219D968M861l879j449L889o2k511j812N723j966K03l34L016n189J733J510l550Q02N99J267
200G819k553K203j558m751L941j944L880m05J991p151M928K480m042L483q91j203L133r37
182H423J169j670J989O70J255k802k441K471qJ513j93N259p35J97N597K3052J77252J604020
164A825018j497997j74961o2228k9078j6596j2489o992o236q105j92Q33r65n28j259r33O0
148G352K243k958J377M098r84m395J618L297o272K138K755l423M178k80J07l416m97L595r01
129I632r19m92L573l149J660p111N930l993J128J142k594L732m480L037J866k462J501n33
111G468j167l702L790m719P008K431m475J644l639L087J244k561O40J255L645m889j982K280
93G358q6r66K047r00m4J219k516J372J461p40l274N431l098K312m752K391j661K992l432J97
73E311M829p104L951k983P017j303J535j814K77j876J722l163m80N072l004j079M629k719
55H818J376j789J191k127K702j013m561P59K805o362K940K894p30q60J566M498k225n190K014
36F706L574j671N102o894m060P67J406J503k259J554l46l77J085M563k573j464l205K006R2
17E509K854k631r38J789P63j553L411k416l385L118M93p67N51p39j002J665O1J749
0H532
##END= 
