# Supplementary material for: A new method for the comparison of 1H NMR predictors based on tree-similarity of spectra
Source: J Cheminform. 2014 Mar 25;6:9. doi: 10.1186/1758-2946-6-9 (PMC3987679; doi:10.1186/1758-2946-6-9)
Supplement: Additional file 4 — Directory containing a graphical tool to benchmark new predictions (submitted as input file in the correct format) with the predictions shown in this publication. The graphical tool provided in this compressed archive allows to compute and visualize the results for a new input file containing a new set of predictions. It consist in a web page (index.html) that can be accessed locally or remotely if the directory is placed on a server. The input file is simply drag and dropped on the webpage in order to start the computation of the complete similarity matrix and on the different statistical indicator including the curve of Figure 1. [file 1758-2946-6-9-S4.zip › bestMatchVisualizer/experimentalReducedJcamp/cc_01405.jdx]

##TITLE= Maximum beta inter-cluster(0), intra-cluster(0), Cluster size(8)    
##JCAMP-DX= 5.00	Hook4 tools, Dec 2 2011
##OWNER= 
##DATATYPE= NMR SPECTRUM
##DATA CLASS= XYDATA
##.OBSERVE FREQUENCY= 400.0
##.OBSERVE NUCLEUS= ^NUC_1H
##.$DECIM= 0
##.$DSPFVS= 0
##.$FCOR= 1
##.$SW_h= 4000
##.$SW= 10
##.$TD= 1024
##.$BF1= 400
##.$SFO1= 400
##XUNITS=	PPM
##YUNITS=	ARBITRARY UNITS
##NPOINTS=	1024
##FIRSTX=	10.000025000023875
##LASTX=	-2.4999976125705814E-5
##XFACTOR= 0.009775219941348974
##YFACTOR= 1.0
##MAXY= 1.0E7
##DELTAX= -0.009775219941348974
##XYDATA=(X++(Y..Y))
1022D529m25O03j909L25K095k203P36N87J394L68k882O72n41o93R07J373j779O28q2K263l097
1001B869J4K849j322k007L011k417k29J363K127k025k05j094P50J880r75J193j215j630m30
982B507K455k924J344J232j36J59q65K93n72r10M10j486J059J167m45L32O86j660M637k656
962D627R97j969n59J185o54o65k9J3J418k246K157O60k348K106n30m00n65J071j021K663L62
941F273l973p84J930Q56k064K667k549J52R95j1k153R80J514l96J453j295L162l048j55j548
921B006j220K954p20K137j058l243K576j23q44Q36J858l878J021K915k119J886p80p11K36J72
901C901J370m31j979K016p59o61K440n43k497J499R31k702J636p26J794j935J218j008k183
882A381L463o96Q1k51K08n94J282k448l2P7L881j918l75J439L67j673l25J241j493N53J194
861E362j628J758j055K595q40l807K944N20j1j026j117L869k828j000K283k841J404L55J002
842E939k857P59J063j103l45M03J19N32o52K295r01k11j030l9Q78J49j550K645J37Qk759K026
820E506j823L129j359o85L55j162J505L82J425j620r02l66O42K176j162j017R54q36p74j27
800D241p11L311L35p66m38K93j013M775O400o851l840R729k307n368P127n896Q7j924J238o27
780G795J291j843j022K301R44J103l11m55J735M66K108k156J927O336k896L696L763J3830
762C8612J6883L3853P0848J098195J78517j048774P96211P40724j532763j94844r4950m6701
750E5811k0909j2097n31L428K5418J3506O13935L35034q72500m5259m1674k3372o199n67q809
735A5215O74K685m31P2M914N882Q516K2229L8939L22103J240382j085458j11228J583275
721B047769o27250j109435j45136p5992l6565j3570p526K416L2279L0208N85537N85009
709A267744r84025K80426J803642j987540q8669O93154p81892r4909n6830j7564j3895r683
697I959j77p16k017N31k367N942N549p325J165K762n387p32k329M77j840j265J326n55m49O26
677C178P545m602P28O548l625p480M533J057n209J11j02n15q86J053j151q8K80K595Q89j687
657C172j924J712K890j784L45j674N15p98J533J259k475L154k257J618n175J313P90Q67r13
638B168j131P56K200k821K340m8r47q95J56J815j79n29K324l569J881N72j616M03L168m379
618A669j57N21K267j723l78K127j618r4j172L345k132j167L24K706m08j391m47J776l56P37
598D429q06j704J999N91J92j749J446n37j094N54j553P01k6J678j577j249q52M860M5J461
578F809l335J482l781Q24K432p88M97j383Q17j816L667q25r79J878l275J406K77j993K199
559D113j059p37J923K520k66M13k467L80p74Q60R61l638K763r21j923Q79M29r25J539j458
539B612J612m1K205q67o90k424J885m61J034Q57n34j267K37Q93k001J059J526k672J536J430
519E929j271L550k841l58J256p73J336j628r12j252J549L03j719J114R94K344j420K605j853
500F953O288M2025m2026n001l67K687k403K580l060j004K62N7N752O1986n1587l737k699n345
482A1361J1246j008K7442j1215o974M291N734M43J3655P998L1853Q5883R9191P60712Q959388
467A0000000q479997p85898l40102j95237q0485n2550p976P404k1272J5766J06837r7668
455F8822L0796L7642J44377J208992Q07468M37714Q43994m97115k326065k07358N48798
444A098065L011345j273779M55854j257132j141197n52443j54576n0954l1163m9586j6594
433C7840j2103n927K888j108L320K004o577j312k013j883L464k529J0367Q35M448l780p528
416B0406j0480j247R433L265O988q263l41r251k904j846R25l87o39K578n056K572k28J04K658
397H287l298P99m38j595q59J632j197n69K549l46j354Q38J765q23o07J771k602l953L432J674
377E106o53k2N86l561L460m81j018P06r62P26J433j678K700n17k420m45K55P29J907k361J085
356D575J136k53q28j534j88Q21J313q04J328j08J168j115l43k356J085k067J303K315k212l61
336B875K77K947j666K256m185N33J823m58j911J237R59k04r18M41R04M01r74j183K430k344
316C240K212r45N6l163K465r2N96L13k175Q21j563L018m47J032j128K54j367o20J201O6j339
295B435L00J41Q05k35J544j459Q59r69j062J430P0P56r26j861L442J17j690j060K327o12j986
274B366K708l069J461L94N7N97N74P48J2688j3550J048k234j400J948J078p32j124J671k032
255C197j258n17O02J954o58L91J554J52Q96p01l012Q27j13N58R69J623L94p24k530m48J579
234D735j462p14M44J132L64k55j06n27K534j453l13Q800L1242l4843o280K475j239m42J2K782
214F886k456j422K460J46M20N863q620M65O62J172k78k387K257K868k664j097j00j477O98P95
194D191J2r84J542j011J945k647K88j18J710r39J120K324k673K368l397L325p06k067J140
175E423k200J695j535K755k676L56J285k30q52J688J879P006J0604L48428k51210q2917j4888
158B4611r086m783l533k404J639m7o94j175j653Q96K120j158j243J728q26J679n58m54o83p35
138C641J265K44J350L34l341J859L85K753m01N448O14o558Q6k166j702q8n54K173k186o03
118B553J796j496K855j518j210M28R29L6j046J812k085n11K320M94M32o52m83r58p13Q14K027
97E824j381j619K346Q39k217J041K311J631m38p76N031l905k311r67k27r56J11J128k851O09
77C223P49p33o18N72J216J45m65k555J782O11j221J85Jm65K230n36j626l58K519p5k887J480
55C174J766j826K426l885L790k413J094m66N17m70m26N70j3r16J128L54j522n11J172J209
35D752k193M23L47R41j680L41P32J179r73p44m63K678k221q70n74K016j97K4K13j18j256p0
13B287J968J534l94j680j750J558K505j336j328o23J474p30J873j207
0D151
##END= 
