# Supplementary material for: A new method for the comparison of 1H NMR predictors based on tree-similarity of spectra
Source: J Cheminform. 2014 Mar 25;6:9. doi: 10.1186/1758-2946-6-9 (PMC3987679; doi:10.1186/1758-2946-6-9)
Supplement: Additional file 4 — Directory containing a graphical tool to benchmark new predictions (submitted as input file in the correct format) with the predictions shown in this publication. The graphical tool provided in this compressed archive allows to compute and visualize the results for a new input file containing a new set of predictions. It consist in a web page (index.html) that can be accessed locally or remotely if the directory is placed on a server. The input file is simply drag and dropped on the webpage in order to start the computation of the complete similarity matrix and on the different statistical indicator including the curve of Figure 1. [file 1758-2946-6-9-S4.zip › bestMatchVisualizer/experimentalReducedJcamp/cc_01502.jdx]

##TITLE= Maximum beta inter-cluster(0), intra-cluster(0), Cluster size(8)    
##JCAMP-DX= 5.00	Hook4 tools, Dec 2 2011
##OWNER= 
##DATATYPE= NMR SPECTRUM
##DATA CLASS= XYDATA
##.OBSERVE FREQUENCY= 400.0
##.OBSERVE NUCLEUS= ^NUC_1H
##.$DECIM= 0
##.$DSPFVS= 0
##.$FCOR= 1
##.$SW_h= 4000
##.$SW= 10
##.$TD= 1024
##.$BF1= 400
##.$SFO1= 400
##XUNITS=	PPM
##YUNITS=	ARBITRARY UNITS
##NPOINTS=	1024
##FIRSTX=	10.000025000023875
##LASTX=	-2.4999976125705814E-5
##XFACTOR= 0.009775219941348974
##YFACTOR= 1.0
##MAXY= 1.0E7
##DELTAX= -0.009775219941348974
##XYDATA=(X++(Y..Y))
1022B870j33J484L93P43k335O14Q18J92K77k977J485J77l6J359J31k369K571k03n31K33k919
1001A844K440J52j273Q7p10J838K8Q38R0j778p23J241k343O96J820o66P90M98j716Q76j307
980B722K160M75j299K41k70N23j749M05j221J095m23J046J11O57l31J610k631J428q58N94j30
959D155K89j085R9N41J631j624rj676p8J707j068m63j06J732l70k50l49K11Q7l20J659o85
937D028J684l383j03K567j079J689j911j668K135k291N19K066j350Q80k55J43J941l518L238
918E332j272L88L41j937K403j031l99o30J512j067J243O27k77L26j035J42K79j161K14j657
898B341J548P08m27j417Q67J881j082J177k125J340J7k71k697k97J828n4j615L019q62n92r22
877B365Q23J035k077K024j175N30J132k821J779m58m23O82l57O26P94l15k51m46n34P79J416L
855E131q75K236o55k43o77k00j258J350J239K01k052J09J067r43P14r97m66J573n52o55M5
834D092j230J674o74j39j164K128m74J089k095j710K540N7J51J355j776O21P67r14n59k55
814C484K742j531R74m96p08o14J025m66J667k777J136N57O12P89j071k248L584j789N51r47
794D474N53J657k208J002Q10j599M47L00j961J324N47j050P88J441j106J582P101m986j708
775G408j111j608J690m17K161m21p10k110J802o64K231R69k189j108K203n10j053J853k46m0
755H130Q35R61L70O56l88M51k84q65M65M773p32R651Q49k655M387n86J783k06J8718J19175
735A65488J423692j419597r4442r470l4873J5293Q785j1499j4729L04M757p454m173J413M01
720B3896K711K187L03Q982J0333K580K5296J26282N72253N61161l04020P1944K457815
707C561723k565079k5949j84571Q81537m24466J097411q65899L303900N221393o633872
697C366128j716769j071782m08691r3965k2739l912j3080J215q198m663q035Nl897o66p94
682A0157o077J732L916M943K216m049m545P087o166l947L633k145L156J1921q33P13N629j905
664B5436P209j1123j4165m363l53n33L95j656Q50l72J494J5508j1399m485j473o51J393M83
646B195j625J104j348J568j031J364K79r46l32J399Q10k206O62j367J877K16j827K250Oj155
626A893O90N62j512j633J979J935j63j810K64J332N44p36k132J292l16J496k171R72M21r3o33
605B181K139j005o14q04K678q10j342J158R67k597J674j810P17K297k181J421r56p83N47P92
585C669M86j144Q59M98j884J017k60J528j469K74r75K53N91J174L92k391m76J347J122n2j179
564C380J132k057K223p37N02q24N45O38M72Q55k309J481k60R15J85j702K437L530M223R983
544B4612q103q181j721k118O34J856K75N23j504K92L38Q74M87J978K325k056j557R30j458
525H426J399L014J570J681J885M425L009Q198J7718J01382J760567J781260j371310j525878
511G97346o36907j02119k9423p197j831M442l415j0345J786j753m087o6m9L734J437P818
495A9371J5842J4586o794N406k9353k327k983K541O603k82R00O423P271K7430J37478J569319
479A771431N2952j530255j62696K48330J826257O5810j982574k04033l9941j9203m793q483
467A2802j552O816K271n906l895l633J282q08L04K931o17j260J960P84R17k230Q841J625M048
448B4680J062L746M7542M3923n3234J9503J6273L0900J996344p3177j202990o66478l4495
435A53599J541662J10777j365559l27835o0825k8013L072J641j8818K021j773k801J554n809
421B893N46Q28J119o55j66J065l096J83J395p25j825K316L109O583K277j0246j452N505J713
402A1367l75m597l128P14k37j373O43j060K035N08j716j66J38M31l06K366k487K095k440K059
382D471L02r16J106j174P11k64O98k71k737P84K142n41j178O95L73q0L9j364J695j581M6J002
360C958j93o75k538J425J76K441j017J579J120j664m51j034J173J544j439Q47K059l651P2
341C732J480k121Q56r06K020Q98k221j016K720p00r04j110K939j277p44K92j500J731k33j506
321B430K309J7850j0536n794M81l314P27P61j049o11R96j660K947o82j424M380q61r48J24j91
301E935J7804j3586n637L000k632L130r40k921J126j96j212J106p5J140m24o54j74o81J028
282E137M30j62o16K59l56J19j847K896k64k83J351j516k28J887j640q05J354l63j340K092O94
261F799m33j679L057l874J889q8K310k850K796k749J688l676K060K331M15p76k769L698j884
242F265N1R66m4j505m39J72M79L720J2950J0138k3329j273k293M25M30N193k601K2783L501
223C5589p089j7641k839p67j000L886j086J681j583r11o97j345k536M601l744K326k88j759
205D798J915p63p5m85M3J093J035j271j080J314j456j107K766r23J040r80o03P15J182k735
185D423q64R42J102N67j521J63J719j160o25o69N87j505M2J688K00L98j177Q77j073L69R51k5
163E409j595K107j334J97R10q3j184R28j9J999j240k149J506J291j580q51K79J80o08N39p80
142C922J336j135k07J25o6q46K563M44r87q9J144J690r13J488J7K0169j7764K743L5570k6717
122B2487N456J5258k6934o751j449n312L378K219k215l37q36m02JN21J56m90j863R39q67K38
102C197K404k256J948q05j075O08J155j23j232O36p7n73L119k898J760j634O125J527j522
83A0284R273o518m502M569j949m665Q50m09j420j339R05P30j984j536R05K44J233P4n87j325
63B833N03k595L87P59K105j171N18J72P0m23O54K85l31j669J216k244N15K032j817L114j415
42C498p40R71n88j955J88k55L022k82j677J332j490O08Q14q53J68Q72J8k338J173R84J171
21D641k351P16q9j477J590n31N83Q18N23p58j740p89K372l32J340l48j158J726j407P63M534
0H626N5818
0F4444
##END= 
