# Supplementary material for: A new method for the comparison of 1H NMR predictors based on tree-similarity of spectra
Source: J Cheminform. 2014 Mar 25;6:9. doi: 10.1186/1758-2946-6-9 (PMC3987679; doi:10.1186/1758-2946-6-9)
Supplement: Additional file 4 — Directory containing a graphical tool to benchmark new predictions (submitted as input file in the correct format) with the predictions shown in this publication. The graphical tool provided in this compressed archive allows to compute and visualize the results for a new input file containing a new set of predictions. It consist in a web page (index.html) that can be accessed locally or remotely if the directory is placed on a server. The input file is simply drag and dropped on the webpage in order to start the computation of the complete similarity matrix and on the different statistical indicator including the curve of Figure 1. [file 1758-2946-6-9-S4.zip › bestMatchVisualizer/experimentalReducedJcamp/cc_01603.jdx]

##TITLE= Maximum beta inter-cluster(0), intra-cluster(0), Cluster size(8)    
##JCAMP-DX= 5.00	Hook4 tools, Dec 2 2011
##OWNER= 
##DATATYPE= NMR SPECTRUM
##DATA CLASS= XYDATA
##.OBSERVE FREQUENCY= 400.0
##.OBSERVE NUCLEUS= ^NUC_1H
##.$DECIM= 0
##.$DSPFVS= 0
##.$FCOR= 1
##.$SW_h= 4000
##.$SW= 10
##.$TD= 1024
##.$BF1= 400
##.$SFO1= 400
##XUNITS=	PPM
##YUNITS=	ARBITRARY UNITS
##NPOINTS=	1024
##FIRSTX=	10.000025000023875
##LASTX=	-2.4999976125705814E-5
##XFACTOR= 0.009775219941348974
##YFACTOR= 1.0
##MAXY= 1.0E7
##DELTAX= -0.009775219941348974
##XYDATA=(X++(Y..Y))
1022H28N43L59l85k07R61p76pP14m8m26k01M58o95n80M72L74J244q74o8J430n30R72j560q30
998A168L90P38m34n8q56J468k08m20O17l4p18j205R25J051K90o98K73O48j153M53J48j44J97
975B438q92P76p49m97J337L00j436N58Q0k32J112p46j115K176p3l69J39o67m72N3J303j97n14
952B313l86K37n30L20J238k410O87m29K97M84M6p67O74J291j060j378N43J040O57q28l78J608
930C269j109J67o13L49L00ok92q8j51M77j245J365L44j764O63m4Q14l11k57m80J474j129q53
907H80N53J625r92J073j672O71P67j377M23K26n85J297r87k07N14J60n65K69N78j95O21j127
885A950K65N9p98K157l31q82l23k23P13J75M4j46o74J288j147R17K39m70l11J88j40r44L56
862A962P75N41j676J96J969j368N3R26o92k98L95j248J860k78j79L54o34r4R32L0p7j000O0
839B509L86K39k85P61r29L59P7O02R93Q90K286Q788O552j3395M459J4608j6839l513k321n47
819E680k23Q156N56m483M910K8712J60975o0378p7436J00844O0386j48551m4006j7569m119
804A3454L484R61k083m306r84k505q81o88M082J1492N560j2240l315K474j728J956R828Q56
786B5417J4354L2640N21825J221534q46799n00483J177548J67772j283232k76986j38703
775A14887n1593k3637r473M578o88j1491q63P821J8664j4545M456J029J1523O4312K41730
760C56710K533414N49219k289613m81043l78195j59464n9420j7287j8831n92K7886j8197N853
747E0440j9858l677K1943K41196L48624m80505q5425l9570j2780m166m842q57o45j098J374
732A0154L40J3806n846m736J4452k829r191R204O776j3462j430l35l609J5960K796m202J8571
715D6419O4334O34474J701781j815932j99535K053790j650117m59779k29898p4675k3930
704D6932j9131o390j543m237J258l567N158J8690j7443p790m00j991K743n802j402L826l670
687E241l11P78M1j513o97N80Q48k07M841P785j0009o29J1553r876k350o47j004J273j377K536
667F856L8901j3175j8709m147N772p825n45q91K8r77J860r45J14Q5k55l547O732q18O23J858
647A0995K707l808K482J011N173j503J4407P5896m6324k1899N217J3174O506K7315P4448
632A65797M98757R335446o797779j784734q72732l05154j25077n240n2968j3784j2222k273
620B8037m31j2622k884l978k755r38M096o560N642M375l814k751P9j529j133n61K87L81l44
601B597O62q38n22j043P52J890L4857l791k3316n305k196j090k053M65M1J44R21l55q3K23n15
580A445j18j327J077m97R74K24r06j02P29J3j073M8Q63O86k28j150P2R82n2K16j185J40J006
557A837j316P13J42P18p29J72n23J120k82k39K48n2K41q47L54j326P52J037m37j0J57j8p98
534I14J011q20J732o06r10J673j481J037j082n94J04Q47L28L60k103J497j98o07Q41P87n40
513B190n24p26N68J20K66P09p76o04J83L47N56L93j126R24o70m45K44Q10j093n55R84r5P9j12
489A647R06j448L44J223k05j029Q77l86L2P01o05M74M81j216R58q00K24R34r51q72L91O12M44
466B736o53m0j453J008k27o34N56J091p1l35J28k37J185p80p03J162j642P59M57M69p98N59
444B537n90M12o92J118M42k14j203p79J507k3J08j328P63n14j008K774j103J41o21n46J062
423B243q85P94p8k55o80j6N40Q96o00m66o64k05J267M11O60Q3K103r15j687L60J704j530l39
400B741O06n24k31n71l13J29R13o50R4j03p57J408q0j64l72R7K67n14l43O62m00j266P35R75
376B339K92J85l37p04J50R4p60J738j816J337j65j05Q01k144O49J322k30p32q25J433j372M4
354A194J287r9l0L67o62j103J953p35q38J474m74l6N34k92L96j343J468l94j66l10q82J308
332B617j03j358N54K0j44N21J030j763Q19K49n30K80O22j77L04K52p37o53J174N80L28j593
310B292M91K41J82j225K86M37N41j471J075L55K23k57L03j22o55L8o90K438o01q15Q69n31
288C404K396P757J08498l4544n7963j6897m284K230m259l49j139K994O2992l4915k0787p648
272G486j718j61j355J33L53J426J4350Q082j7860j688j589L306o25P73M393J6288J78423
255B10017O59852o24967j43203o3387k0930q962l486j994Q81J96l85l88n65r29q55O36k66
238A265J031K095K4802j4119p588l931j378L19J965O878o275k437p02j040K219j417P75j027
220A435p1L65P3o32K90P50J66o17M44q43J021K9l17p89L70J052j331M6R07j457Q90N36o14
197A703J665j323J608k588J321O71j710J738M01j218J186j092P35M37p27n21P56M65j91J936
177E252o83n60L50L29P48Q19J774J557K02J739K974M288M609P510J2508P258l58r498j0624
158C0194p139o550k643m263k653l10l5n07q52J36j433L40J174k667J524j732o87J390n47j287
138A453Q08K211J705l573J311M91k05K020J90l86M413l853j627j502L18m44n39l26L37R1m0
117B853q52k4q9r81J087p72Q09p36K44j32K13Q30O92j722J58P72q96J39R64n12L2J91j25j76
93A967J161N56o55L51j32Q96l0M51r85k8J29j092m98Q06j183N73k14Q24j198p30n66J10L35
70H48O87Q47p01o32J015j380M97R67l4j111M76K86J024j315j193O33J30N82J320j583R48j02
48B209k73j196J497l87J11L09j320l55j58J592l12m10J81l99J046m69O34o77O84k21M89j465
26A110N1Q56j577J136q0J81L09R02p7q01R4o27Q56n51j239K551j548J583K219J841k758j760
4B671r13J353m33j015n19
0A144
##END= 
