# Supplementary material for: A new method for the comparison of 1H NMR predictors based on tree-similarity of spectra
Source: J Cheminform. 2014 Mar 25;6:9. doi: 10.1186/1758-2946-6-9 (PMC3987679; doi:10.1186/1758-2946-6-9)
Supplement: Additional file 4 — Directory containing a graphical tool to benchmark new predictions (submitted as input file in the correct format) with the predictions shown in this publication. The graphical tool provided in this compressed archive allows to compute and visualize the results for a new input file containing a new set of predictions. It consist in a web page (index.html) that can be accessed locally or remotely if the directory is placed on a server. The input file is simply drag and dropped on the webpage in order to start the computation of the complete similarity matrix and on the different statistical indicator including the curve of Figure 1. [file 1758-2946-6-9-S4.zip › bestMatchVisualizer/experimentalReducedJcamp/cc_01704.jdx]

##TITLE= Maximum beta inter-cluster(0), intra-cluster(0), Cluster size(8)    
##JCAMP-DX= 5.00	Hook4 tools, Dec 2 2011
##OWNER= 
##DATATYPE= NMR SPECTRUM
##DATA CLASS= XYDATA
##.OBSERVE FREQUENCY= 400.0
##.OBSERVE NUCLEUS= ^NUC_1H
##.$DECIM= 0
##.$DSPFVS= 0
##.$FCOR= 1
##.$SW_h= 4000
##.$SW= 10
##.$TD= 1024
##.$BF1= 400
##.$SFO1= 400
##XUNITS=	PPM
##YUNITS=	ARBITRARY UNITS
##NPOINTS=	1024
##FIRSTX=	10.000025000023875
##LASTX=	-2.4999976125705814E-5
##XFACTOR= 0.009775219941348974
##YFACTOR= 1.0
##MAXY= 1.0E7
##DELTAX= -0.009775219941348974
##XYDATA=(X++(Y..Y))
1022I534j901p34j863q95M35P48o19n40L23p7K39J486M3429R3251j33554m434n01M38j126J06
1002C745N10O96j282M0R4M241J9789k3574o32j48O6J51o09P7R5M5j06k41k1j3K68p6j1J26n6
977C174O3j18K7J18Q01q09m3l06M47l39J43N6k24K21l76J25j17K13J96j51q5k42J06n9m9N2
951B824J41M9o9J68J24L0n28l7Q9J02j8J72j70j13J05Kj8j69M08j50q4K5L0J8L8j47M07l31
923B898k40L68o3j56j4J78k54J20qJ57q3p6l32L16j9P5k44J89K52m63k30K75K48j65M2J46r3
896B824N0K20l29J9j7J53n2j71L09l00J9P0j98J77j84J41K72kr5J93j28R9o39K18k2Q2k83L90
868B816j01rJ1l9J11l43K26L55k27k51L43mK52m14J77K9l29J62Q2L4l49L51j16J28j44k99K50
841B702m3p3K33Kn0l17K03L87k44pk08L11K58n43L80N1L40J908j953J99J50J582J1178J2215
817B8661j9931m054j037m31j45j6k33q4N8Q8J21k38K36r0k43J11J05Q3J74J14k98o7l4J97l80
792B667N1N5j25M02m89L56J343j251o5l38M92k17J55M79M458L311p299J105J0373j1167j047
771C249k41k90M02K83j23O8R3O44o65J51R48L55j423J340O82k414M92n73o53P258M342q003
749E922K590J4897m824L4249K40814J742530j551181k77997J944037j535648n36034n1659
737B7696j0663N011N2831n1740j238N7979Q342m4726l0887M9693r993m1989l401m29K360M53
721I299K912J5757O9434J316914j046609j90236K163470j262563r84099k9324Q1563J637459
709A783977j515798m6431J509017r41784o59682K67657J09424m65257j7245r048j835K030
697A5025m581k13M68j803j494O22L15k806R5N90j421Q00k47P599q56o844M327K399p038k2
677D915J445M241n846R86J1501j2361O2M745n097m30L152l035o76J544M77p07M3492l5652
659A2756q256k2o82J28m33K85K7K6m52L57O34j78k5J40R10j181J105M572j964k110L58j189
637D806l173O88k321R65J0284J432K208J491P411K1862Q3629P81001R089717r488822l94271
622A16907n9348k2389p697p935o174J1240n419Q48k850l37l361j49L267M137L045K703o540
605A9948k303j949j799k282j444o40p58j148k87o24J90r70j36k11L84K275M8634m8641k569
586E670m63o03LJ42n16J35J51n06J32Ql26P0K9Q8q1J43j69N9k78K17j71j4k3o8n5K78J92m36
558C608J49m3k04K73k85j31l7L19j49J0J53q8K2k57R3k35J63rM9k44J78m4L74k87l57M96N3
531C570j31J02k23M8q5L28l86M91k69k64J4r0N40p4k33j56Q0l6K02k72q4K40J21TQ7k71j45
504C225J49j07J48k06J50M9j49j72M29l36R8n9j75NK5p7K21KP9j0j6K63J19l75k37R03J470
477E416j811k36m93N71k64j38M30j89o2J04k36p2k9K08J11j89Q8N6k71Q9J10k41J9J3J17K8j8
450C111p3J9L78j74J72l0j87k0j49K35K18j21N0m23J88m7J23O2j53l15J14j51K65j70L68j88R
423C111J73l36J85M2K27k76Q1q3J17k76O0Q8To4r1J88j59J056q43n7j17j55K16J75O55J72k
396D175R478r907l64j3R2o92J52K14k46K71N8j63o9R7J33k29J71J93Mm13P9r2L65o6k47j49
370B832J91j11J56k69M57%k24J17l87K92j54k04M69o7j32L39K03l38J29k23j83L90k92J11J13
345C215m59M34n13k04M39l52L09M40RK66p42K51J91k91j94j18N71O03p68N7l54j18K66R5Q29
320C862m86l55j15L78l01L28k15j85p4L24Q7j59J50M5n08L99RL07J512K5582J05747j27235
298I097m742o35k4P11J307Q1146j0577o9606k210q11j85q3n03j2O69l32j27K37K24l26Q6j60
276C144l55J26L44j81R56r88J60n17M12P9M117m099R02j156J51l9J77k51K56j24K21j78k20L9
252B976m4L5j9K84n17L63J9K78j30m99M26J80l4J11k60R0k24l36N35j73L91l97L85j16j99J18
226C243K73k68M35Q7k40J628P2553n7048j5373j005n35P3o14O41J405j045l83J4OK22j20J850
204E799j359l96J64J67q5K83L47M04j23N92N49J63K89J101J107J405K196K573M352N576O620
183C1724N750J732l635o383o315m877l597k384k069r52j158p69p73j98o90k97n19J05k61k75
163D159p8r5n2j47L6R2r3O4k43J6l11j37p6J46j35J87q4K75l30L28N89j000l1K87j48Pj28K70
135C368l09L01o2J0m7N74k27k96M06J772j299p56J47l95J53l1l49p5J37N05m75mK5J54j59j23
109B945L81k72r4j23jK40m3M07j22m40L25j76R8j49Q4J89L6m35L66O2nJ11L58p13O69l33j86
82C179K79J18n91J84L73o93J32l6J80j15Q4o2P2j43o6L86l62LR3k44N91m02k54K50J7k7K38
55C184J45m32L25J28l33N4p0j54OK23J0j01L35n5j57m2j55J82k20JJ81k6M5l21L20l6O9m8O0
26C118k84K43M9k79l91M76Q1K8j92J30Q7k6j20N8K5k0rJ10K40m44J57oJ39k2r9k45K02
0C006
##END= 
