# Supplementary material for: A new method for the comparison of 1H NMR predictors based on tree-similarity of spectra
Source: J Cheminform. 2014 Mar 25;6:9. doi: 10.1186/1758-2946-6-9 (PMC3987679; doi:10.1186/1758-2946-6-9)
Supplement: Additional file 4 — Directory containing a graphical tool to benchmark new predictions (submitted as input file in the correct format) with the predictions shown in this publication. The graphical tool provided in this compressed archive allows to compute and visualize the results for a new input file containing a new set of predictions. It consist in a web page (index.html) that can be accessed locally or remotely if the directory is placed on a server. The input file is simply drag and dropped on the webpage in order to start the computation of the complete similarity matrix and on the different statistical indicator including the curve of Figure 1. [file 1758-2946-6-9-S4.zip › bestMatchVisualizer/experimentalReducedJcamp/cc_01710.jdx]

##TITLE= Maximum beta inter-cluster(0), intra-cluster(0), Cluster size(8)    
##JCAMP-DX= 5.00	Hook4 tools, Dec 2 2011
##OWNER= 
##DATATYPE= NMR SPECTRUM
##DATA CLASS= XYDATA
##.OBSERVE FREQUENCY= 400.0
##.OBSERVE NUCLEUS= ^NUC_1H
##.$DECIM= 0
##.$DSPFVS= 0
##.$FCOR= 1
##.$SW_h= 4000
##.$SW= 10
##.$TD= 1024
##.$BF1= 400
##.$SFO1= 400
##XUNITS=	PPM
##YUNITS=	ARBITRARY UNITS
##NPOINTS=	1024
##FIRSTX=	10.000025000023875
##LASTX=	-2.4999976125705814E-5
##XFACTOR= 0.009775219941348974
##YFACTOR= 1.0
##MAXY= 1.0E7
##DELTAX= -0.009775219941348974
##XYDATA=(X++(Y..Y))
1022E04N1k09J84k60P6q2K29K64l95L23k14rj52J99k51j09L67j21J26j71j01J57p3J91K00k97
996D27k75L82P4j46P2j90K65k86QJ57j10j56J53M7n1j44K62J38r1j01j62J83k49M89k96o8n3
969B79R9R1k69Q6J14K6j7L5j40P7J14J64j52n0l50J38N4q7M5K90m37O8K09L1O8n5j17J35K0
940D69l68L84K8k34k1j5K17P0k88L81l28j05J34O2k66O6K21p1J34p0k36L26l32J96n8J18J20
913E34k4q1k6J48J39j94j19K17o0k6j70j07K54q6l10L33R4k67J64nj37K60j85N3R4p9l8J53
885E29k30mK97j85n8J12J15j54N6J77K5j88J70Mj93Q0q9K23k88O0M8J4l24n0M38J91n26J31
857C81k28J91K34k65J79rL30o1j31k58K72p8J87p9n3q3L46K27j9K60M20k40Q43K769j036k296
831A803l52k37K63m05n5K37K34L19N26J604J0957J1812j9514m563j130j64m74J00J6n13N42n7
809I49j46L8p7K28L0P1m11l3P3J8KJ88l1R7J35j73K18q8j44Q8M6n5P5N62l88l07L3Q0J79j51
779A106j49J96J16n8j50J94q1p0M17j57L8K18j34o0J37k2j99J57L23M9L3j75K44r5J26k01J78
752A981j02L60J49J335J2397r488j543J1990K3436J09779j42777l427n86l88K31l95O6K47m9
733C216M39J4K65J199P55J941J1068o754m479J3751m045p811J1207n351R1L6136j3855L5839
715G3626J96884J696261j024864o06621J801660o23199j409038n7775L8562n2176j5484m735
703A3101p0O85j854K94K869J659M008Q439M5211M30003M35788o52123K458057J429476
689D175543j988183j971544N78383J355905k033829M9583N20942o38641j8425j0170N057q709
677A5912o152M128n763m688P71m18o38l14nn97L41J12k40K84m86k0M47J024J4062j0144J634
656I250Q437p646m132J4182j0321O0062n5771j0454r94Q72k83L0k90K46m92K2P86M35n38P55
636D156L42L6K98P32L454M672o894j039M116L24l783M794N907K257M053N748R171L1254Q1703
617A51301M11278R437421o065126l647041j96782l7224j8428j3333o423L537p457k597j290
604G836m171j154K175j437k320R46l98R93j473L65j52k47l9M45M19j33p60J19o27M95j07L88
582A163O93J314M8343k8516k0902j123L71J0m70N4k77j02j3J78k66N62k96m70J5L67J22J04
560H61l24K9M30m3m2m15q2L0J31j44J91k85J58p0K50L0k98J31P04k23m28k07L18j90M9L0o6
533E25k27J79j35j21J49J52M8k39k8j18Q3J35J12Qk19P8m0k34K59k68K5K46O7j31j56L77l51
506A76K76k2N5j46J6j09J26J54q5J29j13L07j2j17J24j36p9l82L71k34J51j06J92q1J01j31o4
479C61p0J07J99K009j981k29k87J98k09J66J48K39m67Q7r5K0j8L75l42L57j4k02M9j74kJ60O6
452D51J25j75K6L57J348j404O37K79j478J49L2m9q0k2J54j30K46j28J21q8J69j97O9NJ06J42
426F65J998j680k30J624r04r36j29J85j27kM7r7P2k73L3m4K94l55L69m6l30M31L2k57L40N53
400A233j75J001q93R56r3r28j65m58j55L60k34J08L11l63j10M6P1M0j16K23K7n8J57O40K489
375C914M547l400N724L213q773K874l107l497r48j61P1Q8M8L7k24J10K31L9l55J70J31j98K60
352G94Om4K38j54J022r64J207K416l194L165R25l406K693j701j242O99j401M83j37o72O77m41
330I69M82N693o331k02N7o8j69N00k62l33l1J63N9J42j33J91J4j73N03k99j77K08N8J11L12
305A284N95O79R66R128J24864j20448j2389k082J56K940O7070J4597q2494k443m71j85j322
288D45j70J80j71o7K23J0J94K329k135j06l08J86L03m92P6P40m21k01j18O12L54n87L241l285
264H32j23O50r19j0N0j28Pj83K89j67k7K4j56P3NK36j88K55k5K8L1J55l63P8J6J75N9k28K0j
234D65p1K05k48J66j17k07K67K38j1n8o9j44K92j00k65M32l58J89j2k75M75k6L3M62L6M47n96
207A150R91K663l842J793j975l5k00L3k07K26J47O80L754m428j22J8m5O6Rl2j45k95L64M16
183I84k48Q8KJ0Q8k14L84m7j50j16O4N08MK66L17P32J522M688K2645M3424n4877r765r5L023
159A3237m347p19J087m452o57j244r27p90K91r9J37PO01p0L03M3M67J131K612K475J419J1456
137B1961o45j031O370J1602M823N271J5434J0859k3517l2177r849k821k98k312N530J7507
121B6707k3026P374l25q606L558q73l976J35j02rl03K34J15j64MK35j76k23Q22m29l86N28K00
98A314j38M78P08J423O668L906o66J8579k0946k462M702r595k107n93k72j51l42k53J83M6j60
77C22K82k19j0l75L16k7p9J63JO0K5q0J14p5k43J97r9P5r8O2k5n0Q1Q9o5j03j18J80J0J48j14
46C45k41K94j0j80J90j18k22J67N6J72j35j13M23l13J97l42p3NM20Q6k70j4J08j7k80L57O7p2
18D87k37o8K27J64j66m9J03M8o3J15rj76l3J87k42oJ80O2O
0E30
##END= 
