# Supplementary material for: A new method for the comparison of 1H NMR predictors based on tree-similarity of spectra
Source: J Cheminform. 2014 Mar 25;6:9. doi: 10.1186/1758-2946-6-9 (PMC3987679; doi:10.1186/1758-2946-6-9)
Supplement: Additional file 4 — Directory containing a graphical tool to benchmark new predictions (submitted as input file in the correct format) with the predictions shown in this publication. The graphical tool provided in this compressed archive allows to compute and visualize the results for a new input file containing a new set of predictions. It consist in a web page (index.html) that can be accessed locally or remotely if the directory is placed on a server. The input file is simply drag and dropped on the webpage in order to start the computation of the complete similarity matrix and on the different statistical indicator including the curve of Figure 1. [file 1758-2946-6-9-S4.zip › bestMatchVisualizer/experimentalReducedJcamp/cc_01810.jdx]

##TITLE= Maximum beta inter-cluster(0), intra-cluster(0), Cluster size(8)    
##JCAMP-DX= 5.00	Hook4 tools, Dec 2 2011
##OWNER= 
##DATATYPE= NMR SPECTRUM
##DATA CLASS= XYDATA
##.OBSERVE FREQUENCY= 400.0
##.OBSERVE NUCLEUS= ^NUC_1H
##.$DECIM= 0
##.$DSPFVS= 0
##.$FCOR= 1
##.$SW_h= 4000
##.$SW= 10
##.$TD= 1024
##.$BF1= 400
##.$SFO1= 400
##XUNITS=	PPM
##YUNITS=	ARBITRARY UNITS
##NPOINTS=	1024
##FIRSTX=	10.000025000023875
##LASTX=	-2.4999976125705814E-5
##XFACTOR= 0.009775219941348974
##YFACTOR= 1.0
##MAXY= 1.0E7
##DELTAX= -0.009775219941348974
##XYDATA=(X++(Y..Y))
1022A1640O72j597J328j47r18M50J529j498Q39q81k40n05N89p09L80N88k333K754k19O72m60
1001A1934j440J112j09k17l98l19J787j055j193J212J199o72j166l85k88N27p1J326j4j147
981A0623J653j249l57n64q36J574p85K206l78j54n29L29Q9l6k22o88J127l38p02J60o27Q59
959A1155P31j849L37J602n55N24q77k61J069o75o89J405j187o50J67J983m56k25k418K540q05
938A0866R52j106J250K16j277l26M26O74l31J118j177n61k30p45Q03r1l47J080o21K30J762
917A2565r36j968O51K496j966M91o12J506j261j01J92K81q80R94J435r77j428k73J305L69
897A1883j232R55o25K17N16j161O81J02n04N29o80j490J532j589J250K066p85P33p52r73P01
876A1374O89L31j125o99p33K048Q24k086O51p45N38O11q02Q71J92k15k29R07j984J631K62
855A2311k559K424j285j230K545j314j196J845l46o06m55J437p15L62k99R09p24m59J724N53
835A2922q00k7n28n99k00Q79p39N73m14R08j061k10L4J995j83p40L80K7j16L10k168M82J825
812A2550j050j12r33J255j724Q34o32J681p41k06n35K23N01O35k08k67m35L21R53j57m00K413
790A3966j762J270j432r23j0j776K246j498L047j27j336J853L700m727j255J793N61j197N34
771A2927k405J571m82J907j987J77J197o57p36K095j459J870p92j345P38N89r51L384j194
752A4447L028M306o989J3531J2441k1626n089o0M16p73J310J328o98L510N875K9612R52928
735A007497o15483l25437k5703O0016n7007j6043l865L92M204P5794J4341o6301O7544N6899
721A76848j23690K0172N7389L84081J242740j118398J624969M082355n235669q72185j19623
710A18989o5588j2237n573M701m23q828j0503P896j540k1910P851L980M177K303M7058Q2443
694A52796K747J735692n35207r98910M63101Q19395j436836j21490m1488j4749j646q40R378
681C1943k219O835j0825l067p550l464O46O64J62k114K54J444j59L97K97k373K198j518M58
662A2009R11Q26J0372p772l54J672Q63o652J24j028L17N15O54j872J895j479l58J466l0K88
642A2367l26N00k224J128q3R10j149M68k56J078j011R09j279K19J465l150Q24M70L84K75m63
621A1056M27p75M94J235J51q23J64O10r5j209Q3L22l55O84p63J389l89n18K026q78j923K199
599A3112j906J191P73r10j13j84Q07k20J125j107L32m37j06q76J705j717j56Q72m71J172j256
578A1630M13J045n36j76L14Q07n7p87K41j17j181K349o38n60J742J042M5346l4712p746k624
558A5795L70k89j098K37r40K484m50k383P24O81M36J018N87K046J9752j8032k195N329p185
539A6887j2361Q927O272N349J1206Q855J1952j8159J8631M2607K85085O433502j514636
526E304117m363356p32760Q3493j69510p6512p293L7499l9883L9729l8161o7k0582n014L894
512A5594k9l37q40k5J509O56O574k688L852q450K102J0611k8529O926P949O284J35j16R289
493C0467N8163l4848K3458R8674J457978Q366108q716991j013242J88442k38115j67035k3949
481B9110l921K918n983R826o21Q654k9975L737n19q30L482L579p820R22P30K115L352L6693
463E5449k7566o632o542p34o66M1803k5816j5052j935K611j634J57L751J3773N4132J23472
447B08571n5985j09272k4777n085j785r60N92K59J71k57O0K29q0j190J103l58P77l05j44N98
427A2162k548J420n93J888k024J241o99J280j080O63L46R83k468J266k68J80j04o82n63J022
407A1422j613J706o30j33k18Q45j45M30n39m90J508k043J374q75J884k506K446p94R72j460
387A1141j61M95p7J206j757N97J98L72K92N81K056k541K88M12J572M25j615J578k103j33j851
366A0975O52K189p68k13J251Q73o94j643N081M0254m2098k109k77M182L63j340O863J31842
348A55383K28512l31977q570J79543j71667O3672K25235j81763j12850k4319r31N47j204l116
334A6495L32J08k418Q12m24m201Q87j036J293J8L11j016M58l26k908L716n02l54n80J044j666
313A0043K809p51n42j02M63j145M87p59Q58j338J068m0Lj97P22q60K1L96M118l017n74O2L98
290A2123j906K684J956m89l105j99N26k66j833K042o54j034Q80J204n64l21k23j41j35Q78p71
269A0652m5O42o29L56o74J041M97k527J247k30N01N29Q18q89j352J204L62J024j104l9J09o84
247A0809J52j044M81M04L88J244q22j450M05j301J572j16n53j10M11J551R2j98q49J435M24
226A2925J531J6219j7557p05k57j254Mk65J779j134o01J935j032o97J08p36J029m78L86J032
206A2232o10J102j248q26L84p24K97R60p0o21R92j088J494k931K99P55J214J28N39m77p72N48
184A1577J79k00j466J422j084N57m07N89J98j221J149o53M45Q78j187J007j14N18m51Q37k7
163A2546N43o12J13q85J097j87J868j116K954L359O0985J15869j72058r023j285j125O95m18
145A3320p26L54k49J595N41M168P8264o9154j2147n3r10j084j16j402J269J830O83M42Q93k04
125A7314j44J651J192M483J7825j2964r478m563N43nj747j087K82M15q1J496k005j00L40KJ69
104A3538j36m70j62jj101J417J271q84L21j121N73K6m10J1N21J645q14N40J916K757J124K958
82B3519N36l305P975O87o022P290p353k647k525k719j782j712r3j53J63L16j518k30N54n24
62A0457k17Q68l3L59j0M77j122R04j14j8N16o4j86o59qJ61K21L59l11j290P04k48j60L39R25
37A1850p53J251n03p01k77j102J324k17r03J787j475L1q6J636j849J107N74P43j07j646K15
16A0899R52J179K655o24l279O255o765N76j301P92N75L39J2307q242J696J8017K4844
0F0875
##END= 
