# Supplementary material for: A new method for the comparison of 1H NMR predictors based on tree-similarity of spectra
Source: J Cheminform. 2014 Mar 25;6:9. doi: 10.1186/1758-2946-6-9 (PMC3987679; doi:10.1186/1758-2946-6-9)
Supplement: Additional file 4 — Directory containing a graphical tool to benchmark new predictions (submitted as input file in the correct format) with the predictions shown in this publication. The graphical tool provided in this compressed archive allows to compute and visualize the results for a new input file containing a new set of predictions. It consist in a web page (index.html) that can be accessed locally or remotely if the directory is placed on a server. The input file is simply drag and dropped on the webpage in order to start the computation of the complete similarity matrix and on the different statistical indicator including the curve of Figure 1. [file 1758-2946-6-9-S4.zip › bestMatchVisualizer/experimentalReducedJcamp/cc_01906.jdx]

##TITLE= Maximum beta inter-cluster(0), intra-cluster(0), Cluster size(8)    
##JCAMP-DX= 5.00	Hook4 tools, Dec 2 2011
##OWNER= 
##DATATYPE= NMR SPECTRUM
##DATA CLASS= XYDATA
##.OBSERVE FREQUENCY= 400.0
##.OBSERVE NUCLEUS= ^NUC_1H
##.$DECIM= 0
##.$DSPFVS= 0
##.$FCOR= 1
##.$SW_h= 4000
##.$SW= 10
##.$TD= 1024
##.$BF1= 400
##.$SFO1= 400
##XUNITS=	PPM
##YUNITS=	ARBITRARY UNITS
##NPOINTS=	1024
##FIRSTX=	10.000025000023875
##LASTX=	-2.4999976125705814E-5
##XFACTOR= 0.009775219941348974
##YFACTOR= 1.0
##MAXY= 1.0E7
##DELTAX= -0.009775219941348974
##XYDATA=(X++(Y..Y))
1022C943k101K095m19q36J763r17N74L04j661K404k500K645j656m34k24p02L002j288j690R06
1002C208J178m71o95J724j755O34k715L097O12j06k476R26K393k253J346j523Q81l19J100r35
982C851j388K04J181k315K14J495J108P21k134J156p16j018j07Q54j913K112j73Q93l258M759
962E526j857N61k055L96j545K843L85K38j526J135j728L254l327j81L6P91J262m07j611K40
942B430L89q39l74L011k16k39j87m95J261M27j435j760K778j980m85j691J310K322m25R85
922D787l036K359q04j52N82J140k534J09L07R09m5q16m95K427n73j410J847j132L22P76k218
901B350K39K11J580k051N93Q85M0P48k155K80M07J191n88m22p08o70J503j017J698o88K287
880E713q99k175Q21J732r7r19N70j564k71J326n50l65l69L17K5L19J51j91p63K410j344p26J
857C152j145R78N89n3j598j26n0K974k044J915m21J2J267k258J062J78l118J921j641J820k91
836C123J173J334j054k000k94K491P85j482l846K783j14M79N78J92J565m087L052j981L232
817E929j004m92l9oM58m14l85R37k348J481j532P55M766R955l12p249k896M558P537m322
797A5377j1203O87J427k561N28M52l51L65j628N03J465L36j730J284j692K483j055m61L655
778G881R77p624M180p23j092J033j562K133n58J294J1J014j426m03J942r04o89M8j035P18
758E215J097J162j730K36J428p59K456n210K440j072k93L39J72K79L401J581P44k27R57L982
738A6198J3145O3342J609526j589870r4478m230p657k053P17M973P6j085J300r83k824j888
722D209J210r18J767J061J557m503K004k56k384J482p44K523J0911J6211n987q214q122M531
704A6338n47l090n062p62L12J34P036j278q89J41L081Q546j2820k950J913k300J529O91J233
685A1256j609J374K97K654J044q34M512P841J5181R9061J120131J72961p40707l40167R41364
670A294359L26079j389351j77157j0879N6352R89325J87771k75426m05695R07429k57292
659A245515j085629j26763k1761j776k437k853K426m094J976j136J0698J795n721o81O378o61
643A5276j1643j350O754l27j401j920M227Q90o153p39j377J825P848l462m122L902J305j752
625G781n068m02M02r42P81L64k916K065J015j702P68P48J388m40j080j203k07K088o21j280
605A539L600k730J803k145l46o58J631J352k613J591m70J0N22L459l276J680j678j095J702
586C878k39J071J530k689o11Jo16R14J536r85p9J166L330N9624n7646m069j202q28J111l9
566E158j832J774o11K708l592J189J22K72j508K893q76Q859o716k779M863k561N020n77o662
547E144J089J0094J117N810J1662J6239M7408K65156O689512p04629n997513k36259n0196
534F4634M3383k1733n8359m960L979o751j1508N67p88o06J378l04K57O636M1300m2124q518
517F483K101l094J85K229j541j394J12k49K601j050J449L983l653M4227k3771j7980O48l047
499H239k097P181M439J1224O897O069K1332J50870J180040Q605806p692316k083173j30168
486I4343m0721j8747q105l945k643O0l086q039j740j09Kn08J04K030j470k739L558k036k245
467C964O02J025j036O46j573q31M773K7990O017l4687k722n93K22j818K524m14j125J099Q81
448D944j498J604l92O12M529m028j413M746j712l246K043k195J426N95o12l38j317K50K9J166
428E193K254k861J936j270N43k679o41K653m33n23J192Q12j757k204L521j88j884r38k05p71
408A750J069J801l225L897j764j578J141N29j042J469k76j528j341K238J41K073N643o396
390D601j300L19R03q23Q41j70j853J522K559j430j565K76k523L180j47r13m75j64n32J135j08
369C333P48l73m02K882l348O17P48p12m87N88m83J075j680P33J310p45k663J194K175m04k237
348A869J94J163Q03o05n60J067l72o79o35R33Q97j737l2K222J32l17J182j671O82j446k644
327D46K960j051J123O77M2k406K561M24m08O66l55j085j935j453J437J590j70n31J165k677
307A020J551n17m6J46m55K181J19L81J216j054k538K096M7j651J553K83Q84j995O96J368j202
286D083j896M17K058j719K68n68J643j726R87M99o01R57n23k252K364l387K881j868j322K540
266B835R22m40K851j638j059k267O03rP3j81J742N18j208Q7P66k498K969j008Q11l276K243P9
244B915j939K112n38j989L190K65k039k23m52L711J0455m449q318L745l314K88q62K640q66
225D332j98J732k106j022J50j802K077R42j167J56J180n33o45M62J528j938J660j33j482m32
205B761K205k640M902n579K857k096o48J33K228j720J122l40p1k041K769m84K261l574K330
186D375J70q12j120K46o82l14J772L89K78Tk61O50P04j272M63p14n2O6J078P43l349K514K704
163G854m221J323l708L532r76J31K13M94R11L683K3938O71380m94775j75343j5661m610l973
146A0192j974j200P3J205l030m44O75K412j835P57R115q516J639n41l440J493N16K080j48
127I029l308J463M522k535j365k88N009m599j328r19j544K170pj200j614K203j412J080J952
108G309R094p851K857l688k312j36j979K562L46k047M56J627l656P91J985K59k070K27p03
89C071J564k45O684K3584k6196L8645N0375q6255K016m321l149L419l113o23l21o03Q96j982
71C446K547p87l728o0L314M40j977R02k770J491j125K261m44J900j323k068K483K193l092m15
51C188L13J57j505K202k326J314L43m55K73K132r96j193k150M997j805K43M9l570p32L547m26
30C600Q58k648J195K64K11J230j313m43j110J445j248l38K145L61n08L04m59q93m45K657j538
9C327J439j354J845k009k73N16J083k58J37J1909
0A6362
##END= 
