# Supplementary material for: A new method for the comparison of 1H NMR predictors based on tree-similarity of spectra
Source: J Cheminform. 2014 Mar 25;6:9. doi: 10.1186/1758-2946-6-9 (PMC3987679; doi:10.1186/1758-2946-6-9)
Supplement: Additional file 4 — Directory containing a graphical tool to benchmark new predictions (submitted as input file in the correct format) with the predictions shown in this publication. The graphical tool provided in this compressed archive allows to compute and visualize the results for a new input file containing a new set of predictions. It consist in a web page (index.html) that can be accessed locally or remotely if the directory is placed on a server. The input file is simply drag and dropped on the webpage in order to start the computation of the complete similarity matrix and on the different statistical indicator including the curve of Figure 1. [file 1758-2946-6-9-S4.zip › bestMatchVisualizer/experimentalReducedJcamp/cc_02003.jdx]

##TITLE= Maximum beta inter-cluster(0), intra-cluster(0), Cluster size(8)    
##JCAMP-DX= 5.00	Hook4 tools, Dec 2 2011
##OWNER= 
##DATATYPE= NMR SPECTRUM
##DATA CLASS= XYDATA
##.OBSERVE FREQUENCY= 400.0
##.OBSERVE NUCLEUS= ^NUC_1H
##.$DECIM= 0
##.$DSPFVS= 0
##.$FCOR= 1
##.$SW_h= 4000
##.$SW= 10
##.$TD= 1024
##.$BF1= 400
##.$SFO1= 400
##XUNITS=	PPM
##YUNITS=	ARBITRARY UNITS
##NPOINTS=	1024
##FIRSTX=	10.000025000023875
##LASTX=	-2.4999976125705814E-5
##XFACTOR= 0.009775219941348974
##YFACTOR= 1.0
##MAXY= 1.0E7
##DELTAX= -0.009775219941348974
##XYDATA=(X++(Y..Y))
1022C533J4k066J864J007k151k55J208J17O54O94k210rO92M44p75p27K650M5j329K81l1j109
1000B541K185j665o12K92J26J033R64k034J238r37q46J350m46J32l75Q83L56m19r33j37K200
979D896j323J348j251j481P69j197K50ML95L37r35J252P93J598k971P31j507J583O04n8o89
958C148j480J188K47j460J388K84j016J948j304K001j357j89j214J647k88j897J402J876r22
939D002k086J673J137j712j029P63m00J204q47p71J056Q40j645N77J663j573J237p88p44L30
919B887M9j05J327j359L49J4L24N2p95k743K536J111r08Q27m65J216K38J450k730O42m24j340
897B153J215o93P58o39o04J340o88j041R74M47K24j89R91j53L31j338Q04n21k59R00j186K056
875D882J86j753P71j024J252j421q22K149l968L302J454q38j526J25o86J087K20O66j83o30
855C243m23O47j055l95O84K108r09j40k548J741J124p18Q74m20j92Q24L359k537j92K514J920
834I509L3027J4984l9052r437k16r58l4k044k14K958l031Q93M63m01o3j346o34K105L20M66
814G295m70j501J230J668q67K67P352j237l910J978N752L79K498J486K4769M7081j6981p090
796F9699j393J2977Q6404J85470K631209P015634n348298l156886n07123l15062j66035
785E06596j62791p5599k0249k4735n5190m3467l1835k3003j1654p857n762p102k043o127o992
770B2190p1k236M00K721k532q87l445K665L222N83P88Q251L3518J3565J363j0874M665K0270
752I4156J16682N63411O225544j662539o4116l812589n76930k66228q8629O98956q21215
741D06503j02487n3022o4469m7948l9361j8696j1434j0736p961p543p138o218k116n647k362
726A9365j529l128n40N35k909l84P00K4307R940l670k1407n656l227J378L3805j1333N115
709D1362k1500r70o677j617j505M42k87k524L222L012P98q4L333m242k62N055K259K630R600
690C2045K9852J2835J0827j3607K038K0146J04253M55979M524785J299638r28020l835825
678A714946p24369l34413j98282j27528o7418l5814k8751l7822m1611l0161j7074j2996j3596
665D5111p774m809k456p263n449j727j632k834K58m29o96l722K516M2j67k662K4p91J214j673
645E081J9566P417R126j8044j2335j533j65l514J081j325O77p75j674R52q61o99K76l17m27
626B507J09J837L87m89j226O13q9J135K38k149J75J838k129J241Rj519J189j457k26J251p71
605B474J846k35n92k454J413j55J176j088J894p27n89j2k91J742J250j234n57J74J028j502
585C561L44o27j542J141K249j616qJ21j38J167j023m77R8R1J809M68k628M09Lp1Q39r11j292
562A967J708R79j34k024R52p46M46oQ95K045o61j546j19k98j065J895Q3n20m6j051j802L323
540D275j374K259j24n20P2N08k878O4O70o92N28J663k680j85Q28J744L09p47J985n9j757J081
518D970j915k225L016N95o38R57l86l70j5J035k150j81J861j380l90K223Q96j251k615J684
498C721O76j421J503q00j548K684j630k103K397O27j553Q65k45l03R40J402j722j325K349n70
478C944J26j235J842r73k85q23Q30n61l02K195j872L11O75m80J133k74k318M24R84j303M79
457B517J529K15R4j167l23j34N4j76l80L100k307J24q75R74o99M34J520j314J443r42p24M95
435C458j21p61J320n98J010N12J49p08M81j202L45K27J468r97j15j782J404n99j85n3l14J203
413D142n79J868k161K18k41O88q18L37j17p81J21O35J739j679l96j222r82J009J400N08J38
392C827m03K32J618k802P75J21j31J235L60j327L09l97J214O579o754J588P165L59n231J882
372A0219J841o904Q40l283J953J66M80j02j174M07O35L172k710M36M976n393R65K706m442
353D788J166j306j117k57Q57q5J015j990j532l63J955O69j485n15K752p75M78k942K430j099
333B644Q73j706n24J155M15j76j352J879Q19m17P30p4j69L98j232M92m06J45Q98K014k715
312C691K612m87l95R269J05295r4312r924n914j245r32j021r47l13j516M88J979k440j084
294B804K044k57K005r60Rj104K370K319M62J2121K91296k00333o9987j3551n453o819n783
277A1183J204L3273k1154j3445j150j745j628L87j573m13k99O44r60l7m47r19J124k090K589
258D544j15k296l00K937M09j380Q30j58K3J938j923J088L144P38m091J895R45k810J694j875
238E237m16p9J340L45r1j122K752q93k133l04J454j470R05j564P75Q32K239o29Q57j602q02
217E631J404j44j242J087j126L781Q56j231r3K325R95j596j185k6J61j656J581l13r67j183
197G059L058j14k291O0K44j851j929J416K32J541q31J52r52n23j007K043p94J136j428K013
177G234J969K139j655J5J492K900j428J885J776j461p49L641L021O870J9837J45529M15402
160F08417m61534o1321k0705j8945l498p314p547J039l528l624l365j213l439M725O584J912
144B6644n920K263J803K249j010J975J511K432K197O837J318J818O391J368M454J0108J9585
127H6023q686j0256J268k266j4752j1651k880j0139m142N824q275j688Q52o194p28j552J123
110A1881k48k026j094O42N38P185m872p20J9272j6390J656Q924k644O501K976J583J4463
93D7627J1371M852J4530K973p667j5709m822r581j1594k859o935k902m957J82k894j838j944
76G833k75L13k070k053O82R32m589M018o25j370m0N9m11j03J154j773K589j328p92j2J248
55C387k340L747k150J517k814K372j183J780p93j471N60j03N82j399J597j286q10J367m24J71
35B307R90j30j410R97j961J221j38P20O93j64J016j006o3L1l53L51M93j787M06L48O00p85N63
12B939J972r12j479k1J12L12Q75K187k695M50L226k575N05
0D896
##END= 
