# Supplementary material for: A new method for the comparison of 1H NMR predictors based on tree-similarity of spectra
Source: J Cheminform. 2014 Mar 25;6:9. doi: 10.1186/1758-2946-6-9 (PMC3987679; doi:10.1186/1758-2946-6-9)
Supplement: Additional file 4 — Directory containing a graphical tool to benchmark new predictions (submitted as input file in the correct format) with the predictions shown in this publication. The graphical tool provided in this compressed archive allows to compute and visualize the results for a new input file containing a new set of predictions. It consist in a web page (index.html) that can be accessed locally or remotely if the directory is placed on a server. The input file is simply drag and dropped on the webpage in order to start the computation of the complete similarity matrix and on the different statistical indicator including the curve of Figure 1. [file 1758-2946-6-9-S4.zip › bestMatchVisualizer/experimentalReducedJcamp/cc_02005.jdx]

##TITLE= Maximum beta inter-cluster(0), intra-cluster(0), Cluster size(8)    
##JCAMP-DX= 5.00	Hook4 tools, Dec 2 2011
##OWNER= 
##DATATYPE= NMR SPECTRUM
##DATA CLASS= XYDATA
##.OBSERVE FREQUENCY= 400.0
##.OBSERVE NUCLEUS= ^NUC_1H
##.$DECIM= 0
##.$DSPFVS= 0
##.$FCOR= 1
##.$SW_h= 4000
##.$SW= 10
##.$TD= 1024
##.$BF1= 400
##.$SFO1= 400
##XUNITS=	PPM
##YUNITS=	ARBITRARY UNITS
##NPOINTS=	1024
##FIRSTX=	10.000025000023875
##LASTX=	-2.4999976125705814E-5
##XFACTOR= 0.009775219941348974
##YFACTOR= 1.0
##MAXY= 1.0E7
##DELTAX= -0.009775219941348974
##XYDATA=(X++(Y..Y))
1022F555Q08n5l99m32j77J09J3K72l74l70L91L16L91n22n20P58J62k68r47N59j59O6N46k2q1
997F620M13m12L30R1m92J64L78J61j198O61j26M23k09L05K62q69J54K71m36P57m69J43n80m12
973E930Q81o90o08R62R6J224r62P21o37j438J392J54q58l61M67N67n94j64R74p39o24Q13J37
950F643j1L81k45L25m45p8P86q61M04n20J213j026N16o60J022r68L7j7p33J002o37P50l13P9
926F644O55j011L43k55k98M33L25j266Q20N1q80J181j08k18k7J29J04K81N80R2j582Q76l06
903F563R47j406O53l37N60o78m26P70m55O95k22o33K16L15N72o98q92N26J08J71n8OM67q68
879E896l15J142R7M76n87J149n95k36M37J84j274M1O16l6N77p11J236j257M15j077N20O8Q20
856G586o10j15J05M75p0j398o4R27k14J01j68K91n25n7l88J021n39J097o82J148p81k38m60
833F442J768j455N32p30j1n6J39K44M351J6935j1580q311r79N65j220K40l6QL42k06p6j74M90
810G222p59N57J85L12N28j23O39o53m482K648J137L786N92m184p3J363r02N50K327R91M512
789A6173n04J8465J9014n38J2108P5852J595919J729196k875081m36606p0535l8178j1742
776C3543k283j0544m181k115m164O27k694J2964nP175j7322q65m87k39J729j398K210J06L215
757A5272j465M359N418L0782Q1513J953481p63344J035662k112888j46030m9577j6616O47
744C7214K14307Q4358l00337p762R484j8484o112k007K035K19J989n025J366j876M72k657m2
727G142J19K30p31N04k48Q97p17l44j68R89n2J65J2372k854N774m433K65p264l764L0o52o78
705F582M77OO00j283K462J048j969q4p91j086j266J397K916J562o80j595M21N54r02K77k59
684H387L717L8L755J3686J0343M445L1904M83673J587129l00960m29750j230575j03300l5452
670D7040j2319p880l371o182l344k086k45j562j568r6j20j238R01Q66J169k89j079k466L3M63
650F627N33r23N33m16L81k08O3R31j084R46N473M263J342n780n306o60M9l77R2M04l96j17O63
627G033p4j26l90K93k56N05K74j892Q53O50j75J78J90j25r24N80N31p4J02m34k61J29R18j759
603E746O80K11k13o4L05k15k44N51j87q63R17m66N92J7R49m96l14N51p17o46O93J51r89j91
579E758J427j200J222o25m60m9k59N7m67J746l05m09J2M59K0kk48l61P14n86L40n07O01N05
555G383r77J3j48Q6J91O09q06J42m94Q75L1J43l36m5J6p2Q34K11j384l30R91m04K65q16J146
530G124q64K91m16J166o22k72N80j086Q95q80P81l28r5L20L19o69O27P97j680K13P77m40m8
507F490N66m20O26P5o42n1N55o23P83J134j345J76q04M32l46K67l14l89J050k49M46q44N31j9
483G085j058J081J347j290J50l2M01J234J8K174M8682m0160r127N29Q215K02547j79595k7441
465A4760k662j133j917r048M696L268L645P107r425j082K623n27l774L580L351J0031l839
448A9654L120L496J0207K2491O2229M10064R468739q404371j285816j54786n7741l4922k3046
435C9318q473p641J556q724K81j428l670J98j160j860P85N05J06Q938j0020j010p9N67j570
416F619R81l19L06M99J429L1908o720k4922k692p6K72j39j02O42Jj051O94K62q39o6M41O9R4
393G291m00j50N70r52j54O43j91n50P62p07M50J77L94L29K61j123O13J49o79m83O23m06L11
370F778M01l09j94J47l43O04m98l73O44l69J310N43o82K997J018l307L165j132l452J221j04
349H065j543P1m43J97L36p25O94L72K83p72l20J018k33m38K61j435N79N34K54l68R19j059L37
326F584L78j1p16N83J49l10J42L36k65K64n18J70j348J650j51o54O07j93m76O37p68P87l19
303F558K55L10M55j30q97M6m53J20N62j017k3J235m50j224J696M2m21J2N28n07M28o41j34J65
279F515O17j22o31k6M22q53J68L9J375j028K02l11J364j334L61k23J79m78P05O5k98J02m82
256F328k13J163J0027K4251l2190j380k32l57l61o94m60L60R75j341J23L11o58P44N40o25
236F311J189m08m02J69J02q6O83j039n93J76J008l17k09J9N930L2648l6055j753m01L76l61
215F987j18M95N76j291j65K80k6J520j331j55l0j55K92m73J44m43L95N70j24p3O37o39M07j8
191G262n16m17P91N6k28r05J289k78m74l17J094l49Q30l17K51L43L66M85Q6J855J639M390
169A6936J3806O7952J03368j25087m6287j1974n325j105k592l4o15l32q65r32R32n14o27O81
151G386n14j05J40R36q22l59L19O66j405J55K63O38q29n68J265n62L91Q77N28L1N01O84R72
128A0588J070j966l49M116n267K445O689r112K872K28l565O59r41n49q88J829n76J324j558
109G049j95k8p7O22m56l59j206J859k97m80O59n23P0N49k21L59l21R73nM77K862j234j844
86H233K980l194K33r13j262Q08j57N49p18K53j033J348j74J41m55L24n85R6J05J98O85p03n36
63F223j43P59O74j216L7K03P9L55k19k51m35J91o5L92j94k54J034j82m93L46l43O77O4j118
39F121O99l32Mk36q1L53M97j20j51L11j228K29n71O70M82k52NPN4N84m95k74L08l63R64M6L11
12G542j327P2k74k71J050J32n44O83l74L56p82N64K44
0G071
##END= 
