# Supplementary material for: A new method for the comparison of 1H NMR predictors based on tree-similarity of spectra
Source: J Cheminform. 2014 Mar 25;6:9. doi: 10.1186/1758-2946-6-9 (PMC3987679; doi:10.1186/1758-2946-6-9)
Supplement: Additional file 4 — Directory containing a graphical tool to benchmark new predictions (submitted as input file in the correct format) with the predictions shown in this publication. The graphical tool provided in this compressed archive allows to compute and visualize the results for a new input file containing a new set of predictions. It consist in a web page (index.html) that can be accessed locally or remotely if the directory is placed on a server. The input file is simply drag and dropped on the webpage in order to start the computation of the complete similarity matrix and on the different statistical indicator including the curve of Figure 1. [file 1758-2946-6-9-S4.zip › bestMatchVisualizer/experimentalReducedJcamp/cc_02010.jdx]

##TITLE= Maximum beta inter-cluster(0), intra-cluster(0), Cluster size(8)    
##JCAMP-DX= 5.00	Hook4 tools, Dec 2 2011
##OWNER= 
##DATATYPE= NMR SPECTRUM
##DATA CLASS= XYDATA
##.OBSERVE FREQUENCY= 400.0
##.OBSERVE NUCLEUS= ^NUC_1H
##.$DECIM= 0
##.$DSPFVS= 0
##.$FCOR= 1
##.$SW_h= 4000
##.$SW= 10
##.$TD= 1024
##.$BF1= 400
##.$SFO1= 400
##XUNITS=	PPM
##YUNITS=	ARBITRARY UNITS
##NPOINTS=	1024
##FIRSTX=	10.000025000023875
##LASTX=	-2.4999976125705814E-5
##XFACTOR= 0.009775219941348974
##YFACTOR= 1.0
##MAXY= 1.0E7
##DELTAX= -0.009775219941348974
##XYDATA=(X++(Y..Y))
1022C083j210J20m68JN49M89m27p81J530q21L17Q9m55J27l64J016L36n43q67o81P9j119R84
999I84L03j45K095j617J06k7m10L67O11J46k43n95L00o50K86O64j237O52O30M63o7j246Q46
976B216m70K10k40M35j13O6p83L27L1m67J10J139j243J168j715J500l6R5K6M49j089q7M01O53
952B583j586P49l34M6M10o62k93L97J71L66n8L35K1n51N27j229n36J201N53J148k104R19j108
929I65J222o74M83j073L98k90O89P2k07K24o6m61J519j291J64K9K74n26L23O71J29q95n32M85
905A632L71m86k06K75P23n73j092J360l87j4P14p93R51l52k04L54o21JK1j031M31r5O65L63
881B007p37QK03K69j274N56%K9j22N73P42o57P07n44r49K03O61j25m45o74P98J156J182k284
857A283J2j34P71l6O5M47p85L34n39m58K251o91m93M3j206N81j32P74k02l04Q3j115J671k97
833A923l79N12Q39j032o21Q10q0O10o23l74L42J75l00q5L31m36J79N45R0j583R43j11p1J025
809B629o47P43r03q83K442K69K3398K8804l7749j3377j295L07j246M14l7J62m5l07n90L721
789E810j241J99j357N340n466j59J065J42J423j987o28J449J438j63M948N095k571n107o65
770G565O24J048K107P621N843M987M1553R9439K05622M725543M898048q275718j414596
757C09686j73652q3360j8054k967J379j3412o198N92o00l491o42K899J3713L04214O55270
742I85377r41902k4824q493L070k857m568J984P8l084p06j770j260L102p51R80j574R34n18
724C218j47J17J029m63m25M129M6286j4388l3382k516l08o21J63k88J656j114K04j021O08m63
704B274M96j104L13M91O300n214N23J96p88q58P58m77N39K100K1641J7284j2956k0173k65
685A1080l878J9385J4840J0575m2345j090k117j909J226k71J52J148k513O12N89J005R63M233
667A1685L359l87m273k245l09L010M864J0355L786J834J0753R7300K33130L348327L608658
652G329847j651062m876112n45822j02661J96548M570423J094817M43127n909635l81694
642A67776q8966k9504n090q223l909r457m535j439l614k620r55J242l440M1M03J10m86j499K7
623E862r96P98M81k91J196R806K0675k986p316k0726j297L27j028O695L3655K74l3382n762
605E985k256m89M56j833J295J02N62K86k181J267M43j64l06O78m06r1L27j400K191L04j994
584B776J02n36J377p99k29Q04k68J01L9O92j725J357k204J309J035j039Q36l39l72K79p04n04
562A988J314j76k08P24r71Q67p98j45L40j065J746j128Q19j5J59J5r98M79P67M23j649O29q06
539B311R66k92j344J795l83j982J054k05N40K71o4Q70j81J37j653J34K53L76O23N48j081Q01
517C494K66j069r33J123J351r45p60j7K20q08J235L2j129o84J861j247J308K37J31j35k205
496A326Q60J51P15l89J352l83q25q74j00R33P8j258J683j768J321O30j128P66r08J470K13k65
474C600j927K34J075l53O19r37p12M05J234J7j255q8l86J124j789J502L27K2J47k374J453
453A938J549p00k9j638J668j34q3o80M31K84Q0N5j27J062q24k14L41j977K39J278J813k529
431A803J318J22p31O77j198j50K90l41K2J440J5j8q70j112Q58L00P86p0j630K57O20j1m46J7
407A948R57o28p37O28q77J820l17L50j256M33m8n48O07N41m07n5m46J053N72j244m11n13M87
384A909L17k97J773j519J403j511L49n83J64l17j84Q46q78Q6O14o05%P63O34r94j41o73p2Q24
360A908Q08q18J299j206K047k298Q29Q151o717j531P291p687L060L975n771Q291r72o863
342C796J1745q566n498N655l433n20j107k93L53n12L6n58l72k80J794j356J28J047J56q15k56
321A144m47J478j065N79J961j580l47l63K48k34J53j73Q88j20k59O90Q8n33p76Q31p48J085
299B500J32n76j70K1m5O0j088R06j182R84n63J139j415K83m03Q51P11j010P60K31N19Nj090
276A560J004k57j23j099J37N36m67k6Q85k45j274J477r78O7J10N61R71p72J004j498R52m17
254B108j291N64Q0R50n40M34r3L44r89Q74p58O51m55j38k03L67J08k93M91J50j41j079J4L91
230A546q3K74j53R60j551J183q68K025j82j737K41M44l08j05J102n28j21J004j501nm5j89p1
207A332r3K50j70n53R3P45K42J586m57P87J030J195k613L896j157k760O954l089l358M400
187H260l328j973L279j999L889N23j293M262j24K295l137M558P163j0898N72J4186j1057m794
169A0384P209o906K88N536k474J486r1M54L868O92M0671K51711k69190j9940m951m117p67
152A3863n545J770j898k067j614J28k49q89j06O89K054O58K825K47P170P545K043J2011Q648
133D7283J0404K1604Q1294P0612q0427r3837k8203j0750l381o949K852L657L876o563J6127
118B7599k103j3944Q866l018o429r29P136n469K819K926l901K55L7j029j565l205l19N9460
100F7187m2956j1875O4495o4399l807R300L9353L0584r306J53031j34086l7407R8749j02785
86E6078k6588K1440l8848m770k010k213K219p28k067J67L76j26K25j010J33N36j019K420k006
67B209J59K74J011k220J625J87j430J691j196Q4J122j617J287o45q09Q72q48L87O52m18J63
46B540L54j010N5P14p0K16j332R68M24o14q22L68m1k32J98R11p8Q74r90l7r01J090n79N69L75
21B950p22k67n20L72O91m89j49j25P85j105P61q07J449j741J436l66K91q53J100q36o88l20
0H47
##END= 
