# Supplementary material for: A new method for the comparison of 1H NMR predictors based on tree-similarity of spectra
Source: J Cheminform. 2014 Mar 25;6:9. doi: 10.1186/1758-2946-6-9 (PMC3987679; doi:10.1186/1758-2946-6-9)
Supplement: Additional file 4 — Directory containing a graphical tool to benchmark new predictions (submitted as input file in the correct format) with the predictions shown in this publication. The graphical tool provided in this compressed archive allows to compute and visualize the results for a new input file containing a new set of predictions. It consist in a web page (index.html) that can be accessed locally or remotely if the directory is placed on a server. The input file is simply drag and dropped on the webpage in order to start the computation of the complete similarity matrix and on the different statistical indicator including the curve of Figure 1. [file 1758-2946-6-9-S4.zip › bestMatchVisualizer/experimentalReducedJcamp/cc_02102.jdx]

##TITLE= Maximum beta inter-cluster(0), intra-cluster(0), Cluster size(8)    
##JCAMP-DX= 5.00	Hook4 tools, Dec 2 2011
##OWNER= 
##DATATYPE= NMR SPECTRUM
##DATA CLASS= XYDATA
##.OBSERVE FREQUENCY= 400.0
##.OBSERVE NUCLEUS= ^NUC_1H
##.$DECIM= 0
##.$DSPFVS= 0
##.$FCOR= 1
##.$SW_h= 4000
##.$SW= 10
##.$TD= 1024
##.$BF1= 400
##.$SFO1= 400
##XUNITS=	PPM
##YUNITS=	ARBITRARY UNITS
##NPOINTS=	1024
##FIRSTX=	10.000025000023875
##LASTX=	-2.4999976125705814E-5
##XFACTOR= 0.009775219941348974
##YFACTOR= 1.0
##MAXY= 1.0E7
##DELTAX= -0.009775219941348974
##XYDATA=(X++(Y..Y))
1022A0307J869Mq01n5Q27k51K846k928O23j224J1p63J72Q71j73P95j200m32J300N51k094P70
1000A1025o40J134p70K385k395O71m52P63J244m46q37K73m21r39M86j86L372k800%n02P96j65
978A1596m66M72N58N7J98j041O76p7j433J674M62p54p07j36k75P68q48K3L12k45P8J339j365
955A0866R35j686M86J605k077J655o48L07j91K30rm32k24j33N01l24Q58p92Q0K1O08j213R72
932A1395Q56o15n10n07K13n96l35Q0J175P15n6m5m93L24p2L98n69l87J298m99R62j376n10l37
908A0509P18J12R79o92p5j055L42J417j405K97K39J675r34j68J005q19M0K00p6L71o10l67
886A1703K178J430J554M4449j4281k4590l084l843R32k427J819j077j344j493J389J96J030
869A4541n01l86l15l21J299r28n73J741k3p4L41o89N035N281o827n280j0899J6754J0373m81
849B8068J0479P292j973K624O730J4104O3758J93011L069116O606791p395729j501763n00438
836F02070k39402j14069p9126n8014n7137k8540q36r136J4858J2120N705j7596q442j959m389
821A6107j545k493K225p66J94n54N97o04q8K994K7436J7793l6812n940k864q74r70M85o52n11
801A3158R36k259L243J4291L8448l8141o196M6890P3319q7840k3799q507l042p91O512n004
785B1218L33K636o810n649r725J1060J1506j5Q557R851l023K967O598K4181O6719J74875
769C15279L293732M764413m053945l067876n54467k83292j40783q9199o5285n3953l2221o877
757B5526n260J0544R093n771m848l371k928k703j335j479p68L296M445O5411O74064o26835
741A37081o4580k3928j1645r109m476k860k562r31J270L8502l28l1218n403k573M22K3267
725D0929K3158l3545j1748l386J62j89j978j026J9q32J853r21j745K065P182l488m717q526
707C267l267K1031O25M419J1434L484l379M948K215J9577R7019L81453O520674N86327
693G649827n898660q73455l75653j74373r9701p5437n8428m7178j5042m381j485J8188j809
680D2413L7802J6813Q703n9545j6252m673R575j4102k119l48j293m67j615Q3J962j297k365
663A3275J580k0j403L185M140J6425K8576l1902j3069l177l49j316n18j247j55M46j108L734
645A7097j985l73J036J00n22r89l75K14Q11j658j99J636j616j291n7R71J38K69N46o20q65
624A2268K370P96j853j98j89l95K38K309j705j102j370P38m40J72K150k122j63J012p46J515
604A3285p60K53j20q78N46J91Kj249L12J175L54j13j025P24k243J213n87J218J12r42j87K324
582A3605l64o79p69n6k059K769p43m76K56J22K17L7k3K94k021Q3J358M69R22k682K00m89L110
559A3081j334O81n06j136M9M22k81N56j715J836P7o0m9l78K96K92M5J478j274j43q15J54j24
536A1152J186K054J283K47k202n43j780o2N89r06M79J288j420N5J062L87J23K09j364k70J044
515A2611j46p79l01r15R73o42J818m26k88L96O38p10L01P1o75j138L43R58q39q11J64l38J685
492A1950r97J306M39j051q7P3l19l81J905j167J00r56Q41O1J339k066J786r44Q13p51k043P57
470A0608M63M695k926N262L938n768L547P935L551j5160L14l696K89n84J67j25q14J738j130
451A2304j447M17K49K81j962K010P34p69M97n47l20L38O45R1m88N25k50k46j040o26K725o59
429A2462j325q34J794o72J05j74J519k107L63l01K47R68M96o46M569k384L79Q847j0223J088
409A4171K914l808n75k51n74k54j420J759M18j177M05r39k89N50j64L43J308L24j269n42P96
388A1726m75r0J575o59q05N58J537m61M888J67089j06951m5782q269n455j748k337l89j289
370A2663J238k531L32O45J150k511J33N40R85k028J419M84q51m91m55J60m35L32M35J497k420
349A0291K578j519O62o05l27r00Q13J677q51n09J148K83k066K011j928j03m36P49J080r01j63
328A0984o11K289m57J755J5861L31716l4175k27763m1518j8201p951l923k212M433M5780
313G6007M70985l84749r2157k4018j2096r063l181l561j810j217k168L69J365o90M430K6454
297D4900k3646J0392M4199m6837k81K2512l0689l111j873j603j909M30K66K750j958o44j434P
279A1471N38j064m49M70J458q45m52J139k76M579j308L192m093N78O087j713l572j597j154
260A2989o13Q6O288m557j666k63J438j026Q93j466K43L05k80Q65j865J091M70l83L064k338
240A3275J224P207o866J042P325p533r47J899m283l85P3n31j140J079K31R23j016J225M5818
221E8620j8494j9504J013m465o05J857R1k509R76J680k569q23O228l861k563M031k510j643
203A4950K312j508k752j95K163k384J435R96l187Q74m45k431J690M1J53j317O87M90n5J292
183A2809j161n15J598J700M289m093N767J7633j3040L269K6082j8563J2830N51515l97948
168B02172j17904j5333k4373j1991j714l980k593j7j026J290K577K034M20K805J036K284
152C5687J0906J4241M0256Q3503J3867o1622l1457l5219j4002J4659j9665j0962J4944j2132
138D3004r845O870q427r31m715l358L89k159M73L02J0247N927j4628l685q45M70n52k738J904
119A7703P515q524K957J0413j0689L378J467m087j267l879M206j073k880Q41K917J3354J880
102C4232j2506K4536L776k0225N8624k6529k3744Q3602n3856k9720L3921k8161j5586k566
88B5798m108R0j437k466l91L17j462j147p2k25p33k071J413J061j459m32J262r32Q99j428o34
67A1843J322p31J177k48j989R39j463J742j21l84L12n8J09j101J662j834J414j80j58q36M76
46A1893J402r84R70j429Q93j418P20q73p04O94K65J908j969N50K79o00L03o88k80L57P99L37
24A2425r57k3P80j332J057O56r30Q7k94N62Q8r83J73R38L54j077Q87P6R9j087k38l45J480
1A2396j412J515
0A2499
##END= 
