# Supplementary material for: A new method for the comparison of 1H NMR predictors based on tree-similarity of spectra
Source: J Cheminform. 2014 Mar 25;6:9. doi: 10.1186/1758-2946-6-9 (PMC3987679; doi:10.1186/1758-2946-6-9)
Supplement: Additional file 4 — Directory containing a graphical tool to benchmark new predictions (submitted as input file in the correct format) with the predictions shown in this publication. The graphical tool provided in this compressed archive allows to compute and visualize the results for a new input file containing a new set of predictions. It consist in a web page (index.html) that can be accessed locally or remotely if the directory is placed on a server. The input file is simply drag and dropped on the webpage in order to start the computation of the complete similarity matrix and on the different statistical indicator including the curve of Figure 1. [file 1758-2946-6-9-S4.zip › bestMatchVisualizer/experimentalReducedJcamp/cc_02103.jdx]

##TITLE= Maximum beta inter-cluster(0), intra-cluster(0), Cluster size(8)    
##JCAMP-DX= 5.00	Hook4 tools, Dec 2 2011
##OWNER= 
##DATATYPE= NMR SPECTRUM
##DATA CLASS= XYDATA
##.OBSERVE FREQUENCY= 400.0
##.OBSERVE NUCLEUS= ^NUC_1H
##.$DECIM= 0
##.$DSPFVS= 0
##.$FCOR= 1
##.$SW_h= 4000
##.$SW= 10
##.$TD= 1024
##.$BF1= 400
##.$SFO1= 400
##XUNITS=	PPM
##YUNITS=	ARBITRARY UNITS
##NPOINTS=	1024
##FIRSTX=	10.000025000023875
##LASTX=	-2.4999976125705814E-5
##XFACTOR= 0.009775219941348974
##YFACTOR= 1.0
##MAXY= 1.0E7
##DELTAX= -0.009775219941348974
##XYDATA=(X++(Y..Y))
1022H082m29J20Q4L7K69n27L29K8K01n65O6O05p80L50r4k0j47M52j81M42r45L82j5j42L35P9
996H016l1m31N4p8M61j35J60l28N6l5k93J23K34K89k00M08n02Q25n86m98L72r6o5r7N69o14
970G578k58K65J92j22K15J45l31J49K12J77l57n0m9P4j38J03j43L78k02l2M53p38K58N62j60
945H181K1l7Q4l36J66j24P4J05n13M07n88O16k33q7M2N43o54M08m7K99k98p55P64k85L54l06
919G801Q9j38K17K93j76KJ22n47Q26q17l4O02j22j55L83o3m70l96QQ69k08l82K13O9M60k00l9
892H207m94L98l54k0L82L55r41P03m05L21R11J743L2886J0190m3389j371q86k73n4N24l32K04
870H305O3L21J58o28j461J791R0n45L33m64J373m74m68J430M35j696M55M764L996n997j056
849A0725J534M38k204J760O953P920j2480J527M867J3697M7367K07407J097665Q612824
835A0000000o188604l474359j80267q2336k2928j1323p449r066j0194M925N1k354j420J957
821A6633Q70K0004K0648k5670j6216k425j252J257j066j232P43Q07O5n63j367J136J444j227
803A2589L31n29J434P92j163m4J605j1o62L800R428M8720k8914k7938L35q03m09N581J3679
784C7821m092q436M644J1427M4300J12462L86162M225717L565879o249094j908189r1111
772A27490o5696k4255p316p960q265k711L429j221j504j60J162J00o78m75Q0Q00k028R33N03
753A2228p72l71Q39M438l613O3l34L337P098J02589J83780k90291k162L1949R355m1188k990
736A3955j5J279J7816K4626k3947k0532P47J50m24p5J037N68j200J140K657J0603j2833L753
718A9305M866k898k741J333L108j502J324O163J0797m461j794P602J5659L2249J44827O04164
702H38001O725401n04533o636615k92835p9810k1391p658n470n481r609M111L260M644o908
688E107k03P78J531l1o96L74K511j876j89j133r30L47L60N09m71N9M61P72q53k35M33Q2O28
665G335K924L4980P964m1834j346m44k624j21M47m68Q9K57o1j6k31kJ08M30l74J40L86P14p41
642G512lk85O92l22l68K01K16k66K26j63j60j04L18p4j84P5K83p2l36M09r1j14L48J55l09k08
616G376k95Q34m0j92m57P53l75k15J57L77k36r9l57L68J97K01n96J76M50l13N01J671j838
593H048K257k850N99k35Rj7J83o64N61K522k412J401j015j20p62O19j33J12l29q8j19Q58j030
570G395N43Qj46L49k50k23K06l49J95K6l06Q24j87m84O3R6L32q28R32k53N04l72L170j355
546I890j329q21O97o70k8k51k9N00n38L32J04O3k62K23K13n81l18K15O67k96J48L1J7k8j1k19
520G719J59l8K93n38K77M78m11m5K40k69K75l33J95p6N30p65K25L4o6j76L00l35M29m19N14
495H197k17K90J93Q77q65o9J093j630P82M96j079J11l76K81L95r23O84m8o21M65N06l48L73
472H567n83K77j91m47M29q0M24J72r39N78L31l23M17M16k70q22Q87J27L2J521j271k50L88Q9
448I479M366m786Q59Q215q272K578N738r590R76K640m251J051j10l57M16J77j78q34K86K12
428H615k25J583q55j27P8j53L17l31J61J029r54j37Q56p22J794j075k60j098l8J903j929M14
406H846p0m25j22K40K28Q66l14k92l77J72p5N35j065N27l5J417J82j130m1J73P58j066J010o
382I936L91Q05J661P719r613O936L990o218n939J1090j1723r70l70O80n24P23N22l82k42L00
362H772m22o7k70N13k62l30K71r8k94K71J48j47k51Q59o27j63P2k22L85j29Rj76n58Q59q44r0
336G209M86K46o3j9M0l93P57j67n48M43j96J04P3k99L87J89n65K42K94o71O9R01m58jR5Q3j20
309H118L76O426o832m10K8o5P20o97J10N8J42j26K2K5k0J03J57n92O65k8L95j96M40N31J445
284A0795J3403L7063n3302m55J91L18o08Q89J740j365n21l7M53o59L32r27J436O32j679J01
264G800N39m79J10J95l10j8K11kL03o7M2p84P72Q7r8O1N0l34L72K25p18J56Q5L75j067Q17L87
237H710j85O23o27o11P99O84r53j76k7J26j84P26j050N17J01jj6l0K04P7O67m77mJ238J400
212A1531j696K530L096l652J530O601p598l41L324k794l437J421j074j155L97O80o6J157j168
193I286K77O3J523j139J08l81p22J001k48k08O5M53j17Q94N194m957R17N127k815n05Q780
172B2596p302K472J009N071K2319P3753l6116n9575q843l091N29K005m107M485L348p597L294
155A4250N478r686J454L525n444o49K237P367r253K401J6150j8272J828O101p806N76m87J772
137A1542L815m499J152M399m228P22K571k239J648j474q33K14k479m15J068j479l55n6j94J47
117I027k98o4J82J63J75J60P64j156L08J208r56J372Q784O34q893J5016L164j9654P430N41
97A7907r034m20R92K38L53M78l09o55m22k5o28J02m2j050L67l10L35n71M70K46m58L20o93J03
73G294J02j90J6k6j63O21o94O22j90l97R81n78k37P38l82K02R7l63L68j117J83P28O0n60m8
48G067O97m47M39o97l4M51j51K50J48p68Q38m61N81l82Qq2K79K4k94k66M58K8J41m11q4P67
22H099k88J06o6n1N7j43L57J07k41m54L1J4l49J242K72K244k931L6k87p45P47J79l47
0G589
##END= 
