# Supplementary material for: A new method for the comparison of 1H NMR predictors based on tree-similarity of spectra
Source: J Cheminform. 2014 Mar 25;6:9. doi: 10.1186/1758-2946-6-9 (PMC3987679; doi:10.1186/1758-2946-6-9)
Supplement: Additional file 4 — Directory containing a graphical tool to benchmark new predictions (submitted as input file in the correct format) with the predictions shown in this publication. The graphical tool provided in this compressed archive allows to compute and visualize the results for a new input file containing a new set of predictions. It consist in a web page (index.html) that can be accessed locally or remotely if the directory is placed on a server. The input file is simply drag and dropped on the webpage in order to start the computation of the complete similarity matrix and on the different statistical indicator including the curve of Figure 1. [file 1758-2946-6-9-S4.zip › bestMatchVisualizer/experimentalReducedJcamp/cc_02104.jdx]

##TITLE= Maximum beta inter-cluster(0), intra-cluster(0), Cluster size(8)    
##JCAMP-DX= 5.00	Hook4 tools, Dec 2 2011
##OWNER= 
##DATATYPE= NMR SPECTRUM
##DATA CLASS= XYDATA
##.OBSERVE FREQUENCY= 400.0
##.OBSERVE NUCLEUS= ^NUC_1H
##.$DECIM= 0
##.$DSPFVS= 0
##.$FCOR= 1
##.$SW_h= 4000
##.$SW= 10
##.$TD= 1024
##.$BF1= 400
##.$SFO1= 400
##XUNITS=	PPM
##YUNITS=	ARBITRARY UNITS
##NPOINTS=	1024
##FIRSTX=	10.000025000023875
##LASTX=	-2.4999976125705814E-5
##XFACTOR= 0.009775219941348974
##YFACTOR= 1.0
##MAXY= 1.0E7
##DELTAX= -0.009775219941348974
##XYDATA=(X++(Y..Y))
1022A95431n188N3863J40557Q84288P814244j069824o528602o39739n24450j80732j9570
1011A20278q9998j7125J57j2972M052P849l543Q88n131j803k90j332j030J4598m21J2378
995B6555J1563k0432r170r03j06k841M784L520p539j8L357K388K478K1000L3679n3714m161
978A0440n028q36K327J2649J7458k7398k143J47j786J33o90k265J303N141L1070k8212n064
961G246n89K471N885q591M8l93l519J519P2j552P09J320K568m21m68K2j984L24J166l540J529
940C822j289L94L82o4J791j208R50l7j852N75j152P36J774p89K3M44j514N45M41N58m90J316
918E356P00j680n85J452r92m62P92J385j327J532k372L24K454n58N19j342o67K06J778q18R78
897F673n48j078K90J614p21p80j296J290J71M46M62M28j008j23K505L17J73l38K15l39Q65l37
875H881j529K160P59l56l94K178P633M4047j6751k6873l298k195k60O61K9o44M48J730j041
856A5185j246k84M190o43j130M93q04N493N019n272j433O10J247J3170q339j591J838L809P62
837C1074O515N535R694O763R892K5878L6886O0372J73436O99271N661191L273493q012865
824A987135q55087o40177k88666j02837m6749j2866j0284j1062R40N282n947m114j512l709
810A0347M611J492L1962k831k4309r645l120j377P33k326J525p55K182j130p89j93n66j528
792D283K076K928J461K62J579J630J0868L2995L499l0484P17r777J867Q387O35J4779O455J77
774E4337K5399M3430l5541K2209L9356R3554K77393J852509O373189j547909n342233q91252
762I64441n15935k33769j00160m1002k3030r352j1772l95K861p659k120j417k368L488j355
747B0456j892Q795M3018K89026O46880q62359n1381n3431j8176q072j937k391o25j651K891
732I151K9872K2584l6969j0231m53J94l029J502K3924K1243l0112j1166P37J596l582R67j182
715A5046o62p98J464N121R016j3811j70L058M65J334O669L612R702O643J3891L2815L5089
698A28484O3792K32167J113279P040130p17202o050571q01647n72988k33008r1940m3981
687F6515k0093j0421j0656Q49L257m352l447l072j722n279j892J796J319N42n87j821q33l83
669I720M715L362l258L65n73k640P05k88Q99j591O171M1103l515l2544o845n942L64k119k65
650G824Q51m21p52r64K716j01k548L527k436j493j189M29K463k025J040K43k409K690j656Q10
630F599m59K630p29K98k159L505J99k897J725j710P16J780J651M3j147k639j822q20K872k586
610E050J286J615j275p7J452R49j758k116J483J84K51j100r91o25Q66J933L41l546J91J428
590E541J629k89Q52o86p13J743j578J602j237K8r93J356J985j678K064J6251j1097P718R66
571B3464j2082L525k911L54R93j481p27N48p63L37j523J578l036K44N424J1684n644M234k663
552B1555j0018l371n9k850K52m88K029j45P87l13j459N12L242J449j875J282J855l495K521
533A1411l05l093L272m986r44M17L39r2J569j17M772k776m15L748l765k152R52l171P77M78
513E919J48l6o03J127k47j78R62l87k387O80K014k734j17L83K575j245O56K7l58k149Q60J150
491F060j803L140k199K724k819P58k16k013K506q61K83o14K018k740n89R98j104Q55J328J277
471F989j733N44j266J765K28l61j438l12l80n7N13J402p51q69j945K562O2J884k182L45m3Q47
449E804J086k00j29J0117K0909k2474m213k547p22j371k44j49l5M825l420j044r64L94J558
430G181K117k112K800K763k152k521N21O48r18q0j842Q45k090J158P17l08L059L771l173k564
410G820n97l11P86j585R48m45j443M76J521k695K168l33j021Q19K86k93J892j972Q292J9182
390C3495k2743j088o90k795J649K410R720O301j5047l113k041Q21J268L151K648j564M216
373A6598m976P54k492j394K001j995p18p05O05J543J71j72M78K457J607O00N706M0294K8719
354H9081o0790l867J1473j90j4177P609p495j271l449J763Q78L101m148J0758j2353j975M245
337A9193p111l302J987k452j734p19J079m27k16P25n95j49O77k220J483J268j842n52O52M70
317F215o26l15R67l93Q63k884J170J344K02J127j660J553j555J49L585J7152k033j4447j055
298I359k139K09p46L502K1584p647j4016j816j872j26j74L735r76k044Q81O66k414j08Q77
279F735J005N6p09j002k41J882j135K88J628k110k65K370Q6r81J729j990J23r45P88j494K092
258G910n23K159l465L101k83j141m6K07Q18l3M04k440J511J466n29j102m22R46K096O75k978
237H331J6L496k371k5q47O68K219m37J111o86J028N04L94m06J05j833K559p96k52j018J597
216A3357j006j96K408J38N39m4O11RL31l93P45K460n98j752O5l15j988J558M06r19J334l65
194A6385Q32j142K374p94j97n34R13k501N09O68O49j932M17R05k97l11q20j33K55k57k043
173A2946J487r12R06l65j323J376n24k068l53K065o94j172R75j419k34J017o95P48l2o36k052
152I041J556N93k064K155o12k416J819n38N00j77j052j52J850j646j633J227m80J557j39k053
132G336J717j955J683k010K253J79Q17j817l3N04p49P79j233P00j293K992k375j654K323j087
112G077O58J004j17j787P79q46r62K441m8o77j55k83M24j588J161O96j375P75n46J116j345
91F402j65J115K49K271j773r60P96j488J758j11R71j716k539O40j15M70Q96j340J632n14m22
70F057J794k919K80P23O70J162R21k048j967J353J677k076J223j282P70J816l75n49j94r92
50F044l85l28j09P76L99k084Q56J770l47n55k68J851k092L09m9N5J053j526m13P04N24j520
28D665Q88K669l033Q38M70J339k082n20R32J478j84j024j812J505q53j115K621j251Q82q02J7
7E628J09J032k28O67j128J125L53o75
0F883
##END= 
