# Supplementary material for: A new method for the comparison of 1H NMR predictors based on tree-similarity of spectra
Source: J Cheminform. 2014 Mar 25;6:9. doi: 10.1186/1758-2946-6-9 (PMC3987679; doi:10.1186/1758-2946-6-9)
Supplement: Additional file 4 — Directory containing a graphical tool to benchmark new predictions (submitted as input file in the correct format) with the predictions shown in this publication. The graphical tool provided in this compressed archive allows to compute and visualize the results for a new input file containing a new set of predictions. It consist in a web page (index.html) that can be accessed locally or remotely if the directory is placed on a server. The input file is simply drag and dropped on the webpage in order to start the computation of the complete similarity matrix and on the different statistical indicator including the curve of Figure 1. [file 1758-2946-6-9-S4.zip › bestMatchVisualizer/experimentalReducedJcamp/cc_02110.jdx]

##TITLE= Maximum beta inter-cluster(0), intra-cluster(0), Cluster size(8)    
##JCAMP-DX= 5.00	Hook4 tools, Dec 2 2011
##OWNER= 
##DATATYPE= NMR SPECTRUM
##DATA CLASS= XYDATA
##.OBSERVE FREQUENCY= 400.0
##.OBSERVE NUCLEUS= ^NUC_1H
##.$DECIM= 0
##.$DSPFVS= 0
##.$FCOR= 1
##.$SW_h= 4000
##.$SW= 10
##.$TD= 1024
##.$BF1= 400
##.$SFO1= 400
##XUNITS=	PPM
##YUNITS=	ARBITRARY UNITS
##NPOINTS=	1024
##FIRSTX=	10.000025000023875
##LASTX=	-2.4999976125705814E-5
##XFACTOR= 0.009775219941348974
##YFACTOR= 1.0
##MAXY= 1.0E7
##DELTAX= -0.009775219941348974
##XYDATA=(X++(Y..Y))
1022B889l99N04q02N00j63K47q89P49N5o77K64M99L68l28j20j0J2N7j4K25O8L74m40k93M59
997C135j97J44J5o74L52K67r0J88j09N18j210l42Q45J78k6Q2J74j286P52J17j49P10p20N1q71
972A854J42L10K1N45j002P46n70O69k36n3P81m08J46l22j25P30N9q62P23j89q02J14R5Q37o21
947B582k35J014m53o98N66m32J91L19l5n67J53J72k48K46j08M87j50r00O80j3K68N60j099j03
923B197J369o71l34M8M7M02j45j26l69K37j69O86k95j48p3Q4J48k29Q66p64p16K81P48J42R
898C225n75m72K75K54l12K72L97o93N03K36J52p1n46J81j33N73n39M74o52L02m56L78NM7L00
873C125l86J83J74nm75j44K8O22Q62q19M50R1r78M84L0K28n24N76q70P67r46Q55j266Q33N24
848C419j174J585p58l95M51R1q8p2J1M58p67L91k37Q97k75o21K13Q23n76k91P93o72N57O19
824D382r68p12L13L43K84m24N19r4K52J49k09j43K81R0q86R86N5l97K35R4q39N37M52m97N67
799D370p21R91J706K4008L9138n6406p475p13J237K77R17K3968K5753l0401k0074l99k101
782D075J950K790j417n91k07J247m90n78K461p33j66J008K836M612j102r06o024o922J0100
763A1943J716P671O62j531N114P072K4429M9564K53824P37976Q552388k261455o864410
750E24963k88509p2702Q9827M55803N532798L464732p820771j595124j39479p9083j7034
739E5421j5247k827l112k011L3748M35432m54434k1072r121m433M5j965q52m43j248j812J677
722G746J372j442l49q98j105p58J715J561L07J45O4K330M5595m259m2687k119Q68N54K2357
703C0997K7366k8089k1471J60j458r8m39J64N75j011l8K96K872n14K4580L3449m8166r865
685I310j567q1r4m01J103K177k26j050j90K70j32M97K09p49K62R90Q09N282L23l620k472m540
663F110N710N641K587M193K085P808J0372J6858K9885R8960L98077O218864L192850q935736
649A064264q56091j29919K5042K3944j06909k206r91q138j813k487P996l897l916r11J313m32
633D849j561r61Q63j262l65J68p08n46M21J11j009K072J884n62J83j582J480P74K0862L8048
613F3159m1807j7656j3K92j041p63p72N26M45r49Q64L49o29P30r72M01P65q41P20o64n12L16
591A948L22J49N91j102M89j38N81n00J22l99O02k88J41N12J98m06o48J18K40n4k59M85k54L39
567B789n05J01o4J25J41L37J9L3m76L83P85p85j85K19j075K88q2J120o9j07o35M5L45R69j344
542B372J74N38%k10o54N13p5O2j38K3J76k71k8K81k3K39q48M89K41J3K37l90L41k10QP37r62
515B635M14l43J4L12l00j66K48O68k35n3J32J64k90o0k75K64LK35J64o80j26J489j21K89j841
490B541n8N92J227N270R139j2817k965m8N30L98j347K50O60j169R51q5p7k14K79K12R5k07p23
467B434N75n43O75m67K00p5j48M92m52L43o7j96k18J93O03n12m08L69L72M2P8j99M67j050
443B508J705q15r4L270l897J014K862l553K0N75J31j035K35j91m3K32Tj3j7n34L02P64o4k39
419C355l35K407j398j88N415m650m65M826n046p77K052j897K97q22M58j25J42l62N93o55oM77
397C296j70k45K14R6n93R66j24n5o81r3N86l52r8L58m52O33J49j183N42rP13o76M81N75o75Q9
371C292O9o12k10K20k77O55k18L44k08K12l77n42N75N54p10M81L9p88k31J094k80n72P29l7
347C202n03k51P74L11k56n42J171J49k52q16M25q77O40L72N14r00q02P07p82L74l09R8L16Q24
323C587n91J30L56l34K36j2n31Q52k98Q12q21k24J28n15M58m64j47j31L03J18J24L20m11L79
299C324m42j09M79k69n47Q69q35M68K1q1m6o7k11J051o57m24K06j01M09P00q19J94j01L39J23
274C474l26q70L14L22q6N42l61o4j30N88o84M88L11J46m93P3Q7J236R392l219o872q10J11j19
250C050PJ607j251j86o86J46M31O91L31J4231j3250j730J64k07k69q6L09q5k1o7p63Q72j59
227C079J32k87N17J088l60j109J20P7o2N0K05J616K05L897N6244n8246l957K32j28l71L05K57
205C504M76p55K50J201J7734p700j1068N67q60n79N14k63M76j97K91m85j17N92K84l76m28K39
183C300N45l91J32k58L22J020m61n00N40j031P87K92m04J79p5P73K34n83N93j08k72M63J580
160F677Q593p558o73L48K459P23K825N467J5721J06672K82707l77704l6375n675p97j871R00
143B439o63N97k07l56O47N43j10L275l547J671M713o705J167K244l401O94k76M26J19R67N560
122I797o261J921J2130j3745K6M697n540j25n19p1m1P23L7q22M04k03Q18p79J07L34j096k07
100A585J437l55M8K5L42j81j9j86J8j37Q70n71N09o54M6N5m65Q44M64J3l73m96K98K0L19o26
74B830J05m66J08j26K15L11r27J66L14M86j59n18J52O4l51j40J77P23J82q64K85j97P98m30
50B738j40L32j74L2J47L8o4L74j24l66m23p5Q22J71p5P3l83K01l22l39K42K40R1l5J4j28P3j1
22B929J2K9n63R28n32K71n31L1M6O08N7L26m47M56n31m3M28K47K56l50J321L621L7905
0D6474
##END= 
