# Supplementary material for: A new method for the comparison of 1H NMR predictors based on tree-similarity of spectra
Source: J Cheminform. 2014 Mar 25;6:9. doi: 10.1186/1758-2946-6-9 (PMC3987679; doi:10.1186/1758-2946-6-9)
Supplement: Additional file 4 — Directory containing a graphical tool to benchmark new predictions (submitted as input file in the correct format) with the predictions shown in this publication. The graphical tool provided in this compressed archive allows to compute and visualize the results for a new input file containing a new set of predictions. It consist in a web page (index.html) that can be accessed locally or remotely if the directory is placed on a server. The input file is simply drag and dropped on the webpage in order to start the computation of the complete similarity matrix and on the different statistical indicator including the curve of Figure 1. [file 1758-2946-6-9-S4.zip › bestMatchVisualizer/experimentalReducedJcamp/cc_02247.jdx]

##TITLE= Maximum beta inter-cluster(0), intra-cluster(0), Cluster size(8)    
##JCAMP-DX= 5.00	Hook4 tools, Dec 2 2011
##OWNER= 
##DATATYPE= NMR SPECTRUM
##DATA CLASS= XYDATA
##.OBSERVE FREQUENCY= 400.0
##.OBSERVE NUCLEUS= ^NUC_1H
##.$DECIM= 0
##.$DSPFVS= 0
##.$FCOR= 1
##.$SW_h= 4000
##.$SW= 10
##.$TD= 1024
##.$BF1= 400
##.$SFO1= 400
##XUNITS=	PPM
##YUNITS=	ARBITRARY UNITS
##NPOINTS=	1024
##FIRSTX=	10.000025000023875
##LASTX=	-2.4999976125705814E-5
##XFACTOR= 0.009775219941348974
##YFACTOR= 1.0
##MAXY= 1.0E7
##DELTAX= -0.009775219941348974
##XYDATA=(X++(Y..Y))
1022I029j859K882n29n20K75l04j640N16P7l019O653J133p933Q96J648K824K516p283N669
1003A1031o407P030k01p620P14M839k881K322K422o192L480K566p12j12J278n159m273M645
985F770q41N511o037K286j816m182K493P395l485K657K177n535k260M894O081r778l613N387
967H104L966k226O16m629N885o449K806J763K589m25k568J736m466O306o446M114r18j684
949H074m347M236R24J862Q83p538N449K024p71j024R58j202k901j91L439Q11k277L135k838
930H706J318k994o246Q505m731L190M697J778p646Q37J085l155k21K612m042R44M669l016
912F290L059K642r011Q448q340J234P042n130K693J644M52m254L592k858m148M553L711m490
894G129K984j193k045j325Q240M500R293q517R526j9272K497j167m971K568J325j506N839
877A3905p396j05Q314k917n193m89Q988P11o770J850J752k74k519l45J265M75N537J595l044
858A5340M788R35J0540K1702P6454M88642K716557j151613J355303j888935j417217j36957
846I5539n4017j2240q349J753m035l888L405m910L619P03k978J258l313o567M645K449l48
829A2726n752M718j302K513L071p311K69N658k041j262o40k122K727j8J9406q286P455j3504
811A6305m861J83m859J153J035P364p210K569k249M199m765K446Q741l730q831J3672K124
794B3286q445n033J0440n378J4086j7970J333K1034j1462j3645K617l529K195p656Q793L684
778A4350J103q946Q014J946n15O280m456M480K3708j6289L2630J3118P08846R7180o46670
763B34779J688544J095781k477159J319973Q82504k157961L470739o5574l533739O99505
753A157392Q56980j710550j72352j4148o5662j8725K477o194J3978j1246R102Q531r430N735
739D5888N554L2620J00526L463250j784914L847084n077938m42426n1344p2078o236p452q727
726D3807j522N393p446J3560L627N2904K24503N108906k94113K3354m695893k90257q8815
713I8008K7392J166658M73441l04688J445985j204756l44837J27129j262965j22087J3041
702A12321m7819L3298n0082j4799j2950J050j842R15k606L800l982l635M258R92k171k09m008
685A2531N371K2614j5980J6773k3331p720L800M626L048l616K2298j2535o980j252m916n339
669I392j363L234n0j922K619q10m106N383j616L120K022r853N403K918l983J365p704P010
651A1059L755j821m27n178M048J21j040J6j112L616l207l329O445k313J216J377l680K235
633A1781J901m191J704j792J669J698m771j767L121j462p06M256q6j101l519O471j873K271
615A3604K460q591L946p77m575M261M170k331k920J405K129l035K61q62P73L779n322j113
597G262O684j67n846K508l376J048j107r78P575o0m573J543J54l11Q78m18k530N170m702j132
577G622L043K893l494n243M304j539Q14j455M361L614m940N218n410n748L600M488N3l595m72
558H114o69k571M025K034m528K326J391k158k243P544l932l833O608j719r3k384K722k336
540H298l223P677p97n811j154P675o337P02l466N086l441O974q027J970L271M73M236l736
522A0370J816k188K657L45p02L806n604J414k691j432K462Q78K499k976k448j151J374k51
504H178J257J097K594j409j272l004L965j251K861m358j287M89N27M120m366N552n600P50K90
485I133j691J715j160p44L563L626N47n521O1M06J198r26m239N607K391m844O52n56J275J748
465A2241k180k280L683j100l809O289p599M684j919j894K901J609M89L212k927J497l217M13
447A0093P54K306n768K624J151k01j509k665L338k045j283L982K084j008k336m108R332o658
429H083Q294j144l967J915j945N57n808K966k769Q937m153J542n004n309N832l239K004J03
411F895j168P988r546K151O780n036m471J786K780j252M115N277j0930J5416L4n840J4081
394B9060q671q428M591j0407J502M062j543p89l35k07K484l658n73M279Q44n343L026M9755
376E9649m0600l323p984p07Q220n811j103J2650p032l400q76l784N846J719o332K097n954
359C275J214Q382J4028k0528N04N601J754L8l545J7226k0334K133P51J695l148K615K910l790
341A0781j669N16r48N580n402J3266M0866m8171j851l129P953J114j099Q724M5450L94866
325D66847R533153r066335p27687j23767l3912j7271m754k544K589j766K1773j1020j2279
312B3027k963q962J572L375M82m268q399P635l818J077L29m274M388P483n736J108j908p74q5
293I289J669l148P225n584M609j143q477L874m40r2N80M4j587J952J812P51k893L481j498
274A0424K761M3669l5480r228m716M15j478l462M443p60J306L193r75j592j809L349l320j152
256E588J436J392k562M802j455m368O152p119J396J612L070k988N372o58k842l665K013L902
238A1078j892o195K458O951N99q46l032m186K008j23k985J541M020j522M569n732p27j417
220D567J379J443L591o961L652k39R20K597k937N959p083j019L143J300N748m513j968L814
202A3393m457l982M606k089j073J6494p251o607k955M839k117J828Q82j454P09k2k093M425
184A3076Q8413p2361j5200n489j961L993k067K648k440j140j37N590p564Q385m306r440O184
167F184O786l925k936j745K402j847K6Q377k391k963l66L202Q2Q24J093k972m389J760J822
148I024m055M890j994j283M019J332l893J2745J4593K22311J6959k29657k7751l114l66l584
132A0176M820j048r111P442k080K52J450o559M000l62n77N534M3K874q476j000M804p07j274
113A0201k457J04N594p87J398j989J727K5138k2734r58O0800m3597j8780J7932k0945M230
97A4877J887q381L30L938l434N82j501K873k732q05K126J599O32L348q826m05L279K193M78
78A2058j531L807k180m464L201P77l187j001m675N80J1720j568j145M00j168n879P831J866
60A5442K091J735p429k402J0717r574J024l424j51k739J0069k561k979J578j053k8M774o089
42I001l182j078M891R577n627J117j673l262J90J601J703k935P1k394M244Q83n315J907P175
23A6894m309k45l311J210J251R88k160J152n120L050K686l547L284Q23J855N503l933J339r88
4A6422J051K763J6925N134p278
0C5017
##END= 
