# Supplementary material for: A new method for the comparison of 1H NMR predictors based on tree-similarity of spectra
Source: J Cheminform. 2014 Mar 25;6:9. doi: 10.1186/1758-2946-6-9 (PMC3987679; doi:10.1186/1758-2946-6-9)
Supplement: Additional file 4 — Directory containing a graphical tool to benchmark new predictions (submitted as input file in the correct format) with the predictions shown in this publication. The graphical tool provided in this compressed archive allows to compute and visualize the results for a new input file containing a new set of predictions. It consist in a web page (index.html) that can be accessed locally or remotely if the directory is placed on a server. The input file is simply drag and dropped on the webpage in order to start the computation of the complete similarity matrix and on the different statistical indicator including the curve of Figure 1. [file 1758-2946-6-9-S4.zip › bestMatchVisualizer/experimentalReducedJcamp/cc_02302.jdx]

##TITLE= Maximum beta inter-cluster(0), intra-cluster(0), Cluster size(8)    
##JCAMP-DX= 5.00	Hook4 tools, Dec 2 2011
##OWNER= 
##DATATYPE= NMR SPECTRUM
##DATA CLASS= XYDATA
##.OBSERVE FREQUENCY= 400.0
##.OBSERVE NUCLEUS= ^NUC_1H
##.$DECIM= 0
##.$DSPFVS= 0
##.$FCOR= 1
##.$SW_h= 4000
##.$SW= 10
##.$TD= 1024
##.$BF1= 400
##.$SFO1= 400
##XUNITS=	PPM
##YUNITS=	ARBITRARY UNITS
##NPOINTS=	1024
##FIRSTX=	10.000025000023875
##LASTX=	-2.4999976125705814E-5
##XFACTOR= 0.009775219941348974
##YFACTOR= 1.0
##MAXY= 1.0E7
##DELTAX= -0.009775219941348974
##XYDATA=(X++(Y..Y))
1022B193J69R5j79M0k60L67k49J10q5K9m9P8j66k08K65J44j46kk63j23L95k34J48J79M5j48Q8
995B233K4K65l98L35o3j04k25O7n7K14J50j41j65TL98o3k79j40N21k7l99j8j5j3K29J10j52
968B122J49k36j29K98K11j18L0k19J92j73J01n8j32J01R0J42r8k87K93l09J4K99j58L4m6k8
942B085J55l86L60J41j58o2J42q5j00K3K37k28K24q5J90m7R0l10l1o5Rp2M96q5k32o8L05k38
914B205K4J01j00m51P1K15n0J4J45J32J01j70j8r6j51m9L64K45m67J88j47j18J62J59j16k81
888A912N43k40K67l28n15N19K8J82j15o2k6q6Kr7J17k05K09L23k53K29J8j4m07%K87lm27P1
860A929K33j56J82p1k7P7j01QJ51l23P6J79q1l4J21j2l6j81L07n9j71J2K50J141L084m190J25
833B433n43K64j80J27l19J96mL12kj33K4n2J37P4P0m18K68J2l31K45K1O7P14p84J42R23q22
806B441j44k02l6M09n2j9j91L4m58K75R7r0J64l4o9N0j37j9O6k0J328j174k55J41L7k3o0K05
778B264j23j79K57j52j15J12L67k49K01j44k60N3J60l23K15J2J21O0Q13j21o49J65Q65j048
754B302K60l18J82J9O8K34l89L36J72K386M4341J78134k14276r96J8488j6283k826K7602
736C9436l0761m112J0645M6625l3406j2276J7523j4744j2522Rn07k985m38J79k76Rj59j75J66
717B231p5Q4p2k08K95Rml71K68j45K16k03Q0K59m10L36L23Q67j547M91o0j61o8j22J38j08k30
690A813J02M38m40L08n7R2k83K35o5l63R1J10n3J04L3l99L33k01K62M6K39k95J85l39L40K56
664B492r0j38J59m13j31K84J2k04J55Rp4j74o0O7O9o2J74k04K10L46o38J00J53M6P6j4k61L33
636B222p6j50l0K11J95l76K8Q2j58M06k11K7k0o8j25m1K49l9j03j76K01k14K26M8j64J80m50
609A674M54l67n0L77K15m0j44K25k52j91K85l26K37J6j93rr8M04r0j07M8j55l8r9J84k8j09
582A823L58r3Q2J68j05j27K23k02j50j76L46j51j26K93j74j8P0K78k82j66RK51k49L58Rk97
556A952j44M30n85J98M16p9l06K31n8J40m32N48n27L26p7l3L9Q8k37n2L00J55N8l52J16l15
530A800L00Q6j12j67K91j62J25J93l75K23l6j63o2K57Pk95N97m63r8k4p3J62m90O97m2n4J45
503B267l12K10J6P9k03J74j61j68J7L95N0O6j52k14K94K52m9j71j18J6r8J59k36J10J83m22R1
476B075K42j1K74l18J54l41K11L89l09O1L4j48m2Q5l6J03L5o2k74P4J48J46m6j75L30l18k33
449B048L40K05p6J53n12L38l7J74J26J57l47nN12%l30J29K92j90q7j97k7M62N4j02j56r3M69
422C300r4Q8k46J94p6K8M02k37r3R5Q8L12m87K49j57L26j23l6J10J97r1k10P3J20p1K09l07
395C563K71m8J6j45j18j16K23j46J08o7o2N7k64k6p1K32N5j48j98k00L07k93l0K75J56l30k5
368B976l46q4J88J13m22K61q0J07N6m08L21l6Q7k85j65J12J2j36o4M7m3o2L3K8R3j01J71k41
340B132k08J74l10O7m2J57N31m04N16p5j74K483N7423n5729l451k57J23J116Q275r442o20N20
318B805O698n579k87j13o64K2740j2160j3440M904Q3j269K189Q203J59572j26812J17478
302A64348J184552Q651100r525384l39502p0613k0908j3274n810j518K380p693m548l252p31
288I147j085L07J4448j3496k513r79J137o62m69J107j190o41K13N534N3134n7015j121j320
270D536p52N1o2N78r6nJ64m67m43J94l39N8J16P3l07J205K314k994m55k74L68l66j25J04J39
245C215j89J46j51M28Q24N026J20521r3663k9248k148m63o35l80L7J74k67j3Q5k99m0J2l5k06
222B731M01K85p48J78OM13m17J20l19N92l74N7k64K28j77k07L9k26L46q5J84l39J69J75O6l01
196B533J22j12p3j30j18M81l01K97O3nL54k38l57j63K40l68J19j3L30j56K28m12L16mj94k3
170B416J07J12j52k6lK48q3J30K36m60J57j42P9nO9m01L12r9j86M88j40k43J1r7O3n6J64J11
142B610j40j04L34m73K87K95l48K58M0J6j01Jj11M30J2M90k79k99k76K6J99r6j83K65l83Q0p0
115B480o4l8J12l53M70l37J28Q8m1k15j62O55k64J52k16k39K88J63l14N89j84J7n1j05l9K2
89B542M10q6Q7M9K66k84M3k39j41J42q0l36J73j62j22J48k32r4J59k78J02q7J29k22K31j92j4
62A912L10L16l81N4r7n9j61K9N29j54k36J03k13o7J20K25k05k79J20L08r1o3K58o1J5k43j01
35A888J92NQP1K04l96K82j34j05J23K2j06J23j34n8J94r6k7j77R9J00l73L55l4n8J2o2L21j3
6B226k55M84m99j09K14j63J21
0B019
##END= 
