# Supplementary material for: A new method for the comparison of 1H NMR predictors based on tree-similarity of spectra
Source: J Cheminform. 2014 Mar 25;6:9. doi: 10.1186/1758-2946-6-9 (PMC3987679; doi:10.1186/1758-2946-6-9)
Supplement: Additional file 4 — Directory containing a graphical tool to benchmark new predictions (submitted as input file in the correct format) with the predictions shown in this publication. The graphical tool provided in this compressed archive allows to compute and visualize the results for a new input file containing a new set of predictions. It consist in a web page (index.html) that can be accessed locally or remotely if the directory is placed on a server. The input file is simply drag and dropped on the webpage in order to start the computation of the complete similarity matrix and on the different statistical indicator including the curve of Figure 1. [file 1758-2946-6-9-S4.zip › bestMatchVisualizer/experimentalReducedJcamp/cc_02702.jdx]

##TITLE= Maximum beta inter-cluster(0), intra-cluster(0), Cluster size(8)    
##JCAMP-DX= 5.00	Hook4 tools, Dec 2 2011
##OWNER= 
##DATATYPE= NMR SPECTRUM
##DATA CLASS= XYDATA
##.OBSERVE FREQUENCY= 400.0
##.OBSERVE NUCLEUS= ^NUC_1H
##.$DECIM= 0
##.$DSPFVS= 0
##.$FCOR= 1
##.$SW_h= 4000
##.$SW= 10
##.$TD= 1024
##.$BF1= 400
##.$SFO1= 400
##XUNITS=	PPM
##YUNITS=	ARBITRARY UNITS
##NPOINTS=	1024
##FIRSTX=	10.000025000023875
##LASTX=	-2.4999976125705814E-5
##XFACTOR= 0.009775219941348974
##YFACTOR= 1.0
##MAXY= 1.0E7
##DELTAX= -0.009775219941348974
##XYDATA=(X++(Y..Y))
1022F248pq4L52l38K49j95K73N3l66J03k41M93l35m2n2J04k56K05K11j41K63j82L93k29j66
997F313k53J63J36J56k49J92k69P5n6j77J04K48l26N74n29kJ13l3K39j67l0J45p3p2Q1J21l5
970F389r7l0j38j89L29q2M02n37L00l3j39j30J95lr7QK48l02J8J17k21R8P7J0O4k62L11o9J2
941F249o4J18j96J50K41m09J35n07M59K8k60j41K15q3J27J80J1j7k05rL49O8j48K27j36M5m1
914F386l02J8j25N1K92N0l38K60q4k4k10j0P7N1j08n5L12j86q6K61J74l64K71k14J64o4j95
887F002J33L64p32M16K49k11p3J25j70l4K33k76J03P4O0k8j00k1j65K25l0LK6M6j96J37J33m1
859F252j92N1J07j14j02J34o3M1O6J18J05k32k27J57OJ29k40M75n81J51K99j69j50P3K48Q5
833F427l63j51L85j24l9l6R2M42k38J91k12K06k90J89J25k82j32K92kn1l16L75m15L76J58l13
807F294J36j10k9j82K01K14j49l9K72j96L59L09K069q0R24O73P473Q848j6569k704m28M25r68
784F743K73K03P68N472m48M138j250n364k322L20J2741M004j4456k223j72O1l49N32K139j877
764H933J38O47p18P85J18J92j15J997Q61L025l59O765j38n413k82M140Q936K8081J42892
745B00485J032194o4446M10331j188591k70884n4838k0897j0941o395n355l138k732k858n62
731A1373j335J62k0J923J279j453j010J217R76K51J814M136P978K0726Q7865Q91798Q77190
714A904870p21426r48767j33712l9403p107r90P168L64j4803j8084j0348k114M764R053n152
699B4313q671l802j211J355k098n90m13o53J035l45N7K2J228M25L523l291p04j758L711l018
679I115L173K154O764m529p635p98R6M658Q62m62j635l688o67k56K00Q2k9l19J24k77l45N48
657G136N2Q4J68P5J208P85O7l0J0J187O99n86o47J309P27J124J906M681J0247L5710K48676
636C14588P41086M01715l87038n28321m08063o0682k2915r068m178r173r032m379l989j946
622H605j193oJ314j038n0m31p3l94N1O8K2l87K41j46q8j10jr5l7K64K08R72M366J085n73j739
596A0835l421m11m62r0K74k39l21K41r1o3K1J73k4J96j22n8l24K42r2P7k02j31L82r9j99J24
570F216k49o3K06k53P3J56r8J09k62k3L71J9N2j15l54K15M0Q4o1j96P5M98m40K39l11m8J46
543F026j30J39M53l52j18L06l6j84K84n30r0Q4M59l33m7L77K53m53l51M37k98O3K20k58J45R7
517F163R6l30j11L46Q8l35J1J16k37K09P8K65l20m0J02j73K78k1l33mO1K77q7j06M4j12k7J94
489F092J1n8o8j5J15rM92k86j25k36K29j11K07jj77J88k10J67k70L68k66J73j22J5M9K10p9K9
461F312L77m52J17l48P4Q4K78p8J04k50K90q2M71o8m31N96k71M7L92n7o06M54J30oN07L10k69
434G625K17j29k20L04j99J199k19J132L902N4037m5316q639R229j0879J55M403n788j58K98
415A0954M189K1004r950K169J6570R576j0970K1206O3342q2342K9240K1401K5971p3913N85
400D9032J9727N0512J41262J501742Q237725q976592o15990j92466p4695m1782k6970j4050
388E7455q005j7077o228o563j9582J3507K940k752J3941j3495k736j121K283J820l879n19P29
371A0718J033J206J0889J0141O0704n5973q440j0376l180n339j210K125l041r39K98j30K519
354A1005j320j29N609n897J945k082j359j44Tj19p8j99N7K7k10J00L2j97J08Q0k71RJ21r2p8
329F774O8k25J95K51l59m0J20j78J38j33K94n9O6k27J14r5o7J73rj27j48K47J89l1k00j86L21
302F866m79K80K98j68j45L8J19K4j02j1Qj24M57l57L44m13L7J92L7n2j35J62p4p2L00m89N0
275F591j67J93o8O0L4j42K44l02k16Q3OL07rTJ24j9M11k91R6J42j40n34M51P2L3j35o6k79k43
246F227J2K83j64L9j36L58j69o8R30p59k17K52n8K86r5M31L088l337l17r0j93L72l52J37R7m4
220F513k10j30J53j44L95J02j49j70K36J6l25K94L3L95r2M91j89J295O160N344M668R667r782
197B4571n119p115k336N41j05q72P57R00j182N92J814j184J579K050L778N928L442k956n982
178A9101j461l875o93m54j564j551P36j885l76n83m88N72M549m811j71k18l74L48l06kj86K68
156F576K6k05j26J37K34o9j13Jn4N05K415j909K00K6J0099q635k126k68J790j474n37j69r6k4
132F204L55j04M2J92O17O12j382K26n61L95L27p06K80P0j06j55O9J0l34J73K01k68k00L0J12
107F099K7L96m33P5k2j54K64k85j56M68k65j41L72j01K5j49L81k88j49K58K09k4j39J43k48
82F163K18j76q8L2J73j88k58K01j16M20k08l64L13J41K8q3K23q3q0J03l54N1P3j00N0TQ7j6O8
53F280r7J23j15J95plj04k98P0K61J9m07M99j64P9J28k39o7j14j06K29KmQ7m00K22p1L53k89
24F062J48K1q5p5J15k4J45k39m1N26m83p3K54k84L83k2N6L2n13K89j00J42RO3j22
0F184
##END= 
