# Supplementary material for: A new method for the comparison of 1H NMR predictors based on tree-similarity of spectra
Source: J Cheminform. 2014 Mar 25;6:9. doi: 10.1186/1758-2946-6-9 (PMC3987679; doi:10.1186/1758-2946-6-9)
Supplement: Additional file 4 — Directory containing a graphical tool to benchmark new predictions (submitted as input file in the correct format) with the predictions shown in this publication. The graphical tool provided in this compressed archive allows to compute and visualize the results for a new input file containing a new set of predictions. It consist in a web page (index.html) that can be accessed locally or remotely if the directory is placed on a server. The input file is simply drag and dropped on the webpage in order to start the computation of the complete similarity matrix and on the different statistical indicator including the curve of Figure 1. [file 1758-2946-6-9-S4.zip › bestMatchVisualizer/experimentalReducedJcamp/cc_03402.jdx]

##TITLE= Maximum beta inter-cluster(0), intra-cluster(0), Cluster size(8)    
##JCAMP-DX= 5.00	Hook4 tools, Dec 2 2011
##OWNER= 
##DATATYPE= NMR SPECTRUM
##DATA CLASS= XYDATA
##.OBSERVE FREQUENCY= 400.0
##.OBSERVE NUCLEUS= ^NUC_1H
##.$DECIM= 0
##.$DSPFVS= 0
##.$FCOR= 1
##.$SW_h= 4000
##.$SW= 10
##.$TD= 1024
##.$BF1= 400
##.$SFO1= 400
##XUNITS=	PPM
##YUNITS=	ARBITRARY UNITS
##NPOINTS=	1024
##FIRSTX=	10.000025000023875
##LASTX=	-2.4999976125705814E-5
##XFACTOR= 0.009775219941348974
##YFACTOR= 1.0
##MAXY= 1.0E7
##DELTAX= -0.009775219941348974
##XYDATA=(X++(Y..Y))
1022E889K291r30P62j333K477K611l358M294k536k374m5L064r6m28m819K369n13j08k522M004
1002H699j323N898j238K034l462j353m778M115j169J849N10k412M439k769k79J9330N7304
985H5395o5842j0877K157J266j749N784m038l133P66L29j656M23N175q588J852Q49J509j844
967G778M494L4Q268N871J571J43861N1662j93032n697j2413J886K2317K4141k1306L265O136
951D8836K6816J27789L16008O872573K607978r224128m78038j95210l5496j4763j347J7202
939F8220m799l2253k236L519L7946j6962l6321k939L522K520k697n986J244J823n25M774k42
922A8608m356l273N277N029m58n816k535K343O106J0429j4174J8856K0669K3549L3289n4074
906E9469L3707L12308K64861N349304L960593p400795k058602k4817J352718P673743k851784
895F670705n829723n47997j62171m9863j9693j8904o914Q079m01j0534n737M981J0121J27484
881A69433K3169j28006l8249L225q395j700n022K70K817o217K98j522J974J912j273j996
865A0718J6085L3310j7784l1430k770P43K9005J9556k4790k2441l072o58o40P667k036K679
849A4142j559o944L848k406J661q08J453Q70j601K392l136r76J365J417j780J974r71M358
831A3299k200j709q47J236k435l983Q192m293K08j250l410L111J870j068o47N31j354O48J426
812G325j742K063ol334L357k248pN11n76Q139k440m832M137K65n82M34m726J093L474l851
792F454k376K394l132P842k598J155j831K162l524J17R94j216P955Q277j4935J448l68N99O54
773A0071m470N678m499L145r21j881J699j931P23K339o000L221pO07m376K903K311J042n460
754D194M950K298k998P3O77o53q343Q286K30J2540j2480K389K255J031M873J3001Q4142
737A16465L702319l459305k91328m1553l597k466m612j780m08J0795j3305L197k316l321k062
722F723L701k61J003j304j065l489K163R84j876l218O70M136k101K520l970K382K573l482
704F089Q866m617K328K878o088J079j540O12J656k826K2804k2652j959o90j895L341l09R94
686H071j634M935q925J152l97J730j137N651m553K058J993l16k634J848k925K320j162Q32R06
667G813q66k917K619K497J037l624j189j69J563j723j351M821j189N54p26K981k242j356j022
648E511J785j516J813L074k830p837L048K766J613J713k432q99j075P816m974l030J864N84
630F994J466m005J975J093N99K400k254j430l411M436K307m451M555m443j6o59j641L750l55
611F910k34L136j495L013n873K679M33j525P370o112j727N68L189k553R39l419K328J951J08
592I686n03j886p28j954J995J616k192K661j069j258l275L846K387q10L008o909L228K007k2
573I828J231o897K707j902M571o09j973L59j455L84M985m214J026p91k174J875j646m02K123
554G026J751j312J328N28l414K598n66L000k276j766O41k218M402k21j155j196l87J461j425
535F799j478J049q63L083k211J815Q1k817K645l653J259J934l390M963n045p36M754j115K562
516I636j312Q2k533J396j050j722M670j234j375L921n077N55L855j747k771M949q120O229n39
497G813J202K482n609M834j711j618p15p22L09K477k352l499M412j047K732n395Q70L9N398
478I900l580M099n751J942k190L40J627P01j24N20r92K856J366k793J012L610m738L009r85
459I829m43N93n562K650K413K9j050k687J392K951r26R1l487o42O67P66J293K683j819J549
439A0290k024k922J041j050M391n062J645L476L49k223L208o435M673n37j008O224r46n533
421G557k27l33o00R61L784n856M971M54l658K662J925n903K735N52j120j108k891O724l171
402G458N047k733m627J500K944p21o489O266P23K829n817L833m83K405o173M969L932j0492
384D371L215M617o54l664R81O74q49p86L14k623L297J962j443L884k196O8l113K236m591M491
364A0191l518p5L935J2109j2414j170M923m149l669o70J491l21J786l039L042l394K610J870
346I538J227J582R60j553J088j028l133j397N287j007M051j931l809O71k133O103n049P74
328A0241J935K014l122k721J0154r158l8K430P130p57Q198J5630N2076n8676n13m368j2494
311A7961n400Q596m420J0060L2246R32l6875k804L106k698O87k384L068R76J212o72L316L424
293C0331m262k535M918J036j934K518L88K436R44j509K105R92J232l668L718O512j577l253
275C8392L356K085r38J574l31Q72J09L113j06r01K885K489J85L577o03n93m783M59K407p71
255E2477j891L776k545K98j281k654L01N566p036m790L496l749j065k939k18M242r384L443
237C6047o271N37K099P012J282j0351j717J023P11r77p216J300j250N175j819j0l585k020
219A9970M134j071l655p89J991j123j545J963l066r32Q922o887k012J134J459k284l42k798
201A3069M177K91m927L52k857N240pk461o50K083m619J863j553J298J18l82K785r11J535l113
181A1331K64j683Q27l459Q835n886j18q62K895p02Q17J765j766k87K908l137l923o43K403
162I579K623M140q108M98J171J622J150J008j752m71K680j687j177o46K257J291j365J831
144A4644m150j046M242L26j423q41J3221j1030j208l63K314r813M120k647P690J0840p715
127A7161L012J886K138K1169J550K5834N1052k1537p4067r305k957k3o318K234j525M920n622
110I602q18K157L890n562J211K056n584M315k634K283k20j232k068M025K549m723L075m157
92H165Q043n523Q239m063l908q49M233J5454J909J2707J6103l3371K0794j849k7495J1803
76C0392j1315m889K751j0089N132m754L680l203k78k925k028L862k31K822j668n75K084l694
58E074M560N040k579l999o90o123O375r10n55j299o12l14N415K77j613J067l986j60L380o29
38G719l330M356n059K25M702Q21j325M083m535O9n74K722j290m901P92J709K78n954Q41M849
18F198K21k176J982l603M432n47j268J961k448j580M227l140K942m948L610p01M898k445P783
0A5398
##END= 
