# Supplementary material for: A new method for the comparison of 1H NMR predictors based on tree-similarity of spectra
Source: J Cheminform. 2014 Mar 25;6:9. doi: 10.1186/1758-2946-6-9 (PMC3987679; doi:10.1186/1758-2946-6-9)
Supplement: Additional file 4 — Directory containing a graphical tool to benchmark new predictions (submitted as input file in the correct format) with the predictions shown in this publication. The graphical tool provided in this compressed archive allows to compute and visualize the results for a new input file containing a new set of predictions. It consist in a web page (index.html) that can be accessed locally or remotely if the directory is placed on a server. The input file is simply drag and dropped on the webpage in order to start the computation of the complete similarity matrix and on the different statistical indicator including the curve of Figure 1. [file 1758-2946-6-9-S4.zip › bestMatchVisualizer/experimentalReducedJcamp/cc_03504.jdx]

##TITLE= Maximum beta inter-cluster(0), intra-cluster(0), Cluster size(8)    
##JCAMP-DX= 5.00	Hook4 tools, Dec 2 2011
##OWNER= 
##DATATYPE= NMR SPECTRUM
##DATA CLASS= XYDATA
##.OBSERVE FREQUENCY= 400.0
##.OBSERVE NUCLEUS= ^NUC_1H
##.$DECIM= 0
##.$DSPFVS= 0
##.$FCOR= 1
##.$SW_h= 4000
##.$SW= 10
##.$TD= 1024
##.$BF1= 400
##.$SFO1= 400
##XUNITS=	PPM
##YUNITS=	ARBITRARY UNITS
##NPOINTS=	1024
##FIRSTX=	10.000025000023875
##LASTX=	-2.4999976125705814E-5
##XFACTOR= 0.009775219941348974
##YFACTOR= 1.0
##MAXY= 1.0E7
##DELTAX= -0.009775219941348974
##XYDATA=(X++(Y..Y))
1022C145K300J168N14l045j725L383L940N2694m1540j6096p90L763n35n2K21Q49m734N337
1004H797M119N3064n4952k181k205l94k236j277L776k993P937l458L051R8335p0592k6308
988A2483n001o89P0O87k504N31L595N261r671Q84m779M117M159K642M862M721m481L942p96
969B0033J2484K9065J94218M02076R342124q380912j201620k41505j02453l8376r285o301
957A9548o176l978K90j579L21J0288p084J61k099J952R09k960j774l550L154k970o46K080N34
938F421o00N234l593Q37k227n40J488J574l637L677K686N240M0757m7203m240K282K058m772
920E442o85R3j211K90K330j690p40M029k534L052j185l012K695q71m328l63K368N27J180k67
900E120L51j181m32q93J301j209L507n64J122j132k982j45M359m80j36l92q22K83o67O745
880A1753J5134j6622p06K1728M415j6174p541M279J1114j7899j194J175l308q52R66j37j515
863D616O56N021j292n48K56j612q6k39M421L150p57O612O868R803Q6676O6935K248290L59525
845B798295j854943J744878J905733k80508k340048p73448K187792m01872k633252j19184
835B33443j60303p154k4728j3522k46K432n866n049L066l109K203o505L909L635m018J1320
819B9508K2879O5379Q29679K09522o19891L054502j198125Q01500K707695l086028k51472
808B565148M49646k473616L99289j11498o82325p2706k9888o650o539k258K260n346j494K0
794B4043j632j341k775l03k615k823J03L686N258n528k814J5227j3493K205J4564Q89n743
777B6908o596J3588j550j8859J448N366q363r39R24J567m683J193l277L570r27n88k99K210
759A0693o16j581N17M7K285l035o32M423o151K208N32k65N88N149K9765P51425P38126
742A533478j436145n5472j8588m703n262k863j293p44J430j712j264k7J558j800K630R09l054
725G078K5N32o17o1J333k026R98j135M05M89j6K112N55k593J230l687K636J094Q31m24l822
704D937M12p21K784K540P626j1155J385j616M210m209o16k09K906k272j58J061K06k082P37
685E766K637l302K93K702l245K198j558O83J647J835k505J459j369J146k636L53j746K123k03
666F278L5J700j920N70l577L193L275l707J345J025j496K68J42j425J293j200K154J996j900
647H049p7k181O93J755m071K991K707k183j944j395J413j878M344l904O49M217m04j798O24
628G607J66j599L374m767K669j102K373k108j908L70K329j261j053n59J083L178n094K272
610E970J131K56n39N01r32K265p6J55j209q59J862J489o64m320N44K609m76n88l135K575L01
589F860M40K78l010K797l042L741k688J927l686J537L10j937Q14L153j430j442j407K053m6
570E222J294k267L696k630j145K311L8n66J055m37l764J14L307J999n564L739m048N186k322
551E218K96J944k229J094j413L533k157J313O74L37k586n7K233j320l13j011m45l219M021P
531E920P96q11J333n98Q31n20K11j798Q60j029M653j405j14r23j191J978j442N0l639J157
511D319N032l727k31K805l11j639K020l985M177l383O75J352j13k229K287j158j142K755l250
492D254K344j337j026K475n59K55J863n406L769j174K043L95m503M934r67l966J897K132O11
473H034j764Q71j343j115m20L068j213k582N57J578K15J413o14l417L138J569j323L553m201
454F004j807L01L08J872j651O39J2J466K213m213J327m418M887n95K415k216O69j957M085
435I341l240j029J962j21k014q44J523J98M20m44J738l155k250N398K113m652J012L936k767
416G125K675m774L749j607j69o14k170J83M035k006k460K931J883l672j927L544l61K816j144
397H037L398m776L559m119J573j289m16J395j478n21J278O92Q13n850K715O26j021K760N9
378G435j152n53q37L29L448J219j101j802K649j815l233L279q8l560J106j055Q60J501Q21
359G451j764m9j025J074l71j410Q06K373l25j909K620k249k80j363K408R22k1j575j210J793
339E896p0j098j254L998l325J521O82J537m54R22k305K812J429P26j511k902K69J643j554
320F962J485m749K124q34j409r91M655k056K440k696Q14k635L49J729J111q13K072k371K645
301G832k905j260J010K90J97P44j759Q59J883m7r70O73K016k859M66p95J145Q83j492k02J5
280E724J398O27r17j045k56j221K068P32K199l559j019K527l072M081k767N87R4J134q93j383
260E039N85N14P8M48l90j908J245N73J032p06k338K10J18P53J22j335J78p35o36K708K911j21
238H345n45O45k457J320p60k04K62j188m071O233j963P89j153J827K093l102Q026J756j0926
219D927J741J207J328l169N16j472L70J568M93J663K25J144j006q72n21j010l85K303k418
200F632K665k774K059J587l39J51k781K887P66K110j265J287M360q68J754m043K847L693o7
181B0661N88L456q59L762j526M013j040q52J080j534j47l964K2j025L258l200J36k290k802
162A7737j287j851K186N584o658n463K325j735o26K34J239j243k461J684j521j836Q113K5953
144D0374J44596j59375q179m678j748R02N21J378k838j676L887k938P86j676K360k303P2p76
126H689M185k190l031K73j145K345j957n86J211r44j077J234J341k793L755j668n40j649j785
107C668K309J603k764K533N8m317K802j94k84J260j22K046j477j420L662l267R8K675J961k99
87A0531l150P66K048n501M190M27k921N28M28j222K846j440p14p45k189J822m55l28J64o6N02
66E521j52m93K251k217J79L06P5N93j279J958j172K098k131J883O72M97k355M31j939K470l07
45F889l233L623j171j626J926P89L04K25l305Q92K86J733j135K333l54l202N82k069K625K012
25H124l882M428l215k813K230L844K025k324o84j287k482j838N366k512m980P851j408L14
7F757O749l712k362j79j724q88R78J799
0G418
##END= 
