# Supplementary material for: A new method for the comparison of 1H NMR predictors based on tree-similarity of spectra
Source: J Cheminform. 2014 Mar 25;6:9. doi: 10.1186/1758-2946-6-9 (PMC3987679; doi:10.1186/1758-2946-6-9)
Supplement: Additional file 4 — Directory containing a graphical tool to benchmark new predictions (submitted as input file in the correct format) with the predictions shown in this publication. The graphical tool provided in this compressed archive allows to compute and visualize the results for a new input file containing a new set of predictions. It consist in a web page (index.html) that can be accessed locally or remotely if the directory is placed on a server. The input file is simply drag and dropped on the webpage in order to start the computation of the complete similarity matrix and on the different statistical indicator including the curve of Figure 1. [file 1758-2946-6-9-S4.zip › bestMatchVisualizer/experimentalReducedJcamp/cc_03604.jdx]

##TITLE= Maximum beta inter-cluster(0), intra-cluster(0), Cluster size(8)    
##JCAMP-DX= 5.00	Hook4 tools, Dec 2 2011
##OWNER= 
##DATATYPE= NMR SPECTRUM
##DATA CLASS= XYDATA
##.OBSERVE FREQUENCY= 400.0
##.OBSERVE NUCLEUS= ^NUC_1H
##.$DECIM= 0
##.$DSPFVS= 0
##.$FCOR= 1
##.$SW_h= 4000
##.$SW= 10
##.$TD= 1024
##.$BF1= 400
##.$SFO1= 400
##XUNITS=	PPM
##YUNITS=	ARBITRARY UNITS
##NPOINTS=	1024
##FIRSTX=	10.000025000023875
##LASTX=	-2.4999976125705814E-5
##XFACTOR= 0.009775219941348974
##YFACTOR= 1.0
##MAXY= 1.0E7
##DELTAX= -0.009775219941348974
##XYDATA=(X++(Y..Y))
1022A949R8R35m0K400k241O49Q81j699m20j325O00O700N77l75J7424p128r83J6256J04178
1003A38436L307733k136178j153541j17041j7367R512j3390r734r15K93O1k544rj672j166L12
987B790J029j188M86q9m54l77J051o40j9l93K75L88L14q04n27J77J038n81N40j125J3467K1
965A5379j2783k34J71J53L5j217Q49J17M36o82m31J57N82l31n37m54O66Q97m12J45p50L58k73
942A841J76l34J371r89o77P17j394J213J92n6j98k24N0R32k96j094J119j289P37J046j0L11
920C144p56p12J66r3J62K53k14m78k02J377j186O14K0k74M88m31n36J057n62q02J092p51J38
897A514l00M29L6k9Q26mp93L65K70m66O20j334R99l80m87M65o14J210k68l91o37K84Q61o29
873A547m69O40M7o34l5R85o41N15n42N20q16O47N4P00q70J79l06q46J20L60KJ113j73J048
849C145j903J84O02j23k32n14Q61q37M16k59J552o45K44r51R0R46o14P55p31q88J320r10L73
826A881o45K08K72k14k44L51J065r03Q57j44K63q66J58J86J864J1048K53j1391k67P839K902
805A4473r592j997L84r21K32N08n97R77q75m27M65j013J680L49q84J164K32J606j273j031K02
784C662J224l25O69M017L034J069L12M424P2O735L0799J47135K184726j08561j968777k12510
768I7705l6541J7055Q3139M47658K019008j333611j008149j82038n2848j8915j1024m494j902
755A5043j51j977k673k390n48J1n36K92K73j165n91o41j91J481K006N542J02091N58261
737F74137o09818n1194n936r70L282J2175j5201k933o50L65p90R03q63j51R18J462J1098m976
719A0858o633o08j010J80o82j30J249K29M98k79o51j046j60M34R9R6P8M06m71k4m80k2N30n35
695A926L609l533K61r68N74J45k00o0r33J494j569N51J170r12R38r68J197j124K92p34J99R30
673B285K12J57j391O45K25k3K58n50j08n78N57M41l37J55R2R0j255L92M98K58K36j245N95n28
649A081L57O70n02N31l40q4O1P97q82L30O4L23j98m61M3K29P19o8R4j057k96O14L09n20o1O39
623B392M35r94J2n5l88M86q14m22P24J021K27j209j17M92J11M24l81l24m89P96M65K4k05j95
599B016j41K08j14k38j37K01jl25J93R2M67j57n39J66m54O85j008J155j40j92m99J094n31k49
575A552O81K20m96l99o1J38R25j258O49m46k45L09J56J450j426n09M92R61j314K37N87P42
553B945j445L82o45J7J038k81R25p82j75j41o23M37p9R84n9L26o03O9j383R28O67K147j33
530D516k280j96j024J524j357P13j63p7p4L26m99P6N50p82M96k66P64j33j67j82p4M60Q36
507B987j308j77L95P84r83R7O6o6q65Q90M50m10P67r25j35R97j022j35j18O43N9L06m63N53
483B387r37J033j45j048M62N95p87J419o66J57l53n44P72L18Rm07l14R55O8L09n51M31Ql53
459B818K39L18j48l55J64m64M7N50R12n05O9q9m94K6R5k91M53j442O47M50j58m50M46n68K29
434B499O2o40J9K76P6N47M56o09J275j330K59k94k14j30k4R54j09k48J69J059l40l94K114P11
410F144K679N9470n0395j3137J02j57j652k065r89N144j199J662J327O859n158j796L61R5
392G295m523K516l080J4123J1881k875k980J0881J5177M4551J78867M571435N156732q950892
378A049108q45317j21961k7575j8236q963l477Q125j322q832l009p280j202m33l214M16j649
362E179l84k358J259K663Q60k509k15n43O73l93J6346L9150n0823n009j404J582r63r59L72
343B524j002n49Q93L46k17M45m42k39Q45Ln48N83o49J37M71P05j216M1K21q24Q41J4p72K36
319A847K85p5O01r54j68Q74l6q48p2L44j8P96r94K18k79k97J078k47J73m39J8N31nj401R09
294A841l55J68M06o5o10J254p27L61P25K38p91K01p73K04L31L1m07M5p70m9J117J99J131p93
270B912n21J234m15L49k96o40K95k85J48m23m43M40r6j74n28L57Q48m49q40L91Q68p41K61k30
246B022L74j054M60j2l73K049r47o80p21J532k59L4R56m09J99k79N78m93O1J54j35R50r67j70
222B870m8k67R85q86P16N71j266k65J376m44q44P54N6O20L60p02P20J013Q56j079M0j155K074
199F055K511O915P7207O3780j25523k1097m871p28o13p96q2M25n35K31j8p47j47K91l78K4O38
178B542J07L92K95m38r39j01K09P06k20J495K074J157N251n613j119k686j222K11o84J011P0
157B498l10j05Q45n36k08J07M316l011r99P865o529j249L573l733j013N76J07n42j81J590
137C061j618J677j009J64r57J01R7L08To74O02J208L1R79R05K334n88k786j085J4k46k55p45
114A826k37O99l98L28r03N94J171J85q95J81q4p60k40O06Q08r67O24o85j82P53j03O1r41J586
90C027k27m01k49l06J515N95j24J910J036l100K887n20k479l59n14n72J063p24N03r90n53J53
68A571J096k98n42P49p66P43l74p07m8l67M88L52k07J23p36N68L35O62p08m82Q37o00K13Q70
44B772J00j621J98k55Q1P70J35q36L11M12q89R80m89o4o26R18K86p11Q37j32j89K99m47K40
20B080l24L30m01J75k85j09R70n32N39q76l58N50o16O38K58J1M94J15k30m49N831
0G811
##END= 
