# Supplementary material for: A new method for the comparison of 1H NMR predictors based on tree-similarity of spectra
Source: J Cheminform. 2014 Mar 25;6:9. doi: 10.1186/1758-2946-6-9 (PMC3987679; doi:10.1186/1758-2946-6-9)
Supplement: Additional file 4 — Directory containing a graphical tool to benchmark new predictions (submitted as input file in the correct format) with the predictions shown in this publication. The graphical tool provided in this compressed archive allows to compute and visualize the results for a new input file containing a new set of predictions. It consist in a web page (index.html) that can be accessed locally or remotely if the directory is placed on a server. The input file is simply drag and dropped on the webpage in order to start the computation of the complete similarity matrix and on the different statistical indicator including the curve of Figure 1. [file 1758-2946-6-9-S4.zip › bestMatchVisualizer/experimentalReducedJcamp/cc_03616.jdx]

##TITLE= Maximum beta inter-cluster(0), intra-cluster(0), Cluster size(8)    
##JCAMP-DX= 5.00	Hook4 tools, Dec 2 2011
##OWNER= 
##DATATYPE= NMR SPECTRUM
##DATA CLASS= XYDATA
##.OBSERVE FREQUENCY= 400.0
##.OBSERVE NUCLEUS= ^NUC_1H
##.$DECIM= 0
##.$DSPFVS= 0
##.$FCOR= 1
##.$SW_h= 4000
##.$SW= 10
##.$TD= 1024
##.$BF1= 400
##.$SFO1= 400
##XUNITS=	PPM
##YUNITS=	ARBITRARY UNITS
##NPOINTS=	1024
##FIRSTX=	10.000025000023875
##LASTX=	-2.4999976125705814E-5
##XFACTOR= 0.009775219941348974
##YFACTOR= 1.0
##MAXY= 1.0E7
##DELTAX= -0.009775219941348974
##XYDATA=(X++(Y..Y))
1022A228L89J56m92K63K81J67K17m50J288l80K40j374O7R69n96K4n4kk80n91J075q54j35O07
998A763q33J236m45O6Nl69K62K55R0K34O49n27l56J177j170N59O82r36k44o3k09M47o7j053
974A153R19O3j494J469K28k41J78n8j523J447O73o72J268j655k1N1Q40p06K07L53N96q81m35
951A759J275o27K26n62r96P72Q26N67r87K18K49j299J860o80n80n26R12r34L06Q78Q29j759
929A727J369m71j07M09k064N9J551J39M83j594J940O13k894L52l56J342P06l94p11j53Q79
908B825j162J098q40o88J145Q30M63k022m63N68L20J007n52o58J042k42r56k0O47j550J460
887B252j77O28K24p45n05J339k28q84R13n35O85n87j080J507q50J02O85o83J30J312j560R40
865B883n53O04j543J567o80r20J390n98K43k04J514p56J318j817j3R5O58j052J201j04l87J19
843B965O47j914P22J06k14M81K96l3L96r07Q30n79p5j04P33O06K47j306J356l00n70m3n61
820B779K077r82r76L59K31M77j654J816j13j28J688M444N094q501l73k006J761K413J1671
801B0077j2038k572k61R45l97J754j998K467k474L78k79L52Q33K369J1520R3820p3810k6116
783A4570l751K670O29o80K727j035j865L618M69M20L566P838M0919q556J721M7516J30174
766B40950R99159Q58929j404624J419986r3940j692525k13732o3846k0764p664j406K2772
754D3295j0246j8180m471J705n326l643J638J668M408P459P8983O80879o95618n7577j4541
739A0433j485l802k386J18J844j537j736J733N77j857j198M00J916m32j065J819R159J2665
721B5166j4595o212r41J78j459Q72p4n98M06M85N21J230r58R41K55R98j353l89N02r42k03
700C830K964m051J04l17L14p50j434R58J09o05N85q24P65j074n74J363N0l81M63P66m70l16
678A475l25J758n2j009j285P73Q52p71o62P15O47j622J373o61q0n20J000o35k73L13J208o79
656A540m08M77k73k95J118j14m59j86l55L40p46J098j000k81Q53J503j662J969j465p73O91
635A572P13J7qj597K75N94J92J51Q4r8P50j742J887j028j048l58J095m85J99N73o42j4Q2J87
611A351q70J03j64P07P0o9L42m33l46J044N40r29J02M70m60M2L05j30PJ8m71O45J38k73m01
586A338K461k078Q14n02Q19p47Q64j251O22K31q65J49J09J67j409J353l68O80Q09k41o13k74
564B068m59K35K32N01n09R8J50O59q52M31R83J28r70K198J74Ln01J322n0l32K11k44m48lj83
539D842j878R2J40J74r73M75L45j83l64m72J585j347m49j19Q3L1J280L27q52k30m29K03P6O0
515B417j038J657j141n6N36J95K77m12n4J7p53K30j03K10P37Q09j501n07O4PL90Q87n78j91
491B099m84R17k55r44m3J096Q9o45J5K82j04Q29j075N17k37m99j60O27k83O71r26Q71j611
468G47J813n82J612j466J427j259m3m5J47l34J15n33R25N75j4K67k035m44K386n23m96J107
446C347j825J026%N89n87K829r65r34p40J224p45m74N57m87j66Q53p58K87k14J394k65l2l00
423C614Q35J73K2j93J6k61r34K745J130L4471r083k3639k474q2m29j77L96J35K647n6K94L355
401A2505L613n735K351L648j6201M873N518N228J2954N19L669P267J4470M1062J06772N62043
385G64556R235444p745835j747901j73278k18738m9159k5464j3517m119j204l473k719J0773
372B5366j2413j0692K235j652J771J414j169k464L61K176j472M08m10k72L69L127M5890k8969
354B3604j7615j502j373n8j36l59J70M45j244l53O54j74R48k92o31J516j229p88J096l29p62
333A588J007J85n74k77l95J191l25J62n88k36N58L47n1j387j95J035N20O57o20P11r29Lm99
310A888K23Q80j003k55M09o23N09L504K883l731N584o695j764N37k11k22K66k48p69J607m40
289B329P7l54k93M49m19k79O33k3L39k50r80L98L81R9m75p1q54J65N95J78O08K70j82j358K59
264A242Q51P0j4K18j10m91Q25q96J238p16j27m99j21J136j018m70J81Q69j274K89m03J552k11
241B121r97N374k838k928P02p69Q58p05L37M14J686j767M85l32q96J207O98J09n51pk7o36p03
218H35K492j490K49N64q22m1n19P98K38M05o20J32N13P08j881P54J30m58m7j4l16N96OP21O
193B939j003P14l68R55J263j314J679r66J817J196L472N143J4466L5654O2238l0371n2560
176D4954k1289r251n147k387j469o71J32j416j11j327P24n07J419j649J43J064r96r24P23j25
156A890N98Q81K11j12j159N76J284j959j289N03m72J581J23j468K257j557J44p3n07N33J154
135C139j143p29O79K94k43o83M31L98J245k43J28K85n90j034O47o22N92p12J63j13p08J915
113C096n46n81N64n72J54q8l59O3L31k17J062j148O26J98m87J69L65M15o97r3Q22j347N85J6J
88B332k37P55O91l05j80p38q61O43J78P77j863rO73K82L48j82p48N34N27k53Q27j82n99j121
64A289j03J688j029m79R99j82N00l70L59q29P08o0q84K49j027J384r83L53n12J696j244p06
42H17P29J33R13r85k09L54q8N61J45j382J393j05L03k96K2J11m4o01o5l42O1l37J459j233
18A314J406p79K28o64l11J388n15j38L99l64J39n25J136m54j127J256p18r65J154
0A860
##END= 
