# Supplementary material for: A new method for the comparison of 1H NMR predictors based on tree-similarity of spectra
Source: J Cheminform. 2014 Mar 25;6:9. doi: 10.1186/1758-2946-6-9 (PMC3987679; doi:10.1186/1758-2946-6-9)
Supplement: Additional file 4 — Directory containing a graphical tool to benchmark new predictions (submitted as input file in the correct format) with the predictions shown in this publication. The graphical tool provided in this compressed archive allows to compute and visualize the results for a new input file containing a new set of predictions. It consist in a web page (index.html) that can be accessed locally or remotely if the directory is placed on a server. The input file is simply drag and dropped on the webpage in order to start the computation of the complete similarity matrix and on the different statistical indicator including the curve of Figure 1. [file 1758-2946-6-9-S4.zip › bestMatchVisualizer/experimentalReducedJcamp/cc_03622.jdx]

##TITLE= Maximum beta inter-cluster(0), intra-cluster(0), Cluster size(8)    
##JCAMP-DX= 5.00	Hook4 tools, Dec 2 2011
##OWNER= 
##DATATYPE= NMR SPECTRUM
##DATA CLASS= XYDATA
##.OBSERVE FREQUENCY= 400.0
##.OBSERVE NUCLEUS= ^NUC_1H
##.$DECIM= 0
##.$DSPFVS= 0
##.$FCOR= 1
##.$SW_h= 4000
##.$SW= 10
##.$TD= 1024
##.$BF1= 400
##.$SFO1= 400
##XUNITS=	PPM
##YUNITS=	ARBITRARY UNITS
##NPOINTS=	1024
##FIRSTX=	10.000025000023875
##LASTX=	-2.4999976125705814E-5
##XFACTOR= 0.009775219941348974
##YFACTOR= 1.0
##MAXY= 1.0E7
##DELTAX= -0.009775219941348974
##XYDATA=(X++(Y..Y))
1022B96J07K59m8Q0k03J90n0M1J42L2q3j49j6k1J41J14O5J26p00J73J51j16M96k88k71K04O1
995G33q0k22L3K42J79j74l28J55N12j76l38J93o1j84j69J94M9J00K2P1k0k48q0L18j05p2J0M1
967E95M9L0j72j71J46k36O18m03J7m1K44j21p6J95j78k01J68L03O1m23J76k87L64j40l50M42
941F09j75M96j83k71RO3j12j57K99O3j6j69l8M94k89K5j48J28K2J31n12L57k60J60j19L93l79
914D21L67k13K8P7j61o9J3r2Q9K9m6K19j04q1j48K10j57P1L70n12J74J13J01m27K50m5j06q6
886B85K25Q8k21K87l71K78M69n48j91k4L36O7m7J60k09o1K25k73K20k05k52M5J70k97M37j3
860E80l12K48j48K17j64J4N1Q2p7K78l02P0J69l50K28k10J11K60n0k0k92J46k99L08k88q5L77
833E42M1J41j73PJ21j39M10l88q6J35q3K23o10M12j32L2j19N02K00k83K27o49M70j67J66j89
807F11L29l8J6p2M31N44Q013J640r966l27m12J16K71o11Q40J376J0405n907n551l68l38j84
785H18J63q0j38N9q1q3K36J504M33l85q95L44J015L03o39j072J824J474N103M44M548J6339
763C1234R4073J069276J309539k270173j70706l8979q895j827N266j218M075N507L2109
750E9281J00642J056453J025962j889775k56515n3978j9460p651l583k662j64j809j937n14
736D290J387J3505K25171k15422k1913k521p86q68m16k20n13L24k13Q90J0751l754p341q21
718A530j51k51m7K71k09k71J59m0K21J68j29P97L957P718j0143k210o16j19K62l55K53J94j11
695H78j78J03P4j48Q43k58p00K94j48k78J20K79J14m99q0L63K21l90J09j3j42N1J53n41R6l8
669B85L30L34l36K12m7l13M76m37J68J45l6k6j67j05j52O9L84l50K0J86r5o9L89o00J3K49P0
642E97K04m40J49NL14l87%q4J32j10M65l37k20J85L4m4o5j98L85o8j55M54o9l54m1Q9j03J0
614C48N15m07j77J42K07k74j8j53K62J37J38q2k05o7J20J9J37m53J10K29P4o7Rk48K31j19N3p
586D54k62J42K64j79J53R8j32n5M6P7k54L13O9k31J6N4l79M71l46J84L05l46n1j25J36P2J28
559F22l14L24k04j2R8j59J70J89k31k04J91p2l0M74k24k87J41R7l66M50j91J3L54k32N80n37
533F40J55l52J82j14Q27Q403q952j10K2j26O0l47m8K29Q7K21k84j8L28k28m2K35k56j75J28P0
507E35R2j20j01lJ90QJ66p3K4j79J9J63K43j97Mj82J47N1J67k14Pn0ON7n08K43L62o9J83k76
477F95K84N3k21j67n4J7J66l14M77K55l10P0m55L8J21L68l22k50M80K63k07n9j33J70j45k54
451E66L30K21j55M45k53M2j95J50j42J56J94k29K33l11J6j33J68K67m16P77j17j43j25J65k62
426A249M89q8J82j70J99m56l9L04m8N90o9l34J750TM4646l2763j3806p50n11R80j133P07J304
403C983j87k32r73M048q51J2320M1371n0304k267L184L74n7l724M77R550O003K3399Q20L6242
384H3176O5582O22637R228605q529091j246569j37019l7489k3160L100J61L461R849J2958
371E6201N6484L70366P060378l266949l978630j90586m1489k8126j2089m977n578N362r330
358A1037m558k130L009o55q59J875L0212K755l4361n30j652o60n79P3J63q5J86L074L3957
339D0272j3556k3162j608M67m24p42K23j13Q8L9K15o56Q2N9l56O20r6n71L10m42L95k48L28
316A124l43J45RM5J43l52K67K2J0l97R9n4J25k19L65l48J48L4p1O0M8L71l90l3L3J83k43k53
288E28O86j92k14k81K78R5m19N4K2oK44%Nk74j50M99o3J26j80J91j98J36k62j85K17r9k7m7
260D84M67l92M66k53J16o1j48j81K06L7K73l46J31Q7j46N3k1K54k91J1K27j30rJ14k63L86o8
233A003J38l05J46q8K52l74L61j17K68o3L98N17K97J344M778L5108M0500o9811r223k167j122
212A840l19m2j21j91j85k2J31R9O1k48n73J76O8L08J20m8l27K05K25l45J65k9j16N5J57j96R5
185I43n2P4j63M18n62K35k5m4n8R4j7J91k26J62k66J36l1K50L86n25J13j4l06K81K68n02R3
158H53K79Q0j86k3K38K77Kj93K69L34m56J72L71m24Q2j96n5Q61K545l027J348M477n902K26
134A952K055k863l61K41j42j29K63k85K92M4q6k83j4J70qP0K23j33J41l45Q03O42r74n86J68
109H55J08j12K3m72L92j32O05l70k88L79j70Q7Rk06l48M07k79K75j75k1N62k27l52K22o0l49
83C63J0L18j79J62K37j6l37K16l27N40k44k42J32M18j60n20j04J33Q8k01N3K16k69J54l9J91
57E93R9l81k04K58m4J5j12r7L50J66k43K12M56m49o19N45k86M63k38J83j30q2j22K20r1K90n
30G47k96J13m9J62K4J87k79J30l40j59J00M53j43k42QL0R6r5p3L14j71M5l65L17k86K79r4N33
2I46n1J0O153
0G058
##END= 
