# Supplementary material for: A new method for the comparison of 1H NMR predictors based on tree-similarity of spectra
Source: J Cheminform. 2014 Mar 25;6:9. doi: 10.1186/1758-2946-6-9 (PMC3987679; doi:10.1186/1758-2946-6-9)
Supplement: Additional file 4 — Directory containing a graphical tool to benchmark new predictions (submitted as input file in the correct format) with the predictions shown in this publication. The graphical tool provided in this compressed archive allows to compute and visualize the results for a new input file containing a new set of predictions. It consist in a web page (index.html) that can be accessed locally or remotely if the directory is placed on a server. The input file is simply drag and dropped on the webpage in order to start the computation of the complete similarity matrix and on the different statistical indicator including the curve of Figure 1. [file 1758-2946-6-9-S4.zip › bestMatchVisualizer/experimentalReducedJcamp/cc_03626.jdx]

##TITLE= Maximum beta inter-cluster(0), intra-cluster(0), Cluster size(8)    
##JCAMP-DX= 5.00	Hook4 tools, Dec 2 2011
##OWNER= 
##DATATYPE= NMR SPECTRUM
##DATA CLASS= XYDATA
##.OBSERVE FREQUENCY= 400.0
##.OBSERVE NUCLEUS= ^NUC_1H
##.$DECIM= 0
##.$DSPFVS= 0
##.$FCOR= 1
##.$SW_h= 4000
##.$SW= 10
##.$TD= 1024
##.$BF1= 400
##.$SFO1= 400
##XUNITS=	PPM
##YUNITS=	ARBITRARY UNITS
##NPOINTS=	1024
##FIRSTX=	10.000025000023875
##LASTX=	-2.4999976125705814E-5
##XFACTOR= 0.009775219941348974
##YFACTOR= 1.0
##MAXY= 1.0E7
##DELTAX= -0.009775219941348974
##XYDATA=(X++(Y..Y))
1022E166J447j73l69L90J039m08j120o09J357k256K486k091o41m72J160R41J852k307P4j195
1002D271K86O60j279N65O08l12r4K130K2l33j770J149q98Q6p24J104R50R80k639M65p70J842
980F299j108J95J072l295L1M340k451K08J555k936L384k390N12J765K281l242J82Q64O52j868
960F050j687K278O77l624L755j766j139J081J575j979R91R99p50O12k328n3J489r97K03J82
940E569N56j567J850J784k660R98j621P50o21j9J456m61r53O50O28j240l54q04K117n95j11
919E352J527j373k117J854J258j024J417O79j513m31j106K7J570j500J78k88J245O28l12j265
899D806j27M69j83N84m29R07j353M42Q05M87q62p27l8R01n67j901L566k268m97J276L258j936
877F613r47m17R89k60j820J385o38N73J460O3k566J731P83j050n79J855o41k232J978R8j602
856D776J861l72j81j793L489j785n78Q03o01J268R15r07o97P68L51J1524l992o487j631K207
836H938k620Q78m96j211J285j798Q07J213k123K772M72J093k87j496j32M82M898J1746j0742
817A3679k466q26j986J824J677J037k046L562q61m87L256J0267N498J8319Q6412J146850
801A283709J479444k390244k19669p8289k6064j3761q183l911j396n450l113k366m224O198
787A2681p58P118k018q18m51N048P548Q528L2913O7611Q61397J835929k317004l40519q7130
772I0075l5560j9254q290m315m760n085k112j862l616K773P065L003j0207r67j926J821p30
755F053P80j70N19J197j879J148l52J284M418M856K1438N81772Q4498o34849l6100j3193l844
738A7576o525k270j997K370Q69R161j0160m247O04j6k213J571q35K654q67l8M256n17k486M5
718F935O148k600k128J446o30l105j271N86P37k189L373m030J037j218R43J481j594J464M399
699I784o247M45o63K207o4pj012J74l45K53K94l0J581k804K075K484n043M220q43j171k970
678B318J446P06l12m93J45K265j274j693J839p12r78K184j570J03J67K738l375J231J29p76M0
657D128J192l97o96q44J501j952O4l99Q38Q07J228j784J629K966k698L29j114o19J45K522
637F846j775j242K194j289O92k12k930K634J456j96r0o05m21J525k912R53Q93k58m03J228l00
616E788j886r42K635k213m38K785j201k378J637oJ268K11N53J16j082R78j340J526q25m73p58
595C955L75R25j039Q34N21o82J512o24L11J471j094p63k088QK349p09L47J30j163J708j234
574E050L005k007n2R84j833J600j651j105O44l10J763j875Q38p78K0L260j779L01j183P7j299
553C670L261j525J788j454M71Q4j508K459K294K150l746j304p81J316k170R40M90m48r65K10
533E232J269M30j841j34J146m5j161J50N82j178J05j61L129q19J65o56J762j551j678Q64L0
512E640J357L12n83N01k123K175q78j389M372k790j567K379k634k08K677m39o6j09o72K60
492F215j523K902j209p00J941j315r71Q05J8J626j484M93l30K426j872K55j694K496k362J372
472G089o93j745K067R14J091j336Mm90J66J58J016k894K743j038k70L39l36o23K28J635Q27
451H852j342J64j651L525k959R94J470J153j989L71j319M01L18J292q23K158k3q62J023k204
431H549K901k175J538J9l94Q31Q75P89L390L759m508K5057K4628m5976k78j161m039K932j100
412A5637r27K8M384m15j767J0756q146K646l293J0805k628J154K076J9400j1250N689J5765
395E9914K0417M8433Q6920M39650R344666o838237k593031k97357j18728n5401l0205k1173
383D5868o677j4337j0089R28j1359k53L4q30M76M42k18j389K48K045l273k79R1j206k22M278
363D278P56M0171k2140j6393j119l717J493J029J169j41j270j16j174Q48N50J025j589J706r0
344E276k71n4L378J699P33J2472p702n054l428j247o29R43O29Q54k071L098k677J563K625
325A0137l141p56L499m474j256K742N01k536j608L01K299R1n00j347K274l677K592O55j732
306D064l08J127R82j082j649N08J135N78m1N42l307L873j282j487K186k168K141J427j727L54
286E866J420M27J021k633O95N58k720j242J510J325k795K498k085J132K9k52L29J56Q48L45
266F432k51j41J766M384N888O98o979k345k145L19j107N68o95J295P44j774J562k158l94j597
246D070J926Q01k207Q1K261j348K135j178K641j270n67K99O19o1k662J69K987j758M62l27o68
225F405N1Q7J271q81P13j70k163J055R26j42Q3j217K016j561M139J64K6668k3041n438K27k58
204H934k49K118k596K503r19K27j657P47K667j52L00J740K378L16J294J530O19J318K900O54
184B4672L042J040O147P910J1992J8646L8441P1492J87615N25513K17218n88538k77380
171B47810j09231m9861k9489j3405j2021n649n743m632k137k726K771m297J945L798n242j807
155A0084L817m729N90K43j260R84L71p4N78p25N919p730q55O77n01K44j44J916j411K325p42
134I577M052k85K655J0400j360J7514Q867k6515j1768Q406j0474k737J215j70p77K089j629
117I060N475l249J730R778j3569L36Q973j2259K225q02j040k035J365l50J666l109M45J250
99E890K840k565K445l620K06J265L207J0075l177J1574J4828k3676P187O798k1169M394p662
82H840l258J458p76q40j613P84j23O38j084P50j539m02L687k302M98K096P2j144m51o77N46
61E160L73o62J115Q2n44p94k114K155J337q8j148J421j003j074l94K621o83j425J348q9r91
40D603o44K51R19j139j042K611q89J093j804K95k80R77P72j280J175k781K706j519l29J194
20D889J067K23J21k071o08J589l7j688K653j793K323j001M29Q87L983p052J435l06K702l271
0D474q19
0C655
##END= 
