# Supplementary material for: A new method for the comparison of 1H NMR predictors based on tree-similarity of spectra
Source: J Cheminform. 2014 Mar 25;6:9. doi: 10.1186/1758-2946-6-9 (PMC3987679; doi:10.1186/1758-2946-6-9)
Supplement: Additional file 4 — Directory containing a graphical tool to benchmark new predictions (submitted as input file in the correct format) with the predictions shown in this publication. The graphical tool provided in this compressed archive allows to compute and visualize the results for a new input file containing a new set of predictions. It consist in a web page (index.html) that can be accessed locally or remotely if the directory is placed on a server. The input file is simply drag and dropped on the webpage in order to start the computation of the complete similarity matrix and on the different statistical indicator including the curve of Figure 1. [file 1758-2946-6-9-S4.zip › bestMatchVisualizer/experimentalReducedJcamp/cc_03804.jdx]

##TITLE= Maximum beta inter-cluster(0), intra-cluster(0), Cluster size(8)    
##JCAMP-DX= 5.00	Hook4 tools, Dec 2 2011
##OWNER= 
##DATATYPE= NMR SPECTRUM
##DATA CLASS= XYDATA
##.OBSERVE FREQUENCY= 400.0
##.OBSERVE NUCLEUS= ^NUC_1H
##.$DECIM= 0
##.$DSPFVS= 0
##.$FCOR= 1
##.$SW_h= 4000
##.$SW= 10
##.$TD= 1024
##.$BF1= 400
##.$SFO1= 400
##XUNITS=	PPM
##YUNITS=	ARBITRARY UNITS
##NPOINTS=	1024
##FIRSTX=	10.000025000023875
##LASTX=	-2.4999976125705814E-5
##XFACTOR= 0.009775219941348974
##YFACTOR= 1.0
##MAXY= 1.0E7
##DELTAX= -0.009775219941348974
##XYDATA=(X++(Y..Y))
1022A3951o316L803j459j594Q70j395j456J189k98k030J327K057L125m483l38R21j975J181
1004G080K60q8j96r51L673k119j227r83K722j587L66j307M604K7474k9743R15j256J90K325
985A0152k231L52n54j947LR80k9m252L205p43K186J829q68K095j531j295M44k360o62L830
965H604n417O224l357j786M292l309J060k739J892K129J284k623N210m834K272P23k659r77
947E989j844K427j211M431k055j759J418r92J625l03q22R14j869j086L087l907K717M6k673
928D133m133R163n606M011J48l719K154N90q17j910J089K74M432j875M3k789N4r29O55K826
908G794j360j378M4J796l334N285k103J414l801J959j239J362m75K967m896R60K7L074k608
889E488n87L624n089K800p48L103l683J662o63N84O26k356K858k557K11K260L81l09J139n058
869C686o44M680l5l91p05j15k265K169j781L266m035N304M889m059o916K143J287K86j468
850E296L131Q06j278K56j391N79K601k528L944m180M821K753o472M852J0737j3093l562l60
832F912j82m313N465j980M98n28L445j187J81j856L247o65J236K014Q7m819L637l230L373
813A1335N950j806K949j24J1408M1568N68316J459311j859947K2338K216941j760335o43923
800G3981m3397P575N6539o5077m03l291L4512j5187j2549K0004m596k5433p639O605m240O369
784B3773P93M45N844L8940k0711L0306k3816J8237m8204k653o837R629n807m390J2048L261
768C0858j0979J392R224J8345J23353q8697O5843J549582J322165K188745k936318j739105
756E34408q9765k70506J029492m60153J98620J30009l77554M21078p80623J58114m27963
745F5157J5983m2431L1221J1024r799K441L7303m430K09634L150568l138632j63275p7756
732H7008J2776j3140n0825p032o028J3155j9245n278J4206k068j3223P192N335l679J3232
717C2386l244m448Q284j5365J5024o212j4994N382j707n071J2698n603q263Q332n395k675j46
700H983j295k129J561k11j083J187K675J5813k0070K953J32j722k69j59j957J10M384j716q97
681F290j801l663N702k56k677L66K833J915n493L408M78k300j424M281m165M725l053L93p21
662D838L23K782k917j33K233L162j477j710Q56P04l148j559L129q12R12j549K099J034l33
643H434J125m491L79o88n88L268M86j266L630p479J353K347l398J445K974M60k189K743m382
624D163J598M577l997k287K045L73q57K484k590r22k67m7M071n98P21o803M939k595J258J053
604F319j041j42N87J992l55m99J26l100M832P18l743O12P12j541j274r03j545K134L689j334
584F244P20j061J553l692M291p66j660K700l907K223K377m205O93K746j537N26K57K96n2J540
564I286m012q00L04J737J492j147K8M484m324n02j337O52K223k566J17O36P34J038M7K181K48
543A0519k988j092M011k734J44q01K535l772K282o62l06j290l381O442n14q86j264m37K386
524H192j51J60R31j563j580K450k875K939q44l47j915L075L34n95j026l394J347L152K259
505A0549m938P73K026o53k104J34J417L60n54j129j293J913k887N20K119L055j555R4n3j297
485F497p47N98M294k790n75o2k613J479K825o19j557J611q52Q99k126J086l545O17L736k765
465E391L768k555o5K185Q66O193q893R11K439k196K569M276n217k84L562l113J2579P3052
447I5468q2556m318K283J772l012j751M255l223p458M480J0551N0607l1353j8850p508M411
431A3798R82k47O179k761J3727N688R335K211K4153N2021K39180Q572041J063693r616897
417C83103k57648n3501l3277j5542L655j1132Q976r492Q22n576n308O277j385l862O744K266
401A5120r91O211j1210J2331j0255N918q950K034J171J288J5358N8402p1689J2332K71006
386B98076k43027l7638k042p396J921j805J6326j1111M45j977N661N9248O78963p09033l2903
371A3708j024n418J879N275M94q720J885r59J107R0j839l528O363m139J050K119J671J017P87
352A1818J046n721j635L221j438L007L443l337k351k178J0151J07656j02912j2673m49J864
336I512l112R32K32J088R94j140l230M254j642K491n902J882O81l329O34L365l220K558j2o74
316F362J793m192L420k504J507j823M255l791K533O70p57j566kn37K234k564P71q12J34K802
296G933k839J40K87K590k334M02K56o30P00K343J545j40p238M603j555q27J016M31l98M95k29
275F551p26J096r81l337L139J05k293L328j4L107M93k799K339N763J0875K22419L06709
258E55774n28882j4199m784j779J252p41q88O18J198l085k51k075K333K591L27k801j141q93
240B574K763K012J820l847j51K240j527K391j589p55M408k852l579J752Q81q36r03J62L253
221H217j416K81K327m619K691k061J861L85J238j309n661O692Q84o018K711M37m449l32J486
202C345L7301k7850l137m605K337j222L886m790m61J086o39J071M55P9J397J908m166J347
184G342N573k466k422l374J405N902k349p92J671L289J916m077O089O364O34Q388J7405K5535
166G6033N9490P6065Q489p8169o1438l1818j3755r880o385j161o159Q85J014j313j60k889
150H849K363j291J243j092L822l774j446L697n003K768r35r24l06P54m10L605J142l362J00
131I800L587k331k057L431L25l237M718J0598r662J1343L9312l9338j0396L287p917l673L46
114H136K672k652k869L334j972N32J135N74j82k725o2L536k039J40r29R32o83o71Q27R61o70
93G325J671J248k379J268k20M8Q173p985K078O909l737Q74l781K668Q74l597j771l667j807
74D192L593j349J675n74k716j626K870Q11l98Q13l433O82K139k60J100j521l030M778n5l238
54D453J759k145N317n099L175k677q7K565k551J709K751l109N13k07p81L993k841k218N849
35A0369l84n711k557L271l94J073l246M613M146m752J355l561J15j729L537K68j37N62l054
16C784Q56j09L616L52j565P5k757J204L354j443j128L82M383n54j360j42J5911
0B4859
##END= 
