# Supplementary material for: A new method for the comparison of 1H NMR predictors based on tree-similarity of spectra
Source: J Cheminform. 2014 Mar 25;6:9. doi: 10.1186/1758-2946-6-9 (PMC3987679; doi:10.1186/1758-2946-6-9)
Supplement: Additional file 4 — Directory containing a graphical tool to benchmark new predictions (submitted as input file in the correct format) with the predictions shown in this publication. The graphical tool provided in this compressed archive allows to compute and visualize the results for a new input file containing a new set of predictions. It consist in a web page (index.html) that can be accessed locally or remotely if the directory is placed on a server. The input file is simply drag and dropped on the webpage in order to start the computation of the complete similarity matrix and on the different statistical indicator including the curve of Figure 1. [file 1758-2946-6-9-S4.zip › bestMatchVisualizer/experimentalReducedJcamp/cc_03805.jdx]

##TITLE= Maximum beta inter-cluster(0), intra-cluster(0), Cluster size(8)    
##JCAMP-DX= 5.00	Hook4 tools, Dec 2 2011
##OWNER= 
##DATATYPE= NMR SPECTRUM
##DATA CLASS= XYDATA
##.OBSERVE FREQUENCY= 400.0
##.OBSERVE NUCLEUS= ^NUC_1H
##.$DECIM= 0
##.$DSPFVS= 0
##.$FCOR= 1
##.$SW_h= 4000
##.$SW= 10
##.$TD= 1024
##.$BF1= 400
##.$SFO1= 400
##XUNITS=	PPM
##YUNITS=	ARBITRARY UNITS
##NPOINTS=	1024
##FIRSTX=	10.000025000023875
##LASTX=	-2.4999976125705814E-5
##XFACTOR= 0.009775219941348974
##YFACTOR= 1.0
##MAXY= 1.0E7
##DELTAX= -0.009775219941348974
##XYDATA=(X++(Y..Y))
1022C716r8J16J181q11k402L281j617q50J233N17j051l58j159L33K24o91J796P24o5M22N07
1001D948o57o14j173p38J663j166K013j853J214L7n18Q76k191j97J668J15M93k21Q7K260j992
980D054k81l28J618o58o08q26m81R07q83o02J987k91M03j649P56M6o66k246J993J70N64K67
958C246J766k258J366k104J854j930J561n04n22K204j916Q57o3m39Q20L34j916k77j7J158Q65
937D085k117J227J099K55j502J838k248N24j057K746k996L345k272o99N65J290j576K50j088
918A669K079K08r9p43n7k39J289j205J431j286l88J355q8j318J023k29Q55J79n83j181Q5P52
896C509l64k96N08j660J600j06J053j438k45J674r65j92j641J787j426P87J749O08q22o55
876C465J199k76r44M18n67m39R82J54j270K32p57J537k419J534Q07k23r25P73l10N75K94j587
854B253J476Q8k06j34m67J082j22j70J4p32K052k251j192K441Q77n09q18J7J415N794m821
833F087j108M949P0m335j603p06J720n24O63o4j515J457R84k720J919O85K5j537L479j789
813F137j399O58Q02R151j742l014Q134N298J445M578N0417R60259k24872n62172M51615
798G05295P93648j172518j50452o2514k2031k5922j3552J1o437j1920J830j2772l837N622Q57
783B5308m472k44k137n127K652R319L694r305n396N831l931l715K9j507J789P782L038L617
765B7225K9695j7172M8884M4864k7472J19910R57594M02584K136247j932925r10626l08461
753E70347L95102k34059o4736R9775M7228j52164j49646p3529k76289k9314m6522k2151j0728
740E3314j0874o635q83K3095R73348p97103j36837l4872j7614j3914o675l915P317r097l974
725A4681R696q518m461J780J121m629j535J82K53J567m481J692j155j258j567j438J761k056
707A635J559N82p10n2r56L76J53n79J806j778J728q13l74R70M755l277j09k610K048k171K43
686B426J075O3M96r77M80J158q51j303J088o7J157j806P78j100J859N15J3065R423j8529m251
666D699l07k11m03j074j58J250m23j265O53P08m9K65o74j057J398P76p16q19q13J64Q72J056
644C872j958n93J685J221j491O32m24r93J331j733J992n93q31O27o95K463j411O7j166j085
624I17O18J546m16K8L58j573J544p17r1l09l71L349n33j059j12j236K665o44k873K983j340
603B734j242J568M8N70j331K154r88m00N20L43Q14j334J177j531K818j717k138K209M383m418
583D239j588r6O80J456j006j456J273J03n72K633M20k523L17j9l3j049j140K596j094N53M47
562D141o8m44R07n73r9l69J000l019J05J348J1j025K966j005k099P96l83J539p78J666j020
541C597j424R02J428r88R75j742J263j84P46n66L279m753R65K721J5890J0717k3966j278O
522G588j474J880N5939k5446k4179J7995j8518l167k602Q01j797J253j291o43j686J375p4k2
504E932K9808J2017l1731O120j705O473K1072P7220J430533M884759n547923m18408j74909
491B99258r0218o8654l4593j0406K4884o0387j7254r875m201o116m247l979N20k996l167k286
475F283R75J331k200J137p71j293O67j557R70M57K96L2586j8556j1158j678p26k373M24k9
456D785j063J892m82R41k241K37K469N59L540M5878m2030m167k064o45j434n03n93o80L690
437H089O62K969M7612l8127q095l068k007QJ632Q58M0136K7386m9995L914r35J6491M5811
420I3341J53852J266411Q486396q559903o74653k32407j94213j10749o1336k0056M1004q8792
408I8895l0816j5519p996q474p774l853j763m385n186k389p25j709q25J085j419M80k530Q4
390E181L562N3442m6066o071j752j7j716L10j118J379q77q37K554K667l941Q844j654m158
372I732Q936p647l817L294n143N09j267J056k90J443k162m65l87j10K198r69O99k140O69j697
352B442N71m65L543j728k62m19M65j14P46L36j062J224j390J763j448J57j18j442m79P45l63
331B702j136K333o53K335k619J138K34j095J53j110O45J116r61N19L81j009M16m62K30p41
311B416J116Q14J374j448j112L14J6K37l33j79J663j474J583j269O70p76n40m65q2J242J828
290E595j474j404R40j317J155J240J023j830J810k850j332J021J782k821J149J85J835n84K19
271D342n71j275q91L258J02k369K37M09K3j797K782m19j017J294o99j1o11O63j496J829o72
250C111R43j425O60q52M38J634l34l06p05r54J045j695J148o59J061J172l82j284J783j774
230B625J733m09n88Q82l38j088Q89j97L48j237K385l36k198p45q9P71p06J312J634Q67j189
209D326J97k46j130J51j832Q85M58Q77o52R87m63J861k936J194j335K307J24j631N58j36M44
188D008J340j430P28R50oK36j696J140M21J807K94R30k2J34K472N220J437N707N008Q154
168C6832J2931R140M28n901r753r093n966m231m959j897l844p76j02l014Q80k505J55p81P71
149H315j935N63p62j751N10m03k222J274j166K302j67k94N27m35j860K884l28Q662p291L874
129A0297R789j2285M006o84m694R78J753L778m976R112r10j0422L803J89k868r10n16j549
111C891J616k186n62PJ244r37k10m21J822m97J18N16m5j721J643j079R55j541Q26Nj03J126
89D467J95r49r22M49j365K167M65m37r35J110j123L233k630m79K002j56k331J316j566J067
69C578n40l34Q16J076k245k28K036p30Jm66n5J004K705l387j910L030K18j091J95O93j000k31
47C135J289j786L8P54O29J177k343l94J078j649L095k75m68j331k949K686r1k67J541K98M12
26D579k052O71k99r3N58j602L64Q55j214J912K95l44p61O97M86j197q3k55j040m05J803k235
4F40J904n77J017M7M686
0G717
##END= 
