# Supplementary material for: A new method for the comparison of 1H NMR predictors based on tree-similarity of spectra
Source: J Cheminform. 2014 Mar 25;6:9. doi: 10.1186/1758-2946-6-9 (PMC3987679; doi:10.1186/1758-2946-6-9)
Supplement: Additional file 4 — Directory containing a graphical tool to benchmark new predictions (submitted as input file in the correct format) with the predictions shown in this publication. The graphical tool provided in this compressed archive allows to compute and visualize the results for a new input file containing a new set of predictions. It consist in a web page (index.html) that can be accessed locally or remotely if the directory is placed on a server. The input file is simply drag and dropped on the webpage in order to start the computation of the complete similarity matrix and on the different statistical indicator including the curve of Figure 1. [file 1758-2946-6-9-S4.zip › bestMatchVisualizer/experimentalReducedJcamp/cc_04026.jdx]

##TITLE= Maximum beta inter-cluster(0), intra-cluster(0), Cluster size(8)    
##JCAMP-DX= 5.00	Hook4 tools, Dec 2 2011
##OWNER= 
##DATATYPE= NMR SPECTRUM
##DATA CLASS= XYDATA
##.OBSERVE FREQUENCY= 400.0
##.OBSERVE NUCLEUS= ^NUC_1H
##.$DECIM= 0
##.$DSPFVS= 0
##.$FCOR= 1
##.$SW_h= 4000
##.$SW= 10
##.$TD= 1024
##.$BF1= 400
##.$SFO1= 400
##XUNITS=	PPM
##YUNITS=	ARBITRARY UNITS
##NPOINTS=	1024
##FIRSTX=	10.000025000023875
##LASTX=	-2.4999976125705814E-5
##XFACTOR= 0.009775219941348974
##YFACTOR= 1.0
##MAXY= 1.0E7
##DELTAX= -0.009775219941348974
##XYDATA=(X++(Y..Y))
1022D6977l787l592k022j144n178j41m150j925m14P30l176k123k089L74j568j588K086m249
1004A3021J155k895Q44J359j942n98m29j30K93K47l647K349j151j906J460Q33j248k404p13
985D498J865K872n460K493k351P43J377j166p43K693k063j212L85J745K812l292j934K225
967E487j359j098M3m15M13J331R97k485k644L987r85J803j212J785k356N50N52J365l576L752
947E935k564M914J3588L3826j2123P770l0243j3433k293l59n77J672j435k292K937k344L16
930C295R33p64L300K635L58J236L202n355j419J375r02K192K728L456O293J024Q437K646
912C4670J4500M2043J45668N74679J909185N717903j793729J816081m608494l398080k50767
901B03659j15735k8908j7322j0894n039J781J144K3733j0764K308j7047j7013j005R60j993
886G865k062Q259K8787j392k7209K6999Q318m3609j582N51l283K016k433M417J538K104K1499
869C0783J9473o973N184l4093o149l447J512k251k94L298K123o88L206R093J987J2113M8990
852H3867J95977P97860L581553L299262o117027K126673O031835p959734j748714j66591
842A24961m2826j7191k1263m789l714j1445l10J853O004J2235j3724j253J7782j7652j2240
827A6428n089j939M571K962M231J6054O3159K97334J047216K808368j867745J29859N441556
814G956965k898064l596118K340756q75985k592283k00337m2713j3014k5486J099J6861l2435
802C9246n553Q145j0242p568n407l971j713j805Q09j327k117M051J670L718P52J7184O1224
785I7096K65006R95836L978391j628426K406046l69347k331907O56251j894066j905894
775B68986j26260m3164k6345r804j1770k785J1755p641J788M060p516j0118m065j3773l626
760A9722k038n19j388Qj544K581l118j841J604L743K407J9851n753J6341K4186R2360M20500
743E87102O28255j139518m2392j0372o396Q82l901J362l577J872q73l078Q06K053K050N713
727A9988p460K284O677N62m203O850K783o997k609K780j229n699P99l68m076m57m63k810K148
708H500j992K208k785R57L32M21N39k22N956n501k150j941J102p17J499J007j140M61oj65q5
687F278Q31J103j725j47k159M428j37k917J124l40j103K10J110K405j742j029O29m99M167
668A0487j541k164j372J253o9m48o37K191P28l659K35o70r72K226j942J773J288j048J71J68
648E998J612l193L92K777l660J179p06k19J570N32k099L170k884K372k064K526l524K84j541
629B522M856J238m483o71K026j655K505j834J743k574J986l23k70o17l04q92J510k735J540
610C568M805k044j444q3M12m40j86K632l184k234L620j2k153J818m09L97p72o11J924l558
590B046L295J787k825J94r08o63J079J835O53j169j370j780Q3Q45J228j177L109m059j421
571G82L399PP9P94j317L92j370j46O61K59L4K985l220k078K388K029q37j377K500k138Q14
550D640j642k24K209J370j083j316R13O90q7J260k089l210J303O18m06j479K175N47j379J344
530D154J55m28k39K205j623j242J790J885m163M254j834l00J876j742K435j990k930N64J039
511C866k016J560m74r15L417j853O00j11j522k142K328j00K457R48k201J30O82j573p35K259
491D605j149L3K048j540N12J72p15J517l671J257J711J420k503l00j480P01J236K296k481o53
471C016L301l871k0L279r53N27k141r7N576n724J240j695J216o86n31J114n15Q5J921J040
451F082P614J9839j9520J1726M0799n2380L427J6284k5954l345P03Q42M12j38J137K176j484
434H220k82L937l989J0758R193k1955Q057o041O76k458k100K017k182k495K868k825K096l84
416C111J702m93q87L355l966R58J52j488O3L617j449l872L261l96J446n59k22k434L071p36o9
395D165J78j392M594m993L403k932Q41j721K570P66j635J292j16Q52k780K146N91j822m87
376C520k494K720J100p85k310n15L486j112O35j114R88P73l679L093J299k518K173n046M269
357D483j496j459L921j468J223j561J290j678o64r94J447j572K149j180R94M51j413j674L949
338D748j972N86l362J671J786n46L20j78k23N31n2n88k190L418j572J484K466l255J81l52
318B901k500N223l003J670j285J548j38n22o0p7J32M97R6j686k96R81j232J363j916K040P97
297D533Q24k081M0K324l296j19M11J71L826k400k649L061j456j395K389P57K94k573K853k033
277C481j035J686Q56r65k447J359K773k649Q81J912p66o68L7Q22k627J108J247k47l94K048
257F412m36p83K425J033j394M64q5k807J362q93K475J119j620k526L901l615K053J536J157
238I778M03k421j034M630j334q77J125k29j078J185J947J73j926J529K343j199O17j041O32
219A3223j607K340J600j155J96M14J310m73K896k145R54l49J416p6j124J644k333R01l22q33
199A6477K104k216r91M332j522J773n72j634o55K67k043N405O1j472M190R858n517K742J0285
180D0872q902j364L037j0346l913m56m485p56k941L012r78k684K772k765j392L342k181p89
162I083R32O08k061J091j826N672j997j542J945k607n39K875m091Q39L515k513j009K673L872
143A4920O230O122J4609J1005R904k242r377r162j1717p257n252K280m453j522J727o49n020
126A0146O378j759n134K448j548k354P88l584O97l86n19n15K076j970J378M65m811L012K80
107E088l739L622k722J373J221M535K5650q163r354K9186k4421J6461k3177J1382N6858l8332
91D5468n095N7896m7410j3850M443k1439n934K051m059M77l736K28q88r56O49r0j853j446
73D456J481K829m424J476j475Q26L34P25K88l0p47k770J197R50j780K529j057K130k812J220
53E346r08J05m86j191K321R82k647p15J540l188L223K232l586K25L523j966k019J997k485
34B303J022J768N90j535J936M08q50j429r49l90N90K207j81L58m553K188N72J088O72p65j565
13C485K030P88j727l671L636M45r6J882J774k962j523r32j346K693
0D476
##END= 
