# Supplementary material for: A new method for the comparison of 1H NMR predictors based on tree-similarity of spectra
Source: J Cheminform. 2014 Mar 25;6:9. doi: 10.1186/1758-2946-6-9 (PMC3987679; doi:10.1186/1758-2946-6-9)
Supplement: Additional file 4 — Directory containing a graphical tool to benchmark new predictions (submitted as input file in the correct format) with the predictions shown in this publication. The graphical tool provided in this compressed archive allows to compute and visualize the results for a new input file containing a new set of predictions. It consist in a web page (index.html) that can be accessed locally or remotely if the directory is placed on a server. The input file is simply drag and dropped on the webpage in order to start the computation of the complete similarity matrix and on the different statistical indicator including the curve of Figure 1. [file 1758-2946-6-9-S4.zip › bestMatchVisualizer/experimentalReducedJcamp/cc_04126.jdx]

##TITLE= Maximum beta inter-cluster(0), intra-cluster(0), Cluster size(8)    
##JCAMP-DX= 5.00	Hook4 tools, Dec 2 2011
##OWNER= 
##DATATYPE= NMR SPECTRUM
##DATA CLASS= XYDATA
##.OBSERVE FREQUENCY= 400.0
##.OBSERVE NUCLEUS= ^NUC_1H
##.$DECIM= 0
##.$DSPFVS= 0
##.$FCOR= 1
##.$SW_h= 4000
##.$SW= 10
##.$TD= 1024
##.$BF1= 400
##.$SFO1= 400
##XUNITS=	PPM
##YUNITS=	ARBITRARY UNITS
##NPOINTS=	1024
##FIRSTX=	10.000025000023875
##LASTX=	-2.4999976125705814E-5
##XFACTOR= 0.009775219941348974
##YFACTOR= 1.0
##MAXY= 1.0E7
##DELTAX= -0.009775219941348974
##XYDATA=(X++(Y..Y))
1022E707J708m051N605Q54l716M599l057p27n77J201j231O030l45l450k862K509K617j407m53
1003H954R38M393K4671K2047k2711k5609j493j712J070m022O283O99o891N228K660j214l849
986I442K088q52K478K094l654J226M660Q774n716P41n34N93R350L748O232J0658n353L432
968D9407J7235L3999P5587K16796P96213P392465J418298q095062j460694k58388r1655k8461
956F5740j2541o822j2033j5994J3341J3926k352Q834k9171j2603Q47r50k06m10N33m507L713
939I345M721M6l586J132l54R57K10n672J0821K23M437K069n068Q718L6205K2677l9714o646
921D0521R35J243K1372L8181J13429K97803L449568K180813j309114J197211n069712o52199
909C10051j76260n3563j8298j9789n184r627j2051J7974P531j8333J0933R725k0087q118m526
894A0378J485r44P07k216P6p29n78P96j371O551L376l441n484Q078m145J546J3900K7363
876E5348j6420J5185j7557m773N574J8501P2323L76484L552894J165776l724366J818404
864C317373K193366k922631k324131j73833k9393k0059j5197K717l682j0494k697n468L248
851I119K545m994q32N112o854J751J29O80j360R71k881P71j77J231J285k651L581O349J2640
832B6415n682o751J7914n103k0158k279N84j607j429K846n50k509M421j859J908j209m097
815H55K150L563k507P51j869J000k22l23Q560J4913j2241J1950L232j8633J5805j9028m423
798C533O40L65j708L986l176L745l131K204k995N462N3M53K1474j8091m016P941l549M685
780A7875o280P945L2K467J7599K3360J16652K039102J374757j056600J443435O88069l533587
767A134826L158931l859140k93729o3154k2808j4113n850l020l649j3200k061Q68K256k387
753A3770K305o53n223L230k944Q32R068R149M1956Q32854J855952k630222q4942j6077l169
738B5886J9445k0240J4127p705j6726J2471q544j0541k105M942J762l42l334O772n504n293
722E071M187K788n389K55M07l647K074J526N59k958L324P61k865R51p37j305j534L502m662
703B308L969M18R21J5464j6243j456j937l53L40j879M038j785M479o561O44o83K379N71J22
684D756J013o15J740k259J769r88k247N159l465j922K639K13o85N62k269L061m545Q30K606
665E353j561L932n288K709p84J411l6j300k090J879J834o77l555L791m679L046j166Q46L01
646C966N46O77l184l38M61L099K706m046j8k986N050M823o820L47M38L32j126p10N177k004J9
625F409L574o381L79K88J942l913O29L951j691J778l825M064m009K136J373m379k66N640j524
606F175k983K708L851m664j145j089N146m748L888k072M546o87j548k007J8m10j266l36J440
587D817j227M613o72l392K023L111k776k676J470L218j048m783N257j467j269J31k301K564
569E593J476O7k520K364l799J371K80J973J369n02k402j78K793l394R03M872m759J132j899
550D740l63K621J328k586m37j263K477r0p29K630n177K965m802P838j128m264k34O642j139
531I029l562l5L891k745k49K17j92j607J860k815K147J917j820j494P78l2J011l879L783n012
511A191J800K872l286M019j734m00M960l161m365M006K358n00L5j493r11K728j158n064K884
492D781N05m30L32R30J136J81K492k311k736K562k085J587o085O976n960K430J505q51J529
473F488j366O83J049k43J568j731j648k276L797N53K191m661M468k519j534M47J167J186l901
454C718J31K944j290l70J143j954O59n33k04N80J393K647R89p505J851J88k047K49J066J618
434E273l578M456o42l89q72J836j070J597l852Q1N504K186m901k428L350r51K512q77O98J901
414I834q25k763q35L318m779l811K353K043r74N299j090J543k823q11J711l80m626N309J465
395I158j804n52j262L2J109j156O0M60o045L499K305n73k001L562R78l721L651J815m407N44
375E652L2K904m000k265K633Q62K162k765k5j518k663J518L024R05k840M653l706o62L486
356G387k434J293j987J740k330L986j383j447M76j832O540k938k497j527K199L609j910J082
338H027j426j711L945n811K282N84o9j977l99l5K630k561M457k250j207P36j136J93J436l808
318A900L81K219j731N94L25K974n066N361K532k345j931P50J094j657Q187p783J567j665j532
299D174K82K051l86K173k903R12l746K025J050k485j363J075L158l336J04J561K290L871q531
280A976q91M488k166L120k875J463K776J17p545K233L597L122l560K072k676J913k261K911
262G814m329j016j256M994k5j806R87K663n347k297M599k184l34N322l111N9k449M082l660
243B706J338J114j502k78K471l039O191o144J800k169J235K41J399k15m81j621K148j550J67
224C811j100N156j508L1R75n308K439l153Q303k687j183J264n441L916P37N860n007j818l394
205A893L314K17j508J655j359L902j142n640J242O27L108l806L423Q68J149l653Q45J320k321
186D134N91J846L149o706J291O243K3109P29458m39904k74697k1346r438k687k743l046n39
170H715J264l8m022L117K801l708k5j320o65K574o048N127j068K9m240K806N320m155j040
151E424J110K147q68l504J491M98L863m032k704M070l35j98p63k779N415j630K862j260P91
132I598l486O073k145J4510L32q149o364j97l890M008k883l062J677J753m21q00J181j656Q15
113F894L795m747J05k113K777k569R1l84J208j900k15m38J386J44J785K022J790L69m681k251
93C068Q85P288J065k623J4898n317p886J2871j5304M740L61j3305N321J275k436J395M85j350
75E431K659j287j987k809K462K408j115j510n7M424m227L59J414j760l993N692J61O07j677
56E195k166L623n765J940N61M631n374L186l948K057M968P28m957j40j183L216O64n25j865
37D846J441o08Q60J064r81j907K408l077L537k044L077l136k451j242L853R06K358j464J391
18H831R24m727j275L229j296M24q07L706k989N01n74M047m544N434l288j518k320J676L16
0E750
##END= 
