# Supplementary material for: A new method for the comparison of 1H NMR predictors based on tree-similarity of spectra
Source: J Cheminform. 2014 Mar 25;6:9. doi: 10.1186/1758-2946-6-9 (PMC3987679; doi:10.1186/1758-2946-6-9)
Supplement: Additional file 4 — Directory containing a graphical tool to benchmark new predictions (submitted as input file in the correct format) with the predictions shown in this publication. The graphical tool provided in this compressed archive allows to compute and visualize the results for a new input file containing a new set of predictions. It consist in a web page (index.html) that can be accessed locally or remotely if the directory is placed on a server. The input file is simply drag and dropped on the webpage in order to start the computation of the complete similarity matrix and on the different statistical indicator including the curve of Figure 1. [file 1758-2946-6-9-S4.zip › bestMatchVisualizer/experimentalReducedJcamp/cc_04226.jdx]

##TITLE= Maximum beta inter-cluster(0), intra-cluster(0), Cluster size(8)    
##JCAMP-DX= 5.00	Hook4 tools, Dec 2 2011
##OWNER= 
##DATATYPE= NMR SPECTRUM
##DATA CLASS= XYDATA
##.OBSERVE FREQUENCY= 400.0
##.OBSERVE NUCLEUS= ^NUC_1H
##.$DECIM= 0
##.$DSPFVS= 0
##.$FCOR= 1
##.$SW_h= 4000
##.$SW= 10
##.$TD= 1024
##.$BF1= 400
##.$SFO1= 400
##XUNITS=	PPM
##YUNITS=	ARBITRARY UNITS
##NPOINTS=	1024
##FIRSTX=	10.000025000023875
##LASTX=	-2.4999976125705814E-5
##XFACTOR= 0.009775219941348974
##YFACTOR= 1.0
##MAXY= 1.0E7
##DELTAX= -0.009775219941348974
##XYDATA=(X++(Y..Y))
1022G415R52m60j850L852m569o78K558l389K509K14k2R36k892L039J030k484o61K897k272m3
1002F082r44J359J709J850q86l295o21j578K2K429j365l191O075j40k208L540k988p33M41
983E558M755k914j229l718L693k005K740j37j088P7M16o70j376q20M736k837K525j813K800p
963H686k445K263k201L656l943P01P25J272l579O058j341j940l904L987N98K095J095R9J4615
944B6497L1598j6867J9900l9346q408l787m746M366K601P6p56k94j995L919l024J359K723N01
926A4317M69j075N933N939K574N235l385n66J498J442N364J7095K772K0437K1339L9113
910A38501J14095L46591J776043O912901l728715M160573o580694k404925m14353j56957
900A63060n2646k4576j6573p119O045k826r927o26j7728j0426m250l711r71N23J624J46j274
883A8745l970N794j049M591O836N564R509p158m179q508m375k806K922K4040O002n974J0571
866E6555l6220o529l093l87l204K601J988k70j781J166O41k703R71r65K917j09q08K1066
848C1836L3319k0876J8794l4108j3640m548k764K492j94Q09K460J417k272M177j575j367J632
831A5592J991J1562n720M715m794O276q44o77j85J1407P588J2118R084J4352M3042J46351
815B71858Q27978Q900164m044665L787255n149075m133817l00772n4080j2999k6114J0958
804G6691m1098p86j3615o999n943L337j928q83J705J109l211M751l544K564O552J424r635
787A0491J9494j090j6513N600P036j2784p19J9026M5207l3037J6738l8230j3218k143k035j33
771C690L971l525J130K815O9R0r12k41P10j36j732j838K860M4J507J005k54l070L136J25J40
750I584N724Q862J5257p435J4336m889o823K626j4532p854Q754N771K8801L21310K659196
735C038688k867878j35410j8521l708l140k996J076J124m682L523j077j189R267k524k056k23
719A0274P831o750j398L677J24o652j648O176o376K755j325M06j019J18l410K911l49k441
701B904L213N01p08J347o90Q84j971L593J2437j7615M578k492k843M888m639P6j080M778n695
682A466K96M762p39J893k859O86m26j443L910k602J665j51K28l229J611L42p01K077M43l005
662D224K80J405m97Nj696P22J152j439K749j1m383K762J532l111k18L726l038J691L226l755
642E326l92k102K269L05L703k923l60l09l44J73N55Q44p54l01k176P03k061M079l034M740
622G941j805J110l278K287lJ494m159K967j408j895J971K010j100L82p99J232k944K85K083
603F371L27k94K337l135K89P56L567q22n987J024K590k80j762K081L33j507L200k482k60p21
583E625m52K330n266M867l02J239k943N36J730n90R23j788O23P72k619r42J418j83k110J716
563D584m96J503k186K146K441j65l919J007L794k062j232J040p44j020J683L385l590j19J644
544G694N50l693O96L520l591K875k487L748l853L460j214l059J722j306K553r48j511L023r40
525G239k027N564o984J092K545k418K924J696m491J040K699l339L20k401N276l780j162K851
507F644K9j934K908J242L54l703R43k355j26k42q95M545K65K28j527J787J276j029P06l399
487E717J601Q5k304M476n734J403L733j655n8j14j206J013L2j477K737k011J702q10j422K155
467G863k349N834l264j874K233k279L725k850n52J962k49J42J639j655n29K851n062J494J34
448G214n64P20j39J5J620O55l372N31J330J108k246K397m294L691l803j865N463k159j324J56
428E134l073J353M807n12m796J484J955K85J478k45m72p31L78K289k633K175m856K566l319
409C267K949Q68l17P36N174m382j6j615j076K13N3N74j436j298L55M51L755l932L804l541P19
388E305K676P66n110K925l072L652l35M46j420j468N512p6j01k761j919J867j16j63J988m990
368C606L190n67L130M31l86j429l48l422L988m18l208J216K290k436Q79P21n99J206k179L57
348F022k434M895j970n12K77p38K817j991q80k717K382L681k77m437J520K776l224n91K168
329F767n22l210L044MJ99l00j877M991j784J223j859J92j507k26m55J382L202m535O57J1K40
308E637J707k936K605j708l00O89K888O11j018n308L54L212o74j78K345r10J327j477j07P43
288G502o26K079j957j038k181J403K59j396L948J340j493J135m691j259K987J948n293M666
270G333K852l027J236n213L661o67o23O58M190k409j39J428J383k293l133L369k02l426L823
251H801j495K516j825q60J087q94L708J361l928l079L001p52O926o285l96J576k265k290L497
232H404l509J732K106o47p64L098j835j531K684j212K6Q95O25j394K665m02p87l80l450K087
212H411L110k088j65o63K04K198k137j145j809p3N243m79j981K609l616o56K930k305J338O00
192I526J133j492q30J044p73N73k500j37O47J290L448k581J4P34j74J444j360J137n58l168
172G417J619j781K405M36m35j34l735k95K222P09K481m641L072j603O61Q03n05j11j629K997
152I953J241n611M91J307J316j898L476r94j145m42J014n90j294q8K826n236M155m04j00L463
132A1440k908P55k859N35j94q44K516p08J248J160J095J949j676k873l083L376j970O78j728
113E909J887j358m2K668m649J037K463m803M319M00p64q8R18n146L195J103o11L30J613j870
93F511K848J023k686o23j907K160J299l730K962M130k875J037K12j002l087K616l907M468
75I449k173k23j902R27J637r66m50R78P67l484K198J596j818j750K257l61j774m851n7L646
55C646M774L53o793M439q9N29J031l301M016K727n668k053lN114k959K555k820K311k001J844
35G652l731J569K843N14k734K586m12k55O13l439l058J765L138j145j748K720J205n314J922
16D691J880j451l75K513L285j323n193R4J604M238n491K278l125L652k82R87P063
0A5045
##END= 
