# Supplementary material for: A new method for the comparison of 1H NMR predictors based on tree-similarity of spectra
Source: J Cheminform. 2014 Mar 25;6:9. doi: 10.1186/1758-2946-6-9 (PMC3987679; doi:10.1186/1758-2946-6-9)
Supplement: Additional file 4 — Directory containing a graphical tool to benchmark new predictions (submitted as input file in the correct format) with the predictions shown in this publication. The graphical tool provided in this compressed archive allows to compute and visualize the results for a new input file containing a new set of predictions. It consist in a web page (index.html) that can be accessed locally or remotely if the directory is placed on a server. The input file is simply drag and dropped on the webpage in order to start the computation of the complete similarity matrix and on the different statistical indicator including the curve of Figure 1. [file 1758-2946-6-9-S4.zip › bestMatchVisualizer/experimentalReducedJcamp/cc_04304.jdx]

##TITLE= Maximum beta inter-cluster(0), intra-cluster(0), Cluster size(8)    
##JCAMP-DX= 5.00	Hook4 tools, Dec 2 2011
##OWNER= 
##DATATYPE= NMR SPECTRUM
##DATA CLASS= XYDATA
##.OBSERVE FREQUENCY= 400.0
##.OBSERVE NUCLEUS= ^NUC_1H
##.$DECIM= 0
##.$DSPFVS= 0
##.$FCOR= 1
##.$SW_h= 4000
##.$SW= 10
##.$TD= 1024
##.$BF1= 400
##.$SFO1= 400
##XUNITS=	PPM
##YUNITS=	ARBITRARY UNITS
##NPOINTS=	1024
##FIRSTX=	10.000025000023875
##LASTX=	-2.4999976125705814E-5
##XFACTOR= 0.009775219941348974
##YFACTOR= 1.0
##MAXY= 1.0E7
##DELTAX= -0.009775219941348974
##XYDATA=(X++(Y..Y))
1022A7142J96m710r87K43p190P137k282M161J718l194k778Q608K127p483J498q806P509K71
1004A3180N321k406k644l28k839k621K684N147p336L327J8J016l373k063M295M923o69j086
986A4546q220O179O14j23K055p753R18K831j856N702k539j112K201j803k641J0801j3073K669
968I396J0447n122M83J0296L3953M147n98l6973j0172j423m457M710m183P678j4490N062Q243
951A6997r99p783M782L787l971O717p289N168M237M832q687q54r04R850O128j791O26J6901
933D7747R420K4500L2796J80722N09084M920286K308283L91043k072138n013580q75148
922D63015k74828p6728l1500j3495N311L4856o050J4993k2090l2012j5918j0839J892q487
908B8120J324r109l303l255K3309p893k633Q519p486r062m06L497j851J259n747k32L708
891A8759K8827J9344k70Q036j2335k9419J5037J7636l6387l625j837R435K8755k8958o224
876B6774L2155n875k6665n914O90j239k780R433K350M55J55K448K9028K7484k8355J4139
860G4283N5670m1925M81P3263L16263K865867N415608o197034K015145M563807p023541
849B117887j388148j78244J505733O425263m811080k026962N446909r1298n531817j042876
839D25367k48129m9325j5268o977K0798N8622O8196M66938M906851J175953m922026J831463
827C712463O287537p485068j811554m72687r2186K19k3708m406N294K74k0668k5806k2473
814D7231K361J7097R53j9309Q352L2402m0537o191K2310k187P351j5560J1985k2121J6730
799F0867k4691L4284K683j6544L5359M0020k8672L5104K30085K124532K727072l791614
787A428485K045060O089569p400802p93908L710592l953626p69127k05679m6719J3215k5335
776I1725M8008J7443J11792O58164N387132l321797L015704r31939j771832K327197m148656
765A482941j033770k25956j18727j1163M1559j1520l2082L2145l8880K2279l2751k319J4403
752H6159k0708k4960J5205N70k0128L134K7062P6006N28224L651689l594228n32785j23444
739G1796k6455J9931k0498J5523k394j7787J4624j5646j1751j807m737J454k02l784n937N553
723A7883j094K545k616j613L945Q06m966O334l521j643J215M467q735J693J562p69j980K608
705A6121J360J835m260N961n113K6000k2634N94j043o843L762Q58L198l380O22M124m705K251
687A8708N93L090n049k21O29J775k331N65J886j139l528M175m73l305J650j58J560m617L639
668A7449p055N267N068p045j457K892L878m268l600O466j70Q16L839l493o03p7p646j454R291
649A8098n887r11J115Q530q707P866o367j952P069l993K525k862J700j887Q263m945p33r83
631A5939j963l209P237o394K483l654J036m07M53n11j200J391R035q264K47M517p795j015
613G926N579m9M020j943J82l20m194K878j095K64K500n557O466m196M292P850j0031j652J60
594A3080L771j85l204M057o31j227l82J955m647L758k001K612j476J50n531K356k89O847m412
575A4601j189J400O209k587p342M793j710j944P399p987J0231o377m617l173J0804m83j245
558A6783M212m433m492k047L100j997m117R993l844L866j106m885Q538l866k911l637q06L166
540A1517P649k67k148l399O313N36o680M475o54q626L771Q941j0528n99J911M683n471J006
522A2430K958L01j351L070m28l238N201m810J696n637N416J75l210M687Mm521j333R103n680
503A4833l71L623k000q331R375k695Q37o550O866m439M067o51m925J836l29O39j296K833j15
484A3207j34N112j728q710J318m134N640Q0K851J080O039o486j683q07P947m079j616J355
466A5252j5252J6883l321N96j273j086O711m50K044l866j060o97n444L832k369J785L689J08
448A6082k521n15M592p184j119P123k032j757L656o795m75K213r14p26N410k495m433M935
430A3045Q423r822N705j200j913K972k766k610L165L305j035k566l469n058N165j921J2822
413B2242m187j106j2866Q437K764j61m074P86M636M390o590L97k309K139k171q24K989m050
395A0442O29J738k280J627k590O996l492P31J093N814k209k276J1992j3488R713O785j3945
378A7280J6825j8391k203N089r237O703K236k933r536m31M338J527k33L795k147k707M53O544
360A6972q847O196j651K834o781K50N317N662r676J583m567M658P61j455M306r715R640K8
342A5515N773j4984N553L957m290K404l050k434Q661p28p234l474K54J946O539k136O97n710
324G259J325P793r797K746m048Q330j798J763m282M086L656N81j843L224j0649J544n24L031
306A2397K120L401k994l726L210K831l667L272o716O295m95K091L61L150j0987O798R267
289B6608J06295L15425l41733p1070j9415M187m156L781K092n9q535l904Q153L401j0843j674
273H553P098J443o25j969j05J755k939n354N787J90j868L651p509J346O904j528K245o198
255A0877M636l992l652R393l963j906q506Q814L208k160j304R12L968m505L197m249N17O980
237A8265p668M586m939O18j827L379M952j691l244q248K865J1133o348k462J555l74R805o305
219A4052L2K706j2638P890k587q49N325L163p191K515Q235m680N09k379Q792p325k356K85
201A3499j194l744K524J009l680K788j875P802n821L041K526o67n52n396M693l469N635n669
183A1450R483j0650l128M596l045O866P562o367R413J0196N8099L80421O54211q97896j54361
168G6850m5518o375o859M356o877M77k583L226m345M813Q57o273L928m327M898o587J45J339
150A1145L901l51l150J537r72J129N614o398l390J0858j768k423M099k297J3095r754m771
133A6104O058j30R1O068K1611o478M4160j9883m1246K763K466j4223l992N256n103qK000J7
115A5531p12j966P364o361j603N197L141o933J076J927j254p184R345r800O695k157K559M371
97A9236o945P290O062j2300K382J388J375J203L475l190r664P175M51J797k408k090P512
80B2749j0681K894m92n316J1094n064l983J408o83o118R502l125j34r09l281j474J1137p009
62A0515M126Q57l408J260Q165r964Q058o284L81Q78k635M824J411l573m440j80j336j709K272
43I218J740O136m3o134L251k344l267L266J885l47O521n679M4J614K38n340K652k004K662
24A4069K783M87q118k493O001K280J51n237K620K547L17l801m57J046o701M890K097P458k197
5A7742r853N912R85L317l701q98
0A3504
##END= 
