# Supplementary material for: A new method for the comparison of 1H NMR predictors based on tree-similarity of spectra
Source: J Cheminform. 2014 Mar 25;6:9. doi: 10.1186/1758-2946-6-9 (PMC3987679; doi:10.1186/1758-2946-6-9)
Supplement: Additional file 4 — Directory containing a graphical tool to benchmark new predictions (submitted as input file in the correct format) with the predictions shown in this publication. The graphical tool provided in this compressed archive allows to compute and visualize the results for a new input file containing a new set of predictions. It consist in a web page (index.html) that can be accessed locally or remotely if the directory is placed on a server. The input file is simply drag and dropped on the webpage in order to start the computation of the complete similarity matrix and on the different statistical indicator including the curve of Figure 1. [file 1758-2946-6-9-S4.zip › bestMatchVisualizer/experimentalReducedJcamp/cc_04310.jdx]

##TITLE= Maximum beta inter-cluster(0), intra-cluster(0), Cluster size(8)    
##JCAMP-DX= 5.00	Hook4 tools, Dec 2 2011
##OWNER= 
##DATATYPE= NMR SPECTRUM
##DATA CLASS= XYDATA
##.OBSERVE FREQUENCY= 400.0
##.OBSERVE NUCLEUS= ^NUC_1H
##.$DECIM= 0
##.$DSPFVS= 0
##.$FCOR= 1
##.$SW_h= 4000
##.$SW= 10
##.$TD= 1024
##.$BF1= 400
##.$SFO1= 400
##XUNITS=	PPM
##YUNITS=	ARBITRARY UNITS
##NPOINTS=	1024
##FIRSTX=	10.000025000023875
##LASTX=	-2.4999976125705814E-5
##XFACTOR= 0.009775219941348974
##YFACTOR= 1.0
##MAXY= 1.0E7
##DELTAX= -0.009775219941348974
##XYDATA=(X++(Y..Y))
1022H387m17j039j612K97O43K52k61J831k77j27J120j620K164Pj714J763j832o56N91J410
1002H910j058n06J093m57j814M502J416l369J095P01q53J682j637L16O32Q9j661k209L887l2
982A0727n23M37j147J64J110K497j659l45o38j415J149J865O67J019p8K180M36R7p6L263j898
961A7832p9N951M0295l564J3897l8458p755m742r01q11J51J452l14K48R48j634J725l16K465
942B6390j195K441K404Q295K961N877j439r178J733j719Q842L0877L9091L0071K3605l098
926A65958M0582J26702K81814M079111M048268l35358m96235n736948q12607m67724k14836
915F78727j84514r7298p0786l5428p6059m8051m4580k3581k3074k0661j3238j0841r181m744
901A6691l408l589l595j881j944j076K385j074j610L69K745N266l261l651M720K1772K6942
884E5801o609n10l0174o374m353j856j243J652j132k383Q16O21M04L544K6889j5516q908
867A0669J5397Q846O411J5531l3993J870M4211l3133j4818o264k008K954J7708L1200l9619
852B4962Q188L7984m1312n583J441L573m951K976N5427O299n2692j1043K7677L1814j9607
837F5153K7725M9320R103O4428J78915K941411N549279o414170m74378P349462l041721
826F304527m423164p26802l13230k9893J00584N223955J442373n309859M601008K112064
816H981563o650036r84477m62216k04820j31404j41760o3891k3838p9357m1676j7237m9916
804A30935l6119j3832K4759L464l0454L1706P9195j1690K7916J77596J123445Q493079
792A0000000p081977j165846P341522k032567n063432p68060l66665j40983j51016r5152
782D75824q8711o1355n0841m7357o6481l3363k7545k4733j0068j3886k158P018j0415K9636
768G5565M769N303J2337j2301M0622P4095L64787O149066m026181M144826r26201k252920
756C653767L266108j36463k169131k614735L919981L766580p246062k99045M150382m655698
746A635684n11734l60425J38979N52587r29074j24854p0182o9422m7947m7176k8987j7501
734A19948k1312j2085j4093r627n296r004o75K5750k7427J8449j925j8335K0163O194l5799
719C4926l625N5602m4082j3731J4306q038j3436j248l204j828r93j972P8J30m61k95l889M328
701A2568P88N733o463J407l851k303n36J167J459p43p22O22k575M16N15J34J201m4m072M88
681E189K022k997K313P07j889J27r0j101K239J216J086l873j480K110K6k419L503j86j953L32
661D882J851l492L086J800k688J41j38j685l69R74N24J1M70p75j471J334J840l615K019J340
641F039k03k063Q56q5J33Q39L74o11Q15j155j053J825j0k40j20N74n6l73r17Q66l13J166j546
618D742j646K368j107J200j648q41J364j001K30k3j95J214N81j203R46J878n27j827J159j102
598D562k092L006o35q95J338j111J205K2O21k926L83K738p84k414J471Q36l54n64r29J73n94
577C057J227k93P69j959J16J291j44o68Q52m31L10j64K65K29K278j637j599P64R86q71m22K49
555D205J81k39L22J059j888K19O46q8j554J736q74N00k20k45k25Q33j001N265j934k242k205
534B251K122j735K517o18j528J462j966q8J494j28K071j711P06j772N07O86q4J41k171KK961
513E119j828n3Q06j855K396O36j614O90k515Q29K266k092r46K240q90N23r02J390r32M07j630
492B045M60J797j563L60O23M12n73J60j806K312pK59r94o64q61p46K767j810J795p79K134
471E321k065j459j050J249J112j187J063J112n1j074M71R44O59j976J455j401q50j869K996
452C400m76O82o65J6J92l82J72j32q00L440l506K098K51j690L28o61K522N81n63m29l690L037
430C725O25o29Q32l23K318j490m37j24o68o10P41n93M55L86K090k067n3K143k262k586O065
409G538k281j147L37r52J553m25N489j409m102N85N87k676M200R044r733m74J349N392n933
390F942K59j27l59l0k689K18M42K976k677L7P20K235j612n05L527k490K30J072j132jj498P85
368F323j288K454j13j860O44K396N46p30K367J08L377j332j749K076k92r08K75q46J046J128
348A3622J564q45J320J608J31R08J523K161R7J610p1O89J466M70J485J415M140j035P36R42
328C3936j622n67J184o87l169J438k38l191K152k287l634J52L67j946j788Q21j756j4j837o13
308A6701J292k306j513n71j84J216j634j410J75n95j116p22j842J925K228m023K12N07k8J1
288H323k778J360j837L314l18J166j471j849J732J031j698k979L694L15j968j067J423Q241
270A4634p325O59J741m098Q38J955M89m171K399j435j643K223N62j620J519P19M56m085L53
251D170k468J776o9J595j821J514j121J753j415n69LN387m384j035O659l202r03j594Q45K391
231G512k330J936j596j178N89J032l042J251r50J105J701n72l134P72j074M761n414J523K09
212C101J348k640j350m24l5J461J947o36M07L89L082l130q70m06N92m17j068K260j606l83K17
191A839j282J083j2Q12J844k304J170j438J029n70p52K329L94n95n28K206K72K061k8k110
171E420J074K949k066J856o32O09j655L212k335J164j208J120j7k24O86L22j361J35L922k864
151A0107j157K442k079O87k891K195L283k444j60j554K420M200o74m23L27K122J628P029O554
132C1612M491N024O094J1667J4700J5577L3994J50665L88370k95554j29334n2341l0519k8733
118A25713k2967j3949j0718o583r342m210m281k978l030k565j64m799j053q47p39l838k283
101C1367m296k054M8j34l580P39J337M80o99n6M05J0409J2557J9869J3114N7254j5293j688
83A19779N0850m4918j0674j799l6133j0581j0420j1650n797m271j81o136k530j498k502j055
67B0484j740l219J29n42J340l249l83L10M83j136L40j382k4j172m35Q14j0l013k13M519k410
46I491J35k403K040O11k889P80M9m10N10L5k70Q15j729J156k648r14J964J008j079J686k49
25G689j117m7q24P87J070k520m29L913k968J25J400k313n32M07K88r1q54J188J085J772n06
4G523j294j430P98j062K673
0G208
##END= 
