# Supplementary material for: A new method for the comparison of 1H NMR predictors based on tree-similarity of spectra
Source: J Cheminform. 2014 Mar 25;6:9. doi: 10.1186/1758-2946-6-9 (PMC3987679; doi:10.1186/1758-2946-6-9)
Supplement: Additional file 4 — Directory containing a graphical tool to benchmark new predictions (submitted as input file in the correct format) with the predictions shown in this publication. The graphical tool provided in this compressed archive allows to compute and visualize the results for a new input file containing a new set of predictions. It consist in a web page (index.html) that can be accessed locally or remotely if the directory is placed on a server. The input file is simply drag and dropped on the webpage in order to start the computation of the complete similarity matrix and on the different statistical indicator including the curve of Figure 1. [file 1758-2946-6-9-S4.zip › bestMatchVisualizer/experimentalReducedJcamp/cc_04510.jdx]

##TITLE= Maximum beta inter-cluster(0), intra-cluster(0), Cluster size(8)    
##JCAMP-DX= 5.00	Hook4 tools, Dec 2 2011
##OWNER= 
##DATATYPE= NMR SPECTRUM
##DATA CLASS= XYDATA
##.OBSERVE FREQUENCY= 400.0
##.OBSERVE NUCLEUS= ^NUC_1H
##.$DECIM= 0
##.$DSPFVS= 0
##.$FCOR= 1
##.$SW_h= 4000
##.$SW= 10
##.$TD= 1024
##.$BF1= 400
##.$SFO1= 400
##XUNITS=	PPM
##YUNITS=	ARBITRARY UNITS
##NPOINTS=	1024
##FIRSTX=	10.000025000023875
##LASTX=	-2.4999976125705814E-5
##XFACTOR= 0.009775219941348974
##YFACTOR= 1.0
##MAXY= 1.0E7
##DELTAX= -0.009775219941348974
##XYDATA=(X++(Y..Y))
1022E854k144O1N74J898o39J22k753K269J262j041k574J839j596J235O73Q08j252j84m42J218
1002E188K420l911J5J470J048j200L31R54o0L88k807n32J998r06O40r99J80L28JJ075l88M87
980E720O6n90P20j662P48J215k164J472M8J792j076j429m34K382j227J60n03l08J29J490o37
959E912K86q18n3n44K531J5o53M19J544J7977P586M93p712j6349j080l229J908Q67k046PM62
938G523K123l540M569l4K033j31l52m33m57J444K870J432J820k064j42J434L592L749O027
919C1463O499L989J4321N5525J35213J194877M784154j667065N90977m401028n18176j43623
907H7126n5020j4866n150k208j347k18j593m720R86M14J35O90J610r86m69k711j673J28Q06
888I34J863L34L76m07L67M98k99k634l8J687P54J4027J7876m434k940k0848j981k26k110P51
868C550n11K627M04j822P4l36j54K227R16K4604j1000j3092J8152J0168k5112l924R49K2666
850C0386K3684R549l2090K0222k9709j1808o85R02J803j478K139N783l539L312K7774j1170
834C5075q206J9108L7996K53l1039L997J03963K84814M238752j065004l043674K444569
822C020604K911544m918386p48333p7290O23359N825107j96405L559800l283199M273o095752
811F25322l81485j39872m2194j9482q633m87K294l710o805M952K9261j2898N9523L28416
797D34202M767278l77602m131399L89915L173560j769451k226556j27697k0368n4843j6868
786D0171K047k5439N04M3135k0006K6937k1344l199k8242q53l043J7522o007p213J8247J03
770C3320j8667N001J435q703j5J428O821L2006P7894J958480P10563J324351k857597K864036
756D130353k692473J865145l012465j95591m6119j3605p916n209j184k669K79Q847J11806
743A39199J503397j510985M442R4826j46729J170J31545p5648j04158j9777l703l005M29r59
729A0044j944m57J7917m219R811j6823J5285q831K135j2077J2681o927n406K147j909l998
713G429k074q39L262j414M76J317j070K094k713j588K554n56L184N953p968j173k482K602
695F994N606P4332k9053l8997Q6037l6567n6100l513m003L257k379J43R39k099K105k15n2P04
677G139j111N813M550q805N153K4724P0760p8375Q78P3924p1991J5033k9495P122N8675
662H3994J02619j11348k7276N9109J1792q9635j9222k024j635j236r4J511J06J72K630k811
646F652r25L906l356l8R9l84r98j320K155L81k601L284j029k626r04J078L215m781L006o67
626D147J166M79k385j48K874l191J010J978l119K446l04j835N24K034k90k24k467J717P79p64
606D427J436M5j187J528k676J930j726k045M505k14k32k73q11m07j560J457Q12R1j585J03r4
585C524m45J481o82j671J015rl133L899K27j173J518k145J260K067n30K097j850m2M71r34n99
564D346j789J356K29j21p00j46J318j829J129M40j636K116j593N59J105j955N16L517l729
545C133J675m60l90j020M178j926k64j63Q40l969J474J433K110k446o16L382R53j038k334
526D552K127P92k070j501j694J565Q55j203J727k20r22O92n0J03k209J922j788J58k78J822
506D380K306j807J415l719L92K266l004K478P72j279R64r99r43q5J232k254L248k082L76m84
486C173J454j291J136j357J46Oq02J290K893l191J076o76J282Q2k501q9K402J114m491N9q13
465I02K688J041j271J16k225L119j790j85n07R14n7j2P27m65M71o45J54j4J184kK948l481O27
442D237Q10r33j40j072J594j84r14k072M17m02K801j227R87l96r93r2J908k117K401j73r38
421C502j477R60j623R52J526l110L321M45k307J988j818L75K535j094L99l53j024p99J937o74
401C661j794J422L429J35P37j729J760n02L898m136J534K134M73n77j8J69K767K768L410L831
381B3372L444M267N38J548k133N36K88l55k994m263m174k570J481l42m609K20j6j732k471
362A0035j856j46P0M55K64j606J513j909j29P81q33O41j895j658J394J6J105k138R31k043
342B992K808j873j165J968k551M526j039M826k202Q122l638n72J638q111L233j922k671M374
324H743k557j001k01O166K9732P6547l8043J16868j11575N9198o9434m7362K2791J3082k4102
309C8852M0734J3741n2347J3039k849l1811p429m315q01K67l346J437N15p34J277J18k375
292C973K540q90k62Q107q340p00n80O55L911L2610O0089o2167J23048j1837q8920Q4726p9498
275F6465l7916p210l153n441j235l353k540l44M520l660Q05K55j464Q58k063M87j019L53J396
256E741L206j803j911K291j604M04j869J449J598m170L055j700o21J870p84n05L796j314p74
237F355j76l65j422n69L044k184K720L486j538k92J693p18P62m03K495L075L053J1515K738
218C3269Q90J1094J2064J5518J1003m786j4263j4689j0531q397k563p788l698J69L0724j9965
202B8051M3362L0326l2008Q9715q0656K2216j7718m4484J7667k8976l374q627O32j934m280
187I912n90J516j743k067j196O50J041m39J330J68j714J028O52L55J437K693m66l146K3529
168C2950L533k2202M9709l76m0829N3442j3997l9120K8053j6819j9234M328o550m531K035m02
152I990m883M21K168P95k36l654J499K56J812j08o69j028K012J03j138o22L359o94j99q63
132H321J909j43M360J335L6319K4381j9369K724l3493r651J5924j5910o550R72r10k816n02
115F901M09J87k298M01L641O34m410L404l943n03Q25j851L174J21281q6399k4774K03954
98B20633j48836m3737Q3965n4492l4825J064l32n454m38N06p87m120K435j265k737K320l091
81A0809j921j227p6k729K22K342j104N06j98k474J239J888k054J340j803J60R10j104J631K18
61F575k003N79l94n63n79p66K996o15j053K544k648j197J034J26M55j36O13k39L15N42o35
40D951l666L895J22j901j855K777L65J4j978r09L088k63n50L62k61L1K18m18M77j635R35J710
18E509J96K595m373k194J326o64m01Q44L092l696L888Q7q26j50K39l202J339J000j45
0D464
##END= 
