# Supplementary material for: A new method for the comparison of 1H NMR predictors based on tree-similarity of spectra
Source: J Cheminform. 2014 Mar 25;6:9. doi: 10.1186/1758-2946-6-9 (PMC3987679; doi:10.1186/1758-2946-6-9)
Supplement: Additional file 4 — Directory containing a graphical tool to benchmark new predictions (submitted as input file in the correct format) with the predictions shown in this publication. The graphical tool provided in this compressed archive allows to compute and visualize the results for a new input file containing a new set of predictions. It consist in a web page (index.html) that can be accessed locally or remotely if the directory is placed on a server. The input file is simply drag and dropped on the webpage in order to start the computation of the complete similarity matrix and on the different statistical indicator including the curve of Figure 1. [file 1758-2946-6-9-S4.zip › bestMatchVisualizer/experimentalReducedJcamp/cc_04904.jdx]

##TITLE= Maximum beta inter-cluster(0), intra-cluster(0), Cluster size(8)    
##JCAMP-DX= 5.00	Hook4 tools, Dec 2 2011
##OWNER= 
##DATATYPE= NMR SPECTRUM
##DATA CLASS= XYDATA
##.OBSERVE FREQUENCY= 400.0
##.OBSERVE NUCLEUS= ^NUC_1H
##.$DECIM= 0
##.$DSPFVS= 0
##.$FCOR= 1
##.$SW_h= 4000
##.$SW= 10
##.$TD= 1024
##.$BF1= 400
##.$SFO1= 400
##XUNITS=	PPM
##YUNITS=	ARBITRARY UNITS
##NPOINTS=	1024
##FIRSTX=	10.000025000023875
##LASTX=	-2.4999976125705814E-5
##XFACTOR= 0.009775219941348974
##YFACTOR= 1.0
##MAXY= 1.0E7
##DELTAX= -0.009775219941348974
##XYDATA=(X++(Y..Y))
1022G077k558R20K569k280m54J812m112k235P471k935l89J554J520k847n89M154l651M621
1004I648O277N74L6548k4084k0381K206l756K550p767M071NO60l284L178k699K485L45N53
986G129j224K40K614L87L804j078j587L209J8900j7431j875R778J2435k4771O243N924N624
969B8321K8191J27811L81625K811483N684266q368494m28808j60411m8776j0619q351p956
957B8282Q502j2118l204k207k201K5201J7537m3221J363J8409N443N8528L95108L154438
943C649860j057659k155236J207165L153541m079794n95658o7139j1261r812r139m450L505
931B3923j807k644K1307K1454m6993L49K613l633j508M205L752J2157K2304P7714L96816
916E30009J966776P503215r221613n29787j65736k9255r723J0262k4727J421R308p656j8303
903A4191O37l144j572l590P619m181q10L588m965K384k440L115m852K324l160M203m897L92
885D842K524K000k911Q61p64O548L8470q137k9743l274J90M142n593P289r560J162k227j856
867C963k304M035N083k053J77K2282j4704m454J7494j058j8106k487j901Q64o75K616k39r48
849G585m21L211M464O670m670O138Q824j0082p064J1984j4717m97L521k536M134r35L353
832A8962K7443J12842O83074L328606k889247n64395L268738q64425k854908j85901l1488
821D9301r758r682L72N025N971L3343J84484J485890n31245n96561K877119o54863k378359
808D61037J262056L95667j926718j18183l2918k206n632k893M499J1435J3557J85968J678627
795A924296L78494j750254J682047J847683l580064K55152J172108j751210j12088j8402r552
784C8210Q2j6077J1916k746Pj0108R983K191j5140j674M148r275N69j183j026j163l78K14
766H550J775k770p93M694J4609q649j052J4325j5968m039R877j0889O92r27o75K317q82n58
748I637L198O008J0088J12146J023951P45488j832181m8576r776k682n262P15l689L359l506
733H918J094j082l597K901N92j235j049J494J340m467k028L466J635L67j221l533M92K490p69
714E808J995j974J36L862k9l051n60o93R52K218O69k394K535o38Q944j1105j743K192l731
695C393J660M65K638l647J863Q18k607N148k774k864l87K911o57m710O537k662j601M599k423
676E700l27k32k16j941j93J79M920l477J620k289M226l33j180j630J532O08K332j117j001
657G181l373L747k22o10q11M95K481l892M459j529l411L177l279k321k092N731J00m355M106
638E582m81L093k890J87R25L838l962l510J664J286n77j966O202k375k321N8J761j505k039
619B970O861n641J527K803k311n52J373o71p6j628J430qj290L167j858K279l66m013J152q02
599D346L011l919L147k145K657q43m061M270q3k30q86O3j029k000K749L148k701j554j609
580B331K820J109n439K118K876L606l548nM793l333k314J198n72P86j123M092l853j258r66
561C318L154J700n58R78l406p91K741r73l021L132j008J663m870N125m26k584o59J662J955
542G132J14J109j863j465K634O32j239k890K913j524j54J018n039M289P03K810j859j066p47
523E508o42O68J581j713P91p96l3K419q2j964J149l368k050J781P16O32K096J0J89R37l591
502D238K946M17k299j007L805j74J164j451k539l428O585k247L15k048K814M26k518J652k96
483F355k486N64K214j573k069k6J052L571r20M11P41m74P98k506j093M450n097K166j423M72
463E127L339k55m009J489L00m21k25J724N30o31K04l65J54k600J554P79N9k006K651j171k25
442F002J719o75k323m27J211r47L27J417M360j868k057n71J181J522m759M63J404M80K93j310
422E442N074n320J304J1L68N04k908K658L352l247k208P95M73j198k731P96J431j772L443q61
402E406K319k987N090n572l9k259L084k520L269l133j85L850N2j67j632M2j811J166L138j607
382E504J248n17Q54j749J833L17k576j686K100K402J91l397j113K824j778j665J587M257m042
363D594J602j431l248M212N20j03j673J664J815j980J5k214q77K720k1n445N057j890L000
344F317j550J26j01k582L551l531K77j27N46N395k392l7J931Q69m962K239r07N91k430K613
324E836j323K615k384J198k431r02j133M420k270k510N361q80N42j858j369K27j221M537l918
305B537l21L526k37j169J886K96m85j905n63K782j274L90K661j601j278l540K334K675k908
286C806J919M20k879K982j207K706J2m957L869P58n782J875L429j015L294m997r32K144J3680
267A9125j2966r87J200m367L375k031P4N038k850j181l25J979J46n495K105L573p36k862M613
248G428k918L47P77K542k161J79r97k983L429J08p12l291L361J089k348K72K201J841j063m52
228F649n325L189J250m77J088j97L430k750j373R59r74J9r08J141L864l218J72J309k321L988
208I515M3p64l250L055l207J751k423Q32j977M104m80Q38l27k652N769l791M402m568L028
189I898K410k057j58N080k530O994K9376J50148O0739k12759k5281n788p77k095j145L62M02
172A2819K87k086j132J076j016K864K470j460j515L257k203m2l38P34r76J890o03n68k991
153A0467j682m61L913j801n764M048k846K163O319n210l478K583j540M70K241O64k167J844
135I763K064K504J432K433L10O032J9344j323j5129j3829j086m352J573k643K197k263r53
118F074M450j247J288J23j741J661k254k180J645l90L358j735j873N43J862k58r1K10l3M309
98A3721q607L147M527j566k213N47J1057J878J771K8423j8712p039K1252k9055m438J910r500
81G103l393L219j470L32j186j325L180k641R8K221m23N604k502j936j920K795j815j217O31
62E355J563n201J658L389J053o32o44M99n95j66k632M815l367K854r33j015l106K060K495L71
42G821p49n93m34k60m844O460k409N638l561k376J453J522o54j476L77O76k74j041J916j649
22E543K894k132k270L98L573l059P77k135J902k341J046K685n684M862l50j79m969K913M868
3H342j955J851m161N141
0I218
##END= 
