# Supplementary material for: A new method for the comparison of 1H NMR predictors based on tree-similarity of spectra
Source: J Cheminform. 2014 Mar 25;6:9. doi: 10.1186/1758-2946-6-9 (PMC3987679; doi:10.1186/1758-2946-6-9)
Supplement: Additional file 4 — Directory containing a graphical tool to benchmark new predictions (submitted as input file in the correct format) with the predictions shown in this publication. The graphical tool provided in this compressed archive allows to compute and visualize the results for a new input file containing a new set of predictions. It consist in a web page (index.html) that can be accessed locally or remotely if the directory is placed on a server. The input file is simply drag and dropped on the webpage in order to start the computation of the complete similarity matrix and on the different statistical indicator including the curve of Figure 1. [file 1758-2946-6-9-S4.zip › bestMatchVisualizer/experimentalReducedJcamp/cc_04926.jdx]

##TITLE= Maximum beta inter-cluster(0), intra-cluster(0), Cluster size(8)    
##JCAMP-DX= 5.00	Hook4 tools, Dec 2 2011
##OWNER= 
##DATATYPE= NMR SPECTRUM
##DATA CLASS= XYDATA
##.OBSERVE FREQUENCY= 400.0
##.OBSERVE NUCLEUS= ^NUC_1H
##.$DECIM= 0
##.$DSPFVS= 0
##.$FCOR= 1
##.$SW_h= 4000
##.$SW= 10
##.$TD= 1024
##.$BF1= 400
##.$SFO1= 400
##XUNITS=	PPM
##YUNITS=	ARBITRARY UNITS
##NPOINTS=	1024
##FIRSTX=	10.000025000023875
##LASTX=	-2.4999976125705814E-5
##XFACTOR= 0.009775219941348974
##YFACTOR= 1.0
##MAXY= 1.0E7
##DELTAX= -0.009775219941348974
##XYDATA=(X++(Y..Y))
1022A4129m019L596l916Q580m214o46J1247r763K486O442m191R64N8057k9655l1791K714o757
1005A3263K224n521O114o2l233j356J5227p943K091o764k887J3850n592m647O636L412M166
988B8978p004o260L436N085L631O612p159N317K647R776J9985K0140P2223J75714J122901
973A456022P893487O50491q718715r71795k06317m5176k4167j1910k256K047n462O486j6736
960E999J4826j5865L345K397p30P962j1543l427J0775R871K162j0282J654O291j1010m45k111
943I869k724N792m943K517p28l54J2179L6486m0029M2729l5943q728j0918N482L237M177j944
926A6157j296K784N557l734K365L608Q638K4795J30374J675973J308496k737888R6085
913E31914L191837k240510j317785j20937k0415k4q730P65m895M168m512m694Q046l112j318
898I798L172J881m786J409k077r397J2471Q25k140n375N161K879m342j436J0348j05J6699
881C4985k2903m288N936J3093j0827p808L553M42m165J427k470M048K487K958R216K19j0819
864A5084K842P210q334j0416R727q263R20j517M201J319p078J638J687m708R097J034P833
847B2276j0221K209J4338k819j1065L010R394r404P282J687k807K0983Q8058J128784K037383
832C299088k729876J10667L384711k496230j367848j35963k1010j4986o679J43m222Q565J637
819B7997j443Q526L2388M95749J208726j409838R92000J690356j830527q56036J761084
808B118982j147204q54804p0038p433j2489J150l902K1716N1855M98362K188789k293947
796D91037M65782K676484k723658n98224J339474j296062k79294l4239q655jK1131k7370q92
783B5513r989J2053n557n106P288R68q622k08M386k058o119J790k32n16j34Q45k48o297J1087
764A8844O767p033O000N114n463j240r518j0494q63J1832o997Q547k31L359o06M931l236Q416
746B8129J6935Q3402K730640R86516l632036j38553k8850k0750o374J196l085J744n606j92
732A3116K546N902P17m472J081K834r897M652m489m524M806K016M834l926l789J705n904M860
714A2068O22j061j237l619k7N455j541l378N694J954j929m140K551Q047J2581k0141K678p870
696F707j750Q521M07m030N173p621l69K256M544l326n486O647r184J477K525R483Q03j2213
678D564O866o441J973K081Q995j2196R737n260m89J044J818M497p993L995q329q83J4564p652
660A0891J137J696r772Q616j061J356m843R985o494p082j607P787K506k138J528n516O973
643A3962k628N790l204J7j787j934L459m224L787m247R132r45n255L941J466p729o72L669
625A2598k529L008J555k126K803k665P30R60l354M1j913K105J006M608r608Q721q666j894
607E380R897K144k32n356K395o433O906K826l241M141j29m443J034q245R535n042J25j43n39
588A0580O865p96o358M839L12K53L497r495N890k875m992J4583q000o88q98l24K034L258J958
569A9643r194N486r149Q160R80l335M00m749j23N207R79j071m94L363k465K48J937j286K427
550A6964j909o681O329P43m703Q003o154J042O300n569j219L844p308j613Q812j2482n66
533C833J3008j487p706N974k212L038j375j231j160j23L306J478j969j442L540l228R217M10
515B1871n785l740L960j182j628l541P480m334M901r771p10M960M455N84p452L469m80M179
497A7236l169p03l623O171p341M604K570L199q998j143M928m996Q249l606j36n999M138j357
479A0024J575l88M551j540q48J73l76R626q123r327J2187M32J169j1627J506l59n733N975
461H897L540p76N143o135J509M328l455j717K368J241N582j0733K075K251M475m180J291o209
443I495M710m350M592k136q879O864M643M346k561p050O829m245M949o874K139O95p066J1309
425A7410J920q32m043K146K823q028p58K095K53j348o140L812N2L622m19n925O548r54k736
406I498N194k989k240P84J966p15k581J565L699L75l139K865K363P21k58l545m624M23P043
387A6405q830L077P736p137M235L966o436j558J540j057M03k124N458M260j1426P233q982
370F763P877M769m462q708J845k860K285L118j240L521l218L067q61j096N488k85n063j808
352I132J15L92J0711p120q30l963P05M579p210M723O526j010r660J919K5J668q46J683n20
333A1019n453M719K087J501o824K606L039K0l562k181N975J196k050k320j373m471P707l39
315A1296N976k022j03n742n263L933O475q171M000m483L173N833n027r261J2504N5L487l94
297A6266J988j830M369m497l435p296J881O636K403o069K7L091k700L001l705l158N732k26
279A2478l318J137O963q171J45p01K973J746N96Q19r874P036P48k867M773p789M643QKj781
259I566O450M738j1518M841P668j1097K234M734N719j0065l817j725R380k974l466j682L837
242A2823J078J320k619N032j1388O722M489o052J729K188n503m656K295R969L094r55j3950
225E616J1988L175M0893K9392p1133p037J783k95O69p931M426P773Q08l120j99J1603L449
208C1860k0758J716O795j2704L204R884r979P600j58K238j313l190N620o222M189j79n480
191A3123M380M388o951n83O323n536M486L375p261K255l42K821r580Q490J067K68k907J34
173A7950K177m591O480K588j03R343R3390J637239j367088k99642k8748k0424q941j051L405
158D1984l227k351k395n76n946K732N556q768J067m483n561O562J5101j6092l683M670m778
141A9812M402l879k571J214j177P216J0433m207L01J0472L928L1397L2326l4098l2414o768
125C6387j1220k797Q28q92L887j31J05k122l220k980J004L178k229K264R91m714o562O399
107A8176j003J177l155j499p66L959j708Q676n336L155N470p522l828L071J7912q56R040
90D4963M5219k6910j2676K8823m4502n682J235j3579j958J350j558m551M39J713K282l861
74A0747l696O212m069k487o27O840J524j062L646j970l622p12J177L580j891J544j376o867
56F891Q459l98j0345P492j379P089o672k870L102j135K831J770m645L623j168P26L809L26
38A7506K993j541n047Q108n137p076M606n510R45L859O368j1233L816M142m288r17l812K618
20A0400L060n124L817J421K72l29j454k119m371R444p19K559p001M889q859P237l92j782O198
1A7147j533k462
0A3152
##END= 
