# Supplementary material for: A new method for the comparison of 1H NMR predictors based on tree-similarity of spectra
Source: J Cheminform. 2014 Mar 25;6:9. doi: 10.1186/1758-2946-6-9 (PMC3987679; doi:10.1186/1758-2946-6-9)
Supplement: Additional file 4 — Directory containing a graphical tool to benchmark new predictions (submitted as input file in the correct format) with the predictions shown in this publication. The graphical tool provided in this compressed archive allows to compute and visualize the results for a new input file containing a new set of predictions. It consist in a web page (index.html) that can be accessed locally or remotely if the directory is placed on a server. The input file is simply drag and dropped on the webpage in order to start the computation of the complete similarity matrix and on the different statistical indicator including the curve of Figure 1. [file 1758-2946-6-9-S4.zip › bestMatchVisualizer/experimentalReducedJcamp/cc_05604.jdx]

##TITLE= Maximum beta inter-cluster(0), intra-cluster(0), Cluster size(8)    
##JCAMP-DX= 5.00	Hook4 tools, Dec 2 2011
##OWNER= 
##DATATYPE= NMR SPECTRUM
##DATA CLASS= XYDATA
##.OBSERVE FREQUENCY= 400.0
##.OBSERVE NUCLEUS= ^NUC_1H
##.$DECIM= 0
##.$DSPFVS= 0
##.$FCOR= 1
##.$SW_h= 4000
##.$SW= 10
##.$TD= 1024
##.$BF1= 400
##.$SFO1= 400
##XUNITS=	PPM
##YUNITS=	ARBITRARY UNITS
##NPOINTS=	1024
##FIRSTX=	10.000025000023875
##LASTX=	-2.4999976125705814E-5
##XFACTOR= 0.009775219941348974
##YFACTOR= 1.0
##MAXY= 1.0E7
##DELTAX= -0.009775219941348974
##XYDATA=(X++(Y..Y))
1022D4240N0753j8537m2546k0795M55N550m875O813o385m66N73L725q791M529k087N48j349
1005A1355K419R094J8864k3431n652K266J605l663l360M642q778J1106q223K2524P4257q7265
989A7760k745p486N888j0013M213K496k331N831Q06l834J35L351M268o221l545N246Q96J85
971A4900p238N816j566M058j082L5J56n520J735j678O51N048n99K534j932o025K041K549L275
952A7158n212m998R645m879K954o870J0757n225L109L150o97o203K750o724j316M750J866
935A4015M069m140Q08p06l593P592j0249m84J1311o825J9606K1832k5000J4059k2097j0231
919I967J0050q419R88k278L823m551M832j721q504P110L10k786J593O099p698J3448r375O418
901A9306o011J0338m013l895N242J9205M803j756l551R072L1050Q0509J88270K903336
887C251905K749997j349533P96131m759915m42389j20324n1715j8122m991j0444j4186N13
875B6927p608M337M852P507K3208k8474o049K7573o387k4509m344Q087j418J507L745j612
859B7342M385j3254O784k551k17N586R23p715K0009J5129j5502K8688k7519J8021P2854q2553
843E0410L950Q377j07N4142L14273M552632l78902l996653K851216K920449n667107n21951
831A90729j11099j6374j4822q953J1325k4753p41l284o90K885J742P687L1265k6956m44L640
815D1157J4678J1486J14596L41281R476802o28237q663658m63124j34093l0473j2404Q724
803G6735J201k3780o163Q906k5805j821l944J00k104M123K977p501k777L879l0M276P723j618
785C4377J079Q364k2312K5006k5525L068L4552l9011O862K6837M4584p9171J456o672K0122
770C3616k607j1386J3208L474k4061J2349l350J4683L05r968N546m329K609K2928L1365
755H4382K10443M414666l706992L623945j707284k42290Q73484k064204j276323j01125j9847
744H8855k0274o041q201O522L181K075O2044J682175L165832m746208j40929j6645k1075l113
730D8198k545k093o744L683k889K537o852m226O349j1115K3317k0354K3276j0849K372J0640
714E2705j4536j804n027k779m882j2794k70O027L749J2675j1452o339j246M994k292J863j473
697A7119O507m329k527N694K6107l0321j929J329m860J755n378n491P765M096j958p526O274
680A2327P779n177K711l364m254Q371j293n535O260p049L397j806o30K060q211K806J0726
663A9118m919q463Q219K385l388j642O537l648m417J337j642L401Q189j2224L36M692j817
646A2054j007k045O675J345j249j1521J1008n354N279M372n554p050P006l455L59o100P460
629A2223M661j727j028m257M279m301K025Q926K541r860n89k837M972k861j086P313p494R68
611A1868N72l849Q344p883M277j243K104k604M009n944M651o570K558N022j357k152R92N377
593A8172q154N5L18Q772j0592J849J146J0969p594r917N888O558L208j2284j23K07N247n130
575H595P828j545m311J433P093l071p344q678J3557j205J703m192R17K673J413m200J150p022
557D794K142Q725p66N54k984k51p502J563J1032o480R15P327r347M410o483P186j658O421
539A9598n732p965n66L976O982j1700J1446k309k296q22k362M608K061n997R23j870q4J348
521I239J977J410p223L362M729n949P239M674m722o441Q687j1253N232k667P170m037m681
504F746N431O974j1676Q674m622k715J1417n351l1J886k109o681J0431j0529R414R09m541O02
486A4229m91k812k46Q58K258k481J342m099K86O71Q769k697k074O285n648k928k087P895k034
467A4996j551K992N94p507R592m334L66k792L990j276K952p70n999m13O032n83q549L878q46
448A0772j141M091N816q853P405p772L693L595n123J1530j3406R055L156k495o632n768M373
431A2296O108L84l564j811j92m082P349o6M529q789O005J0097N422p351J9903j622o425L392
413D1583J4074k8105k063R404j4757o935O147l366k802Q867j2162L429N975J603j3293O122
397A3721J5520L4623l0832r97j530n118j343r70j707o041L34l980P269k412M703j797j3858
380E585J1944J059M502K2999q995L9Q587r392P919m95o447r418j1564k815Q491J317l537m451
362A5328N048j2448M922J417K102j461Q98J325R020j3430O728m779n69P734j0240Q078k074
345A7599J011q343O214n116M644j2097K3307j3744Q24p2q15p265j495J574j860J1340m884
328A0822m728J079J1273J975m257p354P16R284k478N89q319J992K093n974l295N963l108N948
310A2221J863l072L28P4R024r198O743k699n191N738k579j0238J1806L048Q906k51q846K0567
292C8244J22M249j6762J8609r131o351L044j6835K2089M409k0915N505J2059j1323P0R697
276C6780j5056J5515j5614Q148k695j3065N076j415K831j212j90m476l093R628K601j016O534
259B9281n430m611k211P477K987k0015Q874j972L127k600o20N235r149Q486j937k909o386
242G627M771K360l355P937n702J310M64k900M151L29k760J584j09r022L127m246Q375r888
224D053R105N072r908N141L099L199n794k698J356R859L949j14l971J7449j3122P105j1136
207B2644O353K1513J22331o4002m1226P0938q0992j3763j0384k851q048L787l682j442m22
192B0754J7151j0896p637J5099j57j3122M198j0462M066K514k281L10n608M654l073n782P674
175A7402m421O392k089j717N976K248k248j0472J0300n334R322J2714M6337M54974M077999
160D617383m196236k85842o1132j7071l049k1283K511m77J822j3736R214m196P082o429k851
145B5710l150q89R091m412K208n290O341q748N914k502n155L768k66J50M568k636M801J504
127C1007J3114j2531O644M8377m4358O835Q4370n9982l5965J8330k7219O47n706m11N059q261
111A9950N440j0724N267M680j58m296J483j0939Q410o000J119p61j19R044p279k494M635l474
93A3784q07K943M454N168n985l806J1582j43r3J817N462L071p150L519M128m900M664p598
75C0110j6662Q188J707l298j506q31n555j866R07K959K605j496o034m094P464L121j0223O269
57A1765p387N902j329m104P687P89n285Q137r258M038K91m045L421J912p615O405j593J012
39A0743N99P65k014L557j1537Q402l137N383p673J1966o317J976q836L752J332M571k405J766
21A2893j064Q869j0797N935j0547M085O596K880p136L084M35o217J425o633P636N325p686Q5
3I168J340J0125J4115J07015
0A41763
##END= 
