# Supplementary material for: A new method for the comparison of 1H NMR predictors based on tree-similarity of spectra
Source: J Cheminform. 2014 Mar 25;6:9. doi: 10.1186/1758-2946-6-9 (PMC3987679; doi:10.1186/1758-2946-6-9)
Supplement: Additional file 4 — Directory containing a graphical tool to benchmark new predictions (submitted as input file in the correct format) with the predictions shown in this publication. The graphical tool provided in this compressed archive allows to compute and visualize the results for a new input file containing a new set of predictions. It consist in a web page (index.html) that can be accessed locally or remotely if the directory is placed on a server. The input file is simply drag and dropped on the webpage in order to start the computation of the complete similarity matrix and on the different statistical indicator including the curve of Figure 1. [file 1758-2946-6-9-S4.zip › bestMatchVisualizer/experimentalReducedJcamp/cc_05704.jdx]

##TITLE= Maximum beta inter-cluster(0), intra-cluster(0), Cluster size(8)    
##JCAMP-DX= 5.00	Hook4 tools, Dec 2 2011
##OWNER= 
##DATATYPE= NMR SPECTRUM
##DATA CLASS= XYDATA
##.OBSERVE FREQUENCY= 400.0
##.OBSERVE NUCLEUS= ^NUC_1H
##.$DECIM= 0
##.$DSPFVS= 0
##.$FCOR= 1
##.$SW_h= 4000
##.$SW= 10
##.$TD= 1024
##.$BF1= 400
##.$SFO1= 400
##XUNITS=	PPM
##YUNITS=	ARBITRARY UNITS
##NPOINTS=	1024
##FIRSTX=	10.000025000023875
##LASTX=	-2.4999976125705814E-5
##XFACTOR= 0.009775219941348974
##YFACTOR= 1.0
##MAXY= 1.0E7
##DELTAX= -0.009775219941348974
##XYDATA=(X++(Y..Y))
1022B50539L557907l607946j58638k0766o361J4306j8118l226q97k112j75j003J960j185j009
1007C276M67K049j967k65m91j19M64q90M96Q78m56j112P62k34O25L7J268k116L14N52j046
986B492J254J9329k0007j63j10M0O53j392J42m95O82L64m54j33R76m76R8l60M42j007J667
965C542j500L72J997k790M11J109j07m87n66J316j560J580k56l25q34R34k50R55o43M72k871
944D99J425J094j033Q53j522R08J164J1m26K49j513K9N48J032M84P80r71o84n47J880j731K03
922B732P39M09j275J338j133J325k482Q73R78j025K100j846n03M40l37q40R58j61j256J443
902B477N83k3l13k79R53j526P03P09l3N65n28M47J01j90q97qO54j505K17O35J329j440j64
879B467j118J433n43N27p16M39P28o76N95j7o20J31k31m13R01J531J8706j7574j570j695l57
858A928J049K53q70M84j337J973p13J379j146N27j66k04q52L41K41J23n00L437j483m43l01
837C720K73l014M167j813N086o921L423j667K877K008J0927N0531R55364K028453k895902
822A57512j22308j5345n996l271o69j217m345L3K12j024N58o37O28l99M18j229J414j037O07
803C905q63K221k519p46J061R76j341J166L69J96j619m06K402k033o48J334N390l685J7235
784B2395j8341K36j629j315J134K61M4r90J478k08J20l05j32M23j174P1J79L23J403J115j382
763C706k701R79J966j290O77l9j108j621N51K022R21j811j97J327r26j62N055L491N2637
744F3477R67311r73832m3532o664O89l424Q46q79o27p79J536L93j881P79o04q14K06M48j418
725A231L63M10K30Q51j837K843M382m413j349M39j032K271k259M67j850J576J59M9J635j943
705B223J364j255q9J115M716l755j262Q9K9q81R8M68J88n49L0J543k912J828o35N40N3m79k01
682B266J133j106o1J198M53L6r93L8J65l53J84l38P12j630L231j622j820J718L26o79J068n94
660C332N58k642J120Q10o01K29LM24j864J180Q5J982j342j579M89J45Q70K25p18L98L06n28
638B882J68L56j023J065l17j175J540j498lJ189j024L15r57J480l31p59J290p15K199k042O05
617C245q30N33K95p0n36K50j37J528j309l90K85M16J34L73q13O29K55q03R90j862Q23J012k25
594C793j205P80J81m09p8j7N51N45j228O50j325P11J177o20K21p41J645L72k354P67r14P7P88
571C367j053J157r49K34O62M43p04Q7r94J391L20m33l06J284k067r3L33P09j389J095p2M49
549C471j253J40J428n95n25J379r83j645J858k53K80l17R24j627k60P81K65J06O68r82n2J186
527C994M27j888P47o4j211J854j05O29r34k86L97r63O11N2J207j208j085N02M32L07j788o12
505A015K142j21l33K10J306l14Q17j588o0k9k2o85J748j795M36J164j420J331o06K949n25n09
483E111j277p69L87N77j516K46O91m52q85J516j136o79K015j227J831Q16k236p15k63J358
463C393j068o83R67k39R67M28q0j889K430j299n7j35L38p45N32m92J038o82K26J522m82j852
441B138J525j500k41J326j136N54O88m28k38L43k69J97m26J015n60k06j86k34J002j136P02
420B930M41J246j382j149J706m73J726j726l58N57o1J488j759J64L24p71k64j80O69K40j351
399B017P36J40n60Q56Q69j824J447m59m34j25R0j200J024K087k450J127j042J25J617k65j50
378C626J074j216J001j436m20N4m25J020o04q81O29P67j34Q06r60o36L8J622O96j399J558
357D780K961m053J545o8j977K521j058k013M85l1l47R36k18J76P22k646k50O59J668j156L08
336B944k39j21J267K17o48m05J103j201O68p80J98j076J074L72N92j953J606k65N34N77l60
315D104q37L48O960N2193n4118l975o21K08j770j244L763K245j804R497r591r41J596o013
297@O929L93K133J4787k0397M423L716L746J9168N0335K46785R667982p749881j944765
283C05354k11467l9936j8176j0250l2Q746j2756j0821n324Q321o940j000K647k222j022n06
267D616q78J024j66q1l65P84q74R71N9968n2870n565k043q03J055k864J251m28J55P36P9M61
246D163j567J267o05J86P44j655J375o05j47n63J536k327J347P55j080M50m22M8J452j028K68
225C592N55q70P23K18J44o82j455Q0K444j523j57J128j436R50j509N13J03L64K24q10j330
204A266J343M46k08N89k66O2J084M22k152M27Q04j452J238j895J473K25K70r59n5N30J0o66
182B536m29O74L38N07M36n31J230r39K428Q58L312J1125Q1582N97928o14737o5222j0149k731
164H216j909j998J857k476P77j136j086M96J421L08k164J696R18J0137j0744k62k306J371
146C116J628j797l36k19m7O38P75j464Q49M02K03m96J783j694Q36l00P35j247P03P44M578
125I390n250L935J728n962M051j904k169o69j519O40n12J382l38k63J81k9o38J056M3m79J130
104C804N3j604R58k32p40J505N88j588n95o6M59J374r61j34Q73j314M94J258n96P73p97n91L6
81B957K1j42N43L84M7q61n43R44o78o23K161j975k75Q00R6J3J080k523K120k90q9j350j006
58H11J387J635k081J65J395j326J67Q22p37O94k7Q1K41o14l10J442o3j277M84K033k045R89
36C866p72l79q0Q55P47p23j381kR38j012k35P25J734o98k319J542j84o03O21l37p99k9Q46l0
12B291L79N33J40N0p80p94K020n55P9L82K948J8896L29520
0C55109
##END= 
