# Supplementary material for: A new method for the comparison of 1H NMR predictors based on tree-similarity of spectra
Source: J Cheminform. 2014 Mar 25;6:9. doi: 10.1186/1758-2946-6-9 (PMC3987679; doi:10.1186/1758-2946-6-9)
Supplement: Additional file 4 — Directory containing a graphical tool to benchmark new predictions (submitted as input file in the correct format) with the predictions shown in this publication. The graphical tool provided in this compressed archive allows to compute and visualize the results for a new input file containing a new set of predictions. It consist in a web page (index.html) that can be accessed locally or remotely if the directory is placed on a server. The input file is simply drag and dropped on the webpage in order to start the computation of the complete similarity matrix and on the different statistical indicator including the curve of Figure 1. [file 1758-2946-6-9-S4.zip › bestMatchVisualizer/experimentalReducedJcamp/cc_05803$.jdx]

##TITLE= Maximum beta inter-cluster(0), intra-cluster(0), Cluster size(8)    
##JCAMP-DX= 5.00	Hook4 tools, Dec 2 2011
##OWNER= 
##DATATYPE= NMR SPECTRUM
##DATA CLASS= XYDATA
##.OBSERVE FREQUENCY= 400.0
##.OBSERVE NUCLEUS= ^NUC_1H
##.$DECIM= 0
##.$DSPFVS= 0
##.$FCOR= 1
##.$SW_h= 4000
##.$SW= 10
##.$TD= 1024
##.$BF1= 400
##.$SFO1= 400
##XUNITS=	PPM
##YUNITS=	ARBITRARY UNITS
##NPOINTS=	1024
##FIRSTX=	10.000025000023875
##LASTX=	-2.4999976125705814E-5
##XFACTOR= 0.009775219941348974
##YFACTOR= 1.0
##MAXY= 1.0E7
##DELTAX= -0.009775219941348974
##XYDATA=(X++(Y..Y))
1022G38Q3j02K90m84O17l25k09J22k18J87l0J48k44M2k13M46K7l28J44j81j55K28l65L70J39
997G27j06m6k06J50K05K70l74Q9L0p0j30K59k42K82j08j54m4L54k71J65Q7j24l1j35mO0K8k58
969D03K77O5J51o03M09K24L02l92k20j86J66J23K9j25q8Pm1K81k35K27q1J55n7k74M10l77mK0
941E66K95J4p6J43p0O9j18k04M78l39J401O85j907L2J11j23J04J66J314J564O407J05724
919A16236r6095j7270j095q60n44L22J27m62M40j43O6m85L02J28j33J17j68O4K69k18j24R2
897E66J15J02J05K496k460j89k16j43J71K92k00K17j03J53j97j30J55R8k73k11L75N96k74k12
873H33n51L29j41K92l99J1K51j97L31K12p00M63j57l08K34J97l26L73n0J53n4m37oJ63J87n6
847F47j28p5K21j39J6J43k59J80L4j49k43K94K49o9o6k54J28K37k16j7R2M42m14q0o4l21M72
820F61l44K09K98m11M1R5p6P6L08l23L16k73P8J71k44L4J9Q8n4Mn0p7j68M34k96K72j94K9J59
791G82L08r6m69PN0R71p31K1j21r2p5P22M132m544l83K91l6p6K08l5m77J49L73R3J90o07M26
764I81J80J371l5j513l5M59j47L58M628m432o9J873L0128m494k6711r85j93L35Q85K686J9997
743B5267J92531k08012p435r61k79m50k3K20l05J16J82l44J44j3p4k2J96N4r5j12K22m31K76
720F52m4TN0J94m77M49q9J27k83J98q7L27K508k902M41L006l406l45M66K26J597n26L990
697F028M5042m3185n896M359m229j421l81J00l2j67J10R0N0K07j08TL20j37J65k11p1N8j00k0
673D63J35p8p5J52j92J40L63k79M04m79K18K2Mj54q9j9m8j08J32K69j05J086j293L5k7l2Q3
646E28K13k19K9J44j50j08j43M60l35m19M64K00j81K43J79m87K04k06K34q7R3j47p9rJ79j98
620D02K11O9k25J57J51k43Q5k13R9j12K00K34l26n5j9J91j46L8k56K54l62M01j54M32k64J43
594F92k17K79q7k90K72k96K12o3J77n09K35j31J48L55O6r0m14L44k89M14k37l97M30k09L67
569G62l50K28Rl9j05J29O4K43k44L51j85l09o6r5K26k66J41J45q7M28n19q0J01L04r1r2K05
542H08k40J95l31M18j51r6k82L16l4n8K48l12K44l46J58K1J48K92o58R6J45j11L84k71J60J09
516H52J412j232j12M304k470j509n34J38K14l17J56M04J834J1535j1825j274l21j18L42K19
496A698J044O352L9788L6055q0462j842J453j623P4J640O739J73006j21559n6168k885k81L03
479C332K2O034R3984o6839k9327R016K01294j73271P8204j10337q888j410l30p81K34J42j73
462I06N83m64p4l00L16m7L4l00K0Q64p41l29J24o5j11R8N45J75n54J14J95R91k02J158k097
437H39J49k64P3J06j48R7k52j1J33K64l42L86k25O4m0K62k43O2j45L04j81J51n0k55k03j48
411C83L34K7K82p5k9l57M28j68M4j47J10P4O9j46K22j90J24l09M14k43j15J42l21M64l8j18
385H61K09j7l47J70N3k97L21j42L9K6K22k92K63n8K5K81j70J36O9l72l42M07j56L83o3J42m03
358I48K41p9Q0j78k9M8M40j87Kj95K29K73k06j25k40L19N6j18O4K42k57M2J34J00K55k84M6k0
330A601M45j51m70N38k36L27o5kO50l15K63J09L07K32l3J967k121M15l92J260R1J880K696
307H996N5475m7080M8627n1857n666o41r83M69j293K469O571n95L053m243R74N413M120J3631
289C7440J62919J06043k53159J0797j544K6095N9462K27049J640771P984127o059706M477572
277H417866p849354l83402M6064j63490k5846j0160K691J43510j23379m2857m151Q5K672j605
263H644k046J440k058n73q78K18Q6j116P16Q234M7816k4847J566l3164j208J3654j1642k325
245B517o77l82J108O92r39oj486J12M43K197k042j85l75J84k22NJ12k61K02J25k9j60p4j48m
220G07R60j047j27K20J23L0J35k08N01m48J58J555j509Rj07j17J28K2L88n78K13l47J0O0P1
195H02M17J48P3J15m6j84k5p4Q08J72P01P50K134K531O017J1872J1898q835j3050p087l287
174E850j996r34m87m85p4n44j08J72k09k32J9J82j35m2j40k14L90k48j04k38N51L7O6l62r3
149F22J29K78l85n9J45J08l22J34J44mj82k13Q03n83J38K64m93M05p1j86L39l92p2o8O4R4J3
122F50L9J16j97K34l75J35K6j83P3J03K24n41K85L35n44J02K23J38n88M20j47R3L00K6m48J82
96F81N0j89J32j18j8k63L22K8j24O5L39J10m60K08J89k73K85m06K72j18r4k49L29j19k83Mk6
69B74K53P1J68nj40n4J68m00q4M34J11jl64K64k02J69k81J65j80r4K33Q5J29Q4N3l27J70l31
41C68J98K2j35M84l58L26k61l36M51N4k77J81n6j07K34m73M92l60Q0L11K71l82nk94K41j0q6
14E73j9L16k01p3P6oj23K11O7K32k38m04K87n7n2
0E89
##END= 
