# Supplementary material for: A new method for the comparison of 1H NMR predictors based on tree-similarity of spectra
Source: J Cheminform. 2014 Mar 25;6:9. doi: 10.1186/1758-2946-6-9 (PMC3987679; doi:10.1186/1758-2946-6-9)
Supplement: Additional file 4 — Directory containing a graphical tool to benchmark new predictions (submitted as input file in the correct format) with the predictions shown in this publication. The graphical tool provided in this compressed archive allows to compute and visualize the results for a new input file containing a new set of predictions. It consist in a web page (index.html) that can be accessed locally or remotely if the directory is placed on a server. The input file is simply drag and dropped on the webpage in order to start the computation of the complete similarity matrix and on the different statistical indicator including the curve of Figure 1. [file 1758-2946-6-9-S4.zip › bestMatchVisualizer/experimentalReducedJcamp/cc_05810.jdx]

##TITLE= Maximum beta inter-cluster(0), intra-cluster(0), Cluster size(8)    
##JCAMP-DX= 5.00	Hook4 tools, Dec 2 2011
##OWNER= 
##DATATYPE= NMR SPECTRUM
##DATA CLASS= XYDATA
##.OBSERVE FREQUENCY= 400.0
##.OBSERVE NUCLEUS= ^NUC_1H
##.$DECIM= 0
##.$DSPFVS= 0
##.$FCOR= 1
##.$SW_h= 4000
##.$SW= 10
##.$TD= 1024
##.$BF1= 400
##.$SFO1= 400
##XUNITS=	PPM
##YUNITS=	ARBITRARY UNITS
##NPOINTS=	1024
##FIRSTX=	10.000025000023875
##LASTX=	-2.4999976125705814E-5
##XFACTOR= 0.009775219941348974
##YFACTOR= 1.0
##MAXY= 1.0E7
##DELTAX= -0.009775219941348974
##XYDATA=(X++(Y..Y))
1022H80l0j82J311o71n14Qk50R73l60O03j030O55l41R1m81J14m1O77o16Rp2L58N7l21l09P19
996A237o93N11k30m6j14L28o16P22l39j89l27Q83k28J82k0J07K21m96k50P93j62l6J85m1M05
971A787m31l48O0J15p2K85m26P3k45p47K86M60R3q7M72l13n62J96j65M22l09L36j2J15k90q
945F85M27J5k87nJ51N6R9p0j93k76N7j25R18n34j6p85J090m94L98o02Q8N61j89l45M37l34O12
918A339m88K53l86o0K03J08k81J52n2o96L44o0L74j48J36L3R3p2K20o22L05j02J14Q6Q00n39
892A054l13k16r2Q47k71k62QM51k75l60L11J74N3l55J20qq0n15P45JK5q4J76n46K76o3J83o44
864C40L41j38j68K92L29k71k37N33n51K47l60K94K60k92N59j93q5k0J10j43k7K0L93n84n4J84
838G79K09q6j38q2O71j8o49L09J68q12P39n68N23L92j161Q97n34J17k15L05l27R39j108J08j
813D57j21J90L4k01J36L41m3l45N69k45r9m3J08K90l00m0l29L01M05n08l48K01M52N7k43R8
787G74l38J704j568K51M46n14L3J26j46J61J53j89J32K69Q0n26L83m93k75K46n84O76M29r00
763C30M54r4J14Q6n09J15J53K36J42n5l23k71M80J81j16J23n9Q83K356P8604J57708k03855
741C6683j4025q581m379l042k108q86o27p50r30jp27O82L10J006n22o22j4Q8j104L03L19j66
719I07m5K01m22q7P60p40j95O36l82O4K91L59L756k379j770K26j44j48J1J445M5j236l64O48
695A437m37r7l73o2K11M65k55j97J93L52P86J7190P7261o3065k0653n111j928j978q97o50p87
674A405j54O00o66J52l77O8J85k13M9n39L65m66M21K18o05M02KO73j035k4L10J3K33m59K82
649H40m22j09l0Q10O69p48j27l26n01O15L39n27M66M01m41k62l20O92l68J39l88J61K50k43
625E70L31K44o17K52Rj32j31N94j09m22O68Q0o62K19J49q29P56l12o9K65L46k95J45l49j58
600E43J89J51k24M77o23N81j36O09r74k85N18l87O08m31R09p68r3l22L66J81k94k07j95K48
576D41L41L55L24p82O15p9k23o55Q11k59j74L12k18Q3m06J02n88O04N22m98J60J84o08O64M13
551A441p89O58o78o7J35n11M22N9J33l28M27q8J3o41K21J62O94q23L73NO85r21L58l37J45m59
525B89O70J86%o19N30k06j9j08K07m93N26k6L54o47m4R5J31l40K94J40l90K7J67m3M26l35k69
498E03P0m68P17j83L14r8k37L94k63J19K53J33m64L76m9j43j48Q05J0457q016j769l08p34O
474A267m96k65N22K058j781J6q9r6K8N6J39M684m320J571j913l28j65Q5J67j48m8P00k97o68
450F79J091o20l73M16m01k4J90k00kJ08l31M60M92o09M42l71J8L7k90K16k84M50j07l48K93
425I32L89m51K18K39K57j26J60N1m96m2Q36L62l93J73m70n69M8J41L39r29L07K72l85J09L39
400A311p5j00K46k67k85l37J100p24N59k04K8P5m72K13L70l36j5L02m11M76l23j51K10M99n50
375A139K24j48K31p4J22p55K84LN62P09r34O7J130j278N71n88P5J20Jj64M37l78K26J60R37
350B679n55o61jN13m41M27m03K16O37m52M7K5p4J88m86M87l08q7J37L3J88L5p4J03L73R7m92
323B151j179K051q64p9K58r3m9M67J91MQ94j029O06Q02n2J17l81O77K38q73j1M07j46R36K373
298G416j626j019J68J448L239O5750n6711o926k388r64r53J793q43j972K189P445k615j315
280A2116L465J4895j6479n95O536m225J8500K16560L937j56936M359L5238L01226R561403
266A0000000m728226l650703o57099l77828k02019j34157q5443l9975m7721m4006l680Q75
254C0018j8699R510K205J5681j6753J142N788j5926K0616J72881Q4340j94820p29L0954
240A26208L58771P126345n1914n843974p30063l80164k10313j35527r2001m6415m1589m7188
228C2176p020m081j9295J0087P65l49J45m907j021m118J700j192o56M56J179K849O8293n7133
210A7878n103m381k88r2J402N728J3681K6963R254k3043j6934n263m480n547j345j264k512l0
192D624q75r72l82j74l85l40o45P140m655j376j587N90J4K5p73K60N25p27J09N01P1m55j77
169C36O12K3K44o18K40K0J99q95K97L58n49L3M53m59R84n17Q43m8j374L97j69J04L57k38m35
144A98J140m44rL3m8k12K080j020l79L980l186l55K066j629n89J12M60j14j096K158j237o99
122A210O88o26J175j514L83J359j713j06P10n26n62LN85N6o18L82o46L24O32o95K60J2K59j33
98H99K71n52p1M96j87j75K1j7J14%j56r9O13m7L6O4Rk8o00J67k65N9J1R1K94J57k23N4k1J54
68A069m9r14J064n89L55oo40Q23q87R41o98rm1K09L42n50J8o8K9k4K47j11L98m48J40J52j03
41F50K84l4m55M63P4j51l40N45n22M92n10lL09N3k16o8L15j54m7r1l2N8j52j04O02k53l68M50
13G95J02K80j56j41n12O40P0n7N33o10K65k46j15k95
0E53
##END= 
