# Supplementary material for: A new method for the comparison of 1H NMR predictors based on tree-similarity of spectra
Source: J Cheminform. 2014 Mar 25;6:9. doi: 10.1186/1758-2946-6-9 (PMC3987679; doi:10.1186/1758-2946-6-9)
Supplement: Additional file 4 — Directory containing a graphical tool to benchmark new predictions (submitted as input file in the correct format) with the predictions shown in this publication. The graphical tool provided in this compressed archive allows to compute and visualize the results for a new input file containing a new set of predictions. It consist in a web page (index.html) that can be accessed locally or remotely if the directory is placed on a server. The input file is simply drag and dropped on the webpage in order to start the computation of the complete similarity matrix and on the different statistical indicator including the curve of Figure 1. [file 1758-2946-6-9-S4.zip › bestMatchVisualizer/experimentalReducedJcamp/cc_05903.jdx]

##TITLE= Maximum beta inter-cluster(0), intra-cluster(0), Cluster size(8)    
##JCAMP-DX= 5.00	Hook4 tools, Dec 2 2011
##OWNER= 
##DATATYPE= NMR SPECTRUM
##DATA CLASS= XYDATA
##.OBSERVE FREQUENCY= 400.0
##.OBSERVE NUCLEUS= ^NUC_1H
##.$DECIM= 0
##.$DSPFVS= 0
##.$FCOR= 1
##.$SW_h= 4000
##.$SW= 10
##.$TD= 1024
##.$BF1= 400
##.$SFO1= 400
##XUNITS=	PPM
##YUNITS=	ARBITRARY UNITS
##NPOINTS=	1024
##FIRSTX=	10.000025000023875
##LASTX=	-2.4999976125705814E-5
##XFACTOR= 0.009775219941348974
##YFACTOR= 1.0
##MAXY= 1.0E7
##DELTAX= -0.009775219941348974
##XYDATA=(X++(Y..Y))
1022F042p99Q28K539j908j788L553J268j001k740J854j485p14l45L285l41m365J669P18K870
1003I140o881K643K282J983Q984L8311m9536M86J203p41L264m592R91l12M090j226k717L255
985A0627J840l657o20k369J122K734l03r03k757J622M345Q55p77K818K70m803J675k157J471
966A1033j056j539J2156K712l708J176Q792J6210P6357L7611N59108R281148q887658q66912
952B45430j09544q4137j3409q571j0715n641K050P209o787m374n246J1394p297r95j482L41
936H226M047k104J58N30r86j301K384K8584L826k6394p552M76m28K214k851J61R58l357K817
917I408o9L581l340P26K4180J8972J6000m6320M6772J6611k1978m9963L49L304l536P555J87
900B2439o527l79Q841J8213L4438J82338M445186J591374n567402n62682j08468k3691K4955
887E8635k6726r070j4864P648J18k096k309J261k013M277K855j152O908K497q329J329J4081
870C3050l30j6663k877P0N118k698M36K779P155p03P106O4819K82755L736830l742128r1282
854B83437K845108P20738l565696j62801m4926l9586J4813J1805j3280k6042J4940O864L1867
841G7241J44061L154529J49818l156278J60990K556872j846240j102281q8124k3458l428o219
829A7483K704l223q393L124N558j126l974L4339l0931j182J87J6587k3367NJ562L590l117
812I826j922J321l59k858N29l877L192J9019l29j4125M566Q108j3801k074j803J81M230l762
794F062j847l1L55K410j937l05P527J232Q840q236l159J113k514l146K30J43N594m327J548
775I552K60O2O90j978p30Q44n969N754K830n980n3M199K547l933J889K695m284l930K189J842
755H496k213K755J02L095N96k437k576L521J621J0661J6572K35308K527338k663233j00356
740C9250j9513n574m537K643k447l182J90M35K283p566N309K839n811P787o995K623j228l94
722F112L22M26J446l011K116K594j961k959J584J11K773L4m93n699M552R46l125Q29J338o721
702A214K409M627J5416j5848J023J017Q18l068N339l84m002l292J78l003K898K452m38k710
684D646K236Q16l887M922n953M456k724J176j656K39K459K627l520k209J218O69q23M183j428
665G447j099j524J555j57M271p30l953J395k333L276J303m422P45l320J072k092L031P498
647A1963n047L859l810k903K545j508J848k369J993L802o406L042l408N201m724j795L957O22
629F862l003Q188l521j041K083j372m480K005K230j864j389N654l360j250J655l254L949l321
611D771M28J180J728k346M235m391N017p685J420L983O49j933o04J85K085M0l719o04M481m87
591H433j596n68k181j129N908k539K371m731P36K547J95L571j446j354l9K019j759n439L120
572F119p90K623p124Q062k16j094k453j34J949j592M769j0119M035J800R20l097M598p71j503
553E982J675M53j547O50J416L716n594j235L173J749J8137P8477r7857j2j34k504M00l23Q98
534G520K457n084j680N866j68l879J214k831L599Q10m253L242o60J477p19n771N307l30r92
515E125R52m76J673L578q44l184K200k731k530L296K267l653q63P51K482L245J546l647k6
496I161l348M138r13N85l352p80J360j389K736k983L161m39L568o413M546m72j874K272J384
477A0948n685k63J722j215M955j881j034k621J256K493j657J787m284p90M2P47K216O64L630
458A1030l765r07K118q396O161J059L869m222J723l350L003l696K371j747n21Q38J101k669
440D000J797K0N069l220k075n67L009k190J244l437J27O807k922p59K100l802K189k817n14
421D059M664N08m447m44M822k107K552l62Q6o037M988j049m028K995j391O040l090O57J453
402I869k017k669l065N719L800n538J747k347M091k501r66M49j351n03o76L702j544j619N014
383I595m19m17p93m65j599J629j541K113n142K895L905k361n33j112J245r38j716l82K530O87
363G181m166M848l66m462J697k397M944P59l391K411j279L142k871j349J990Q01L130l309
345G313k629K964L203J860n626n46l052K537K340r58k12l353l27m5P571p478L911M90k87k91
325G385q2J514k841n80K041J634J036j546l09j440r89j443J088K10J106m191N765J615J370
306A1343l375j592m38K93n64J2993q531j652l700K277k128M707N00j152l045o00R660J2866
288B7862k1073q05L823p68j67l732L657K247m879K869l438O36p78K655k455K624L87k662j322
269D681M453L572l630l15k312p47M319o137M986o194O41J223M422J424k686m19M26k85O31
250H053k121J748L473m908K614k514o88J583J459L49j008j374K111r96P2j18J082O19j381
231H055L041m651o13K290o69k894J012M90N36J272O73J825p55M82r73L8050l5460l518N873
212A4066j692n180J783M285r447Q094l468L485p46J110j965n19J087N82L223K51K400N8K811
193B0218L356J011L135P786P340J8874J9497L0599N4571O2706K9280l2424p0871m3593l4301
178G7184j8085j9649j446p477j0365K645k895k452k351J058n294K275K992j636j977k492N15
161A0550j068p61K710n196M123K51k920j144J788p54N48J417j285j995l35L222l44j813j84
142F810J403J724r22m400L400l625N262q91o77K141k339L235K623N677J7917J1751l1823L43
124A7609q065l326M284N60K445j732m208ql333K567Q25j410J970K212J189m576K263j412K166
105A0020n260N251m892L793l12l182P66K81L670k172L243o766M556R60M29N937J557j0868
87G011N479K469k542l596L448k878K673N47q621K345l14p1M074N62l879L997n058L22R99O
67F973k230o89K381L21L62k790K896J072j249l370L741K95m47l425K172n247K112M300L36o26
47F888J455k993J103K366j737q26M913m603K32n14L745k937q1l883J867J969K382j104L227
28A1469k048J366l84j411l111M667m482l70K432J976m019N49M130l806O88J184l666K386M90
9H040k878q72M93L872m082J203N80r8j314L955
0H899
##END= 
