# Supplementary material for: A new method for the comparison of 1H NMR predictors based on tree-similarity of spectra
Source: J Cheminform. 2014 Mar 25;6:9. doi: 10.1186/1758-2946-6-9 (PMC3987679; doi:10.1186/1758-2946-6-9)
Supplement: Additional file 4 — Directory containing a graphical tool to benchmark new predictions (submitted as input file in the correct format) with the predictions shown in this publication. The graphical tool provided in this compressed archive allows to compute and visualize the results for a new input file containing a new set of predictions. It consist in a web page (index.html) that can be accessed locally or remotely if the directory is placed on a server. The input file is simply drag and dropped on the webpage in order to start the computation of the complete similarity matrix and on the different statistical indicator including the curve of Figure 1. [file 1758-2946-6-9-S4.zip › bestMatchVisualizer/experimentalReducedJcamp/cc_05910.jdx]

##TITLE= Maximum beta inter-cluster(0), intra-cluster(0), Cluster size(8)    
##JCAMP-DX= 5.00	Hook4 tools, Dec 2 2011
##OWNER= 
##DATATYPE= NMR SPECTRUM
##DATA CLASS= XYDATA
##.OBSERVE FREQUENCY= 400.0
##.OBSERVE NUCLEUS= ^NUC_1H
##.$DECIM= 0
##.$DSPFVS= 0
##.$FCOR= 1
##.$SW_h= 4000
##.$SW= 10
##.$TD= 1024
##.$BF1= 400
##.$SFO1= 400
##XUNITS=	PPM
##YUNITS=	ARBITRARY UNITS
##NPOINTS=	1024
##FIRSTX=	10.000025000023875
##LASTX=	-2.4999976125705814E-5
##XFACTOR= 0.009775219941348974
##YFACTOR= 1.0
##MAXY= 1.0E7
##DELTAX= -0.009775219941348974
##XYDATA=(X++(Y..Y))
1022H441q06m58R8J194j92j398J875j016J96L26r64K49k7M22j14J255j536J721j330j059M76
1001G353m27M10R14l73K50J046j750R13j677N50K289j619J09j25M4N79j160j68M43M99j70q2
979G848j20N37L78o7k73l55J14k9J247K77o68j56J26l57Q44R7o1J682J6544L2564m2360o997
957A0815j254o18J645j424p01M88Q47R70l36m18Q08p72j441o4J220m41K75J650k101n116m032
936@J4588L164N868l454l165J84K387J837K103k422J3082J1479j81L535P276L4218Q3965
919A74464J27577J806156P891803q471392j173228j77872j12768k8129j2366k932J554K329
907B5196n568p647k120j101J2r92J744k758l93P65J8746j0753m729k130K96Q72k95m33o12
888H100J379p69k085J371l65N88L60N48j03J135j165Q32M10N33L1681J954l1345l316N47J166
868A1456K3436j7057o760O566J9014j2059K9554k4200j7811p22q01P41r25P9N72R125J6940
851C7148k2751j148K2841k1525r022R816N227L4079j825l1035n544l53k260R719L794J929
835B9090M453J6504k051M040J4160L3220K33192L874853L501813n751513j612957k27170
823A17634m2845n013M0182J31236L425345j106212k095479N00307N154910n089594p77262
812B53209j65698j6748j8379k8012m194J0214o226n667p179O74J3179j6506k444J8208J1780
797C6211k1804j104J1574l356K6951L8064m8778j7909J6077N893j1462N108R940N675L7078
782H8158J90115K784565R34485l154541j53456K812287j161665k007459k34886n5228j982
771D0393l436j6876l566K929m634j549r80j183j0j86L311R110j0043l308M086L31l349n03
753A0537J409j294K283J220j680j484O587K0980L64K32533N14580o78795p8066j5790m300
738I084j186k59n4q76Q00k13J409j794P8P01o68K61r45L470k198J593j212j042K77j432J602
717G396m92m32N62M561m522l35k7n94O89k43n8k6J17j798Q12J539O74L422m816l01Q22J88o33
694F505R53K120j466p77J950k445J8J27l29j220J124j338O33l54M38M82N94l21R23J59p06M86
672G556j208P03m25j204O7O95M5J787r13o37K72N2P0n14N38r0P130J167p97J58o461n81j256
649F154p14Q71n04J017p26J434j871K98N14J26m4L77n66P12N2j098O1O39j6k0j59j589M51Q56
625F255K91j04J562k480J128k85L40r74N47K99m85l08k78K16k06J67o12J264K30n23L91N44
603F979o06J114o86n10P17j058Q21m97Q13n84j75K92L60j579J038K8N8j39N05j528J552r31
581E984J351J080o26j105o9M6q80K75L49L16M06j36j079J053p92j012J545n70o05J422j57
560F796j030L04O91J118o70n11M05j421J357N79j736j0N6P40J37L17o68J001k42J8l97l5j006
537E793J799j83L94n9P73p42j145r2J17O08P15q58j04R80o62K1r0J126j129M65n2K65N40j727
513F753K69j26k46j55N00Q8n9J139J168L423k245N062k874l017K380l897k31p04J007l1q24
492G380m41l13J383j92P71M16K95j480O0R48j208P09O28P70j054jK84J30P4J14J332m37p22
469I446Q92r70P84J086Q19r22K252j236L88N69j947P35K55M95J258P95j605M40O25O61O1Q64
447A5745n59J107n04K113K720l208L078j176Q50N273l149j280N991O727j1370j944L159j573
429B2000l608r02j267m53r29Q18M294o480M696L995p937L126l30j722r28q46k564j562Q99L66
409A0666k56j351k71k87K050J518j382L803j492j272K522r40k261J488O54k785r38L045j915
390A0596L286P96k642J2882l256J456p583k570j618Q18j349N17j680q34M3R62J5p30j218k65
370G626P6J28R0j88p48J059q40N75k38n0J272m04R98K909J075l015J1633M37m584J1217m79
349B8549q244L67j535n209l001k341j334Q51j300k93J130Q35j631m33J706p89m48R24k341
330E463J463m80M79L84L99o60j385J837m77j68R96j39j43n92j427M77J415j493JO81k01J250
308G680j388P99J029j569k59k48N45j58L33m27p12J413j278O37J527j187J634q21q54J067
288G763M908m400M810m194j297J400M272l228L440m509j446n27M0J440J57l50J900k052M10
269H537N67j191K082k096M85J316q43o33J77p78N50K307L029m428M367O428r877K121K592
250A4712p057O61n39L55q09O92j13J521R94j22J983k631P24J975k116n60L66O1P571l976k256
229A1436Q12k259Q98o35j069N859m421j162O074o139Q26J166l940J664j558l31L29K06J613
210I369j487K009r93o44J827l94K059j478K195N394m692L417K577m238j393J820l914k275
192I159J851j885P46n10n11k08M58j95l21m37M01J517N76j006m04N719j840j69L878j428k39
171A5152M315m455M335N542j0523L173k222J970p787n01o29j65M269k58j437O740m697j424
153A1398N983n153n60k39n80n0R71K1454L0703m5409m846r36j944j580J94k76J655J111k157
134I739n32P22J423M652L009J208k636M862q868l200M63l746L87Q77M03j018p43M29l26m85
114F620L797j073r86R20j151p93k48J429j21k02R26p23l77l61m37l2M410O226k349J7839
94C3314L0315l6002L1120j3686k1655O33q713n122R83j460j541J033o90j882J49O79l14L85N3
75G599p58j85l92K24J495j164k75m10k64J046m68O4Q63q20K04o2l91P59K83J49N3l4M06o51
51G271p50j98L80j79K27L00N92j434N20O71m5k44N51k93j463P0J867k1j053J39P24l34k57O20
27G661n80j38j29q60J201L00l03l79j343K321m92j876J515P7N0j40O65j087N49K48L545m103
5F702N02j52Q66o73J48k47
0G146
##END= 
