# Supplementary material for: A new method for the comparison of 1H NMR predictors based on tree-similarity of spectra
Source: J Cheminform. 2014 Mar 25;6:9. doi: 10.1186/1758-2946-6-9 (PMC3987679; doi:10.1186/1758-2946-6-9)
Supplement: Additional file 4 — Directory containing a graphical tool to benchmark new predictions (submitted as input file in the correct format) with the predictions shown in this publication. The graphical tool provided in this compressed archive allows to compute and visualize the results for a new input file containing a new set of predictions. It consist in a web page (index.html) that can be accessed locally or remotely if the directory is placed on a server. The input file is simply drag and dropped on the webpage in order to start the computation of the complete similarity matrix and on the different statistical indicator including the curve of Figure 1. [file 1758-2946-6-9-S4.zip › bestMatchVisualizer/experimentalReducedJcamp/cc_06002.jdx]

##TITLE= Maximum beta inter-cluster(0), intra-cluster(0), Cluster size(8)    
##JCAMP-DX= 5.00	Hook4 tools, Dec 2 2011
##OWNER= 
##DATATYPE= NMR SPECTRUM
##DATA CLASS= XYDATA
##.OBSERVE FREQUENCY= 400.0
##.OBSERVE NUCLEUS= ^NUC_1H
##.$DECIM= 0
##.$DSPFVS= 0
##.$FCOR= 1
##.$SW_h= 4000
##.$SW= 10
##.$TD= 1024
##.$BF1= 400
##.$SFO1= 400
##XUNITS=	PPM
##YUNITS=	ARBITRARY UNITS
##NPOINTS=	1024
##FIRSTX=	10.000025000023875
##LASTX=	-2.4999976125705814E-5
##XFACTOR= 0.009775219941348974
##YFACTOR= 1.0
##MAXY= 1.0E7
##DELTAX= -0.009775219941348974
##XYDATA=(X++(Y..Y))
1022C2498l874j7687K6879r974m195J851j0295p585J7387j73J2570j3023M874n071P332j2237
1006A9277M170J561p546K2554r331L729o069q22J7224j0357J0897j0947J5100J273M965j043
990E4635J528P338K9085r758j1184q671j5478L358n242j2642R997j926O072k3324Q559Q593
974D0940r163p940j2009P963p702J1995J1530j8548R825j763k556j777j0261J0003j367O496
958B5666k335p053M537O790Q790n214j2440J4029j1985N128o713R149j7035J4176L529k274
942B6745l15N521L304l088k854j0735K995L59P348j1820j3620K1153M773r804j138K914j2194
925I544J893J8573j2676J8070k5238K0521r012Q500J2896n824p320j7470J2036N489r551Q211
909B8642q737P142n867m889O230m008O405m545N519j37j948j4092J3905l574R88q078J0456
892B3412J569O048J0382j2722L8879j1911j4875P376j27j8659Q302j1905J3308j0194N595
877C4478m233R678j0480J7966J4752P7350M7863p0321J2696O9451p3578o0766j3589L999J886
862E7152K2361K6079j9834K4096N5296N1008L80462J116944L151192q70696j204445K116803
850D906418r05598l049697p34753q2501q4581j3060l560J57645M4773j56470R9498J76308
838C54422k34773o9295L5842j8806l2197p744R823K5225J05569P749l7349P9086R4265r9718
824B12099L22377J790388K781778j916135P97400J716202k331139k341160o64161j82481
814A85168p6807o7070q537R382l1821j760J0658Q553j432k3923j455J1401J033J0009l993
799A9406N7064j9180Q373R7657l3490n5404P6541L9820n035o2232L54020J261081p84148
786I54473K019523M069361m79869L436512l913884K000940m554256k182207O29215j150914
776H28894l06601k39071j26005M9127n7065j1729l6686k0015K4662j8545k1860J0527o869
763F8764k0574j016m882Q473j6835j1195R457j2187P85K8994j7904M686L0574k9783j6788
748B0569M1900k8669K816R1834K615879O413427p928203r08082j03725q1049n7453N650M7271
735A32165J987o3013K7177j9704k2388j2790Q203q489q106p830M448J3217j2210J7410j7113
720C2964M743n356J498M712L687p259m317M111l109l234q385L824M739J794o128o206J6751
703C4829l173r921J8185L6365l1972k9305J8434j7685J2277L025R48J715j6976M091L887k4
687B4700q908N418J4678j3184k017j741K080J966M572m820P489j999N044j4444J08Q534K723
670C0199n114p263J4931r57j9633J6679j0487P391j6961N108J2933j6457L372P206J1181o938
654B5190J6351k6069J0689J598j6274k320J7484Q124q255k704k369Q495p288m625k534N012
638B0505k84J4410l433j2040L21j505J2453k0516J2980L851K430j2465N395M183r482J9533
622C6336j3229q671K1492r241j2672o183N869P868j461O989j027J4682j7410k433Q827J703
606C1439n249j1559K903J5171j6806k887J2019j4565n19J9950n337K704j4168P248r377J2418
590B3385j560j3056L62J0279l996J6501j9817m477K2950o879q538J3542j0940L361K779l714
574B0182j446O139J194l239J4790k0500P469k673R933r040p451J0190O551l544L10K39j18
557B8986j5397J1026L760l458j58J56Q537j5188K087J545j1992R517J6886r900l628J864K238
540B6881J556J012j3947J0599l712k35o509m014O233J1493K25L934j4605J4494L021m589l796
523B8041K364r605J8338n186J1712n700o815J250L887K334k215j6405K819M167J0309J31n654
506C3772M569K376n710L101K959o438l804J459k06R761Q567L935k2376P48J949K6983o305
489E5340l507L159P620j2815K717J0830m610M474K3188k3622J7829j0046p417M778J6660Q877
473I3455j2376m874N73M190K873J3480r333j841K4277j5347o448J1998m776r782J6954j532
457A01491N815j5497P101j1934Q371J5028j7787L934J048j9444N193o750m619J0610J56k063
441H0653k1175J3117k113p204J4545m913n271J247J0130j7739P458j6379j3334Q355R046o264
425E0159j257J3922q452q859k011J0319M395J216j0708J736k752o27O800j4634k383O550M049
408D7463N750j312K030j7856J061Q629j4952k674K665n78M528J8547o307m504J129J083m416
391D0286R549k8135R300L207j892J056J1355k8481J8770L619K082j6054L292r38Q405p169
375B8252J0701j3170L257j95l012n15J1897q375R694q119L221o526N636p645j0472O946P838
358B9413O739j4510j146K0746j2009j606k953k212k341N518j756k274o958K5517k0008Q289
342B8449L169J3447k63q616r512N06k055P238J071N366j5582K756O84r693J8388j3630J751
325B3474p58Q6N503r901R193J0654k062j0036P669j0019N284K529j15j5020P69Q765J539
308B7554j0791L595N965P962j0240K808q26R1n104J695J8380j9678j0801J9179l185k536k47
291B3821M481Q720j0241l749r759J3637J183O060j2934N816j2910M999p585J5978k378k309
275B2830k641r118R736O028k176J1674j6891q29o63P967j010L49P58P752k2261J4239j1301
258A4443K1816j7701r066J1384R992r344N020k627M047L589j1550O55L886r171m726j0647
242@K972J60955n3372o0909M475k1118J0022q297r357Q882r450J2423P45j3438l474J0117
226C1176j9678J1333k917J9752R375l588j2132k3397R788P277j739j0706J9715j0807P766
211C1218m906k126K289l510N385j388N042k489j2510n078M32o793O629M836J2072o099M299
194B7303o744p195M729m70J4225j6666K3300j8301J1246n185k990N836L071r816R624N323
178C7290j3785K23p804J852P428l185M379q724J3333J983j2258R753n602R304j0218l628R387
161B9728M961m865r252J3147r054r833J0907J5400r699k636O360j1189J058N86L206n220J470
144B5075n610J4428o310p43j2930J1839o861q930Q818J4299j0539N94r03J3936O59N370L122
127D5314q641p149K623n981N080q585J3013j0702k701M84j983Q188R67j1023P12O216o521
110A9311J4438j2290N216l448j1240J1014m239n271M821k658P543M5Q882K68N908j8182Q31
93B0949J1096o348Q710M086L221P600p941N286p015q946K60K149q571J4487j0058p071J0773
76C2667m162R508j0019P646j3098P022l333O937j2353P089p389P703Q925k3860P72J6793
60C0848j3824L985J1781j2443R38K108l61P697r924J4922q551J28j922l040N952q715J5430
43C5009j4636N892j0659N808J315R155p040o628n960O675M645J3566J01p989r509K2480j3921
26B8304k567n009L598l547J0003m019J3312j579j1744L609k748k07r546J9321J264n103l95
9C2947j0008o288J881M678n930N054J5688k191N97j2945
0B3483
##END= 
