# Supplementary material for: A new method for the comparison of 1H NMR predictors based on tree-similarity of spectra
Source: J Cheminform. 2014 Mar 25;6:9. doi: 10.1186/1758-2946-6-9 (PMC3987679; doi:10.1186/1758-2946-6-9)
Supplement: Additional file 4 — Directory containing a graphical tool to benchmark new predictions (submitted as input file in the correct format) with the predictions shown in this publication. The graphical tool provided in this compressed archive allows to compute and visualize the results for a new input file containing a new set of predictions. It consist in a web page (index.html) that can be accessed locally or remotely if the directory is placed on a server. The input file is simply drag and dropped on the webpage in order to start the computation of the complete similarity matrix and on the different statistical indicator including the curve of Figure 1. [file 1758-2946-6-9-S4.zip › bestMatchVisualizer/experimentalReducedJcamp/cc_06004.jdx]

##TITLE= Maximum beta inter-cluster(0), intra-cluster(0), Cluster size(8)    
##JCAMP-DX= 5.00	Hook4 tools, Dec 2 2011
##OWNER= 
##DATATYPE= NMR SPECTRUM
##DATA CLASS= XYDATA
##.OBSERVE FREQUENCY= 400.0
##.OBSERVE NUCLEUS= ^NUC_1H
##.$DECIM= 0
##.$DSPFVS= 0
##.$FCOR= 1
##.$SW_h= 4000
##.$SW= 10
##.$TD= 1024
##.$BF1= 400
##.$SFO1= 400
##XUNITS=	PPM
##YUNITS=	ARBITRARY UNITS
##NPOINTS=	1024
##FIRSTX=	10.000025000023875
##LASTX=	-2.4999976125705814E-5
##XFACTOR= 0.009775219941348974
##YFACTOR= 1.0
##MAXY= 1.0E7
##DELTAX= -0.009775219941348974
##XYDATA=(X++(Y..Y))
1022I146q028L762L154J241j050n019L584L405K522q261j78P024N300k435k741p16m277Q608
1004A5041J5299P7150r6915q654J1976J032m936j852J205n410R983n755k073M145J428j227
988A0437M540p228K25j64N70P480n397j834L476k648J351j816J157K806p182l550J21R181
970A1525r348P117q31k292M590k144J1012j0194N263k756Q57L729l336l696l102P368M16o746
952G432P21N596n25l821J216L856n324J13Q31L822l894j441Q6K378M299m530L52L31r566N952
932G884N889J43m880L43N895k312l264r42J068L075Q275j3915k170J4263k272m744J0233
915B2569j0438l187L455K384o475J1102K25o097m754N201j787m736K869j603m361Q037l136
898I268L01R792p524J066m336K527n078M252l152Q390j038m748P776n436k10O554M53J0670
880B9527R554r380l279K0944k2940j0330J467o05M384n658Q278j1873K326O284j253m772l509
863I165K290J0956K079J3031n363J342J7479J7295j8038J4346K4794k4498K1134K7204K18407
848C31623L81299M432777p78760l179643L547609P64294n008824j48748k70779K0927k4487
837F7288j7065j3650R735P040k6228M823J5454l782J268K0243J7869K732K21140L53956
823F60823M444941j090978k795859M168984k9941m873590m2878l06273l1020j1572J1577
812A04214n1705J564N2805m0186l8804R863j801j5899L609q958J18Q017J560o084N413Q613
796C2339L436j910k962O058j860P591l730L0419Q531K7815J08760Q52310Q73088j354688
782E85197L768556J067890k40530M818887m664279r04844P79124m537745P03181r9696
772A275741j097436p4164k6827k9445j1351J0033p240q574J4306k620o354m883O443j1135
758B6494J938k760J458o276j351K086L278R722M181j4677K4416M3277j5205J12125K642380
743B831086J349979m009026j00988j9769l0854J605K392k913J776j1751J0642m331L594j2270
729I172J1078j792k698r906Q631L32r32l404M889o702N622p023P397n320M092l170J179l838
711G607N687o03K083k519L296j430p464J06M825O202R186J0406k6082O76m507K265m928J806
693F612L299j386N862m049R573j2682N150j779L857o567L543K602o947L746J46J91K888m988
675I071K749j773l361N553l863J712o86J450P59j093K382o521M972l207M748l856m22J725
657A0339K759o961M598N518r664R04K668k802J188Q428r301N999j0869J0961n114J654m47
640I858J731J449j367j344k398l98J328K332j061P303j872j1595L911N362J151m824j763Q162
622A5965n199J685l396O009m189L509p629M150n287L854m049j690l45P386L363O722p780j5
604A3064N629j1954J858L606O31k752O534k383J018j0335J2315n407K360l219L738R67q940
587F730O436j312m747J650M712j044J128l924k206N774j601n179N781L6L626m357N296j504
569A5295m842j123K621q80m32j416R940j0610j56K403o25P03k669J222K900Q228j4386L582
551I755m292L343j23M174j693K498K246l845m32L44r37R46o14L226j1535N473P595n71k149
532A3409j504P79M999n627M561j531o468m28M021m78r18O593r053r27L16J875M818k025l110
513I302K814k656k368O305J591N268j057l650m766L818j456L131J798p813N583m386j727M853
495A4584l487O651p408M69P789j1492Q229J537Q34p411N604M6j705j678j349K844m713J905
477A1249M615q608n12j4L474M258J02K324L259j0492N810l288K288J289J325k236k758J303
459A3388K583l12L703p189L426r416k709J637Q314p08j451m446L120m708R378K013o133P152
441A7642l166R54P82r708R322l772K467M162j5457J2897M8m987k30j043M811l368Q15K192M52
422A4813k795m741L607l48j126K518Q198r566j311L838J611k462r35j228J630j762L445K473
404A5859m668J237K301m721j932M028k228N795J404K088j3006k445J3324l740L6l810Q72l559
386F835P25K425l8N823l710K326m94j770l328L339Q004r935m383R684m852o73O80L571l979
367A0250m144J1984j1438M498o5J838n474O328l39m285L343M606m426k740k904k268j939
350B825J0291m959N312J926n34J710R15n995K624O368r166N60k104o59j34M302k789M283k176
331A2600j439j590M699o573P576l313n90l476j854M69L135K020j084q162J4198n540n826Q513
313A3763l252J2207j5889l017N664q10M244L06l666j843O327k339j776L2o378Q582l759q2
295H314L581J202q664P78R007j799n319M287l83K928j476p394R202j893k635K590l957Q286
277A6655o850m267K203N305o254n87o133J0001K431m073L234l947Q970o639L943m940o815
260B237K791K254O386j858k430K68j59p7k796P752q210P473n063L893r987J1517j446l752l23
241H470m793J0884m461l051j425R071k203K019p842N371m569J773l61j223K722J263m673J025
223G997O503K4397k7898n434K144J802l8m585L425N923J313l409n133R964j2465J076l393
206B189O510J777K262l064k287N492l739L141J422l153O022k847l02j670R634o465k507l984
188H431J765n591J04P65Q257K431j1219O136L033J343N294p754N66K053N246J657l182N00
170A9835K770P073Q832J2308N1565K28463J008765o42574n25640r0396l1455j5661l512j0311
156B0062m000J885K760P39m046J859k651j185J196n075P427O792r031n08p892m89N915O942
138B0700m770J679k893j606N602M252O09l26J5310J7572j824j9720q432j0791J697P941o720
121A8280l933l145O536n094P506K87j0010Q429k869L459n351k052P32M462p895p76j75Q73K04
102I468Q410p717J0127j588j1884J2732q553M04N922O686R303q059K8177P458k4138K6262
86F3010k0449k0482K848o042l249l705l612K924n235L542K201j245Q56n413L212n186Q416j76
68A2215J475J653Q43n212l71O220j0550N605k561P056l288k81n04j0559P601j799K392j921
50H014N919j662j090p708L505r09l518K729P291q110M198J399M436j4494J0375J67k979L121
32A0684m926O700k569n664M057M793J393m392N478o483M241J664l487j466N728j402k12l576
14A0561q789O127O496m139N16k126R679J5263j8525J968l910k399L667q076O506
0A2819
##END= 
