# Supplementary material for: A new method for the comparison of 1H NMR predictors based on tree-similarity of spectra
Source: J Cheminform. 2014 Mar 25;6:9. doi: 10.1186/1758-2946-6-9 (PMC3987679; doi:10.1186/1758-2946-6-9)
Supplement: Additional file 4 — Directory containing a graphical tool to benchmark new predictions (submitted as input file in the correct format) with the predictions shown in this publication. The graphical tool provided in this compressed archive allows to compute and visualize the results for a new input file containing a new set of predictions. It consist in a web page (index.html) that can be accessed locally or remotely if the directory is placed on a server. The input file is simply drag and dropped on the webpage in order to start the computation of the complete similarity matrix and on the different statistical indicator including the curve of Figure 1. [file 1758-2946-6-9-S4.zip › bestMatchVisualizer/experimentalReducedJcamp/cc_06008.jdx]

##TITLE= Maximum beta inter-cluster(0), intra-cluster(0), Cluster size(8)    
##JCAMP-DX= 5.00	Hook4 tools, Dec 2 2011
##OWNER= 
##DATATYPE= NMR SPECTRUM
##DATA CLASS= XYDATA
##.OBSERVE FREQUENCY= 400.0
##.OBSERVE NUCLEUS= ^NUC_1H
##.$DECIM= 0
##.$DSPFVS= 0
##.$FCOR= 1
##.$SW_h= 4000
##.$SW= 10
##.$TD= 1024
##.$BF1= 400
##.$SFO1= 400
##XUNITS=	PPM
##YUNITS=	ARBITRARY UNITS
##NPOINTS=	1024
##FIRSTX=	10.000025000023875
##LASTX=	-2.4999976125705814E-5
##XFACTOR= 0.009775219941348974
##YFACTOR= 1.0
##MAXY= 1.0E7
##DELTAX= -0.009775219941348974
##XYDATA=(X++(Y..Y))
1022D277M84P93k82o65q16J142J090Q54l728j012L874K351k408Q54J9N1m93k257q39K294j742
1001C841J412P21j868Q51R06k686L88K71R89j081J5j850N414k234R42j700k208J788O36j246
981C301K108J939n026L13O07J187J123j246l88p18J338l6R4J553j106j518K213k293LK295p07
960E036J86K05R06j706J357j365j422J631n64J525n789K959K89J632k43j092k73M85K11j32
940C836J884n44j92J73M9J805j920p75n71O06N67O84j76q92j20J703j161J984q18K03j437j26
918D762J969j576j834K826m218L107P44j320J101k988L772Q21j71k494m46J386q50l83P21
899D929k220J437K475k467j0r90m36N55P32J057k305K262n35L11J871l383J985j679K823J48
879F560k358l16J372N73j616J989K88q39l833L553M3m56J730o34j756J917K53k008J429k29
859E662l01J453k133J757r45k93Q19M18q48K281P210r539J727J0828p025o748N847l860l24
840E986m67K74L029l753N08J2155p228k988R254L4220j3572k4702J8142K2259m2640J614J777
823A3868n217Q063J393m452J412K4164J57334J785371j472833l51973J513234m53866j121473
810I5025l8236J9239n7112M937p33o489N428L6054N96826J151098j579616P8735J953107
797B258263j841350l54953l6820L688j7630M707k871k072L117m519K765P403q032k724N611
782A4583J646p832L209J1214m103j0904P77k69r08M449k594J1364O674q307L1825J1926j6905
765D5845M71703J24793m95336J043467K45951j237683N41188M61081r28897J427841j293042
754D06911k20465J570906j059465n91850N35596l51794k56453j3514o687m410O255k880j268
741A0882j163O238M07J0641O3676K358275k225151j86219j3857r315J218m774K91J0283j1027
726A0405Q57Q55j233L684p951l15R517n577l831N098n523j745Q37j469n58K993L66j885l38
707D187r32q5J426j066K229m318J849J264L740l810j570J726M30l05J2755j2641M0j722L146
688F343l03k43J769j888n23j319k064J977J638L18J80L67n01n17j041J221P71k241K93j167
668C070L574l128J152j939J157K029k08m33k653M206j956n48J701j510j417Q06J29J194r70
649D256r82Q61J243kP47J636k974j343O26j313L475L60j405j260J551j180o41J091j149K034
629E631J420k510j893L744k575l22K267m94j394m78P87J169P02j130Q20l7l389L138K095j970
609E581l956J680J378qK12M08N16j111Q53j007Q69m82o1q53R03j008j622L615K97l206K138
588E136r66K894k247k95l2q08J636j517J815K318n238L463j388P43j80J617j677j105K681
569F850k573k812M287k085q69J43K228j11J994j328j296l10P01K665j359J963n153M076k195
550D816L06k89o21r84P42J100K766l307M02K112K41o60n62r63K102j759J63j595l03J56O89
529D552J235k43J958K96k691J437j768l36j216M277j139K4489P273l3910L628j068L569o052
511D291J447j366O69K008j697l151M008q52n31N827n390J039j810o56K438l767J1483K6838
493D0828l2975K042L782O562J3511M3178K92259R630813q667730j146897j04372l3687j3522
480C3792l710q344j6696J358Q151J484m471J046l55J630p07k863j36l163L452m04j336J728
462A0456j526R94k687j234N24J918M38k510N0619m0983q683j338K301J008l268J494L64k840
444E047J585k892L907k94J783k638j030K021l802L784n029L929N57k379J615N92J360k544
426E572k361J945K021k611Q17Q36m5J001n87j603J206j359O63J378j466J141j609Q35j555
407D219J188J471j187j361K297j567J898k673l28J842M29K751l166N41j939J317m52k19j600
388C461L364j968J950j060k554N326j833m56j677j824K805Q8o94j655j010L686j027J909k586
369D245k197M479k176O11K046m028K22l28K01N3K539R90j507K203m461J203L0N136k340k449
349D472M65n27j510L716q70k48R06n04N80q4l246J136J591j06R90k007j109J101J89r00J232
328E267J93o26j301M60J597k536J59j25L027o32p58o29J216n58m41L368p14l721L806l35k160
307D557P46K526l178k099L134q11N13j192o64Q17k3K44O30j91j868L500n068K159K645R32m59
286F850k808O02j558L917k017n44J445R08l250J25J235J491p26j354K337q07m53j576j501
267B316K577K374j35k288J82j314l74J590o3LN00q68K006j487j17j304R97k819K536K081N18
246F911n57k057p22j992L251J467j611j258K227l94J40k090L937L219m068m246O34R56P66k1
226D492p56k503K990J255j017J398j501K394K65L287K467M24550l71195n2853m186l597J864
209G354m77k180N89m06R57k063N75J540k485L200l053N44J08J021k659K714j028o44O77Q3
189D367J168r16K131l332K243k83l884K469O57n57n70J74J248J10j589R30O44L35j463J070
169D952k267K022K023K20k879L506k854Q34R57Q56J937J0632O9880J004055r77702q4503
153C1669j5548N8o012j225j828k25k629Q06l9M11j190K593m1j01n62l81k025Q48R6L02J29m26
131D680K775J543j796J013j576J565L51L470K68M500P090q976r758l98K14K238K246k606Q54
112G697j718j847M413k635Q91j818J487j010p87J627k957P15K333O22k452P47k805R15k89
93C129J032Q76J141L11R57j541R09R94M656m077R196N863j1682R981J413j3909M857o044k120
74E942J831J285m451K455j649N11j425n66J226J558l097P83k070L157j464K88r50M734n82
55G516m975K468p24R56k20j200R00r84l61K617j518q61J604J684k408r61K540l10j633p97
35C333J327o92k023K446j311j674J851l52L398J304k245N64L09k647Q34j094J102j73K859
16G116m509K424L8j60k71j747J765Q91k851K429L15K25O89P33k297K613M924
0A2327
##END= 
