# Supplementary material for: A new method for the comparison of 1H NMR predictors based on tree-similarity of spectra
Source: J Cheminform. 2014 Mar 25;6:9. doi: 10.1186/1758-2946-6-9 (PMC3987679; doi:10.1186/1758-2946-6-9)
Supplement: Additional file 4 — Directory containing a graphical tool to benchmark new predictions (submitted as input file in the correct format) with the predictions shown in this publication. The graphical tool provided in this compressed archive allows to compute and visualize the results for a new input file containing a new set of predictions. It consist in a web page (index.html) that can be accessed locally or remotely if the directory is placed on a server. The input file is simply drag and dropped on the webpage in order to start the computation of the complete similarity matrix and on the different statistical indicator including the curve of Figure 1. [file 1758-2946-6-9-S4.zip › bestMatchVisualizer/experimentalReducedJcamp/cc_06010.jdx]

##TITLE= Maximum beta inter-cluster(0), intra-cluster(0), Cluster size(8)    
##JCAMP-DX= 5.00	Hook4 tools, Dec 2 2011
##OWNER= 
##DATATYPE= NMR SPECTRUM
##DATA CLASS= XYDATA
##.OBSERVE FREQUENCY= 400.0
##.OBSERVE NUCLEUS= ^NUC_1H
##.$DECIM= 0
##.$DSPFVS= 0
##.$FCOR= 1
##.$SW_h= 4000
##.$SW= 10
##.$TD= 1024
##.$BF1= 400
##.$SFO1= 400
##XUNITS=	PPM
##YUNITS=	ARBITRARY UNITS
##NPOINTS=	1024
##FIRSTX=	10.000025000023875
##LASTX=	-2.4999976125705814E-5
##XFACTOR= 0.009775219941348974
##YFACTOR= 1.0
##MAXY= 1.0E7
##DELTAX= -0.009775219941348974
##XYDATA=(X++(Y..Y))
1022E303j782j94Q61N74O4r76n35R96p77K41o91K026j462J161m84J47k263M42J658o15R30m07
1000D217o54n34L38m8R41k95l11p11q43J925L18K41j058M6l05K053r93L14M76j109j00J784
978E692j560j155P46j52J307n11m92R11r30j099N02J53j523L272M9J75j103J692l463O90O83
957C884M1q14N7R24n38j139K605M39j665J081l08o97J61k84m07K409r18r16p64P17Q37j232
935C473N15j06L369k961n28k29K73m77L251R86k516L8j296l99N22J981K91j219j714L765j227
914E792o09m62l62O00O28R08j505K73O33j365J752o2K07j246J425j675Q83L79J669j200k688
893C975Q25O54J763J564m950K735n77O1r25P72r97n60L574m13l986J676J119Q57j249J207k68
872F857j447J921J92J56r40P05o38l56N77N05K79p9K30J673j200J745k212l19J338L724K8690
851D1401o014j9541K6129N72l1058J334L694J1925k939k144J789O588j5151k491j264K763
835A5593P198l378J7402K1255k9033K320L2359l5374r084P667P055L041L1248J4922J9950
820A03141K11345L218475L216382n921084J832417N888334o910368j394438n4225P9563
810B69542k05209k6268O164n72K738k391N12L2447R465O4335M31577N535686k066159l198103
796H53764N442723l58700n484114j01516k20736j4452l1414l3278j4874K3258o415L6942
784I1188k7258r414J5219K0952n7370q340k403O846K410j0794O019L285M430N532J7666Q2777
768A40745J92269K375932j344638m61624N913859l122050k652311M760239M197579p175270
758B824730j752131N894109l844528k651301J881037j375638q52880o2805k5545j808m347
747B8893q480N065J3344K82096R25647j204210k4250r388k460l17k334j095N128L671J8769
732C0079j8278M128L2595l3327m204M5716m1273n969L9024l1407j2370J4228n715r134k70k84
716C539J91j616J620o83m00l98J15L38m1j056J388L16j543M90o44L763M456p668J21N96j887
695I97J170m40K282j455J525k7Q8k445q42J162N15K309k866L34N52j69j295K9P84j37N30j53
673B448R8j280J125l50N54K26J30N5j442J98j249j2J889L95l93Q83n89l8L57Q14QL1j013O38
649C483N73l73mj956J279L67R67j30j567r35m88K116j042J746N76j558o47L93K536k865J031
628C502m13j046L252j928L04P6j147R73j44J73j421Q61k25n28J700j375K53J416m61j137K15
607B900J751l71J50N41m77k231K453j495N87p27r1o53p44K303j026J609l232J219Q76O10Q46
586D798j151J258j207j592P62J755j739L49P07p52R86j361J288j195n52J010j665L091k706
567B084K157j088J356r32k16m95J257L36R56j255J77r99j86p94R39o79P42J575N84r85L14
546D848J256k325L64j787O14K305j571j969J115K855k159n96J216j7j09j353J089j139J271
527C908L49K603k762k364L991j91q03k120K612j478m43Q72L59o06O59n12K49J45j10m45k74
506C639o05J014q34K673j882M69j180L46O76p27J016q69L01Q06j08L96j872K127l128K449
486D707k072k31J846MK243k715k45L87k59R8q36J286o3j59j209P18R0J613m24m79O41j580k8
463C333J490P45k396L179r68k105J524k412J668P51J468j379M95j524R53r23k75J340o75j322
443B967J962k415L86O13r82j15J739l44Q48P16j591J80L50l98j478J640k38j000m54L136r67
422D555O49q61J518n78j781n7L2P73j244M37j482J532N16k91q69R55R17j582j135J705N57j6
400D250J261o64j287J210j972M51O60K021j199l37j14O56p86J132l96p47K49r46j09M15M17k0
378D145j028P65J352j493j28p11M03K23k76J996j608J90n53n6J070j068J318j756J567j21
358D231j457R2O43P65q42k27K62m50K7J563q19M69L41j590o38K70J807j071O24K02j529R93
336C666j07J618j481K896k862J554j074j27r39P66k76n04k18K509r10k028R98m88N78M67k5
315D013n87l58o4K67N6J034P28j068K363k770m54K164n72j119L85l62o88K097j356r05J149
294C953J255j648j25l96J363l51o42Kj85k75J80K94P34o40k25J498j204J442K982k996N545
273A0561o005r07j664K515k053Q41J747r96J079l615K309O1j042K8J327N32p74m59M54K126
253F065k439K360K18j960K27M90K18o25p03Q59r08j491K804q4q91q17n09J476J43K50J83r00
231C966n4k28L041j482p97K84K52p23l64M79j061J111J843k355J66n9J369k788J953J656K2
210F231k075N7J174N84j705K408p30L61L65j76r0j895R42P05P97r99l05J594l98p77P19J335
188H122J352O82J621n6M300L320J0717K1663P9716L83707J17050m88215r0785k5806r747m924
172A2717l784K34K87j475l133K423o13J304k468k15o03N96k34N3j35r80J2N52j041P44K83k23
150D301k42o17j20N51P34j609L096k394M0N50o61j354K333n35k85O33k49m45J587m10J24N40
128E568P50j448j593P49K99q93J365l46M07j298O76m26R50j061K112n96j626N40j374J452m06
107C801J148j091j158J116Q70p41m61J24P46J265o36J676L57k230K606m0j050J25l292J860
87D995R38p71j94M16n50L64k083L468j900jj526l98K204l4j725r85n61K628j032K94p53k794
65@K694J746j98K83l026J410J235j113K092k397j70J679j407J026K25j861N38N78k54J33K40
44C453j337J099J74m51N45p05N70j1L64J17J215k745L265j059k610L237j958J126M72r06r79
23B876J113j053Q18L82n03j086J205k20o74n4J111n99J056j692J74R58j093J189J531r64L50
2D825j149J323k751
0B248
##END= 
