# Supplementary material for: A new method for the comparison of 1H NMR predictors based on tree-similarity of spectra
Source: J Cheminform. 2014 Mar 25;6:9. doi: 10.1186/1758-2946-6-9 (PMC3987679; doi:10.1186/1758-2946-6-9)
Supplement: Additional file 4 — Directory containing a graphical tool to benchmark new predictions (submitted as input file in the correct format) with the predictions shown in this publication. The graphical tool provided in this compressed archive allows to compute and visualize the results for a new input file containing a new set of predictions. It consist in a web page (index.html) that can be accessed locally or remotely if the directory is placed on a server. The input file is simply drag and dropped on the webpage in order to start the computation of the complete similarity matrix and on the different statistical indicator including the curve of Figure 1. [file 1758-2946-6-9-S4.zip › bestMatchVisualizer/experimentalReducedJcamp/cc_06302.jdx]

##TITLE= Maximum beta inter-cluster(0), intra-cluster(0), Cluster size(8)    
##JCAMP-DX= 5.00	Hook4 tools, Dec 2 2011
##OWNER= 
##DATATYPE= NMR SPECTRUM
##DATA CLASS= XYDATA
##.OBSERVE FREQUENCY= 400.0
##.OBSERVE NUCLEUS= ^NUC_1H
##.$DECIM= 0
##.$DSPFVS= 0
##.$FCOR= 1
##.$SW_h= 4000
##.$SW= 10
##.$TD= 1024
##.$BF1= 400
##.$SFO1= 400
##XUNITS=	PPM
##YUNITS=	ARBITRARY UNITS
##NPOINTS=	1024
##FIRSTX=	10.000025000023875
##LASTX=	-2.4999976125705814E-5
##XFACTOR= 0.009775219941348974
##YFACTOR= 1.0
##MAXY= 1.0E7
##DELTAX= -0.009775219941348974
##XYDATA=(X++(Y..Y))
1022D250Q32K569j164k414l190M558j951Q20j150j099N06L68o41L899m27J8J09k55m752L048
1002C934J723k664O81J973k262K394j377N1K012k39j019k308L683j328J23j609k557K828J10
983D149l15k954K122J15l91K253oJ151q24j423L79j095J343K816l673L214k294j811j100L257
963D913O03k151L07K759k128k30K171k451K068j090J790J430m958K584l539L203M33q43M14
944E285k392J83j781L893r55j006J75P45n76J203p13L47O75j909J433j108J321j55k08J575
924F032N98L18m275j773K538J145k095m52L209k488J604j647J701J405k223m76j08n14r04
905A595J922K557k333K559r70r86k479o40J253J438rJ291M99k004k61l42L77j253M379m249
885B344L989j654J313n31J730k311r8m42J537n91P824l826k753O308l360o50m461N18k320
866B566K646n48j01K559m777J524j426j800Q196j46l534M132M06k692J991l446K574l541j21
847D462K225K785M108Q43K5663J69473J268809r19450l08188J055927k77531q15280p9676
834A34170o4268l0385j4469q107l956n87k933k567K903J37j645l444M368j759j348K66L33Q54
816G563l199K931m223O39r77K26J952M5R87P583K497j262j498J1143r029q88p29o398M95l682
796D176L203o14J793j172J344M63k658o49K599K448J0714j1583l626K568n781L415M72K075
778I187L725M038O145N4258O474J190K97551J885882k7435J527730l039525j41778l14350
765B73092k3815j06545L61754K2841L89615m21601M85575k84483j51581p9170l25639l9144
753A00899m8956j7615q465l112p8j992J429N979J9425N94339J065926j507434n2170o0949
739H7226m2775r984K328j0149n966J584l500l919l522L015l37j076m79J09K22l14p42n124R71
720G568k471K461j679l16J518k708K277j045k94j689L171M74k814K083P09j589L66L786k767
701G041J575P155j0169K82k448J098J118J607k728q96K954j393j883J570j003L026k350k38
683D318q07J407J683l533J225L64J064o83n27N55J054j199k02k249M025L86j451L32j101P20
663E381p07J608j39k484J459j019J941J712j039m452N93j68L102j222j201R28N87J654k093
644D441K759l417J102L5j909L016j168j331K670j840j352J53q88J796r35J150p45M74J123
625E134j111l32Q9j95O72n55J747L70J538j980K66K521m707K600k35J082k310M44m20k26K28
604D620q67J965j958J032k256K401j10j578K594j210l83j146M11O12J969k831J92N80K230Q47
584G114k652j166K164k13J098r95J946k318r45K413j648o96R75r74N6P36k125K017j928J548
564D407j166J979L8j259J258K3r96j490K366K304l083j907r34L770j206k149K87K541N46k12
544E117l25J233k957k90K907k034J284K039j927r51j69J519l167N60K164J590n493N152q17
525E435M88l186K519r7m375L503J419o51L33K017l218j218L801L82k831l38j22P62q94J691
505E420r55j549m73R85K67J963N07k466K89L96j792Q32R42K055L67j293N0K78O90j520P35
484E728l242L581J382j439L363n004J729j400K005j117j853J472J412K529l628L580m430L331
466G999j524j353J7211K8793l9114l235J343k081m347K536j189k45l883K282N082J3118j1464
449I929k031k315J030R17j050n9J1356l893K407J6203J3906K5245M4336L20479R563540
434A0000000o814664k216403l03494l54809j52844p5637k8913q819j4448p873K849N98N96
421B6139n084m883j909R94j070m596M969m345Q61p37m89N56k172K016j897M1940j8694j6070
403A5529o302J575l559q61L242k061k805M95j14j22l5M55p65J349O8J82j348L030q09l451
383C693K016J540j086P56k419J855j922J045p12L87J553k159J942O8O09j678j597K552O29
364G072k662j146K740L98p86J148l437L553k421K451j975m9r45L519Mk916J011j539K987m926
344B081J578J337r10k010M604p45J868Q39m580l36M38J958j938j32J242K57p11j352k46K2
324C264J269K738N01k998J378J759k382n49j411J550n80K117o11j4j801K538k219L16j17Q92
304E640j058M61j188J880M50O95j602j280K467l317J72J249K401j829k609O57K049j075o91
285C472K060l499J080K74L279j869k79J4Q94p92j715L299j314K761m887L002O63q8nk15m31
264E704n31m60j309R39O76j598l421K249J705M98ln80J146j502P75J169J131q13k226K493
244F042k430K039K832J5490j3536k751m557k42J064J161K78j566k99J449n36N23q82j160L057
225E976M50n67l724L979J1o65j431j403P71N2j92k849K656k61K743k983R56M60J817l617K228
204D407j54k51N52M59j425j04P26j780K207N42j799K093p80j73r83O2J809n17P96k588N95
183C694j180K173l449N721m212J495M76O12M540l675O70m24M73M75Q00R26J626q09K724M395
163A7051J5531M1401K69720K10552l90175p7313l5794j9510j0495p235m67m963j18k293j675
148D217L725K45j186J837J52l205K410n040J731K459O7j048k622r04K719n9j966K908J854
129H294k960O69J536j006l96p21j213L55J451r34R2K326l820R95P26K493k7k395l14m062L662
108D751j491M093j964l692J381P49J13nK583n52J562k319k512K03M319K722k126k266N720
89A1269m197L32N21n21k835N846l954j891l03J751J51R61k057J470j071p58M30q2K015j102
69E975l920K782j79k588J021m66L144J834n00j703m273L476l69k021J008j33J258N63J305
50F214j310N58J584k730K232j707l65J190k805j736L193j544K923J139k237j137K282l901
32A843L603p56P65j589J544r25K455K91j774j739J507l384K055K591j683L980l227O78j818
13D417j605J584o85P95J772M50L61k373J638n31q0L058k984k084
0C733
##END= 
