# Supplementary material for: A new method for the comparison of 1H NMR predictors based on tree-similarity of spectra
Source: J Cheminform. 2014 Mar 25;6:9. doi: 10.1186/1758-2946-6-9 (PMC3987679; doi:10.1186/1758-2946-6-9)
Supplement: Additional file 4 — Directory containing a graphical tool to benchmark new predictions (submitted as input file in the correct format) with the predictions shown in this publication. The graphical tool provided in this compressed archive allows to compute and visualize the results for a new input file containing a new set of predictions. It consist in a web page (index.html) that can be accessed locally or remotely if the directory is placed on a server. The input file is simply drag and dropped on the webpage in order to start the computation of the complete similarity matrix and on the different statistical indicator including the curve of Figure 1. [file 1758-2946-6-9-S4.zip › bestMatchVisualizer/experimentalReducedJcamp/cc_06304.jdx]

##TITLE= Maximum beta inter-cluster(0), intra-cluster(0), Cluster size(8)    
##JCAMP-DX= 5.00	Hook4 tools, Dec 2 2011
##OWNER= 
##DATATYPE= NMR SPECTRUM
##DATA CLASS= XYDATA
##.OBSERVE FREQUENCY= 400.0
##.OBSERVE NUCLEUS= ^NUC_1H
##.$DECIM= 0
##.$DSPFVS= 0
##.$FCOR= 1
##.$SW_h= 4000
##.$SW= 10
##.$TD= 1024
##.$BF1= 400
##.$SFO1= 400
##XUNITS=	PPM
##YUNITS=	ARBITRARY UNITS
##NPOINTS=	1024
##FIRSTX=	10.000025000023875
##LASTX=	-2.4999976125705814E-5
##XFACTOR= 0.009775219941348974
##YFACTOR= 1.0
##MAXY= 1.0E7
##DELTAX= -0.009775219941348974
##XYDATA=(X++(Y..Y))
1022B869m79j30K23j363M40K78j031J97J3J90j6l03J339j582r7J147n17N20m92L479J9305
1001B3990k1170n04k48q58J37p58N36M59n80l12oR74q91K47j10L58m54K37M78j27J77m67l32
978G76p4N20K91n17J77j56M92m42M25k29m30k83L95K2M64j045N24K63L43k47m04l23L74O15
954A531j35m20J69J16n20R05j28O2j358O42j9L27L05J89r04P13j74j52N20m37M4L70l29K0r51
929C86J293K68m42j08p09N05Q35l52k57m68j45k14O19L72R1p92j11J104k90j92K45q23N5L18
905A188K08R3l37p82J050K50L1j23K176k076j99J41r37M48L63J68M23j27J3l94L49m30o42O02
881A456j11M32N45M707q49l934K540L386n816r93K40P32k01j75L85m96J57M3K37J2O46J48
859C091J012j193Q52p66o62N75Q70N63n1P53J127Q14L488J3678O0711R45440k98643o19751
841A11908N05998O37940j161029o7328j4781m713k134j528q44j75l89p32J088k92O4j165L91
824B279l79m86R64o80n37P05o34L96k81j25R29k43O52j01L100N604q159k1P877p265j331J33
802B397j319Q64P70q03L4n49J608K692k633L896R215r386k769J0982n924o149O0K39N58N02
782D285K432J270k722M891j794L67n78k034J543l33l057l95K70J898J232J497J719L376J6414
763C0281J40138j13465N7278O65531M00395J317194K49874k524030J05005k44829m7606O0352
751I6118m4764R9517M92564j28306n2153M46801m32509m9667n9628l01051l9050J684j6918
738A2638J51K1434N36300n07337n2030l992k89J809k573L752l166j471O029M828j1287L085
722G881K737l895k667k240N12O28K222j822J277J879j414j734J278k492q41L03N29j6n18J65
702A772j048R21L71r16M98j19kk9M2K854k123m37k9l27J37j50J094n16n49J815p55j406O48j3
678A733j60l50M36J423J09j536j70J878j936L84q12j03%J308J183n33j927m29J387r2r35R29
656A787o77J025p92n83N23k97J459j345m54L38L91m20K93L99r74J230l32J220j141j86q22P45
634A387j66o55N18L25J66L19k76J30M02p08K39K19n7j43J91N15j53l98l62J74p73P14n79K55
610A284L46l09k67M75P37n01j033O84m42K25n6Mj21J006q73k30n77J766p13l16j35l09P95J80
586A620j59K3p75N16J72q04M62N7J29l18k00K34L64qK01m49j8M20j31n08j07N10l19O91p2p19
560H12R08r30p90J461n87J27L02J368L656m019k84L5o00r07N65N01j88N95k5o08l51L51L33
537A725j90O49q75P38p92K01n43Q17q17L62P22j109P42p73R28K01r77K99M52k95J96n10M37
514A588j26P14o10k12m2J71M4m06J024j079R3M42n80O29j8N48p01k35M1O26k64L19m74J07p1
489A528P9O12n5k1n90Q71q64r5k23K29k01m10J337o21n58O69P36j009j82R8J18o68J134k62
465A652M39j240J067k47l59M23o45O15Q74K88K001L621o169M7K126M6430m0638p620M34k39
445B860j48l44O80Q87M55k816Q58N192L47m221j3M3P64K038M246J579j871L70L28J2385J3791
424C7410L1816J18479J476297Q335998r565585l12905n8227k3205j4103l704p346J424o694
411I655l39M593J82L85q598K403j305l244l5m86J23M70n22j052q0l66Q78O73Q271L9313m4381
390F538m023k10O6p12o9j38M73n74O58n52J66K37j82K84m08j30J6O31o42j29o4O83j4j55r60
365G90Q02J13L88K32m17K93o73J45k51l69P66r59O66L13k41k32ON59l56M03l78j6K94n12J22
340A488M53k14k54R0J16k68L17n29j07K77k48l5R80q47k15K16j55K94p81O28l57P28l22K3j42
315A136M84m74O59k96n33j64L35j86L40K0K28j034O45L60k18q3L84p95K41k6P02L6q22j63L30
290A106m76L71N81j2ML81p56Rp49J346m93K84r45k21Q03L55l18j12J96n56M46M65j60m31M38
265A556p68j62O22Q7k51j29j87N06q28M72K128j642k38Q83q1n23K7k41R22j85k37L11n66N10
241A986p75M90l39o6M68m19l40M50p2Q54j013M21m10J793o26n17n09l58J031p10m36O64M16
218A983k01l54M90j17r03L59L62K9n54j7J404P333p653j69N95j183P5M75m92k70P19o66L4N89
194A868l90k46J77M41m07J32K32j0j54k43n93N67n1q00J060Q02j94p06k19K80Tk5j86o12K83
169A286K21L18P7Q49J226N142J80989m7657j33920m432j093j98k45r24J89j94o39n7J276n61
149A653L30k1p15R34p0m89M94q92K42N51m79L05O26r35J49P01lj052P28L76J6O02J178r06n48
124B775m27k34R23N59J197k495j53l44R8j43k25Q1l87L24k15M48q23O13j37m56L65O19l19m47
100A197j47K61Q57o49Q32n59q97Q22L44m95K94N78p36K00J381j62j5j36k35m16J66j4p58r0
76A623M80m96j160O30k29N83Q13m79j87N33p79m6K14q47L49J10j21p2M1m05Q01N4J124j010
52A524m04J00J80j32p55P32J65l03K42K2m19J58K43K3j024O70N7L0K51n3K72r0M0l8l2M58q39
25A078P05O89q23K91n35l87L47l8L03q92K15R66j28K63q45L96MJ22L78n51P58o82J275M888
1G797J2734J28073
0A48604
##END= 
