# Supplementary material for: A new method for the comparison of 1H NMR predictors based on tree-similarity of spectra
Source: J Cheminform. 2014 Mar 25;6:9. doi: 10.1186/1758-2946-6-9 (PMC3987679; doi:10.1186/1758-2946-6-9)
Supplement: Additional file 4 — Directory containing a graphical tool to benchmark new predictions (submitted as input file in the correct format) with the predictions shown in this publication. The graphical tool provided in this compressed archive allows to compute and visualize the results for a new input file containing a new set of predictions. It consist in a web page (index.html) that can be accessed locally or remotely if the directory is placed on a server. The input file is simply drag and dropped on the webpage in order to start the computation of the complete similarity matrix and on the different statistical indicator including the curve of Figure 1. [file 1758-2946-6-9-S4.zip › bestMatchVisualizer/experimentalReducedJcamp/cc_06323.jdx]

##TITLE= Maximum beta inter-cluster(0), intra-cluster(0), Cluster size(8)    
##JCAMP-DX= 5.00	Hook4 tools, Dec 2 2011
##OWNER= 
##DATATYPE= NMR SPECTRUM
##DATA CLASS= XYDATA
##.OBSERVE FREQUENCY= 400.0
##.OBSERVE NUCLEUS= ^NUC_1H
##.$DECIM= 0
##.$DSPFVS= 0
##.$FCOR= 1
##.$SW_h= 4000
##.$SW= 10
##.$TD= 1024
##.$BF1= 400
##.$SFO1= 400
##XUNITS=	PPM
##YUNITS=	ARBITRARY UNITS
##NPOINTS=	1024
##FIRSTX=	10.000025000023875
##LASTX=	-2.4999976125705814E-5
##XFACTOR= 0.009775219941348974
##YFACTOR= 1.0
##MAXY= 1.0E7
##DELTAX= -0.009775219941348974
##XYDATA=(X++(Y..Y))
1022D87L75Nj59K34N15R7m69O7n27L79K14K22l36j03L97o99J72OJ55J30m21M30J90j097J113
997A377m84P52m28m0m50K97O18r16N02O25r68K64k74O08n67N33k99M62k77k8N53r79L89k02K
972A070j61l12N99J19n92M41K82k47K55q03Q37lk21j81k19K05O5o5O58l19j48O08n55m3O9n73
946G66J51M97m26o60L11p8O23l49M09K74j94K64l48N9l4k65M39qK03k17k71L97k58N30l81Q72
920B306L838L905n244l324j2j07k62M97p82K6O2M01o3O5L9r4J4O78p6n82M42p43P3rL93L30o9
893A702j14J07l0j79P8j17N12k14J82M9j86J48J080n13o20N50J814N683m570j282M657o73
871H064m358k78j20j62L83K92M96K056q76j376J502J167j449m1O47P95K386j461m79L884j241
850I831q3K166M029M426P718J8778M6078K14780J134669r90545k12865J034507m03906p57343
836A12240o5667j6439r620m149nn42m035l124o28j056r66j050Jp33n37O46l14k24j34K68n55
815C377l5K23j7l70j72N67P14M985j193l297L532L348l858K165m800L6L137K74M447j537l247
794H279N936K481q020J403j978j734n11L28L058k042J252J986J236L317l5o25M39O230o060
775A4940j55j82o7J149K374N560N576J0779J4559L8014L6999J23720O04633K059301j97137
760B720063n29817j840776j71719r225q8679j9419J5889R4550n02N18117j64507K29867
748G53842J25736m37525M03560n17618M5426O8630l66161m5544r207l710l242k280j724p4
734A0109j864m48J184L182r45M746k858m237L885k642m259j506l11L3j54n31K727o8k89J399
714G153j691P80k606L66j804M78q79K49n26M4P62Nn58J33K461k978n3J29O72j134K16M19k86
691A352r5J89J09j78O7o44Q11L5o12Q9J27K44p57P33k33r3J51J7M05m70l35K24l03K1P67l26
665A295K54N53j518N67kM0j42J59L31R85j075n30l5O29r89L05J45k06M32j12J68o65M43k03
641H29m83O33L73j05J69m45K50k60J71k32K39J2O92r91Q0m27K10M81K1q20M76Lj0J44L9K45
615A294l24m82N74l95N82m66n18R85k31lk99L46n34K10J26l43RL42K48k34j41Q70r01P0o19
590A66j66Q79J40j21M18n21P71m50J48n90p3M83o7P6N27q58J10K50n17J194j28r02P04J54r37
565F90M97l44N8L86k30j80q7J79Q67p24j55J85P17o60jM88q9m39J28j06k3R64K1O66N407
540H215L1042l5447k196J25p05O07L20k10l34J36Pk55k78R6M29l59K02J96K8K20M0r2M81r16
516A352N91R6q33J110m59m04L10K07L47j93l79N31k16J86J857j351k90M47N9P63L491k996
494D226J681J1246j1270Q04J0888j1208M1K062l492M86Q9O91j78N94Q20J298p9J551K164J47
474A2561K619O327J3713o948O212J2611K7295J14951P61363o52486K47503K007835k104312
461D49244K64556J885665k256267j157N33812p58111o0126K9688m5462j4366n483l606l62
448A8025k166p67N77k456R2M38Q692m097J064K464j942l936N821N859R72K1753N731J4890
430G1014L3635L6995J07918K82626K259357P208455r175403n71528j06409m0145m3363o788
418E6364n515r965l526n434K290P890J63689j67094k2574q74l216M56k644k353O74o82L72n70
400G288r58R71J18J4699K9849m3840j927n70j137R63p67L6m31n23M45j88r88j15Q44o19N7M7
378C254o07Rj30O27j98j63n58M01m36L39J10n77N78k62J02j38L52l43p71j69P52p9k87j51K82
353A937k46K7l42M24j19n51J248m82m6l47M7K44J34k43n4J32l96k16j31M22M55l55J96p97
329I41J119r49Q07l35N09n88n30L72m21J37J5L07l82J28O72j32k74k22P21q59N12k05q01J06
305F48N22m50M51k55M85K78l33J74l44k73L95J360O76j917K1L84M48k41L60m39m95J23n0Jk53
280A276k26K88J27J13p5j56n7m18o4L38M19o97N77n9l18j13J19m16J032m03J43q3n28LJ50O23
254A595l0m48q9K02M41o65J32R2J05k17j74R90l03l98N18J837j812J01n15J71R7O56j22K07
230B371q91J36o7R68q65O13o60p74P52m78J350j298M97Q0L27J848J0806j1029p05J461q3J611
208E970J1885K9867m1667k296Qq27n73m9j90M5L12j77M00N1J73l13J01K39j58RJ471j142J108
185D247N90J77J095J323K731O657J9372J4201K9520j7321m0355l543L200j0627k48J400j388
168A1031J89K837m98o70M434O87m84P892L638J6798Q268K3092N7492R0181R38327J073546
152B236760j674502K078178J117299l219196J286024m15249j215005j03856k7285j6521n779
141D0868r015o414j42o613l132p74j522j264N26l49L10R900n875J191L6449l4775j221K7006
123D5154l3406K94N538j1094n94q11L42l0k19o62K74k84m56M40j271JL4P88o42J96k89p28P88
100C363j87P4j28K38R3k42K88j52N91M32N35M95J842k740N34J79j605N72l87n44m84n8o59J2
76B062K64j47l94M66r4l74M8O12j78n33kK59L09o65J90j14K04J1o23P99l94m25ML61M0J53J95
49B034n42R1o47N76N7j87k18L22j84K47P2n21P58l08j23M52k69j27O59l54m31m97m77J179k82
24A280K14m97Qj59Q08m30O53m36j07k49O35k25J19o96J4L85M77Q96K95j229j45n59M44J62n9
0A599
##END= 
