# Supplementary material for: A new method for the comparison of 1H NMR predictors based on tree-similarity of spectra
Source: J Cheminform. 2014 Mar 25;6:9. doi: 10.1186/1758-2946-6-9 (PMC3987679; doi:10.1186/1758-2946-6-9)
Supplement: Additional file 4 — Directory containing a graphical tool to benchmark new predictions (submitted as input file in the correct format) with the predictions shown in this publication. The graphical tool provided in this compressed archive allows to compute and visualize the results for a new input file containing a new set of predictions. It consist in a web page (index.html) that can be accessed locally or remotely if the directory is placed on a server. The input file is simply drag and dropped on the webpage in order to start the computation of the complete similarity matrix and on the different statistical indicator including the curve of Figure 1. [file 1758-2946-6-9-S4.zip › bestMatchVisualizer/experimentalReducedJcamp/cc_06324.jdx]

##TITLE= Maximum beta inter-cluster(0), intra-cluster(0), Cluster size(8)    
##JCAMP-DX= 5.00	Hook4 tools, Dec 2 2011
##OWNER= 
##DATATYPE= NMR SPECTRUM
##DATA CLASS= XYDATA
##.OBSERVE FREQUENCY= 400.0
##.OBSERVE NUCLEUS= ^NUC_1H
##.$DECIM= 0
##.$DSPFVS= 0
##.$FCOR= 1
##.$SW_h= 4000
##.$SW= 10
##.$TD= 1024
##.$BF1= 400
##.$SFO1= 400
##XUNITS=	PPM
##YUNITS=	ARBITRARY UNITS
##NPOINTS=	1024
##FIRSTX=	10.000025000023875
##LASTX=	-2.4999976125705814E-5
##XFACTOR= 0.009775219941348974
##YFACTOR= 1.0
##MAXY= 1.0E7
##DELTAX= -0.009775219941348974
##XYDATA=(X++(Y..Y))
1022A766J68j29K55r06R27n54j70K11l43M63P5m64l25R85k55j40l44P2K37j90Q6J72p0k09j20
997A198Q9N5l51j46R65j19M83r81M64k0o23Q3M11N0j9J36l35K43q6K13p98P31l00N42k39m38
971A208Q4j13P0n10N25m47J74O28j61j44o18R60n16N65J37j40o29P6M80m65K47J20J77m42K74
946A540j15M13m71l6l41R16p46K24k0N59o81p21J500k99q28K30k7k12o9P24J30n74R09n48j67
921A290o3l33k90K20R00m29l15P98j238J109n66M3l6M77k88m8m3K1M03l08j10j42J33P9R1q4
895A271j76K84L96j029L79P99n95J69n61o01O59p5K80mM3p89R96q9J3j60O66k21o47K46L03
870A557q51N78j32L35q1p72J01M54L01m89k90J19K35pN93k18J74j46K55k00m94K27P80o63
846A366j366Q18Q27j40j74j49L14K6l98J05K61k89J86J67m42K48m15P10M81P038j043n831
824B300K784O528r788m99M48m1l55k93J84P4J96Q5N36m48J826p96o39N72PJ17o80p69J249
801B598J416k18K8M361J507J3983O1231J262851l66500q44522N87762J095186j670389j09485
787C9809j7940r341j177L358j903L938l829k168O65J776m417l464o54m82K17L06j103J91m04
768C378J317l42R66M671k408K860N21n39P446n008j581J4930Q250L28020j98693j1777N73890
751G25901N54912j027362K269328Q99798k576063p13399M79631l09342k58776k0777q047K47
739A6051j13k368Q778J9329R6595L85543j04633O04938q37117N37782O61519r42481O754
726D50577J95003n69467m7595j1696M144j895p640k127O438l308l006J1148j1598j834N350
711A2494k250n263k04p53q22K51J73m51l33J73M3Q55M409m820L366L840o761k05K408l354
691B796K434k961O54n70K07r47P48J72l77L19n38k2j05K48K17j0p56N13m39j51Q40o75J12r2
667A617O83j420L00RM43L88m80O33n97N64J93l69n1k53O3o5N1k72O32r24R3L09J6p24P83k33
641A389j09M1j95N07k61r8L47M4o17K45R16M37q10q1k64j12Q62r75k01K4L36k06l43O87J07
616A670l34r25Q66K10M80m27N32N5m48j12m67k26L03r9J017p57J40J75k94L44m04J34J15k98
592A250L30l54M31k04j67k45P57o36K55n64L77k55K81P6N86n38l99Q9M0J22r2J314r20l58q66
567C10L60L50P29r21N76N36N4L7m23p01P36L1p75Q41L49K214l162j6K96J75k73K59M73l85K6
542A696l30K6N28m58j80m61P27P09m13J314R700K7581l7120j761n08K46N24M66k37k83m45
521A321j017R22Q11K09M242j480k772P6J380O67J34l23J2627L463q735J924P002O070K9832
502E6353J19187L139733L631556o618771k42083l5550k1425r349m940m113M568l261m060o19
488G226O13J118l901N50k77n23r81K39J449k396M10m82j28K10j080O61J262j104L265M2754
468D8885m2001l477p90j6q0P44j313O56l14L90j36l19k71L55J79m27j70J95K65J046L237l781
446B857q48Q6m3l23j68M85J261m27J264j466n97M362O3986o1369n131o87P87p14J103j547
426B871k053J297Q04p26R479p872K504n926J514N023n98J330m813J2820Q126k240J2154J2442
408D6136N1570K40577R661717m856485m799649k29310m9351k7618q71j6584m060J0392r843
395A6621l789j946K450N2o064Q11N20K89k867P70j24j257l44p92l32Q53n87L020O5949n8230
375A5003r681n64n36l05m50K17K60j2o52k46o0J85M05k82l77L12n56Q04k98P49o98m42j76N73
351C173j082j97P27k50l8l91M0J13J23K78r0K16q99q2M42m27P00j154J146j84q34P6O28k26
327A808q90P82Ml37R76o61M12p96P1M36q9j35l9L31P50p56O72j417N76l19N95o03M1l22L03
302A393k98O33p27K12m90J131m86j21J86M26l28L91L48m87m01P30j68o90P06Q7L4n69pJ06J93
277A804L15p56N38l91n06P47k19o8j88K92M12o65R41l08q43L73K85m52J83R88j333O75j28j29
253A567k14R88k81o47J38J69k02L45p4O49K12j44j156J076L45n41p8l30L16M5J329M9r91L33
229B903q39Q48O56N63m84p66q30O99O92n0K2K32K86j160Q60L87Q60O10J96L3J04P00K197K402
205A1121l039P80R55R05K0064j2336n346R72j42q5P8K59n70m91R0j107r83o61j348o03o75k92
183G546j230P00n86o96J77n73o46j00m35Q38j063j0M08p59M75J69O07m22j96l62n93P66o82j3
159C320l64Q0O72l52K87N99j254J672q79r61K959k038q0M21r51M52r75J71n04M7l20O343N278
136A3623r832r56l3p2K38Q41k9J957R87J438L143R64M764J1570J4509J4744o390l6337o247
117H882K944n951j907k21j38J147p09M99R24j353n61R32j363O39O69j567l47Q27j9m28m12k76
95B211J64o0K47M450l824m49N572m749n47K494J1925O848l547L9426k1460j9051K9169k6081
77B2738j1849L289r769j657o33k70M89n20M93q35L25m32o30N08L97J9q80J077J53o20M0N74
55B007r96Q72l56K74r0o73L45p9K76l44o18L25J46L33j26mK64n1l88K85j77j30J100j580Q41
30A456o34P66k68K56J42n64M47m72k53M11k18j8Q7L36m70n6R68l7l81J34r2l20j78Q84p56L33
4A503k56l25Q94Q40J2848
0A5504
##END= 
