# Supplementary material for: A new method for the comparison of 1H NMR predictors based on tree-similarity of spectra
Source: J Cheminform. 2014 Mar 25;6:9. doi: 10.1186/1758-2946-6-9 (PMC3987679; doi:10.1186/1758-2946-6-9)
Supplement: Additional file 4 — Directory containing a graphical tool to benchmark new predictions (submitted as input file in the correct format) with the predictions shown in this publication. The graphical tool provided in this compressed archive allows to compute and visualize the results for a new input file containing a new set of predictions. It consist in a web page (index.html) that can be accessed locally or remotely if the directory is placed on a server. The input file is simply drag and dropped on the webpage in order to start the computation of the complete similarity matrix and on the different statistical indicator including the curve of Figure 1. [file 1758-2946-6-9-S4.zip › bestMatchVisualizer/experimentalReducedJcamp/cc_06602.jdx]

##TITLE= Maximum beta inter-cluster(0), intra-cluster(0), Cluster size(8)    
##JCAMP-DX= 5.00	Hook4 tools, Dec 2 2011
##OWNER= 
##DATATYPE= NMR SPECTRUM
##DATA CLASS= XYDATA
##.OBSERVE FREQUENCY= 400.0
##.OBSERVE NUCLEUS= ^NUC_1H
##.$DECIM= 0
##.$DSPFVS= 0
##.$FCOR= 1
##.$SW_h= 4000
##.$SW= 10
##.$TD= 1024
##.$BF1= 400
##.$SFO1= 400
##XUNITS=	PPM
##YUNITS=	ARBITRARY UNITS
##NPOINTS=	1024
##FIRSTX=	10.000025000023875
##LASTX=	-2.4999976125705814E-5
##XFACTOR= 0.009775219941348974
##YFACTOR= 1.0
##MAXY= 1.0E7
##DELTAX= -0.009775219941348974
##XYDATA=(X++(Y..Y))
1022B580K279j55J92j877M179l944J793k56j353K620O09j032M85L40k695J932j664J296n44
1003D785J32J123k556R36m62M5j506M94P44k11O10k46J08J447q10q5J931o66j448l91P25j508
981C191m16K206Q63j331k049J680J77J365k912p76m60K823M66j97j830J908j828r14L819j666
961D119p55L097k77j894J74n57k272L83K661P75n18j61q09q82J428l21J789o1l992K858J20
940D905k238L421l340K455k986L146J888j843J125j865J027j568P72L676m696m79L111L98
922F909l616K474q07Q10k523M63R06n79L71J567J522l841j159m52J585q76L196k373J469O71
902E717l13K353l545J569r78J483l214J835k81O67J899L65l614J727r52J661K08R85o17k795
882D160n22J733J27J327j216P18j469K50J732r5K56q04N79r01K071l054K225j113R21J78o75
861F428M86j377L84Pj308J688K562j163q81j3N74m16r74K72O44P26k775J795K406R815M2101
840F0981m6387j242j228k977l0k921L210j910L919J715J8673j1854r876J6687K153j6898
824A2015J6306q296k735N476j976n804J469L445J2620Q079J133M334O425K9078k2340J2380
808G1609M1788M7875K35221J619525P983982q902157o42895j86861o3930r749J29917J717129
796B041454J672743k999980Q02918L568819m049644o67313j68309m0819k1702m2173m62l362
784I2170k118Q8049M21034Q35420p92134O12348O238488j86172n977346K288653r75958
773B642434k014928K2412P42918j102460j24669n5372L6621o6302k2486N541J3437N7625
761A34771l5821J03704O88839J795460j931642J032439J789834k266595k19725N73229
751A664493j314306j86849o2712j021k7292J2605J3462O06625L13239q96073m8654l9106
739C4411j0406L81m766r157j911N05k875P80K801l273o13K770l032K926P861n553K832J2958
721B6639j2951j328Q15n476q64j294j473J587k399j410L601j851P02r84K452J813n184J549
703C944K55k82M136N891p589K072j856q8J36J870l546J095p23q28R2p66J4J853j362j504L63
682C177J603q29K45o45l64J021p34K847o60L55L63P02l363J664J517J27j995j091r50l84J818
661D424J76j53L69K021k29m390M34N550k014j91k113K258l304K381O03m31Q72j751L83l62R87
640E520j243J050J004l336k617L650j624J127N88Q05K325j884j769J451L88j393M57j083J325
621D741J504k140J243p33J801K42j524m59j371J039o30N41n63N18L64k69M15j862K702M34
601E993j319o47j90R60k503L143k084K751j056k58L42j376j64N70K288m48j526M330l894L03
581E215L47j311M38J097k75j0k238q27J949J266k010Q58m0J563l258R42j044K942q94j351
561C359K698l104L490l683K425j94m1j221j80M103n413K113L79j9R24m03j146o50k759M053
541D731p08L98L885m644R05L7j981M918j887N30j029m95L66k43j230k9n84J815m85L725l804K
519D193r36J51K342k88p18k008J329J800J76j792J158k42j431J115L309k998j082N30j120
500C488J013j116J869r5o75K017m847L400j637j552J381J104J264l038J904J008j703L246
482G031j737j503J677m71j567j054L444k098K430k42r7q04K58j562L99J479j276K087r90k299
462C105J941j310j834q1L380J682k706j252J092o39K675k3r65j156M1L25J141O37J251k375
442D929l45J947l121O33K163j182r44r33m95J184n89L360k526K14n88m18L088k120m19j454
422B384J691O24l233k21J283K872m93J829j816L0J57k680J740Q76K476o39j922k307J572J3
402D236J438J979j203l357K447q75r70M543l036j087N47j818J295l18p8J511l526L865l69
383E224J586pr75k327N67J214l71p75K9r32J767l232M096J159k626m30j832J157L87L011l257
362C433k166M739l910K479n87J32N90J13L693k630j332J417l16r21j321L714L05m071L709O36
342G706k288j878J113j383M77J910n41p56J159J302j489Q8j557R09p93j49N4n62K202o41N32
321E415j35j699L80O53j342K411k584M077k307o75J61J992k174Q83J656m510K928l107J188
302C211J044o67J226o44J400k316J249n65K402r3j147n37n47J619j873O16j777K27J080o31
282C277J876K36K006l862j00J304K870l480L881k50l247J804j996L589l197R86m18J710l355
263C634L435l156P91m00J264M88k162J803K275k442m30j232K807l90j18P18r54J396j404P18
243F641j308Q20N29O87O51j222m46K142k540J141J779O41k357j730J299k143P61m33M206p31
223H387K44k737K266j596K809k372R78l02P89K177J058j298J187p15k002j052J041K91J946
204A1099j45R76L28q19r25R16L026l539M924n555M005M91J789K32O44K376k623L221r80N494
184B4935q92J219K953J494K711L43M910K445L405L465L430P230P28N282K501K597K031j653
166F9134r09l031o80k533l790l764n581k582j778o771m250k077l712l30k085j440k899J973
148B2895n045J075k540l61K059k050l44j484l028K22l36J004m878J945J922Q63j589K440K578
129A5348J0772J6297k8596l50k973k47R3l478k60q40QL817j339l753J976l761L431O34L261
110A0040n632J896Q94N85j820J835k394KJ81k73o10P58L99K00j971P56m61R05J98M13M760
89A0661j420j98P03j352K402m095k242l202K563K253o90M93j574K590k703k917L941J883j707
70E389J381J03k16j349N7l155K782J776k200L36R47m25j4n412N992J266m277P36j249K258
50D726j282q30K477r94r68n13k5J105r3n91K11J716J675k377P2j567J394q14K559Q12k901J92
28C984j853K704j991M068k823M42N75L277l106r39K649j196m074L91M260j350J58j287r17
9B972j311K083J752o48P98O21k218k505J710R90
0D244
##END= 
