# Supplementary material for: A new method for the comparison of 1H NMR predictors based on tree-similarity of spectra
Source: J Cheminform. 2014 Mar 25;6:9. doi: 10.1186/1758-2946-6-9 (PMC3987679; doi:10.1186/1758-2946-6-9)
Supplement: Additional file 4 — Directory containing a graphical tool to benchmark new predictions (submitted as input file in the correct format) with the predictions shown in this publication. The graphical tool provided in this compressed archive allows to compute and visualize the results for a new input file containing a new set of predictions. It consist in a web page (index.html) that can be accessed locally or remotely if the directory is placed on a server. The input file is simply drag and dropped on the webpage in order to start the computation of the complete similarity matrix and on the different statistical indicator including the curve of Figure 1. [file 1758-2946-6-9-S4.zip › bestMatchVisualizer/experimentalReducedJcamp/cc_06603.jdx]

##TITLE= Maximum beta inter-cluster(0), intra-cluster(0), Cluster size(8)    
##JCAMP-DX= 5.00	Hook4 tools, Dec 2 2011
##OWNER= 
##DATATYPE= NMR SPECTRUM
##DATA CLASS= XYDATA
##.OBSERVE FREQUENCY= 400.0
##.OBSERVE NUCLEUS= ^NUC_1H
##.$DECIM= 0
##.$DSPFVS= 0
##.$FCOR= 1
##.$SW_h= 4000
##.$SW= 10
##.$TD= 1024
##.$BF1= 400
##.$SFO1= 400
##XUNITS=	PPM
##YUNITS=	ARBITRARY UNITS
##NPOINTS=	1024
##FIRSTX=	10.000025000023875
##LASTX=	-2.4999976125705814E-5
##XFACTOR= 0.009775219941348974
##YFACTOR= 1.0
##MAXY= 1.0E7
##DELTAX= -0.009775219941348974
##XYDATA=(X++(Y..Y))
1022D774K455J574K121l2l653j284J183m16J341j233O67K435m657L921m993K528j467K337
1004G601J063l851L460J303l241l156J059J937j109N70K042J176k010L151P30l468j013k65
986E979K099J91q85k075M194n752P24J432L185J09l423J499l72n925M879J010K308j294k230
967E653K404l212J859n73j130O471j414m634K982k630L80J064j853Q47o5j666j36L438m074
948C711M269k700j12L178n64r66M59k206J333j998J18J967j933m12K181L10Q90l062J959P4
928F496M07k658L86J751j23k87k694M400k413K972m58k047K536j022J593l065N84K500j936j9
908F903K578k466j476k136J280L902l203j816J458L42K540K187k622R13k760K866q08n228
890B454M315j175K201j620J508j736M119l790J445m18J700l395k144M336Q37J238q33j218L16
871H140K373m045q85N554j692P59m818m12K486k087j022M409k351M55M661k382j7R96j824
852H298j466J807J402j281L172j120J265l582J441J374n189M587k171q13K517o50M519n451
834H659M259k459R666L301j0417P254Q037p824o657k26M284j772J2828L0800k6867j2680r3
817B0093J4537m406r221L296R560o843k769r00J748r228m001J3010M050K534R508J1160O744
800E8872O6898N22019K336121k001293l55941K678925j506543j291251k21988p3954n4575
789A57290j996J88784Q84971m46391l2567O895838K354071o325568k275211J737108j111570
778B024759j298979N0104L57794p99891j56125n1016l0241Q332j9084L1007k9518J0392R1669
765A89203J202208J17394r28009J711151o8973j569733M97346j36420p19093j25903o2028
754A07143k9356j8490Q488j1801l583Q057j073q11J6723K4580J93184J774710j731534j73735
740A62502o1982l6373j2430j3067j2006q060j319J815O72J1469j2262L033M329o842n658J876
724A5697j142R77n711j03k820J414N244j694j01k991L248L9J07k104j14k35q48j369j819M812
704A0487j957M189m5n788J4510j4441K521J705J026l97m029M613k201j495k623K299K79M365
686A3018l674j183j21l260K817k683M420j821J023o56k252J098P94o795N670l030N119k928
668E556J190K219o017K107J242N39Q21q11J010m857o42L738N37l16M805q615K563J066L254
649I389M66k626R51j225L17L02M90j494o58K31J527Q69k681l94J280m99J237L365n688K547
629G706n783J408M417J231n184L352p15k201K353n94J984l238J37J951R51K54l54J750Q61
610A0286k627l496M566K780m150L01j386j215L47J589j016k416J174M490j401j843N71K131
592H685l176K66J55q20M548k256Q13N51J287k511K668j314o014j31LL512j22m67J824k641j80
571D680l13J34M750j573j011J965p508O572j728p77K765j388j024K478n886n1P794j487q89
552G503J353j869p31J295k046p72K659J292p310J0016J743j942m29l765Q25r02L803n523J098
533F298M66j173J63N4k446N90L865l472L512o44P47J498n31n32Q4l54N34J657J072j812m35
512I141j033m21k77K310p06j561J524m80O62m548M357j177l011L444j085J792m146J577j345
493E017R49j838M086k690j779M284l502K811K024m069M141j86l178k108L041J260j434q54L51
474F326M01j967J202m16j105N37J520K425k681J814L58L99j571K69J964o966L626l5M225j790
454H535J068l790K370k011j867K418J554j892K147j149k914M668m78o096N594k816L66j482
436D225j61M293J621p54l531K164k469J161k708M07K507M55K220k758k884K334j389k92L243
417G684k884L72p20K20J954L178k422J275l846k178N038k555K570k900K091J09o18j17k562
398C689J651r40N97L025k065k063K146R87j237j332j613K198j819O65j82K918m636L326k057
379C258L736r90O02j125M149j665O86m711J788m576O406j776j101o88L947n91J314l521L703
360H845l328L078J584l050m824K232J268M02J201N66N87M49m93k660k538L212l477K858j82
341E730p99q5o44K068o270O688n384L79J931k63M328j849R91j652J12j458L37L178l944M137
321G531L40j575R02j61j37j651L950n493j352O115J052l008j714L289N915r583J911N81O27
302G539l442K614K626r0K29l91p197M450R71J3522o905N7943m2369p867r309k710L525L8522
284E1661J80572j87304k0629l677l105j085N732o228Q518j2627l444K034j71K116L117o626
268H854K212K80m464J521n1k227j792Q94J181j743J526J071J809m139M330l008L66k143O03
249E080K533R78k023j865q05K981J987m638o39K293j764J070J165K69L76j524J724k056k203
230B939M84M836j198L79L57K08l009L53K847k504M207j155j791l49n62M849l713l112M352P30
210I148k270K58J608n77K711j436n468L495N27m50j656K01N546n062J715k786R28k02K53K054
190H537R76j239o82K613n41k920l151L992j406M067J76k052J661p88o02J973k484O78l825
171D983j821J555M317k091l533J0246m927J492j410M762J2301P2095R34236n97546k70194
156A64465o6250l3221j9161r082q799l589k45n006j291J539K057l858j816M48j163L125j399
139A6754K916J052M310M633k077Q518K51J1378K1402M7825O092l0162m0335j5977q908n600
123B2072o01k093n69M294l917K416n98k003K08j521o432M153k423k48P11l48J063K39l679R22
103A1646J399P8j644J4628p891K508L812p056J072P455J9865J3681R438P5627m3560j3534
87H7524N9949p4562j1864n371k8436o078j981m328k396K735L2m350J809J29j648J85m10Q79
69A1818m155L866n512P037n789M916l237p38M41l37j515J535k375K081k557K904l963K392j28
50F684K269o57j716J566j668N743k668m155R62Pr10r95J834j40k158L402l491M639k790L28
30F086J257P89m590J818L65m362M979k57L27j764K261J722m616j9J928k14M152o226L430L353
10A0419l856j27j608J128K536l476J496K45j36J256j346
0F531
##END= 
