# Supplementary material for: A new method for the comparison of 1H NMR predictors based on tree-similarity of spectra
Source: J Cheminform. 2014 Mar 25;6:9. doi: 10.1186/1758-2946-6-9 (PMC3987679; doi:10.1186/1758-2946-6-9)
Supplement: Additional file 4 — Directory containing a graphical tool to benchmark new predictions (submitted as input file in the correct format) with the predictions shown in this publication. The graphical tool provided in this compressed archive allows to compute and visualize the results for a new input file containing a new set of predictions. It consist in a web page (index.html) that can be accessed locally or remotely if the directory is placed on a server. The input file is simply drag and dropped on the webpage in order to start the computation of the complete similarity matrix and on the different statistical indicator including the curve of Figure 1. [file 1758-2946-6-9-S4.zip › bestMatchVisualizer/experimentalReducedJcamp/cc_06604.jdx]

##TITLE= Maximum beta inter-cluster(0), intra-cluster(0), Cluster size(8)    
##JCAMP-DX= 5.00	Hook4 tools, Dec 2 2011
##OWNER= 
##DATATYPE= NMR SPECTRUM
##DATA CLASS= XYDATA
##.OBSERVE FREQUENCY= 400.0
##.OBSERVE NUCLEUS= ^NUC_1H
##.$DECIM= 0
##.$DSPFVS= 0
##.$FCOR= 1
##.$SW_h= 4000
##.$SW= 10
##.$TD= 1024
##.$BF1= 400
##.$SFO1= 400
##XUNITS=	PPM
##YUNITS=	ARBITRARY UNITS
##NPOINTS=	1024
##FIRSTX=	10.000025000023875
##LASTX=	-2.4999976125705814E-5
##XFACTOR= 0.009775219941348974
##YFACTOR= 1.0
##MAXY= 1.0E7
##DELTAX= -0.009775219941348974
##XYDATA=(X++(Y..Y))
1022H346k106j501J173J115O6N54N28M594M5769l0240m355O406K1788P7628Q14587P861754
1006H806106p446814o73003k74302j54424p9694n0179j5622n2322l7876m392k057l281R53o76
992A2417j783K742o744l015l20k452J814N06r82O25K03n62N57q17n44j645J056N76N61J21k55
971B059J539M4992l5840o932j444j423k75N1l70m12n63M60m81Q7r8O90o85N29p25K89l41j43
949I64M63Q77q20Q00k67n23J7M14m52M64J34q65O34l18J69k59K03m06j28P38l08M96n54L00
925A773j06n93Q89p59L09k32J45N97j42n02m05P25j04R71p04l0K19k18n40k0N24J18k32j18
901A565m69Q92o95Q20j85j09J35L11k72k18k32K49k30M15m10K35M7K45N27p01k24o2L32j02
877A864L40k33k82R04k42n25O22o74J98n65M82m9j30N45m01J78K86k12J05j50K73RL15r6j23
852B439J66j95l89M01j12K21k01Q33m22K18J6k5K18j25J11L84M14m09M58l92J71m2J14J69l55
827C666J421R142M908j0765N020J3009j6071k297J152j830J26n63L58k38N73K317M192J4458
809B8578K696K2383j6451p992r309k690O680p92R09J3241j363m435Q252O737O847P1305
793A24596Q27971K351412k436695J9520L225162k538781r74650k63631j14588n9261n5492
782A05563j7155m305j9576J7406Q2884J309572J52100j069768J074319M204013M164947
771A0000000p553917L53100m53789j343507K022447m55178j734389K00756N08169j077478
761D66214j95585j03325l2354l2045l4917J2020m555q409N7745J366798K20619j162122
749E50084J647721P39325k162059L95196J92205r37435J05264l09881q0562m1359j8954j0976
737F8569j2263K489J2474l4440J519j6804o838K852o588l367J151l337k15K451j040j645M085
720I053l255O640J0412j4044Q783J3420q364N425k828q545P795j2999R99P186Q047m236M516
703B8005P585M430k0147l964o974j287k275l71j505l0l88l63N744R616o092o872j226K39j024
684C101n85k73k10j1J182p14l69K30L11j85j68n40P16n26K31n07J60j09K75L84k29k51M18m62
660A869L27M72n78n85J058J316j313P5J130m52j126l6J20j45N52k94m69M39J68k57M00p86n38
637A347N50J35p2M1N52r0L43l96O54j53o5l10on48M93M29M465m186n04l18l2k16J45o06M80M8
611B180L49m59l36L65N56o04L50j70J72j72N2m88l1p0J43K7o38L55M45J57j44p6m17J88M74
586B208l35K64M07l92L7J2Q6r36P69L91P0l57j71m79P50O44p92n40M95l22o95N42nM16o64O04
560B007k4m40J70M22o77N40l49j3j46K19l81P07K74p62N03j065J022p6J91j95l43M14P4N19
536B591k66o97O03rj38O3R20n38M13j27q55l40J848O067j724l731j600n17P48r87M75m57n1j7
512A674m97K44M29m69L22P18j205P59J59K66n44Mj08K20L4M26q40R84k34q68q1N35J04R56
488B988K362k719N508l260L51r45j990k0o05J39k36J59Qo19K77K84j16r7M02J38l28L39l21
465A699m52O89M07q84K70O7l63P09j025j84K56M24l8r6k14N06J261j159r6j55k93L11J497m01
441B736p44k16L51l16O63o04l84K59O83k99J88j94K606p2j629q98M101K066l401m01l60Q401
419A2536M897o316O367n853j951n305o81r05K879j325j760j71n19p17J052L290k833o93K70
400B262J383J82K8823k4916l350j196Q3n38q76j06L19K26p08K3n7l8K69P00m28M0L36N071
378G504L9015l7138l917j601m03j059R0O00L75q66j77l87J27m43K03O85J78L012M0016l6539
358I275k383k225J658Q730Q0155p6382q575l203k700r37k99r44Q94m72k97j3q10M64l83j22
338A431N20k07m6o80L44j9L01l01M72m74J50M49l83N33k46k71N03j77k93l31Q7N32l23J11m43
313A239n89P44k86M97k84K60N8j28K78m90j60O18j00p0L35l66J77q14K48M83n86K94J212j014
289A556j83j39P15o4K39K4q72J54L67l34M22o14K35l92N8M12l03P6l9J2L63M46l18J95n42L85
263A859k28r31J663R24M047l921j382O95j47j85P19j242O9K21N48k29J9L62j91J13K075j760
241C098p77J453L216l723k99L832L33l564l6L40N16J956J460K436L52j999p41q32j328J74
221E867K281O23J505j044j927j321j539N65L037l475j143L43j58K27n14K51o36m78L28J78O97
200C667J08J627j835K3k15N51J725p29K077N22J393K102L845M230O848Q073M695k107p299
181B9301o493n060m277k456k203j740q16o21j49j061L56L48j2J165R69J641k45J099L081J29
161A2956J50j218k988o52j164m77j658J8j071p49M10lq13K29k06j64J95R9j71k60m8M07p7
138B745J436Q49j396M071k103m78J483n82M50l36P0J816O072m524l921j159n16l51n55RN7
117C137j009K36M6N23k45j06j9j94J74l07M41o98O11k6m62J90p6RJ28J00k34M66m38M99p58
92A988O45O13R21k49K471o12j139J203j220q73k22p81J86k32n11O19q66Q3Qq84N29n13j77O63
68A650n26L45k69R42o12L50j86O3J23j66N20m31L32j07L85j009K77k23J2O29j56m87mJ39O8
43A659M59m82J80m61O68M2l76l54P47l78Q36n14k60J99p4p8m78O37K9n25O56n38N60K86l81
18B059l91K99K59j04q3l79j94J89J47J355P14M8q77r87K75p45M01l63R94
0B617
##END= 
