# Supplementary material for: A new method for the comparison of 1H NMR predictors based on tree-similarity of spectra
Source: J Cheminform. 2014 Mar 25;6:9. doi: 10.1186/1758-2946-6-9 (PMC3987679; doi:10.1186/1758-2946-6-9)
Supplement: Additional file 4 — Directory containing a graphical tool to benchmark new predictions (submitted as input file in the correct format) with the predictions shown in this publication. The graphical tool provided in this compressed archive allows to compute and visualize the results for a new input file containing a new set of predictions. It consist in a web page (index.html) that can be accessed locally or remotely if the directory is placed on a server. The input file is simply drag and dropped on the webpage in order to start the computation of the complete similarity matrix and on the different statistical indicator including the curve of Figure 1. [file 1758-2946-6-9-S4.zip › bestMatchVisualizer/experimentalReducedJcamp/cc_06605.jdx]

##TITLE= Maximum beta inter-cluster(0), intra-cluster(0), Cluster size(8)    
##JCAMP-DX= 5.00	Hook4 tools, Dec 2 2011
##OWNER= 
##DATATYPE= NMR SPECTRUM
##DATA CLASS= XYDATA
##.OBSERVE FREQUENCY= 400.0
##.OBSERVE NUCLEUS= ^NUC_1H
##.$DECIM= 0
##.$DSPFVS= 0
##.$FCOR= 1
##.$SW_h= 4000
##.$SW= 10
##.$TD= 1024
##.$BF1= 400
##.$SFO1= 400
##XUNITS=	PPM
##YUNITS=	ARBITRARY UNITS
##NPOINTS=	1024
##FIRSTX=	10.000025000023875
##LASTX=	-2.4999976125705814E-5
##XFACTOR= 0.009775219941348974
##YFACTOR= 1.0
##MAXY= 1.0E7
##DELTAX= -0.009775219941348974
##XYDATA=(X++(Y..Y))
1022B274k70K0J933o06n82l25m9L56q31k93Q89R17j597J30j43N17J536o53m13j05j235l10M73
999A633K23O37j88l68M54j005N25j68j39J159p3P41M12m75j916J83J550j321M2O63o2p96j92
976A519J296L59o94o73O2P06j57k89M89m4J122m15p39K50O66q64j865J876J122j397j84l03
954A843Q70k4m98L49n94N23n35N73l36Q97k209K197j082j00q8J88M18q90J345L31j487J215
932B906j297N49k8L48r18o57J170L5j42J188j584J564j469P41N59rO00j180n26o81J764j708
910A225J254m87J95J784j828J009o13j090J66P84N09j627J230l87J55O22j027J29L37L68o58
889B050J399p95M71l77m14m74O99k38oM97j05n89m06N27L57p78J060L5k66j338J13O45M37k30
865B274L40J72L08l86p08q8j42J57P54M03J64m89j21p1N24N68p56o14R82r30j771K632J307
842D509j291J310m86l36J28r80J563K95k664L46J519j587J384M43K495Q205j0697J621J0635
823A6412j0170K52K4024k5573q31j033J275l43N47N658L064o601J946J0056r605k030L063N09
805A0620l456N328O600o951K137K165n528K312Q477K6867J77084J819906j449745l98652
791A97164J769049p94065j059852m5057J757J25939L311307j255109k083177q5423J60626
780B43159R87086r00453j65068J822110J05384j875195J02522J226258j359372O90539Q89215
769A766185j391507k49582P78804o92007j68101k2560m497M301j694j285k16R902K5860Q6026
755A39629J455100j346942L1204J854893j603218l94199Q20008p59753j46027j8765P303
744C9233K66071O59565r17798k8517k533p618K81P312o810l680J381n07k078j274j73m1k44
727B570J13K68n1r53P57N255l358K45P586o257k314M768m852j472m32L65m06M09r7N19kq31
705A830J416M77k572J172Q99N081n761j946O32J448p67o5O02p9O70R40j909K189k403p13k91
684H50Q61Q27n95j57m22j364J620l99K04J595j038J312j294J39o37P84J139j069r27l98O30
663A661Q80q90j3K7R70p81j86R29r69j329K142q87J314k84P00q15O61j48p58q0p44K54R79M
639B637n42R40j059n17N04R60l06j322Q26q42L93P41r38Q34j323R52Q08Q61p14j077J50M87
617B453k68Q70p74L2O37k12N10k400J793P66r79k343J759j230J738L28o89M29Q77k420J089
596A966J14N77J207k553P9O5N37M63J53j547J959k3M68n81p73n46N00J21m95M58l84L71r98
573A138J341J11j460K87J085N51q41N95K04K06J13j477j7l14L85K17l19R39J492j993J28N29
551B900j407J255L91L54j177J052q6k263K523K389l390J2J116j142L76j142Q85M93O6P5n83
530B697n34J96O36m85LL43M7L22j65M19l13j161J046J514l188L62J227K76k62J8M69j170R40
507C237L1O1j426J465j208J005m5l59M74j07r75J749J42j273M82K46Q07j159J124n12N0398
486E4157l9815j0099P00j397j67P36p71J39O34L15R89j688l4j053Q899o207j512J754N95p93
466E382N413p196J2568p847K58L359Q053J8426L2016K46472R683096q454883j334112j26371
452H4634m0844j2447r094o071P36l808m030j703K562n722O86K476j331n18j603J350M64k542
434C195J448j985J285j107J137J102o50n23K388J2553L3770m3117n932l34M132k584j992J205
416C991K90j001m7K81j415J722P07n06M86j104j014J92M88O45j448r9O63l66KJ062j497M05
394B437M41M89r97L7Ml03R61o22j36P63P6o8N28j090J775j808p9Q32q51N82N5o04O5N38j976
369A049J176l48J308j613J711r14K31O28j071J336L7r80k80j88J93N47k94o00Q64J25j061j12
347A744j24J793j571L30L5Q69n13Q1n68K04n5L87N75n12Q79o99n84l42L43l07J49J370j822
324A662P79O73k%j106k21K75j12N02Q1q37M28j475J189QR80l15M08j12j466J620L33l99p71
300B122J264j464Q75j057P76Q05J06o97L01p7q35J61p48Q06j001K565j354L91o41m01J562
279C459j551J98j819J878R4N80j714J075m9J470k5N4651n1524m022j150O68k15N26l58L2j89
258B015M67q09K22K4J049J279j689j264m94P71Q56n70J3J126j123m60O03M24j510R67J578r15
236B560n00K72Q0n41Q19j026j569J246J26P79r37R32k23J961p15p21K41j961J281J104Q56
215D064K287k830n01l25K44J230J2916j3268j436P27j583l12J132j69N45m72J52m19l30M74P0
194B196J119r43M28k81J53K55q03K49P21j763O75L81l34K34k54P21O30m10o03O91m54j53J7
171B472N93n13l04L13R7J313J872P691L26525k36633q9696m922n348N10K38Q97r10n14J39r80
151B840r29o54J084M06n50N63n13J425j401j66M60M89j30n74K30l7K095l89p34J909P92J12
129F328N911l609k015M15l314o67K69j547J044o34J42p11J351j515M29Q48k04r5M17J204k114
108A933J91J1R57j008J946j868K59J055l43k06k59o19J067r65L2K418M44k128M099K199m299
87D916P833m201l602J185l645O72M29o67r9p73J559j404o62J610j129Ln9J557j523Q55j522
66A333O69P74J061n32m34K68o0l5j221Q70r77K70l28L14J217j70Q17j754j01K54J52O22j706
43A303O86o74K68J118p76m59J812l28p7Q84k492J40J425l21k03Q83j263K72J82N07j928J271
21B230N33k53l22K89m35m50n4p20J417k30m10P22O44N41l37j659nO52P26j817Q19L1
0A912
##END= 
