# Supplementary material for: A new method for the comparison of 1H NMR predictors based on tree-similarity of spectra
Source: J Cheminform. 2014 Mar 25;6:9. doi: 10.1186/1758-2946-6-9 (PMC3987679; doi:10.1186/1758-2946-6-9)
Supplement: Additional file 4 — Directory containing a graphical tool to benchmark new predictions (submitted as input file in the correct format) with the predictions shown in this publication. The graphical tool provided in this compressed archive allows to compute and visualize the results for a new input file containing a new set of predictions. It consist in a web page (index.html) that can be accessed locally or remotely if the directory is placed on a server. The input file is simply drag and dropped on the webpage in order to start the computation of the complete similarity matrix and on the different statistical indicator including the curve of Figure 1. [file 1758-2946-6-9-S4.zip › bestMatchVisualizer/experimentalReducedJcamp/cc_06610.jdx]

##TITLE= Maximum beta inter-cluster(0), intra-cluster(0), Cluster size(8)    
##JCAMP-DX= 5.00	Hook4 tools, Dec 2 2011
##OWNER= 
##DATATYPE= NMR SPECTRUM
##DATA CLASS= XYDATA
##.OBSERVE FREQUENCY= 400.0
##.OBSERVE NUCLEUS= ^NUC_1H
##.$DECIM= 0
##.$DSPFVS= 0
##.$FCOR= 1
##.$SW_h= 4000
##.$SW= 10
##.$TD= 1024
##.$BF1= 400
##.$SFO1= 400
##XUNITS=	PPM
##YUNITS=	ARBITRARY UNITS
##NPOINTS=	1024
##FIRSTX=	10.000025000023875
##LASTX=	-2.4999976125705814E-5
##XFACTOR= 0.009775219941348974
##YFACTOR= 1.0
##MAXY= 1.0E7
##DELTAX= -0.009775219941348974
##XYDATA=(X++(Y..Y))
1022B044j24L4M72j23n56j85M57o61L56P5K88m78n4J4k3L68O4o36K16N89p82N21j50L69p01o4
996A330N99j57K97J77n30m23O73L60j030Q49m83K57L0J76l77M73l80m0l18r1J298l24l00K69
972B335n73N8l74M76On13L54j39N01K3n82J65l82O32m0l88l15N39k22o11J258p6j76o95L58
947A619M90p48L34j8k57J61L56o49R55o39N8K17J09j09j19M75L7k54J31K00j03n38m45O70L37
922B270n38k30P38r8j23J27j18K88k6l12J69L60q68P7j57M27k83K30k89L30N04n65m08K43N4
897A802P96j192l83P77J04L40k74K17q28Q51j06J30m60L12k81N75l26l44P26l88r6K44o63P33
873B266J23N4k12M7m94M96N51l68k25J49m24N65m2k40Q10j031M40l55J45M37O69o84R9n5R1
848B812j10J56k04K01n04O21O79l25r39O17m17r4K03L91j26N56K40k61p32OJ060J34n35N73
824D002O41k19r31N06L40o31j47J068l94k3J70N55N45j167N10r6J129N98Q94J5646j239r446
802A2311J5555N416j2121J455n161Q225j2700l892j045K04p14R62J16J798K088M267J5998
785C2762J57249l1235J28090j26762m3041J0388m1015J1923k8906N4883R0381P9430J79526
772D73673K445536l16592o26386J531172M01965m35116j127299m17967J691533j094794
762B525725j766953n27395p8297p3595l4783L7955L986K0486N2957K2304P085N7215J18671
749C65361R04525m89756O10122K880864K19582J342131k332447J235976k132297k023413
739E80648L12179m01862l56724o5338k5435k166J9339r395j8605N95k301R239L3514n0134
725B3554j1245j591j325o65K059Q637l760o361K435N292L013j0653J3086J9027k6034M148
709A9617K0137k6715J388N493j0736l031o153L924M269M032j064R891Q4775R8041q4544o9944
693D9380N007J87416J865395P892802q144391j432740k93807q1358k2108r424k125K310k275
680A4082k509j025J993j200l341R42k678N69q24r54O56k024Q3m38m33K90J031j331m82q0J264
659C591J109j433o96M57K96L103L3491l668k8039m712q52N6o2j16J27k62N1K23o57M28rO19
637C045n36r6L80M6r42j07P62m17J68M04o89M09J86n24L20J62k54q1K80k10K44K75j557R64
613B232J79j09m81J37K62M54m36M01J34k98J3L25L04j022O9L61j11R8r5L8j77k3k07j52M05
588B301j47L8J39J93k10n51R95l46M14r07O9M98o99O35o21M54p65J90R53N4m39k91L66j17j2
563B194k7L70k93L87Q3l19q7O71j071L39r7J62o4N47l07o30KJ073r21n2L796k160q76j08m33
538B179Q6k67j34M75K46n29l78O63J19n6m67Q8lP15N2q02L21p66K59J134o42K03J60m52k50
513A954j53J250q02j26K69j46L78r22N42K09o74k57R71k66N1k85k5p70P49k08K13k75L27J50
489B154L69j97M1l06m3P6J46Q3p4l47M24k76O9r1J29j1Q30j64o46K93k44J06n19N1L16n71J97
462A795K11k79N50K77m09l6K07n82P82l02j83q2K74L19J27q9l88P78j411L83l50J166o49j02
438B007k47O41k26j99K53o62R28p32P45Q1K1k10j33n28J10K70o63J056r15l4M82K46p43M37
414A985r59O21P15p14L41K17K97l66M22m99n62J369k04k33m23M14P43ko72p53J00P43q06N05
390B279l09m90O50r6m34M48k15k79P13M60n68L9n59J68K8J3P4M0j91O21m35J30K3n64J76J98
364A920J32k28N51j34J33m62N1l0l83K04r3L72L28j29j2k34N7k32l77K15L94k45J4l18L65R6
338A955l17K33l88P2j40R65p59R0J39j8k2JK6l29L56k82jK38m45L06j65J35J10p4P8K86J33
311B183j051L71L56j20l89L24k07P42k78k09L71j72k9K71n43M42j83L5l22k53N44k37R4k01
287A539K49M98o59k04K50m28O46N52j83M7J400k51j023M04N12j024j89N00O9Q7n62J56m71R01
263B816m03J28q78J27j83qk20O22K71o94Q95j107O03l6R4L5j16pJ896O26n19K834L2555P750
239D7081l3580o470J669j792L0576k4263q010j031K986k968j856M17p89L87M54J826j518l66
221B753L2l46j8p4N79o51J59P87j54O3j50n28j98L56J70P49L2r13k33P73J013p57o33K21j039
196A993P27O0P59j240M34o8O5k10j60M67L15K28l67P69j008L28L12K73q96J104Q8J64k48Ol21
171C574l37N20p8K28L26j83J138n42J57O70N76L669M2845K02804k10875l0707o546j373n83
152E283o93L060k054j34n16m11R56M87N13L84K242K599J376K564M022L952L884J0071L5632
133G3217P4864o4825m1186j6556n837l992k643k403j93N55j38q15K30j175o51m42n3l45k34
114G378n10r24L30o79m74N20p45o28M03O70j76R14K514j065L84K163J0095J0736K600L5747
94F9253q505j0818K5265k9071j6592M280j6818J662n808l739n4k118j011K4j663m2m8j070m57
75B670k76M99p10K95L1n74M49L61n85N04n75O02L3k76o48r4j95M97k87l22N53M24p10L20K78
50B264n16k3O65l58K96l84j48M45l00j03j54M27k01k08r4O62j67M67o19k75N66k8L11r27J95
25A793k77L92K5j60N94j9m14M32J29J970r90J380j911n06o53K1M2L78n16K95l67l71P62n75
1A454M54J34
0B042
##END= 
