# Supplementary material for: A new method for the comparison of 1H NMR predictors based on tree-similarity of spectra
Source: J Cheminform. 2014 Mar 25;6:9. doi: 10.1186/1758-2946-6-9 (PMC3987679; doi:10.1186/1758-2946-6-9)
Supplement: Additional file 4 — Directory containing a graphical tool to benchmark new predictions (submitted as input file in the correct format) with the predictions shown in this publication. The graphical tool provided in this compressed archive allows to compute and visualize the results for a new input file containing a new set of predictions. It consist in a web page (index.html) that can be accessed locally or remotely if the directory is placed on a server. The input file is simply drag and dropped on the webpage in order to start the computation of the complete similarity matrix and on the different statistical indicator including the curve of Figure 1. [file 1758-2946-6-9-S4.zip › bestMatchVisualizer/experimentalReducedJcamp/cc_07102.jdx]

##TITLE= Maximum beta inter-cluster(0), intra-cluster(0), Cluster size(8)    
##JCAMP-DX= 5.00	Hook4 tools, Dec 2 2011
##OWNER= 
##DATATYPE= NMR SPECTRUM
##DATA CLASS= XYDATA
##.OBSERVE FREQUENCY= 400.0
##.OBSERVE NUCLEUS= ^NUC_1H
##.$DECIM= 0
##.$DSPFVS= 0
##.$FCOR= 1
##.$SW_h= 4000
##.$SW= 10
##.$TD= 1024
##.$BF1= 400
##.$SFO1= 400
##XUNITS=	PPM
##YUNITS=	ARBITRARY UNITS
##NPOINTS=	1024
##FIRSTX=	10.000025000023875
##LASTX=	-2.4999976125705814E-5
##XFACTOR= 0.009775219941348974
##YFACTOR= 1.0
##MAXY= 1.0E7
##DELTAX= -0.009775219941348974
##XYDATA=(X++(Y..Y))
1022A3000q784P645L756m138J54K919l273J197r610L007K959J199n233J2448q563K696J743
1005A3122m350N462j529J557k959j988P63m036Q048j930k325L086p965K108N230l481N326n85
987A3554n025R65K053N00N562k666o902M701R12m132k443R211j1262N066J149M756p485R95
969I509N024j106l636M459K820k148K363k426p267M807K763M841o565M865n127k233j847J912
951A1008K075L131J075o128N5j488R959m880l457j063O089l439N224p369L94K92O90K745K557
932A7470m202l962k407J1538j0786N902m16Q458p773p209R764l056k441R65p01O302r838O106
914A3714j107l359J795K201J595m531j657O128o92O61l820M654l711j853J464q14L787M029
896A8484m602O968M0765n004l2926m358j793j996l180K310J570q57q26j610M761l025L62K548
878A7591N675k114R217j8955O965j163q92m637l484N587J6575L029M935K393J4303P8918
862A33943K86897J296749Q282411l835876n041952o51742k42192j15059l5043L4536R189
851A21861o7965j3489p838J011n611l580k069p14p281P904k46k869J0504r122J025P860Q76
834C0257q916K218Q48L4475O4623n2910J6698R0477J9055k8738J00421L378936N88978
821D236422l348231L74608M533795k790256k389822l20983j66779m9499k5039n580r649n552
809C3435p620N137l718j237L8152k5838j1451J9376J1326k6881o069o662q295Q958J0327K546
793C1486L23J502N251J4422P6177J71284K037442O967025k332587n798359o49600k59944
781B64422j04520o3601k2139j656j1578N277J18341o4520K2682M01677O519439m795269
769B268555j556142J483476L659728m941563n21717j95371j01961k4659k1182j08j1676m859
757C2521J278o313L69m616k153P890j374o014k514l062P421o224Q878M5108j0946l1575j615
740B7059k153M882J1452J03126K782751j854958q29398q9226q5809k3925j3452k135J5043
727D3257j9073M66N766l410j1549P338l373L020j0024R700j426Q787k547r304L647n377m865
710A1033R33M319Q581N003n922R367M911K1575J09239N56115P383530O58450p053057j061914
696F52163l29739j31489q9237k2045j8893j9579m379m079J434o337j350o1l585o677K540N190
680B3877k986l202k757R4J131n176L33j989O074l506N303J285n955M546l858K76M004M4630
662F2124n663l5749m701k053Q21O159o265J401q088L851J732L122K387l161r798N741N116l69
644A6607r179L812O003L06l797p155R370o451M272n515R651K19p728N974o232J685O630q109
626A0363k072j885J2493n559j325j944N094r293M402J983m969M564M966l70R20m512J07m368
608H595L271M731m538j601O07N495m177k853M392Q48m84n63K095n034j932j804N148j100K965
589A4061k337j503N200n087K803n420M946L163m089l033K130J343m274N722K17o045O259j442
571A2614n42L418Q62o26l022M342p568L943K936o672O162l653o18K749j818J067L667p921
553I320N527k856J893k933J089m082Q72J090O184n423R12N411k491l940M206l998n712O271
535A1340l943K35O817p297N944l36K59l104p6Q32k809N818k790J597k880n309N852p90k762
516F598P536n218O347o352L520K333l588o369Q397j239J535l469P13O400n011k875J607p99
498A0066K765J405l135m969Q615K79j402k815K469l168L072n444Q774K840k090k260M485n636
480A3851m596N078J688p556M788J425n547L903k46l179N183k753R37l806K593j237L57J451
462A2334L117o607K17N925l065O057k512l713l553J347k901K477M184M433p309j029N159o564
444G997L712p803Q306k712L864l917j709k291L140J035J253R94L892n695N796R7L03p268K013
425A1007J14j223p82M043n085N710n316m015Q272J471j053K912n526K221k840P838j0448L550
407A0850O07L099j781P34q68m046N114n751K658L013M087k814k428J105K257P364o857K634
389A8977q205J147K855o221K194N769m383k632L135m515M240J301L062p039j901K383K442
372A2609k473o58n94K125r98M276o07n795N737l421L894k195j572p525P899P100q856J324
354A0270K041j177K831k711q54O69J755k671K26K441k38k914q49j894Q850m532N132k558l053
335A0764N788k389j815j540N150k409l259L536j643m800N310j100l286M195l21K632m868L583
317A3528O891o769q962O585l04m91o76N60l34J556K10M062L36j121j997o913K678L882J161
298A3882l140N524l970j90l028K129J153k785j60N457r07N313j679j0225p374R772k756O819
280A3835m62p842L564O340L680q840j8n40J300K270j843K222k857m583P683l788J84P02J502
261A2509n443P056j734Q93J902l151N11O158j1630M331l765N720l446o76J588J449J062k663
243A0671N542l478L801k833j085M935J324l634M384M052J0271j0136j1281J44P56k512o86J57
225A0392N788k693r8J723j595j045m722k291R274Q260J60055j29688k6210p662k413m668N309
208A7716L139o314m670L821p82j111O116l565j013j995M716k553L199M738j522N41P351j0102
190A7710m77L928n309J6545m988j688j462M602j300Q65L484J618P034N739L056N156M807
173E9320J2559P924J8864K1650K4386L7344O0057J01326J60698K77126M17127L65088n6871
160A506598l81204l57077k33068j62026r8394o4463m0732l5945j7110j9632j3792j2228q943
147F1984l290p428r57p587j78j870l141k888r41o876N945l469M02K706n056l415q68N997o76
128B8394o805J638K911p5l462J22N35P615J3777j7491k752n097J344J196J348r829O56Q067
110B2092o354k021R050q97l055J257k252m509l590N96L826J545j091n353J215O030l41l685
92A2463k763J485M160Q5k59K833k60m539M761O125m045r40j032K738R13l575J115P93m269l55
72A5434J343J482o525n03k976N361p616O807l85L130j999K910P74k990q88j876l65q40K945
53A3223J039q25k083J571r4K103j532N82m71n92l342j290k20o06P745j321l537k420J618L915
33A3463n118L979K273l09k814J765r88j051K111J794K566l296M25m251O471j0460N914n423
15G051O865m458L536K065k723l645K791j987L133K625N54n828M838K0522N1772O01644
0F88755
##END= 
