# Supplementary material for: A new method for the comparison of 1H NMR predictors based on tree-similarity of spectra
Source: J Cheminform. 2014 Mar 25;6:9. doi: 10.1186/1758-2946-6-9 (PMC3987679; doi:10.1186/1758-2946-6-9)
Supplement: Additional file 4 — Directory containing a graphical tool to benchmark new predictions (submitted as input file in the correct format) with the predictions shown in this publication. The graphical tool provided in this compressed archive allows to compute and visualize the results for a new input file containing a new set of predictions. It consist in a web page (index.html) that can be accessed locally or remotely if the directory is placed on a server. The input file is simply drag and dropped on the webpage in order to start the computation of the complete similarity matrix and on the different statistical indicator including the curve of Figure 1. [file 1758-2946-6-9-S4.zip › bestMatchVisualizer/experimentalReducedJcamp/cc_07104.jdx]

##TITLE= Maximum beta inter-cluster(0), intra-cluster(0), Cluster size(8)    
##JCAMP-DX= 5.00	Hook4 tools, Dec 2 2011
##OWNER= 
##DATATYPE= NMR SPECTRUM
##DATA CLASS= XYDATA
##.OBSERVE FREQUENCY= 400.0
##.OBSERVE NUCLEUS= ^NUC_1H
##.$DECIM= 0
##.$DSPFVS= 0
##.$FCOR= 1
##.$SW_h= 4000
##.$SW= 10
##.$TD= 1024
##.$BF1= 400
##.$SFO1= 400
##XUNITS=	PPM
##YUNITS=	ARBITRARY UNITS
##NPOINTS=	1024
##FIRSTX=	10.000025000023875
##LASTX=	-2.4999976125705814E-5
##XFACTOR= 0.009775219941348974
##YFACTOR= 1.0
##MAXY= 1.0E7
##DELTAX= -0.009775219941348974
##XYDATA=(X++(Y..Y))
1022A23177q9861q740J3003j5258m485j0766n582J1142r95J77l022R47J5308J5875k9941k269
1006H710l446J478j004j574k27K99r46N78n80P60K984k033N24M8889M747m9138k810l584K479
987F106Q40l397p49k8j209J237k253J743J38K37j57n08P04j68r51K97O52k60J4l77M58o34N61
964B296o54K47n19J72P75n35K04K61M42k98l63J010j731M12k15N8k87J013n72q09P09k20n99
941G97J43J398j06n53q67J46L21L52N26p19P1J16k55p8J00K73M19m56j8k39j371J542K16k14
917A544l27L0j61k31R96j68l37p05R12o64R98qk45r9N50j84O82k31j177R19j466K006l28J70
893B476r42M65O79K278k352r16O02P7n55M97l30j00J652j172q48L37J29K75Q52n84O63r6j472
870A615j49R00J015J142M011M8589p534m2141k881k19k25J371k452L46M55L34n13J553r37N56
850D836J505R87P464o090k482P28O822N148n107l604l178L1093J5766j8764K3583N7866P9446
833A96019N18662P648907J636412r038176p12962j49686m0081j6683j0300k114M940o703r218
820A9017j0570L161J1314j774k626j628Q112K4317k0653J684M4729J0508L4812J86080
806C06483L358786Q37980l901606O53194O272794m955177k264982j56356j046m6632m1438
795F2000l528O13K1356Q1738J97803J556560P974802k476041o827458l44275j22656m4267K46
782G6893J0522P8919M62237O935424m142334k903184J496663M063149n527467m02310l4179
771A14333j0441m6136j7245J2488j7485p151L998j1478N418O318j2652K249M39M71k460L706
755B4372O135L8151M6871O8120r5473o1138Q376K0427L2421j5259O799L7649P01875p39241
741H0085O387J4242k3899n3336K555N598j3829k368j26K33j83K101J27o14j766j271O02K411
723A6949Q403j11q571L554l047n795N579J9144l741J7943j4267j5434J8044L558n144J6904
707E3968M2271J01730M33961P070458J992106p833983j565882j58053p4245j6568j0944k487
695C2332L187n296r600r658o71N837J2067l409j1299J0645L6175j4620l1471l820k749K380
679A0030j789q0J070k146K98p96N8k46n25J70k51L383M2573J214m3025l916k307l52J017K05
659D585j076N98m08k11m07l26N43N64k23N86j831R18J154j104K18k67j656K170m49q30R58k89
637C217o41j61K28N96J4o58P62O7p53n75J654P8q33K44N61j432o12J052j154m02R15r84Q99
614B082o87J042j43m34J255l73r41N00N40P35j675J524J81j497J767r27n30J341j527R43p09
593B467O99O12k416P28J43q51J415j20j52p05m83J102M54p5p37j4k67M37L13m53J217k044J12
570A382k83J256j81j94k18J210j179l85P24j185J332M50k86O21K90j070O9j013J48K16r21L12
548A095J594l3l50J4p11J147p66Q8r23M65J10o50J551O81j625j31P8j38q27Q26R4p54O51l44
524A142P95J12O46j012k39m5J044j120O37J598m53q69m05M39M82k408J264M35L46j109R65k89
502A956R76j05r80k62n4N95j396O06J310j25K45k29K298J2621Q84p1j1132l244N02N305K5007
481C4707Q026J948k2566j6132k144j182K63m38j425n85J975q4q00k82M10K07o22O91l43M63
461B087p79K86n05j52N27J00J47j578J033j99R31k66j376J431l28N89r99R99l97L27K02j318
439G62N46n54J242Q16j695L53Q26k68r76J599o04j86L62r62M42K63N586k881q99J9024j4731
418H065k693K1500k0951k102O342p462M45n21j494K55l21Q54K68L457l815Q46j342O168N84
399H083n131n63K341P751M2554n1140j229j91L32p43K98j52m29L65l52J77P83l87r26K25q60
378H06K42m59J025M21Q22J40n90R81r02k95J056j490j0Q1k99J165O64r76m59O15M7J333j146
355B772n98J463l76K98k52q41J120K54K436O3738M7071q4954J45492p527j40209J04191o9385
338F4693n7900j688r42j328J302j840o74J615j726J56L93n96R20j579O25L48P99q36O70L56
318B768j038K675J120m179P89Rr33N37N66n72j211K261j199K28j04o77P96k6K61J01J995k203
296A964J978J55Q31q2J720M615J9469M62367J20351n71505k9727n322l582P39j127m29J087
279C502p86p52r16J452Q8r53J467J078R95j528Rk67O18j010q40P40P09j360Q41M203m916N98
257B972m51n65Q26L172p03N1J0284o401n264Q45O729M662k611P5135l878l0613O4523R6849
239B15562j68649J88J25268j24414l1364N797R349j7312K11P2l575n136Q435k711o761l11l64
222D285N3J452j463J311L591L061M112K75L534j520l548j498J710M0746l4228R077J13531
205A44481q6667j7738J31935r0712m8516P1902m6869m1593J4308o566j4534K081J383N967
191A8862J4810L8428P9013k4306p1929k7954j0363m999k805j58j095O5p59o66o3P30N84m65
173F930P96K01o14L80J282q31J38n07P41M0p9O07J3O16j64q72j101J572J378k339K69R58l09
150I105J401K0283j4023k464M3970p571k0542P819k1819J792p345p39L3J519J275M24J739
133A4857J232K842N233M875N969Q323L9590L5025p0455j3689k546q081n600k675J320k427M00
116A4193j191j113K23K494l285n75K234k410l76q59J958j914J759k905L97M37R56L470N05j57
96A3841M4O686l834q86L672N575N812K460J5313r582J734O894j8808j501m412r855j437l089
78H627j577l77j497J13p66n9R37m08r10j211O78j560M72L20M01M83k21o3l59n06L11n92j71
55B065O21j74k29L4j257J242O2n73J210j647P24p3M91o98K07j239J806j272k59O32m4M48p0
32B007o24Pl88m88O17J65n24J286K28M0q20K51k82j059J685l21m09l09J92L40K86k5j55P69
8B469J484n56j842m36Q48N32M94l30j979
0F84
##END= 
