# Supplementary material for: A new method for the comparison of 1H NMR predictors based on tree-similarity of spectra
Source: J Cheminform. 2014 Mar 25;6:9. doi: 10.1186/1758-2946-6-9 (PMC3987679; doi:10.1186/1758-2946-6-9)
Supplement: Additional file 4 — Directory containing a graphical tool to benchmark new predictions (submitted as input file in the correct format) with the predictions shown in this publication. The graphical tool provided in this compressed archive allows to compute and visualize the results for a new input file containing a new set of predictions. It consist in a web page (index.html) that can be accessed locally or remotely if the directory is placed on a server. The input file is simply drag and dropped on the webpage in order to start the computation of the complete similarity matrix and on the different statistical indicator including the curve of Figure 1. [file 1758-2946-6-9-S4.zip › bestMatchVisualizer/experimentalReducedJcamp/cc_07105.jdx]

##TITLE= Maximum beta inter-cluster(0), intra-cluster(0), Cluster size(8)    
##JCAMP-DX= 5.00	Hook4 tools, Dec 2 2011
##OWNER= 
##DATATYPE= NMR SPECTRUM
##DATA CLASS= XYDATA
##.OBSERVE FREQUENCY= 400.0
##.OBSERVE NUCLEUS= ^NUC_1H
##.$DECIM= 0
##.$DSPFVS= 0
##.$FCOR= 1
##.$SW_h= 4000
##.$SW= 10
##.$TD= 1024
##.$BF1= 400
##.$SFO1= 400
##XUNITS=	PPM
##YUNITS=	ARBITRARY UNITS
##NPOINTS=	1024
##FIRSTX=	10.000025000023875
##LASTX=	-2.4999976125705814E-5
##XFACTOR= 0.009775219941348974
##YFACTOR= 1.0
##MAXY= 1.0E7
##DELTAX= -0.009775219941348974
##XYDATA=(X++(Y..Y))
1022A5131r174L689J383k945J428L802k175L130o153Q088p351m645J1401o317J787l43k802
1005G934L838M48N860n456K695j0658M171K629n524L458L389o736K490J11J791j059J906k591
987H696L456j129l426M107j590j206M562n163N764J613l885L802o56p564P183jl029K376P77
968A4687m847n0J39N454j0376O708J875J93k579j489L186l56o055M994L182k480j704K107
950A2589M263l846j03L599j361J815k900m224M98K766o255K872M849n135K994L192n885J006
932A0734m090R053p40r091L549L710j849K951m187R9j10j034l6j305N576m08l430J878K581
913A3851m015M856k700L95o27r51J084j905K995N229k015l337j687M984P39l17k408J50j702
894A2619J213l614J487Q93L237r547n335J2573K609m833K5706R177l2463j064M100l448o681
877F629J0494k056j760j911L820l165j183K935M838l915Q478Q75p983J857J273J2341k104
860B9463k519L117j215J254J1122R9900K7748l1135J52953K600537K637145m713101o75573
847A39696p6311l1233r102l786o143O358n361J539p41L023k493J565o119P387R643J6195
831D4117j6874r075L755J248k436J3170K785l829J6696P5267N41694K167212j970777n55666
817C07287K158170K0269k283060j16557m3014J1036k9018m932J460O051q600J984o401M72J
802A5148m559L436Q967K50l566N046J433J1762K4910O5377L77024M009953m60375l642147
788D12659j77934j50554j2754l5087M275J2291j4485J7603J15742J394540J859221l160015
776B65502K9129K610320j680504j108864p1913K9232K98n4280j3776R869n342j023K159l867
762F940N183J178m040P82M193J666k621o378K636O012J379j475J0743K1050J522j7451J0833
745D2152O1074J722543K493083m161266p8123m2927j2447p556J469o459K412J325q870M595
731A1005K371J657l623J968N929j2763N536k516P800j2172M75J0313L697r010k493Q487k957
714A3704O196N4062m2427P34j171K953L9268J31848K773466J851820l401815j212340l1629
701A84669j03151k7582l3032n799n026J284J2744p552o249M594r003K9j834M899N906m289m00
684A0208j252K2612O7244r2464O105J429r173M050j100j438J898k522n597J1949P155J7542
668C6646J732j9113j3162j133Q791k190j600k53q762Q088N907p791N020k75l507K254K182
651A2834m175o406K867O554j703o40n443R939n287P320m571k166o00K226N48o850Q310n261
633G496M086j919J182r134q24P632o28J12l543O735J811p942O963L083l868p494Q130n9k439
614I380L164j09l909N413k525l175J0030k948o267Q275m700L948k582J538n672k419O230n696
596G976K01J441j701N896r472J0524j371l917k312J1179j0351N64J892J038k066k090J339
579H770L754m333l691O260O705o838L028J871n66q91j108J244m456N088j955k562K854j208
561A1966l76k71L363J073j85p428J851k832M588o92p5N391n461l196L460K470L936n881l539
542H162N717j0892P449L525L0o364R585r502O014q138O185j670O97K407l056K208M520n095
524A1782j924m946Q09L889L221M088n278n19M247o82J57m351J728K977N84n429j666M477m99
505A2665L58R61l40k769M080q440K333N527m696K690P721O408O7109p0256j2945J4336N9217
488H3959o1022k552J343p531J831l353j255O67K28J6872j2329N366p770k494p862J3614K563
471B0275O881o774j170K292R396J9099L2424K12245Q074274J631058r560814k76196o9257
458I3733l5731j5835l351k128j498j0371r59J7254j1338j3265K008o673J211p67J517L424
442A7231M056q018K278N266q132J643J658K812j322n207K2383N7942o8701q311M181n920o72
425A3167K747k548k681J993p53k581L697O505n486Q325n195K452p058j299L471j040n176N012
407A3552L909l455J279o255Q643M398j0075M30L949K55j153o180K128j470k448O956j550K802
389A5715m318O106m825J078P44l876M653L54K723o280K090o030K171j185P653k674k611k302
371I186N631l773K135k104N31K490m444L290M258J735q108M657q65j43P7K024j05o294R844
352B0022n885K414m128l717J877k40l136K758m907Q149j453k819n44N740n683J872O605n582
334A1343j599K362K027q25r143M680R806j4034Q679o819N565l2L508J519n126L44k841M896
316A4310k065k499L198l338k299r45j960L106N180j973K309j784k445O028j734P78K196o652
298I411L432k77J847J477q433r29M546k037M052M913k232l511m015p48l67N259k57q593M433
279G971N08j073K701K947k884K217L060m193K270j867J163m250K063k63k048O296n473L60l10
260I195r7M16M064l909N777l80j1555M412K197M80k012j410K479K039K609m045j094j792J187
241H561N864q94j836m926j20J951K887m024L959m527K658M175l512L960k035J605K500m684
223A1562L7535P7466j15196j424M622p866M044J705j006K833l170l103M281J873O866q148
207A2874j992K522m724O076l509K61j141j532J550n939J2362r036K308K810J030q401Q330
190A3849P285j3200J109N477p36l090m481K319r54L90K473j704M257K012p964R050o528k556
172G008M958Q26m10m33n45p06N188K327l794L613P835M7129J248513p79019m75080k8307
156C9103j3095o659m085P572l277l045k759n704q55O414J6320j2981k242n255L454j333J033
139A2606O035r857P356q078J3988k741L762O449N994K7920N169k6864j2549j2185n021L191
123A5175p018N08K16O415J956j574k809J26j113j896n99M464m522K11K887O638n888R21P07
104A4805L10m911n97N847O772j0985O188R958j0440p50Q43P726R846l151L2881k0060j2112
87C2170L1040m4738N141n998p253N275m855R757j3588N884l657K692j755m422K248J971m542
70E370L722K472M764r301O947L41j0053O229N806m533K507K8j727j264J042L666p073J793
52A0736k946O612P3o46r67k906P08q78l33M967k466o003J53N371K102l859K825k73k996L0
32I304N936M73n209k361K698k425P62j245N323r20l044n584Q588m437j364O257l86L078l28
13A5116r350N31J462M616j47m798J447O163k584L447o830N998r461R267
0A4877
##END= 
