# Supplementary material for: A new method for the comparison of 1H NMR predictors based on tree-similarity of spectra
Source: J Cheminform. 2014 Mar 25;6:9. doi: 10.1186/1758-2946-6-9 (PMC3987679; doi:10.1186/1758-2946-6-9)
Supplement: Additional file 4 — Directory containing a graphical tool to benchmark new predictions (submitted as input file in the correct format) with the predictions shown in this publication. The graphical tool provided in this compressed archive allows to compute and visualize the results for a new input file containing a new set of predictions. It consist in a web page (index.html) that can be accessed locally or remotely if the directory is placed on a server. The input file is simply drag and dropped on the webpage in order to start the computation of the complete similarity matrix and on the different statistical indicator including the curve of Figure 1. [file 1758-2946-6-9-S4.zip › bestMatchVisualizer/experimentalReducedJcamp/cc_07106.jdx]

##TITLE= Maximum beta inter-cluster(0), intra-cluster(0), Cluster size(8)    
##JCAMP-DX= 5.00	Hook4 tools, Dec 2 2011
##OWNER= 
##DATATYPE= NMR SPECTRUM
##DATA CLASS= XYDATA
##.OBSERVE FREQUENCY= 400.0
##.OBSERVE NUCLEUS= ^NUC_1H
##.$DECIM= 0
##.$DSPFVS= 0
##.$FCOR= 1
##.$SW_h= 4000
##.$SW= 10
##.$TD= 1024
##.$BF1= 400
##.$SFO1= 400
##XUNITS=	PPM
##YUNITS=	ARBITRARY UNITS
##NPOINTS=	1024
##FIRSTX=	10.000025000023875
##LASTX=	-2.4999976125705814E-5
##XFACTOR= 0.009775219941348974
##YFACTOR= 1.0
##MAXY= 1.0E7
##DELTAX= -0.009775219941348974
##XYDATA=(X++(Y..Y))
1022B746k57q09O63N68j051M20K2O44n66j95q65J359j039N77n23o74J085L33j257k50L28O61
1000A920R18r94O01j88L8o94Q47o92N41p28J034J37p88K39K6o50J514k65k64J05K65K94j276
977A940P81n66o8j106R99k14l53L05M87k71J08n34P61J78M04q55J42o81K98O4J14o13M50L48
953B118j65L3K01q34P93O13%o48l55L69N95Q8k40l21R66r01m7O67q41O91P95r42O68j33r01
928B269K61n41J201L80j095K75L06j286L81J8j84N93m36M9R95j268j79Q22j50M4k17J83l04
905B117K96J60K63n55L72Q56j637J758o34m22M6K1k90N27l92j56n15J024q3M73m70l36N83q92
881B114J343n49J18P29j60m40O08N66j029o96O07O97n97q4j115P30L37Q37n34l16J5P17O62
858D560r99J491J308k472K69L12J96p78M85n03k09K31K13%j36J042k47%K32j531J236l90M34
835D744K74l03L88J570j526J303k2J072K46Q74J9327L5092k4144k1779k753l653q09r33n18
816H450l36J098j057L752r09n83P25Q836m202k067j965r26J196N10M78J82Q671K843o357p38
796A7601J3310K3636k2294M149P5520L2883n4793k8719K032K4499O5871J67358J900184
783B221237P665779k573115n548546o82265l84374k13041j47161q0694K7613m4084r3353
772A47996l8253j8664M5898n2074j4607K7212L7896l9012N0901K13363N215154k527271
760C048539k038330J098566N968553o365535o75993l69665j56935r4598j26376k2071J43389
749D09544J010408P816535n95074o685349q11468l65976K13015n18663j01521m5051m9763
738B76637j06904m3048k9396j7626j4720r772p353n867m853M1221K2308n0917J1927R5651
724A57288K2033l9427J36294L865400J263562l780626l11478L578112q01489l016980l54396
713G18293k23243j22953j18259p2482j0262k7533m8286k3987q855p783j3990r639k075O823
699C5769p431m06N7968L3570n6972j8933L469K2857N1346K02821M186176N489766m664426
686E335574l755550o00346l23536j90793j47884n9936J2108o2469p9433l7119k1539j4454
674E4623j0601r137n162m583l906m677k955j820k017j715k633j99q23k58m64m13P99O00r17M7
654C789N35K982L7172J1583l9347p152k369r32o38j876R58j000m69J57n39J77K58o47l64J171
634C449p21M92p37m5q4J371r51j027O81p25J4M94J076o01O97j89o62j295J015K89k9j95L25
611B642m98J26K43J81L7O41K34j335K36r6N59j055P08o23J164o79q29K07M20l85L26n79R74
588B619L02k85k6l27M54Q0j035M81q47K276j917O37P38j53m06j01q11P66m73J0P41n33K18N4
564B462P07n40K03p1l42j19k63J062r28m87J665q34q97J321k85q23P49j93l54O49q19L24P81
541B968p23j254J089l62Q81J09j421K020n02L5l91M39r28K04J43L64j256N74K00p04N93J76
519B254Q95j40j345j05l22J114m68J43M03P00p27o22l81O39l40O23M89J69k54m77p22N27P40
496B793M65p82J342o10j558Q82l48k09K93k89j45J31j60o58Q07O23l36K53p26K81K95m37J88
473B095k3m13R96l34l48N33n76Q56j24K5m35Q85r09j27o24J342j183L55k23J262K18j517m80
450A251R05J82K24P20m57N37m37o17Q89j252Q27M25o91k10R50j608J105l50j79o83L26k4Q6
427A919L31l47K67l05Q2k74J19J086m41M45n46J49l56J2O10J5Q43L34j749K68Q60p67J5320
404A7875j0034l589L90j132l43p65K16n53M99J82n12L41p64M92l77K14L870k352m35n66n37
383B120K821n51j071J792n1j517O14n30m76N14k59l27n13O93N30m01K24K917m38n70M069P893
361A7483O0155K5794l1757J85106K3133j29398K19285K5474j96863J24933J45887k60569
349B08663N0095J37708k36951j5073K1001q1611k9846j1767K567j5254l809J052j0503k255
335A4017j368m520r65M08q60j438J390k078q7Q64m34k35O08M16j322K052P31j605J923j110
315F387J23j880n45j28m46q36L83p71P6J048j029j52r6J389r83j029J118P36n63n27L56k4l66
292B241O23j354Q39m51J60J4P57j196j33j82P65j26m26J247l40m8k13r50M02N10L35K35o00
269B109P28j060K25n80J518L14J688l711j57J231k70p1j7j67m89J12k76j16Q76O17N06m32o62
246A916J8l60M60m12J083k24p77j84J19P86N45j304J00J370n45J759k183j3J29O43p09Q33
224C050P248K25680j70822l7609j0046n426k751j915j660N41k127j15o4p52n70r85J37J238
206C052l08m12j052L80K26m32R60n80N01Q94q73p01K48l12O14m1K77m49J13m31l43R90o18
183A703j703J244N3m45J806j694L69J512k43o63K469N45j475j1J110O69O77L547L4175K04308
163B47953j91558k7522r719n946k452k442p55K786l406p73L596k039j371L740m20P43k146
146H269O875j432p755K689l59l764q3l85L457J449o35R362o001N765P182K7777K94206n6536
128B90081L2992P72412m89808J0023N70015o96994o9681O8987k98731n5272l6462l0977r355
115E7230j5805r367l993p381l495k270k074l054j38j426m30l29J167k449M365J70j231M322
97A3812l567l51N27j949j566N88m59O06j363j783J492j659R0l58O66o5j685L14j26p3L47m85
75B953M32l70Q67j303K30n04P64K35q12N72L82m99L35q4K64O0j08l1q51J94o8K72o33O66m76
50B487M4K66q40O81R1n15L43j88P8P06n53l34N48n63M66M38l89k27J84j97K12p15J008j194
26A837J488p04O20M01o48J739n43P77J239m00J008J300M59M19j198l349k66j0m10p13M03o17
4B832k54k6p76R45J79
0B900
##END= 
