# Supplementary material for: A new method for the comparison of 1H NMR predictors based on tree-similarity of spectra
Source: J Cheminform. 2014 Mar 25;6:9. doi: 10.1186/1758-2946-6-9 (PMC3987679; doi:10.1186/1758-2946-6-9)
Supplement: Additional file 4 — Directory containing a graphical tool to benchmark new predictions (submitted as input file in the correct format) with the predictions shown in this publication. The graphical tool provided in this compressed archive allows to compute and visualize the results for a new input file containing a new set of predictions. It consist in a web page (index.html) that can be accessed locally or remotely if the directory is placed on a server. The input file is simply drag and dropped on the webpage in order to start the computation of the complete similarity matrix and on the different statistical indicator including the curve of Figure 1. [file 1758-2946-6-9-S4.zip › bestMatchVisualizer/experimentalReducedJcamp/cc_07110.jdx]

##TITLE= Maximum beta inter-cluster(0), intra-cluster(0), Cluster size(8)    
##JCAMP-DX= 5.00	Hook4 tools, Dec 2 2011
##OWNER= 
##DATATYPE= NMR SPECTRUM
##DATA CLASS= XYDATA
##.OBSERVE FREQUENCY= 400.0
##.OBSERVE NUCLEUS= ^NUC_1H
##.$DECIM= 0
##.$DSPFVS= 0
##.$FCOR= 1
##.$SW_h= 4000
##.$SW= 10
##.$TD= 1024
##.$BF1= 400
##.$SFO1= 400
##XUNITS=	PPM
##YUNITS=	ARBITRARY UNITS
##NPOINTS=	1024
##FIRSTX=	10.000025000023875
##LASTX=	-2.4999976125705814E-5
##XFACTOR= 0.009775219941348974
##YFACTOR= 1.0
##MAXY= 1.0E7
##DELTAX= -0.009775219941348974
##XYDATA=(X++(Y..Y))
1022A505j39O07m41k66j30k98O94J15J31j40k30J16j75q77R58R2l89J089p01JP50q26J29l30
998A245K218K820j010Q23q90k719J73j97p92N07o83J34j88O0L72k13l33k97K27n86Q49L90o77
975A233m2k60O76j25K07p48O6L66q1o16J17N40O31k26p48J09M97O3n91k25r5L98J756p97p24
950A381P98p24R5K84o69m94J073m12N80n29K68n95L7O49l47k88j98R7M11j15K24M60p81Q55
926B060m39M98r29L75J68m96K00k12L54O33k68q72k11Q44R0N20r13mP63k22L47m2j22k5m42
901A655N93q37p3L5l99R69L5j75k99P29o25K25m02M19p3j5P83p19Q80k37j031Q14M84n21L36
876B551j243M54M30r4N14j11j49n68O68L27j058P04k6M33r88J725r48m83J41K3R35q33K32K95
852B931J91q1P74q71k61N68L90j06o09O37k92O51k75k00j4L92L3P25M51o28J245r25L68N1Q41
827E986K758K7314r136j4652j128K2129J590k1885l378p33q50Q77j157p63J695RO65l82J317
808A0276L424j806J03K939n194j852L218P398L0630M501r418K945K483J1524M3516K69464
792C74151M267256j37677l441711m37123j58476j56990q9920n2569L686M9002J36308L804303
780D160240O97160l618302n47970k37134j49354r5620n5135n998p249k8010k4666k3820k2702
767D1440q576N701N5186J4057k7853J278O9055R2220m2474L60135P501611J938220p967687
754B032313q41767k33296l65558k04854j13236k5804R456p2979m8853k4614l578K96593
742D03823l09229k3282j3346J3528l244k3432r871K615J5574k2305J1726j1021N653J4601
728E1790k4204l97l798K5951L9697l6866k5370Q747P034j9619J2533n784k519j2865m378M902
712A4854n551l250j336n06J499J200K383J284l21k666n8J464m455l785L819J4409K6237J5
694D5236j0974M16L374J2996P5224P59015M029646r24361l084931l62449j83320j15077p7976
681A66819m0678j753q090l2738k1574j3099j5735j0480m589m233j999o67k696k935k64q10
665D479j618j08o79n32J655j094q67m57n03O30j32M31J9J4011J4457j6801p769k506n64R1J62
644B305m70j47j127O53M60M14j314R36p08k7N48o85k06M29j27r34R47R4r9M21l23q1j22K58
620A095l10M84n54%Q52o93k11N55o11r8Q81n80o25j12P39N13p1P7n15P05R9o18N5L74m65J2
594I78M80m47P83r90j60p5R18k53j58k19K9L96l25P5N32j85M29k1p25K91o81L60L25J42m26
569A073L98m98n0K24J49J63o3j31m83o3O55o51q9J075o17l83P44l16J11K11l5q0K6k18L31n01
543I82j80O42J28ml71M7k72k15m9L95M8N94m39j05O82j35n89J289j770O13M80k46L07n38J64n
517A453j21m34M29k98N04l94p96R06j21L50j94k2m24L68k39L03j82n9o7K45k42N28q44O49j38
492A160L0L08K084k457J007m25j29o29J46j15K51J32j16k62p10J004N46q94l31N28M47j60n38
469H77J393p18j046J29N7L71N09m7n09O62o08J53O79m12m95N4J82J2r0K16N45j83m45l35L92
444A343J56J84N2k42J62m01O1L71l0p62N23k93l33Q11j99L15M54P57K135k768J936K726m209
421B749J78K220l096K84r04P32l31j52N33L69p67j91J485j878K568j517n98K74m37M8m43P06
399A832l1n38L41j39O88M22k41p69J089p49J3L43J3929j0838k364m35L19L4m57P325J383o456
377D701j696k71P11P687P84o979K04j785m05P75r47L85l15P18P5n98Q12o06p50Q74q17l79m43
354A735o3J48L48j018J62L36M28p72L03l3R42l04n45Q9J13J270J59J358N44J124M027k365J20
331H106N674m819j037L262j941l068R82M927n212n27R157p943J869N297p842J393l45m119
313C814J786k261j269k84l96M73l82l48o6M33l39R93K034j481K375M333m019M907L672o339
293G636M318J084o187K636q44m039Q99j718j342j41M70o71R7p20Q7n27N58k02O88l94K48m45
271A491k15L35m44N98j90qQ29M82j79j076l04O40K44J6j320L76L07o87N13L47j78K133o69p44
247B297J479o56l9R61M28R649K2723J2761O3533n9581J06223j18358j7934K066J1361k3178
231A3735l811k358j147q5k136n21M28j103q2L89j653P3N09p04K26o27O49K04l6l93M58k08L2
208A839k3m21P2O20j76k59j28M0o33K48n4K93l49M52l00l98O28q22M5M58m31M5m71J273l67
183A181j26q5N38j03L24K90m50N14J59K56J0m06O71j184k79J924p33k25M50M00k14R62O067
160I941K53343j96972l8044j0023l540l769k528k338J151m23k245o95M3J259j666L8L228k539
142D221P928l670l317J4536j0012j136N944m524M0J354Q244M3105J39211J13817j06470
127B09271J03989K0387j90764k6750o2092j4396r792p150m021k815k437l832k021k14k412n50
111D401J42m02p06p51M4r17N76J177K70k77P12q18p14m24K90m5P9l31P62J7j83l3m16K45J72
86B870m57k83K34m7j150N19K54k55L08K03l30k26j10o7L64m42L35J85r38j24N88o02L11J023
62B163o84J0j66j84J22Q09r87M79p44K88L93l01m49K42L47j99j21L69R3j45N42k92l67j31j18
37I69Q99m27o1K95k30j93k50O33K42j29n72O27p01O02j40q06M33m4K50J93n17N49k08Q46l94
12A866J97j042L64j2o7r3j96L39m5N47j283J138J7
0A730
##END= 
