# Supplementary material for: A new method for the comparison of 1H NMR predictors based on tree-similarity of spectra
Source: J Cheminform. 2014 Mar 25;6:9. doi: 10.1186/1758-2946-6-9 (PMC3987679; doi:10.1186/1758-2946-6-9)
Supplement: Additional file 4 — Directory containing a graphical tool to benchmark new predictions (submitted as input file in the correct format) with the predictions shown in this publication. The graphical tool provided in this compressed archive allows to compute and visualize the results for a new input file containing a new set of predictions. It consist in a web page (index.html) that can be accessed locally or remotely if the directory is placed on a server. The input file is simply drag and dropped on the webpage in order to start the computation of the complete similarity matrix and on the different statistical indicator including the curve of Figure 1. [file 1758-2946-6-9-S4.zip › bestMatchVisualizer/experimentalReducedJcamp/cc_07116.jdx]

##TITLE= Maximum beta inter-cluster(0), intra-cluster(0), Cluster size(8)    
##JCAMP-DX= 5.00	Hook4 tools, Dec 2 2011
##OWNER= 
##DATATYPE= NMR SPECTRUM
##DATA CLASS= XYDATA
##.OBSERVE FREQUENCY= 400.0
##.OBSERVE NUCLEUS= ^NUC_1H
##.$DECIM= 0
##.$DSPFVS= 0
##.$FCOR= 1
##.$SW_h= 4000
##.$SW= 10
##.$TD= 1024
##.$BF1= 400
##.$SFO1= 400
##XUNITS=	PPM
##YUNITS=	ARBITRARY UNITS
##NPOINTS=	1024
##FIRSTX=	10.000025000023875
##LASTX=	-2.4999976125705814E-5
##XFACTOR= 0.009775219941348974
##YFACTOR= 1.0
##MAXY= 1.0E7
##DELTAX= -0.009775219941348974
##XYDATA=(X++(Y..Y))
1022B7600j03k354q626N576j1649K0429k893j0954P485P633j4804J3720r218j3669J8574o982
1006A9765J1296J0476q230j9911N476M002o756J0242l388L856O536j1051k821J4965j613r999
990B2845J8685l1605k979L242J6439Q408q139N685j1987M029M165r929l434R975k968M60L851
973B6743j3552J1964p06O485k879j2710R732j7425J2749J2798k3367J9353m42j6347K486N620
957B0502J4868r512M445q868L213J730p542P28r170J744J6330K791L172n637j5840J2162
941B5116j2645k488P119N819M071j0352o708p55J4371L0K963J5790k0190p265J8371k0657
925A2590O212j1380J2820l483J4230j3188l913K3825r572J1237j68j7639J0930P50j2495
910B0756J1538q106l756o908j0356K2724k698J646p139Q086l043O51J3494j5303o03K716r178
893A4521J0782k796N883J7303l0932L470o47Q885j5396J2900k939K4313j2082j7233K62p337
877H957J7657r580k788R751N234M025N731r103J535j5397J0272R212j4019j4644J1283l461
861A4665J4570r066m821l139J0299n542O219k61J723K287R643k0377J9768j2948n29R718p762
844B4447l799R186P880l173k787j7438M143O081o660J5201q343j561K1951j1102j7067J3990
828C0949L121r150L709J0824J298J1499k4071J6880j2610K0159K8409J14405J169861K046329
814C411612k521924o26808j70969k3225k212k5148n137R815J754j4344l563O348p375J1036
800C9860q005J0545J6114P870O9093L06701K108739j4137k033308l32884r7895k3920j4158
787C4615O383N4986m4932j1152K722M3629O2170K9843J13268J251665N881552n485061
775A939688j401519l14495r8520n6209l0799l803K73j5165m575L329J2807k894r60M211j3904
760A7465J0514Tl966q522q110J8460j3150K6531q62P929k721R730O187N417M0983K37258
744C53657J590265Q056078q408872j151715k84745r3999j024j883l4151J7285j2924j960n698
731B0314j0065J1155r370J9279q380j000j0369K6429r657j1765J6346j2522K589J6701m061
716C5624k5141O737R384k849J1474m79J062j5991J8550r122J4377L1923M3960L58362K067627
701B545498j38806j881713l72841q9198l2417k3708J4892p281R098k67L015j581L532L592
687C1815j577J943j7268N682k229n116L503R375k34n176P084J021n08l06j3498q494K2895
670B8912r287j5625J1257J6160n301M30J852j1063m841Q378P86J7497k2993n460l836k455
654D411J5963n670j102O117J5201k503j0091Q435j611q191J735p069r047J7002n421r420R924
637A8663J555J9049j6023J886O458q816P620k731L274M88k1680J0948j471K4685j5660K970
621C1215q175o433J1594l351J5332o987o016q443Q055q088m32J5759j6210Q497j3654K6701
605C9364j1355k2332J978J4312k902r472R39J8728k777k553k08K024j058L38j4852P280K95
588A7749O541j1128o23R704p656J5952k755j5129J1018o901J5082p352j5052K0836o526k917
572B0843M146n812n414J413P839j0053n140J9506o794P021j3654J0176k819L020j544j625
556B1109n996N528K011l502j4206J1864j758j793J0408j0959R75l339J3953o332n311O073o59
539A8066J025O200p874J2354j5053M666J1329j1999k058K445M767L366N931o954L779Q188
523C8178j9503M734R276j8662m815O482J0699r143n587j837P856K0371j7365J6055q255J2659
507D1143j7105o608N065m630J2440k954R140j4482l646m668l399l072J2461P474p165R553
491B9547L657l109p269l949J085m702q451O911J1140m504j8262K1632J3711m902j7656n937
475H942K7762j2488l242m806J8060j9638R920j188J4443p027p300J0615N036q214j4858J5465
459C1482j527q554n164R280J515j688m535J0064j0671n156j122J2504o287P603j1093J9628
443C6279n424L863j7182j0041J0546O14J5565k0556K9422j7357r453M438Q791L122O178j1482
427B7323m62l797J281Q574L933j1929O432l864m110J2816m387k3563J2562Q710r524Q675r064
410A9606M875J879q572K0013k1733J5822r458N32j6156J2604N740n877n587O325L018K2016
394D5047j2206P685k4788J1054j0273R910k599j631j0571n185J4554O040m989O058N561j5226
378A8441K3732j3590o678J6727j400n523m722l962q106K542L885o385Q457l752J881P330o924
361B1953o23l907J3813J3905l1381q261J3368m074J6467j6799J1066j7010J2486n9K658l54
345B3248n114J6427j0786j0749J5839p818O626P066j0825j3450J3532Q300r891O688Q262
330C7355k4724O321j28Q847j1562O233K9731k3416o695L7R582j2665R388j7452K019Q199P811
313B8881P803j5234O472n57J571j6541p37J4299o514p109K5239j9709P481J0304K17m177
297C1689j1262J840o857K5027k0394q508K2149j4282R887p034K507N667p918k844j2807K5403
281C2263l34o388q73r047J2527P571l700p69k1713J4402J898O221o457j0902J0245k0649
265D295K7362j7233m4K0168l161j7784J4820j5988K4287k4839J1501J1418K832k6606K9604
250D0632j2114j235n408k418o567K280J2173L86L237l745K336j4597Q131Q376j3842L426k007
233A9044J5389l186O420o007j4138O885P026j6101M909J1493p299p709N111N276o087k4N501
216B6503k175k561L4K0052j8737k034P781J5310k2873L762p126J7444q195j004M724M233
200C5138J2471j5495m5L941r366j3838l871J1385o877K4997j5039R114j4388K851k438J4429
184C2969o916O239m458q461K0571r018l509j188L55O282m064J941J73J2938j1824O610K441
167D1081L926j8558J4870J1759P036K7366L7692K09489K513132K173701m230370n85372
155B05752j41987j7928k2424N057Q652o127k281j3727J157M219k293p677J4923N262k3803
140F775K0874n118Q263j3955J7569K707j4197J1695K158J0440j3228j080K1258k8004o307
125A9850K5521l5828K3421J0301k7213J1247j9144K1343j6981K233J6871o645L182n232p598
110A5328J1213j8075J0498P454K816j8528K0559Q316k1771L455j437P117j5989r91J4830N136
94B9931j2146n763K2796P483j8192L320L786J5478k296J1360o446N383m900k9135K572k968
78B0263q628J6927m56m814n273r044J2534j606Q009j972J6912k0904R938m927q200n979K8083
61D0863q953j0924n283O190k08L701L683j1908q71r68k064M386J959K427K372O49j4906Q451
43A8596j8596K1564j1322J9666k0842J1995r319Q696l363L952R880k472j3193N805k571o874
27A1602J3433O826P12k92J488k3248r104J8566J4462r308j2179J5306J513N610O199k5191
11A6395O517J527r381m892M549M114q58J2464q480O171P60J668
0C0554
##END= 
