# Supplementary material for: A new method for the comparison of 1H NMR predictors based on tree-similarity of spectra
Source: J Cheminform. 2014 Mar 25;6:9. doi: 10.1186/1758-2946-6-9 (PMC3987679; doi:10.1186/1758-2946-6-9)
Supplement: Additional file 4 — Directory containing a graphical tool to benchmark new predictions (submitted as input file in the correct format) with the predictions shown in this publication. The graphical tool provided in this compressed archive allows to compute and visualize the results for a new input file containing a new set of predictions. It consist in a web page (index.html) that can be accessed locally or remotely if the directory is placed on a server. The input file is simply drag and dropped on the webpage in order to start the computation of the complete similarity matrix and on the different statistical indicator including the curve of Figure 1. [file 1758-2946-6-9-S4.zip › bestMatchVisualizer/experimentalReducedJcamp/cc_07210.jdx]

##TITLE= Maximum beta inter-cluster(0), intra-cluster(0), Cluster size(8)    
##JCAMP-DX= 5.00	Hook4 tools, Dec 2 2011
##OWNER= 
##DATATYPE= NMR SPECTRUM
##DATA CLASS= XYDATA
##.OBSERVE FREQUENCY= 400.0
##.OBSERVE NUCLEUS= ^NUC_1H
##.$DECIM= 0
##.$DSPFVS= 0
##.$FCOR= 1
##.$SW_h= 4000
##.$SW= 10
##.$TD= 1024
##.$BF1= 400
##.$SFO1= 400
##XUNITS=	PPM
##YUNITS=	ARBITRARY UNITS
##NPOINTS=	1024
##FIRSTX=	10.000025000023875
##LASTX=	-2.4999976125705814E-5
##XFACTOR= 0.009775219941348974
##YFACTOR= 1.0
##MAXY= 1.0E7
##DELTAX= -0.009775219941348974
##XYDATA=(X++(Y..Y))
1022F767n176J758J354K970k766K718l944j396M335M56m13o401L833K078l442L940m593O65
1004B743J153L976k040l668Q05L702N6J290l440r28K282j138J161r43m851M248mJ133k179
985C358J216Q78L83j207k921J467K591J18j688j11N176m734J911k324L671n427J291L96k12
966C832m65M721o58q83K15k14p0k882P73L18j707J650M602r13M04j215k318j445K003Kj162
945D588j23K9M228m058J920j238M800n392L04p75K812j665R10R08j625j960L309m98J864j573
925F765l00j033N414l459L171K365j159K8638Q651J5530j0164k3652j4398l666o688n363Q370
908I022k733M648o06L194k575r15L716M50k702K130Q07J2083R587j0019J5560q302P57p550
890B6552J552K2284J9162K4370J32384p1485J18688r324J69154N30211O431304K502417
878I897269J02731j69p559349j363868o22097k30347q3899o2799j3137J1329j6851J7506
866G6319k2086j9141m501l234m821k143k99J508J343j343r08o962j3Q25k631K47K546L502l95
847A7813j30m316J182j948L542L4311M556J2665p740k6377j9022k036R33o223K025K75k836
830F674K027M31l68n49k149K249J491J273p031L743j65k064K823q95j307p74M170n856J278
811E001k862Q100l927J346j313j201R75m76K87J290j129j218Q35J28J074M07J432k596L331
792I484l92M16m318N489K371M497J5142O095o922o649o135p347l671J139k396j16K057J357
774A0101J146J63j352R8j574N563L892J082M411l750P14k840k097Q290o099J8312K345Q121
756D6526J4287J6923M2370K41466L444287k267111O269175n579646K163013l285616o01768
745E03906k86397J31496J398549j440312j71507n9141l4914J285j2748o301j2410K244M894
732A8644k999m354q03j59K303j644j891j084J88j363K127l43Q9q97K601J8515r391K7381
714D6920k5256J0135j4927p036k931J484j773k813O54mK415j330o8p28J0674r491l9k31M53
695F108j361K073l071m59J602K477j627n48K26k018J393R11n1k384K619J471k090q73J727o16
675E509L072j893l171L391j084N74j213j618O06R86R27K99l539j047J657J678l442K300j690
656B302N81R33M36k882O52j829O681l603J751j216L321l35k871P75j127J519j459J833j462
637D000k02j815L077J765K88j87K0N89k2j693J034l856J564L0j176J859J680j655k542N11
617C269K337J773m449N274l584N114j703k433nJ043J278n409O754o107L266j935J110k206L34
598C721j374K147J625j689J837k81k445P97p65K932k67k030Q23j872L004M67j571J550j948
579D661K586k994R85P19j786J346n99P68J463l30J852L02k917j67J77k876M086j084R99j650
559E541l176L855K03j53m04R33m042P35K830J306l166j648K279j068M612l699j61L054l220
540D611M139j661k499K350P60o61j690o47o66J929k884O61R19n07J969R04o33k699n25J678
520D848j851N252m814J711M93j152K08P71j216m50K049o50K313j843k499M576Q37q036O157
501F704k309L485p427N534k061O59n48K986R38m108p83M376j263q56r04M57k323O71R97j224
481C001M073m60j459L474k709k498K934p86j23J381m284O81L753J556k550k548n62K389J70
462E433k746K715o3k292K656Q26K536l167j150K663k146J149J860j739j042j627K209J921
444G996j633k938K008k496J071k554j454O229k538Q29j275L252l005K833k85m331M339l95
426E653k028L299l309K617q20k967J070L492M876p065j00K208k061o51l395L193L989k796q52
407D353J565j481n54J181J952p59l382L486j502k218J592J188j587R48J201J9n20k417J402
388D467r47J231J145j292j891M380L11k571K5J504n75l56R45k094Q66j106J593J209J067l580
368D331K660j606P48o79k520K512j216l50o90K345J214j69Q82r57k112K9j29o6Q19J180K329
347H555k315K64J173k372j371r74M259l735K164j094o1j232K067K448j364J873m450k412N004
328F427p06o7k222L598j413j976K866l481J644Q94L76K73j989j526K153M095k450j740J114
309E870k198J525J157J043k037J887j441k550M254l776j179J765J650j191j435J543R73j59
291E701q73j210p78L50J938q75N43k265L51J561o57j342L231j910m9J655K909n749K370r56
271C945j91r42R82j999N342j872N80j625P48k741L719J507r53j485j110k469K975j7J79J214
251E787j341R95j739K121r29p57K155k715L587j103k626K464J016k627K48q59K733j657Q89
232E642Q85j466k93l29J469J155k524k081L949J314j458P294o426p76k465j396K985J126q44
213E761j671K485J201m08k050K978n229J815K846l187j362J064K700l559n80M240j659J918
195G303K79n01k862J203P64m41m91M574k628j76K949j241j062j488L335K963j641j79j266
176I394L356j279N556K3223K53284j34940j08458k6364j0021j667j680j950j513J267k760
161E448O760m289p40M83q89j647M046k310K441l179K118o74k266R39L012m924n73K321l19q43
141D915K8k98K383K222j653j008N013J484J17L179L343L136L674K0058R755j4282j9280m555
123A8231o184r60j00l762o35J996O61K154J141k826j08L164p184J183K724K32l845j970K724
104F636n66K51j424K582k748R41M945j678j68K731l266L67Q30J1223J2138m849M1121j3795
86E5271j8654L9574l8655p319k608j4321n178k231j259J749J383k922J169l499L480j352m51
69D177J130n74K085r80p10K107j606j407j424J727K930l797N21K742j608J476k146j559L033
50F117j562j706N007l088j021J643m0k035M33j866K507J200K57r33J481k937Q16J968k974
31C267J542K364j308Nk109L647j528N1n383J120M361P84j955o86n09k159L674Q63M03l73l43
10E728N0m42o4L837m591P800n625J530l987n76L850
0G510
##END= 
