# Supplementary material for: A new method for the comparison of 1H NMR predictors based on tree-similarity of spectra
Source: J Cheminform. 2014 Mar 25;6:9. doi: 10.1186/1758-2946-6-9 (PMC3987679; doi:10.1186/1758-2946-6-9)
Supplement: Additional file 4 — Directory containing a graphical tool to benchmark new predictions (submitted as input file in the correct format) with the predictions shown in this publication. The graphical tool provided in this compressed archive allows to compute and visualize the results for a new input file containing a new set of predictions. It consist in a web page (index.html) that can be accessed locally or remotely if the directory is placed on a server. The input file is simply drag and dropped on the webpage in order to start the computation of the complete similarity matrix and on the different statistical indicator including the curve of Figure 1. [file 1758-2946-6-9-S4.zip › bestMatchVisualizer/experimentalReducedJcamp/cc_07426.jdx]

##TITLE= Maximum beta inter-cluster(0), intra-cluster(0), Cluster size(8)    
##JCAMP-DX= 5.00	Hook4 tools, Dec 2 2011
##OWNER= 
##DATATYPE= NMR SPECTRUM
##DATA CLASS= XYDATA
##.OBSERVE FREQUENCY= 400.0
##.OBSERVE NUCLEUS= ^NUC_1H
##.$DECIM= 0
##.$DSPFVS= 0
##.$FCOR= 1
##.$SW_h= 4000
##.$SW= 10
##.$TD= 1024
##.$BF1= 400
##.$SFO1= 400
##XUNITS=	PPM
##YUNITS=	ARBITRARY UNITS
##NPOINTS=	1024
##FIRSTX=	10.000025000023875
##LASTX=	-2.4999976125705814E-5
##XFACTOR= 0.009775219941348974
##YFACTOR= 1.0
##MAXY= 1.0E7
##DELTAX= -0.009775219941348974
##XYDATA=(X++(Y..Y))
1022G354j286M19P64l08K333j418J6279J443j6462j265j204J961j89K126K4680L128j5219
1005B3136j0337l241P09k308K20K726k587J638q44M543k546o54P98J863K476L887M979o709
987A7749j848M563L901j655j385J3084l330N014M79K5430L0853N2556J76794J888481J742128
972C952814l220376k28378R91530Q504410p829316j594375l72076j27759l3204j1296l922
961B8052j0661k301P453q032k361J1880j2077m434k563M90J485P30o370M129n5k139K556L26
943F108k444K244k14O37l989N65N56J199N7k075J681O257M1673p973k0564j8803j98q65J553
924E405K27l266J234k63O32k144L034n82o85q69l25K834P2P68j050J028k049j663K027l728
904F37J601L465l51J190j070j860R03L00o22n47j70K413j54O26k592j173j215K006J989j575
884C801J007j826n04J453P66j515L67k805j71M112r77R05o89j67J721L77n38l512L251J298l3
863F321l518R95K537j098J097p07J105L98j547j039K691j712K022l07J149J285K023J480L310
844A6485k266J968k96P99k724q86k932k35K83j466l460N25l95P81J790m86j907M74J53P38q11
823F132k032K079J788k828j03q25p9J414n7J382l767P90Q94L2J778k211k784J955N13O63R68
802E702j687J192n93n88j933L104j766K230l137L416J77J407k656j261L552K5O221q154j429
783C822K576l961L180j183k187J890o22J760k970J370q95j355K267J210j029q6j104K937j262
764D358J880j295J543j476O18M306k431j456q36J976J43p72O570m300M253QL954K151J3645
745C2839M7981Q57543N40515j308659j28771k4413j1536k271j999m47K378P91j01K596q91
730E555k806L189o9l968K990j24l80j845m02J641P14j249q63k349L256p05K574j37Lk503k65
709B257O47O97J112r34j853r28L392k278O242M461q940j228n07K378J93j586K27K989m206q27
689A308K671k514J250p15J150L22J494Q95l970J875N15n91j525K208j542M63M32J641k650
670B717J635m81r55J05K553k231j375J463K1N50J804p62k577K907K702m309N52j35j943m3
650B198J374l7N66l496M456j808J269L8J245k589K761j374k64k145j091O140l282k76K453
631F138m510L088o05K239k203j6L33r58k24j216J137M001m818L002j145J398j941j937K589
612D352K380m045P77j4J354j93j076M17J791k287Q2J474j712j308J590p80L94l78J59J259q8
591D148K054j835j675J871L17j725J075K277r95p95q62Q47K250l723j273J883K067k618J097
572D385K950o1n120K979k830K892j454J180R13j134j209K192k323J080L89M492k894k690P91
553D528J105l33m13Q89K4j034j17j350J613K05Q21l725K178M0J73J567k129j126K779l551
533B144J473K03J581K77J105k345L23L268mk868k371L031N58M45l151L210k236N63M19k17
513E408j875J032k973K295n5L93R84K207j788Q01k096J119k383K369j397J789k412q57L857
494F418J358m402O9J304K142j454J905l823J440j665K298K47k071n8k247N734j755J522j35
475F827j453q93K713n829M447K047p30l534R70N67n66o32K788m059J216J888k35j659N58M448
455H879l434L14L30j011l88j209J230k25N76k600L189o01M11O38j318J071k87l54o67J9K326
434F889k146j08j458o37K584k01O73k586P51j41J933L93k68J023j130L176m679j189L879q13
414E945R31m79J064l637K269j587P55j500j070N71L195l450J718r63J118J082o09j192k34p11
394C216K830K548k752j303J120k888J420q05k999L254J080j562o44K200N76k77m15J686p0m67
374E748O61k396p16K94J088K856n370K628j420R08J945j581l47n8m84L64J082P1j331j876
354B066J733Q96P03p4k284n03J44J594J6J503k678K694K99j495M75N78r32J311N64j606l42
333D662N73K38j747J074L60k184K265O24l23j500L681k639N30l813K581L134k634j031J16m61
313C506p93L142O34k237m27J515J098k684o9J455n62r25K768j51r77J597J204K1925j4201
294A5818r717P24k076K854p97j072o95j786K246j253m9R42j132r94J106m15J667k704R62q54
274B775K731j630j901J349J225L299j740k025R65r29P40j922j081%J725l59J906k13j083J039
254D871j636K171K690k804j320O95J655k110k25N96J110n97P39o57j81Q0m281O879m35k255
234D985k93K793j654j719L086o38K86K536p16L112Q652P7625K59024l08734l5283o797l422
217B843o13R65j9J155R83k218J695o86R49N23k480O10j613L277l67n84j279K727l16k290J784
196E046J139N03o78L17K2q52L04J99J980k614q39J275L49L787k534k044L041j13j012L092n72
175I796J643K977K604J877K342O865J1029K5166N8614J00470j6924j00270n2015k3790j0942
160A9442k403n060k176r35M18r85M04l278J227j066l187J975J786J061k78N030o152l056J607
141D374j37q12L966k196J120J547k351K111J601l03L799O581P550n581j1573j759o373K44
123A808J733j87K129J285k124R98J805j796O81l38j23K75k546K447J7q31J310n144J685N46
103C630J269k38j837L915p50j5J855k716p69M32M746N744j704J0011K862j0988O541l924r934
84H130K672p866N87K165l68k177K694j810O69J179j836q11J09J53K182J191j810P6k007N21
64C643l15K520j196m72p57K291J72N41j141j295k339L866j886j682K726J450m111J990l23
45C682J580j15j81l70j031J171k897M346j138k772J053k80R09l93q02L260q28P88L36k134N34
24D718K490l372m54j544J744J694j064R30r88k447O0J978N010n055J978J548l233K30J267
5E490n490M225P75j196q77K259
0E186
##END= 
