# Supplementary material for: A new method for the comparison of 1H NMR predictors based on tree-similarity of spectra
Source: J Cheminform. 2014 Mar 25;6:9. doi: 10.1186/1758-2946-6-9 (PMC3987679; doi:10.1186/1758-2946-6-9)
Supplement: Additional file 4 — Directory containing a graphical tool to benchmark new predictions (submitted as input file in the correct format) with the predictions shown in this publication. The graphical tool provided in this compressed archive allows to compute and visualize the results for a new input file containing a new set of predictions. It consist in a web page (index.html) that can be accessed locally or remotely if the directory is placed on a server. The input file is simply drag and dropped on the webpage in order to start the computation of the complete similarity matrix and on the different statistical indicator including the curve of Figure 1. [file 1758-2946-6-9-S4.zip › bestMatchVisualizer/experimentalReducedJcamp/cc_07504.jdx]

##TITLE= Maximum beta inter-cluster(0), intra-cluster(0), Cluster size(8)    
##JCAMP-DX= 5.00	Hook4 tools, Dec 2 2011
##OWNER= 
##DATATYPE= NMR SPECTRUM
##DATA CLASS= XYDATA
##.OBSERVE FREQUENCY= 400.0
##.OBSERVE NUCLEUS= ^NUC_1H
##.$DECIM= 0
##.$DSPFVS= 0
##.$FCOR= 1
##.$SW_h= 4000
##.$SW= 10
##.$TD= 1024
##.$BF1= 400
##.$SFO1= 400
##XUNITS=	PPM
##YUNITS=	ARBITRARY UNITS
##NPOINTS=	1024
##FIRSTX=	10.000025000023875
##LASTX=	-2.4999976125705814E-5
##XFACTOR= 0.009775219941348974
##YFACTOR= 1.0
##MAXY= 1.0E7
##DELTAX= -0.009775219941348974
##XYDATA=(X++(Y..Y))
1022B2640j5376J53p46J529j184m68J684m69L551O063j1098J58j012J476J003l16J859J390
1004A0837l76J7093m593q535p272K139k62O95J579K543J1327P345m440K3238J62668L098279
988C312265k170947j073141m3145o672J2420k0463l040o12M176l889J56j622n486L307K630
973E937j196J43P09j955P35N41r30L776l395N68O78L952j656l192L37o63N08Q73j663J2198
953A6305L267j4209j348Q56Q61j897K199p10n07l87p26J855j098J84o00Q70k57n45N86Q72p41
932D830R12j443Q11l47k1J068k54k1K64k12j104J808k219O60m22J634j587o27Q51N09R08j182
910D816r60J302j195J59J149p22Q57L42o37P87k80j834J174P36j244J221j166J480M53k270
890D168P84l22m91J308p76K79k53K86Q16j87k66l57p89L40J243N32l88k242N95J513m24Q9R51
867F409j650J222K58r98n0n98R75j61l2m78j14l55J029N6J09n51R40o57M80o95j182M11J189
844E557p63K84J96o43J760p29r90N30J195R8j70j445J847j840J289r43J720o50j137o87L094
823G573o41j135M33j888J652Q48k289J412l84O52j624K309K76P392J5232j7412L387J8734
805C4527j8149q595j043j065OL42J42j139J564j143K174n20L8Q25J944Q72N324j635J0915
786B5384J7829q314n613J1087n183j6975O074k617p486l625J371J4592m769o559J9717n450
770B9463j1050J2541m938l450L842J1276k1567J191j431O213J6071K7128J05541N1320J20412
755C42562R17008J908422M782733K049275o445120j906788p74083j18619l60894o7581j18457
744B08458J7990R77585j121877m7387l0426M236K285J671J112l452P58k293j78o90j325M11
728F878J041j543j398K193N854j229J2673R269r629M074r71o356o937l028j920j704l47j48
710F772j394j362J852l30j076P05k06R62j130L63O781o288M00r52j179K158k73j943O62m65
690D057K664j010j607J173J017j660J542K01Q22r34L2K21k92J001o0j667r43J199j209J275
670E822O31j670k67J405P62p07j273J769j743m1j167J725l27R18l53j594R28J047P03N8m54
649F172L373j720j815P51r72L60n40j83r2J04p23L79p82N3P21q19j095J774j802J967K6k10
627D927Q49k062K88J340j003n75J304L40j564K66L81m40J435j69k070N83J793J354k336J82
607D823J069j360J928m78o45M09p77p4J248k245J267P56j79j028N59q05J466K70l399K095
587D900j160K039j390j20K032j234P73N05j518K393k705J347j041P19j379J801N72p69p5n50
567E140J195j012o22Q53J42m33J475J704O570J2519m825q830J9518m689j8319k174k331p86
549E095J936r90L1J709n66K897k40J8907j1864p263K028J962O835j2010K539J541N153J1758
531B9458K7346K00020j73241J4568Q8946M59071M932458j609363l113769n09856j81982o6945
519I6711l2215j4031r076j476o410n233m929j5603M808L590n74J6J178k209M83M485O87K013
501B2215k163k798k404m190j040J230J0877K6671l2550o380J38n65M60m90J397k096J079J063
483A0454K866K608L3317k7787j533q72m483q63J031M82K842k144m83m793m61k505J092K143
465A0911j036rk618J308J22q87R25l08Q80R02J457j473P73m96k53L28J962K853K72O82K227
444A8522n21J525L896N773M224N123O429Q017Q991J1491J1339N326K854M416L517r88J822Q12
426A02568J271O059R462K5096M3301J00073J94024K28285J98085N2397r0595o6372L8288
413H41942J10434Q4291j36969k29907k57005j71105q8390m7277k6676j6396q836r837n996
400C8273n749j998m369n45j495n36j636P82K1456N9597m6530Q5335r471p1522N3083o7856
384D6819k0652k407R27m262n434Q85j970J288p0J618K279n616K788R57K874j332n197k25k47
365A3023J279k130Q09r20r52M062J5834j0687J1043q49m015K274J816O74j018r597n288n63
347A4795L97j124k79R17K844R9J07k176R37L651R02j575k271N78j18m47J709m830j58K64M07
326A4629L83j119Q40K359p8L902L254N419J5078L2724J34015N14844J05438j93796l26422
311C11470L29233O00928L33984n43673o03098p8002M60345J360k40207l84966q3292l1325
299G2757j3578m034l481n475n183l10j869m61k22L087L523O107O897R782Q011K788L984P011
281H9334Q541L923j268n150m005j825o668q780q270p118p321p669r618l302l910l459j206M8
263B2277j535O065j322N57m62R46O319M2716J75749O6817J00453n2305K33255j45416N49955
248A004069n53357R4297k56440J99871k25258K8460k29374l2050m775l873k984O94k460o49
234A6171K235r39O05J473j46P19J967L024J563K434p53n36k440j224k413J511l742l23k485
215A6701J12k63J824N656k167K371J3235j440P748J2653K0600K9871N9602J19829J82239
200D68571K01404J37049L0084l3634K2604J03043J28868P400j44459k54493k39237j67580
188B59620r2170m4599k3017j0527q290l665K271N501O712J0606N680P466R587J5663O032M52
172A47322N168K5651J71476K30763l5476m2795r6404N70758L0437J67043m49095j14716
160F10132J89620K49660k19181l02634k56809J35359r3997L3370j98298m4809j1271q154o431
147G6557j565K335k884p828j135M24k428k94j265L113K249o29j419L86K628J708J470n646
129F5777L049P415q405J884q852m762l931l293l928k718m385j300m684jk154k775j336q41
111B4760k163P23j662j876j309J27k228k81L57o73j118J044j173p81j59J468k38K634k63k186
91A5003K436q94j016L53k513N84j786o78M18j790n46j55j283J052M47n79O43o27j235N24j24
70H234r63k15K030j452K64K61j497M22J926j046R68L2M50q95m00q87J074o42j228J260J34k13
48G617J169l479K006J691p74n5j080L62j206L70r52J171J568j947J369O82k436P95n78M59O29
27G381m15n42k98M70j3k4K58O32j316J146r72o6R34l02j172M75N79l55p05J441M79r31j032
4E652k28k29J362J07j324
0E340
##END= 
