# Supplementary material for: A new method for the comparison of 1H NMR predictors based on tree-similarity of spectra
Source: J Cheminform. 2014 Mar 25;6:9. doi: 10.1186/1758-2946-6-9 (PMC3987679; doi:10.1186/1758-2946-6-9)
Supplement: Additional file 4 — Directory containing a graphical tool to benchmark new predictions (submitted as input file in the correct format) with the predictions shown in this publication. The graphical tool provided in this compressed archive allows to compute and visualize the results for a new input file containing a new set of predictions. It consist in a web page (index.html) that can be accessed locally or remotely if the directory is placed on a server. The input file is simply drag and dropped on the webpage in order to start the computation of the complete similarity matrix and on the different statistical indicator including the curve of Figure 1. [file 1758-2946-6-9-S4.zip › bestMatchVisualizer/experimentalReducedJcamp/cc_07506.jdx]

##TITLE= Maximum beta inter-cluster(0), intra-cluster(0), Cluster size(8)    
##JCAMP-DX= 5.00	Hook4 tools, Dec 2 2011
##OWNER= 
##DATATYPE= NMR SPECTRUM
##DATA CLASS= XYDATA
##.OBSERVE FREQUENCY= 400.0
##.OBSERVE NUCLEUS= ^NUC_1H
##.$DECIM= 0
##.$DSPFVS= 0
##.$FCOR= 1
##.$SW_h= 4000
##.$SW= 10
##.$TD= 1024
##.$BF1= 400
##.$SFO1= 400
##XUNITS=	PPM
##YUNITS=	ARBITRARY UNITS
##NPOINTS=	1024
##FIRSTX=	10.000025000023875
##LASTX=	-2.4999976125705814E-5
##XFACTOR= 0.009775219941348974
##YFACTOR= 1.0
##MAXY= 1.0E7
##DELTAX= -0.009775219941348974
##XYDATA=(X++(Y..Y))
1022A443k7r8L21k10m6l13K30K19J5O9j78l7J62o5o3j92P2j70N5K58o1k8p3j12K27k9q0L8Q2
993A409K05k53J35k80R3j68K63j33k49j24J61J69K82J785k219N2O0Q8o7jJ48j34J14J3J15k21
967A243n5O1m3K74l74M11j26N2P3r7r5j24K6J15k0j56R1L3p0R3M73J38k99j50j84L55m04L3r3
938A181K09M9m44m6L91Mn8J04j14j86M03j97q6L7K41k9j6r4J20k40J60k20K45o2l6R2m1L59
910A726k82j12J15k3J35K9j06j84K4L4M7q9j40L23k9j29J31j49K0K17n52M42lL0N4j37Q7J93
882A672J08J66K1n45l7qN5O6J4K6j50k1M9N8J06LN9j72J82J47j07l39J87J38k20O5Ql5R9kR4
851A687r6L6Q0J76k87J99K6m04K70k75K55m0R1J2l4O6N5K58l62J9K73j23l9j8L93k71j7P6p2
822A934N9m6J56J24k6k02J84K74l50j2L09o2OJ96J2M2r0J60K8J07L48k02m2n5L50r9J6K87K48
793C654L93L22j67K959L322p45J1231Q300m571R19O910j6336m579M06l351O28j798q30P68k0
773G415k80J428J918M587N581o752p50P52M610l47N211L765R607Q724L3320J05771J4390
756A98950J58991J132754J373300P136004m537263k489032j025873q34846k59505l70334
746D83146j28689j25978q1406N1214j37705j0825j2053r002l601j508m551n670q53R46l34
731A3131J038k897k038o84j017k50J0660m162j19Q717J756m161K571k376o430l880k163k151
713E545j143j133j244n41l03q0k11L78K3J22o60k70K72P67l50j8L49j99n76M96q3j4m19J90
689H98K63P22n84j86M66n61l50O9l1k33l1j23k7J5n8j10lL80k21j40M5j34L88k72%K3K11m7
661C69l69K94K5K40l9k52K1K24l16J49J39lj15J21Q1l59J96O8q5p8M4J77J6j4k17L17j04k07P
632C30O8P0M7J13j05m9l10P7J64R1K6j51J4j3K17j19J23r6j63L3K64K66j55j08J13k15j80O41
604I93l46K04j42K08P11j44j0P0K69j59l1p2o66k16J85rk82L04K4j05K45q3l3q6J13j27j14
577G01J17J53P0j01K5Q7%k59N14J17K42l70O40l9j02j78N38k55K98L98M52M680L3818l1559
553I987n201j102j039k12J49r48J086m25J21N29P4N453R62o131Q84Q16K797j915K687K915
533A1487K777J2521M30J1714J5534K7220P0718P56518O378017n860024p69796k58260k07260
520A91596r4701m6655k1916J521j6403l449M824k031L48k807j205j673k678j531n13J102J08
503C937q62Q99q63o60l18j72P94J128K4148n838j6280j867j639l75q43L81Q21K470j693j74
483B994M008j251l394o56J292O87k190n52r4Rp2j05J78O3N475M76m890k15l27k68m92R4j35Q4
459G19j3K59J8K25k95J41K85J63K439J954k23q80k638o51r4k45N19J83o71M4J48J58j47O2J20
434A580n2J32j02jM61J49J910o90P18O102l065J486N569l074K497K837L04K96r04j48p59j380
412A3866Q89o11o9j411j07L677n046j97j424K969J070k050n95J238J670K483M290P586J4118
393D2346L2420J40844M17409N9889K34858j3840m4468J03315M9411N6144K19243q3081K02349
380A416839o25804J41421q1682m9043O1462m28918J47298k44998j38618j21290k7199j4266
368C5202q506p637J06k197J749l354J578k794K513j521r28j709l38l92J270J55J35j114k131
349A0087J793J954m12L726Q52P800J2501Q7665Q31313j64947J28395k04214L32313L37033
335A385859k43888j52313m76535L89242k16721J70030o47864r3108n0209k7420j3846n695
323A7532l496j771j973r62j21j316o59n13o87o30Q63L390N81k510K388k10L596j898K176k467
303A1313K231p37K24n31kj833k064j730Q54l3j822j735j075n53l04j25J01j10j14j62k11q6
281A496M93m14r0p3J21J1j31j6q1k51M2K22J2R0K98k54K25n6M0L6L05j96J04J86K94R2P5k33
253B347J040L0J073o68L22k31o27o52k95p46j39k41K66j82q1N73J390R003q277q68l69j15k03
230B350P94P236o701m16K38P5J134J336N95N16J192j30M18M44J43j54k76q49j014j40L77L39
208G507J132J740J664L441M397O978K2721J35071q3228O5592J77978J79366J94609P8205
194G97173M6404Q7460R7519J02064K1146l0296j04231k83342k65801k24197j00970n3435
182H9494k9393j5672p487l849p47K652M039J0344K1040O6566K20893J19164J10165Q4681
168F71890K79643J07504Q819j13445m8504J06971k01395r1375k22354o3837o4002j34990
156B34925j16623m5102k5767j4246q340m656k968k871j689j121p49P96k25k35j45K555R82
139A4521j717Q22j020j339m93n02j043L08N044j308l047P965r029m05L038n623J0k77k57o03
119E045j204j51l38k03k35m01K17l64m43K12j21J27j26J01l01L28O6k51q4k60L27jj67J6K15
94B004K59j03J63j10l6M59j73m53O36j70l26j84m30J49m44J71J05j42O8J03l0k21K38p2n03
69I58N48P4j30j3J50j81j97K80k0j27J51k15j62KM8R1J82o7p4RJ97o7o3O4j69Q7m4jl6J65l7
38A403k37J35J54l42J50p4J46M8M3Rk92J18k9n6L35k02J39J37j49r2j71K90k13J84j53J81J86
11A648r4K004j617k29k66L67l86j96J10K09k23o1
0A266
##END= 
