# Supplementary material for: A new method for the comparison of 1H NMR predictors based on tree-similarity of spectra
Source: J Cheminform. 2014 Mar 25;6:9. doi: 10.1186/1758-2946-6-9 (PMC3987679; doi:10.1186/1758-2946-6-9)
Supplement: Additional file 4 — Directory containing a graphical tool to benchmark new predictions (submitted as input file in the correct format) with the predictions shown in this publication. The graphical tool provided in this compressed archive allows to compute and visualize the results for a new input file containing a new set of predictions. It consist in a web page (index.html) that can be accessed locally or remotely if the directory is placed on a server. The input file is simply drag and dropped on the webpage in order to start the computation of the complete similarity matrix and on the different statistical indicator including the curve of Figure 1. [file 1758-2946-6-9-S4.zip › bestMatchVisualizer/experimentalReducedJcamp/cc_09102.jdx]

##TITLE= Maximum beta inter-cluster(0), intra-cluster(0), Cluster size(8)    
##JCAMP-DX= 5.00	Hook4 tools, Dec 2 2011
##OWNER= 
##DATATYPE= NMR SPECTRUM
##DATA CLASS= XYDATA
##.OBSERVE FREQUENCY= 400.0
##.OBSERVE NUCLEUS= ^NUC_1H
##.$DECIM= 0
##.$DSPFVS= 0
##.$FCOR= 1
##.$SW_h= 4000
##.$SW= 10
##.$TD= 1024
##.$BF1= 400
##.$SFO1= 400
##XUNITS=	PPM
##YUNITS=	ARBITRARY UNITS
##NPOINTS=	1024
##FIRSTX=	10.000025000023875
##LASTX=	-2.4999976125705814E-5
##XFACTOR= 0.009775219941348974
##YFACTOR= 1.0
##MAXY= 1.0E7
##DELTAX= -0.009775219941348974
##XYDATA=(X++(Y..Y))
1022A0781Q466K294j0184J1447K822q922p072k481P779o404O008P518J377j1817M415K863
1006A8890l733o40P60o984M166O40Q38J1532k410j2582L779m4n184J0203n621m767N322N901
988B0066m108L917j2227J1489o22J243j865M066n165q00K516o75j50j800P224M58p981k847
970A2739O280J462N596q372J829M046j204j3540J3155j5180N046N791J128j8776O934P168
954A4102O089j0800O349J2822j3371n37k409J1969r109q027J0061J0951j1944M142j666J1736
938C0358n837n335J6637j0617m602o567P901l281Q596o085j273m53k493l826O893O430q11
921B5635j363j1234Q232M563j4843K410L6869K56k2423L5315j3516j7416j5308R983n289l448
905A8423o62N469n52L014K18q735R458J751J0303j807j852j3026J7754M883O405r766N8140
888I9418L8645j8288K5726J2348k5456J54277N51279Q142874q078905M95423Q431008r072302
876G56047n28975j48436Q9210j17791j2338j4956R464J3079M8903l8131l1415n364k18J4910
862C3989p621J4589L92o138j358L1083J0153N1469K34202O213887k905292l237599P12170
849A143926Q856074r333935m57789j54318J08982n5266l1861Q9073k7889j02947K838r360
837B7528O183j2262J2288r421L294l203j433j1103L1015k3957k823L0694j2828j3466L528
822B4034K3014j5510q064m719N0167l8477m322J5751K0877l6258k1280J9863j3016N282l24
807A7018j555P085M052r809K5064k4642J1961J6395J1272Q2528L2691K82266N030519m901300
793E83545J74020O843654m278999k889829K116189j1296k391875o2586m2990q838K933j793
781C2135K616j241L9887l5707J1557q712o878j1945J961m860n795j113k334Q040j0774J2822
765A9659q396p40J970J5124M682j9712p112L8256l030l1108N871K7862k6087k07K408o339
749A3101R079o077Q614j0138J33K1043k2203J0949o766J6443J7719N5985J119668Q019814
735I247364q963124k03445l3081k5241m489M545J174m973P041q108j2482P154J321N687m161
720A5182Q464R27p772K99o094m035k173l120Q742J253m648J2604m631o387n36O487q263J1327
702A7626n509j884J2287r277J9903j8429J083n700J7327N0941o5493q400R413Q305l998n753
686A2442N075j041k604o481J4039j3050J7567q040j1404r41J0302J322K981p27k773j3079q33
669B755N597N493K993N872p505J107l118J3598j6589R182K42k913K558l792L533m920p799
652F294l932R076q746J9621j2832n54Q878r784J746q29P998N189p972M467j0168M201m151
635H502L507K98J553L815j2992J5470r138J12n910N184K648O444J324p991L772m974l618M943
617A2949J3881j5307J4108r628L402p825L431K097j4027P540K449j979k232K905p915J5310
601A9159r294K191R93N254M52m282m358M768O662J714j8784N255J0120Q82n667j169j252K493
583A5137K572n701L491k374K398j716M701m884R394m54j0435J1675l513J939j488j6624J3441
566A7559N271m78J144M713j0848K50J870j276j5591J3277j083N75J3335j4528J013K410N890
549B3503j4821J0060M538q767O823j061Q484O621r124J9490j5357L914j9361L64l783N868
533A7391o941R808r235O822O114n182j2566J1510M783j5308J4851n254n251Q467m215J599
517A7393l535P651p389Q187j0954P808j562m915P487r02j104n362N070N508K016o394l781O69
499A5891L993m10j962n035J195j979R214q347Q060j2783M040R324L348J821j4188j376J828
482A2634P135r83n627J200k529J1640k431o429p897J0238P93M660j4790P086N017Q503R788
465C8008J6147j0362j5385l382j5881Q247L248P869k816r09r235j042N390p16p177J0333n138
448A7199l925J6156J600l224j9208R583j0694o592K1837j2909N663J1966j5691L402o890O881
432A5154K397j022K148j0215P057J032J8915j501j6000M473M427j7149P744Q235N405l679
416B7421j071k386K339j675K698l271O3431n8662p631o088M098O294p873J457l956J922q872
399H175J4390k708J1430M307L985k404J781J3174j9254o223l377r641K814m363N724N909p17
382B3002L849R860j0566K0467j1000J0822R570O510j6585K6430j7660N787j6706J4992J6921
367G5693J4840r23j1746k6642r667n951n804j819j0607n80Q495p750M320q806k911M698l436
350A1404N021J591O967Q433j4298m151k365J9259j6851k559Q642l423L865m555m157R970M150
333B6943J405r932m331p590J6188m266K3555N5703p9810j840q34J262K572K900p898R078n331
316A7774O245j4594K74k09Q430j0263N286J53O384m820o2k35m253R174K465N720K670j5345
298A4794Q736m458m404l168K437Q735n277N598P6184p1380j9326J4920j491p749P570k357
282A9364M487j0979n103P402Q190j0737Q708n574l507n81K642k294r33k717L353M331O58N860
264B2570q24M79m106N427q945p526J2067j800n092P871K529r605K803Q551n162L908p004m98
246A5643O079j649o201l983l464J4063p528p58K6928q055j2107L1130K1406l6188J49M9026
230H4491n5205M948n949j5150k69J0064m843L118j723n343k20M005Q69l373l922o54J6023
213B6867j0465n20n670k833J0954Q932m056j011Q495m611o0J1271J902K0838n800Q178N19
196F2930k1614j3843O882j2773m999M004J4632L636j2420n393p817N029J847L387j4298K3780
180C2970j8648P721J2593l993o441R054M280o622O940j931J0324L983o803K549J4184J1814
164G1974O744J0447m965L3676M253K7603M1785L5118N1683O3776N2946r54m8177o3662n7855
149B24392n1858j7516l6421l922j2428k2673o406j4782N218o081J237K1773k4779Q35R18Q732
133F6239R95J6236J3732K5086P0743k684L9587N4340M3671J57956J20649L67292R07119
120A880961p05189q32838j32734l9344n3849k2002r078j6761M938q530L454j534j3663K894
106E6725M024j1208k792q40J61j091j444L021l898k0479R648O346q588J4602P033j2754J2111
89E0577o443J0762J2601K5972P7474l857O8162J23663k06122O6587N878j24759K4219m4580
75H0134k6687p9n14k2136L854J72J234n002n996N453l040M73j1945N973o174J2808p647m855
57A6026J1950o70j0570l91K957j98o591Q188n286k342k079N797P971o73l147o825j2728J0044
39A1433M031j57K51P575m079m273q473J4242n345J738l095M005q601Q985J2346j957n848n
21B2773p977m090Q444q020r636J8088l36m015m179N516N236j649k206r74J178j3776J1025
4A5402o630m211K5321Q0715J379631
0A490228
##END= 
