# Supplementary material for: A new method for the comparison of 1H NMR predictors based on tree-similarity of spectra
Source: J Cheminform. 2014 Mar 25;6:9. doi: 10.1186/1758-2946-6-9 (PMC3987679; doi:10.1186/1758-2946-6-9)
Supplement: Additional file 4 — Directory containing a graphical tool to benchmark new predictions (submitted as input file in the correct format) with the predictions shown in this publication. The graphical tool provided in this compressed archive allows to compute and visualize the results for a new input file containing a new set of predictions. It consist in a web page (index.html) that can be accessed locally or remotely if the directory is placed on a server. The input file is simply drag and dropped on the webpage in order to start the computation of the complete similarity matrix and on the different statistical indicator including the curve of Figure 1. [file 1758-2946-6-9-S4.zip › bestMatchVisualizer/experimentalReducedJcamp/cc_09106.jdx]

##TITLE= Maximum beta inter-cluster(0), intra-cluster(0), Cluster size(8)    
##JCAMP-DX= 5.00	Hook4 tools, Dec 2 2011
##OWNER= 
##DATATYPE= NMR SPECTRUM
##DATA CLASS= XYDATA
##.OBSERVE FREQUENCY= 400.0
##.OBSERVE NUCLEUS= ^NUC_1H
##.$DECIM= 0
##.$DSPFVS= 0
##.$FCOR= 1
##.$SW_h= 4000
##.$SW= 10
##.$TD= 1024
##.$BF1= 400
##.$SFO1= 400
##XUNITS=	PPM
##YUNITS=	ARBITRARY UNITS
##NPOINTS=	1024
##FIRSTX=	10.000025000023875
##LASTX=	-2.4999976125705814E-5
##XFACTOR= 0.009775219941348974
##YFACTOR= 1.0
##MAXY= 1.0E7
##DELTAX= -0.009775219941348974
##XYDATA=(X++(Y..Y))
1022A9634N034q99l607k489k401l208K643O486Q97R669o650K217n595j675j1294J4108Q402
1005C1272j3772m556J2891n179J0182o186R171j8834Q193L504L079N020o144j2720m831O398
989A7488K834k468J166j0415R243j135O847p802P976r570K897J95P560K394l192o61M365j935
971B5787j3625K0262j3537J0050r428r470J5241j0800P02N421J775m34l62p537K877J1343J36
954B8401j3041K972n311P259J7571k4219O360O229p547k582L344k441J837K683l033n580M1
937A2943K207J1320n590k32j1406J4691k3933K4181P129j5785m515J2057n955k624r52J0188
921B3724j0540l075R293j924J744L60k639J128o552M292k284J1159j3997J2346K200m637J837
904B2435K224o665K635P194p489j545o817Q501Q233j4203O571O578l94o832n645N787K421
887B2989k063r093J6362j220k005J0895j9297L623p406N882O857j44r39j38j4000J5805m554
870B1554k664M648L046j0070R989m043O443l855J926l696Q35m975J039K2591j3074j3895R597
853B5396J537o077K0170j6161M378O208K760r894m975M638J05q668K063p733R472L858j839
836B5238j720p140k768J3725J102N972K4652j4067j0507L3428Q65l2689o981M072l980j0514
820A8688L567P009l300P795j6053J0248l834j038P439P70k211J986O119j023j274j3786L3343
803E4445j0615k734m632M098J3386Q1562K12541N628737m957171o72250J034884N577598
791F959849o563433k35312r8245R055R855j3928m8776J0357P825K498J581O33M6380o137
777H2202k8714N5L080K801j4049K2850j5247J11732r592M0552L596693l188988k22630
764C80745M275488j553271k770022M37756K369104k987604n0844m4893r010k633j3125p025
752B4666K4456n583q654L2929m842l1530J3154J1616j7344q117M128l073M790L0630K5617
737I2843L89473R517684r455296l68837N7750J239223N494580o323887R76508L803678
727E423719m898687l59075p3759J02272j13064l9618r233J0248o713j96j1493P588j443J699
713C2245l672j551q314J961j2578J0936J5374j8869L790j412m049k171J1511j808m321K0854
697C7926O845k1210K2686j0481M3095m6454k6702J4866Q543m002l400p707Q79J6797p699p965
681A6017P376n241M216Q93m267N237L044o241K872l889J0927l579p436j880L289J875j035o01
663B1577o120N700k909m074J1184K519o597j273R400j5652O624K517j1386N872M00L777R198
646C0757j7905L803R245j488n341j047J478K85j1429R150p815R798J642n491N223nR779o27
628C0012m381M152p896O018j198p334k932M712K549K294J362J0j0551L766M288k614l257N022
610B4022r71q679J1958k268J113L073j4410J2430o088k341R568l681M276j0356L973P957m163
593B5413J318J093j0653J3101j1767L973j0637N904O393k946m36L336O43j328j051R224j9270
576A2310P248l797J2686j5785P679J775p514l342N270O872o355M711j0010L622R927m696K160
559B2761l730M646L194K698n93j4965R022J079J682q66K750J2037k0567R354j729o075L749
542B4447m288m414K10J764Q48O540q468Q429o219Q896k646o202K485J002j090j0600M296P926
524B2916Q773j7909R469l483k144J0572q627J643l169J1841J300j0854M004n420j962J4180
508C1130p904l246N228n295o867P807j0396P163P6Q967m888Q299K476p582o556k57l165J0961
490B5951j4732N242J0131p688k694R634J714q335J0970p837Q320n542L072o200J2654n090
474B9570o988M961k484n3n943n67L549l825L92j835K967r9K2896L2689k7834j1728o037j5115
456A4516K1553j3347O903l821J719J642j5377J4040j2490L431Q318j0771r154R085J6838l417
440B9668l169j738J391n356j713O252j2379l745K0887o833K17j670J3492j4369K710O724
424C0369j3506K156r532J2052K095j6984K0106K822j0093K861N824l004j1617k75O758l623
408A6409r667P443J2626q00O63j0822P869M039j699P30m649j632N95q304M670l059K805K181
390A9398J5754k805j8133Q041M675K785r879J0002n978o122Q512j4046J7070j5349J7396
375C1321j5037R18l995P419K599j1036N318N111O804r243L787q329J0129L258L069j5222O140
358B3011o47j2275Q510l149j613R680N041m753P2m409l544J3881j0786J2230R376r616j5211
341A5798J3813q387P351n27k2523J1899n067L464K76K365L498J707m957K0375j7509O049
325B7625j2392J6422m149L8R417k3418P157j2778J0131O358M253p338q261Q091k859L86j878
308A6805L365J5104k1494K310N354J769q587P965j703N224n160R654r725j048J161l483Q457
291B5968r947Q335r765J3197j3679l172k960N909N500p18J225L627l978m360M482P346r08
274B6102o878O188k089n013p784l110N572J6277n908j0022O61P670p022K697J3020j7840
258A2521J1569n074o818P404N513j821K613j0570J083L682n401J1422k118r189O823j760L994
241B3873M375m946l010P243n199r835Q353J3102j1660J21R219n998r832k066K977p744R661
224A8634o790K478L99J36K694M412m69n973r366J1261J1461j2248L246O650j499q362Q815
207B5479j1440J0611N723j3623J548J4381J261j1329q236L251J1931j163r458j4631J2286m54
191A6137l234M482L709l269j5524J3163N626N666r011M371J577L123j663q320J2184r628j160
174A8229j898R465r479M400M474j19n958J1112j0357j251L597q632p102J0619M464Q055r099
157B0520P399N288R189M9266K58343K409975k130482m55011p9434j9937j6494j4875J311
144D5058j3357M307p80k714O198L9379K10588k35037k8422J1933q696M795p284J7010j5699
129B7279L68O436o182n737J3165j510l626K573J5973r612j7288N307J205L133n423j171L136
112B8026m124j2423N622J514J308P275M984o575n853N724J559p259O259o951R017m815K902
95B6190Q09l063J194K178l298n171j352Q398n185J3054j0018m105R009O432k736o079O47O946
77C3850Q213p81j4119O170j301n107N314p840r099n302R763o324Q999L107J002m332l717P592
59B6088k370r783P275M60n842N074o246P089N706l176m65q10p231j736O939m559J1948m54
41B7907p776k991P864o363k639M770j515j3377J9849q558P076n382M408r705O206N274j56
24B4892l222j927o32J517p473M694J1122r838J0684K043j4817J0006j1797l209K668J3772
8B8483p125k104O258P702p731j7674J1590J9308K05906
0B44613
##END= 
