# Supplementary material for: A new method for the comparison of 1H NMR predictors based on tree-similarity of spectra
Source: J Cheminform. 2014 Mar 25;6:9. doi: 10.1186/1758-2946-6-9 (PMC3987679; doi:10.1186/1758-2946-6-9)
Supplement: Additional file 4 — Directory containing a graphical tool to benchmark new predictions (submitted as input file in the correct format) with the predictions shown in this publication. The graphical tool provided in this compressed archive allows to compute and visualize the results for a new input file containing a new set of predictions. It consist in a web page (index.html) that can be accessed locally or remotely if the directory is placed on a server. The input file is simply drag and dropped on the webpage in order to start the computation of the complete similarity matrix and on the different statistical indicator including the curve of Figure 1. [file 1758-2946-6-9-S4.zip › bestMatchVisualizer/experimentalReducedJcamp/cc_09110.jdx]

##TITLE= Maximum beta inter-cluster(0), intra-cluster(0), Cluster size(8)    
##JCAMP-DX= 5.00	Hook4 tools, Dec 2 2011
##OWNER= 
##DATATYPE= NMR SPECTRUM
##DATA CLASS= XYDATA
##.OBSERVE FREQUENCY= 400.0
##.OBSERVE NUCLEUS= ^NUC_1H
##.$DECIM= 0
##.$DSPFVS= 0
##.$FCOR= 1
##.$SW_h= 4000
##.$SW= 10
##.$TD= 1024
##.$BF1= 400
##.$SFO1= 400
##XUNITS=	PPM
##YUNITS=	ARBITRARY UNITS
##NPOINTS=	1024
##FIRSTX=	10.000025000023875
##LASTX=	-2.4999976125705814E-5
##XFACTOR= 0.009775219941348974
##YFACTOR= 1.0
##MAXY= 1.0E7
##DELTAX= -0.009775219941348974
##XYDATA=(X++(Y..Y))
1022D388k847L728p81q21k19P80j647L075j264q58J96j221p45L83m1K263r76R44j809K295r45
1001C878j391L05L298l255q29J045j46nR49r49j295o23J982Q27k13m54j753L615M25j540j049
980B822j062L135o11l079L112j370J293L41k195J370n92J454l684L60K322K07O0l085M04K26
960A428J688j727J743J240K356j469j833j346L072Q25k274O08Q42l85j32j482P57m41J73m16
940C227k72K6m17J923k73q25k37l44J156j0o94K205m318N30J769K244n197J483K764j557J02
919C285k686L632l113K261j316J247O7K635l383K283K688j444n65r27m273N678k794J777J054
900F106o5j703p16L178p68m39Rj210J469j246j547R49O40J716k270L397j430P87j202j991
880C664J886j942J090L103q82m655J529L358J81k360M38M35j625J854J959l377K395J51J821
861I023l462L211L9j785J954r83J651l89n66l77L667M0287k7054j2575M045M3097m7535j879
843A0369l31J577K344r1k233L093K417M0438l7460r53M6859l6520j4494K413j95L053m380
826A5906L519o607q98J6854j644J0297K0554L2002M7302K14982K922421L850887o479909
813F45666J24276P855050n688992k611588j94223m3481n626J1011K4889J33698N27881
802G78561P862898o930490m73860Q762891q690411r90352j62433q3989j9905J0774j7029j497
790D5158K5044J18150R43621j040070m5086k0393n848M37M05K5821n903j1900O685O1017
776I7138o0335j1615R513J809j0657J4025K0913R6623Q7163L185029j87752k633098K896938
763C505694L918108o578521l01792L678212l808559k72675o8615l4528J388m815j3536k983
751A7378K159j345q424O121J071O917K1203J86299J676480j810879o9685j0220p626l610j555
736D284m47L027J548K2251k0362m305K2809L722k5900k98K0621k3515j246Q59J347j422M06
719C379k93r89L96L41K33k425J578J30j012K174j691J168j952J497M27k00K74r27J82R647
699A1937j0375j054P85P55q55M46J301p10k69J788K07k184p41P49J713J442k884j12j39K965
679D765k635N10J179l056L76K347J318m599J135K542rl79r23J307j264j00K179j31k597R50
659B915q43J028J130m8J372l939M110j125j888J335j964J697k351K13K531l031J223J337M50
640D152J066l646K388j753K926q07P23k904M28k92O80j219K590K80n54k596K605j940J283n07
620B903J049p74m45K015j8n55r44O3R56j522N03j060L118J54p18q26J950q15Q91k858k009K56
598A314K1M02M639j184j189K629l794J45J47J752j712J395q1j585r25m9J338j69o19M5J302
577C822n50K997r26o89k227P28K12l41J848n99O80j905P77K676k730J86k60j518m63K389l250
556H57L659j187K247r48m61l5r56K69q39K397q60K21j668o54j849K569J15l66K903j946o19
535B849J056p94Q30L118l799L75J557l422L180j861P64o80K441k803K145L34l42n18J827L10
515F567k647N65L14q10K813k571j70J094J148j468k740J115P51k221J728L20j350L015j438
496D015K67l28O88j095j989J018j201L404J700l776K386k127J367j653J280j354K379j168
478C813k249L715k555N75R26j321p45j585K208J041J016k341L120l731K735j805K00K681k818
459B880J141J934p62k57p94j821K009n79n54K80j10K362j992j243J290l49n36N38M58M91L358
438G744m163j996J10J106J682k126k357L276l17Q41K610j428j423k58K27J134j013j545L128
419E232N37l538J255L15j39Q62j920L537m28l809J268k447J285L455m294L120l85l68J983
400E521k508J390m5k317N16p08L96K196j366J442k273K07j297J472Q72KK009K38M188m663
380E272M885l207J3K277n611R13L049l700K93O05O9N88m927K773J48n1J249L91j253J370k159
359B987L46J474r6k443J34M12J407j332o22K957p30k459K446J427k261m52K518p56l018K141
339D080l965O90L649Q04k145N72n73j827L89l8k1L068m104J636K869m57n24N7l41Q10N8j88
317D499k022L40J724L03q29R05j11j156K739m810j284K409j411K593m64j800J850l5J283l226
297A497J26O4J080K92j90K482j4j227j671K15J078J14O26J03j099k337K475j206K02L392j776
276D226m93j345j309J689J283K067j646k526K955p20k387J24l9j174J949p63K327r34K062
257E346m993L121n99j255J303l17m57P9P08j833L220j092L203l257P82L185k632k607k95K036
237C646j057m10j064J595K87J008L734n909J135j131Q28O30L12L38M47l96j116q39R18K526
217E482J374l879K210j924K269k762O81K398l129J344O15l682P69N43J441l02J321J61J018
198E948p48j135J029n61q62J686l775L745n63j174K862l116J159R53j850J235r73n66O78M91
178D463K37L747m480q51M162J144L003M872K915J2478M3025P40875N29457j285743l9774r218
162A0312k721k622o20K86M57P97k703l90K097j82n47j239p89j137K791l94Q8O5k458j009N86
141F68K757j705J572l45J37K6j268J56K909r84O197n547L901N749j0935J1860j988j1421Q814
122A0553l291k805l065Q80Q40j146O48J346j23q05P59n88j052n86J324o33n86O23j455K487
102C325j419O88J341r18o41J573Q08j420j649N280l287j035R49q64K304r75J841p86O27j062
82D680j692P14K576k615j970K612j818K10J330n43K132m189L720j934M74K005l275k102L137
63C452j695J975k161K000o12J613o04j563p13O83J92K484L5j700j94j503Q32K030k75J63R32
42E371j701k7j677j32O6K218j697k026L478k534N04K495k486K342j467L76j05L039j750o59
22C628P57j961K258k084K607q05n01Lj254j123K324J91n88L60k14J388K543k835l189j189
2C16K693l63j055
0A591
##END= 
