# Supplementary material for: A new method for the comparison of 1H NMR predictors based on tree-similarity of spectra
Source: J Cheminform. 2014 Mar 25;6:9. doi: 10.1186/1758-2946-6-9 (PMC3987679; doi:10.1186/1758-2946-6-9)
Supplement: Additional file 4 — Directory containing a graphical tool to benchmark new predictions (submitted as input file in the correct format) with the predictions shown in this publication. The graphical tool provided in this compressed archive allows to compute and visualize the results for a new input file containing a new set of predictions. It consist in a web page (index.html) that can be accessed locally or remotely if the directory is placed on a server. The input file is simply drag and dropped on the webpage in order to start the computation of the complete similarity matrix and on the different statistical indicator including the curve of Figure 1. [file 1758-2946-6-9-S4.zip › bestMatchVisualizer/experimentalReducedJcamp/cc_09111.jdx]

##TITLE= Maximum beta inter-cluster(0), intra-cluster(0), Cluster size(8)    
##JCAMP-DX= 5.00	Hook4 tools, Dec 2 2011
##OWNER= 
##DATATYPE= NMR SPECTRUM
##DATA CLASS= XYDATA
##.OBSERVE FREQUENCY= 400.0
##.OBSERVE NUCLEUS= ^NUC_1H
##.$DECIM= 0
##.$DSPFVS= 0
##.$FCOR= 1
##.$SW_h= 4000
##.$SW= 10
##.$TD= 1024
##.$BF1= 400
##.$SFO1= 400
##XUNITS=	PPM
##YUNITS=	ARBITRARY UNITS
##NPOINTS=	1024
##FIRSTX=	10.000025000023875
##LASTX=	-2.4999976125705814E-5
##XFACTOR= 0.009775219941348974
##YFACTOR= 1.0
##MAXY= 1.0E7
##DELTAX= -0.009775219941348974
##XYDATA=(X++(Y..Y))
1022C4750j1131M794r021j3476J3061R717j3626K955K0206j1242o073P070o925M994M618
1007C0671j2123J0818r322J1541m747o996r786R319M642k221p161O64J7801J521k716p447
991B4458p723J1790P275p598l195J599k225n37J0218k200L78n211p75j4942K2755Q33R368
974D4268q858K605r463m953L110j5567R636p859M286J966o472K0808N575o995o467O029p957
957B3692k724M807j861O720n707J771j499l000j651P140Q732r433J924j4297O938N458K444
940B9454o020q475J2927n243p982K6440p976j0352N461Q620k2186K2048k866M191k2351N992
924B1682J1489m752k852O912O522o960k4096J9592K917j3083L21J1971O373k2939J5372O472
908C4941o285k832q677J487P551p476L375M862k621l515j248O019j0660J2958l002r784J2653
891B7746l011k532R605j0409m096J953O03L183K279J0115j4379L321R942q913M097m377O763
874C1890n205q078J6272l917o128K959J4423k2223J1945K4657j851j5719J3962J4212l8108
859B9091J2411j4896J517Q225o763l019L8403K0k3702k78M2332k3620r234k6454J1373R373
843D4779Q709j0403O026o120J5763J0975l952J0984K1721K7620N3476L02416L902833L615447
829H000274o727751M965672R45595o375514m24772P983j26048q0314R6846K21391O84127
818A187489Q812511q526099o07767M661021K404613p144065m50640j52544m5797m8378j7412
807G2932j7025R751k1309O276j6640k159m904J0945O07r37J2983L9102o2108J7943N1770
792I7227o3956k338Q79L230L2479l4099O6384K788l7750J9749k4803j8734M4443l3722p95
777E0982j7375M849j0760N817P53R483j4092k976J939J7293Q153l390j6093J7344L4840o786
761G9981K59228k20048J831K64867j16129L92201N758280n466818K24274O986170l811150
750D352687l584652K595441m52688k518473o9945N7349M527152L15917m780606k36396p3568
739A32218m5755l2149m105M359k4883P931P048j6642M307r061O280n852J8835j4713j970
724B5848j5915J5933J1801J0227k9269J6707M6991n0071p088J9032m510j2742l646J7578
710D0876j1627j7575J8087N5l073k071N619O28l730J1182K0119l3450l132q150K2644k2902
694A3500P129l690J2871j8864K769j976N60O987n274k298j718K238Q126M117p852J4542j2733
677A8434O518L189j1591J3479J1852j7993J138r68L019N987o788q643J3181j2062r874J2031
661B0909L978J3595j0829k3414J6456k588m412j508J2508j300m975q278n517J8579l994k047
645A7163M330N53q692j577M171O784J4898j6669P620J00k870k057L716N682j3091L19L614L51
627B4345l006K464R49j4803J9011O52K56p704j198j537J0106n039J113p443N44k465K1645
610C7890j1733o143J0393l713r678J5414n180L615j8406J4351J889k614j284j0279P557R659
594C1738j2639j753j634J2527J219q728K618r822K532K440o292M395K425J5877j3410O506
578B7999j0039J0813R202j0876K525j6671J287R771J387J093N846N995j0392J619R884k0251
562A9192J259P468j3883q272K3623n514J1937J90j8031N180O015j2684J2106r296J8860j228
546C6922j0687j7637K3135j6386K5901n706k7998J7080M032m220P28m967J2022n499q639
531A8081J1616l539o677J0461l808j566n589R157j7760P516o680J688R937J0853r202l00
515B4188J0576j3721J2175k0841J3075q866J972J6320K440q381r161Q683r436Q815j2478
500A5360J5033n641K876j3904J665Q789l635M144J2671O00q111m057O693o407m954J0485r53
483C0654o702P746p697j235J4673j8814K2461j4618k594R960n142r193J3608p302Q578j2156
467B2227K387l867O039m14j149q338M871L157k258o085J2324J577r134L246j232P00q550
450A5501J2583r584j4307K0397K250K817l429j5185N641N893N141q829J1631m529N38o001
434B0528p432q88J0934j0066M934K49J218M67Q293j0278J0714k1273J0155M800o591J2651
418B8415K414j221j9842R140J021J0317p763p699M800J1372J426J841j5003O52J1776j3904
402A7742N781R033o092P211k3448K2922o937q374J4628K935j4560k619J859J6294j9025K3656
386D1006j5256j918l524l662J3016j2430O456O111M984j0695j2343O236N078Q40L011j0461
370A6449J3949j0316j1519J1935J5800j1764J3013j9492p911K311m862J7992j955r877K3474
355C7227r794r322n866K7126j7881l732J3694j2649J5649j4738O036j116m71m894J1978p341
339B3906J0062j1905j1548J4377r218l689P45j2730K4463M920M177l471r343R364J731p870
323B3971j547L730j3980J2449j0642K4525p673q747k14P638K47p146M644k940P861l314j7264
306A1598J0347J431L142K872k480j6743J4556J462m828n70R25M295J107L308r734J5360j3764
289B2284m867M993J4366j6459K917J096L671k882m861j422J349O984M67j6845N084L352q105
272A1122j259P188J4538m160q55o477K4153k4216j103J7051l205j6010J1734J74p979p874
256A2822J1710o500K4201k1894J3576n022J140j0554J6779j238p598n826j0470J7903M081
241C3110l800j645O553k471K577r835N963j1635J3937j4403J5640K470j6203n094P516j592
225B1088K2011j6006k868J0078j0320k95l478R127p029R273q149J2875n464l501k642m122L90
208B0968P563J4105j2747O581N729j1569q17l456O375q277K038J3078J038j9005L139N591
192C0334o552M421k729J4575k0474N652P875j0998K416o600J4238J0840j312q682j0428K0695
176D3271m462N212O10n853J1008J509q333N773K446L392O328J1636L2346K7987J54815
161B87685M921251j487976l343309j94589p6249k7695m897j8461j5577J6235j3078n066Q55
148C9129K4903m386n139l569k141j349L061m278O642N902Q659K4553M3558m0411m93L1423
132A26064K5250P9418O9817K73771J060261r29041m40487o9072k9879m2148l4538k768j3489
119G3159J100n915k5486Q254M91j477m343O687p968J614J0101j4579K002R986p893j4410K881
102C4204M268n481J7344L59j1886M73J5009l504L778K9293K8937K0581P4648j4072m3634
87A50317P0288l9562o2487J3371m4368o002j5386o825o397j0188j7757J4962o016j1428J080
72B3602J3698J826m531j5040P382o220P29J3514l124n973l595L606j372j2670J3211k385
56B2658J3985k1179J3705M417J1543k5691K091O443P98q034O534K547m234l994j4642K5607
40C2554m301L764k3830m405K2165Q481q173m269j0108J8283p168O126j4267M144l934J3644
24B8706j7595M120J6595p210j2848J1125M168k425N012j3162P457j1513J2834o308n906K5616
8C8666r252K2645k9942J4301j6559J1792j5186J8195K066
0C6726
##END= 
