# Supplementary material for: A new method for the comparison of 1H NMR predictors based on tree-similarity of spectra
Source: J Cheminform. 2014 Mar 25;6:9. doi: 10.1186/1758-2946-6-9 (PMC3987679; doi:10.1186/1758-2946-6-9)
Supplement: Additional file 4 — Directory containing a graphical tool to benchmark new predictions (submitted as input file in the correct format) with the predictions shown in this publication. The graphical tool provided in this compressed archive allows to compute and visualize the results for a new input file containing a new set of predictions. It consist in a web page (index.html) that can be accessed locally or remotely if the directory is placed on a server. The input file is simply drag and dropped on the webpage in order to start the computation of the complete similarity matrix and on the different statistical indicator including the curve of Figure 1. [file 1758-2946-6-9-S4.zip › bestMatchVisualizer/experimentalReducedJcamp/cc_09203.jdx]

##TITLE= Maximum beta inter-cluster(0), intra-cluster(0), Cluster size(8)    
##JCAMP-DX= 5.00	Hook4 tools, Dec 2 2011
##OWNER= 
##DATATYPE= NMR SPECTRUM
##DATA CLASS= XYDATA
##.OBSERVE FREQUENCY= 400.0
##.OBSERVE NUCLEUS= ^NUC_1H
##.$DECIM= 0
##.$DSPFVS= 0
##.$FCOR= 1
##.$SW_h= 4000
##.$SW= 10
##.$TD= 1024
##.$BF1= 400
##.$SFO1= 400
##XUNITS=	PPM
##YUNITS=	ARBITRARY UNITS
##NPOINTS=	1024
##FIRSTX=	10.000025000023875
##LASTX=	-2.4999976125705814E-5
##XFACTOR= 0.009775219941348974
##YFACTOR= 1.0
##MAXY= 1.0E7
##DELTAX= -0.009775219941348974
##XYDATA=(X++(Y..Y))
1022G599K000O97n407L223L056l456M487J017j463k710J882n36k090M271m635K732R683o950
1004A3400m348n796J5606j2909K595N823j673j985R332j5004M554L105k13q06j49o990k183
987B359J1708o757O496j0924K823O711o067M852k905K808O87K874n366K088l52n460j135o13
969C827J633M143p13N843q458P23P287o152M585l122N713n019J656j056l223J8O231p471
951F445J4303p108L523p792m280M800j301L427J385M675j1599N878m39M286m20n8l607K302
933A4420L069J3565M4430l5157j9729K325m357J108m093J8879n911o645j4799M492q0Q683
917B0200Q620r2j7747J5076M058K753n384j8430J7527j5025L979n589J2032j374Q172R386
901C8162N575J3165J9530N4189L65556O863627K640196p481115j294087m55198k72372j63624
889C33604r2719o3982l9711n4323l1683J046k872O812j006J427j5317L1274k5895j4134J563
874C4084M3174m1665k133r34n521K20N494M4259L106j1465k2629k1875J4195K9919J3648
859H1877J4531n2300M912j2124K42N966p223J3087q670O302J4934r055P059L6803O3791
844A60132L46512N157772m290742n71563J364233P736071p949294q99408l83994j44424
834E25295j04348j20007L6261N94534O002170j755318l815703L62030L256398k862959
824B118353j284086l04655j52266r5256m5492l747r3932k6009q890J56317q217r4357n8368
811I9395P551L7199k6427J0708j0637l6748Q3392k876o3455k0799K7069m3114j5998Q463
797E3723j5988O876J5691j0436q973J3345J6955l1033r360Q81m303N79J0833r725k689j873
781B4503L609o091K0322j3764m439L5277R699l6976m301L8887j1151j5421K9182J74l4596
766C4914O109L2179q037l6202l964n362k438J0345L362l500m065Q17q327O640j611Q317l279
749B5898K204o255q492M103N821k546M834k516N443m459K7758K5024L32421M101004l719295
734G90947l84390j53704q7293n7448k9831k1347n679j0698j5492q272Q913l689k698L822q831
719A4310M184J550L7k924O716q099K005n079O129l266m66p5K6J489l430Q701L157j4020N456
700A6401n248P229m884J407m147N883m025L0563k5667M248n891l926N067k573l018M982R16
683A7317k26l708m592P622l228q942Q062M209q420k978J2714q144n962M762O223n560N345
666A4494L081o566m166P508O68m611K106L402o693O10Q04l530N792K013o823K197K671n339
648G618k809J950j356Q527m320J580k235N795k448j346J55l726Q301p81p385Q29Q032k036
630A4345l163m801N975k431M497L178n255m73q163R424j243L000l05k91L937p271l93L683
612A4250n025N412j213k087p782J2893o215n055L708L196J0379m827k621r175K55K404p44
595G753n441P622J963k877j338N814R72j686j426J7j969n65L733P025q201J759k884L882l992
576A0161j944O462L384o915K469L325p679L349j604k942K119L134l677M808K487j536j2214
559C187N020N339o655K334r225J0629K708o507M015n506N661l971J967Q929l351N36r55Q366
541B2521j0385p437L311J1634p009K4171R4863j03078j1858J091n501K995r89o257P029j071
525A4030l148l872J000J168P15o06J994p603O482k267M918m328N74L086R05k293N27k030L78
506I630K048p06K838r841Q609m904J558L240O686j0076O026m417R99k175J071P94m5R23n798
487F460N543R831p397m375M40p095J0776m663m192J177Q470j4788O596Q840p755K795m001
470F662O662k782O30m174K521o51k817J081K611N33J242M586l91q326K332M58m091M766j841
451I011P996j1452M976l141M319N362K784r368l20j415J194L610l383N6m453M039J0297p746
433A2366r727L955M128P147o41k701K095Q09P859j5038M962j4588J3290Q45p047N193j1870
416A037J39J4821r425O58J2806j2214Q104o889M602J537q290k721P441k449N67l766j539K497
398F916N261j481L259k638l23q932R587m898J1285m980L998k449N61k070p811m11L03J2633
380A7810q933L374q144M230j3q23M532N14M274o094M034J312n907L731M14K982r271l050O131
361A1103M688o221J973O89K622j459k888m701L273K8n845R688J580o757J201k155l10L086
343I595j334O980k331m574L179l406M882l467j718L01L970o199j098O855l206J9537l094m471
325B0401Q877r866n481K573n25m88l993K055p933P098K142J2698q632k05k958J408o907J270
307A1534m381k492J8042j795r462n638L603L142q2L575k274K365j224l899L899R92o956O62
289I611m043L919K390k642J925Q906q685N8L588O220n17n437J697R32o203K311m761M279p5
270A3473p681P628j478L765k280M260l876J383R96p484J5553j7307j938O050Q765J312K655
253B3796n220J072m302J806O410j381j810L833L026r692J3063r777O535P701m326j337R14o87
235B9624P520n005p659Q023J947j512O852L291m83J293Q944O003M161O219K787M690J9388
218I6083O357Q221J7745K9125K6661L6319L5203N8009N1265N7018M1741L2034k6669k6721
204D42391n4815n2749n3948l6184m1652l1882k4560j5876j6195k2559J25j2937j0236l131
190F5792q914L321p008o942K409n561p67m486m603k332J0075j4446Q163o858j285m130R722
173C2150n313J652k225L597m499O117m978J069J0619R041j2509L994J449r809K49K265o877
156B5992k430J145Q957m360l430J339N707l204P025r376j87Q702K844q328Q824j816p639
139B9765K5435q068q567J2302l868r251L119J457J3015o05L991l322J4504Q918K815J4230
123I5870L0263O8370K89266Q613k72589o0995l4312k0618j9485j7827p251K636j8673j562
109D1706N353n794Q279K517j2849L744k634m247M417L701j3541J1452j0457O544j885p161
93B9145J289M770k551k842n630L839J8813O931P415Q301K0303M5954l4892J9323J4797m5920
77H9045J3932k4082k8783o217m174l901j817r485j177O241j5504Q31k040K005n553J3137N228
60B7686p543k178K389j0481Q219j0874J394Q591k426K460J82r033J1114l763m536K394j0632
43B963O816N884n001o708J625R868l358k480L570n211n265J404L069O996N76r528Q408N838
25A9466r803j89J829M581o380J0743k235l566p969R973l349N844j1328J0577K753j873j3520
8E554K558j62R400m050J841N392J273n93L8018
0E9231
##END= 
