# Supplementary material for: A new method for the comparison of 1H NMR predictors based on tree-similarity of spectra
Source: J Cheminform. 2014 Mar 25;6:9. doi: 10.1186/1758-2946-6-9 (PMC3987679; doi:10.1186/1758-2946-6-9)
Supplement: Additional file 4 — Directory containing a graphical tool to benchmark new predictions (submitted as input file in the correct format) with the predictions shown in this publication. The graphical tool provided in this compressed archive allows to compute and visualize the results for a new input file containing a new set of predictions. It consist in a web page (index.html) that can be accessed locally or remotely if the directory is placed on a server. The input file is simply drag and dropped on the webpage in order to start the computation of the complete similarity matrix and on the different statistical indicator including the curve of Figure 1. [file 1758-2946-6-9-S4.zip › bestMatchVisualizer/experimentalReducedJcamp/cc_09204.jdx]

##TITLE= Maximum beta inter-cluster(0), intra-cluster(0), Cluster size(8)    
##JCAMP-DX= 5.00	Hook4 tools, Dec 2 2011
##OWNER= 
##DATATYPE= NMR SPECTRUM
##DATA CLASS= XYDATA
##.OBSERVE FREQUENCY= 400.0
##.OBSERVE NUCLEUS= ^NUC_1H
##.$DECIM= 0
##.$DSPFVS= 0
##.$FCOR= 1
##.$SW_h= 4000
##.$SW= 10
##.$TD= 1024
##.$BF1= 400
##.$SFO1= 400
##XUNITS=	PPM
##YUNITS=	ARBITRARY UNITS
##NPOINTS=	1024
##FIRSTX=	10.000025000023875
##LASTX=	-2.4999976125705814E-5
##XFACTOR= 0.009775219941348974
##YFACTOR= 1.0
##MAXY= 1.0E7
##DELTAX= -0.009775219941348974
##XYDATA=(X++(Y..Y))
1022A3609P35k303K468m021j80K203K65M3j104K45M89n74K93J98j270Q54J053j203P21O402
1002A8923K3662k9303j700k94K103q46j204K544j158j621J120n5j374M5J710R79k591J573p09
983A1804j012J082j58J793k891P27Q71j378R25k020J653O36o82N98n66J372j955K147k372
964A0574J612Q02k907O91J523r14l97Q25Q0M61j366r59Q16J538Pj146j84J23j34n00R98P55
942A2298r99k89J734j513o41l57O3O22r59J611J301L79j441K19L44p12K33m51j768J552K211
921A3437n04m60k39q26n74l56J697p19L89J149k51j36j208P61J600j259O34k333J21j80J081
900A1824R50K3106P076j5426j3668j337M67M07j928J389L557J7527Q842k5528r70j284k907
883A2097K925J223L57r38M254M369K599j8947L932K488J450J172L348K063O596J7487N3867
866A00342K94402L456064r23814k685765j65223j8130k973k4176n884K1599n964j8881l58N10
852B1749k1491P837K921L742J166q37J840R4R21m798K589J1597L27m267O440L3499m0353M006
834B6982o364o79J9373J5357N385j2563L9070N5217K77712L465597O114913r257642n11459
821B30899j20664j6703j8743k8653j1725K3741k0451j1144O178l1245j490J4800p11M956o196
806A2849J137k72l537R6j153K826L80o46J003N5j129R34K037K282J2610N60j2996K211N712
787B4959q64j2119O40K245Q649k599q922L308J5774j6831j432n75m36m58R27L938l366L75N04
768A3717R24k705J808k296J429o4K107k781K35n44J446j450O08o56P08J950k987L343q33L207
748A7166r481M583L791l356n47P96J089J744M112P948K9384Q17959o2906p66656k1573p100
732A6953J53k642o39J249j199j77J072R95n950J098N21m87J663q00J13J162j239J84j451P56
712A1335R28k156K570j567J9r99J817o73k182J808J29j061j10J067J682o61n9j289L290N027
692A8915q205O67K032j528J234l626J432k46j153J4J593J449k198M54M77l30l81J399P81j158
672A1622j075J116L71k370J365m61J207Q96j745J31J054j631J554j951j53J383J43m89R61n33
652A1395J59k38R05R6q81q74K191j799P95M59m34k201N75J930m90Rk408P15J209j47m74k071
630H421J667J192n71l95n9J178k49p15R58J042q80r71J075M59J18j733J038l19q90J464j123
609A0707J743j481J689k19q35R13R18j836o04K65O12R78k906j21M97J581O24k233J535n91
589A1236j207K49J006L08n6Q5N56K006l707K718o47o08j769%Q52M34j93L78m67N923M0872
568E7969l1586j2238k31l139J161J236j562O72k969L156k087J833k01j025o95K321k099L630
550A4146l376J075l11J87o63R52J522k673N49K134j411J217j267L14L390R710j1066j031j433
531A1965M63j196O41n37o82o44K044J23Kj387K00Q24j558J000K75j791J755N82j643J351N54
510A2341R15k21q06m75J32Q79p67r80m08j29K83L018n73K736K489m008M012n269q46j853n8
489A0412K716k876p58O17J432J051M22j558m56O32Q38P4j163j411q58K898J610l82l79m88m32
468A1941o68M73j273K814j914m89M58k362J069K531q5N43j798K051j268J914J496Q997J719
449B6149J2708o101q788J854j1616j971J320o21K93o48NN48J881l503O78j232k08o7R38n0o9
428A1500Q57r15N67J263j707J189j833J317o61j15R37j639L64m85J561k292j507K553R14j417
408A0451M03Q27m38M68K935J26l350J940n27k522J320M57J099r34j000J102r19J723j879R07
388A2189L37j433J407L64j088K363j579j065R51p47J58j546K348j246k67K793k905J978O77
369A3689N088P283N03J5734j3796l402o477o259J048K95k161K266j455O12J063j662q03R50
351A2516K14J73k116K210j430K37J130o07j942R92j139j31P86J247J036l502J951M36k320P04
331A0445J833p74l30J768j334j976J238L44l09l70K730j449r93J98K045k970R75J012P5L38
311A2496k111O63p97K378K13j086J009o05R00p24j628m63J005J542j372Q75J99r64j567K546
291A2509j54k078L20K70j81j260L030K72j218j39l99N43J97J34L29j318p46J400k8J2p23l31
269A0441J599k166K330j604m47P52J005n25L56j48J093j959J469K15p82j533J707l37K402
250A3868j874k63j947J213j97P95p57J033o05m38K86n20J230k718L513j858M59J998j327N64
230A2455o65J817j590K58J55j525L812q31j007L45l91j112J565j551K680M798o214n31l4j648
210A0786k69l30Q66K774k386K324K429j990N980L517Q595J8366O922k351j0810j6311r703
193A8409j440l447L608k585m63j591J871k343O66J983Rk662L56J103j756J475M34J123n35L16
173A4531J083r75L135l780K061j058J026N31M8M78O30M236R276L0004L26668K60077n91274
156E6697k8347n093p146J73k320J759j393k344K365J185j617R04j94k97J698R73j682k91K689
137A7719r07j729j93L057j772J449J033K855K1694j4391n367N152N511K3673L624J2467
121G3875J17146J20460k46321k6852n168l303o044n253p33j180R62j018J207k525q82R35J64
104A5470k06r95j23J279j484J899Q79j947p90k167J656Q96m05L26R77k68R01J578J870N313
84B4659K466L685J9054k0343J896R871j6512n38j292n695n49j672j245m67k08J114m41j328
66A2455P54Q7k079R27J4r08j93J115R37j385o69p35J727j232N54q63M6O87k87K379r42l551
44H838K055j133J555j962J597J073j060M67J283k084J61j040Q17J56J856k204J92L38Q71o86
24A1090p85r83Q51J489r31J061j112r90J810m8J294k538K539p06j649J19m39K63J84K81j14
3A0686J819K72M86N408
0A8671
##END= 
