# Supplementary material for: A new method for the comparison of 1H NMR predictors based on tree-similarity of spectra
Source: J Cheminform. 2014 Mar 25;6:9. doi: 10.1186/1758-2946-6-9 (PMC3987679; doi:10.1186/1758-2946-6-9)
Supplement: Additional file 4 — Directory containing a graphical tool to benchmark new predictions (submitted as input file in the correct format) with the predictions shown in this publication. The graphical tool provided in this compressed archive allows to compute and visualize the results for a new input file containing a new set of predictions. It consist in a web page (index.html) that can be accessed locally or remotely if the directory is placed on a server. The input file is simply drag and dropped on the webpage in order to start the computation of the complete similarity matrix and on the different statistical indicator including the curve of Figure 1. [file 1758-2946-6-9-S4.zip › bestMatchVisualizer/experimentalReducedJcamp/cc_09402.jdx]

##TITLE= Maximum beta inter-cluster(0), intra-cluster(0), Cluster size(8)    
##JCAMP-DX= 5.00	Hook4 tools, Dec 2 2011
##OWNER= 
##DATATYPE= NMR SPECTRUM
##DATA CLASS= XYDATA
##.OBSERVE FREQUENCY= 400.0
##.OBSERVE NUCLEUS= ^NUC_1H
##.$DECIM= 0
##.$DSPFVS= 0
##.$FCOR= 1
##.$SW_h= 4000
##.$SW= 10
##.$TD= 1024
##.$BF1= 400
##.$SFO1= 400
##XUNITS=	PPM
##YUNITS=	ARBITRARY UNITS
##NPOINTS=	1024
##FIRSTX=	10.000025000023875
##LASTX=	-2.4999976125705814E-5
##XFACTOR= 0.009775219941348974
##YFACTOR= 1.0
##MAXY= 1.0E7
##DELTAX= -0.009775219941348974
##XYDATA=(X++(Y..Y))
1022G330L599l525K727j495k26R8j097L517k051j199j650L990j477K881m627K601p23N90j613
1003G650j453N588j765k631N392n501O644M6797p960l7492K265n406N1j460M634m725J206
986A1834L052m216L597j807R08K622O7m754N15N041M067j1400L623l393M182P531L017K0088
968D4574L49l535J4365J4278L7600J09904J170176Q612289m589401m235387n73879k32091
956C69242j39241p9717m1305j7447K7387o0393k8695m480K661p648l690Q426j0103r379l424
941B194L602n796K597J120j82k006J059J590j350r62J023L070M04k873K622N1965j6257l3700
923H120L17m77n382K830K371k852k457P334o767m4L964M864O102O508j7708J788J160m566
905E105j815J825QK591m244M626j081k606k113J999q73J451J875J013J837k726O00k413M164
886I223R20J0694J4581k0660M3074M7951o9887k1209L52l396M254o770J704J0982P402j6232
870A2983k141L6406l2408J072r474M731K874n938M664L940o597J253R952p291K631J4522
854C1179J7411N7549Q7411K521953O61039k562273P07023N649004m365523j964017l72243
843D68513j71572p6282o3715j2252Q2640J044715P534944p234598p15387K917485o88674
832C085817k361414l11165r2691m9764j14256m7138K0605n1201k7115p950k450k868l790o651
818B7969k84l103K8507q480j7625L482J8992k5671o776m78L01L173k911L659j0506R354K9930
801D9533k6040q615J5624J2195k3150m975q56L666P757L5771l1944j2229K0150m994j8975q07
785A2111J69k929M388j639M68j507J9807j7027o713M602m762O120L181J727l535L627N33p693
767A0928l518P46N857j985j369k937K877k920J483K922o74j560j26j024K974n269O641n577
749G469J399j131l27l514M372N412l144K447k546m021J311K0446N42933K083940k288380
734C66666j75102p3481k9204k8013k1640k351J473o282l438n338k118K105o858j114l789l119
718H397j096J268O07n545J1930m721J629m36l982L071j999M04K058j09l321K792l705l58L10
699G194M863o331K771k925M842j571J0358p292k668m565K346M521o051N120m502L479K685
682A2274n531K677k089l443L146R36l046L36P842k785J252j272L81N74q056j534O003k440r37
663D288M628J70k440O667o129j411R58J352K012j139l746N15M024J012k869m50k56k140K647
644G693J875m893K815N573k798k693o66K815k183m719N18J816k210K389J48n29J994k957J792
625E780L541k334m571K850J61K851n574O601n175P12M5J491m64K781J981n277J292p71m69
606E451L297M042m648K539J412o593K272o759O311K156k153j943J863l065j40Q74K269K31J63
587G579j679K975Q47n87l959o20N056j783j085J080j473K605p454L374k216L432K858m23o18
568G909M759q001K955j433L390k030K673l156m097J848k438L479L191m984L725k073J0L323
550I050j657K572P50o93o862K651K830k228k696M284O352m345j372Q25m302L139R70k312m18
531F538N690m049J067L746q029m45J222N807k365j276l858J610P35m219M362p93j00J46M022
512I811o058L340P378q832l426L661Q05o48l019L535K809q90K115o482J644K879m772J269
494E119M313K549l483o598K184L864j942J070J673r13m816K548P20M09m792P8J002L491k776
475C700M046L709N7n126L306j308O37o396L294j546k013N74O469j603J650j964m118M750m617
456C501N55J238N80k794K388O86o04k92K226k625K791J884j187k016N382n958j943N991Q55
437A0658l448Q10j770M393o413L280M64L203k743J260k451L870n729J036P73l980K384l099
419B498Q253m630L456L728j0292O364n369K858J192M152j326m459K12J9219j4460k664Q34j01
401I465n023O354R80J919j24k410o897J832M112k535L758j42l297J217O64o366M113J116K79
382I015R13k240M340P58n913M347k808k645M476k571M301r04K262j690m16M027m495j000j336
363H421J2103r201l896J947j778M210l0o544O062k963m182N587l862M267P792r368k219P70
345G116L722J0079p310m477j795k712K462L231n147R76l512M253q37J021J023k959q40K83
327D577M457M157j386Q657O194K1158L3636P546k2106j8732n022O238j5595J2094J3069r00
311E8042K1665K96J9432o783k2417j6334k0171m764r911l75m644K192l297j485K713L077j810
294A5426n451k406M652O32l699L622l104k675M83l374N966l63l345P020o088j823N840l78m7
275A0888k275r05j656J305J292K344Q62J171n590k162l5N302k16q97j561L217o81N47J776
256A2726m473K672J542p092K574M008l508k374M138J354m80K99K60l384M48O073k958l644
238H181M873n07m237K135K411K6891k1421N66p888M858n387J639M514N67P0j644m276j343
220A0002L997n984M985J198J5859L11676k66422k6466r845j1572P509j0018M355m96l049k67
204B5462J942R60k356j618L885k433R619m291m355O538m455O64N462n07J872L139m343P08K95
185C6188M619l950M325J971j674l258K482M588n239Q69N04m47m23K954n093J233j841J485
167C9293l694K565k520m255K882j148J829o10k12n05n965l349P448j082k886j543r45j380
149B3923J859N863p940N164L198n704m626P233N32O481l471J2923L972j7906K433p181m965
132B1788L463j545l465N536j72j596j334N209K029O327R226j55p637r664l427m942k203j574
114A5864l59j060l31J255M78l564l50J667pL80N062q515J162M916m908J990l354N349j417
95A4258n388K466j057M721j734m996M549j922k374N580J42K338J789K0114j2861q20K2927
78D7732k2157J146m921q603N339m995k821K319m38m127r46Q75M476p50j405l757K782m28P43
59A0064J280R21l619L740m241m193L646p99J808O67j775j069M733m229j818q02K186J858k249
40F109L764J795n666J285j306N09N037K113r66k850o166J179j079L498l596n46L420k998M628
21H164J405n220K731k150J888P742n887r93K049k507J961K581q234M728J445l926M709l256
3G230J773l314J740K3250
0C0679
##END= 
