# Supplementary material for: A new method for the comparison of 1H NMR predictors based on tree-similarity of spectra
Source: J Cheminform. 2014 Mar 25;6:9. doi: 10.1186/1758-2946-6-9 (PMC3987679; doi:10.1186/1758-2946-6-9)
Supplement: Additional file 4 — Directory containing a graphical tool to benchmark new predictions (submitted as input file in the correct format) with the predictions shown in this publication. The graphical tool provided in this compressed archive allows to compute and visualize the results for a new input file containing a new set of predictions. It consist in a web page (index.html) that can be accessed locally or remotely if the directory is placed on a server. The input file is simply drag and dropped on the webpage in order to start the computation of the complete similarity matrix and on the different statistical indicator including the curve of Figure 1. [file 1758-2946-6-9-S4.zip › bestMatchVisualizer/experimentalReducedJcamp/cc_09502.jdx]

##TITLE= Maximum beta inter-cluster(0), intra-cluster(0), Cluster size(8)    
##JCAMP-DX= 5.00	Hook4 tools, Dec 2 2011
##OWNER= 
##DATATYPE= NMR SPECTRUM
##DATA CLASS= XYDATA
##.OBSERVE FREQUENCY= 400.0
##.OBSERVE NUCLEUS= ^NUC_1H
##.$DECIM= 0
##.$DSPFVS= 0
##.$FCOR= 1
##.$SW_h= 4000
##.$SW= 10
##.$TD= 1024
##.$BF1= 400
##.$SFO1= 400
##XUNITS=	PPM
##YUNITS=	ARBITRARY UNITS
##NPOINTS=	1024
##FIRSTX=	10.000025000023875
##LASTX=	-2.4999976125705814E-5
##XFACTOR= 0.009775219941348974
##YFACTOR= 1.0
##MAXY= 1.0E7
##DELTAX= -0.009775219941348974
##XYDATA=(X++(Y..Y))
1022D546O52K236j503r8j748L25L310j033O23k928J167p11n81j567J19K129q10K034j19K422
1002H465n25K118l887J05J808m357K363j076j517j228M922m49k000L358p20J630J094L802
984A3906J3595P100L9115K16491Q7966k41792r8390k2617k603j527m256O48n05l151K821j242
968E559K377J519l742j617M062k812n9k636L764j838J206k86k154L339R96n47j439J761L90
949G843j722j748N272j064k848N353n213k067J804k00j122O168k581M555l912l179K856N6
931H251k719m85L530J239k471o55k971P67N736l709o89J684m85Q07k37J645r86J840l136k907
911D049M134k225L88J011P26l35J094j909J117J409L042n904M088l248N101l185p10O32J442
892A0717k348Mj037J252r13L071L086m24N18k389o69k709J944J622O029m454j544O113k583m0
872A5246l65J552l827L153K8035k519J7040m2461K05K849k282o3K712k425K403l122K068L57
854A8556j673k754N863l339J223O134k554j149J383J312K577m329P55P380l831L055M7081
837G5690N8878K20202n1016J3457k14772P2842L6432K33241O058179m47181P22162o209318
825E68796k59698q7236j19852l1253j4823K658j752p037q997j343p246l091Q709J237k421
810C6651l478j0552M883N917k615J360j195R904L4894J17665Q07978Q998588o01924q555524
796H42552n99172j14953J05465J33988j6653j39721j42103L5079k0124m9655m689j871J516
783B9659n650M721O345j754j5765P073J758q071j893J73j960J478K148J755p880K082K029
766A6248k939R597J94960j34593o1369o99N2712j0699m3666J8426m941r632j1286J335M705
751A8159m382m256n97L745O55q019K796M350K343K289o144l883L456N122Q314Q2040K648611
734B754599k548225j58323k1299o551j694n206L143l200q85J194k627l020O671j467M86k115
718A1481O10J381m686q25J74N8J812j993L326k757N1r38K809Q6l09m561K869o07o52J003J126
697I458m761L161K855n231K800J1515r619k754K145O44k860J52m30r71L643l303p18L336m956
678D106K226M280j982k345J553J539m755M974k382M82j11j791L59K500l850K154j258N91q71
659E419j23K593J127k344k08K043j721j928L238j078l17P10j40k252L362L349m241J24J731
640I344j148m372K080K405K326j715j912J492l498K163J164k788j436K367K94j494J11K926
622H309J681j185q56j623j816K591J835k258J209l448P53J456J466J097j50M79k342R92j67
603H023j75k572M065k391J272j966K016j179J364K512j925r26j520l518Q002k119k301J572
585H234q91l981J748L059j243K208J005p16j38n374K074J115k004j375O593l689L699k121
567H203j073J877j17n230J024L317k456M09j135J022L741k703L415j360p00m340L642L5k738
548D833L770m97j845K905k225m23k792L142J102l34j806J42k139N002M27k709J797j347O09
529G612p26L86J797J319l517k874j410L606J001M53j586K75J57k638M798j043j925j25L41k08
509E693P16Q71N80j315j439Q40o24j332K642N77J319M41k313K071k072M67N94k507j090N119
489I238k200L47N38k502J413p9J57j548J834j754J643j208J370j61K695j22j966j391J58R55
469G417m808J181J584l18M199j6j324m43J130l57j293M639k193k060K3J197l234J367J319K7
449H037k44j577k94J196j272N9J452j71l320J264K314n047M740K10J472r7l016j793K147r11
429E149P68K063m415P37J939J960r4n738M644J248k272k160J324j01K417K45k758P94j725k01
409C824L822K340n535K946N04j792K454m262L811k326L710l129L804j101o97j786n58J186
391G215j338L039Q35k168o04J160O96n380K18j121O470n964L206k507L473j028l488N238M17
372H369m967o58M353l75k459k546M746o71K228l120L221J6j309r86q23J625k053j70L007j020
352F408K543L4k926k425K501N5J072j847j910M093j128J427l878Q77P85j983J413R13K562
333H586k825N30r5r09j278K308J448L02p82j084K241n852N086k170K423l965O28m7K944j800
313E689j04O14O0o92m817L488K259M61j033j066M690j811m260K965J731l216L777k520j843
294D372p14K085J491o81l84k423l746O718J154n544M206m408K348K350j548l75J132J703j85
275G551m62m676K408j937M272j462k532k25M831m838J149L457k163N79j893J585k441L652
257F855l032K742O66R93n623L927j064m470K737M756l771q15J85L80L19K126j853Q78N070
238A1006J371o743J4074L840j4693K338L731r435l344J435J625L266j488j304k683K634J009
221F639k418M046l936J90J236P16rk862K612j101K791M18K355n876K918k402j518j073P913
202A0639l308j830L706Q5k853q31j85j347K454l877K735M04K23j152J074r41K68K469Q77K369
182A0979l667r6J583k249O27j194k970L688l12R91j231J742K74O72m028M305j706J474j99
163H683K441m227L125k693J048Q89J07l011O979j773o69O855p584k2J0171n502m960P854m600
144A3111m496L359l283J126k183n42m6n28k129M935J404m13M73M24L313J339R71l051O280
125B0064k382k774O702J786q726j428M634p286j187K586J283q1m455m617J964N040j663M434
107A3894o421J655j111j780Q6m05J190k2J4M02k45n39J621j073J059L28L254l183K567m349
87F942O258J1194L670l041K0959n957j1985M318r647o022l321N12o012L904o837M438k985j01
69F287K225k375K686j858r08J870o19l275P37Q20o77r60J192J546r91j468N65K933k677J090
49F143J2432r844l419o6M223m978M689N39K467o393J488m94Q6J38q91Q22J6632J3545k6442
30A0677n98r54K176O526O8993K82756J783961j976270j35400k2054m930p417J497q21J272
15I414k611K50N73j037k082O43L418P80j614M400n451K061k461R00J167J1849
0B0199
##END= 
