# Supplementary material for: A new method for the comparison of 1H NMR predictors based on tree-similarity of spectra
Source: J Cheminform. 2014 Mar 25;6:9. doi: 10.1186/1758-2946-6-9 (PMC3987679; doi:10.1186/1758-2946-6-9)
Supplement: Additional file 4 — Directory containing a graphical tool to benchmark new predictions (submitted as input file in the correct format) with the predictions shown in this publication. The graphical tool provided in this compressed archive allows to compute and visualize the results for a new input file containing a new set of predictions. It consist in a web page (index.html) that can be accessed locally or remotely if the directory is placed on a server. The input file is simply drag and dropped on the webpage in order to start the computation of the complete similarity matrix and on the different statistical indicator including the curve of Figure 1. [file 1758-2946-6-9-S4.zip › bestMatchVisualizer/experimentalReducedJcamp/cc_09505.jdx]

##TITLE= Maximum beta inter-cluster(0), intra-cluster(0), Cluster size(8)    
##JCAMP-DX= 5.00	Hook4 tools, Dec 2 2011
##OWNER= 
##DATATYPE= NMR SPECTRUM
##DATA CLASS= XYDATA
##.OBSERVE FREQUENCY= 400.0
##.OBSERVE NUCLEUS= ^NUC_1H
##.$DECIM= 0
##.$DSPFVS= 0
##.$FCOR= 1
##.$SW_h= 4000
##.$SW= 10
##.$TD= 1024
##.$BF1= 400
##.$SFO1= 400
##XUNITS=	PPM
##YUNITS=	ARBITRARY UNITS
##NPOINTS=	1024
##FIRSTX=	10.000025000023875
##LASTX=	-2.4999976125705814E-5
##XFACTOR= 0.009775219941348974
##YFACTOR= 1.0
##MAXY= 1.0E7
##DELTAX= -0.009775219941348974
##XYDATA=(X++(Y..Y))
1022B080j72L7m71J585M7j537l35P9J192l74K84J27p01K09Q63j26O4q68Q16q56m41P94p46m46
998A104J102l63J042r84j89N83n32J403p08m74R95p72Q11j013J74J596j292r48J95J44J191
977C065j733P45o78L2N46k45K64n48l00J569j227R76J09p1J448r69j811R92k63J708j027k51
955B331O81j89K56k137K316q73o83N63k15R74N2n55k052J356K75M1K44n27J14M40R81j626P34
932B501O8j07O76o29Q11L40j005K89j088k36J149j342L92M34j763J266M70l40j115J851q31L8
910A829J648j084r17l89J166N38p30M44m90L12N04M59j931J646l40p61P20M76n30K54L3o19
888B238n56Q33J49L3j074J571n80n10J575n37l83n14L51L34M53K41n91M49L46J14j41K91O69
865D761n71L106J6589K680j7179l414l70r36p84n91l47J172N91m02K14J40J546l84q38O02j94
844E391K66P68J280N66Q38p20j92l65K101J7925Q306j1569j957K609K083P918L6139M0589
826A11976J02774K238135M95076M61439k683872l15362j41818j06718n2422l7379k7227j7090
814B7512o325L67j525j993l570q91j416j901j395R549L796M129m737K646L924J8793J10636
797A57599K301570N48455O63327k958910l55568j43710p9555m3271k9414k2877K000L935j329
784D2252p665j7437l000k845k149j196m242M79j734J635k087K691j566J13j50J4j087o8J8k01
764A775K43j50j49R81j24O74J2805M009L805j7840k001q38O49j003J364o4j02N6K774J2898
744A9762M32778j55145k22366l7354j6199o505n163l064l74j904j364j34O8q8p79LJ363j240
726B295j223J09J130O26k15o95k10J161m85j489R99Q95P6M08j153P15j51k74r93P50K90l27
704B239k90r94P28K098j7j554k03J35L66j813Q72J158R86j408o92n56L4Q63l5J15R84n0n8n20
680B388n81J53p70j190J175N65R01j097j92N22R33J54J50j086J221j103n67J149n37P1k87
659A972j145J208q67J126n30K47K21l38R20Q91j385j61L34p84j02J426o16J4p1N04m31j283
637A150P81O46q16O4M65j34l41J01n84J127L20m18O50L62j676R22K46J10p15j315J596j177
615A364O43M15N69J46m59P78j218M23j144O85n2K37n79R28m01p99O25j60M33p59Q58o64m05
592A464J228j80m75L23R40k93Q50p32j61Q59j335n21L83O19o69L6k35J012j173J386L66j584
570B108j32J374j505K25R95J01q53M83j61J068m67R9p9j402L85R4P16Ql13L24j338Q31j6P35
546C280j222R2K46K048Q30j324L86k014J994j430J004l99N11N44k81j58m14J976j152j97N33
525D853r58O52q59l28P69J193j546O18L66n24K681O5315l1900k5907n407M74P670r212j329
506F621j38o78J172O37l46J226J212O665r15m215m082L388j932k013N646K6099l598J363R530
487D5642p71J8231N4720K58592P633896J989690q312498q34874l58116j82611j14163n7037
475A40701m7447m9897j3598J578n765m853K49m738j866o70q189k991K515j786q85K089L16n08
457D255j117q99L51m94K94M438Q1300o7037j0182m398o18r23j856m60J38j21l44L66q3l44m48
436A818M89L80O48j209P51P5Q40j904O80n95Q78o7k58m19r41J582R47j374p46J046o87n69R26
413B291N02M4q58J512n73J51L13o37L19l9n60K01k72j379J77J889q62q55J55J264o06o08J262
390B831m70L96J23j054J276j15k191P75m85K20M36N60k42q9J28J95n0J436k026K89J003m59
368B487n18q69J890j95K07j045J55M8R65J875k607K476N764p087L937K350o152J740k95k606
348B520k22j50l88J170R28k010O65q05J949j685l03K3K048j583l76J448j985J145J01o87N72
327B375n98j53J388j887K59J045N82r59O77n17J74l77o90N47o8J024q9j15l00k70j13p25Q97
304B107K44o76K138J748l837J60J556o61p90J37J19N34j733J96Q30R02J07o24kL51K94J59m87
281B772m49L293P5660m8541k2191l020k577k463j29J290j391p98o03J793o81N62%p16m19P20
261B112j82J235k26j961P29n6R47p05K70J468L00j372j605R61q5L31p7J28L85R33p31j163Q22
238B458r35L57Q68j036K059p6j855n11Q15L79J82r78n2J908k107J79n06O67j065Q50J246m38
216B409p33J476o81J471j345p8K605k279k46p47M26n81L40K92Q0J12m49M97K47n03J358p94
194B877j238K356j669R15N75j354M96O53r7j65R42o24m14M31J074J016k40O26m16J397L124
173A0265L686J4485N6287J33045j07313o3226k1471p421o032l288p36k515j238j526O32J269
157D903K58J67j988R21j314K74j170K5J234K17j03j391J67J110j88l01p06K21K3J116j38m35
135B902k27J535n30m71K531r46J055L01m0k59O928p836L030J2208j3009J821K027p093m26R09
115D410o98l63J77j015k80k70J98J610j487k08k03L02J262j603o5J138m80m35k10J360p21j16
93B303J121q9K326m96L324L571m393M156O0n171N88j660j458o20j367j2o12J73P9m94R11P2
71B312l27J24k50J40R93J24m24J62m5J9j383J133Mn5j015J186p80n68L71k60n37J058k7L92
47B347n57J44J5P72o95R53l86L26j135n85pl0M03R18j32M59P59j010o62K34o73R08N72P8j569
22A447R83K77j948k27J014m62J039J346q40J425j963J531j841L80Q28j596O08O67k1M01k126
1I22M51N75
0A948
##END= 
