# Supplementary material for: A new method for the comparison of 1H NMR predictors based on tree-similarity of spectra
Source: J Cheminform. 2014 Mar 25;6:9. doi: 10.1186/1758-2946-6-9 (PMC3987679; doi:10.1186/1758-2946-6-9)
Supplement: Additional file 4 — Directory containing a graphical tool to benchmark new predictions (submitted as input file in the correct format) with the predictions shown in this publication. The graphical tool provided in this compressed archive allows to compute and visualize the results for a new input file containing a new set of predictions. It consist in a web page (index.html) that can be accessed locally or remotely if the directory is placed on a server. The input file is simply drag and dropped on the webpage in order to start the computation of the complete similarity matrix and on the different statistical indicator including the curve of Figure 1. [file 1758-2946-6-9-S4.zip › bestMatchVisualizer/experimentalReducedJcamp/cc_09603.jdx]

##TITLE= Maximum beta inter-cluster(0), intra-cluster(0), Cluster size(8)    
##JCAMP-DX= 5.00	Hook4 tools, Dec 2 2011
##OWNER= 
##DATATYPE= NMR SPECTRUM
##DATA CLASS= XYDATA
##.OBSERVE FREQUENCY= 400.0
##.OBSERVE NUCLEUS= ^NUC_1H
##.$DECIM= 0
##.$DSPFVS= 0
##.$FCOR= 1
##.$SW_h= 4000
##.$SW= 10
##.$TD= 1024
##.$BF1= 400
##.$SFO1= 400
##XUNITS=	PPM
##YUNITS=	ARBITRARY UNITS
##NPOINTS=	1024
##FIRSTX=	10.000025000023875
##LASTX=	-2.4999976125705814E-5
##XFACTOR= 0.009775219941348974
##YFACTOR= 1.0
##MAXY= 1.0E7
##DELTAX= -0.009775219941348974
##XYDATA=(X++(Y..Y))
1022I063Q950o365Q359o449j001L438p481J994J288J1147j2537j156l744O532J649m327J928
1005A1288N560l948n123J2911l382k734j468n171J443k81K901Q381p442q08n712M744L624
988A4783q656O674n0J693m15n958O758m489L541R84p919J865N476r246O932k472Q812j1231
970G082M379J234l340N660n620l191J0876n85l048J199l586j708o043R50Q901J016L890k484
952A5582L28K865n002k259Q79o841J757L811p377P383j211P592l572K569J677p1j193j844
934A5073J193L139o034m471J342N789Q95k419j766n404J0074N61l068M080j1215L985l298
917H456M999R42q938O983K190k744n407J1490n803Q308m657K501o612M990k420L493q271r02
899H598K670R232m677o583L384k449N43J205K191J9009K5459m1902J068M0114j3873j8396Q64
882B6457q022K8266K266k6901L9420k7174j0180o765N32N646q589m78n58N663k338R938J873
865B9056p347M533p18J7558k40M537O065R266J2932O6991L61991P312215n100540j808193
851I08106J036438P731413q048079p58774J3815P189848n493222p76093Q196548q138189
841A861811j029131l84298j84322j05885l5772m5221k3082k375K005q794m837j0082o509J627
827B5135k517k598N937j5J3905j6993J1215K1399j9448K6441j0056k4007K62M3307n2429K082
811B1620L6292l1658J0134L2389m2019n855K485j0065K238J430P924n648N369M111L105n375
795B6477K131J4787R135J0083P6166K01733M900021m059648k19831M668155k88785m233445
783A106979R43582J445839k901369k47122j71084o5497l0251j8899k6904o355P767q933k792
770B4961l237l81L903m526J338l352k187j176l745j793N358J07k846J174P28m483L4036k6590
752A7289O073K8170r757j0220N541O493L371K8450L73788L632509l537542k85775j09060
739A49330l5302m7645j5439n623K0581l2823k932K2897l1823l496L900n409m528j948M888
724A4628l758L576n0k638M049j1028Q451M631N38p973p76o99N299n364p87K963O9O570o856
705A0845N632j678m506Q848o971J9306j7120n128Q38K521J087Q818m749m262n846K348J0016
688A9999k663n138N196M000j2820N886p61K789l530J888m611P501l506k663m70j854l708o15
670D920j744N404K602J24L226q441L575p67j231M366O134r852J003J245K075k914j227O559
652A5057p999L341k117L389k534O457N576p992p784K930L16K749m66P254l457j1005P771N89
634A2075J076Q96J777j1139L344M371l725k244P950L953r657M901j814J556m475L176M986
617A7007n338R43J753K661n678O858r118k283N100K331l387k95n6O643k069k547J312J451
599A5288l494j782N561N083p366J015N176o427R480q976R283j2993N165J251n385j958l153
582E768N546K115j255N812O77r087P166l016m511K512N88p659O611R67l26m937M876M92L651
563A5990j128Q640q504j875k057M503j516m726l30K968O112K462q650j058J020k264l70L694
545A2911J715l087L423L38j056L05k453J286o878R891j146j438p518J1338m729J415j0809
528C508J0884K793N262r418K554k201l925R783o381M909n359J917l540K534L626q959j471
511F516J2300N27M61m874m339N210L521j0749P253n10L209k218j361k181J542l054J312n475
493G090N93M856m845P113p157O009j540r4p20J613m67O481n562n34q947O915l772M430L626
474A5088J782q212L289N047j0022RQ309l471K222m886m20J84J879O412m771m630Q339l960
456A2188k606J067K278L254J850o098O40k273K946J427k642J64k084l915L843M980k014M097
438A7102o718O978j022K942m259o2j906P907m334q852K854J884N213m714N167m856l37m435
420H552j034M346N209o353L952J41k505p668O308m74N150k402M20n077J0800R09n586R01L394
401A8983j292r220K619M660O03J215k900O63J4m010O77M274j947J221l238Q525q442J062M179
382A7646q93m969r68P674l893k949N52K706l309k377K734J882j736L104J342j184k558j170
364A1634o99N150m260l876P643j536K074J448o090j147M360l380K787n418L634J894L480l934
346A3764o638P653n909m87Q535m505m349L724M122j5910J2035O513r488L247M179m676K988
329A4798l186L988j757K986k316m069L578K41O152j0876N932n955P990p676K199p52m07J821J
310A2692P184q589l059L3J0059l588k117O196J215j1497r20N522q098L538M500M062l738m085
292I310J590M43O461o173R203n695M170r284n247Q622O229n667M734j5353Q502j636M481K500
274A7190q94o118M948j445l415N560o746L951j759J474q529N67P007N16j71l72j025n452
256E287J1014o847j963J853J99O18K830o801N064n12k209N878k616K271K042L8920N0673
239A05701p8363q336m668O33q401O022p996R232m884K597J258j1674P540M377l18M967p856
222I831N591p375O291n671K849k928N106J618l89n433J245K716Q682j2655N611p79j871M523
204A6962j0398M233Q29J834k049l033k663O336N942o847o83N369n822l541N994j384L036j305
186A2810k021L306N217p263K947l590J046K957n639J0753r345m001O757L045J019o056N954
169A7896k907k251O875l235M865j237O951J4887O0735J102289o32088m22388o2943l7181
155E0268k2812k53p187m12l432j961Q258m223o715L463j167L976K398m130M028l195L02j0366
137F840N812r43N426n700l43P482j0770P450N465Q206p991k761k645j0842J2169j1938Q573
120A3490j009p883J310R050j293R50q29p625J1446N616p812k073n150O924K40q815q8O305o58
101A2096M540k47q47l160P422q170P306n689R47L881O350L266M88j0144J651P679j0746Q607
83B5230p504j16l64n273J120N87n909M048j719J50J476k705N655p85r639O177J672o871J1492
64A6722p220L815K070K431p477M523l995j345N253L128q27q181M787J072L061L680j8677
47B820J1359N649o273q04k488l228k819L516m414J0247P053n013k110R38k070M789n504J590
29A3238K352j2165Q504m020P215J053q128J3027n594n630J253m092J8L790M974j4554M524
12E765Q008L233l98n754K064J254P45p14J241m460R51j147q48
0I940
##END= 
