# Supplementary material for: A new method for the comparison of 1H NMR predictors based on tree-similarity of spectra
Source: J Cheminform. 2014 Mar 25;6:9. doi: 10.1186/1758-2946-6-9 (PMC3987679; doi:10.1186/1758-2946-6-9)
Supplement: Additional file 4 — Directory containing a graphical tool to benchmark new predictions (submitted as input file in the correct format) with the predictions shown in this publication. The graphical tool provided in this compressed archive allows to compute and visualize the results for a new input file containing a new set of predictions. It consist in a web page (index.html) that can be accessed locally or remotely if the directory is placed on a server. The input file is simply drag and dropped on the webpage in order to start the computation of the complete similarity matrix and on the different statistical indicator including the curve of Figure 1. [file 1758-2946-6-9-S4.zip › bestMatchVisualizer/experimentalReducedJcamp/cc_09702.jdx]

##TITLE= Maximum beta inter-cluster(0), intra-cluster(0), Cluster size(8)    
##JCAMP-DX= 5.00	Hook4 tools, Dec 2 2011
##OWNER= 
##DATATYPE= NMR SPECTRUM
##DATA CLASS= XYDATA
##.OBSERVE FREQUENCY= 400.0
##.OBSERVE NUCLEUS= ^NUC_1H
##.$DECIM= 0
##.$DSPFVS= 0
##.$FCOR= 1
##.$SW_h= 4000
##.$SW= 10
##.$TD= 1024
##.$BF1= 400
##.$SFO1= 400
##XUNITS=	PPM
##YUNITS=	ARBITRARY UNITS
##NPOINTS=	1024
##FIRSTX=	10.000025000023875
##LASTX=	-2.4999976125705814E-5
##XFACTOR= 0.009775219941348974
##YFACTOR= 1.0
##MAXY= 1.0E7
##DELTAX= -0.009775219941348974
##XYDATA=(X++(Y..Y))
1022A792K134l43Q03p6Q87r50L18O08P62j623O27m90K02j356k81L028l029N00J211o16J302
1001E410l94n02O25Kk27j848P92M91j233J690j335J578j306j935K913j836J535r08K225k43
981E494l27n8k567J649J214m94k556J612m4K01L1J42l93P15o28J015L29p80J224k248J178P25
959E434P75m61J054k126J311n70j488P18J174q7o60j38J95K33J030r31R14j151Q688J4434
939B8348k0163K660l364k254J190K009Q5k050J67J163N38j90K64P75K70m73j770J592K392
920A1189j383J779J29J095j161J973K183P274J046k271P89N915Q723L1392J51714K734828
904B955214M08483l172236j68000j7427q09L2811J8150n3881k044j31O74J156j322O94K64J0
888A606p94J178N551P194j0838l897J716L346m13p82r14L816k590N1l020o07k23J226J657
869C263J3926O614j8331k000J306n80N15k277J250q7m39j883L292J957m13q92j312K46P30
850D885J086J583J0768j0292O565M621k522j0414J2130o508p634K037j253J508n28n7j13K002
832G864j424j090K851o46q32L470K601M322o715K01K6651O0478k6315m8561J2168q277N107
815C1853j572J58953j05969O4168O46940R205627p893059j881877j13761R9047j40028l2755
803C7567j5556l585J535o218J2223q253n395k914o52J683N61p73j875Q90j357k113J770q33
785F705m05k331L853k363j94k52R496n967J3641P789k2962j288J5318k360j3291n02j340K725
767F272J214j706K206m474M702j43j935L239Q06l226j476M287k072l093P50O23k536K682j853
748D267M88r00K657p32J385j471J628q64j937J64Q903P3978J476793j477216n4258j2349L443
731B3979r338l563l00J4081r844l212O049l667p364P80m02j30R7j236j441J734r1k508O28
712D252K591j847n72J357k617J753N15k87J034j966O8l20O06j390R09r33K032k74P52O920
692A2583p893j94r32K346k947J361p32J084r04J64J73P89p37L91q98l22K630k541J76J790
672E387j829J288k903J629O8L38j292J225j103N05j277O92j4J052J17J819j257j603P32m00
652C174L162k439m11j234Q7K79K84J615j914j26N10R08J98N60k251m41J52R19q34P02J167k97
630C770J188r70Q27j756P30N5L41R82j414q14N74o42J806l102J285J393K86j76j347J039l79
609C676P05j240O25K15J757l315J212l25k93J524R25j237j195K095m67k059N23l28J751q30Q9
588C808k40L50p3P73Q66l768M286m211P33J543J124p63J109j066k325J994n41P86O4k205J23
567B367j239K360L96l42R92r53L01j148K06K031j343L36j289K86P13N04k23j292j101K114L08
546C984N72k23R6j414J053J07O59K41k105K90k03J18n74N14q12L66p38K516P34k299k84N86R7
523C281p12m0n00K331L08l460K409n5J7n02J675K14k096K35J103j89k566J271K72J723j479
502C240J395o35Q95j415k18J074q75l18J342n37K651k446J006l056R31q90M145l654P80q91
482B524J744l441J273Q83k64l66q67K443k616M261j575M65k154K519j221N86j249L311l345
463B911K326j724J52p09K68J872j167k25K723j238J595N92R67l70n57M73n72O81l75lK414
442A0034k187O90j263K581l667n34j0K143O78j460k061K453j840m35K86j148J711r75j596
423C400J410P78k930L556k659K21L86j403K264Q25k872J490k109J897N88p17O78j150k23J350
403D780J629j580j234K19o23K18j65n58J813P94k044R54J08j711P64l17P64k90J657q99n25
382C754j078P12k14R63l0J638O75j698j431j998L353r81j32k64l25J307o45j08K133j571j404
361B656O09M048m232J897o12K7j196J83J126r30J7l93J203k050R90L05M9j070J858J64j129
340C520j202j17J677J5j183J734r77q09q68J161J615P25n50j073P2m86j257Q39J010P58j353
319C251P39N578J2690j427r482k790j909J917j103J313P10K216J2039K86j0233m350l856J654
301G243p65N5n81O19j377n69j387L214j575J89q96J084j184J858j885J565j565n47M80J764
281E740j856j658K045n18k29j844K410r36J676r73j425R91q44j70q71J116K660k458j083P41
261B514L92N96m94j183J185K39J00m34J017l7p56P61q26j128J929j071k1J56K079l015m07O20
239B216Q79j286m62J496m98J048L5629k9513l732j344K50j541K05o94J426J00j790J351R80
220D720k091J605j214J022o68N32R35j565J985j421q12M8l16R80j712L558o19k91K63p73k83
199C883j120J523m23K038j259J392n55j08n6o2J63J303n36j008J930l94M53J37M30J276j541
178G466L428o57p2j736M43J215K185k64L0m19L06l25J323j244L39J079P79O18k201J10l66r91
156A1046K1Q37o59q71j769J109J414q83J372k280J967K188M28l48N88K372m99RQ45J565k194
135A6258j048J058j279j155k581J84J085N8j488J435k458J027J634j505J149R6l628j00m87
116H255R85o22n14j2j117n30j909J723O77m29j634K54K413o23K40r73k55r64J923o72j801
95D415J664j137Q13k576K188j549J479m5j253J633N55J499p57Q99p59q30l94p31J131p74O84
74F155k034K562j164j504K85j778J494J401j616J178m01K3K72O90j708j709J562k34l94o2
54C018J311k712J636J482o8j876M41P27N98o37j906J768O68j021q92k39Q53o32j03k21P72N82
32C549L78j722K040j523j188K860P62r72p34J796j518O67k048K590j189M77n97p48J984r20
12C944o79J273j245K2p35K43m63J469j036j248P56o39M1232
0D2894
##END= 
