# Supplementary material for: A new method for the comparison of 1H NMR predictors based on tree-similarity of spectra
Source: J Cheminform. 2014 Mar 25;6:9. doi: 10.1186/1758-2946-6-9 (PMC3987679; doi:10.1186/1758-2946-6-9)
Supplement: Additional file 4 — Directory containing a graphical tool to benchmark new predictions (submitted as input file in the correct format) with the predictions shown in this publication. The graphical tool provided in this compressed archive allows to compute and visualize the results for a new input file containing a new set of predictions. It consist in a web page (index.html) that can be accessed locally or remotely if the directory is placed on a server. The input file is simply drag and dropped on the webpage in order to start the computation of the complete similarity matrix and on the different statistical indicator including the curve of Figure 1. [file 1758-2946-6-9-S4.zip › bestMatchVisualizer/experimentalReducedJcamp/cc_09710.jdx]

##TITLE= Maximum beta inter-cluster(0), intra-cluster(0), Cluster size(8)    
##JCAMP-DX= 5.00	Hook4 tools, Dec 2 2011
##OWNER= 
##DATATYPE= NMR SPECTRUM
##DATA CLASS= XYDATA
##.OBSERVE FREQUENCY= 400.0
##.OBSERVE NUCLEUS= ^NUC_1H
##.$DECIM= 0
##.$DSPFVS= 0
##.$FCOR= 1
##.$SW_h= 4000
##.$SW= 10
##.$TD= 1024
##.$BF1= 400
##.$SFO1= 400
##XUNITS=	PPM
##YUNITS=	ARBITRARY UNITS
##NPOINTS=	1024
##FIRSTX=	10.000025000023875
##LASTX=	-2.4999976125705814E-5
##XFACTOR= 0.009775219941348974
##YFACTOR= 1.0
##MAXY= 1.0E7
##DELTAX= -0.009775219941348974
##XYDATA=(X++(Y..Y))
1022B1644n038j0748K3047j5266J0333J0387k2732j890J566m809Q040K5401j7286j1896J3579
1007B4332q853j1503J0478P226O595m895o437N459J6347j6134O798q401L139l459n785J0011
991B4918o147r186J1032j235N683q888P730l804P836o145K650J415j5959K8777k3005J2461
975B8133J5589l1920M687m220M934J7075K92m024k603K839j1325n895J5146n867K023L933
959B8797P777k9413N974J5605p073j921k646J5886k0245N412N102q214N766L446M563j3221
943A5595Q389n863P9P847j8246J095Q625J753L242J482Q726n333J714K703j8983J7273p510
926B2588j3720L939Q242o925J0389l294O013n138o926P985k067J0717j241P356j0835k067
910B5016m158N750J449K290K784p665n125M215J0903o626O272j1287P856j0418N340R762
894C6358j9085J7794k4459K5054j047q421Q52K404j3345J2849r23j700n067J0305j5280J3994
878C0283j0726J3417q278j5940k61K0078p336M541m822m432K220P945P833O0073L969n9259o
861C9299k310o128k109n66q943O745J2285j0968J7001m496j0549O289nJ245L246J731k631
844C9136n936J252J2267N511P86O716J0360J4892q138m18R620K8944J17428J18123O86729
829A037272P738512J224216q680683r93211j83428k8515l9816j0009j2234j4461M326l577
817C8392m436P930o959r9L443J1480l988N898L884j043m831L25J8817r26Q700n507K5302
800I6382Q1239J03165L36247N432294l713452j714423N00644P742075o727640j726700k31609
789A78222p3036k2393l1261N8144m8133k3704j8234L0418q623Q66M963k433K2111j1730k470
774E2707K2919J0882K3419R1843K03492K463378M804684o285218p40312K417546K114542
763E179882m442849m86334j23994n86n3427k2596L311l142j6769j1061K0963o168k869J0885
749D5246J8787Q670J4209N1948K23933L112739K772104n757946l28954q7346k042l0218l808
736C7322N093k3390K1904J3804l0232n923K2905J4941l3052j2163K065p012K0368j7536J2429
721B1523K565o053m110N884o702K172J310Q299l276M880J653k924O735j4730L908m767P494
704B3861k310l527P300P265K4735l7707L782L435P26q707L653J1403j1345n917J4099q112
688B2634m469j288m129J5601j7143O490J3412j3421p380k093J1345J0564k0272K047J0119
673B2017M713p488J1543n859r544o448J4800j1581n772O846O818k645J880J7173q546n04
657B7403k6875R898K561L440J1880j5883L965R256p756r28k504k587n934J0323j123J196N87
640A6919N319j5658L097M966Q534j6190J9837q004l676k898L8K653Q745P920q609q659k436
623A1898J4204k4943K2857p165R356p680l977L807J3332j6074l94Q521o332l024R124j0790
607A2720O927J1298k418j0904j597J0406j1002P021L725M469o467L66k826r05j0873J4392Q17
590B5149j0492K2612j7473r81O436O883j3546L933r492J0346k0521K4656j432q040M770r288
574A3520P62K6618j2433j770n005M315j812L926P964k1406M497O66Q604k179j1061N879P487
557B8572j1946J236q515J3134o211j38Q335l182k083L079l833r940J3065m105R817J009j8098
540A0196O094J2840N078j7649j756J4816p300o150M874L963o492L770J589O511q228N599R75
523B8730m672Q579j7937L772N655j0972Q033J270P192n844k351N919J0233j9056J3702k7522
507D731J6491O489O39j0360J3732p619j353j380L519r434J3791j3177Q535q128J824N00J7120
490C5920r593K211k313P372j1737N29n625O014p096N176R493O88m203J97j2493J3312p140
473B0712K020K854m341Q192j0103O896j0335P505p006O521o65m927Q868O72K259j3435J3975
456B9662q543R55r369m742J6511J12K643j540n727m38J63M029J3819j0795N446j1021k354
439A8811m399M735m819J2336j693l037j64J0925j2894jN958l3L239j0848J5889j0605L881k52
421B7029j704R459j6396l488O406j0756J0618J346j3224N741P450J386R09L119L931r353q569
404A3904J5137p035j909J5693j8480R346K176L065o095k725k66k607M017R691J7252K8634
388G9798n3404p373O097O3442m1194k3596O553j336K788o141m856l411J0519O40k71j1705
372A6550J8994O085K668k7554k929P271O032j4510J9225o104r246O903J6718j7825p85K945
356B4438l105K029o411M287N575p102j1374K2931l1268J5835k054M342R42K24K076k34K850
339B3981j738J575J651J8301j8361k383k340o332O31O641J7718j1282r493j068j418J40N026
322B1249j7348J6823K685l981j62M733K164o686O556q219p706P768R317p06P393l13j0121
305B3446j3640N187R341J114j0347O067j15J1476j373j1320m55K083J4702j6867O475j5790
289I984L886J3531R80p309L489n219O003J906k2305J6345M115r131Q036P647j5593L947M645
272B4957j7696J8708K434m999J359P674k2351J1358j3546J5701l294R000j948q929p946J3634
256B4116j4470J1643q217Q879J044J423n789M055J596M099j1598L085N722n563J389J391N052
239B7857j3286k712J462M309R473p131Q15Q649j9938K0497n018j205j1347J0649n411J840
223A9503K238J0034n164j2855J846M619j0366M561O115m62J1977O723k1811J7007k2868n178
207E919Q287N493O271P883k921r295Q961O506j3928N080m838r276n191p62M000j064K332
190A3457J4477j900o685P685o795M171O57L085r030Q114L63m145l014R754j0237M892j304
173B3545n205P273M030j7449K7168n130o052K731J7704Q892N42L9722J02789O53838Q61611
158A716009j332383k40613n9651k7874j1609J1897r258j7410J42j4828J4113L033J400r493
144B3475Q162N915n241N01Q527j9806l89O371L02p93J2241q027n792m507j158J067Q557J8859
126D8264j4335o499j525j1639K115R775o832J0262j6076P700j386J345q890O723O472k64p717
109A7493J1088O11K555L872k1633j643l944J6660j866j2637J1854P498J216p421j8290O011
93A1424J3918j7928K2045j0011J3840l563q416P244k582l005n772J3942o926m775J3904r620
77B3719n492Q764r484J7400j4841J881j5176M598O615J0620n070K707n878Q189k566k405K76
60B3857M698N66M709j5133J245l881J0147l850q141r438K2606p077J1903j2599N12K717K395
43B5236j3574N006j438J7924l051m202j0450J3542O079j2603L108j3323O688J4221n818k0255
27G090L053J8472o967l618l287j729N942q589M823K787R853m539o084N688o632J81J471L205
9B1120K501L617K3549j8543n445q3j666j3908J0404N693
0B7239
##END= 
