# Supplementary material for: A new method for the comparison of 1H NMR predictors based on tree-similarity of spectra
Source: J Cheminform. 2014 Mar 25;6:9. doi: 10.1186/1758-2946-6-9 (PMC3987679; doi:10.1186/1758-2946-6-9)
Supplement: Additional file 4 — Directory containing a graphical tool to benchmark new predictions (submitted as input file in the correct format) with the predictions shown in this publication. The graphical tool provided in this compressed archive allows to compute and visualize the results for a new input file containing a new set of predictions. It consist in a web page (index.html) that can be accessed locally or remotely if the directory is placed on a server. The input file is simply drag and dropped on the webpage in order to start the computation of the complete similarity matrix and on the different statistical indicator including the curve of Figure 1. [file 1758-2946-6-9-S4.zip › bestMatchVisualizer/experimentalReducedJcamp/cc_10208.jdx]

##TITLE= Maximum beta inter-cluster(0), intra-cluster(0), Cluster size(8)    
##JCAMP-DX= 5.00	Hook4 tools, Dec 2 2011
##OWNER= 
##DATATYPE= NMR SPECTRUM
##DATA CLASS= XYDATA
##.OBSERVE FREQUENCY= 400.0
##.OBSERVE NUCLEUS= ^NUC_1H
##.$DECIM= 0
##.$DSPFVS= 0
##.$FCOR= 1
##.$SW_h= 4000
##.$SW= 10
##.$TD= 1024
##.$BF1= 400
##.$SFO1= 400
##XUNITS=	PPM
##YUNITS=	ARBITRARY UNITS
##NPOINTS=	1024
##FIRSTX=	10.000025000023875
##LASTX=	-2.4999976125705814E-5
##XFACTOR= 0.009775219941348974
##YFACTOR= 1.0
##MAXY= 1.0E7
##DELTAX= -0.009775219941348974
##XYDATA=(X++(Y..Y))
1022A0937k827K455N060j447j192k300o55K146L82l882j55J696K033K564k313m522L548L0
1004A1558L237k719n29p8M344J31j694j348l343O747J9j152l497J044K455l615l227L000j634
985I699L833K728r679J584N625l674m15J983k958m18N404k895J082K740j211n62k545N179
967A5500n457J282N19O42K372n324L53j51K168J006o53L20l789J565P87J075Q34l701K647
948A1995K790j922o547N025j385m193M408J925R58l068M634K164l545k880k067J522J777J671
930A3262R33l004p67l057R071n870q85o96J379L396M98m788J936J54J345r76J912j927k461
911I455P513k081j637k562J983o55r85l534J264R30K813L177o346L291n6l184L065R00m142
892I209N971j890k484k313j398r17M329L192j76j487m260O882p101M328j236r83P310k246
874A4730l001p06L964m811j806J608K349N70q70N107p201L028K478k236J880n535K412O91
856A2651j774Q1j92L165m309O026M020J6934q459r739r71p148J567M688R26O60n817J975K173
837A6457j902j097l013k22n97O837l886M488j237q86k919O315j877r24K019m115J765M545P1
818A9822Q169m877M670J3736r952m414J6166k339j5027L15M36P197N83K3735P7697M18216
802E54133M481618m002320n28836j82310r6583o1762k3530k6145l0515j5566q69j7917L41
789D9739j0041K468J8886M31K7306J61681J937508N61439j635205J852386J306834l017485
777A255947o26876k17271j25149o7413m7008k8806l2619p355j4349j523M3176O11580Q31965
764A574299p49669O31951K521925k358424k68735J682083j977017J91623R19991j226474
754I41553J53731P72403j162047j44059J55667l89323j26399n7521k3329k7833k0970j4224
742E7649q510j0471J667J629J9216J22679K619007k289010k54940p9509m4394l5783k5329
729G3901M447j9331j2547k468p617k192p794P79L565o590l850j532J200n626J128q91M65l257
711A1790Q12R4l513M170M398l357r4m539P324J490o475N954r082L498N524m729K962m283
693A1944J9043j6960J829m362P931p577M024k593m066O906l896J837J786j88j424l055k820
676H359P685r071M026r7K427n89R9M22k860r93p49N860l787q81M82j33k06j252J887O77l741
655G565k9L3R529n83n966k462J449l22j760L625k706O192Q70p521K705M854k519J57m708R048
635A7451p762P391o141R639k709m247n241J202L822O052o009N491p655m068K196N778k628
618A2562L635o99L160p815L134n70J621J7n399j401Q594q932J715N64M182k230m800O67M292
599A2297K941R43k147K678K202m881n553J052L753K729m577K513o762K466L712N070j632m202
581A2602N030r17j420K560m708k493M160q45M07k510J698l351M427n887L184q8k510J713m95
562A0557P402p325l522R258k516n236J588L429M824o039n154N362L23K187k837K708K160L41
544A7510q676J910R622n313J082n38M818n820k343N204o908J403K83j78J018L27L48l710P014
525A7053p949L930k922J438N94p38m705L354N93j033N169n157K965K623j640k68J412k675
507A2044L400R474m947n997o66k70k851M919j968M3623k0902j7427J221j813r15J179q895M13
489I622K400n84L9j122m34N273J787L296p10o896N207L894N428j1237r645K0441J5m463Q672
470C0983J3207L2953J41853K104033P676971q300575q17013l05742j82501j03121q1994o0048
458A49006j8565l0995k6967j4889k191m911r389r020m536p73l139N503j0285k382l997M629
442A7099L24o169J1242n169m237k494M254K1511K0655l5433o15p385L073k204K977J151k088
425A6492J209j043m834N09k483P602J843j981k744k912j791j620J745k510J1484n400k888
408A0678k772L890j544Q46K149J163J247j467J735j238l100J91l17R4j328p88p86K207k760
389H100j43M544K740r035R097l754L666n909L759l486j253j78N310l512j294K927J416p06L67
370A2656m009O237m439J969j92J131n220m447Q967K67n378J356L886j672M09K155l543R728
352A9861l017p157P203q33M133p015k760K844o178P528J610o960L573J445r046N898O679n948
334A1860J465o051L351l574J225K132M178l406p10M070J735J070k105K705l672J457l774J679
316A3635k688n120N956O266n126l283K045k436K6N07Q81L687j305j255l832L056M061k582
298A2493j122k059k346O366j70K93l904k290M491l134N817n0l387L852M312n975O73l842K073
279A2091k704P4q50J524J639N179p252M111L225n025n50L129K310j266M35j470m239k462
261G899J0534K159j820l587j887J454j859J946Q62K9886k1346k679k259l17n885j46L325M081
243B0361m965J942P047l975j461L708N129l49K776L635R270K674Q887J9752N506J2946Q207
226A01090J2116N292k653j3944j1854j0174j6404p735j0343p187l023j05l773J652k159m237
210B6559p694J192N150p900J449j524l410J349K495J317J300k795l391J189K8l133n30K996
192A4647j052j62m605N549K419n113J139M571p354J18J009J397J872O83o6l511J148M234o78
173A6245n661M595l370P83k370L866K236n500L39J65K000q907R443K411m833J538K981k416
155A3545O96j435k176M130M838l778o940K788O400j227p087J94lP06K354L352J1979j3859
137A4477J256l148k268M233K741L404p178L210J452j164p26L755N60L503m332J7239L1178
120F8192k7893j1168k234n024j783j560k953j025P560q390L291l413M454j824J83k492M763
103A8684q152M255j105K613l956j248j632K341L053M276n029M823j292P8m946L12M894J585
85A9554J007j445M001J830p060j306R339o224k473p26o90L599J164m850N07m075N66r72K748
66A4494k581k049K562o64o130J429J678L278J671q13k84l855M119M31l507Om184R272p077
47G796M682j065m252L358q41Q159o473J399k706K981l17K158q06L57p271N637p080L141J798
28A0655r28m863m864R998R54k763Q032o45j0192O105M690o937P1K454k07q73P32m407O767P30
8A4509o379L927n98o189L637J800M98M167J4853
0C0225
##END= 
