# Supplementary material for: A new method for the comparison of 1H NMR predictors based on tree-similarity of spectra
Source: J Cheminform. 2014 Mar 25;6:9. doi: 10.1186/1758-2946-6-9 (PMC3987679; doi:10.1186/1758-2946-6-9)
Supplement: Additional file 4 — Directory containing a graphical tool to benchmark new predictions (submitted as input file in the correct format) with the predictions shown in this publication. The graphical tool provided in this compressed archive allows to compute and visualize the results for a new input file containing a new set of predictions. It consist in a web page (index.html) that can be accessed locally or remotely if the directory is placed on a server. The input file is simply drag and dropped on the webpage in order to start the computation of the complete similarity matrix and on the different statistical indicator including the curve of Figure 1. [file 1758-2946-6-9-S4.zip › bestMatchVisualizer/experimentalReducedJcamp/cc_10302.jdx]

##TITLE= Maximum beta inter-cluster(0), intra-cluster(0), Cluster size(8)    
##JCAMP-DX= 5.00	Hook4 tools, Dec 2 2011
##OWNER= 
##DATATYPE= NMR SPECTRUM
##DATA CLASS= XYDATA
##.OBSERVE FREQUENCY= 400.0
##.OBSERVE NUCLEUS= ^NUC_1H
##.$DECIM= 0
##.$DSPFVS= 0
##.$FCOR= 1
##.$SW_h= 4000
##.$SW= 10
##.$TD= 1024
##.$BF1= 400
##.$SFO1= 400
##XUNITS=	PPM
##YUNITS=	ARBITRARY UNITS
##NPOINTS=	1024
##FIRSTX=	10.000025000023875
##LASTX=	-2.4999976125705814E-5
##XFACTOR= 0.009775219941348974
##YFACTOR= 1.0
##MAXY= 1.0E7
##DELTAX= -0.009775219941348974
##XYDATA=(X++(Y..Y))
1022C302L0L80j44l90K58L41j84m87Q23j016L12M72J59l98K16k27l34R86n29m92P4N57L21k61
998C769k33M26n55J78o54M95L13l05N25K55q69n01J751p78J72M63m93q69R6L40j17K56pL59o5
973C952K7K54k07K99l25l73j67L57m69O73n96q84O69K48N52k69q3M62J76n04N8l70M59j32M0
948C847j03r1j63l7O66N95m84K69j072R29o52K02M45j27j01K16Pk83k61K25K56J602j869j78
924C838N20k87M80o5J92K92j142Q70M3j4j140N10P44o6J89o22J241j349j34J483l64K56J834
901G309j035L090L5794M798m0069l014j22J156j377l02J842j455K6l20Q67l36K61R3K7J64M76
880G873n33J058M799J900R30m55k192J702o807L38M300P121R442P224n18O669L2992J56041
862B31884m191K61057O190346J864431p665126o44423j37828m4134j3116K08412N6821k65479
850C8654j6576N671j0794j03r929m590R562K288r332j071j14m2p1n01p39o1L7R9N1P78r74P39
828B982M33J06K407J9980M0194m8576j0712J413M2509r962l6516p11j159L21O84J972k581m90
810B294N21p55M29J08O3r74N02K76M77L23k19p14N66m70k17P84l82L35o15N1J06J9L20k98k20
785B310J432j020J93O49o03r01J077L269k740P918q340M97J85j046j26J005K606M6588j0399
766D2554l7306k328J079j229K82J110p25P13k25m92O3L04n60L70n40P69J145j105N42J510
746E931P000L20l210L40j0381Q12L048N620Q964J4178M35511n2772l67520k014L9854J64717
730B50398N691421M058181r017224p73149j15190R378n3040j0102Q991j5696j3789l40J284
717B1123J618p202o851Q121J45509K12988l27573k5998n504n783o34l29J2730n698n912k179
701H426J322j337J04O29J004L121K662o492J696K785L4467K1823m8462q503R20m73Q80J78
683A4750K301J447J495K301K699K243L549M693L636O688N036J518K454J362j033l009m430
666D7700l957n262m098l926k707k961l036k830j286k091j015j085j208j071m27r78j64p58j43
647H697n67k96p64K96k24k50P9m26j82q45j8j31J84j10K98o30P27q29k15J112m82p01K63k25
623D761l2j81m3N25q97K18N19q86l32Q78K9l29r44Q07K54q49J279p01q4M69m01K35p2O48N5
598D926j842J156N64j699M55N54l3L32r46L40M26k29m87Q27j297Q60o98K54P31M37q80j53j2
575C586j98J60L16l14J65l75M91p33J377j068k54n1J69N64p60J45N95j71N42l04p2r40J26Q25
551C821k54l52L2K20Q3L19j14l47J28J44J61k91l3O1q8Q4j5L39j045J001o71k30J539p49L07
526D050j482k3O35k7K1K26l73O05Q2OJ77j396J134j44k28P8l52M85l25N83m34N99j47m63K45
501C532P9m78R4k27M20n46K39J49R15l16n78R13j334K879k459k15R92p70L4l78K57K14j89K08
477C435r8j96L34j81M3L68r24Q32j164J088k54M16n26K80n11K34P336n717j694L93o51N72k01
454C214N22p95K03k68J261m95K61K076j858q06L301j892j038N55l76j050N09n12L80k21M60
433C431r01N34M0Q42j71j34j014J129p39J296n08l39l06N49o10l49N54l05l85P85m75o23Q78
410C179L4O542n332n54J47p29N75j11K696L126m688P373M2547m9300j160m79n94n96J348j175
390B849M95N2k65J48L23K96o01Q81l82L45r99O70j11K00o48N73L904Q23m569l36q6J116j253
367C425O25N21q64j1k75L03k74K96J66p18k17M85J478j13j14m33p3n31j71O3J80M79j51p9K14
342D211L66j324J24J273j552J98l01O89o34J424o11L85k21lM90K815K1723j0340j2061j062
322E589q68M38p21m48m79k08J070M408K2423r697j5745j527j100n23M50OO063J63760l8827
303A34064j17684p266l249j25p32j7P33K297M8226J87389k17974j5929k539n96j486P23j473
286D362L14l0k70q98K27j30k50M52L590l713K018j460m99m59L99p88P54j32k13j27P21M12
264D280j358J454r12r10N524m680K59J39O74j359l36K27N21K87j57l43j107Q27P32r69P00p30
242B763k16p9K24K78K84r33J75Q10q54j07K684M4505O0368r8073n946O372n444j506j073J200
222E432k13n7j385k01O82q7j62K6R842r540p45p2J274k172J87M51J87k55R69q72P93K85R98
199E365k236J66J76l83k52L0P03j26J62l04L69l6o89K8O14o89J51J23J00j18k20k52L53O68
175C703k29j95j21k76M46N11m17J60J030k47l35m30k04J455k24j88K17n64K91J15L27j94l60
152D271o69P06n70r6nK06j43J272q03o51J471r46L0K991j083k471O987Q64m587J982K524n907
130E373K82j108J764L34K132P53J047J976K012K232O692L6850O5288q7791j5533n888j970
113A4445j636k358j719J3M12l81k59j8q51j45n69o66N61K26m77n01J62j33j076j009J387n00
91D908J12l25J187J84L28l70J020L57K862O539R29Q059J4749j9860J3762k919j4197M425r196
72A2554l165j287j323l10j41k57m81p39o0r27Q36j062M32k15n01P27N0o65O42r56R72M90k17
49D397l58q62M44K4l50R65M06n16N8p56P49m39L95j34l89J035r38k58j34R3p33P16n23R8k6
24B964J66O4L31j5j393R59M61k19N7j67o02J630o49J074k034J377M107N594r534k89o54K47
2C475l75J629J7818
0B2547
##END= 
