# Supplementary material for: A new method for the comparison of 1H NMR predictors based on tree-similarity of spectra
Source: J Cheminform. 2014 Mar 25;6:9. doi: 10.1186/1758-2946-6-9 (PMC3987679; doi:10.1186/1758-2946-6-9)
Supplement: Additional file 4 — Directory containing a graphical tool to benchmark new predictions (submitted as input file in the correct format) with the predictions shown in this publication. The graphical tool provided in this compressed archive allows to compute and visualize the results for a new input file containing a new set of predictions. It consist in a web page (index.html) that can be accessed locally or remotely if the directory is placed on a server. The input file is simply drag and dropped on the webpage in order to start the computation of the complete similarity matrix and on the different statistical indicator including the curve of Figure 1. [file 1758-2946-6-9-S4.zip › bestMatchVisualizer/experimentalReducedJcamp/cc_10402.jdx]

##TITLE= Maximum beta inter-cluster(0), intra-cluster(0), Cluster size(8)    
##JCAMP-DX= 5.00	Hook4 tools, Dec 2 2011
##OWNER= 
##DATATYPE= NMR SPECTRUM
##DATA CLASS= XYDATA
##.OBSERVE FREQUENCY= 400.0
##.OBSERVE NUCLEUS= ^NUC_1H
##.$DECIM= 0
##.$DSPFVS= 0
##.$FCOR= 1
##.$SW_h= 4000
##.$SW= 10
##.$TD= 1024
##.$BF1= 400
##.$SFO1= 400
##XUNITS=	PPM
##YUNITS=	ARBITRARY UNITS
##NPOINTS=	1024
##FIRSTX=	10.000025000023875
##LASTX=	-2.4999976125705814E-5
##XFACTOR= 0.009775219941348974
##YFACTOR= 1.0
##MAXY= 1.0E7
##DELTAX= -0.009775219941348974
##XYDATA=(X++(Y..Y))
1022D912L70k226k52K87J119j332J260l75r07R23O83j157Q80n88r65J207K95J008j08J59o92
1001D501J76j724P25k85N03p59M60J363j945J634l85k71L63J275j965N0Q15r32J980j295OO56
979D946j179m47l29K50O41K61J80k45O34k122J867M56o22J45O39j446J04L67j595L060j367
958D198J40r8k24J154j094q2M4p40q9p54K051j405K036o42J54k58O51q26m16q42J338m39k15
935C642J050p96J699Qj910N82m30O5J294K6j78j102O46J527j066k29M23k7j240N1Q49o48J498
912E734j295O90j550L77l87p77K812k041O48jQ30M68r64N34n7J38q17p20J991M60m56j2J034
889F639k650J715O36j451P74r14K23L57q36j83p27O3J619m83k14J962j655J321k129R97J045
868F109j94k7o84o6Q72j121m84J522p08R65n65M30l45r26J068m51k3J064j087o51J880k7J04
845F655j541J061L85j247J070J084j971J674Q8j092j69J834j804M26n6J031r04l73k371K823
825F603K74L0j307J908j66o86O35j032K486m76k504Q52Q66J265j629K127j806o71K526j07
805I188k715J990o72p66J20K492j986O66J296O38r60N98L72j633N28j132K629j364K674M388
785A6351o615j063L07k6l48J892o01J731n70n63n13l40J87J528q76l26K313m93J66N86K89J3
763A3029m90P31k95N97j433J997k417J603K422j302j3J595J70J90J507R11K464P011K0199
744D8476M45643K86625p58004q542J01k764M10K32K548j746L15M93j325K29O54N0L13o9j51
725A3488o08K604l59Q34o40l31j28m73N48r42k91J632q20J621k86p64p50J468M50r29P30J230
703A7284J819K0534j4739k834o787K19p50M35J017q01o83m64l30J389l16n73m80J670N70q51
683A5329R77L90J996n79m06K18J045J022O36j93M051p4j348M909P169O853J9383P1800P86917
664I20095L522358k927529j151329l32751k4069l689P19J073K232l100k127J442k446q79J966
649A966j61J30J317n6J62O83l8r58O97m67Q57j323L0N07J89P33j409J347R30m51j473R09J250
626E371J7368j397j4548j909m3k636K206k39m59L43M89k27m48J41J180l52o9l68k13K186k812
605C564R93J11R31j953J095J319j968Q49n16n25l22k84Q95PM19j452P76j21j136P54l05K278
583E409j449k05L19j107M44m76q05J631Q19J18j021N42M20j331J684p56J061j866J397j453
563C375J773n67j210N2J419O14r75l87O49K36j498J07Q38j737Q13R80q93L51l75LR45j287
541C226J793J31j103J237k448J367j071M95J462r63P23j1l90p64J03P59j143L55J62Q01P79
520E500j172j563K06P83R60j097K70J355j001J317k459L98m14K34M09N89L79K84j8k067Q01
499C694j032J133j59n41J921M98j391J44J597k612p89O67K061j258N11o69o88K812p01k208
479B990Q55j340K141j042k66N5P2N98K75l14M45o44J073m84J438j945k08J109n88o74M35m16
457C565N84n87M85o44P98k439J304N28J98o2Q52o08P48j217M04J79q65J095j817J933j276J30
435C288J062K00L08j501K83J910l738K836j123j48o5M83k56l13J939j449N2J134j885J396
415D413j503R79R23q13m44L20j70j105j05K353k63m25N11j486J017j1q59M1P18L79j232J516
393D754j318N61q51J068L12j483J522m32j867J534J01J607k804R21l46p36J787n97j026N81
373C288P37N69p04O33q83O22m10R3l01J63j537J218n9j43J99l06P96j90m63N89r26Q97q2K42
349D042n82K240j516j496J361j431O51O65o51P91m99q94J417j450J385o20l2j84m34Q61j274
328B350j007J466n91J296j186N57j818P35J286n04m5R22n34j318K074J206k140J654q47j36r8
307C322q62Q13j022m7J59J682j428N5K59J60l25n69N26k328J856L30R44P32j430n79J4489
286A6737O8209o5388r551n813j105N73k703q64M09O278O490l736l045k658N484k789r53K792
268H367L874p025K911K741J0234J9815N4724L82607Q666862Q54890p079304k511415k64620
255A44661o0723k2575j2968J958q531j3522m524n673n610K122j793O95j221j458O01K442k705
238A1176j135l7K56K31K41N2218m869l5550j2090j551n83j514O41n01N93o49J345k070Q67Q92
218G911j294j982J729r64k14P87J236k050M31O07M57j442P82M38q07r9k32J028r7p01o5j162
196D297J078q18J91k79o24P01K94P75l08j247J375M63j249m20N56k52J001j085L83m4j85K19
174D822q57J38P38j021J585k16L0R4j606Oq31K115L77j549J273j769J611P16j384J238m51l7
152E022L3n3K0J542k42p51J45n52k80j712K297l77j88j266N64O8Q41Q3J281o0j354L70r49N30
128E012M96K15n16J28j294J678L04k647J362k93q50p23Q94O90Q57m97J409k059Q42N52j532
107D028J145j70K01j511J71J380o27K9k47Q28o98K38L18K50o3O9j768J322k31J195N21p11
85E669j145J520J2J43j258j355J0M57Q39j059K174k181m67K69J061o6p69r62K621j296J138
64E355M66m46j936J051q49J266j554J197j602L55J090n08J299p07N13j56j162Q11j040J364
44D807K38l19M20k42q6m00j595J685K88Q30j417J54j073K26L78n98K108m24j227J204j322J72
22C807N52j24P32p80l58K16J39j81j71K23K67N7o37N03O49j754R86j158Q25N54j512J012j64
0C683
##END= 
