# Supplementary material for: A new method for the comparison of 1H NMR predictors based on tree-similarity of spectra
Source: J Cheminform. 2014 Mar 25;6:9. doi: 10.1186/1758-2946-6-9 (PMC3987679; doi:10.1186/1758-2946-6-9)
Supplement: Additional file 4 — Directory containing a graphical tool to benchmark new predictions (submitted as input file in the correct format) with the predictions shown in this publication. The graphical tool provided in this compressed archive allows to compute and visualize the results for a new input file containing a new set of predictions. It consist in a web page (index.html) that can be accessed locally or remotely if the directory is placed on a server. The input file is simply drag and dropped on the webpage in order to start the computation of the complete similarity matrix and on the different statistical indicator including the curve of Figure 1. [file 1758-2946-6-9-S4.zip › bestMatchVisualizer/experimentalReducedJcamp/cc_10404.jdx]

##TITLE= Maximum beta inter-cluster(0), intra-cluster(0), Cluster size(8)    
##JCAMP-DX= 5.00	Hook4 tools, Dec 2 2011
##OWNER= 
##DATATYPE= NMR SPECTRUM
##DATA CLASS= XYDATA
##.OBSERVE FREQUENCY= 400.0
##.OBSERVE NUCLEUS= ^NUC_1H
##.$DECIM= 0
##.$DSPFVS= 0
##.$FCOR= 1
##.$SW_h= 4000
##.$SW= 10
##.$TD= 1024
##.$BF1= 400
##.$SFO1= 400
##XUNITS=	PPM
##YUNITS=	ARBITRARY UNITS
##NPOINTS=	1024
##FIRSTX=	10.000025000023875
##LASTX=	-2.4999976125705814E-5
##XFACTOR= 0.009775219941348974
##YFACTOR= 1.0
##MAXY= 1.0E7
##DELTAX= -0.009775219941348974
##XYDATA=(X++(Y..Y))
1022C73L527j766N8n29j14O75k99p74K11M77q38N50l98L74j03k75K83M17o44J59M88m25q25
999F02L53j79R99J9489j4817m671m85L14n12k13k03O83q93P3K27R7K83o8n73K78j95K15N32
976A336k48qk69J52k50R0K32m2Q6l8r4k50j46M72o35M05M08l88M52P5l0n85Q7M84p78L20P7P5
948I90m31M76n8o14J246m40K14j04P7o44O12o25Q27j94j49l13m00L03N2N27Nk70k99M24l96
923H16P47l89n62P3K30N51j51q74N65l33K61J73l50M3k98L76J04k48J29P2J0n40O58j75j63
898G25J13M21j93j82J30m02J0J20j29M81L84L51K237k804o06L43k21M77M1n90jk23J75k03J28
873E82R7P51l45J85j64m04J05L91N2m54l51L09Q30o52K9J74k26q0K57J50r09K80K6P5K51n7
847I02k80M27n86j3J73M0M3L98J76o20r3L16K19n63K94J318K080l234l49L58p52P47j56j49
823F96L29q1l22L67K50o67j7j62P31J80n7k31M58k41k75m32J50K06j11K4K27o9j02jP1j78m93
796B50L38L11q0J07P3m67J7R5J340j077K060k473N9N09n1k54K06Q5p52o7P34j00J91n3o20J61
770E42L51M12l00j95J27q2Q6j04O57l79K19j73l06M3J49k12J64n35R42p71J75P06Q5j39J229
745B691K479K5346L53334l59042j7967l933M6j231K01j171M22n0k7n20J488p87m39L89l31N92
725A490n35Q0o33P39m63j14P27K0q49L63M57L26j89o84M15J90n01O9J19M00K47l08P8M10n03
700A351J754j179l19q9l47L57l31K12K07O911R858j4946j379m44m69N21l66l11k41J183m83
679A450J58L17l23j28m5O34P4J29J08k2J506n61m15k32j774L129r31j841Q74j37K126K022
657F118L347Q593M0239Q9766K392128n59186j810715j11075m0951q031l033j699R12j013k91
642E109l451l64J923j073m86k32O19K67j38q66K09m65O57Q27R11j723J18l12K208m43j08m01
620B786j90m64K968J825m236J1004l57j1758q37n7O9k27O2N59p85P14l34l79P93L63m81l52
598F86M70N85k49K5539J8871m2122j925n91n07K440j545J8o04j34J92q92J243q81K35j69q8
577E72N65o86L55n7J23k48K03K04m59M98k37m39P37p27n4O05K05J81k81l72j89Q09o26k28M69
552I23K45N2J00j45m82M2K08L3j33M63K79n37k61n15QR39k68N78P359o894j057O3k49L10K60
527A321M06q26r0R68q15L4j18o0K95m52N11q1o25M83k27M89p41K59J94p3N28j14j31o49J019
502A505o28j70J56P54p91K38%jJ93R38q43o68r5J4M71K91n47n8P85N43P67j312o03p8l24K62
476G99L22o68O68m12J14N50m06n10M41O4q3N04M6p4l23m58R48n2k69K165K701k644P704P54
452A1881p641R917n085o899M351k869k043l04j73K56r7k58L05L4j71L8p59O28M55n30P48m42
430A342L4k56K61k68kL0N24j92k95j04N58p37R72O7k94o62K78j34L75jr5J14J04n80J70J680
404B889R27j987j36p1N3k54P23l52m90n3Q38k64o01N05k65q7J02l81M73m22L41JL85J10k11m
378A769R9J4L66Q4k00q8q00k7L09l05K93J75j37q43J52K250j381j24K009j702k37l49K42N69
354B138k72l89K20l24K86k24Q2O66m15K39M4q52N88K49l82m2N5j72k48L60q4k96l19N50J26
329A584J46n52O12j63l99K50O05n67J24l15J17M9j04l4l74J081m42P10n43K1m71K15L37O1k16
304A732O26o21L46j9N04p45L02m13M41J38L82J29m16j51P76l58Q4m00N674l432K432O0659
282F7670m9958j1114Q13j933m03m91K018p17R98O074k175k512J630m838M368M809q514K437
264H162j533Q780N082J3354M744L3846J87067L456828O283670r222389n16658j88523l4688
251C7742j0979o688J851J9361q791j8701j3680Q275p431J516j941P44J472l32k157J783q00
234A244m86n4M19P21L0643J5259m2957k839L66k061O40P4p16K106j532k86m2J24L43r3J805
213B678j429N94P8j560P41q67Q63k55m2RK2J46J255n6L837m639r97L358j857N54P32k049L39
190A455O9kJ801j329K840j833j340J20o73J48N3Q55l19L25N95K327k859M17P78L2J68M582
168H210O9252m7379k3154k657L3O33k903L586k801j438k98J12K5l10M42p31P48M9m16n7N04
147A450M01J6370j2399k154L2113k6829m374J3890j2015l284K839j555j542L578n096M22K96
130B111k58J257j512J082N01j319J5m5n49J760r17Q16r15j56l62k6M8q48M65n61J17J036l02
107A438o31O5m87Q27K25k40k41m81O80Jj87q3r8J281q65Q4K91n67M11n95J51m08R02o35m86
82C52Q38J1n12P10n47l78J58J26j75K32mJ92m41k38j01O65j96K94N3o89K93l65P28n80M36M53
56A315R3m97n12J44K24N5K64N84m73m23p70N06j68J8M77k46M85o41J25L36l49j04Q9N49o29
31D52m52P76k70M1K24o2J32p9J43j17O3k99L06L59q63J87J33M71q2j91M2k33NTJ81K26j96P28
3A630q80P17L9l69
0A137
##END= 
