# Supplementary material for: A new method for the comparison of 1H NMR predictors based on tree-similarity of spectra
Source: J Cheminform. 2014 Mar 25;6:9. doi: 10.1186/1758-2946-6-9 (PMC3987679; doi:10.1186/1758-2946-6-9)
Supplement: Additional file 4 — Directory containing a graphical tool to benchmark new predictions (submitted as input file in the correct format) with the predictions shown in this publication. The graphical tool provided in this compressed archive allows to compute and visualize the results for a new input file containing a new set of predictions. It consist in a web page (index.html) that can be accessed locally or remotely if the directory is placed on a server. The input file is simply drag and dropped on the webpage in order to start the computation of the complete similarity matrix and on the different statistical indicator including the curve of Figure 1. [file 1758-2946-6-9-S4.zip › bestMatchVisualizer/experimentalReducedJcamp/cc_10408.jdx]

##TITLE= Maximum beta inter-cluster(0), intra-cluster(0), Cluster size(8)    
##JCAMP-DX= 5.00	Hook4 tools, Dec 2 2011
##OWNER= 
##DATATYPE= NMR SPECTRUM
##DATA CLASS= XYDATA
##.OBSERVE FREQUENCY= 400.0
##.OBSERVE NUCLEUS= ^NUC_1H
##.$DECIM= 0
##.$DSPFVS= 0
##.$FCOR= 1
##.$SW_h= 4000
##.$SW= 10
##.$TD= 1024
##.$BF1= 400
##.$SFO1= 400
##XUNITS=	PPM
##YUNITS=	ARBITRARY UNITS
##NPOINTS=	1024
##FIRSTX=	10.000025000023875
##LASTX=	-2.4999976125705814E-5
##XFACTOR= 0.009775219941348974
##YFACTOR= 1.0
##MAXY= 1.0E7
##DELTAX= -0.009775219941348974
##XYDATA=(X++(Y..Y))
1022E48N8j04J47k45J30j82J46j97L34k52J74o5J50r0k3J00o8mj84K08O7j97K50k67O5q0O1n1
994D29J57J92k33j79L62o0j51k14J22j23J11J15j60J36K6p4MJ35l0K05j63k96n3M5J22O9j90
967C04N3J65k46K77J08k77K00L1p4M4j73Mj59J87r4K10k16J46k50K32J6p9q0J52qM2N8j73k
938C98J87J3r4o0k4L5Lk05J86r4j38J06P9J03R3p0lj7R6j16QL1q7k01K36m0n8j11J59P1n3q8
906C45P0J56n37J70J12J80j55J59p9j04J9j35K80r7J3q5J43K23k57j80J35n4j18N4J71Q3j12
879D00j0j74O3j4O6J41j49J13k08P9K07J1o4j6L0o1o8R3m2m8J25k06K98j88M9o7M3j87J90L4
849D40j04L2k4O7k21K02J15j66l8J8R3r2q3J45j36K42j60J0Mj12J44O1j15O8m9JK82j41k73
820B10M18r3j06l2q7J66J10o9j04m8J16k3Q4k14J13R8r5k36N5R6K3K64l34J8N13j93q0j22k00
791B48j41L59m6j30J72J40k28j00j0J62QJ68N09o12k21O59P7o35K9p4R8r4K46l87K17j17o9m1
763A87P8J32j9j2q1j01K02L4q6K71j47j32J74J05l17N2L92l22J32K28q0L23rM02K30K008
737C644Q9473l3242m5343q452l293j227m49n04J44M9k14M8L84k65l40L36k68k4l7M29n8m34
715C57J37L14l50P4q5o0K44j11P2j62K09P3k87J40Jm3n5K94k14k3R4J32K18l84j12l5R1m9J8
686D98J46j60J4j37J6j8J87j54R3m6j20J37J94k48J48N33j3l37l04K37k03p4P7lJ43O5K64P9
658A014k43k45K07Q13J81p96K41J458J6730j0903n337j283l96k37K26Q7m71j44L30K53M08o39
636A254k23j77K53K8L22N6J650Q03j659K8J71q37L1R66K397Q916n344L631M485M916P934
615B9601M6778M69342K954214k393481p47583k11845q6757l2316j5666n978j629m73O10J680
601F497m9k202j434j396j71M3k44L35N03k62m60l00j37k05j18J92J66O5m50k09J94j45p6M50
577E87N53J3793l219q894j596o44P1k85K2j57P7K25k15j65J05j98M18n6Q0q8j10p2j7K62k71
552B06K71k27j17M4K42k23K19q5M2k22K68J84r7l45K44J75p6L46K033L1651k9396k337j761
529A039m30j62K81k60Rr6J60N9P35p33N84n14M7J12Q6L83m06ll28r8j24J37M2K56j35Q3p9M9
501F94j19k80L20Po6O7K9j20K08J8m0K7n8J96R6jk76K5J11Tp1J94M49o4k15M8R80M069J0237
472A6576p317j779L8334l3882o040l185p01K0j68J5j18M73j0J079j119R28K81N995l937p01
452D744N76q49j358K126O09J5154L786l664R386J0945R645K5443J49261L247924L059898
437F533626n452988o32767k71541j00063l9643j9736o984N73k457M373K855J909r353k846
423D958k456R89j739K92J296N58j091m43m92k46N37o85J20J825j056j210K2076P259k4709
404E783l477r17k14j7n8p96K0J79q3J8K6K40j14J37j89n38O15l34J4m8J69pj22l4K20R92r86
377D79J0k2K2k78K35Q61p67l21R02K415k919l38M76j0l78j99o4J30Q0P5o3r3L25m7k31J72L78
350H30Q485o692J220K3456k2027J499K2257k4079k12N279p913j034k72n00NO8m3N8O7q5J04
329D71j92j4M8J17q1J21l1j64K82L5r9J66k46J52K5J3k8K9Q5r9j35K56J94k65q9J53J06j83
301F27K33L7j67o8P4J64j01m1L34Q1j68M0j93L02n5L32k61J54j5j44K1P4K87L93k50K11n29
274A372O18K49M29M27R28J79K204j848r39L241N4674l4108j6938n039j279l54Q61p01N38J035
254E549P725l113k194M48p37k366K555K415J9014J1418q922J6542J4121J7170L9695K40689
238C60009L818127N821864q226123r80431m91763j69295o8548l3192j1829q58m368N505M972
225B4070l863q097l318l671K221J25k030J97Q20j960q01o30J99L661L3828L069l2959m833
207F028m061l97q68Q83p35J85K14O94O666n861j287n23j15K50n5J52K27n1j81K32L73Q86J654
184D310L047P486R564n781q326m378j677j831m45r5n65J72p3l39J50J852K184l785k67l76j14
163G13L5j34N5J22j44K21K8Q4j48k9o5jj32M3j09m2J17J35n0K30P7R8l33J41l7L4O0K929k340
134A558m02l99K99j35K93L57j88L54J38J7L66J99P51K461l51O325M735q825K3628k0014k324
113H843N1035m7541l684K0673k3347k560j505l95l94j8l31M64L54o94Q1J175q87k73N99n62m2
92I91O3r1J01k39O7L14k88N9M77L50M27NJ414m35%J012j198Jk41q70l92k52n08j17q7J22j85
65E00J2k09L19l43l8J16lM4j43RN1O2p1K5L6j40N3j25J79p9J93j06k10K81j27M2J05j44K28
36E17J62o68K28K8J92r6KJ40k80K50k33J00o7mQ5M6o6o9k0K37R1l81K95n3j64o1N50k4R48
7A685L922J221l676j591o02K51K29P333
0H772
##END= 
