# Supplementary material for: A new method for the comparison of 1H NMR predictors based on tree-similarity of spectra
Source: J Cheminform. 2014 Mar 25;6:9. doi: 10.1186/1758-2946-6-9 (PMC3987679; doi:10.1186/1758-2946-6-9)
Supplement: Additional file 4 — Directory containing a graphical tool to benchmark new predictions (submitted as input file in the correct format) with the predictions shown in this publication. The graphical tool provided in this compressed archive allows to compute and visualize the results for a new input file containing a new set of predictions. It consist in a web page (index.html) that can be accessed locally or remotely if the directory is placed on a server. The input file is simply drag and dropped on the webpage in order to start the computation of the complete similarity matrix and on the different statistical indicator including the curve of Figure 1. [file 1758-2946-6-9-S4.zip › bestMatchVisualizer/experimentalReducedJcamp/cc_10416.jdx]

##TITLE= Maximum beta inter-cluster(0), intra-cluster(0), Cluster size(8)    
##JCAMP-DX= 5.00	Hook4 tools, Dec 2 2011
##OWNER= 
##DATATYPE= NMR SPECTRUM
##DATA CLASS= XYDATA
##.OBSERVE FREQUENCY= 400.0
##.OBSERVE NUCLEUS= ^NUC_1H
##.$DECIM= 0
##.$DSPFVS= 0
##.$FCOR= 1
##.$SW_h= 4000
##.$SW= 10
##.$TD= 1024
##.$BF1= 400
##.$SFO1= 400
##XUNITS=	PPM
##YUNITS=	ARBITRARY UNITS
##NPOINTS=	1024
##FIRSTX=	10.000025000023875
##LASTX=	-2.4999976125705814E-5
##XFACTOR= 0.009775219941348974
##YFACTOR= 1.0
##MAXY= 1.0E7
##DELTAX= -0.009775219941348974
##XYDATA=(X++(Y..Y))
1022D99j57J45Q1m23M53j55k17M22j12k8J05Q3m5K51l73q8q0R9j28K16p5L4k38L01j30J31j26
995D45O2P9k53N4o1J53l6j0K6P9j02j70J00P2O3J08J35l37N5M9k43K15j63K05j40o4J70j52
967C39L67k69M6q0N7l1nj10P3j03K35p8l6Q7o2Nj98J48J87j97k7O2K51l22K2p3J73K14l15O3
937D23J41o1k24j5p2R3P1J9R1l1l8l85N23%o4n4j11j23J66O7K5k30Q7K6Q2L1J69M4k71m3J84
906E20J07j63M3N1j47p5K47l26K48k00J68J8mj89J19r7K52J6j44j91J23O6k3o9l7J57O0l97
878A33K89P0l25L06k17J70K0k24L8J40q1Q7j95p7M16k20r5j23J94L49k21J04m30J22J14n8J76
851D62j71J12p9J36j86J68j63J60O8j68J41j12kQ9k15P8l18L82K5j73O1J03l9JO8o7K8q4m0q7
821A78L44j18J17l82M2N1J91j36m8J15Q4K94l66m1O9r0j97P0J27J13J11l54l4N24n4k41J58
794E27k68Oo5Ql1J3K86%j36J72Q7j96o8K17j67R8Q66p34n21L15K69k55j40L24j49k91N9k3N5
765B58L8j30K66j19N9K3J93j09j42N0P2N4J76j6k85k5J52j3L4O4k35J44K92k88Q2R2J98N53
737A438K003L3874J43070j70801n499k013o67M48o80n82K32J048l20n94K96r7n21J76j76j20
717E15m5j47p3J69K33l21nJ25M9r5j42L60o0J16k38J91l39RL67K5j30p6p1J53K79R19j086j92
689D90K20J58P0J73l44o3K61L366J3620j4775j854l33q3k70N77j07k78K14J09r0m48M9K60j16
665H06N44k20M89j122K68O58J504j988R29k54n45P6O41J155J60K510P3N20L156P886L5257
644E2503K51680K863213k256829p91443p2895k5109q647m241k468J55j466j445K23l33j200
629A698k41M93L7j84l30Q8j206J77K1j00MQ8N45p26k35J22N45l4l11J2L6j05J31L73M521
604E419J2159j5217j539m04J61k20m5L5K90m66L33Pp0R6l4k37P7J79rj29K25j79r8K61j31Q6
578E50j97l2J17k2N7J11J39k69K30o4P9j21J20k4j00k1P8J81r2l09P5l44M46j25j38o9K27j28
550C55m1K8J58j09R4L86l05k10K16k7k73K18N4q0L27R04L8617l3346n578m73k72%p9N0O0k24
524D50J0k0J15r4k12J58j63J76K5j64K52j06O5J76k68l19M04j56K29k15N4J70N1k79K32m1q5
497D45L80o77K31K5K2J48o0r0J03K2j38J11M2m5Ok9M5n9j84L0P4J9Pj23M49P31J11j122om2P6
466E02J02J1j28k4J58J99k61o3k06J61j71K04K15j8l70J34j31k2q1K91K4J37LJ62k13j55J93
439F53r8P8l76J72L72l26O5q9Jm3k27K43J39l53L80o9l6j69O6L4J72k30L6J45K16k50K97J02
411I05m73L10k81P4j62jL24j69K59J062j453J71k36J77j4L20k49p2j62J07Rj26R0J06q7R4k58
384B65L29k66K16j82K3J86j72K73m96J62K84M7N9m31L71m96N21k67p4J84o5J10Jk3R5j54pK4
356E17k10K65O5J29l14j51M01k53P7P78o94Q6j06r1O9K01J09l05J87o6k14J01J68k07J31J88
330H61k02O2k5K61l5p4j98K29l51K04j06K52j05Q7j23M4k36K71M5J92N2j16n8K70j95J02J2
303A120k85L90o3m2J29r3p4K45k25J749j543J28J46J3j52q2N16O24J01l75j60N0N92P46L289
278F744N4712n0563o771r26M88m7j97R95l127J824M645j175k865K910j108j725Q46M298P96
259I754L915J028N531P368J5682L9180J63525K655823P098194r093696o75386j31315m5274
246E4329j6985r571j2642M208r922R08k471o75l541j92J532n08n61j16m35R25k411o52J720
227B940j022O26J1322M2088n1656k840j09m90j15J47l07J4qJ202L2650k9398l721n67p3r4j00
206D89L62M699m329o23l27K16P54J43r03M1j42k2O9J70j46k29P2J92K96k88R6j91J67k1j27
181D18K02k14J53j22K99j74J7K41j24o9L12L94l32M99K78L18K40N98J148R78P16N21J24q72
157E549r95q75p74n11n88k05n61J27l02K19Pj10j35r4J36q6j41J93o6j78K20j52K97j99P6j85
131F67J12j72K0p9M2k8L1Q0K63M75o77L11J389m73q96J74o27k7P6Qk14n5K33k58q6M1n6J94j6
102D52J62r8j03p1O8J45mj18J3j37J55L3j35L62j76p0j58J45K2J44J9N1L70j40J32K09k96l05
74F71K74j31j43j64R5j81m7J63j87R9L3j47K9Q3p8Q5m2J04q7j64Q8L35j57l66K95mj52J44k89
45A59J59J40j65j99L25J0jj79P7J19j89J92n0Qn1k5qP8n9r0n9M4O2K25n2J21j87R5P6j42l2Q0
13D82m4J11r6N4j75J07J71M4l91m0L36o9N85R340
0A0415
##END= 
