# Supplementary material for: A new method for the comparison of 1H NMR predictors based on tree-similarity of spectra
Source: J Cheminform. 2014 Mar 25;6:9. doi: 10.1186/1758-2946-6-9 (PMC3987679; doi:10.1186/1758-2946-6-9)
Supplement: Additional file 4 — Directory containing a graphical tool to benchmark new predictions (submitted as input file in the correct format) with the predictions shown in this publication. The graphical tool provided in this compressed archive allows to compute and visualize the results for a new input file containing a new set of predictions. It consist in a web page (index.html) that can be accessed locally or remotely if the directory is placed on a server. The input file is simply drag and dropped on the webpage in order to start the computation of the complete similarity matrix and on the different statistical indicator including the curve of Figure 1. [file 1758-2946-6-9-S4.zip › bestMatchVisualizer/experimentalReducedJcamp/cc_10502.jdx]

##TITLE= Maximum beta inter-cluster(0), intra-cluster(0), Cluster size(8)    
##JCAMP-DX= 5.00	Hook4 tools, Dec 2 2011
##OWNER= 
##DATATYPE= NMR SPECTRUM
##DATA CLASS= XYDATA
##.OBSERVE FREQUENCY= 400.0
##.OBSERVE NUCLEUS= ^NUC_1H
##.$DECIM= 0
##.$DSPFVS= 0
##.$FCOR= 1
##.$SW_h= 4000
##.$SW= 10
##.$TD= 1024
##.$BF1= 400
##.$SFO1= 400
##XUNITS=	PPM
##YUNITS=	ARBITRARY UNITS
##NPOINTS=	1024
##FIRSTX=	10.000025000023875
##LASTX=	-2.4999976125705814E-5
##XFACTOR= 0.009775219941348974
##YFACTOR= 1.0
##MAXY= 1.0E7
##DELTAX= -0.009775219941348974
##XYDATA=(X++(Y..Y))
1022B2183n598R201r362L958J829l817J4286r890p56P46l941o818j692J4888K067Q212n742
1005B9754l303o818L340n722n875J1974l685O402k410n705N211o99n359M527M868j2093r20
988A3487K534J4309j0905J2630j6643M915J091N241k654n741M787j21o274M614l595o440Q97
971A2132o633J9171j9552n118N829J2838R729j1273k984J0122M577j7435J9579r650Q001p361
955B1972O272j0393N351j1267O305n253R090L435j5850J7326r509q03R381k938o720N161m983
938A6577j80p215P439O541O188n382j2640K867J49J386Q732m793K20j347O019q060j650O141
920B0992j3478J3985j130k093J867l565J980O956q263l839O262m12o183K430L313n851l189
903I782J1860o304N067M64j174j2134J5889M338n094j4058L087R290p233J3871o427j2790
887H434J6249j6301O940r513K5375o402m414q61n714L750K838n219J4580j8796j577M731n267
870H833l263O071k090J0178J2995q988l484J2442K693j5249M027k543L459l811K019j295K199
853B4193m89j150o373j531L753J4976j7937J0213r31n180J6237j4654J9922k6692P28K828
837A7913M180M523r648J861P59Q789q794M678pk68j94M296r388J1911n324k888J0802K042
819C5243q182L257j905k632M561j3946J7931J5905J0782M7370K04707K878790k298559
806H93322K782370l338149k14470o2309l0008J1630r567M753N94k821p918L380o442L412R552
791C7329p995J1399J3374J246k002J3803k646J2650J2044O2784J40987L58549K208005J05920
777B965447l15469J066515o46971k524130k54123j52521n7815j0258j7484k453m859n344Q822
764D9357P440q627J5555N5918L65300p7415Q63354L00359L220038j586747L423317j611542
752E016307l789549p42957o4972K011170k70747J188895k868609l29190o3682k9838R501
741F6329k5493J2693K6370L2251K51205R636645r014657q36299p5610k5463j3202K764J167
728C8700J6113l2142R706J4606j8644Q529M706m888K425m055j1457m174q001N429J1973J357
712C0183M724j7976m395o24O124j0634J6112l040r199K865j963J071O418K677n19J032j4457
695H399J0625r94N5828n5130O07l484o81r143K2796j296j5958P164p231m073N134J0251q29
678B1985p940J0073k211j2061J3471k911P667n645j6225J2074O593q530M671n077r733Q660
662A4861J1814m76l497j3027J2685m076n879Q080o095p575J9205J238r327J0263j2888O704
646B2010k891N989r606L881j648K600J3M725n672M345n500N645L869k0784J2632J1604j1782
629A9430N357o984j427K150J649j0317R343n268r552M921J3700K323m747Q522J490j9318O581
612A7853L290l032N100q268L031J14J453J0235j488K265J108q693m160l287M357K377j387
595B0868J1783r105K265k919M579j869j4632J8126j1411J039n065J0194o996N22m960p08
579A1711J3305M205R50j7401K992M846M61L676m403k493L365Q370m51j1598P920M674j1002
562A9127o18J227J1181j8084J2528j4037j064J3961n907P776k420J122n249m650J1525m191
546B2227o083K353O616J293K96p769M443K710q247M296J35K711n459J921j2866M798Q976P970
528C0321k392j2329M76j589O665J054k106q95M387m638J18J3626m426j2576R209j504l269
511B0132L623J5456j7078N456j5737P435k4J644J3761O91r568J647L968N50n99q753r59M52
493B2097J293N262m539J6147j8824o001J0067J826l27l174k053Q67o587P301k340R079j1896
476A8198J8599r897J1970j9016R904O196r816L683Q88j1179P686q649M679N8N956j4510Q980
459B3730k24j2141J6624j1192K677O802K824n958M839q138j92M49R124m706k860q52M518j857
441B3467p52j0746Q180O411O765q397J132j796L333m163K921r722K566l372N099p112L308
424A7122J7800p126L175j5843P732O484r454P227K43m701q443k107J1886n998P143P440j0757
407B1823k660O129R041j1349o781J0464M19j3819J4310m334k920k315N934n350J8920j8260
391A9252M458m384j874j507P943K780k080j2636J9997j4546M07k919K757m871J4158j5490
375A1445Q497j13j679k14q614J6924k501k0373N925K464R160J4097j7542l552O670n852L603
358A8345O663O291L688j4016l936O38O058J910o778k485J3336p148N459n645o459R940j9872
341E989J1863M256O07k099o713n531J2724j76l780j08J2297j1992L373J0452p913q244O249
324B1254j1763J4088R064j1862o452J4746j6563R812K1j5329R763L733J1591o670n274P903
308B8062K122k907o885J3505j4471L034o007j272O215K463L241n303o093J266N218O976n460
291B3704j1334N456N152n824o629R777J184l897O026m981n595J2963j0945r491N303Q610O762
274B6241r478M266n046L442R061l117L626q684R29q980O434L700j1347N341p63J3637p526
257B1736J1455j0407P602k2259K3827L697j4250O802j1874J5327n748L28j379j15j2521M438
241A6659J392p690J2652q945K18j042J4258K7570k1141j9070J1183q014j026k351P903M710
225B7266l117O66P22R361j5930J3382j5472P094n827L340K558n919J843K606k612K049k222
208A9788N36R226j1040N887m614j474R810j1080l640J5811j0869m77J1242j4345L206P333
192B5300K142n670j035L290m915l592Q24J6940j1380l666N736k881n874K65N120m076J2705
175B9233j6042J3743m603N610J1134j8737J03P887o977m36N52L126J825J061N257J199o948
158B6987L344Q123J1613q082J1594K4230J00008P41323K771179l384441k23668l8403n159
145C8648j7758Q076j6566J7239m951j8661M992j833J0850k238k423n112J1542J479j166K698
129B4816q734K529k216J0669P373o394J2666K9985j6130l0568J1012k0046R093q733n621N020
113A4721K770l679J3872j0583l226J665Q328k355J005O38K081k939M037p117o00J357l994
96A5981Q510j2131L920m151J64Q020L703O222j3417K128J684J3968p556K7445j6084n452P130
79D0084k7867N627N980j1894N472o32M934q81o073K365J621O811k505m557L004m622n471K870
61A4266R326P19q498K013Q134r23N297L220j4875J0398j5330J0393l214M667j2346O675l366
44A6556P413n913m479M082P042o882k482j1860J7800o012N078j321K412J3311k2433J2561
28B4873M464j7549Q433j0061K683K696O922m360r16Q712j2110L310J8683j7735n845J3615
12B5815k344n218p605J2651o772p214Q072J2360j0573q962k909J4277K7300
0D8878
##END= 
