# Supplementary material for: A new method for the comparison of 1H NMR predictors based on tree-similarity of spectra
Source: J Cheminform. 2014 Mar 25;6:9. doi: 10.1186/1758-2946-6-9 (PMC3987679; doi:10.1186/1758-2946-6-9)
Supplement: Additional file 4 — Directory containing a graphical tool to benchmark new predictions (submitted as input file in the correct format) with the predictions shown in this publication. The graphical tool provided in this compressed archive allows to compute and visualize the results for a new input file containing a new set of predictions. It consist in a web page (index.html) that can be accessed locally or remotely if the directory is placed on a server. The input file is simply drag and dropped on the webpage in order to start the computation of the complete similarity matrix and on the different statistical indicator including the curve of Figure 1. [file 1758-2946-6-9-S4.zip › bestMatchVisualizer/experimentalReducedJcamp/cc_10510.jdx]

##TITLE= Maximum beta inter-cluster(0), intra-cluster(0), Cluster size(8)    
##JCAMP-DX= 5.00	Hook4 tools, Dec 2 2011
##OWNER= 
##DATATYPE= NMR SPECTRUM
##DATA CLASS= XYDATA
##.OBSERVE FREQUENCY= 400.0
##.OBSERVE NUCLEUS= ^NUC_1H
##.$DECIM= 0
##.$DSPFVS= 0
##.$FCOR= 1
##.$SW_h= 4000
##.$SW= 10
##.$TD= 1024
##.$BF1= 400
##.$SFO1= 400
##XUNITS=	PPM
##YUNITS=	ARBITRARY UNITS
##NPOINTS=	1024
##FIRSTX=	10.000025000023875
##LASTX=	-2.4999976125705814E-5
##XFACTOR= 0.009775219941348974
##YFACTOR= 1.0
##MAXY= 1.0E7
##DELTAX= -0.009775219941348974
##XYDATA=(X++(Y..Y))
1022D288O14P11m627M819r98m60K181k732J556J132k896J493j575L287l126J344L71j051J621
1003E952l019M395j025k96l640J975J171m99K610L65j156l338J137L087J61j282k821j597
985B180J159l7J108K33K853n455K482P29j297k555J056J715j512k141L70M730J44K057n091
966B728L531l024J372M87k598K290J787j971j569n43J842P45K083k448l50J582j644p90R83
947D493l76J739m45l29K15k121p04L632r85L112l809k238L129Q2J028l78k273q05L394J180
927G541m948M671j000l116K382M98K7j229J193p96r27J544J727l046K996q4j196N31l208K210
907E770Q50K12Q69j975K359k951j581O84K480N11l466M74j361O11L487l871K616j186L196K5
887G753m149K691j407K106j84P39l48k785Q4j54J815j798J868K36j738J723j804j118K827
868F357J236k021l254L818K244j583J731k580J963L7l75j597j90L060l09m813J999l07j054
849D362P03J351J150j66m763N606l014L086q47j99K160l796L568k708R02j992N818p486L408
830G143M892n640L025J167L025o620J793L290m016J454N12l3m09n00K502m664L329J843p55
811A1338J826K03o9n436L517J497P952K3746p296r458K3143n110k2284m425l536K873L417
794B1898l957m18J1247M130p759L0218J2315l1100K0596O648j4075r163J6075K30395L2544
779C19594j72599K48205J03593l19146m1768M2607N93011M585363p38659k383359N864166
768H101008q79166n112790j055862m53800r4139J74096l27587l0301P90682K588304j658363
757B042082L4125O386376m217124k103145M032496l582495K24732J675516k811610N41620
747B222573Q62792j988224p7444K53797R54753j798974k00231p1436j7228l4140k9325n252
735G1661j6881j7042j631l905N85Q010O948R862J4430M3221O9818J057046J012077P070923
721I325122O74878o533714Q2471k523577m41822k32321j24938l4147r7009O1820r9288j8744
709C8731r283L603o911o707m883p238J1593Q4170l8934l070m0857p450n494j349K534N04k234
692F725J072j447m43J9454p374J8697r035L057O574k4479o190J75l29k01J68l312J182L258
674G552L79k920K266m69O78l647m83L486l081M29p84p14N532j948j894k81K8j277J527J217
654E596k907j023M394j859Q88J820j362K286l762m29J172j26L033j728J361k725J919N66j181
635E933q66l8j961L543m097J560K695j673m606J878L135q31k967M603n528L291M63J796l046
616C284r91M237k995L49J691M00K80O41j428L86J670l593M689m403j549r63L046j432k59N27
596C587L233m131J887N00R28L814k504j662k359J667L331k996j13n80J02L522k767o24M03L86
576E624o26j105m30L524J97j366j981J085J547L98l108P71R60P9L166O70k185j809k630J79
556B960M692j665n10J509l397J377L799m501L194k789r66n72K561p96J399k851L860j156q66
537E282K036r73k587K465k594J265j645N327l354j201J234p44q47M008P73l411J312k698L062
518F710K575m552q30K369j765p91m71L431J017l20j806j39j447K651k580O31k17M074l604R75
498E911q64J322K89r23j457M458l795J61L69K203l866j5K893k980M508j810j958J434m57R36
478F359j305j475p03J635q14J406O06q92M34K802l714K368Q61k553M14j12K827j85n32k548
458D879K470k355K062M03j726q88n45L60j267O29K984J17j936P24j253J19M71o03J594k659
438C580J571Q82l302J120J850N61p96k503J990K204j509M79j971l72L326j616p79J530j546
419D699P23p54J884n44L3J69J582n74j457l260K174j77j41j95j160l89o13O16L925j687J465
398F319j151m73J975j375p16J557l917K285K650k474K045j305J093p12j343N683n57k663k407
379D514Q13k472J868K86K33K926m36m544J295J338K808k554J003l616J718J247l804J067M252
360G942m712O286j537j28j809l55m75k775L618n93l770N162r08o06J70mj412K308J901k552
340E751p26k871r45K096K358K653j474j368J896o73j417J611r10l55K69Q63l01j850j966J241
320C882q09J71M502l175N07N4j23k870L726K305m328J85J729j397J597j485K83J463j548p40
300C929J041k328K994j526J252k06j084J271J92j649j78r50J421j814K152K596j296J657o594
281H80O233M967k747k820l157o71J663J454K148j072l458J867k565J115l42j548K233L83p04
262C859k379M045R09k724L823N515n680r36J047P74l296K129q66k582o89K185N67o28j786
243C287J549K078k417q42L061m57m20n42k199K40L321j315K374R89m004q18q39L531j841j445
223C291L384J50j314j71l823K354O98K499k731l837N023m11J780k853J967j381K038j076J695
204G282J829n444K878k272k037M296o35K848m498Q72L82L879j451r27k380J379j717M286k855
185E715k163N104j466j54K513l926r29J705K738r91k082O30L702m30n66j444L345J263L094
166A5658j906K270L207L898J0917J6083M5503J78314L66415l12554j85159o0030l4975j1311
152C6330j1349q680J34o867n31J96J160k868J304J91k314K69k984J601l03J60j831M380m239
133C759J429l032K337M429j121k598l618O997L9k065p13p54j614J472K584l670Q40l67q46R09
113D397n10p52L431j363n6J069q20k11j789j815K591q15Q11L38J61j619P86K582j113k006
93C297K953l258L728l463M410k824j472L493j39l902K703j922J403k011M359q60k812L187J31
74G001j452l77j648J444O12k240j680J547J336J183r8J25k93k991J498m41J151J342j375j482
54C162M368J533n475K639P28k334K714m633L915n636K498r61J886M17R07n362J468J719M336
35G889k870j970M301n256k094N980J248l399O3j039J317L235j093l376K396J715j749O54J628
16G580J064l191j372M122m608L807l726J2119p017k063K073j522j398L17o17m41p65
0D362
##END= 
