# Supplementary material for: A new method for the comparison of 1H NMR predictors based on tree-similarity of spectra
Source: J Cheminform. 2014 Mar 25;6:9. doi: 10.1186/1758-2946-6-9 (PMC3987679; doi:10.1186/1758-2946-6-9)
Supplement: Additional file 4 — Directory containing a graphical tool to benchmark new predictions (submitted as input file in the correct format) with the predictions shown in this publication. The graphical tool provided in this compressed archive allows to compute and visualize the results for a new input file containing a new set of predictions. It consist in a web page (index.html) that can be accessed locally or remotely if the directory is placed on a server. The input file is simply drag and dropped on the webpage in order to start the computation of the complete similarity matrix and on the different statistical indicator including the curve of Figure 1. [file 1758-2946-6-9-S4.zip › bestMatchVisualizer/experimentalReducedJcamp/cc_11702.jdx]

##TITLE= Maximum beta inter-cluster(0), intra-cluster(0), Cluster size(8)    
##JCAMP-DX= 5.00	Hook4 tools, Dec 2 2011
##OWNER= 
##DATATYPE= NMR SPECTRUM
##DATA CLASS= XYDATA
##.OBSERVE FREQUENCY= 400.0
##.OBSERVE NUCLEUS= ^NUC_1H
##.$DECIM= 0
##.$DSPFVS= 0
##.$FCOR= 1
##.$SW_h= 4000
##.$SW= 10
##.$TD= 1024
##.$BF1= 400
##.$SFO1= 400
##XUNITS=	PPM
##YUNITS=	ARBITRARY UNITS
##NPOINTS=	1024
##FIRSTX=	10.000025000023875
##LASTX=	-2.4999976125705814E-5
##XFACTOR= 0.009775219941348974
##YFACTOR= 1.0
##MAXY= 1.0E7
##DELTAX= -0.009775219941348974
##XYDATA=(X++(Y..Y))
1022D907L228M06m754M085j653Q27j595J940j107K066O14m037J370J824j526k172L011K123
1004I557m537P94Q00J126J774k263r26m98J021K57P7L100k096K385k496l229K263o0K176l224
984F001J746k13J00Q23k049M137j554m59J392l05K856l319m287N465o65P82O26n748Q43J778
964G950K192K70j517j955K761K34l82K179k951N94K970K256K8851l121j2021J254j4011m167
946A1386N74j380J258k321L021k403PL642k685P38M82K97R41J311L328O990n500j738l674
927A4274J078P394R85Q39K862J3772K0205J5663R604L0959K05999J603543M286771L786052
913A0000000q104812j315265l68494j35622m2011q671J0662J1078j0315j2503o759k366l051
900A1871k073M321M63m703Q95n3m036k680n43M236j690L506m1J539J0026m851p531N758O310
881B0724R146p472p409l869K0786J4698k5982p725M28o09P263r577K030J0210n479p347J135
864A0951l30J626J275k98J970J138N547M264k748J2831K4342K57685R82064l83443o37918
849B78956R76112R55719j489305n34311j24305k5313p874j904K301J5380L7056K28192
837C10704K648366k068808o10869K65468J186532j415628k18619o3952p099q909j617j434
825A4135J927j746l856n00K305l023l112N532O078p255l486O166O84q338K227M19r48o520
807F89L413K433l218J803J3321p146m775R29J2806j2168M47k338q99O54j367J680J485j932J6
788E833J617k609o83P92l84k323K111M860k717Q244n798l323K18l903M279r28l564L888J089
769F699l614L343K440m734K85l322L201M335j731l99K572k197k530K610L616l828N765k224
751A0287k843K595K420k393n44j146J65J077J563M891k809M703P916L2089P45601Q82368
735A685940j402060k04395m1453j2772j0633l251R005J7388j8527J94N784j3523L310m917
721A0090j270k48o005L753J106n72j594QR44n90Q2k2k03k224L895j444M05j087J519N44n833
700A254M543N57l67k644L791n96K714O287j1441J620J491p9k298K857j118L475p939J938%
681D045L230l476O41J607M46L78j770J344j929K018j712K886j847l099N785j651j003J5o28
662E280j45pJ66L180m328K688k362j011L053o97L095j803J427j972N71N02J773n108K830K194
642I326m433J772m94j216o53L932J187l095j08K521m453M294l128J644Q72m844J164K818J742
623H848p042M265q06K697j089j461L505m413K564l388M987m529J633P97L78K22Q84l680L213
604G585n234L929K038l06j312r59J057m58j006K518l3n37Q36q62Q08J007m298K342l46R98
584G767k005K24J929l395K434m252N701R69k252k775L379J73n61J821l560K89J500j709Q74
565F551J866K428k868k22k879L51O93p07K380k807j853K957RL877j810l348M071j638Q05q41
545G015k94k028J297L661j435K345n030j162L156Q29K552k528L73l918O580n283L602j350
527H382l766J737j092R51k934K657j92m78K310K815k138l62J122p40r08R19n014K326J286
508F881J975j410k525M232K002l181k665o02K601j002J751J143m244L881P91k297j488J015
490F858L507k783j589L987j479N39l667K336j605J404R32K956m766M513j977l077J117j955
472E251K394j30o43J533J069M63j553J243j379j030J384j032k418J083j811K379K089k552
454F340J487L669k332p3M041p201l5N863l536J036k133K824j626l225N051k159l375N6K743
435G415r01p36K618k536k93K532l03k492K055o76r15Q68o58J947l921N205j673N46l000l116
415A966M874J109n46K634k216L298m034L146j848o09o72J334m698L906j983M210p53j285p24
396G109n87K505m276j94O270k864l099k018K070J874J130J50l556K591K714o97Km627M109
377H606k359O005o348J613m217L992L645o004N290J195q422L891L82j931K711k363j856J992
359E822N135n819Q47k223J860K036P90l498K989j992K723l492j459K015J813q29j082J252
341F888J442M24l654L077P59l414o57N38j428J565J168L180q79k175L902p87l572l489K819
322E707K077K043j00l548q40K998P6Kj728j248J731l574O126j008k175L565p73m070R1L118
302H470k913J037l002p4l518P781o94l616M424k150k390K108L196m112K950m345P77K271K226
283H426l44j558j39k154P58K921k228j89k521P126k247l894K692L629l839m22m41L391l498
264E469J970J894l703k784O198n90K89l053L270N33p53o472O140l31k381L887k404k238M391
245I332N9J545k389J37j550o70K967l855J760J39K009L1279N381l2694n146j317q33k80k032
226C842K020j100L460j705M232l232o6Q69k358M301l477l66O20l515L501k295M456j417p76
207F994J32n36J44M104o25n89O6j998L76R37k4j736o12L695L247m407r58N56l19N255l210P80
185A1272k911OO9J374J335k44J979j274N304J405j046J996J666O228N463K092Q294R741J1231
166F3980J4665J3613J0481L17l940j1324j2784j3878r321p390j1294j764q290m434L327m822
150A7142n79j152r99k318M704l265O06o79p15l526L671j778k012J553k174j195L41K190m531
131E284L458l227L790k936K533M63J233J53j320M905K696k512m287l901L82J266J00k073J476
112G483j372J867r61J173l20k395l46L327n0j586K718j206m676R0M308k586K808q03K195l143
92F525R46O68%j35j939J304K241k565q90N383k259j505N103O20m352J853k66m95j708k712
72E817J456k178J703j55P33N1q11L39J604m34j292K912k967R12j262J378j79J050m983M623
52H317J795p319L436j692M11R78Q1K449l887l61K959r94O91J168k976K230k21m088M621L964
32A1562m784K606m350J360j635j443N343o724Q730k682l049k92k27M35K163n26P43o06j861
13D763J878J479R50l137J243K687k040k080K314j924J108L339J5371J37015
0A62966
##END= 
