# Supplementary material for: A new method for the comparison of 1H NMR predictors based on tree-similarity of spectra
Source: J Cheminform. 2014 Mar 25;6:9. doi: 10.1186/1758-2946-6-9 (PMC3987679; doi:10.1186/1758-2946-6-9)
Supplement: Additional file 4 — Directory containing a graphical tool to benchmark new predictions (submitted as input file in the correct format) with the predictions shown in this publication. The graphical tool provided in this compressed archive allows to compute and visualize the results for a new input file containing a new set of predictions. It consist in a web page (index.html) that can be accessed locally or remotely if the directory is placed on a server. The input file is simply drag and dropped on the webpage in order to start the computation of the complete similarity matrix and on the different statistical indicator including the curve of Figure 1. [file 1758-2946-6-9-S4.zip › bestMatchVisualizer/experimentalReducedJcamp/cc_11710.jdx]

##TITLE= Maximum beta inter-cluster(0), intra-cluster(0), Cluster size(8)    
##JCAMP-DX= 5.00	Hook4 tools, Dec 2 2011
##OWNER= 
##DATATYPE= NMR SPECTRUM
##DATA CLASS= XYDATA
##.OBSERVE FREQUENCY= 400.0
##.OBSERVE NUCLEUS= ^NUC_1H
##.$DECIM= 0
##.$DSPFVS= 0
##.$FCOR= 1
##.$SW_h= 4000
##.$SW= 10
##.$TD= 1024
##.$BF1= 400
##.$SFO1= 400
##XUNITS=	PPM
##YUNITS=	ARBITRARY UNITS
##NPOINTS=	1024
##FIRSTX=	10.000025000023875
##LASTX=	-2.4999976125705814E-5
##XFACTOR= 0.009775219941348974
##YFACTOR= 1.0
##MAXY= 1.0E7
##DELTAX= -0.009775219941348974
##XYDATA=(X++(Y..Y))
1022B2430k300K0579j7238L11o278j558L031K214m027l159N826k72o65J618K538k265K918
1005B3703j699n88o691R742n450J495J580L249p266l821O656k55k119K364M533m980L862n871
987A8444K886k820N955m04M55j0620J0405k604k765k328J560L631K383m412K114J563k748
970B0695J164M878J673n405P114L3529M307k7804j5800J244K582r170M853R534n231M55l045
953B5573l875N902j137k923N37K909Q48k225j558L212R159l420q13K7482j8546k3245O75N704
935B4259L6961k8262M408J3215k017P7452J46996J937691P789297j742582p069170q50104
923C38144j49037r5867k7500k992M191j968o048p272l795l0333l926J2504O4j176p08L994
907B8275l564o941K373l286N892j634l258j629j85R429O604K3643j9083j2366K247m151J472
890B3838M047L5378J2120l6547j6680J020L185n731P760J969o683j712N794l123R90R369M341
873C9335j3758q659j394J0014J3525q861K0079k3536J1016K4216J92225L563951K038888
860E857041n045863o30772j06782k0502j477L928j0937J412J752l580l893o288j3119M884
846B5804P206j157P815m763p906J5945j6575o91J7939n009L3897P837J068015p5291r11906
831A61160K38172P459050o663155L498777n89074l736968k3229J033171o28623o35968m6007
820F7306l998j6397J4961l4962J4022k788q022R384j329r00p106j1601K329OL938n21j360p63
802B2199L402k819K613R663L044r708O435J1007r404O818j6761k617J7666M965n137J306
786D2672j5836P82r77p265P537l044o3J42J90p95m2k182j399J3071m545m255N3k179L635K646
766B8146k694p19l581M750P406n564o222k369Q626j212n676J799m557J0060k352J875m872
749B2844J4342J4629k1700m154J5414r015r409K183K594m61q14k969k426P566o706J202l500
732A9620M946m527J56j679L363k481L050j169k593M822k495l035J289P03N229r85J697m255
714B1656K562l16n124N82J575j615L951o88j637j137L839m353l213J219M307l876q26J0253
696B7159p365M064m774J2465l757m046k044L071m269j517k134L633k406o87J605P69J448k476
678A8739P235j1021N885J5485j6029L422K122L467l314o420K227m26J437J834p640l15M857
661B1545K548L419q479j754L248K48n88J132l706Q79L393k69j026p01j886o37j574P287k010
642B1069l993Q848n686M987k213L635k224l740k99l233L118k809K891J67K453N7l767Q01N88
623B0650q24j357M465n340p54L88L599p09j626Q212o580J104k004O08k176K706l348Q043l425
604B1632m695J597J360M24m168J335J632k098K127K469m486L64R3N108m961O035l166K503
586B3105l898N746j1775L411L637p14J898k294J458J958M70o617R427L032l555l509J959J761
568B5500o12o208J931L262j893j445l003R85P87r41K150j165J552m43k808N164m571K786M608
549B5636n873k705N48K617m913K742K764l189M500n431J286p17K31qK860M606o125L080L798
530B5707p686p92R990m479m928Q5j374p89O778K83k917J451j905q56l686m599R030P340k309
511B4344k374O32m023k615L692J236k600L250K360j805J832m271J197m561P410L498l793L343
493B6752k823k068N303o135J481l043R554j0389M927K495j226l902K861k470j034q200O530
476A8613K609K788j704k214j302J812o770Q94L451L600M116J015J323p544K873m084J32M248
458B3856j149j962L686o676R0L971l55J978j930o41K19j62n87K848j649k366N124q464L758
439A9589n23O072n165J875K131k532M664m446r41L178l330R30j855r13n54L002j425j506K755
420B1006p60M46m84J807l863K744M15l77l126M682j528j384k94N256n085N791L9081l6642
402B7685k936p350J529R72J602o33m038M980o73k087l094O602L26k609k429M723l538M211q52
383B2391L071n491p297M501M196L885p886k104O126L231l447j790M684j655o754K478P282
366B5421m265M553Q623o302L704O867j6374j3522N982j4687M1799k7827l348J5418Q115K2501
350E6658M7580K75628R151962m127565m919716k78701q8464k6148j6311m729J564q817l019
337E9922k1904J3402k7359l225q29N802l164n679J2169q291K944K374l376n42L152k045R69
320B4320k294N385n189l257M707l584O504l942L874n343k014q1N18K811l723k22J451p32K975
301B2164l539r99N209J657m810oP864p089K129M465N947J3013L062j4299j2616n896M288N483
283B6027J953J466p234K654m92L800k480J89N6r296m929q06M517Q501r302n834M392M8604
265F1786n575K69699K437609L215232j266825k911815j444823k37154l7557j4204o771J292
253F0894n449j0521L921j2227p513l985l658J020O56O404k968k494N16L241p054N077k291
236B3569J978J0996J6777M526k0938q603O36n449j087J671L35N158q770L101L220j389o129
219A9602O962l937l571N993k493m17j468L753j652j61J444L51M621j470m235n91k506k32
201A9993J1612q258l337j729J598j874Q330j932q396j088O172N70k137K322K99R93O51k43
183B3546j205m098L069J018l777O267k348m442K825K41K399l067k5L847o0l840O860n600L460
164B5070k744L561l042J281j707K525K892k943j583K688m878r90N668J852k575p073Q083J882
146B7967J331J7649j8677n395J658J954R982l16M184p073n32P339J2958j9466L186J1531
130D8280L1168l0227j4033n768j35l314L811K745J0239o623n733K402p770K018m58l979l580
113A9043p48J950l20L426l814J6918p618n717n490k499J0192n924L130K287J026N66n79o003
95A9826R418R96J996R22n244K870K90p538N310j491o99l805O21J930m560O254n619k30o43
76B0604N717m683J538J683o145Q707J440n781P69Q59q016J034L538m421J662J486M319n360
58A8950j357q17N559n104O040n425Q55k773N64L531J490k596Q939l691n625o29O79K301l021
39A7870R84l78M997j543K043q533M112J286K858l446m604L631Q448o314q96n70N049j403m751
20A8840K928Q94k410J821l338p55k599M370L948N41o42k416M530l868J076l465J632O807M186
1C2080R703J6375
0E8158
##END= 
