# Supplementary material for: A new method for the comparison of 1H NMR predictors based on tree-similarity of spectra
Source: J Cheminform. 2014 Mar 25;6:9. doi: 10.1186/1758-2946-6-9 (PMC3987679; doi:10.1186/1758-2946-6-9)
Supplement: Additional file 4 — Directory containing a graphical tool to benchmark new predictions (submitted as input file in the correct format) with the predictions shown in this publication. The graphical tool provided in this compressed archive allows to compute and visualize the results for a new input file containing a new set of predictions. It consist in a web page (index.html) that can be accessed locally or remotely if the directory is placed on a server. The input file is simply drag and dropped on the webpage in order to start the computation of the complete similarity matrix and on the different statistical indicator including the curve of Figure 1. [file 1758-2946-6-9-S4.zip › bestMatchVisualizer/experimentalReducedJcamp/cc_12008.jdx]

##TITLE= Maximum beta inter-cluster(0), intra-cluster(0), Cluster size(8)    
##JCAMP-DX= 5.00	Hook4 tools, Dec 2 2011
##OWNER= 
##DATATYPE= NMR SPECTRUM
##DATA CLASS= XYDATA
##.OBSERVE FREQUENCY= 400.0
##.OBSERVE NUCLEUS= ^NUC_1H
##.$DECIM= 0
##.$DSPFVS= 0
##.$FCOR= 1
##.$SW_h= 4000
##.$SW= 10
##.$TD= 1024
##.$BF1= 400
##.$SFO1= 400
##XUNITS=	PPM
##YUNITS=	ARBITRARY UNITS
##NPOINTS=	1024
##FIRSTX=	10.000025000023875
##LASTX=	-2.4999976125705814E-5
##XFACTOR= 0.009775219941348974
##YFACTOR= 1.0
##MAXY= 1.0E7
##DELTAX= -0.009775219941348974
##XYDATA=(X++(Y..Y))
1022E613O87k340L337j051k776M233K452k01m351O83O3j079N662r22Q48k496k007k294m061
1003@O010N40m51J990j566K795m778O2N159k337J618j897L380l465j606L576l257J839L56
984G968j749r6k563L256J133k884lJ819j017P24o62J658q52K362k803O08K473L039n594J76
964F993L993n045K84L171l993L501J736n688J85J074q15K254N53l272N026M83p831L481K999
945I089l032n38J061J118q92L578l669M898l626n723O079J905j131j705l507O506l344J31
927G198J044m382K853Q21j896K335l108o38J678j565J669J061R23K861p49j75j096K80N236
908A4350o836N85M61l196l890M365L26n72K762o49j033R91l977L805o27j57j330K30L401l139
888E870J160m43j025J297J730J592j639k429L636m156N268l291J369m787M224l59j718m39p79
869E081L344j436J481l520L211L465j976q06J046n289J495M531k879o96M163j012L29j116p14
850H702P42l555J448j773j494N869j429J575o03j62l351L020K862m526Q64N018m540k72l002
831E393k160P084j982K393k166N01j810L33O68L534k182n18L791k119K112j697m72q18j891
812G994M326j917j910p28o58J09k68J791R005P561q318j828J7786j1201j4723M371L119m350
794A0161L943l317R56R71L096k763P17O36O553N757P502r968J0977R723j6831K29K3781q768
776D3355L893o974J3630N5193M13682L030696k118089p30394L217038r71645k520440k07404
764B22541r6003j6925J4990j907l5390K4315m7662r755k367K2588J14579N39198M315762
751E043964k775303j719698J659380O03414k357891l19899p728L88613K087021m59331P96740
740B939282j253304R4472K74269j627781J520913O69703k323863j67451l9647k3108L109
729F6594k0190R32J0280Q298K3931N7528p7309N292Q7975J021555k28014J174366j057149
716A074089K48537j138173r3414m5542j6883l491l440J3984j1841j204r493l608k616N612
702A2517J1063q526J1511r144K9323k1767J2452%j8027l84P240j7865J215J9448M544J0089
686D3689k0487R410j2979K532r741j036k128K300n89n111J990k529j092N272n159L072L120
669A0534k029J040l181j750J378J080J093k141K628m52l366K95J671K356l69P54q04k982R0
650E845O42j781J012O57q88J690K865j793P5q10r99P3R23n142L070J377m13j564K371J984
630I194j442J159m416K270j32N520q13m87l110Lj591L504l906J504o3J877o012j511M955k19
610F284j759J862K174l490L189L6p97k741R34M247r021P113N6j123K011k623l990K612K412
591G386M463m948J516m6n98k780J751j428k417M657k97k543M067r06o61J47j199J702J675
572I541m433K306Q71k106j610J509J973M701l790k589J560k279K709k939l24L033p59p370
554DO459l06J298K511o282j758L57Q452m381K848N63m093R62L997k372J214k115P41K916l267
534G748j552j38Q58k267K731J89L5K582k841l832N862L040q245K466k128L082k163L286J64
515H877L084l909J34J462q88O336o938M11L52J467o96K778k038m959L870k073L622Q84k789
496H987m74Q20l85L226j402l240k964Q274k90N605N3135n3684k802p225M917j603M368n40
478A4723l365j021M414k895K165k449M649L297m937J443k88l184l47R216Q120j0600J1394
461C0335J4869j4967J4122M8104M4258N82898R280381q011912j670647j91436p1937k5969
449B8099m743q772N492m157n440l499J166q55m624N162K639p39j901n12L387m819j18K6J868
430G660j664q1M54P77L481m583J3994L5651m6858P53N765K3736Q1543n8864l6288n455L204
413B3225m234N53p019N50k564J373J0805R7771m0543n3953J1309j2324j549j0139Q256p29
397B0788J2970n625j0956k89q212J176o95N76n370K647K474q44j984j444J703P00l047J866
379F434q47J72j063K581J589o27m728M523j528j810K633k57o25K102k596j148N024l348p27
360E754N33O77j630K908k399j147K313r53J107l989L749K99m173O718J91k060k448k428J556
341D578n26J298J71l60J523J748k214J820J5j046N351m187k61o58J10J997k179o50j295l17
321D918L054j572k53k673J069J69M989q85j386k933Q09j633P196m124M71j153N12m241J1045
302A3379p663L323k065l78j27R13J0J777P41j51m922J825J775L146l305j189J511j881j552
283E167L055m785O390j479j077J282n569M567q58M01L015Q55q15n75k860L468J376m603R63
264G918L910l987L141J108k372J647J864l826J162j086L15j238M425K067l329R883J0293
247C1895O0835M85836l71101j80696j5458L908l900L136n42j663R40P368K2674j032j8229
232B3971q011k42M7395k8140j9086R04J71J574n26K0579j7423o08M95m897N746n24M068J3785
214C9231j2940k367K356L155q57N682J505r31K166K711j919O319j098m742K487K332R72J289
196D5351o125J815l695L133k405l329q75j680j660M129o450K218J9m172k993R05j077k181r22
177B0006o67j940M153m871K294n601J372M091l123R26j133k075P9k356M128j802L281j235
159A5527l438J062K925k748r98J854l034L519m720k666J565N364m479p96M87J271J577n345
141F927J85K609%K604K909m213K614k959k098J37N10L863p98L020M022k989J01P49J393J746
121B0332J0142q204j1317J428j549J408p48l443k131P54M578j243r17j160j701j245K233m46
103F771K849j931N59l134O835m218J721k067j28L99k99j062N820k980J085n752P027l658M981
84A2818j81J743J069o435K165M755n349J783n277J22K226k569K147l553M452Q12m914M613L94
65A0821o49J77j095k439k048l544P729l24j212J213l330J215N303m894O51o397O204n607M251
46F025R79K709j096P36k907R3L960K59k454l285J815j89j551j581N077l918K79Q695n800r73
26F873L012l204N83Q38J86j659L876n737L119j320J564L050j187l918j58L018k47j161q8j812
6E628o71L335K869n86J0389L913J36055
0A60932
##END= 
