# Supplementary material for: A new method for the comparison of 1H NMR predictors based on tree-similarity of spectra
Source: J Cheminform. 2014 Mar 25;6:9. doi: 10.1186/1758-2946-6-9 (PMC3987679; doi:10.1186/1758-2946-6-9)
Supplement: Additional file 4 — Directory containing a graphical tool to benchmark new predictions (submitted as input file in the correct format) with the predictions shown in this publication. The graphical tool provided in this compressed archive allows to compute and visualize the results for a new input file containing a new set of predictions. It consist in a web page (index.html) that can be accessed locally or remotely if the directory is placed on a server. The input file is simply drag and dropped on the webpage in order to start the computation of the complete similarity matrix and on the different statistical indicator including the curve of Figure 1. [file 1758-2946-6-9-S4.zip › bestMatchVisualizer/experimentalReducedJcamp/cc_12203.jdx]

##TITLE= Maximum beta inter-cluster(0), intra-cluster(0), Cluster size(8)    
##JCAMP-DX= 5.00	Hook4 tools, Dec 2 2011
##OWNER= 
##DATATYPE= NMR SPECTRUM
##DATA CLASS= XYDATA
##.OBSERVE FREQUENCY= 400.0
##.OBSERVE NUCLEUS= ^NUC_1H
##.$DECIM= 0
##.$DSPFVS= 0
##.$FCOR= 1
##.$SW_h= 4000
##.$SW= 10
##.$TD= 1024
##.$BF1= 400
##.$SFO1= 400
##XUNITS=	PPM
##YUNITS=	ARBITRARY UNITS
##NPOINTS=	1024
##FIRSTX=	10.000025000023875
##LASTX=	-2.4999976125705814E-5
##XFACTOR= 0.009775219941348974
##YFACTOR= 1.0
##MAXY= 1.0E7
##DELTAX= -0.009775219941348974
##XYDATA=(X++(Y..Y))
1022I196q49J1146l421n900K769J487M606o653n39Q87M09j301M52j064J386J381m639K643R42
1003A2938L386L97M541k391n591n561L552Q416k017r249P326j0500N711m601M024M141J024
986A5546J87K382m341M099p8p408L930m605O674K785k562K509p942N6k866J083N979Q644
968B4072j1514R61L90k70L372j1842J0577l325p100N593L560K927j57p485M76M595k337m994
950G499J0832m70o114K543n727O162M384j2325J904Q314m125K588l49o150J3859j0864M415
933A6376m426k510P867j548R42o722O127M09p910L465J170j3240J0764P736r500R561l219
916A5342j040R316l822k537n170j669M884l878O682n648L127l817l961L841M633r277M009Q60
898A1875M208J026N345k582j0321R412p657J5254r053R75l324j427j668K287O34L149j612
881A6521j0684K1261r804p284J1502j1015L623K095L109J3881M8259o2483j225L47P007p084
865A8026J902N16l928M993l597K440p63p427R192J573K045l006K9600p076j9145L8939M914
848F9198m2733L4237j7872j2584K9977j8211p417J852J2939J1391O3248J67634N601460
835E893119M106881r491530l36943j12488j1624J060k0213Q223O174k913l066J9223j203
822E4700K3724J16274K082091K645276m191552O96512M939736n055272K248543K50975
812C811007l302823J968860L497866n270825n35788p0093N4227p0610k3296J8792j5979j5177
800D6161K1921L1406o7305o404M158n735l279J374N846n193m689L29Q417L708N8917p938
784H1694Q4360K082076j301665m50256M889794l350396j530687K718772J136605J3675
774D373972l809444J121913L849241m936535p7827J498272j829288j01613m6301O708o88
763D8410K4546l8737O1174p2459J626Q467j2473Q943M9740k1265R5251r4961L8697o0186P017
748D3790j3756M161L3956L4168K478680J389072l798074j12832j9456J2981l2266j407J7097
735C6114j3547j482j0639N393K733n067k092J175q236J0150j711M910n074J098n520J57N231
718A3593n569L463m115M548L340M959j0974k876O555k647N026k312k755l468K3P415p017
701G189J3523J2169j9373j223K067j7j086J440L949m197J411m330J925m911Q12K182K285n857
683G958M18P723l630K131J4j0850j039P508R236p021P82m275M299J204m582m212J940l89Q069
664A5284k819K33o020J903o3N758n482K589k97J528n660J662O578j118K87l966j746R488o148
645A1991n868Q042M538N239j1440K175n033L227n246n364R899J877N521p287p394R411P1N429
627A9788K531P49j2168J791K015J0391p856p922M277m01m485N427j045M963l30j5551J7575
610A9749o171n45K054k83j376m983O617o24K479N995r025j657n157J0548L9k638j500m790
592H732N681k753p57k04k433L507O39J310M263j791l255r4P79p90N67K201j2634J1533N411
573A9912q702J2794p831m057M459M328k676J447K039l837p11K107K1J366j0698Q373l741l695
555A0898N707K726n983J806N912j5101L881N085R54o527P066k842j799k174O259J081m186R12
537A3675n500Q164l24J820j006l456j217J0657j2239k236N158J892j586P808m815l360L608
520A7043n214L438j994R138o874k766K202k880M568l293k124M563p197J896R544q857l943
503G250N960r26k259J473k252M771L448j0956N414j613J155k929O387M729l918n749P189j548
485A5626J201m279k433m857O241K674o002M355L240m919K350J927J962l253k780K991J850
468A5894N222l526k381o72m058L204l151k4P264j030m800j0439J9323k822p17l916o327L518
450A0562J0380R79p338L57o387Q040K999l220n539J767k485K676P311j950j428m910K96R303
432B1413k016p132J0751r167m600j203L690N158l342o990L063O166k35k279j386J456Q212
415B1559q861N98j662K140q802O429L924l473m19o79N251n551j436K537P417q169M01M48k453
396I199q57N359o823O572J428l548o774m67J5512m490k209L633m27m850o9n57L37L301K655
377A6925K121m137p136Q478J306O61n429l586J6428j6878N320k87n732P86l322K22J1426n223
359A1943J597J5026j5670j151J6931j7025L344J285o570J994L037j180l046K103k375M155
343A4398J978k195J18n88m450O693M25M351j3520o86N468k003l099O461o118l096N583L937
325A3657Q91o69M48R84n863J629L641q251O781L86j539K921J92m921l878M236j944K31l137
306E795K748O971n347K572R848j0271J911o537L800J268l051l302J362K650K561O560j455
289A8083k468P274J12185r8706K88049j94392r8370j1290k758J44N06k448O745k702p101J685
273A4436n888N516O893k90n144l974L774k410J838O189n049o767K10J883L091N526m978o768
255H088Q89O227m056M160L132K549j1069J914M473n067N221K779m405M990q69j2006j3O237
237A3174m235J188L945j154r03K128J061N159p618N698o504r55L724j188J12887q9903k4414
220A2090K284k991k453M973R384m900p217P630L254J176l228m576n250j367Q207Q572r237
203A6351M123n24j0790P426r835J443N466Q475n734N272J466j658m430j733J216q167O432
186A4799N756K585j3185N743Q106n096M322K519k428l947J626k424j622R689j25k984j174
169B2160N815K37J6183N41M814M893J8125M8847J28269N23958J67240n82040j90189n3670
155A15183m2068j0826r266j1248l859K220m176p576r289R622l658R31n351Q329q705J316L209
138B4788P934n741k694k382J202n879R925k292J0560p05P04r57k580p195J3603r029m417M242
120B9087m981o699m01q06k42N569M970j2101p89k316P226O958j4698J2244j393l343K46J3283
102C1814j1220L874p24p674P818L487m194r43r44M457m346P035Q95p880K436j58p055K516
84A9194l324O525q545M536p695R507o64n438l731J1807m180j1607P312l746M310j804K282k17
66A4522J449o68l461L99K150n921L525p772J3362o977O400K217p251L421o733O021J89o869
48H003K767Q63p45N580R760l172j0137J534j83j3024K0453m247q443J1321n688J059k831J399
30A4269o45m265P96m010P301N535j771n273m74m161M205n926P068J495J120m369Q559j2790
12F664J753M265k200L451M948q083O010l132j203N998m718m99o112
0G142
##END= 
