# Supplementary material for: A new method for the comparison of 1H NMR predictors based on tree-similarity of spectra
Source: J Cheminform. 2014 Mar 25;6:9. doi: 10.1186/1758-2946-6-9 (PMC3987679; doi:10.1186/1758-2946-6-9)
Supplement: Additional file 4 — Directory containing a graphical tool to benchmark new predictions (submitted as input file in the correct format) with the predictions shown in this publication. The graphical tool provided in this compressed archive allows to compute and visualize the results for a new input file containing a new set of predictions. It consist in a web page (index.html) that can be accessed locally or remotely if the directory is placed on a server. The input file is simply drag and dropped on the webpage in order to start the computation of the complete similarity matrix and on the different statistical indicator including the curve of Figure 1. [file 1758-2946-6-9-S4.zip › bestMatchVisualizer/experimentalReducedJcamp/cc_12210.jdx]

##TITLE= Maximum beta inter-cluster(0), intra-cluster(0), Cluster size(8)    
##JCAMP-DX= 5.00	Hook4 tools, Dec 2 2011
##OWNER= 
##DATATYPE= NMR SPECTRUM
##DATA CLASS= XYDATA
##.OBSERVE FREQUENCY= 400.0
##.OBSERVE NUCLEUS= ^NUC_1H
##.$DECIM= 0
##.$DSPFVS= 0
##.$FCOR= 1
##.$SW_h= 4000
##.$SW= 10
##.$TD= 1024
##.$BF1= 400
##.$SFO1= 400
##XUNITS=	PPM
##YUNITS=	ARBITRARY UNITS
##NPOINTS=	1024
##FIRSTX=	10.000025000023875
##LASTX=	-2.4999976125705814E-5
##XFACTOR= 0.009775219941348974
##YFACTOR= 1.0
##MAXY= 1.0E7
##DELTAX= -0.009775219941348974
##XYDATA=(X++(Y..Y))
1022I433K345Q81m705L121k460P007n647m38k094M377J921k436n24l274j462N044k095L546
1004A2540j813j629q89M990j553J257K23L62m782J312L145m343N231l382k108j980N061j652
986I990l16K720r25j689j823R61j746K314O699j1856P451L745m292K742m276O270n359J225
968A1835p98K09j412Q060o483k402K848k705J795K984l452N066k72l222K687o76m032p30J114
949A0414K000L637n78j0177N039k708k310M515K751L555p097P52m990Q797n445j945N636k644
931I202N941q518M168m050K109N93j290J989K489j483n54J670l69j978j211L40M010l872M17
912I603j496J39L848K807j63r35k099J232q249N817j568K50J285l001R56M541J359m848l260
893F218M862L734K379k951j35r726J0440l432q168P840O66L16m96N00J288q51j579K660m844
874H721N893o518K968k811N497r6j481k259L106J365p088M825q587J0904k905j344J638m103
856G725K950k524j844M189J468r46j607P612o121L101Q09Q05n064l437L192L769m835K369
838A1611k136J955L760n945J30L803k710O912k674k656o38L340J0619J251o511M842Q02L197
820B8952N45l363Km355l554n59L7l696j744N884J8012m743j435J4876K8558r876P7J3219O185
801H3022j651k0849j5543K266l013N3798N4709K53302J616498n41221Q71999O420J955729
788D315466j549990m39052L51965l23574j335643l83302k05246j15779p9565n6384l2911
777A45985l8826j0870j6087j4203j8077l466O11m692M884n260L344K0069j3965K048M5827
762I7322Q1508o7865j8306L9759l0114j6060M4601Q0677L91217K3720J513192M957300
750G096951K903049n035817J97955j912559j776371j33833k21456K304093k584412k97985
740E39615j54011j03690o2425m3690l9097l0480j6663j6312j9249n478p594j0010Q287r651
726B9552j1807r1J270j054j49K095O906l027N983Q445o248L4233k0211k0406M060j2173l622
709A3756q44N915m389q07k028k193k311K737O771J1429j8381J894J681L91n095N010n842n97
691G097M423J250m161L830n539K097r02J458K26m209l71N176j036m556K591L558l234k587
673E111J327k02R219l061r15m005M765n112L735l55n48L183N16o482M190l137K774p201R419
654A3221o479l747J338N859k049K60m735N528m18l843L992Q670q666m192J316K970O568K83
636A5876k689M05j527R33k86K184l478P02N56k336K675m992K012L859j47j451P88j304L36
617A2116j629J4o049N667l687J463L533p077J125O168l462K559K930O477j0842k47J0047p379
599A1727j374L590k806p37N17m35j259m053J199N05L161J023L9l223J189k215J904Q60k452
580G160Q930l46n71n787r2M945l510j039K11O25J360j214N18k97j858m11L885L324q361R035
560A6507p801k566K976L022N13o311j36K070M076l826K348K93K838n468N811k930o35K912n51
541A3142q354L723p155O220L628p25L733j1978L618J703j177P204n140J967L308m491o06M043
523A2663q694O737J486j93j894n912P992J791P96o60J66L359l267m110q68J588Q82l128N749
504A4483j24j403k303N751p120k457m22O295K147p096M345l201J577J440k483J280O343k173
486A4879L74p065K522L224L099o002k548j226k505M092O169r065L837O27J133K185L501n589
468A1642j966M928o080N564J261o980k1K09O404k598l192n70O050l85m030l086L932L195q167
449F110K376M786J873j114k61O014q249Q60J494l598J430k027O33K648k449L00K241k174K250
430A3143M969q562j284j880J115P279o750N79j672P872n577M82K879j292j704L209K56N024
412A8086m717o897J743j87K251j920Q51L44q68j78Q617r612K32N244J204m021j064K152j280
393I980K042l378j44L998J343m308k380J180r33J35P519l893J916l891R29o325Q652j464L485
374A4463l158k134M922l547n163R296k031K565n700k885J792M01K441j699j813k30L908l37
356A1091P70j336N042j1105K564M37O636q378J1045l034o066J274j252M624R69J648k02j992
338A2735M95Q82m439J283J041k042l611N481k194K470J01k072L75l520L678l541k050N541
320A0613K781n580J786k004L679n278J979L269k628j70K998J635o08k256Q23R90P073m966
302A4136p228L671M422k932K284n582J116K287j480J545k624j370L615J38m462O98l908O861
284A1187M147p386L453k99J46M035p229J540K883N739p946M156p908P245n336l505j786P604
266A0740R12n694J134N138k341L121j865j731J618K716N95p636K136N041k244l417K404M510
248A5137m38l157J386l542J45K392j729j753J446k70J300k300J01o8l02j225M97P023k097
229A2546k922M187j0551P340q11K175N684q960K004l858K641J140N98k444O234J966k721j699
211A2549k013Q610o529l153J503l029n63R192p167P75O583o544j692k235L820K717n923N579
193A2480j331K548l674J324r41M146o748J895M932J058K288j0463K697P097p625K00K573K828
175A5284k080P417n547N364n297K0n43K764Q53P566l836L533J382J585R117Q839O6498
158A12919J531109j297987j83975o0665k6916j5545j1531j0610p322m955j0492r35p14L473
144A5854J011o416O666K777m314N284K021p057R445l237n786J780o645O905K059jm566r16
126A4864k898p01K524j168o009M07M091l261j413K542j161M904R68j646k687J988j457l50
108I537K098l545P18p42M414J470l593m500N849J0862n520K004N97k936M03M586q671o55K459
89A4835o57O014j0504Q906l485K883o299k160K26J517M983k358l537l333l061Q337n696M981
71A1592j405m225J923j548M110m467j434L641k775j028N541k245m91P68L446l670p733R733
53I733K288m104Q391o821J308p97k042o34k142P051j367M527r739J056M943l994O626n042
35I241J589j428J49l517M722l597N323k817K698l404m737O868L956k348J116o134P585l706
17A1559l379J322J534l262M066k365j831L724K220n503L263o460P615J832J986l123l617L368
0A2949
##END= 
