# Supplementary material for: A new method for the comparison of 1H NMR predictors based on tree-similarity of spectra
Source: J Cheminform. 2014 Mar 25;6:9. doi: 10.1186/1758-2946-6-9 (PMC3987679; doi:10.1186/1758-2946-6-9)
Supplement: Additional file 4 — Directory containing a graphical tool to benchmark new predictions (submitted as input file in the correct format) with the predictions shown in this publication. The graphical tool provided in this compressed archive allows to compute and visualize the results for a new input file containing a new set of predictions. It consist in a web page (index.html) that can be accessed locally or remotely if the directory is placed on a server. The input file is simply drag and dropped on the webpage in order to start the computation of the complete similarity matrix and on the different statistical indicator including the curve of Figure 1. [file 1758-2946-6-9-S4.zip › bestMatchVisualizer/experimentalReducedJcamp/cc_12302.jdx]

##TITLE= Maximum beta inter-cluster(0), intra-cluster(0), Cluster size(8)    
##JCAMP-DX= 5.00	Hook4 tools, Dec 2 2011
##OWNER= 
##DATATYPE= NMR SPECTRUM
##DATA CLASS= XYDATA
##.OBSERVE FREQUENCY= 400.0
##.OBSERVE NUCLEUS= ^NUC_1H
##.$DECIM= 0
##.$DSPFVS= 0
##.$FCOR= 1
##.$SW_h= 4000
##.$SW= 10
##.$TD= 1024
##.$BF1= 400
##.$SFO1= 400
##XUNITS=	PPM
##YUNITS=	ARBITRARY UNITS
##NPOINTS=	1024
##FIRSTX=	10.000025000023875
##LASTX=	-2.4999976125705814E-5
##XFACTOR= 0.009775219941348974
##YFACTOR= 1.0
##MAXY= 1.0E7
##DELTAX= -0.009775219941348974
##XYDATA=(X++(Y..Y))
1022F794m807J576L285l219K847k191L17L763k998R21k027K205K164n645L981k726R13K030
1004G183m150O81L791k043J450j582J530p65L19P38l914J721J727j590L978q76j466n47K653
985H838j219k076L19K734j762m59j306J056j083J740n32k689N944k204K65k822K23l381J221
966B807K358K537l264M03M004j521m319L704j359J960m56l556J394j129j166L344K675j510O0
947F966q88j351K796l284L625o55L5J160j451j134P572N4159n6729p81k309O3L71j867L205
928I503m185L836j948Om77K066l501J936N138k312k186j591L385K859J927o846K265n093M763
909I545M432k306K531O075L369J9242j8335J5255K8143M7175L32481R552393q773895r94772
895B31333j80049k2319n986j1831p66j573m52O17K961l782N810m437L26j783Q96j825N481
878A2621J623Q2M561J7221j3468K0091Q6163J965141J355651l067853J007891K969741
866D359465l707142n41161p8330J5072l3369l83R191M4693n5982l570k98m026L793j973L539
851I519J106R609K48764N2392k92709j4191m368m016K2780j2891n907J7913n071j5753J3053
836B0230J1596k2450M173K1746K740k7258m202j559r35L536J209j222J955J002N207m052j836
819I880L846Q685N8750J49332j82274M6371K15860k00928N0617K235626Q06319k745518
807D56566J385677K818422l992129n54301o2851L4769n3310p382J9537k6776o098O938L041
794B2103j4611R072m046k448J227k364l819K1843j006p096K2362j7365l324J8152J0228k2094
778B6814K5756K74045J493071j524141P36130L281240l523545k17172L391481J36651k461452
767A638878j118161K930095j302943j778348Q74910n29989n74686p2588q667o435K1157K2972
755I6195k9018l268k5128Q557n462j3891J104j3375P487j842J4312R16043O56891j522436
741H6169n6073J731L706j9886M269K0181k6039k923J9177q658j2252Q301m006l687k246J804
725I568j418L35j914O149k977k140j062N82m57J724j518n58L8J673m16K566m094k043N619
706I657k427l075K506L87j2J587P176p429l691p39k15L607n122M036j036p49K817m99j642
687E137J125J69j80K797m071J500J492k99j283N01l02l16j589k137L448m297L796J298k605
668D184L877m158K061j663K875J279m554o62l61K139K235m302L250j894j066P28P86j362K610
649F002J00j177K768k426K192l457k93K076j798L166k486M480k4n160J222L021o510K025j24
630C597n38L058n04j195M23p17N713l287P8j621K135k298P25K456m949J926J738j915j964
611B861K805K560j082k691M75Q45M67k566M304o65p56k932k39M939j933K740n113K614J014
592G647j93p06n72O97j906K531j165R83m080K155J131N08J056o01l365J04k11J096P23L838
572I670r58j157Q85J059m293k528M983m979M969J860l173j575L18N866l849J26l90j144J380
553G070j159k487J999J088j536Q40j161L413k322L667l163o51l87L924l741l087Q22K807j044
534D892l323M991j600N13L33J572K519l495j235K90k242L720M59k329J695J603l791L168m813
515B927l76L138K675k426k068Q56J113k249K444q07M03M92k509J04M477k403K64j817J642
496E880J995l264P21p10J420k506L817l594K034R54J236m227J256J791r87r3p39K616m480
477C120L295J15O951O134j2085J607Q7164p7314j1187k734J65j946M543q09Q26K052J4943
460B4840j7032j014K674m646o02K869j227L960m319j679R66J743n79o07J635j527n78q54J081
441E104K225j920K373m59k905K438j655J160j904J760o07M664o377J613J548j994L9k77q6
422D740k051M214K808n282J025R81q60J223p94p8j125J359J750k505j205J832J296j836R03
403F395q22p4m26k680J38L211k339j514M319j368j919J828J701j694M36L103k216Q36o915Q64
383H64q09O353Q49q44K125n445J737K793j424J00J846m024J080j430mN89Q18K288k934r37
363C591J920K124m98r33K54l27k874M482p41p03N17k81p85l434K204M52R16o10Q05q04k369
342B906N65L087j381j60J364K150k939j09K07L92m128J433L877k75l447N606l503m71M443
323I617P650q967K149m812j260j206J540q66L205J6910j7296q26k147J471J143o71k540r57
305B137L673M99l343J903J771k273J847J9527j8740M12K2o45O13m092J081J628k583L142k744
286C835Q36k902L324J233l767M256k377J332j401L8J110r73M393j262l076J325n39j096N316
267I605L539l100o385P98L094m911J828J174K955Q00k120n18o203P766l333J543P09j264k400
248C577M103q4R37k441j42R76J818j33r49j767J343m66J135j169q59K633O37n34k810J301
228G106j733J945J795J888m850J661m01k986K756m414J325O89J088j852K182M275n114J052
210F412J370p95k214J097p59J992l265K051K486p58J615j252k390L435q34P14M185l880L124
191A2334n803Q67k17K34K374j186O11J2l668K275j526R36J643J438j257l991L212K40j699
172F829K359l281L433J01J389J435P85k229J411K360j991L342P4710R58246r03861r1047
156E3991j9657p330l461n497N07k526k399M16l699J583K657j771j336k260J108j072q5K482
138A1651K494l271J404m510j674M51M15L690l679O850l405j058j788P66M196j841k890J657
120I458O73O30j446L63j080P7k41M53J18l483K572j947k56j431J196O597k346n725L526K29
100G937m094K691J156J187l401K060m89j845O687m089M64k23p23P28j727k022K6Q32k40K909
80G824k001K00k783L053m721J764L364n98p79K620k397l20m802N560k496L029j234n56K388
61G115p38j391q98J765p43k27j172J679L409n18m970N19N58j548J529M273K76n512l66L898q4
40F854k051L946o815M511J146n56K076m627j380j216q52L608J409l258M181r92k76J055o8
21F695j038l118K454k91Q75K81l4J76j181r60N195l365J323P11l013n20M428j784k956K18
1D096J455q5
0E466
##END= 
