# Supplementary material for: A new method for the comparison of 1H NMR predictors based on tree-similarity of spectra
Source: J Cheminform. 2014 Mar 25;6:9. doi: 10.1186/1758-2946-6-9 (PMC3987679; doi:10.1186/1758-2946-6-9)
Supplement: Additional file 4 — Directory containing a graphical tool to benchmark new predictions (submitted as input file in the correct format) with the predictions shown in this publication. The graphical tool provided in this compressed archive allows to compute and visualize the results for a new input file containing a new set of predictions. It consist in a web page (index.html) that can be accessed locally or remotely if the directory is placed on a server. The input file is simply drag and dropped on the webpage in order to start the computation of the complete similarity matrix and on the different statistical indicator including the curve of Figure 1. [file 1758-2946-6-9-S4.zip › bestMatchVisualizer/experimentalReducedJcamp/cc_12303.jdx]

##TITLE= Maximum beta inter-cluster(0), intra-cluster(0), Cluster size(8)    
##JCAMP-DX= 5.00	Hook4 tools, Dec 2 2011
##OWNER= 
##DATATYPE= NMR SPECTRUM
##DATA CLASS= XYDATA
##.OBSERVE FREQUENCY= 400.0
##.OBSERVE NUCLEUS= ^NUC_1H
##.$DECIM= 0
##.$DSPFVS= 0
##.$FCOR= 1
##.$SW_h= 4000
##.$SW= 10
##.$TD= 1024
##.$BF1= 400
##.$SFO1= 400
##XUNITS=	PPM
##YUNITS=	ARBITRARY UNITS
##NPOINTS=	1024
##FIRSTX=	10.000025000023875
##LASTX=	-2.4999976125705814E-5
##XFACTOR= 0.009775219941348974
##YFACTOR= 1.0
##MAXY= 1.0E7
##DELTAX= -0.009775219941348974
##XYDATA=(X++(Y..Y))
1022G434J229l55p21o52J278j165L848k156J412M44j417K119p13l195J371L62k938K626k715
1003F096M73J582L191l918J442k614J160J759l65J387j240J594k646p8J376p01J251p77J142
984A0114l99j647J321m298K910m45K310k55k744K751k682J11L982k156J583l706J018j063
966F705L957j984j296J693P18k825M299k931N65k121L504j341K233m199K569j524j66L110
948A0966l622J34K690l849M121l537L611J230M37m227K350k433L353k495K320k858N3L747
930A1991k627K019m239K712k879L528k22M83R04j716N51l06O07j606L31o1k461M540J3295
911B4844L7897m2710r645j903Q84L483l709J731k555P32N64L142Q82n360M774m44l187p123
893B297k297L7854j5754p10M304J6270j8552o05J1265J690j2984o552N812m809J1501L794Q40
876C3364O830K7529J88617J823504P920156q315298j347196k60985l1933j3792J5401r985
864C6212J2118j6367K247J346j457P767o564K3169Q7282J322367K881470l231519j87513
851I30558L651899k602328j530455l48770l0959l463l6005q721N758o028j722l424j976n522
837H842L727J0200P122j2738N6418l3102j5341L215m860l348O14j704O903L90J870J281J0799
820D0288K6192J3097J44527K585250L75179k372806J301571K686482l744127p92534j73265
809H9854j6195J1133l4699j0629j99l308j3538M098o853j918J151j165J954M668j203j752
793B1399M110K840j38j532M111J1727L9079N78112J050278j205110J304087K313799l046268
780A076494J108K619005r32163O29360k517972Q74688K368856l087261l40323Q38765j153234
769C77323k48162p8228m864p870j1147P023p74M44M025p336j0514J507q96L73j2j7J0854j981
751B9748J05q953N127J1035j4349K523L5957O27643J364251j734866k31051n8573q678Q537
737B8456p632o572K35j083l80o434N13K390j306N496l426k928L499k563L197N85l370j2n97n2
717H016R22k441J763J209k734R16R8J193j887K632J037M12m17k351j042P25K982Q231j0245
698I019l184J465N25L618l157j877J090J241l414J466M120J59K859l565l375J695K164j293
680I556R32j721l074K217N54q74o93o1K074m24k854K649j750j99J428n52J637j122j381J557
660G899K314J068l400R31j81K227o209J758J981K594k887m95O92p12j462J219K096M21l139
641F715K466M48m5k079K177nP54o091L582r52P84O62r54Q95Q28P25j754P50J270l865K595
620H906k112j938J004L201J803l211q94K289J40k982j44M056m594Q13J690J299l847J559p78
601F260J788R57r39J309p48K40J64L58k455J129P63P17q3l74J372n579N674k578J173k178p70
580F200J757l2j40j114M653j763J214p18n35l84M12L35m748N296j880M07k676J586P92k560
560F102L109m484K095J576q41q3M680m173L189K910n132k522L19K676K206l086j290K895l402
541F744m85J758l27J707k646K164r06J262n56M96k051L173J186l725J353R83k516J457l509
522E562L812k045n18L688m13l177K871q45j39l88n77J603M95j212k239K507k322M195j909
503H949L397J608k258J654k778j624j564P094n680n91j014Q03J497j343p93j126P75L185o27
484I564J394k003j9j100P82j257J763o08K997k542m82j786Q56L168j719L68j678J334l741
465E291L331j840o54J742j437O68J971M487p428L391k40k254K589n49j722K698j616q20J05
446G713K691l194j521J307J845j29k029K497L67q50O96k572r12L108L70Q66k618J096m24L639
426A1946m57J010m244k18j613M805k181L86L83q87l319q3J044L904m22j113K333r48m244L355
406I437k903K788K11n28r96o52N276n067K184Q59l390l26M306q64j821j96j246m85L85j329
386E643J096J84l7J433M56j81j528L114M55r14m80n35Q14j958N7J345J474j150m040N566j128
365I686j097j248J100J738k630L113p75j07j071K757k403J619k299n47J027J187l145K64P1L1
345G271J797n480L312j712M698m918L852n84k493R58k87N767l664J229l27j282R43R24j371
326H633M49k238J734K87M05k247N920k982j909J709J215k491Q61J419k406r46l95M122l032
307H108j33J401j996o16M568J1627j3308j871R02k657L114R28k778K171L247m09l338j54J178
288I984j188L563K838M4621J15867j33537L9163N809o2011p594l446p46r68l044K46j08k356
271G093M562k191L90N96l274r26P70L172J785k406k518J484O48k154r80L762l158J041N10P60
251H966l59j656q82J611k781l09J341J102K956k575O53k933L443R77q89N79o70l747N863j610
231I080j330K606l841l69j879N408l593J677M5418k3480j5105o295l184M506j887Q70j213n86
213F803M681l409J837Q92J43l725K678k068k58q97j150K494J30j042K928l471j403O359j505
194A0017k416K762k69O88L420o173Q97Q79j040j733J802K392k941j752L149M067k582o9q42
175A0256M501n164M296k020j339K613M60r55m435L228P16L966J553Q344K5002N86945l26117
158C11850k25940n1187j1370m668k374R16k145l856J498K901k725J265L0557k1499r660l055
142A0508l90N727J67J856k34P130J099J3496O515J108K2895L0329Q6974k3782o7691m9943
126D5764j8080p131m779n13Q07L085k644m99K492M803j1915P298m729l901N035j336J233j664
108A3326o51j769L569j165Q86L135L16k287J1488j0143Q054r401R7L963P106N0029r50N2112
90A27715P6929j13143L4585K9770r8886L440k6228j8006o190R37j763K236j258R64L73m555
74F920J553l000M919j517j714J065k056L833l733L901M53k399m80M84L413l998O25j524o03
55F142m04J640j16J650L80k148M82K71j917J11K021Q6K416j781j147r61J997o71O89K7k118
34F649J06J445r86J834k461j60L21K284j419k157L740K443l618N55k418K011k068L384j175
15H310k93n83k466N216n81j786K157K878k247r11k884R09Q0J719k234j989
0E295
##END= 
