# Supplementary material for: A new method for the comparison of 1H NMR predictors based on tree-similarity of spectra
Source: J Cheminform. 2014 Mar 25;6:9. doi: 10.1186/1758-2946-6-9 (PMC3987679; doi:10.1186/1758-2946-6-9)
Supplement: Additional file 4 — Directory containing a graphical tool to benchmark new predictions (submitted as input file in the correct format) with the predictions shown in this publication. The graphical tool provided in this compressed archive allows to compute and visualize the results for a new input file containing a new set of predictions. It consist in a web page (index.html) that can be accessed locally or remotely if the directory is placed on a server. The input file is simply drag and dropped on the webpage in order to start the computation of the complete similarity matrix and on the different statistical indicator including the curve of Figure 1. [file 1758-2946-6-9-S4.zip › bestMatchVisualizer/experimentalReducedJcamp/cc_12305.jdx]

##TITLE= Maximum beta inter-cluster(0), intra-cluster(0), Cluster size(8)    
##JCAMP-DX= 5.00	Hook4 tools, Dec 2 2011
##OWNER= 
##DATATYPE= NMR SPECTRUM
##DATA CLASS= XYDATA
##.OBSERVE FREQUENCY= 400.0
##.OBSERVE NUCLEUS= ^NUC_1H
##.$DECIM= 0
##.$DSPFVS= 0
##.$FCOR= 1
##.$SW_h= 4000
##.$SW= 10
##.$TD= 1024
##.$BF1= 400
##.$SFO1= 400
##XUNITS=	PPM
##YUNITS=	ARBITRARY UNITS
##NPOINTS=	1024
##FIRSTX=	10.000025000023875
##LASTX=	-2.4999976125705814E-5
##XFACTOR= 0.009775219941348974
##YFACTOR= 1.0
##MAXY= 1.0E7
##DELTAX= -0.009775219941348974
##XYDATA=(X++(Y..Y))
1022G114j650K526l848r80P674n83k317K245j091j607L550j954L276o043l29K153r60N663
1004A2839j094j612J283n122M41L86L13m376N227J62K558j953J86J268J158o305J798J993l12
985H838L003r83l565K11l951J948j869M185L002j202O73k05p15L523o161N74j024J493k396
966E379N130k773N093k404Q5k280n10L11k649J397l330Q09O223R91m212j567K861j916j545
947E093N391k245m758O11N725J605m613J100P16k346K046J887l667L088k285P691R156j926
929B2269j4507J3311K054j2502l538j46J721m548J423Q050k835O19O87j407L829m88J412q425
911F979L283J797n55l651J62M724O454Q575K582K0582K6978P8938K15953N26088J995809
896B894698j019997j071912J553876K22346k327240j72381m3549p985L04n908j134m511M54
883A7061L25J348n628L261M889j117o835k11J619j513L323m067Q945L080K347J2020J7329
866E6176L8489J06159L37849J044266N288882m285428k328353j47044l2980J6445p0176m720
854A9565k867j362Q57L588L842J0593o072k0144J187Q78M815R450j657m980M507L433j5344
837A0289m007L614L24K748n454L758Q72k519R53J231j427P614Q004K3491l5210Q124M11o133
819A6683j728K499J973O88J6951J6965K7446J02622K72506J092977J482832k108643L77655
806A301426K221329k353794j021517q2459l5134J4103l144r441j1753M962O868j3751N007k98
792B2404j0363o32L698P94k484N017J3879j7181N226K096K156m246L611J3151J8696M4237
776A00059J24087M01773P80982p46600R33008J475102k143380K19833J651703q13148O88880
765B672299j801633N17680J577484k044021m00294N70760q42974j91591j8759j5363l904j986
753A7698K018l995Q747n028Q005P150L3118P5157K23180J136984O23131k018390m8595k0342
739C8838j6861J0283M228K048n209m89K036j9187P805L530r644k236K811n034K176n250k761
722G084J189L938j524k360J687n46K851k765p026J098L287O283n950K493n944K293m905P221
704H404J388j344L240R158K282j8205J784M307n264j04j191K48J957K293m021M032r09K019
686A0074j312o481K005j78Q61P32N79L170j88J423L45l303k635r05N316L702l727j686l427
667D365K250J322J446j800K993l805K890P06j353p25o769M475P360o433J5J459O06Rm129J656
647F538J767q305M340k300O892O67m97k576K754O161l533l584k679K617l120M736J530m243
629G165j735M373k653j914M679l718L42j017L029j338J795l801M793j549l126N434q005K482
611E236L972L58r7m069O065p25n421K301j378k387N071K545Q3j648j243L912o276L064m49
592H914n211L761n57J187k455j07L835r93K672l564j910k872O232J448k477J568p791P903
574I583l730N35R555m610m702K411L017o081M811j355N418o701n816K933J0600p573O49k191
556F753N142R636j1346l900L015k314K831K549k92r444N001K830j947O24q37M009n448k228
538D634K945J84k885K410j509L205j099M349q041N125j347K832n596L377J725o283O743k719
520H050J0K880J700l644j445l84K32j830L504k762N407J084r390K817L189q37M37l668L035
501H385N45L863N05l974L04N27K52j832L146J892k088J551J922K9718L9789o4780r141L353
483A3937J0457R398N7205K6154r9092k673k899K752k584K717P915j0587K893n517J314P610
467A9000l65J0361J0183J0631J1546M2635P2444J89881N42112J568424P523148j59395
455I840605r315060l14917j09691l9981k2251k623p866n799P00L428n196J90j617l075j536
440A5311k512R64l466J33M768m677K84m48r33J295J410K148Q3J863L5781K1484o1611K896
422A4773l190m021R11J536l53l579L741R06o703O644J443j002k894l978N08N720N20k470O17
403I129N71l292j216O798n596L691j561N93n162L264L27K283O61j608K082n58l144r5K173
384I340k481m62K842k266M10J018m373J098J29L962K461k015o53J306k558M942ko795J550
365G453j552K68L973J395J894J935J6669J2015p739j5431j2045k668J224k762L946l794r45
348C836O849j110J165J574m773j407M188j300j795J519k342k143O801k58o75j823P23j362
330G667L680o39q32l949L162k769O083j265k969K749J26m102j494Q05K739k301j806M037k71
311H651L171k807l969N144j429m68J30j397L626k392N965q378K886j315P845l170R97p202p88
292E100J560M444k70l197p09R35K283j77m337J182l048O563m346N362K248l441O48k795R055
273A7060J8597N1039p4885r402K552K971j13J025k322J246k474J761k312N374j196K510m115
256G316K207k242K314l754j115M73O464k363k64l946J213O36L380K833J7612J7044l7776m48
238I584n261M910O21j244k15n82m06J517j43M85q15M037q496N085k069p02K5P49J260J997
218A0337j815N65N49m878P076k418k90Q96P67j391P90k062L378m947Q20L580p72k916L110k84
198A0095K232p151L329n93K523p681M990Q415p038l780L771p14j302J561l10q0j209k44J253
179H067j552j704K891K745o188O177m570K747j010j4J164O577q82L61N302K3752L3874N7565
161A35302K07325K69226n11247o3480j4772m304m318m768L743J032K213K75r279K222n149L47
145D368J0949l476m729N064J242j477k375K132k00l581n13j966M662N12M63L138J772m226
127A1759j303p75K059k720j99k479K419L83J386k558J34M884m06l421l318J555J941m749K911
108G503q39L807p510N349J715m763L826J697l40j92K970k373K189K098j099m218L054J546
90A4420m200J977o185M001k718j112K442M658P37K26k680l608k90M724l514L186j022k547
72H495J587J973n266N583k985R35l194k048N703Q32n570O10J733j7M612k693l395j877N322
53A0340p73M514k577r25N56m73k429l153L554M439l514j666n93J525J617j889J110m145J28
34E646K506p55K577k619m013Q515P50l798J477p87k939j622O714n996J653n456P982j788M80
15H527K049k887K142M973q342O05K163L237l885O6o98M474l945m0l093J640
0F986
##END= 
