# Supplementary material for: A new method for the comparison of 1H NMR predictors based on tree-similarity of spectra
Source: J Cheminform. 2014 Mar 25;6:9. doi: 10.1186/1758-2946-6-9 (PMC3987679; doi:10.1186/1758-2946-6-9)
Supplement: Additional file 4 — Directory containing a graphical tool to benchmark new predictions (submitted as input file in the correct format) with the predictions shown in this publication. The graphical tool provided in this compressed archive allows to compute and visualize the results for a new input file containing a new set of predictions. It consist in a web page (index.html) that can be accessed locally or remotely if the directory is placed on a server. The input file is simply drag and dropped on the webpage in order to start the computation of the complete similarity matrix and on the different statistical indicator including the curve of Figure 1. [file 1758-2946-6-9-S4.zip › bestMatchVisualizer/experimentalReducedJcamp/cc_12310.jdx]

##TITLE= Maximum beta inter-cluster(0), intra-cluster(0), Cluster size(8)    
##JCAMP-DX= 5.00	Hook4 tools, Dec 2 2011
##OWNER= 
##DATATYPE= NMR SPECTRUM
##DATA CLASS= XYDATA
##.OBSERVE FREQUENCY= 400.0
##.OBSERVE NUCLEUS= ^NUC_1H
##.$DECIM= 0
##.$DSPFVS= 0
##.$FCOR= 1
##.$SW_h= 4000
##.$SW= 10
##.$TD= 1024
##.$BF1= 400
##.$SFO1= 400
##XUNITS=	PPM
##YUNITS=	ARBITRARY UNITS
##NPOINTS=	1024
##FIRSTX=	10.000025000023875
##LASTX=	-2.4999976125705814E-5
##XFACTOR= 0.009775219941348974
##YFACTOR= 1.0
##MAXY= 1.0E7
##DELTAX= -0.009775219941348974
##XYDATA=(X++(Y..Y))
1022B045o23O77l62r68J229l71j81N83p12j44l9N33P34q88r5n55j92R57j69P02m57m56J33O57
998B038j095J354j325Q85p24J190q66j3L2O1l45J32Q64p65k32L44K60k25J07K54j63M91k3M64
974B700l17m43Q5n08L62p69M29P99j020N1J143k86l04r34%O04O1J226j403J10Q1n60J88M21
950A716l55L35J24o67M31M0jJ3p95J151l51m93O50k90M46m56J92m08N1k4K54m88K45K55n42
925A033k63J401l21J161k080L09Q16k87m65O43M0q55Q64o32M10O25l25k53l03K83q53J089j63
902A874j65m3l31R37p4J6o7N91m45l3k7j72L2p58J97j85L29O36L21l49L75q52Q26m73J0k64l7
875A869K62P00j152R85R2m7j3k32Q2o53O98n70M55K14J39J8K52P7o44J47n49K35M8k21M23P4
849B689Q71P45o2J34J364q93k69K951J0452J4110j8310L638K3119k5373o513k52m514j282
831B605J293p7Q41J07M42Q51K360J973j318O00O87j80l018Q51K177O894L863J0259N4596
812H5806K07675p1565J0539K12494J188818L778236l212989p26967M346766k466956k716452
801F35405m55141m1364m2327n4022Q280o705j1485L1949p438R273K333K2708k6696o168j3030
786D5572J41k5103l561l895J10M339O14j100m11j61N901O06J5294J2070M2609L61660Q00859
769A255544r41143R63228J507841k201560R12161L495355N008574q611260j1723J420059
759B797076k245590K13578P20826j013937N34541l35031r3683k23412q8402j63500k0445
748H2021m9448p842k417P117J89995K13396m07797j0473m024p93R05M916m283k475Q778o986
732A0590n991J0266j470q301P534P094j2677P140L9850m6373k856J968M39k022K53j966p30
715B748m31K69n44K11N31k71l10Q12n59m77O40n8P0o02J229Q22j891M11n32p5L18J058r3q54
691B422n80J259m54j171O19m53N97o77n94M72N80n00k32P26p50J269p17L10R3nn60R9R10k83
667B380o79K81K65n72o73O26l3K10k30N54p4l56p26Q34n7m94k0J99L28L01J89N37o95Q8p15
642A468J147j324K53J37N75L8m85N5r55J95P89o11J095q07K13N45m03j20j30m20M6k87j17P07
618A604o70k33J876o45j072J415o57k5j8R75j290J351j188L37J05k91L28q3L69j249J038l8
596A939n06Q37n28R7j4j16k53J62k38q2k5j75J060j149Q77j37K15j51K77L17n77l17M36m6L93
571B296o56q27K88R54q34L54o8R51l48j54m80K56P35r67m50k48J448k54n55L06N99m94J19J26
547B097k48L30R9p83N93o67M8M3k43M75N57n16J83K57N88j194j1r8k0Q15q9p33M16O6l71N76
521B170K50j039O89q8o08Q46k66o21M97k30M0l9K88M0l14P12r35L01P22p82O52k4p8m40l17
496A426O10J06j49L94j64j88O1K2M7m77j21M94J42l19q6n12L69N45r73N36j36M32j27J34M06
471B472j077J77J043q88L62n51Lj40J30K25L84L72q9l92P42l34j288M4J89J087M83m65p5j13
447B301L40j78p51K48K80N66k85j242J387j034L15P7p9j06k73M15j022J134j63N1O93o96p2
424A906J40J89k62l07Q97p48O11m98J85j78K77k00n58M17o35L98J453R407l526o954qJ39n98
401A547j57O53o93j69Q25k34M07j75M6M69j372J643K523l571M99P4r36P08l31p64J245o68L10
378A879O41p21L24l55J7m58O18r97J160o67k99R03o67R92l09r87P36k59L9M95J78q34m98J315
354B246l45r8l17P60j34k01K90N96l38m69Q07q57R17n27J29m13O96j130M25o44K93n88O90M93
330B281j225N0J024J46m19O76k51o44l92O25l42L26M42o22J75P74p95j07P31r33o3Q92r9k66
306A984K97o58j86Q40j483R10M54k87n98J074l64m91L33j16o3N12o2m67Q15n52J094k87o52
283B047K223L79j893R21K354k678k49Q13j125K076j520K203j61p79J071j110K078j624M358
264I384J6044j8950j652r81N656l048k070K10J54o43k46K95L99J248K166L276L6785J78664
246B26691k11589k984o556k188J127K399J641k724l002J084j172L444J17q72O90o00P32N67p2
227F733m16J257L010J1036j302j6830M963K745o100K830L3565l4277O41j969j420J475O703
210A2644q707j712M19p12J06N38n96L66Q74q12J334N8k93o91p4k43L40j71l08K53K89o70R57
187C189j122J504n1p51k65L36m40m3J273o58L2M34K16k30P52L74j79J37r3O71J126N8L89M43
163G102O06Q01L461O430O7886K22905k78536k4623k005o10p64k15k17M50p63P65j18K87N80n0
143C372L855j812L883P238r780K054L720m246j660K335P870o407j710L470l917j180q83J050
125G252N24q05Q05j510M75n60J219k722J492P56l115j83N59L52n18o48J40j374R27J209r1O5
103D249L676M582l459N315M024j46j14k801N394j1814j216j64l169m63j104k12q4n21j054L31
83A250J65j86m89R58j96k61MJ73m09j009J366L80l70m16K3K73q97N53O55O7j137K17O83p40
59F57Q28N13j004J128q46m27j78K22j38N94J91j86j9n50k00J51O13J87m52J49p6oL2m1J47n88
33G01N78N97k80o64J12N58j03O79l12p8k54j61K1j69L0m29O53j42M29r84P15J28n06R13K2r84
7A070m7L58n20P63j12M83j082K35
0A148
##END= 
