# Supplementary material for: A new method for the comparison of 1H NMR predictors based on tree-similarity of spectra
Source: J Cheminform. 2014 Mar 25;6:9. doi: 10.1186/1758-2946-6-9 (PMC3987679; doi:10.1186/1758-2946-6-9)
Supplement: Additional file 4 — Directory containing a graphical tool to benchmark new predictions (submitted as input file in the correct format) with the predictions shown in this publication. The graphical tool provided in this compressed archive allows to compute and visualize the results for a new input file containing a new set of predictions. It consist in a web page (index.html) that can be accessed locally or remotely if the directory is placed on a server. The input file is simply drag and dropped on the webpage in order to start the computation of the complete similarity matrix and on the different statistical indicator including the curve of Figure 1. [file 1758-2946-6-9-S4.zip › bestMatchVisualizer/experimentalReducedJcamp/cc_12502.jdx]

##TITLE= Maximum beta inter-cluster(0), intra-cluster(0), Cluster size(8)    
##JCAMP-DX= 5.00	Hook4 tools, Dec 2 2011
##OWNER= 
##DATATYPE= NMR SPECTRUM
##DATA CLASS= XYDATA
##.OBSERVE FREQUENCY= 400.0
##.OBSERVE NUCLEUS= ^NUC_1H
##.$DECIM= 0
##.$DSPFVS= 0
##.$FCOR= 1
##.$SW_h= 4000
##.$SW= 10
##.$TD= 1024
##.$BF1= 400
##.$SFO1= 400
##XUNITS=	PPM
##YUNITS=	ARBITRARY UNITS
##NPOINTS=	1024
##FIRSTX=	10.000025000023875
##LASTX=	-2.4999976125705814E-5
##XFACTOR= 0.009775219941348974
##YFACTOR= 1.0
##MAXY= 1.0E7
##DELTAX= -0.009775219941348974
##XYDATA=(X++(Y..Y))
1022I99p4J29l62K88O14r03L36j53J69J44j08J12oK45l50k33O6K02K59l64j22K19j14n4K09r
996A139j21J76m91J12J25L06l59r6O2M24k11R7n3k8k97NM09r1L4k87L81k66l28J84K25l68Q
969F91K63k44J97k47O13j75k34K7J26J5l02J42m1l0l2J25l29L01K52m61L59j11J93k02k05R2
943G83L33N0l61J7L74p2k14l00L83J57m63J0j1K54p6j38K25j54j00Q6L0k86M78O4m98M03k10
916G64j34L24O4j26L49n31J80Q5K8m71J61K53k02J46k19P6j19J84J23l25L34l1N6j68o7k63
890D71L39l30K95K13O2o23O45o5J00k01K23m05M07m13j73K09j1L8k65L5K73j57J58l33K25q3
864F34n2L92K13l50k68J56J71K15k25l17j6J29L18j14N7l63J37L37l03k58K50K3M22j18m14
839F56J28j11M1M53r0k07k09M31n49JJ31K02K44n83n0J23L43j92K46j40Q6r8J3r0K17J60q4
812A072J84m53K6P3j70P0M7J58j02K15k4j26M0J30M52j66k06L4l46o6J15P8j16J51K9K00K4n7
784A266m51L66l6J36K16m80L4J88J09N0m2oJ23J77m52k29J71L52P7jJ62j89m27J74K20K2q4
757A446K25M01m66k50n2K15O1K99L5N94L98n20J28l08M84k3K32P85J678J9248J73676j63310
735C4976J156L2589l4430M55K1987l9445m608K6550O2611n8509n167K2497l1699j3595j364
720A4004l890m206j695n18j342p3P43K91J68k0p97l7j10J087R76M548k14j063K203O004P608
699B3667L0649L75410K727323k464916m38343j03456n7656l0456k0256j4666o141m474m471
686A2214m125k655q25RK733Q47l343r41o29j376M72l81k56j34m56M9l91J26k72O1lK84o4J63
662A107J02J425J4419j2485k220m23l83j78j57k16n6o9j74M08m94J47R1j66K81j12j7k37O41
639A234l69o4J2N0j79j43K89m80Q00l32k47L41m23J13K81n2m24J38k6P3k7M45R1N65j024J01
613G43m0j51L20Q6r2k44L44k80o3K98O8k65J76J58m49K75k11P4K59k69J04O3l2K85M2J30o02
586G27J90j88L14k47K7P3k81j74K85O9M50p22L12k65j63J22M04J06j1m68K14k79K45J91j32
561G99K06m04l26P06K26j21l93J45K68m26K64N2l5k1k06j91M18R1l41n4O0M91l40j92L18j2j1
534I71J90n87o8L04p3K78l01N98l40k15K53j61J49o1j04k05J91N18N4l21Q1k28k5J2L12j97L4
507A059K93J24j29j21k97J27n0j12K00j5j84L05J89k20j95r8K83R8j98mo4L5M24j25O5j34o8P
479A195L22l03J86r5K38L04j31l07R8J04L27j28r0l99L38l00Q49J548j662N73m99J28j18j73
455B005q4m08O83l5J43R02l4j42J225p77l07J064n51j02O14M76r70K015L511M6514m4016m136
433G590k544m94M56J065O162p94m836k638J380N531j125J725K988n737R964p435P11M314
415A6283J2754k350M99P231K0646K6066J01834K107118P357211q306487o84061k53255j52086
402B51403q1611n5590m1787j3088j4202j9101p442m701l202j931L234j456j236p55j974k201
386D360k75J53L49R48J732J32K66K814N0742m2449n642L6R5k61P4p99l99j641j044r89j277
365F925j011o60l76m78o66k10m38n95l97R9j8L5l60N81o05L93o23l73J19r1J14k94K98J12j65
340A316j67J16j65K72P3m60j48L63m06R6Q67l81j54n6n5K66J71m38k77K19L31j26k45J807K60
315C079J545k887J35p04K63j00k4K52l2K665k040r44J18M29l35l62L48N45R83J69j483n75P47
292A792k93M7mJ80J649j509k90K70q83N05J32j71J62L10K26k89L43k25j58J58L83k26N39M13
268C061K231L741m938n58j39j25j30L01N55n8P64k44Tl30O14O354M5295m3643m468j017k13
247F809n03r15k035J655L685R32m52J495l82Q638n521R50K997K1226J30481r686r7188N962
229F8148K5049J08167J254741Q543895q299543r20603l38935j70912q9746n9067m4880j6678
217E9636j2885j7689R725N3806p2837p950j843m30r02j497q95l127j274n34N05M34K124M3304
199D7671k5327j5849k664j324j709J73m1k07n5K67l15K34p2m31J50K4l50O00J0p0M12p42Q3
176D68J41k23l86L42J26L24J91j30l3o4K40o32O80k27k0k4j23M7K18m4J94j6J50K78J39R5k16
149A495j44J36J94p4q8J02k42K12j99M40j5J650j43l66J542j006j028P61r09o83J51m39L67k0
125A694J00K12P50L14K520M047n555j418m21Jq87l98P7P13L320k385j025l65r1j87m6M60l03
102A127O6j43M8j76k19l8P9M17j0K65L5m04k9K63j43K8O80k96L26K38K37n07j08K69m19J82Q1
75A849q3j47n65n1J32l41RK46M4r2l14K08m2l6l50K51j6P7k04k8m0M33j70m34K53K1N8L8Q8L0
45H24M36o14nK20r7O0J9o9MJ99o8n55P8J00K53k9K83q4k95M06k26l07ML31J8k26K11J78n58n7
15D34M00J91J10j34j19j81J39L26k16O43o17J10K48O05J101K117
0E157
##END= 
