# Supplementary material for: A new method for the comparison of 1H NMR predictors based on tree-similarity of spectra
Source: J Cheminform. 2014 Mar 25;6:9. doi: 10.1186/1758-2946-6-9 (PMC3987679; doi:10.1186/1758-2946-6-9)
Supplement: Additional file 4 — Directory containing a graphical tool to benchmark new predictions (submitted as input file in the correct format) with the predictions shown in this publication. The graphical tool provided in this compressed archive allows to compute and visualize the results for a new input file containing a new set of predictions. It consist in a web page (index.html) that can be accessed locally or remotely if the directory is placed on a server. The input file is simply drag and dropped on the webpage in order to start the computation of the complete similarity matrix and on the different statistical indicator including the curve of Figure 1. [file 1758-2946-6-9-S4.zip › bestMatchVisualizer/experimentalReducedJcamp/cc_12504.jdx]

##TITLE= Maximum beta inter-cluster(0), intra-cluster(0), Cluster size(8)    
##JCAMP-DX= 5.00	Hook4 tools, Dec 2 2011
##OWNER= 
##DATATYPE= NMR SPECTRUM
##DATA CLASS= XYDATA
##.OBSERVE FREQUENCY= 400.0
##.OBSERVE NUCLEUS= ^NUC_1H
##.$DECIM= 0
##.$DSPFVS= 0
##.$FCOR= 1
##.$SW_h= 4000
##.$SW= 10
##.$TD= 1024
##.$BF1= 400
##.$SFO1= 400
##XUNITS=	PPM
##YUNITS=	ARBITRARY UNITS
##NPOINTS=	1024
##FIRSTX=	10.000025000023875
##LASTX=	-2.4999976125705814E-5
##XFACTOR= 0.009775219941348974
##YFACTOR= 1.0
##MAXY= 1.0E7
##DELTAX= -0.009775219941348974
##XYDATA=(X++(Y..Y))
1022C112J43l62M71J61m66JL65J963n80r64j460l23N041j832J787Q89n138J3413L278p445
1002A2054M600N760L4025J796935J68898j552001j64757j24569n1326k6590j9393k4999j8013
989D0624r463o897p457Q43k212k313k896p35j245m72r63r91k0o70l75k72p7l10j89J83o82M23
967C834k60l90K83N9K82Q947L544j0287m94p62o90k57N7j11k53M0Q1m36L31j78k90K8N62m24
943C216j28M4L65o9l23K34k74K52m57L63j34K6k1J52j23l02K03K69K4J8j57k89L57q4M24l46
917C240r4N76r36M87Q4J05n84N51k94k50K6K05j69J07K66m73k0K38J48k8l1j31L13m3p0j88k0
890C015n9J9K57j04J01N3j67M44J281K829J258N50l42l196j108p73l86o1l10m1Q9k51K71m32
866B937m8L83l35J75q7J47j2l86m4J01K2K37J59p6j83k26J32j02J35pj51J54J13o1qN2Rk32
838B798L16J9n9k01n7K50K3m3On6J41O69o50r6k03M29k26K00m80R6J78j15J80k28K60L8n52
811B637J01J35j36J24m4J67p1K04k52n0M7j07J08MJ46p7k65L65J42K8J347o64L38K523j474
786E276m82M11k18r92n03n42r4n4Q4j3N2m0J00k38p8L31k37J00J63Rk51j48J82k35J48L34j47
759B918n1j29%M04k87J33J66J94r8K979Q63K03K506j100n12J1229J47888j38516p138q333
739A3319l216k224j683p17l78n74j48r34J76M28n38j61j59K89j05K95n66L09j17l48K41M60
717C649q75K24O3R04J1524l726o022q85o16k63J91r56M51k95j58P3j42Q69m91M7J61o04N14
694C637M53J536j158j098j346L278J346j67K321l616J564K448J045L280Q190K7388K23704
677B72805K869558k337742l73976j86960q6593m3385k9855k0135j4962j4550o913p649m466
664A5177J445l087l063j481j158j028o63r24l71j05n97j04K06k63m17r6k98j7M3j41M8J75P66
641D047J4897j0429k927j209q21j00j21k57P9k17O1l3m1k7J84l30K11p9l8R5j48PJ544J4057
617A8405j1642j682o73p89o8m30k20p5K36k4n7m00M04O9j55L3P35o37r7j77N0K25P80j065L89
592C135k4R53r35M76j62m67j67j24K29k30l3K70J70l44L86l98j5Mj11R5J78j62J98J21r0k72r
565B672k32K42K94R0l41j15J45N4m1j33K55J03l03J2l7Q0K05m46N51j59K22K47n35P5j14o9
539B722K068j747j80R6m50NJ67j37L84k28k9K25k21K02O0J63Jj12k21K43J77JK83m02O67
514C737K2624n006j3761j806r70m23o60q0k44O8n1k37m9k96Q9J63n6n7Q8K7j82J10J24l00L60
489C212l4k11J21k09L51j85K88k22R5J84K24n63j73L09J015o04m8l62L91NP4l34L34j80K06Q0
463C764L90K12l2K97k60kM63o61M07J50j11n11J24Q94n62N86O93L381O1632m7042r274K3101
441C7639j8838o044J2863j3750j671k314m92O50M405J148l626n226m744J9683m512K644O795
424B4610j6253J6129k48Q618J6626K4995Q4687J684918Q155918q430266m70589m83307j96945
411D18893j17360q0493m9144n0151l6021j8136k3006k718k834p937p732m397l649j670j415
396A2230k730j374o51o12R26l85j248M56L030N2480L396m7442n310l496k294n45p87q36m66R3
376D435K296j178j540n06J59k55k48k18M00o4P5K19M19q84k10M72m77O6K81K40o52J72k08R5
352B889L19L11n15j44K70n09M10J19p3j16p7M03L35j17m52m4j95J73L29m02j73O10l92J05J47
327C211j4J15J22l93o7j68m4J10Q0J36K6j91L27R9j4k02j92J1L51j7m25J86L76k22r0O6j6Q4
299C245N08K18m71O2N3l16J86J70k28J85m7K74k12J12K81r9R9J00L97N39M8O6J29k78N30l5
273E516q20M14o57P91l04K05k94N32J93l63J95N46J630J36R26M6128k8224q235M084q578l69
252A3452K3547k0345j652J2709Q51j0598o522l671M656Q479l453P702m988l758J3875J120
236C1404J2614K3989M8763L46333Q226232n527003j770133n73545k98561j53565r9555l2734
224B34239m5482p4521k0597k8050k0152O000j0447r006n931k866k947j526p63j011J1381
209B8321N0853n3868J686K8376J3084m1811o225m955mk844l05m12k268M06j774j355j22n88
191F195k68P23j622M32M60j200k43L84m09M3j003O75m13k2m7l1j44J91j34n7P06K66K49n36
167D195J146n94r10J066j103n87L10k78K30M3k35K18%l08J14L62o37L12K37o81M66J34k31j54
143C115L80J083j008J30J446j296j90P07p52j97j22M55J62J87j58J48P49N56K708J188l410
122E881o69o90k72m95J10q2L914P557r363j074l92o40L04L09P473o863m26m89k58J46P8n05m5
99C509j30jL99l75K29J44k09L68j97K52M07k50K02P11j19m68j62J18k55J22m14j72m30L8j36
74C181r4M54m11J26j91j34J29rn47O61k34K0J29j32l08L37qq2R7k94K13J33q3O3j07O6k90M04
46C089k01L6k34K52k27K18k07J40O6L3O7l0k96P8K21lq3o9m0L81m65Q4K18O7l73L46l84N6L84
17C124j61J41k84L68K5P6k42L2K04j26l55Q9L05j42J66l85j4J97
0C018
##END= 
