# Supplementary material for: A new method for the comparison of 1H NMR predictors based on tree-similarity of spectra
Source: J Cheminform. 2014 Mar 25;6:9. doi: 10.1186/1758-2946-6-9 (PMC3987679; doi:10.1186/1758-2946-6-9)
Supplement: Additional file 4 — Directory containing a graphical tool to benchmark new predictions (submitted as input file in the correct format) with the predictions shown in this publication. The graphical tool provided in this compressed archive allows to compute and visualize the results for a new input file containing a new set of predictions. It consist in a web page (index.html) that can be accessed locally or remotely if the directory is placed on a server. The input file is simply drag and dropped on the webpage in order to start the computation of the complete similarity matrix and on the different statistical indicator including the curve of Figure 1. [file 1758-2946-6-9-S4.zip › bestMatchVisualizer/experimentalReducedJcamp/cc_12602.jdx]

##TITLE= Maximum beta inter-cluster(0), intra-cluster(0), Cluster size(8)    
##JCAMP-DX= 5.00	Hook4 tools, Dec 2 2011
##OWNER= 
##DATATYPE= NMR SPECTRUM
##DATA CLASS= XYDATA
##.OBSERVE FREQUENCY= 400.0
##.OBSERVE NUCLEUS= ^NUC_1H
##.$DECIM= 0
##.$DSPFVS= 0
##.$FCOR= 1
##.$SW_h= 4000
##.$SW= 10
##.$TD= 1024
##.$BF1= 400
##.$SFO1= 400
##XUNITS=	PPM
##YUNITS=	ARBITRARY UNITS
##NPOINTS=	1024
##FIRSTX=	10.000025000023875
##LASTX=	-2.4999976125705814E-5
##XFACTOR= 0.009775219941348974
##YFACTOR= 1.0
##MAXY= 1.0E7
##DELTAX= -0.009775219941348974
##XYDATA=(X++(Y..Y))
1022B288q46o60n58R40R17Mp90P58K31q33L91L30l78Q2n43o26m5j0k34J266o65J390r32L0j37
997A370n83Q06m81o72J042Q48m85j72N07M0r08q9l41O65p94Q99K10r85O86m98P77j471R90j86
973A175L10j07J63N57l29j12q9m58n02M54o2J177k177P57O16P91n3j001J40j63K99M62k35
950A613j160O39J668j484n13L4J023O92j536Q17o64J3J42l70J141k85n09O62j170Q43L54p48
928A202M87q8j26j108J159M34k36j26m44N27l04K06j34m20J87K69k20J43Q25j653J360r85l42
905F13O53Q95p39r0M05j26o58O13j64j67K27m00N90k69N17n10L8L68n26P4o2j99J199O05j406
880A481L49o86K44r70K24j48K46M52j83R17j027P91l97M2P58p31k0J14J21l85M68J52k96O23
856B139j221M20R12L6p91L04o44L0Q6P14n93O48J29j041J12R34j142Q06l29N58k51l64m10M24
832A466Q54q66m3m37J162n89o29O3Q94n58Q68n66N92j992Q53O99l94O60r3n88M52m97P80l90
808A701k03M6O77r54J64j040O41j58L85Q29n84P2p31M29q5n88M99M75j1p89J033N04M122l816
784B618r72K76k99m91J07K44l43K45O72o5q27J010j285K86r1N64o40J17J431j852J028M59N4
761B246m6J55j37m54Q98n26j205M56m01J285J855j404N64r1J576J156P122J54199M88544
742F55792o40559j0237k277l17p22j427J918J251q01p37n69P34o01N05o52L67q08J079l48k17
722A374J53J534J4013j0849l205j001K64M43o22j51j9m83R90p73M75J020l67l69M75o51P02
701B953J87M020k861j989J415L84O1j028J728k086P481j559P78M879J475O997M5395M94806
683E63036K306420k568580k51222l5078q516k530j241K129J2279j0862l537k9j217q9K07j82
667I88K97j57l05M4k09O05M22j036m74L83R38k91L55l83l98J57o52J195r07N25K453J2879
645A6429j2107l245M0m46M23K58N94M21j735J023q53J0N23Mk71l30Q06o8j34n14Jn4O2k82L07
620H62M92m48J87J281j160l15M36L24po69l24O49n04j14R04l63J46P01j189O84p1o21L42l61
596H62j77J007j512J753L55M54j215k49J37j06l88J53L75K82jL99j114p4R88M81p25j226N29
573I88Q90q44N5QQ86n03L02q01J27P21n28K97J50O36j197J133n5K29j027J28m18K58L19K91l3
548B012o49R65j355o5M75M36K88k25m0r28R7J31L95L19l10O6L05p47J282j17j31l96q97L36
524A247r00J388N0k88K0L80n03n24Q08L46K03m41R37j382K46k37M76j77nm16Q00J22r12l84
500H54K68L38O33Q6l59m34O82m09q33Q95K78O37j003R60J30j522q2J171p72q4J3R11m44j95
476A719P28n68J39K3m95M77k26l21Q14l68j69n30J323K09n48R33p36o04N55o28L46O48j1J35
452B845J25j332Q92R0j37Q08o45Q24j466R69o36K44r04J045k04N31j42m55L06M64Q05K25j549
429B703K725K3968K7776n1430j309k44q4l90J615q02J49M67K9k80P941o027p53J695J959m868
409D840M901o729J7350J369j359L431N837J8159L9546K08896R703759q120171j739119p9248
395F1462l4335J3262q323k9280j372J6245j2894K09q57l855J718l48j04P68j06j105n6l84j44
376E01K77K58o6p44J298J940M6645l8623j0888M78k71L87K59J20J77J4n88k83l0l27j17J046
354A463l38K59R17p99J16K94r57j0J97k48J03K19J04k92l3K43L00m83MM33l00O85L5L6j95n55
328A198J281j373J326k9j514M68J30K7l03J51R11m7m14M36r72K10M64q80M17N76J22Q90o90
305B385p00M16L93j082l90K28J378o16k26m48Q63m80L37n78O38J304r97k81n51L94k73J202
283B916n25O33o16n5j193P37j47J246O11n97K84N71P18l47j026N1m92J711K689N4856n3024
262I001m135J90r22N67J437m20q80N24Q742n849j687J694J147m310L001m416J4948N790l458
243B0964K666M277J6951M7132L13686Q301106n681022k783348j76107l2865j4444p923n753
230E320n14J5118j0593n34k149k615K370j96L65J727j796L58r40J154pJ003M16K43O052M9674
210F4456n0267j381L23p93P88J19L73O66M99J0p03R57j079l31M50j232q94j73r45n27j391m49
188H476j082n12j95r78M55j240r72N26O65J2m68j57n43p86J172j471k6L88l32M47R3J68j348
165B292L85L47m97L0P60q80K36k07j003J90M30n85j21O94P54p26k00j62n36n1J822j848J070
142B194k53k14k2r51J253j617J471k22k63J325m06P10M42K009o35n56k074q95N95Q40q06k11
120A714p9m55N10l91j73L04J048k75n78o92J50Q21j302Q34L81k31j424P24K77p4J261r42J01
97A509O57k08j030P31O96l53L64J453J584k909J954n89k066N84L52j257q0j07O57m4m33r50
75E15J30l4K02L42J82J62j55l2m39N45p63M74k86N86L07j9q05N78p07m1L50K9N5q40J131n62
49I05J173j466J130K04m60m8Q23j138Q10j43j684J152L06j51P98j341Q69m91N04j073O10K06
27A495M45l96k25M08o89Q28m92L33r33J00M97J92k47o84J647j215m29R21J46m89N73j079K10
4I17K83O75K12r61M78
0A604
##END= 
