# Supplementary material for: A new method for the comparison of 1H NMR predictors based on tree-similarity of spectra
Source: J Cheminform. 2014 Mar 25;6:9. doi: 10.1186/1758-2946-6-9 (PMC3987679; doi:10.1186/1758-2946-6-9)
Supplement: Additional file 4 — Directory containing a graphical tool to benchmark new predictions (submitted as input file in the correct format) with the predictions shown in this publication. The graphical tool provided in this compressed archive allows to compute and visualize the results for a new input file containing a new set of predictions. It consist in a web page (index.html) that can be accessed locally or remotely if the directory is placed on a server. The input file is simply drag and dropped on the webpage in order to start the computation of the complete similarity matrix and on the different statistical indicator including the curve of Figure 1. [file 1758-2946-6-9-S4.zip › bestMatchVisualizer/experimentalReducedJcamp/cc_12604.jdx]

##TITLE= Maximum beta inter-cluster(0), intra-cluster(0), Cluster size(8)    
##JCAMP-DX= 5.00	Hook4 tools, Dec 2 2011
##OWNER= 
##DATATYPE= NMR SPECTRUM
##DATA CLASS= XYDATA
##.OBSERVE FREQUENCY= 400.0
##.OBSERVE NUCLEUS= ^NUC_1H
##.$DECIM= 0
##.$DSPFVS= 0
##.$FCOR= 1
##.$SW_h= 4000
##.$SW= 10
##.$TD= 1024
##.$BF1= 400
##.$SFO1= 400
##XUNITS=	PPM
##YUNITS=	ARBITRARY UNITS
##NPOINTS=	1024
##FIRSTX=	10.000025000023875
##LASTX=	-2.4999976125705814E-5
##XFACTOR= 0.009775219941348974
##YFACTOR= 1.0
##MAXY= 1.0E7
##DELTAX= -0.009775219941348974
##XYDATA=(X++(Y..Y))
1022A397j19o7MO09o78N02M25J664j780k10L07p82L63L35K270M799l572J9560j3021p83K821
1001A4044J6475J10014L077005k731067m39389k8002q709n197J5265j4959O07k475k112J017
987B517p03p45K10o68J85L71o91M43l12P7l1R0N1k51J85k13j58N14l89M90k78K76k00n17J198
962A451J8279j5787l270p6m2j2K11O3l8l82J80kl1j8j12M5m0J47J9p1l06L97L0l11L5K62j52
935D69J08k4O5k73m4P3J49j53R4j10J28M0L18m16j2L23o3j24n5k39KQ4K50o8j11K42j93j11
907C49L59k42J68q4k74m4J54J96p6l1J73j47o9K4K1L46l8j87j33j05Q8R3N2j78J91k58K41J12
879G01j11k26K73jj04j71K98l13N0J00K54j86K66m23J48n5k71N69k91K55k32j23R9L1j48OJ30
852E25j49J19j15J04m6K9R7q3J83J21o17L02L48k73j01j59M17l61R0N8J68L4j71j95n4J82j28
825C25r5K72L32j04k39rk8K76M29l61l88J41k55K35M4J28j60M4k51K16l05L21j96K33j11k84
799B10M04j21K69k72n2L91j17k10n3m0M14J217Q36r49j048k86j8p3Q8k5N2K3Oj34J1o4j00J58
771E17J5j07J02LQN6mO9j76J23J41q6J33r4P7j8n8o4L08J42K9k89Q9M10k40N34K309L3588
743C7517J54225j85882l576j060m58N6J74k9K12n90M9J25K72l68l6K30O7q1j49L00j30j6j93
720F59J04j65O7J48J1L44J002J5164j3601k725j24J76k1k02L0K31p7KJ52j08J018q09K44j74
696A346k56Q12J441o10j005k3M56j70q30K115K121J523j079J560K906K329J0729N8823P41719
677H23907K150074k772271j54319l0347q991l964p04O8K881l435M75l35j190o82P42O459p145
660A223q5m37L0n49P8K17q7k2J15J74o9L3j04M90k8m9Q3K7K338J3735j5190j270j22k18Q0O0
634D53J21o7j81M9L3L85o1j74j77L96j60p5j89J48L4J949L960n619k23j7J07n2k23M4K73j63
608E71J16k64K7m0P9j69K3J96K19J486j479m02Q4R1j39L09k05k79K05M6K7K45n09L45k11K11
582E83j04n0Q4k47K55jK1j29jJ7k1p8K13J91l60L95l74R1Q2k58N3J5L61m68n1K78j99K02j69
553C31N5L00k8J18l20J72k8R0J01j6j87o2J36j41m3q2k3K20Lj46M94o42L08j9K7j19j80J05K8
524D52o1J72K92k94O1K74j96J93J68N17J3841j2368j824j98k64Q6j60r9J90o0J21jk84J88J79
499I25q6J8q6R6n4j21L65k17j07K76k16K62l8k80K87l9J26j12J69j61J23m1j6n8J48n9o4l8
471A002K09M3k81L01L10l21R7l42L40j19O2R1j61L27J60J80J19m97L1L49K11r7O7K87k47
446B121J0614M2714n1072j610l55O81q21R3Q86M91j190J225J024O361n227p72k74j28k22p99
426C740P254J2129p056K613P267Q142J0549M5442K29956O631032j768743m949574j55680
413G7071l8471k2247o747k675N163K490j1792M734l001Q23k744j347L42M49r01k12L52j028
395B59N81M306k711j773J090k10J355J5919L5247l4396j8165l91m35j92M97p38J65l97J84L25
375E20O37m19k23rJ34l56N38j76m2j13L72l12j7k7L8M78m10R3q1m07J25M9K26J08l55J7k19
348A69J58J1j21K53P6K4q7l1K7L28k02k10K52M9o5N10k62j91M5k68j90N46KO0m66qK64j39P9%
318F13K27l07K74l07K7L72k97J36J00jN1P1N3J10q5L116k469q80N41K051k137m12p3O7J42l1
292I52J290R55j903l5j56r0l1L25q0j14K28k42l65N05k77P3K86p3K65r1M56Kj38LP7K6J19K11
264B178J185j670J73O77Q94L830M9827m9557m134q37M10J51O70r70K049K295K325l844p45Q15
244E722j114m93M290N691R782o507M019R369P596K3618J10426Q75469Q952132r152490o91849
229A55661r5565l1699j3557l143J6692m892j5637k807K301o32L1886L2764o7679j047O7j929
213G84J433j697J417J4079j838j0935J398M4678l0409j3102M079J8041Q9573l5426o3716
198A8359j0983l616j454n36n6L32m64q14N63m61L66l53k67J65j39p4r6Jq5o9l19O24L01j87o9
173F69L6l16J31L7L23k90J1m2j2j16J81L90m20J29q3j14J88j38Q7K41K5m54J57K38O04J0631
147A2093R707j9790r06O32n71p8m42J25J90q2K07P43m71J34J84R3N19Q10J220R005N4099
126F7421n8222K39j688m353o66n50J405j730L92r70r6j67k4m9kLM1Q5m25kK27j3m7P5P4J05Q6
99A149k64J72l21R1J49k22Q6K07m6J79K94M0QR86o27M3K73p85J13l53m06k1K04j51l45J33L3
72F19k9j24qj0K04N0j84k02M2K10l6J30j84J10j2M0r0J23qm2m01L07r3M8K88m11Q2J00n3k1J9
41D64L16k85k37O7J94L0q5Q1J99p4j43r1P9L0k70L97n5P6j59K6M4q8j48J79k9k1J2O9q7k0J4
10D85K7p8L1J76n6N57R09j391j64N2j08
0D40
##END= 
