# Supplementary material for: A new method for the comparison of 1H NMR predictors based on tree-similarity of spectra
Source: J Cheminform. 2014 Mar 25;6:9. doi: 10.1186/1758-2946-6-9 (PMC3987679; doi:10.1186/1758-2946-6-9)
Supplement: Additional file 4 — Directory containing a graphical tool to benchmark new predictions (submitted as input file in the correct format) with the predictions shown in this publication. The graphical tool provided in this compressed archive allows to compute and visualize the results for a new input file containing a new set of predictions. It consist in a web page (index.html) that can be accessed locally or remotely if the directory is placed on a server. The input file is simply drag and dropped on the webpage in order to start the computation of the complete similarity matrix and on the different statistical indicator including the curve of Figure 1. [file 1758-2946-6-9-S4.zip › bestMatchVisualizer/experimentalReducedJcamp/cc_13004.jdx]

##TITLE= Maximum beta inter-cluster(0), intra-cluster(0), Cluster size(8)    
##JCAMP-DX= 5.00	Hook4 tools, Dec 2 2011
##OWNER= 
##DATATYPE= NMR SPECTRUM
##DATA CLASS= XYDATA
##.OBSERVE FREQUENCY= 400.0
##.OBSERVE NUCLEUS= ^NUC_1H
##.$DECIM= 0
##.$DSPFVS= 0
##.$FCOR= 1
##.$SW_h= 4000
##.$SW= 10
##.$TD= 1024
##.$BF1= 400
##.$SFO1= 400
##XUNITS=	PPM
##YUNITS=	ARBITRARY UNITS
##NPOINTS=	1024
##FIRSTX=	10.000025000023875
##LASTX=	-2.4999976125705814E-5
##XFACTOR= 0.009775219941348974
##YFACTOR= 1.0
##MAXY= 1.0E7
##DELTAX= -0.009775219941348974
##XYDATA=(X++(Y..Y))
1022B973K208K162K5402K2340O55l3089J4116J5043N4245L75241R518704p050176k759526
1009A90298j16969l7592j1089K709M8088o2398N097n311L87l578r642M322J345j359J189o62
993D835j700k584O609k180r4J51k92k07jL53p21O56q33J96K84m68J49P141N6647n9107m234
972D600m23J20m44L93j11l35J08J6J27k57m3L7r4rJ58m26O40k88P9q4Q2l89l5K55J01k46J16
945C648l2m0PK94k51M0J31l03q7J08Q4J61J51M7k28j56L11q6j97J31l1N4K05l06j22K09j1l8
917C693K12J78m20J40k25J74Q5Ql73J18J69k59M60j22l2k01J66j17R6r5M18l9k69j74N05q9m7
890C960J50k5k26L8j13J19r4K71J18l02M3N5nJ07L50l32N4K22j00j14J94kJ13o3m3J66m35J50
862D256K86j90N2L23J37j01m0j35M3J53M2J22J21l4j66J63j03K18J31Ok29K11R7P7K48j13J82
835E757k08J69L61J44P99J538K8023r07K4566j3693k7483Q837j6051m373m05N50J4Q66J482
816I986J1533J6898k4488k608j391M068K52L215M377P994M038l712L472j9272p56O648j392
799A8862J8928N8722j0907M1948M9906O59451N187431j697917M121111o099222K722480
788E070793l637573j271484r1462l1971r684k47l768m586K547j0415j784j383m452L257q17
773F971K5029P7M605J3703l2905K2207j9384M162j0969o39n213K158k332K02J3973O614J0715
756C8974k5120m652J87K2898r016J9527j2395j4357m31l375M46j949Q615J91820j91848p76
740A8548p98R580P910L6236J22566L212343k352345M952830n030004J795760k620425r4197
728E8004k9157j0278m80Q671P124J6743j8407L81k4386k157r48J144j035l40j13L34R78M69
710F547n58j61j63j51m02L7J13l82J56J72J5889j0718K5740k6317J1811j6603m25n44j9m12
690C610L94k68J44J48l28M1Oj06o9k67M90k91L35j5K9P9o73Q7o9J22k49N8N48R7n30L81k35
663C469J69j14J50J64m30P03p00L45l40k36O81o61L61j04K23R2l47K67J201j217P66n01n05p2
639C364j21L00R3j26j38J64L0Mj59O5k44L74M7N1j90L8k09J09J62n44R3J69M88n11J5J22r8
612C348J72n6N3K98l08K14k68L5j15L96j16L0j07L17k28j73L30J00m5J47l33k16j54K41K03m3
586C722j39L1j76k4K6k80O35j98j23O5j80J65K5K18k55j68K27j15K8j42O20k69j54K26j76O0
560C649m4j9j6j59N35j13J81k11l85M07k22k15J58J08k54J81K59L8m91L30M7k56p6J98NJ9M1
533C695Q9k04K25j50l0M24j92k58r5P5k3J91j73L18O8m98L17M14l42K7qJ22k28o7k72L8L40r6
505C707K43j07j43J9J91k93J85j36N41n70J37j38R8J59N01n28j48l2N2m5j11OK78k40%N14m81
478C659J28K88k13j60J73J77j90k81L2M5p0O5mJ84k49Q0K26K4J35ll94J65MjK26q4k30r5M47
449D084j36L9J72j37o8p7K99o1k5m8J70j79j25K34J9j48L75m42K4K80K31k48Q9P0l9m6N9k4o8
420D274n4n6O48q8p9n3k5m2J61J4LJ83j02J38J2J0k19K33J066p60r4k72j25O88n47N7K75r0
392E156K99r7q3N86J17J06M1j27N73J137r60l55J8J06j8J59J20L29K61n8M45K1p6L88K93M46
366H827K30N06M82J10K94L64O41L25Q24J709o02O21R62O03J047P46Q69J313J143J082J007
345B3103J172R59R14J225Q86M99n4L46N24r72n82o85p88r26j228j188j252j232o98j202l57
324A8464j304r05j447l83n08n87j163K88m73j152l45p33J09O68j568k18m79n8J64K19j32j069
302G388nJ65k14R76K209R6976k6824p1311k398l47J28L32K653P6561J2746r0085k152m44r56
283E398J40k72j53K79j55l04q5J2r4K29J8j24k15J33k27P24q84L60k34J88k46p7L41N15q97m0
257D330L17K343l56k044k09k0m8k47oJ87k31R3M4k8M9R7l22J52R5k09j43Q3N8L50P33j017K69
230D320m15k06jn2J56J93m1J6k43L53r4l83J54Q75K2843o443j6653m34K95l33K25j69Q91j077
206C777J31K02k92n4L45j41l25k14M64k41j9J25l16L40k46o9K34J05m00J85q2K23k61J58K09
181C838J23l05J5j5J58l04L20k6L4m9l7N3l81P3j63L30J58jj44j78L68o9K7n6n9Q3p6Q4M2j92
151C651k26O3K61j46L94k75K03j97k44L00j54K23J09l56P8K2N5m7k21L26j53K22J64j84p0J32
125C930N24m01R9P7k5l30K77j11k25J5l26K52J70l50O8j07J69L1O38o57mQ8J36rJ3J29j65j68
97C738J95N1K7j76J41j56m05P39M00Pj42J52k46J34m65K98l67R9k24m7JK00l04oP7k10K3J64
69C698R6k86N3Q4J86j05k54m8M68o1r6r3p1r9J16j7K11j03q6o6k11J24J21l6K08k28J73J3J46
40C837l79K17j78N46k39k09q1J40J39k60L4O5J00J02n01J2RM08j77j36L58J52k90l15O20m7
14C927k02K5q8j2O7Q2j46o8j78N35M1m38O0k06L36
0C735
##END= 
