# Supplementary material for: A new method for the comparison of 1H NMR predictors based on tree-similarity of spectra
Source: J Cheminform. 2014 Mar 25;6:9. doi: 10.1186/1758-2946-6-9 (PMC3987679; doi:10.1186/1758-2946-6-9)
Supplement: Additional file 4 — Directory containing a graphical tool to benchmark new predictions (submitted as input file in the correct format) with the predictions shown in this publication. The graphical tool provided in this compressed archive allows to compute and visualize the results for a new input file containing a new set of predictions. It consist in a web page (index.html) that can be accessed locally or remotely if the directory is placed on a server. The input file is simply drag and dropped on the webpage in order to start the computation of the complete similarity matrix and on the different statistical indicator including the curve of Figure 1. [file 1758-2946-6-9-S4.zip › bestMatchVisualizer/experimentalReducedJcamp/cc_13005.jdx]

##TITLE= Maximum beta inter-cluster(0), intra-cluster(0), Cluster size(8)    
##JCAMP-DX= 5.00	Hook4 tools, Dec 2 2011
##OWNER= 
##DATATYPE= NMR SPECTRUM
##DATA CLASS= XYDATA
##.OBSERVE FREQUENCY= 400.0
##.OBSERVE NUCLEUS= ^NUC_1H
##.$DECIM= 0
##.$DSPFVS= 0
##.$FCOR= 1
##.$SW_h= 4000
##.$SW= 10
##.$TD= 1024
##.$BF1= 400
##.$SFO1= 400
##XUNITS=	PPM
##YUNITS=	ARBITRARY UNITS
##NPOINTS=	1024
##FIRSTX=	10.000025000023875
##LASTX=	-2.4999976125705814E-5
##XFACTOR= 0.009775219941348974
##YFACTOR= 1.0
##MAXY= 1.0E7
##DELTAX= -0.009775219941348974
##XYDATA=(X++(Y..Y))
1022A659m19K19j28k14M85p53K71R8k28N76j73l69J75M89l49Q7K1M38n26K48l91K33o72M95
998A272M24p35J052r9j66k22l5L79l94o0l4R6J13l20n85Q72L07j152P08J21L22m61K00o04N78
973A577K4m54p1K04N09p99K16n22K79N76j08q03J011k18j22TJ247l25q09l02P69K8M6q3l35p8
947A335J71j33p1K07J11M25k44TK28j89n24L67m7Q2J90r5M39o69L3P70k30k67m10K21q28R86
921A614l09Q3P27L60j551M91K30o12Q50j16l60m94K50K73M21n03M15M6l05j29p5L32n12k43
897H83J37J81J32L9L34m32k66O40M48m93O2K13n17k8j65R3K29J83K19k88Q76p33N20l81N3k93
871A646L38Oj65R4j49l85J204L03O37j398k00j3O43J57P78L89j602p16K86J64j7j03J045o35
847B307n39J01P77N8p8J99k67j91J022J3027J1410l032j6220R125m462j675n607M714K142
828A2811k394K896r255J173l6P8j046P08K819K6477j0533J8441l3549j160n84j2q10M35J443
809G902J334J759l58L608R42N002J0892L5366J57010K176700r41847M58194j585177j66377
795A64950r6324n809J22631J366188j99889L33921l47482j219223l6118n0672J1963k6635
783A7501N796o630L818m977o514k468O202J6663j6045N1299k1073J3428m0274j700L476p654
767A0848N73j572N003L358p232P083J1509j1254J6414k6796n74L799J5126K201K895n454n564
750B0363j1848j326K242K43N140L011J19942L29113m39160L7538l6585J772K4184N7878
736A12507J203192q06399J984608j974182P75380j137543p7175l0676j8938j3792K422r322
724A0082l129j286p81J96M06O81q50R13j062Q07j522k64J234o18m52o56l94J23j5j146J20
703B387J881q80M510L198L217n681J465p678L67J1j047L28J3K66k15k29l09R54o51J108j179
682A836k5jo83l0O18K80Q1K1L30q98Q35J8543j8352r33L02N72L516N3546n5035l208M20j70
660A565J008N92j890J59J57j76K768j436j427k17O74k20p59K4L05L0J40P0N52p27n40Q01o47
637H06j17Q22M7l60p3p07M63N05m5L47k60o62M20j3P8M03n84L25N9k96K58J39p48M50K21n9
611A419o79P79m62K11N25l97K41p53J00r9P39M08n04J46o46M77r3K15j36n03N14k32l71Q29
587A728J46o58J20m41J66N13k91K11j44L15p09k40J92O75J56q18O72k86P5m27L93L02J74m05
563A419J74N2j59m13o9P19O7Q8q75N46J56l69n0P44r26M03O8l1R52r66N30n6j22m31J055q81
537A625k1N60j67k01n49K60O06k74K8P36j278Q42P81r16Q00K639k665m10m86O18j76J276K151
514E779K0544P5565r1984l997R326r483k481N229K947q100m43R44L185m089m50q2p20M49M09
495B548M6k15k61K83K34j99m03K08j73O48k99N4R74o42J404R5R00M0973k7355j4009J447L043
473I301Q124J18895N80121o79793k3766n657J633k156k472J474J1182j0408k329Q3R69K165
457G366K980J825L981k236K121M719J0866K3467N2842L19311R572758q767579j051682n745
443A74994j36866n972r788m877P1707n5662j9436o222j741N60r37m5o75J085j723n81l821
426@J408K352n81q28L78P0m59Q55N82P36L3110j1875k2753N26j683j8P28K2m67L88J65N682
404H338n302j178J50P78O207o761n45Q7J656N102m775j912j37K832k515M6r65O35m45O5j33
383A228K63J02L56o59O50j75l15m2L43K7j88k83R90o07o73J76J580r90m11J49J025n92n90M2
359A406J11l51J53p61J463j77r37J05m5Q7M85N4J8k36o6o8k45K00J12K51M6q9K06l68k27L60
333A487N1l66M06n93N39K62r41P45o33Q87l89n70O96j105P44k41k66J05J03m9L3J73M9l92M22
308A157M93j89p93j87L96L77k91N66n20k33K47O75n61m93O52m00k04Q76l29K81Q97j54m80L50
284B133M18j58n45n69M04l95N63q66k8K251j94o81p14m56o5l06M76J66l34J504J356L6465
262D0425M6118q1675k178l55o79J4J2945j2186q01L72n95J32J30m06N39l22K4k06O34j93J79
241A916n06j80Q37q54J36M54n22L71o48M05K67J34O30m64K94m56L88k26K87P591K0382k7483
219B753p81J53p72J29K27Q62O72j400l53J7K79j66K63l23Q60J1058n579n351m96k35K82M03
197B502K30n04L799k639j95L168L237o089j175M67l45K46j69k0L03q02J000M32N69P2K77O89
175E053R73J290J354L505N709J1044K2862M0785J4950l7049l1920j6337p230m036k580o70
159G703j983j545j24L9l52J8R48j624m45L58R8L34m13J65K68L78P70n35n88p29P19Tp98L490
135F871Q912K204j4053n4o47P16r43O44l45M6J63j15qm20J62l01Qmr0M18J249o75K2j012O36
110C384k48j42L75n83J87n73R05q19N98m29L20R95m55j50O23R70n63J45L75m92R35P27J23L60
86F568n14j237N1n59n96l86j202l0L21j02k98P5k21j18r8OM71m22Q5l10q5J4M14L1l96O85l83
59A764q58M6J62o7J3j95L81L64j41j160J41O37K45j73j92P33n67k31P83q14L36M69j092K58
35H42M34k62L57L55q51R8K07q5L05k25m4m03J81L8Q05j14m02j26J95j35K11rM2nr1J77o29Q08
7A674l8n30L51k15o2P70p5p62
0A113
##END= 
