# Supplementary material for: A new method for the comparison of 1H NMR predictors based on tree-similarity of spectra
Source: J Cheminform. 2014 Mar 25;6:9. doi: 10.1186/1758-2946-6-9 (PMC3987679; doi:10.1186/1758-2946-6-9)
Supplement: Additional file 4 — Directory containing a graphical tool to benchmark new predictions (submitted as input file in the correct format) with the predictions shown in this publication. The graphical tool provided in this compressed archive allows to compute and visualize the results for a new input file containing a new set of predictions. It consist in a web page (index.html) that can be accessed locally or remotely if the directory is placed on a server. The input file is simply drag and dropped on the webpage in order to start the computation of the complete similarity matrix and on the different statistical indicator including the curve of Figure 1. [file 1758-2946-6-9-S4.zip › bestMatchVisualizer/experimentalReducedJcamp/cc_13006.jdx]

##TITLE= Maximum beta inter-cluster(0), intra-cluster(0), Cluster size(8)    
##JCAMP-DX= 5.00	Hook4 tools, Dec 2 2011
##OWNER= 
##DATATYPE= NMR SPECTRUM
##DATA CLASS= XYDATA
##.OBSERVE FREQUENCY= 400.0
##.OBSERVE NUCLEUS= ^NUC_1H
##.$DECIM= 0
##.$DSPFVS= 0
##.$FCOR= 1
##.$SW_h= 4000
##.$SW= 10
##.$TD= 1024
##.$BF1= 400
##.$SFO1= 400
##XUNITS=	PPM
##YUNITS=	ARBITRARY UNITS
##NPOINTS=	1024
##FIRSTX=	10.000025000023875
##LASTX=	-2.4999976125705814E-5
##XFACTOR= 0.009775219941348974
##YFACTOR= 1.0
##MAXY= 1.0E7
##DELTAX= -0.009775219941348974
##XYDATA=(X++(Y..Y))
1022F516j122R85r39j641L158M39o92r9m807L827l072K041JP68J885m759O73J020j670M816
1002G328k058j227M576k239j296j895L046j021k336M849l26J198l26l029L76j500K853o46l3
983F294L9o80K64N98K173j11J430m63q68j626P02j50l267R81J185k024J060K917j955J97k391
962D305m01K165O34j510R83l303J920k099J79K706j674K181k42K555n151O669j932j062K413
943I336j629l645K886r79P28k580j440L593k697J451l329j188M468J942J093k70k615R97k119
924D003J203j82r50L15N06k388M694K26J381j925k481q7K349j621r42o62k677M484K609k789
904E066j603M560n96k661K877p21p74k413J219J351n58N00l54J759J502m025M410m631P96
885E704j035K520J250m49j018l339l13M889l318K514l68J434k644J872J199k205k066J070K62
866E959p00j013N38j264M228k295M0J579j153j046J722L64j51k550Q12J948k931J522j969
847C640J302K769J257m706J238P14K506m285N56q83J173M40k512M460l12k08l34o09L778k47
827I737n63k486O75j575k881O841k368K02k777K756o98R12m316L582j848J474K13P35J016L60
807H991j294K661k313q02N908l812l630J516K08N27L826k080K40q37j381K315k846k267N457
788A0387o66n36O799n053n165L267j007j19L345r95l896M232k553J547j62P97K455j965K727
769A3439J991k569l417J259K84O5L29j125L699L736m699j430K472m309N803n39J240M931M415
750B5575P495L2808J8730K4378N8429R8717P59300J18591r00366j3280j37750l4006J7897
737G6518J02772n2714m2174N7644l5207k8040k5859R476l5745l152K009N948L384N008j40
722C9728N015N469M5608J1698J7042k0683L4663M0105R5122K06750N12265K483373L352312
709F828467l580111O751644o303855k643553m66014j00553p6552K01213M24630K993205
699D028521M56593L133107k593091n83481k189327j610904k93164j18330m0742L5851R6599
688C21632K61025N95171K283182O495161k596130k103889m155875n44933k92161j45399n9676
677E8108j4157q485m099Q27J272J6823J9542m3312K4307k6791p462k226J6394j426J4476k252
661D1539r751j4361r970m1N10l636j70K463K425J774J2297L2490p475j3119k5484k530j875
644E086r69k816J996M16P76M64K520k125J16k235L71L45P94m99j566J156j88o77R6J829l080
623A810J061P2P88l93m0k00L003j008k020L717n030L913j764L537m414O16M95k13J982J924
603G836l938j496L991q50j256K61m58J759r24O44o81R06k485J770N08Q76j244J831k504j567
583B979J644J434q18r69J501M57o64K199j080k779J73M988l320J738l993J736p43O86R09j567
563D511k02K174j041J19p71l013K741M81o53j316L150j525R32j12j897L353l94J14l035M01
543D017L536j943N08l967J147M887k842P51j195O72j412K337l339m32O052m122j36J686J346
524G551k369k300J140M307m029P67N088k680k888j228J875J305q77r59N128k820j211K289
506H089j270K171pl210k512L612j741j190M180l269R81J270j359K369o20j748L095m209J195
487E827p86N17J490J080l222J946l6k830J067j619P41m15K81o92J684K620m056K079r10o68
467D098J437n32j077P58j209J0mo40K764j708J487j67Q57j486J340n8L95j411j884K367N19
446E856l572L27K254L83M07r11J600m14k291M20N40K563k36j606p94L05K134m74l430K955
426F016k717K843J070N71m117l666M366K279o37j340N41L434k359J9m88N92j189J299K052r70
406G599r4M73k242J765j625j565J259P72m682N881Q58k973K59j963K435q65j346J744j277J25
386D538O35P51q65k834J434J628o08m0L178j967P01J143l4l124K876m032N27L92K571r89p37
365E144J194j353L040k224K385o92O02k198n12J156m067M374j727L58J114q36j142K499k361
346D754J788j604J601k058K158j461l232O32M274l502r4N294m135J274J205j400p7m54j686
327C277L798l837L402k689K022j734J426R15j958j153r63N810l439j21K770k321K025j525
309E705k248p21J324N122j841l63q38p19j328L237n25j609k332M175N84l953L393j802J937
290G198m681M134J275m124n27L919l050L341j412K454j801J283j323l255r78O75J639k363
272B404K486N24K331j010k83k115K725j544K084K089l751q53J258K27P89j25k595l281K669
253D029K987k28l168p1L943P82J180K047L209J7721N1463K66970k59261o0627r668o292l039
236A1977m114l014L569j507J70r21R03k483j275J578J788M631Q218N6424n7933p745M23k252
218H437j481K59L80k452p96L684n5l18l74l508K814k731k089K514K624j139J140j840J617
199F686l570J60N778j073l883K21J844K019n48k771J606k245J696j316k381L119P2K990j143
180G261o36K122j6k306N07n19l0J919k072R69l26K098J674J12K799M670N713R965L0064P5004
160A38972J59898J396039j360060k12464n4332k5763j9839j0364j198l171L623n035M418m038
146F686Q12k755J234L565j223q24N518n711K440Q80K02l331J364N45K899N23M373j111o484
127I602l889L410r2j042j160k02J690M47l904K502k187j588M920J022l01k152m38m49m65J165
107F889j90j15L773m441K467j701K437q81o1P88q28J851Q96j920J206K690j130K305M773r96
87A7812O14M71j444m837j282j59k622k041R23l764J770K551J45p5j312Q52o68r10N95m63k297
66C859J669o2r83p38q19p55L912j712J400O56j081O24K265j431l851M938n88r12K033l214K62
45E472p52k85O65q27r65M621l386rJ840l806M714m684o27J905J384J130l47J14m076K42M369
24F692J932k442o95p5R67k276M30l28J838j70k040L301j839j38Q20L716m083l458M764k238
4D678k437N026j392j134l151
0A590
##END= 
