# Supplementary material for: A new method for the comparison of 1H NMR predictors based on tree-similarity of spectra
Source: J Cheminform. 2014 Mar 25;6:9. doi: 10.1186/1758-2946-6-9 (PMC3987679; doi:10.1186/1758-2946-6-9)
Supplement: Additional file 4 — Directory containing a graphical tool to benchmark new predictions (submitted as input file in the correct format) with the predictions shown in this publication. The graphical tool provided in this compressed archive allows to compute and visualize the results for a new input file containing a new set of predictions. It consist in a web page (index.html) that can be accessed locally or remotely if the directory is placed on a server. The input file is simply drag and dropped on the webpage in order to start the computation of the complete similarity matrix and on the different statistical indicator including the curve of Figure 1. [file 1758-2946-6-9-S4.zip › bestMatchVisualizer/experimentalReducedJcamp/cc_13047.jdx]

##TITLE= Maximum beta inter-cluster(0), intra-cluster(0), Cluster size(8)    
##JCAMP-DX= 5.00	Hook4 tools, Dec 2 2011
##OWNER= 
##DATATYPE= NMR SPECTRUM
##DATA CLASS= XYDATA
##.OBSERVE FREQUENCY= 400.0
##.OBSERVE NUCLEUS= ^NUC_1H
##.$DECIM= 0
##.$DSPFVS= 0
##.$FCOR= 1
##.$SW_h= 4000
##.$SW= 10
##.$TD= 1024
##.$BF1= 400
##.$SFO1= 400
##XUNITS=	PPM
##YUNITS=	ARBITRARY UNITS
##NPOINTS=	1024
##FIRSTX=	10.000025000023875
##LASTX=	-2.4999976125705814E-5
##XFACTOR= 0.009775219941348974
##YFACTOR= 1.0
##MAXY= 1.0E7
##DELTAX= -0.009775219941348974
##XYDATA=(X++(Y..Y))
1022D365J168p36p35p06o79P77n53Q12J862J229n15k897J304r00k533L983o85j86J422l21
1002E476j106j2j97J282o10q53J085k326J560r11k26J187j313k40K292o06j939j742K958J46
982C905J640r17j040j60p55L06K227j015O4L08J224j138K18Q80l013O22r7J167q16J292J791
961F693j378j286J043r07R90r89j66j742M79L66P90J90o12K445j622Q44j100K95n12K226j804
940D243j81m11N16R08K32j019J026k136P50K044o71j223m49o01J602n42l53q57J851j44N8
919D643J581l767L082k961K862k359J309J770m20l43j675L21L35j175O03J665m85j625j567
900A794K213k73j257J243J082J41M29k824Q39j125L34R16k01J7p60j417L942k15n13J532j064
879D833P04N60j291m9k134K594j948M04K467k933j017K036l27o37K844j920J2n7K85K74J97
858D897j005L66k11l80j989J319J076N93K315m924K602N1L41q28J044j069j788J96J361J987
838E954k069j65J643r44R52J54j194j652J384l79K417j969k97R52J89j354m64K71j60j20j469
817A680J311l08J080J392P04k259J097n35J83R41j785J079j14O68P77j549j268L014j592P44
797E260k019L077J198l708Q61K156k790J244J581l229J946k79J346o79j472J165N92j911N73
778D912J700JM00q09j596K797q08J736n90N41r35K73o25J899M746m338K7405j7509M2298
759F1498k2141o598k1280P39q78j528J406j646K893K427K0930M3875k1273K1735J2524l4273
743E8410l5655l580J346J042o712O811O13N45J0016L134L27K8561P6957K4960p1329P7001
727A72447K8178J297690L608793M892892o535864L643171n071696j688030k06869o1293k4112
716E5307j4200j2162m773r118L271n09N291R81l428k266M851Q978j2813j153k746j228L455
699A7738J3223Q361M1149J14077K831974j929638M024200l902242J418627k309333k05410
688A22726n4512l1648j430J8446l3184Q458k4026j696K003R456n022M90Q270m893q321j492
672C625j250R20N96o5j88J24K079l547K872J3k765K562J4794o425J4804j9551J0915j4129
654E384j715J720j829l02n22O87K51o47Q06M50J876l481P54J129k684J512M05j440J184J533
634E071k102n19R18p64J513m51J637r57q31j888J48O43J867n45o5R35k902J839j31j6J075J42
612D617k904K112L72K2j92J239k356O34j439J619o08j216J411K122j838J161j31Q70M83j438
592D540N90o19j265J504n55q07O68R23n77j643J825J746j603l264K951R04k305J795p54n94
572C460L98L70k26k54J929k765J333J537J119l931P04M80r84R41P7k221L553j562r86J046
552D018J067q85j152J801n9j070k440K291J335j065m29J590J203k853L511k418O78j616J220
533D727k090K03J869j462O30n4j583K906k045L49R75p67J903k637L184r21j612o71K735j061
513D578r55J809j805J436L35n57m65J485q80Q44p61M26p28J065j719k31r74J492k525Q22K151
492D843j456R64l4k296J318R88J077m98N44p69r67m02J200j55J090l283K674k09J378q03m08
471D796j716o21m0J033M25j47L099j246k578L65j100K067o14J354l442J658J501N35k891J268
451C706j003J081J40n65J589m64J877l30o99L84K1l228K935k189R06Kq48o05L79Q59P71k408
429B311K968j022M14j938J004k33p61J127L191k563L65j429J511R74k665K257j682K478m75
410E832k438J10L397o74j088j93R61j389J38n28j152j12J482J760k980k91L545j906j84J048
390E338J500k659J301r1r9j953K478J256j539m47l53M79Q57j78J409j707J55M535N3910n5889
370H303j057L410K427J98178j1901j77762r805l940k968o30K155N20j690O67J91J113k85M75
352G401j766O67k94J113l937K495K041K317k222J215j426M877p928M278k55L699M068o670
334I673M296N37l143O5888m9735j2516l477M656J353L051J8658K9590J10470L331291N384683
319H895275q341552l88225q9431l1380k1674j0518N086o325J351L6909m1980M29l912o48J537
304D942J529j993j439L078k965J387o04K325l218L162J19924j01795j7965k787O096n349j271
287C057j83j52m54J179k343K916M455k183l265J340K755k508j551N956k679j358o60K41J0382
268A4945M7767n4803k114m63j894j822R96L14J996M77j35j45N19N52q81J000N1M991M689
249A6040J62704M72608n82709m6024k436p283j991n76k016j404m13j844j108J120m27n9n94
232C588N54r25J230O54K384J078l982m6r91K398j128j542L097J73K5921q713K937J158j0033
213A7812O5743K2604q4178j2205P34O47O3572K2980p2207l38J1041O67206p3910n70155m0341
198A9005r311k770j375k310M78R23j013j654K342J123R20j285q83K153j601p21K075n20o83
179D893n92j777J0013p094N804p074k22K9Q24J57o40r91j24K194J28J742l295Q63K82q28J001
158E293j734L694J0J656l075J78L432k935L022J079M82m727K408J336o38k337J131k89Q31
139H817P698K13584n6221j26987k9282m163O466p405l178O46j55O37k866N35O51M46K205j290
121A0138Q28p00j789N072j253Q36K713k67O789N762P677J0354M0010L87474J668370j927742
105B14272j34790k1017j1425j4292m753r22p565n945k578K58j063p06K4j721K63m60P02j234
87G048J683K96l009K033N61J542O973r657L185M222l398M0L527l164N431J3846L268P45M0283
68G5455k7090m465K3265k9763r585J313j3981j491l209j531j323j04q51j761L74Q72j358Q5
50D852n59R27k842J140m64Q54K87m15L20j358J428n93J57l734L612R61l202L144k071n84J61
29B021J254j039K030M97j991m91J894N14n65J379k710R7K124J09r92j010R60j062K298J75
9E492j079j432JK696K5769N660k8812m264M033J4916
0B2980
##END= 
