# Supplementary material for: A new method for the comparison of 1H NMR predictors based on tree-similarity of spectra
Source: J Cheminform. 2014 Mar 25;6:9. doi: 10.1186/1758-2946-6-9 (PMC3987679; doi:10.1186/1758-2946-6-9)
Supplement: Additional file 4 — Directory containing a graphical tool to benchmark new predictions (submitted as input file in the correct format) with the predictions shown in this publication. The graphical tool provided in this compressed archive allows to compute and visualize the results for a new input file containing a new set of predictions. It consist in a web page (index.html) that can be accessed locally or remotely if the directory is placed on a server. The input file is simply drag and dropped on the webpage in order to start the computation of the complete similarity matrix and on the different statistical indicator including the curve of Figure 1. [file 1758-2946-6-9-S4.zip › bestMatchVisualizer/experimentalReducedJcamp/cc_13102.jdx]

##TITLE= Maximum beta inter-cluster(0), intra-cluster(0), Cluster size(8)    
##JCAMP-DX= 5.00	Hook4 tools, Dec 2 2011
##OWNER= 
##DATATYPE= NMR SPECTRUM
##DATA CLASS= XYDATA
##.OBSERVE FREQUENCY= 400.0
##.OBSERVE NUCLEUS= ^NUC_1H
##.$DECIM= 0
##.$DSPFVS= 0
##.$FCOR= 1
##.$SW_h= 4000
##.$SW= 10
##.$TD= 1024
##.$BF1= 400
##.$SFO1= 400
##XUNITS=	PPM
##YUNITS=	ARBITRARY UNITS
##NPOINTS=	1024
##FIRSTX=	10.000025000023875
##LASTX=	-2.4999976125705814E-5
##XFACTOR= 0.009775219941348974
##YFACTOR= 1.0
##MAXY= 1.0E7
##DELTAX= -0.009775219941348974
##XYDATA=(X++(Y..Y))
1022B988O28L540K86k788n3J68j176Q53r36L721m036K485p89k536R82J875j90k87l182L998
1002E551J108J348m268J111j400J768j163R66L55p94k451K724n38K632k022j853K580J772
984G426l698L04J283k050K279l76j251J620M54j084j930K041j090K171k501J0N15q83M21J112
964D773j874K824j561o21L792l877J130k064J388l60J10K269j237K77J39K51o04j565K770
945E960j650n76j121K532K080l040l88M03j446L775k809L109k920j043L310J086l525m94L139
926F382k884l54L295k118j442J573M93L19k134J858K58j448K371r47l83l077J408l170M599
907D599n16J703j923J685l96L88J209j202M28J141L52J311j698j217m68L099k277K379j376
888G221k04J1587M5120O106m1428j2065o455K749M822n578j903m315K965K262j310J333L46
871A1253j12k887K146k052O6j441M255N051M113k581k225l416o005L003N603J0694J1274
854C6739J0549j108N110J1637O0506K90582N120323M110207L55455p526422j197797m75082
842H00699k71138j76573j12085p8185o1594m5335j3868k354l749p825k819m03Q432J058r039
827B5222r363k203K8966J5136l5774r400j617K482l829j839L159k228J652k082J55p36P90
810H491L857K5052M2475R851m7242P202K0568q385l6052M2957l6166L0356k7189j9230l211
795A3334j782Q32J3711K635L071j667j3335Q32J6457K36K2921K703j209k7092J2652n621
779C8678j2631p403j61M906m864J2546J0281J1954N461K892R437O6417K80225M770045Q41959
764F029742Q13909J497429o291280r30958m17578k35024j49989j07229n6498l8888k4706
753H8930K8390l319L0758R1511L94241N574313P73075q163j156701l241279j436423m29793
741G05540k38562j21239r9720q8857l8559m4085r33N23144N15276q99805p5039m436j7689
728A15036k2694R682n8471j639k1010n999J036k608M51k868m99k161J272m01j256J43m4O55o0
709H565K9677N921O72m290j9890p881k449j29k052l857M925k080k60J45k171o68R50K94K289
690G711M827l972k479J390o56j922L25R2j239J945j059j515J998k467R74J577P9lQ71k350o02
669C525M317k994n33J906J964l471j616K396m53Q25j627J422j1k856K559p05j773M14J705
650D994J181j026k471K304k07l47Q66k671J668M57j229L001l745O31J313K66J04J73n48J853
630F567q85j74q88j405J888L49Q6o49J802k046k272J975j36R45J061j602k695J299J855j323
610C752J743P4j481k127J329M33K430p26j646J418n20Q09l03j42j084Q37k314K780K72M82N79
589F595k605J943l115K826k361K87K508k060j30P20j482Q54L06k840K327K660l914J980r77
570C522O72j81J166K741n08k430J445O66k963O04R42k158L045j389j603J537R73j022l25m73
550D261j054Q0K190j069L93j875K951k614R486l265m072K02o37p33L104k240j337J28M59j000
530C358L603k340p3O726m646j719k568R9J713K094k650J428p8J672k732q89q5L914k273Q60
510E414P03j549r10L610k263J716n35k31m69k8J517l57l784K689R13k979O79l99r82Q94J334
489D983j014O02l57K163p44l648M757m2J501j232j189j171K286j984N53O65n34J246m500K787
469E128j978o7L584J10k431J569l421l08K461J86j479J379J705k92o79j186k192O76q32Q45
449B778K414k881K876m27p35j67L00k045J082R81O93O62k415L612l157k048J897L801l37k138
429D746o72K039p45K537k459j536J343J25J33J803k878N18M06q09j220J497P87p48n88K799
409G078k939k025J734J369j14k125K845m27M74j151k98j84Q22j830M65L544n00j470o25q88
389C755L190J091J8841J31721j24873j4848J056k872p174k196K104k243j523J1j372K419k496
372D591k90R03j388K340l131K001J981j814N02j232J469k55j508J191j982J855J534j296j952
353C519L45K817j974p07M327k369k687M67J463k32N23K129N483o877N77k151M197l627l069
334B154M247J185P774n125l417o79P09J897j285j212K87Q134m219J462K062j836o0J615R027
315B2720K6182J62977J683989j342023l23433q9167m0674k3783k481L618M8067R41879K55606
302A323477j035920j32105n5109l2408k0221j4586p362q010r332P460n514j815k959K025q26
287F795j719M477L585M245j0464q49j192J617r43o36J889M226N931j13l042l315j661j097
269G734j904J278q20J21j077M53l476L974k903K624j706K470k762R25j132L26L592j799k261
250C657R5K842l402O01Q22L005l456P42R83L123Q5l980J804R4K087l732J92p99N56K297R0
229G706k142PJ216r20J556k137R55m28K30J420j332J377l65j775J377l87K665m330L274k76
209G691N34l54j047N070k399K189j563M409j846l07n67K65k90K535L03J106j207K975J362
190A8859J683J774j551K070L689j03p8Q94M511k50N26r52j33q93j06J479k642j991R4k284
170B4596j403J410n95k108Q35l150k631n53l586K867J01k615O55o46l419R98J525j21k161j40
150I859j513J540P61j788j966J260k053K057j212J55l168J852M738m870L85k8K836J23j732
131G236j273o85J228q84K510k748n49M39L60J597j045r57R208L1934k8305n902k368k210p96
112F790l65j111j587Q52j43j877L423j226l47J001j371q26P4K698R00M24j292k302K072k424
92C363K947l034l80M053l50l202J295j328K456j278K947m312O872n19m911K480k235l57m99
73D008N34k61j079J551J955q1j718r01m67K69K171j688j70j758N79K474p83m30J104m67Q94
52E736p28l016L583k542L917l918k4J824P61K24j829p72P05m88J06R12l569J277L129k984
32B304J026l96P52k30O28r95N18R50K920k660j431J328K319k672k879L765m842N488K54q21
12E326M50j351K777l077K756N494n740n7r52P38J263L635N2581
0F3843
##END= 
