# Supplementary material for: A new method for the comparison of 1H NMR predictors based on tree-similarity of spectra
Source: J Cheminform. 2014 Mar 25;6:9. doi: 10.1186/1758-2946-6-9 (PMC3987679; doi:10.1186/1758-2946-6-9)
Supplement: Additional file 4 — Directory containing a graphical tool to benchmark new predictions (submitted as input file in the correct format) with the predictions shown in this publication. The graphical tool provided in this compressed archive allows to compute and visualize the results for a new input file containing a new set of predictions. It consist in a web page (index.html) that can be accessed locally or remotely if the directory is placed on a server. The input file is simply drag and dropped on the webpage in order to start the computation of the complete similarity matrix and on the different statistical indicator including the curve of Figure 1. [file 1758-2946-6-9-S4.zip › bestMatchVisualizer/experimentalReducedJcamp/cc_13103.jdx]

##TITLE= Maximum beta inter-cluster(0), intra-cluster(0), Cluster size(8)    
##JCAMP-DX= 5.00	Hook4 tools, Dec 2 2011
##OWNER= 
##DATATYPE= NMR SPECTRUM
##DATA CLASS= XYDATA
##.OBSERVE FREQUENCY= 400.0
##.OBSERVE NUCLEUS= ^NUC_1H
##.$DECIM= 0
##.$DSPFVS= 0
##.$FCOR= 1
##.$SW_h= 4000
##.$SW= 10
##.$TD= 1024
##.$BF1= 400
##.$SFO1= 400
##XUNITS=	PPM
##YUNITS=	ARBITRARY UNITS
##NPOINTS=	1024
##FIRSTX=	10.000025000023875
##LASTX=	-2.4999976125705814E-5
##XFACTOR= 0.009775219941348974
##YFACTOR= 1.0
##MAXY= 1.0E7
##DELTAX= -0.009775219941348974
##XYDATA=(X++(Y..Y))
1022C269N24J442P49J227M3k72m930R69K007O35j823l465L456m76M72o94J844L26j49j587P7
1001C644K021J224r59k231P3q58P9J695j867R16j136o08l43K879j262j67K588r03k608J045
981C222l222L669j062J984N54M42J400m370J198J04N91r39J606j52J383j994K745l628j192
962B339j318M829l499K301K318l903j592K993r05j408J901J294j0k930K532k81j609L471k309
943D214L54q65O38j214Q1J945M74j142K186j775j113K238l191K352j189j132Q54J45R93P86
923E639j651J673o57j819K076Q9j904L018m60k872K709J2l339N19J827O31J508n91j712o84
903D012n29N22L28O08J27J529j873L391j001P88l745N124l140j084l621L591j727K134K815
884H249j929r90K479k349K637K3119l34j0568j1103k208N52k388R96l50P39K732j595m129
866C560L916j154K839k18m22J638k98l202R87K947K961J267o482l598j702J1982O787L106
848B4914M644K262j63O764O333J5667M7902J50609K584581K552539j613259k939739n22896
835C20158k11620o2613k8296o521m719l373K681j954J601J0648K8m055m986j55j706N65o94
818D989n05K456L797l997K003k244R62l75l5P76K711j425k758R996J2981M1527J7392J7712
800A05963k6228j7290k6007j0483K1517k1304K8556l6131N297o296k920k45J3650J5410M483
785D7972N263j5500O575o827j4638q168J922j2136L0565K044L869J1713j431J300J1313J7466
769H1302O7448O66644M93408M412771M278427m004961m065825n27061j002781k35474r6303
758F7595k7574m560j9466O855r951J0694O588K21q239l646q18l293K92r5j609J415j325J066
740A4150j432K777O054J93339J233183j243252j22442j9693l5135N2253l8633K8102l1745k86
726C7240j3148M437m503M34j3316n053j86j677l49M264j791j832J645r85j226J787k037J689
708E393r02n53K33j534K003j304J484Q86j670J855j078k134j969K448K163P215o500P82l405
689C413R63O52j70M21j366j175K056j09r94P97J270j092l05j434J4N41j97R47k690J194J648
668D384k65J05N44k260K657j356K499l461p55K772K30Q08j83k339K189k136O7J935n57k224
648B654o68J37l65L641r42L40l80j558K726j524j570L57l64J008K040r70n35k24K974j804
628D973j619L87J052j330j196J126k198K359R21l88j189K339n86R2j379o59o83L231j783L99
608C869R44J456j327n57J070k64j18l83j455J139j26J420m057J025J708l654K686j731K875
589D520K067l082J444l328L892M21l754K186N05R70j66k652K888J37k904J403j447o6J808
570D842j228Q98J422k683R7o60K473j707k288J515K155K999j341j557j047r15K487j171K122
551F413j475j666n00P57j662o12J982R13P69m60k664L146j76k59j573N02J326j072L118l845
531B962J656J138j333m87L87J676k630Q84J735p87r60J320l234q4R7J187k38l04N76o90J131
510D002N22j73R34n44J19n93m56R51k711K227j33J807L94l554K375P29k650K265k109K171
490E573k212m43j432M095j327J047J913n014J941k120pJ306O20j244J097j213j075L373j071
471C807L291j910j509j338M394j572K270o57k214k570J927N87k021J987j149K357k23l620
453A837L509j482P64j493M41j521K008O38k286p32J272J966k121K581N01j837Q39m43j484
434B957J183p8j360L69J746j223M87Q11N78P06l608J110J056j298j30J73l77K312j585J221
414E050o21l51n02J020J96q56r33j663K067J250n69p52k358L585k691O46K5K097J332j290
394D682k577m64J207J492J196N84m92L8r54o85r97J735l619J373q38J640N95m90J211o52N66
373D551l587J0721m047k43L898k237m192J776L067k924k967K377R05l256O94j978M11O17J370
354D956l03j640J772J528k84r90J11n43J621j397n2M51n94j959K864m179K85M377l056j17o16
333B235J140J058j119r30j810J616m07j27K396k187L372l077p8K231j198k0p56O20rl06k87
312B357J818j099n79J348o92j78J186K885m269K058l7j042J109q49j538m61N95r58Q9J775
292C518k653J817O00K432j701J419J064l047N83o22L881l32j582M356J08532O08675o06357
275A20583p0454k5344p051n966j525J702k609l604J527n36k67r56m93o39Q90j703K931k565
257C921K88j127K263j396q08L251Q9j76j289K88j420J195N89j428j570K462j482K216M69j009
237E326k138p24L107k186K74P87P97j989K783j132K051l031K315r52k056k57K899k257K437
218F054k049m29K131k259n56L968M15k188m88K635k000j013j480K866L241n0p66K158k613o10
198F967K800P8o333K037k663J578P74L61m22J145j406k47k062N57K94K163j403P69o67K874
178G194o31O44M004l072K209N484N407J0246K0868L1026O95k7618k0837r343p424j008n573
161A2271j775J361j353J895l434j825L584k933l37N355k183k548N341j172n547L340k714l12
143G014n64K94P50k356k54L652j840j062L55p23P46j251K36k01Q53q91J709J401l489R39m45
122D873L278K820l154k32N77k619J119j495K013m15k778l03P24L20k163K553o60J46R07l039
102B472J776J261p05L614N352o162M436J1951j3580K92M285l581J59j671k001o49o6j725j08
83E350k04l23K326j75p24j045J478o79k788K846m13k020r60K432J916j897j453m15qQ68j023
62C089K427m41j569p80R93L435l913P53j904K789k61k31J936l215J531j930O37n92J660r61L2
41C485Q04N22j982Q57R38j539P65j96j80N98K108j382l275L283p43N99j664J08J780m011J739
20B614K37k851M107o41k15n79k58J707q58J458o24J72j107J095k64J001k879J250O85j02
0C948J2805
0A6753
##END= 
