# Supplementary material for: A new method for the comparison of 1H NMR predictors based on tree-similarity of spectra
Source: J Cheminform. 2014 Mar 25;6:9. doi: 10.1186/1758-2946-6-9 (PMC3987679; doi:10.1186/1758-2946-6-9)
Supplement: Additional file 4 — Directory containing a graphical tool to benchmark new predictions (submitted as input file in the correct format) with the predictions shown in this publication. The graphical tool provided in this compressed archive allows to compute and visualize the results for a new input file containing a new set of predictions. It consist in a web page (index.html) that can be accessed locally or remotely if the directory is placed on a server. The input file is simply drag and dropped on the webpage in order to start the computation of the complete similarity matrix and on the different statistical indicator including the curve of Figure 1. [file 1758-2946-6-9-S4.zip › bestMatchVisualizer/experimentalReducedJcamp/cc_13106.jdx]

##TITLE= Maximum beta inter-cluster(0), intra-cluster(0), Cluster size(8)    
##JCAMP-DX= 5.00	Hook4 tools, Dec 2 2011
##OWNER= 
##DATATYPE= NMR SPECTRUM
##DATA CLASS= XYDATA
##.OBSERVE FREQUENCY= 400.0
##.OBSERVE NUCLEUS= ^NUC_1H
##.$DECIM= 0
##.$DSPFVS= 0
##.$FCOR= 1
##.$SW_h= 4000
##.$SW= 10
##.$TD= 1024
##.$BF1= 400
##.$SFO1= 400
##XUNITS=	PPM
##YUNITS=	ARBITRARY UNITS
##NPOINTS=	1024
##FIRSTX=	10.000025000023875
##LASTX=	-2.4999976125705814E-5
##XFACTOR= 0.009775219941348974
##YFACTOR= 1.0
##MAXY= 1.0E7
##DELTAX= -0.009775219941348974
##XYDATA=(X++(Y..Y))
1022B256J80P11r89J68K132j462J701n71O00k33J535o19K48j578Q37k8n64R00N35j237J50
1001D672j094N89O25j816J742l62L64R8m26o82J462q72J071r1k115P61K52m3n35p94O37K067
979E510N81j69k751J874J471j276k26k03P96k966K149J218j849L49k23r01J434K85Q55k495
959C463J741J356o51m45j982R41j089R01j91J352n48M82q92j88J34q86K212J566j171L0L12
938F447j259o86K37k86Q37j107M89j701m76K895J327k081p50K485j842l63P25L08n58j49j51
917D341J1j107L36j129J923L75L89j61m97m8R57R97j976J5J550l38M92j867N73m11K040l15
895F150p38k020K426j529J491J18j463K293l110K944j137J308k543J44J779p47J176r56k240
876C346K206M35N26o70j546p7J019j865K241l54N12J952j147l000K147n26P47j04J211j517
856E536p39O56N15r45L87j165P17P10j49q41J407k365J784N32k01j329K150m40M71q91P48P62
834G310P7j730K717j382L79j157N90j191P75J433j28j612J219k723L158P3o18p26M99L001
814I964L834q49n821K37K317k188P3K091j72n34q50o25q42J750m41K22J220J59j850j12J333
793H916k90j55J693j602K157j476k46Q710p123L17K8310r863L4144l3883J5208l3387N13M184
775A6127j670k064K441k788J371K280P47l594M467M22l424R16K843K701M160J158j834L30
757B4589J031o90n319K925L404Q376R143J2542J0964O5968J53903J09431K866535J524825
743D787627M720175l754351J266829o488607k87363M1210O07136n20108j39499K41767k47698
732B27118j49995P829k8226k9144k001k547J02O359K18r550K89O521Q53j877N686Q573P469
715D7677N156J3522K3091K5974J38190O98596R047794m82993k282131o429253M052360
704D857983M390539n685705N749946q638098m81397j06816l0288j6870L052j5454R383j2523
692B3752m797r846R52L75m701K83M251J2274l977p251p349j05p05M16k658P18J917j031K742
673E260k590K257K2190M3497N6871j00997L5835m8144r827J706j377k85l45m78m45J415q34
656C709j641k068J105n41J618m82J849o13k489R36K40M89P40J531q57j144k55Q18J408p21
636C632j489O33J368j720j29L61k031L418J060o28q41j119j450Q20K823m76j550m22j4q4r
615B153K111j354J140l05J795j029J095j870k88O98k395J735K87o06O40J26o85J504L43r1k51
594D753l34o29L073k384O22l57j498J00j46Q83J480N16k005P6J623j216j160J2M53k42O16M34
572D670k614J900Q98j315r31j141K733R44k51P43o7j396P54j024J972j190p54J139J506m15
552F161k87k315k255K550j215Q37j181J803R97m18J035o22q43J875o94j759K072j057n79o12
532C493j75Q7K371j152j680L208j745KJ386R36k981J803j148J943r79j459j035J557j869N55
512C118K066j335L083J69j036n08l83r77R94j768K629k233n74J830M96q04J616j662Q69j51
492E439L77j267r85K808j414n78J547o87r77q6K30J633j904r0K293n78J96j128j734L28k0
471C403J474Q07l171K014K35P86j309M22J077r19J396m50J265k600O3O9P29M2j720J200J304
450F117N26k096J028j471L202k719p41M0j756K608R47p42O10j370p15j379J995J640o31J76
430E269j220K610k952K653m75J106k258qJ627k596Q61j78J557k27k2j299L64m45k01m5m34j6
408C671P21o28J158m91J083k95J919k429R96O77p37K55K18l122K960j013k953K269K331k029
388D561M95P2l49J107k376K270n08o18R329q845KJ430Q97k004J49j856J358j428L55J895o81
367E255j496J198k747J969N2J72j398K673j354j201J578n46j319K502n47j469J522K37mJ35
347E212k294L068j101r20J580j831J006p84L35J362N15k46j805j723L175N0o59p47O9m6j146
326C070K167l71j037R21R43k677M71J351j173Q60l35J027q0J962r44n14k163Q69j568J690r2
305D377J478j824J588J087j881J793k350J999k718K403j347M67K29j34m11J400n79J46j73
286E550j221L77P25k014J156p09k13L296q76P3m52J109R92l530J455J321j101j264R670n516
266H828m671J763J187j942K88L56Q38m89Qk87n80R44R1P51R88l94K643j057K643N10J186O561
244B0165K1835K41574J574971j674881j61092j2663M909o585l885O11K059j267j704J923J085
229G055l082J336j621j838L991l3J158k611K4J301k691n26J849R992r228j400K63J529k134
210C334R72J63m05K089m42q86J114j833r96J521M12J106j141q62K77J525j051J661j180j434
190C944l21J102j50j12kK249j328j533L57J332j191R01N27N51q87M43o63r27K287O2q9j550
168E002L372k377O2J531K756k0J397O269L1567P82230p20806r7602q392K95l56P21p96J536
150F389k011J033r8o98Q48j927J101o94r51K032N07j9r20r08o76P35Q69L62R18j245K141j350
128E438K034j037m86m10m25j234j69J096k76K52P82k066R39j364L073j154j420J333J247k847
108C306J040j630P3J655J551j565M48P87k453J866l015N13L235k62K467k205j079J770m98
89F004J363j050P8K175k289n21j498r6n61L30J055m19j249J244j484J124j52O41j262n12J245
68D166P76m10k30J235q39j479J149k38P40j225N08J300p53n7M95j681O95Q93j587p1J744Q40
46E971Q39k764O64M64j615J727M55l504R85k08J881j037j648J182K147j950J191K83j025J78
26D216j273P20O26k8J210k560K489J30k768J470J96m37q02K118J349K74q59K66m348N81K491
5E061n96j025J758q20L26n28
0D176
##END= 
