# Supplementary material for: A new method for the comparison of 1H NMR predictors based on tree-similarity of spectra
Source: J Cheminform. 2014 Mar 25;6:9. doi: 10.1186/1758-2946-6-9 (PMC3987679; doi:10.1186/1758-2946-6-9)
Supplement: Additional file 4 — Directory containing a graphical tool to benchmark new predictions (submitted as input file in the correct format) with the predictions shown in this publication. The graphical tool provided in this compressed archive allows to compute and visualize the results for a new input file containing a new set of predictions. It consist in a web page (index.html) that can be accessed locally or remotely if the directory is placed on a server. The input file is simply drag and dropped on the webpage in order to start the computation of the complete similarity matrix and on the different statistical indicator including the curve of Figure 1. [file 1758-2946-6-9-S4.zip › bestMatchVisualizer/experimentalReducedJcamp/cc_13202.jdx]

##TITLE= Maximum beta inter-cluster(0), intra-cluster(0), Cluster size(8)    
##JCAMP-DX= 5.00	Hook4 tools, Dec 2 2011
##OWNER= 
##DATATYPE= NMR SPECTRUM
##DATA CLASS= XYDATA
##.OBSERVE FREQUENCY= 400.0
##.OBSERVE NUCLEUS= ^NUC_1H
##.$DECIM= 0
##.$DSPFVS= 0
##.$FCOR= 1
##.$SW_h= 4000
##.$SW= 10
##.$TD= 1024
##.$BF1= 400
##.$SFO1= 400
##XUNITS=	PPM
##YUNITS=	ARBITRARY UNITS
##NPOINTS=	1024
##FIRSTX=	10.000025000023875
##LASTX=	-2.4999976125705814E-5
##XFACTOR= 0.009775219941348974
##YFACTOR= 1.0
##MAXY= 1.0E7
##DELTAX= -0.009775219941348974
##XYDATA=(X++(Y..Y))
1022B997J004k030O65k279K597O94l48j53Q5j588J789R73j723j008R5J077k31k9P02p97Q93
1001C385K97K54l1P67M5j086j997J321k98J118j253k03J142j109J262m31K67j092K355k797
981A916L10O86J191k183P20J649O4k866K106l43o38J274j029M42o00J020j019O31Q28K40j472
960B927j183R93J338k028L101j774q46j97P13L73J66j591J41J804k324J079J89J697k601J932
940C909j63K268l865M82J069l51K94o33L46J23l41k88l47n07J419q68L54l15J168m63j65J047
918D173l816L899j262q81M39L28J253o0j599J524o5m65p33k17OP81K82p90J697j47r28R76p92
895C603j175J232K61j376o9l43K094J457l560J65J346j050J120J063p92o22p96J749l58L29
875D278j026n98L044k11j824K94j23M49j294Q25J291j926R34k8N27j106K055j449k213K560
855D459p09q56J67o04O63J066k08J06J98j169J283j314L81M53R94q78M71Q92k899J305K59k83
833C777J600K33k036K568m66m36N2J755J462L3321p48l0474K614Q559q530n463j991l00NK284
813G786L39O46J937k97j398O41P106o01l678K783P804j502n883L21L517M623n53L08Q761
794C2660J3665L4299J91939K189630P537807q623780r60975J958978q2964j837522l57747
783I5990o7933J116m67j3626q163J900l230K492J0832j2004l836K039N45l641J80Q43M49m34
765C052J386N92j726L45J281J177k53N1K6494Q554k2300j0892P927Q771J1779k4678m098
748G462J1323J050m664N144R0632J205768j251268m7097q590k328N35j543p0J375J954K16r53
731H946J96K75j647M13J575o21J738R63J4139J622O710P3862L16626K970403k092229j030793
715B72178J198005J347546k406105l42443m3749k575j1526j412o531J751j064j257J990k893
701A915J33P239m513k379P26N76n34k262R90k6K54j108R96n79j104K462K428J9523k1419j90
681C128J7336j2709m857K09m47j358M48j282J06J018j592M30J284j35j554K692q20Q04j004
662A697P08P54M86j140K020j156j358j631L153j420J15J433K63r12r93q59K267j888K7R57R15
641C438k23j718O32j35K858j383j449o28K631j716R85l83j233K546l598K468J78q3p7n05K380
620D985p67k183n01L66j00J821k69R83j344K38J89J019M1K76j533q64n17J942j154j393J2
599A247M110j713O65j413J383k244J538P33k202R33r89K95Q46j195k82o04J859M61j500n1
579A877J102J107j110J389k075J500j230PR18j35n51J060o93m37n30J545J327k065o73k32N59
558B660R62P53k779L060m26n43J064j193p62J335J138j851N97N89p75J574k861J526O26R96
538E690l103J216P86J353j585R3J829P51r87j454K70r95J869j326J680k942J822k97l60P87
518E097j974J508J363k787R67P47l19K93j85R93J69K06l55L0K63r93R98k196O90J007m76M8
496E094J453R6M85p57N5Q40j678J713k033J106p45J96j117K294J665L496J6613j3957L1639
477D6458k8621P265m113q451P54J7939j5198O738K5957l0446J8984j7144J63K320o61J915
461B3859k130j395P521n12j479J4164K512J1158L0035R2047J622500J162820j521730N966161
447G405531o125325K772272l107991o43534K06251L736721l342579N618042l511564k020987
437I86837L151718l769193k45788m6855k7589N30r911n650k201j7305q8p546m361j482J261
422B377K574K637J5382j4463L0207k5247j152R157j6499L02J8476j4769J2001J1636k4576
407H043J9493k3094j397j347Q11K45l99J342k205K505j735K666j523j353M18l27J086Q71Q658
388A2758R399q040K8016k4845m032J1432j9013l008Q94J583j001j080J851k219L520O75p10
371F180l558q99J923j467J218j90r43Q01k55k48J421k65O235m646m65N238o705P4p79N04K977
350F151k188O9K052k858M27KK984m203n53K092j05M25p77j386K633K29J414j539r59O83j132
329C461J367k414N29K441j957p43K869k124L34K07j280J169P6J15J879K84L486P392P9543
310I6634p6513j1270j921L885k840k996o36J121J071q61j322J00q94oK872m66k108j69O1J231
290D973J75o79J469l44r14J043q82j413K447j07j545Q27L03j574J778L78j140J61P04K35Q51
269F746r56K112l266L451j674J660R40L264k028J6909j1865J2094p81j1765J5347j6557J882
252A5513q53O87r18n9M994j870n88L395o48L127N805J031J2721J2302K2588O18696L8125
235G34048o2581L208891k817795L521091k243777r36571K115675l013712N56580q45014
225B16835j46186k9042J8441L55663l68421k1136q020P97k704j954L441l583N34K50Q96L402
209A9213m715J8099j4664O758Q224j7641J4133j7289N97l854k355J086n39J891j201M19k387
192E775q1K99j044J559j796J240n05J306l033J189J687n463Q61J36R33J298M16J41k068J017
172C867k631K184l64o26J15K70M54l53K39L04J433j377l040L006L4r94J151p3j20j137P7J060
150C479p88K11r5J648L05M439m142k441K929l096K219K3j724R32J126L94Q51j587K730q93
130F520K601N263J214o740l241m99m69p85J113k154K736n08j978LL24Q21k2P62K9k378j18
109B494K043p60q32K15J131q58K78r37J64K781j258K695J060m066j673L156r14J265J987N106
89A3077J266p829L275Q13n818Q64k049J92P36l341L284k342Q57l06j006K199k03k183K94Q67
69B647J431j137k58J201k87j816O03O78r81J382l06L42L85o05r89J409m87j244k8r5N19K988
47E352k482P43j974J067L45k351K146j31J59P83m64o76j113j251K181J8L8Q48J062j315J468
26D453j999K42J418J3j854m3q32K365j80k319N81J179Q45k321l6J284l43Q5n0K440n15j363
4C050J867j849L51j164J739
0C994
##END= 
