# Supplementary material for: A new method for the comparison of 1H NMR predictors based on tree-similarity of spectra
Source: J Cheminform. 2014 Mar 25;6:9. doi: 10.1186/1758-2946-6-9 (PMC3987679; doi:10.1186/1758-2946-6-9)
Supplement: Additional file 4 — Directory containing a graphical tool to benchmark new predictions (submitted as input file in the correct format) with the predictions shown in this publication. The graphical tool provided in this compressed archive allows to compute and visualize the results for a new input file containing a new set of predictions. It consist in a web page (index.html) that can be accessed locally or remotely if the directory is placed on a server. The input file is simply drag and dropped on the webpage in order to start the computation of the complete similarity matrix and on the different statistical indicator including the curve of Figure 1. [file 1758-2946-6-9-S4.zip › bestMatchVisualizer/experimentalReducedJcamp/cc_13205.jdx]

##TITLE= Maximum beta inter-cluster(0), intra-cluster(0), Cluster size(8)    
##JCAMP-DX= 5.00	Hook4 tools, Dec 2 2011
##OWNER= 
##DATATYPE= NMR SPECTRUM
##DATA CLASS= XYDATA
##.OBSERVE FREQUENCY= 400.0
##.OBSERVE NUCLEUS= ^NUC_1H
##.$DECIM= 0
##.$DSPFVS= 0
##.$FCOR= 1
##.$SW_h= 4000
##.$SW= 10
##.$TD= 1024
##.$BF1= 400
##.$SFO1= 400
##XUNITS=	PPM
##YUNITS=	ARBITRARY UNITS
##NPOINTS=	1024
##FIRSTX=	10.000025000023875
##LASTX=	-2.4999976125705814E-5
##XFACTOR= 0.009775219941348974
##YFACTOR= 1.0
##MAXY= 1.0E7
##DELTAX= -0.009775219941348974
##XYDATA=(X++(Y..Y))
1022A860L50j094K370o23P7j011l10R86j37J07P13j298L91N05j607M99J649k067Q15K054j771
1001B458o11P85p2q34R31J81M07j862J728k57J005o21J1Kr24N00L00r22J94j495J900j870
979I34J417J041j35q87R5l71Q33k288J636p88Q53P89l57M62o53M08j202k26K69j012J324J656
957C798j697P65j51p61M86Q17j123J308q64n97r70J509M3N0l53N47J230k392J321j779J900
936C087j445K72J01R09J70l80r95K11J023k88n46n72P48R92L46j339r01Q74M26l80J028l56
914B985j292o06K163K48j643J291p39M93O53j745J342j946Q16L59j8l59r96K048p9K10N49o31
892C103j728P24O9k89P99J835j463Jp39m0k14N64j692N97N61L34k107K189L01n3j37j019J882
869C478k742j97K535j513M90l89Q23kQ81j199J586j869J216j641J836j06m3o81l77R74r83J72
847B249n87L62K34k07k89l3L38O3P81N57J97l68j223R20N71j070j189O42N29l49O03J871r51
824C651n4R9j277j743K180n93K665j055r51j07l62J228J710J5001M136j8653k450Q219N99
805A2243p189j253J323k216L22JN62p32n46J013J997L740k520j907J51K758j233L104M907
786A4525j741r181N765L522J116J2261N4928M90387K657756P68696l405240l91971J482914
773A683737m82020j068031p8737k0358j1561j2829r52M42j949k255j701K250j336l21j088
758C291J033p80q64L70K202M32K556Q152j0964R5R658o476L885K5877L23466P00996j024358
741C8571k0129q61q342k752p26J062J016k753m66L9P01L81r53K002j573k884K746J440l62
722F157L157Q917N9381L09215K100136k296394m3105J968020j744428k81050o6892o688j854
709A4572o247j160K276m401k307K018r72O76M7N495p194O26l34k69O23j979Q99R0R94n79p99
688B075N57m62K103J1691j1270k639N053M744o329j43j792l588J226N97K06R06O81k572J149r
668B184P21j93j191L133k383j36%J003n00j000R86j262J629j684J371n03k22j20R85K90j998
647A110J121j308N92R84j06p85P42K76k81Q80j374J077j745K119r63j174Q46L0R88q30J232
626C431j405R07j678J191j271K445j642m27k26L34Q1Q29q81Q78r69J701j264J95j389J794
606B634j286P04O1P32m61p21J494j150J10j70l14O78n46P33j254O85R84j843q31J609J323L
584C174q18M60j064J700l16l07p47J35J27m03J472k72l37p26Q03M56l295K590n70J659m89q4
562C148p27N34o67O30n86N02j348N85p54N57j153L87P50M85P04J90m90J320j770Q6j91j752
540D40J653R59j192j00Q47J47k80R3J061L50k210m46R96N28j113J065M63j939M19Q60r39J594
518C256p47j628J519o20J047J27o26J17J416q17J01N02j029k26K40R01q02j952O81K366l13J0
496C523k50j551J22M47M40L68J150k130j78J244j837K247j9j337J736j190Q29L8535j8566
477B3583p047q782P735N893j3835R274n757N50o353K1786j7989O435k529J65q483O43K182
460G471J625J020P733l784q290O546J585N661O517K0181P5262L71074R507399o609847
446C390153k580532K903295j859802q81836J440914j0596j693914J247619J640917k988819
436F07399J984880k255710k27291m9306j6126q339n934o813n43l105o148J844j963j137J981
421A3689k195j209KN265N5161m4428k686N666j0796L568M705j1277J614J6024k2188R933
405B0848j2114k365n09J024q20j657N21Q08M91l03r27p48K24Jn50J217l01r80o98L68Q92l63
383D059j114K829j480j49k43J065j834J661M87j486k148K214L55k88n85J48o93J06P23M09
363D036j455J228q76r88J063N240k044M41k973o87k75J8J911j349P59M38j988N66n25n08ok90
341A736Q75P57m14L90n57P03m23J75p85n2q93J422K20l97m74J235o16l23j69Q9N64j997P69
318A835J283j019l44Q10L54l6L59j295J067l78l02j145Q41J55K210j425qp22P58j263J193k68
296B660j465M14J395k84k72o96O73j90n21N33o72o68J376K72n28j30O57k87k99J979j504j240
274A203M40P02o84L00k34N37K69jn43k35k15l28J560J825O29N1061l9674r285J0900j0669
254G558K336k26m454m96j151o89M9K547n0n82J48k102K525q01N16J014J445N465L1607N69783
234F14442l57537Q56447N38300q93596K409100k464096J151743j033787n22408K48022m76216
223G0414l5957k821j0607l838n38n307k147j311K05m95M39j052j450P27L438k421J228Q355
205A6862p849J3596j2131O56J716o215J47l053J44o52J300L21N06j631J185j928J417o95j254
186B442Q09m63R58o85P94r3M59k262J685P36k277J280o43M26K8o12J389k53k15Q78j014K402
164E769O5865O8973j30880l321j069O47j348j053Q03n10j552q0O30J238l07R4j463M52n05J87
144B570K158l036K78J063j056J043p55K004J59j769K1505j6574J6319j8107l440J080o11J720
126D551J940J06508p6694k0815J15746j20240n606j722J831k829k149K304M75k00q7J53r84
109B182J940o78p93L1N08O70J26l61L7j96J122P7j038J007j577J60L60j46l0P66L16j790p17
86A976N67O2J138q6o64r68N80j367K70R15J138j249N80o96J92M17k72R11j38J8k59Q72k352
63A585R86o37N80p66R05j392J215Kj10J673j161L46K66j180K02K61q8K11No55R55O0m11N15
39C367M43r80J414k008R0K108j643L97j330J616o15N87p41M19r7j537M62J193l56n21M82n36
17B214n2Q8O4M35m78l47k49n74J142m46P20k4j52q34J182l58Q48R99
0D178
##END= 
