# Supplementary material for: A new method for the comparison of 1H NMR predictors based on tree-similarity of spectra
Source: J Cheminform. 2014 Mar 25;6:9. doi: 10.1186/1758-2946-6-9 (PMC3987679; doi:10.1186/1758-2946-6-9)
Supplement: Additional file 4 — Directory containing a graphical tool to benchmark new predictions (submitted as input file in the correct format) with the predictions shown in this publication. The graphical tool provided in this compressed archive allows to compute and visualize the results for a new input file containing a new set of predictions. It consist in a web page (index.html) that can be accessed locally or remotely if the directory is placed on a server. The input file is simply drag and dropped on the webpage in order to start the computation of the complete similarity matrix and on the different statistical indicator including the curve of Figure 1. [file 1758-2946-6-9-S4.zip › bestMatchVisualizer/experimentalReducedJcamp/cc_13206.jdx]

##TITLE= Maximum beta inter-cluster(0), intra-cluster(0), Cluster size(8)    
##JCAMP-DX= 5.00	Hook4 tools, Dec 2 2011
##OWNER= 
##DATATYPE= NMR SPECTRUM
##DATA CLASS= XYDATA
##.OBSERVE FREQUENCY= 400.0
##.OBSERVE NUCLEUS= ^NUC_1H
##.$DECIM= 0
##.$DSPFVS= 0
##.$FCOR= 1
##.$SW_h= 4000
##.$SW= 10
##.$TD= 1024
##.$BF1= 400
##.$SFO1= 400
##XUNITS=	PPM
##YUNITS=	ARBITRARY UNITS
##NPOINTS=	1024
##FIRSTX=	10.000025000023875
##LASTX=	-2.4999976125705814E-5
##XFACTOR= 0.009775219941348974
##YFACTOR= 1.0
##MAXY= 1.0E7
##DELTAX= -0.009775219941348974
##XYDATA=(X++(Y..Y))
1022A204K483j18o60J00k03j06O53j299o7R93j32J07Q60m6j260O39r47J237k651L283j703j45
1000B222J252n48q20J667L4m28j005J581j712J55J03M67r72J263n39l4j01m66l78O92M62k35
978B660j61L05m40j26Q19j193O6P16p75R8J249j99m05K38O07j597O4N62j283J436K24l66J39
955B638R61Q36o28j839P18N4J39J328r15j307J138N73j123j18m3J351j859l96j016K423j611
934A304J871j509N43j449J101J171j465K086k535J791M72o64L11l22J19k825K349L81q47R03
914B786M27j143J266j75o97k90R73j202P39r04R19q75P08M38L46j393L84pO45r9J398j118o21
891B505n27l72M9K368j519m94M80K3M09j97j148JM92L87R24N79j879P12q61k71J340o29n61
868A811L183j897M35j452R87q49Q68j43j78K12j27j083P44J352j034k77Q76j12L30j009M67
847C104m52k59r2o2M31j600K142L54M97j099r03J103q00k40m15N77j520J240R45j063J139
826C027j300O51j195J505L57N33j649J089L5p22P23o73K525k20j381K12O08m8J50Q28j186
805C869j587j90J986j509L40q3n37J102m56r8p6K03j97J94N08J194l56L66J023L782l646j055
783D777r8P1o80l35m35M98M25r10K756j839J282J237k366o44J009p94k53l82L63J788j538P94
761D726J609J246j109l92K609r17J882J201Q96j018q82M48L055n18K622J3891K7801L27338
743C84488M80880p69265m9309J4369l5743m036J5662J9008k6275j0245P951r546p164j418O68
728A0025j619p98L0L56M351m75O593J8418J371k1908j314P382O342l656O727J5785N524j488
710E1646M6768R4324Q05203K395848k850495j164L763342k971823j075803j30859n3566j4744
698E8677j2843p733O357K092N11Q795J8980M6573J61991J362933K676266M0445l741359
685F21685k96808L53368K405608p01857j782539J244869J69423j092326p50375r2011k8485
674E0552M451j2498j6183l181N905j4104l122j239k621r29L105k929j157j051M79J694Jk842
656D331K600K2556l14j9037m799n55P767O353l729r483R374j34j0507j115j36J629j484p93
638B524o76J416L61J29k55P37j200n68j74m35m52K27J180p01L06p65J502n36J59J60o34QJ93
615B506L52l68J53j307l04O94o44J087q18l04J958j54p1j480j12J36N18J245j371M64j034M75
593A621j14J16m34K072n90j5o66Q7P92q21K70j226Q21O22R14k36j336l07J905q37p1m29l82
570A756J091R78j849K76n04J487r1m94J15j159M74J757j825P13M60N02j006P20m51J81m81j12
548B538l92J51J195j212O40n52M05o04M98J46M8J082j836K025o16l05M19j256J131j2J0J486
526D989j192J111k015j261J749p37k41Q55K57J071j768P3L07J85R89m24L6n9Mk8M06k79l00
503C728O36L53k39j414J162p04J387k432J229R86O5J267o11k68j228J343j264q45O48l25J150
482D624q9r5R8K38r32N66j017L285j595O53K11j907L58K052o75O14P20n97J018J1910P116
461B6556L035L8335l8731M0652m1245K210q504r976j489J266p24K479L512j676J3089o701
445B2088J1112l446L935M809M481N230J5171J3262K4605M6746J10856M17769L551021j822370
431B405269O576468j992400q34767L845430p481172K040627l625865o13340j34462n4107
421A31681l4932j1749k0543r693r575j1678k129m615k093k098k836j003l243Q12k422p6q3N53
403A4278J9052r181K8535m561q594K2350m0640J0747j9229n013M41l45p56l85p74j264Q86r88
385D559l28m32l04L98o26l89J88k06O13jj692K212K47K55m63j1k82J12J151j208q15Q40mj440
361B374J888p97l14k22J57J07m44Q92o58k21j96N19N61n15j198R70q87J315j029Q9K161j827
339B725l41k96J382K91o41J492k525l20O78L47r58L21J438j294k89J80L01o45J159j168Q59
318B696j109J242L84J74R02k192j43K69J171p24r57J091j952J673J034K344M5k667r60P78l45
297B754K053k74R21m857K91J752q30P1J706j167j604K658Q44n57q12K34J513l55j647Q11n3n6
275C396j557J268L6L07p17J050j920J835Q33J435l546R48m32j282K260n75k30Q96P67q70J235
254E137O063k593J5158p165J1325n677o978P320j2400K217k772K857J4373N6860n5920j2265
238A5540J678J897J287N748K11P042J4253J8482N9387N24538M33900K02979K539423j967392
224A858973L273842k631976L51018k71691j756046K52147q48193j27457l0105j6397j4457
213C9658j853q056o051l063l921l08j884L06o43j41J198K169k702J5595j2819J6108j0779
196B2814j189J390j1623J356n222L37k577m09K13J77q46P14j074J615j309m72N25k93O11p30
176D008J086p44P65q61J282j777N88J47j03%J726K074P060J16593N4182j63174j2149l895r14
157E894j743n01J88M71l3J291j206k91N7k28M12M7J337j522O070M823o712j477j618M32R10
136F601j548l372K710Q2K77M24r00M444n72m538N77r86J233m4k127J667m22o6j13l18K015
115E024j739j158J951p13M2n72o91P40J230o37J75j071R16L18K38p24j440J782j582J565n41
94C113O94L93j115N48J0j486J540P4j648J545l74K89m45R58q80q19L06J53K13q7q92N50l02
71B338R10J272k196J209l53L53K34l51m99K53n09O39p08Q63P88k157P86p81j11j17O56q24
49A695J034m2O51r58L18l47o4m5P48j03J003k26p81j06p38N72p40o92P22P06j005K446k218
26A830O74L10j12K74J98j739r3J122m99J891l52L96j842P34j026J325J52J6O99l300J482N90
4B730q3O54K60o10k89
0B662
##END= 
