# Supplementary material for: A new method for the comparison of 1H NMR predictors based on tree-similarity of spectra
Source: J Cheminform. 2014 Mar 25;6:9. doi: 10.1186/1758-2946-6-9 (PMC3987679; doi:10.1186/1758-2946-6-9)
Supplement: Additional file 4 — Directory containing a graphical tool to benchmark new predictions (submitted as input file in the correct format) with the predictions shown in this publication. The graphical tool provided in this compressed archive allows to compute and visualize the results for a new input file containing a new set of predictions. It consist in a web page (index.html) that can be accessed locally or remotely if the directory is placed on a server. The input file is simply drag and dropped on the webpage in order to start the computation of the complete similarity matrix and on the different statistical indicator including the curve of Figure 1. [file 1758-2946-6-9-S4.zip › bestMatchVisualizer/experimentalReducedJcamp/cc_13224.jdx]

##TITLE= Maximum beta inter-cluster(0), intra-cluster(0), Cluster size(8)    
##JCAMP-DX= 5.00	Hook4 tools, Dec 2 2011
##OWNER= 
##DATATYPE= NMR SPECTRUM
##DATA CLASS= XYDATA
##.OBSERVE FREQUENCY= 400.0
##.OBSERVE NUCLEUS= ^NUC_1H
##.$DECIM= 0
##.$DSPFVS= 0
##.$FCOR= 1
##.$SW_h= 4000
##.$SW= 10
##.$TD= 1024
##.$BF1= 400
##.$SFO1= 400
##XUNITS=	PPM
##YUNITS=	ARBITRARY UNITS
##NPOINTS=	1024
##FIRSTX=	10.000025000023875
##LASTX=	-2.4999976125705814E-5
##XFACTOR= 0.009775219941348974
##YFACTOR= 1.0
##MAXY= 1.0E7
##DELTAX= -0.009775219941348974
##XYDATA=(X++(Y..Y))
1022B253J50k71P9l92M12k17L41j34K58k81K89j51r0J14O384o256P6n05K37k55J64l43K49J13
998B224j55J53o7K18k74k75L26j03J0k46M93k93k2j73K63O8j9m01M28k89J79j87K65JQm43L12
971B001m67j02K97P61m3o08l62N68l96M04J043j253k84J03K87Q4J11K4k30J7J4j19K52l48J51
946A905k26K03j42L2K86k7K25m73L53J18L05o46L66k3k15K3P2l7p5L39k34j31m4L35k73J60
920B176l68J81K78j32k41o5K79j65K14l68L09K3l46R2l7L4K21m4L95o16L34n14M52l8J62j16
894B100o5O8j92N5j5n1K67k61J18K41N0j86K25J34p9m34R7l57K04j51O09n11J58m27M85k24
868A858J50K67m94K36J70k17j64J0M37k08q5K36l38L87m1l71J78l16L90m2l72J61K16N8j20
843A986j43K92m6J44l86K97n2p9J52j36Q8k07P00m26l77L9J85k9q1K14J45l44KK72O4l06N6
816B024j20J01J22K3K0L16j63L4o0N0k45J56M71j63J4n73M44j69M5k56L61j66n5M29k92L55
790B703j44k81J71J31P50k38l06rm52j39P12l76J43P7k76R7k55L73J49K51j17o8N07K52P587
765A1242n380k007J852j223j048M1P0l25N59O57m95P04n98O96R668Q878j6306j592J053P372
745A3818J1415L2533J14210j33928j9033q037l825K1J982J960j337J779j508K64k01O98k49
728A0562L003L055m412L499L314Q89Q343J6897N6073P89755K836778k467311j080964m6903
714A32578K3228N222N08896P834996o101298k047837k31501m9481l0356j7330j023l057J6849
701C9886k1139q112J658j697n034J023j681j383p07J125j76J24n1q07J163R557O616j5789
683D576j146j34O17J3992K825j5542J506J5221j5281l896p6J321J178k279n70m78k10K63j67
664A720P7l62l2L60P5l84L77k17p6J19o5K34P9mm51J16M41M1j69Q8k31J86J19k24J57J78k38
637A914R7J67l29j36M4N47O11N87K385j583L091l400M807l182L573p46j368L533n417M962
617A0157m910M106l931L49j700l79k28m6J94l39k21k81Q72j216L8O57k56Q92q55l5O7n73J30
594B492K0qK18l95K97Mj25j56j43O16j38k06M2N6k15p0J03J25K84K591k372j20k47J44k36K21
568B782N6J69r8O8RoJ69J862O848L703J285r055l763j54J169M725K942K263p491l423j45k82
546C633M49M222O226J923l502n009M945K285k443n697l006l35N03kn49M63N6K31PN77Q6k07
524D856L67L21J516P48K142k561j090J35K073Q45j171o99j461m46p74P76O44l15p95L42M03
503E856K98l55P49p00k15J26K24N15M87M06K196M6818l5890j1281k274J673M7K18j1M54J41
482I482M86N57p4Q61L568J528m668P972J4218Q408J0596J666m348p433r03l007M5426K7250
464A11585p745P9128P68308R048723r055217o99116j68901m6868p531m219J395j406m75m36
450A7225M172o365O276n152P390J405l581R389r06N152K458J4553R753K4206Q9462P84144
434I59581L883470l220103O370917m769868P9726l800k956203k27859o7741k1943q684o887
422A0606l613M448p229o11k102J285j172q2l76N6R9Q063n324O361N848q930O329m102K0414
403B9968j9025K9255k1974j206J317j6398r58n54l15J35J84j80J50j42k00N51j59l87K02j3
383B51j79p2M24N5J25P53l81J69M58m32J83j026Q85M9K414L8K591P17k200J53o98r23j953
360A401K257j847q92J764j459M02N62r29M53k04L28k92K766L585l662J787O41m504r24k20j24
339H89M6j82K80L79k57L2J90R8j23j42J46K47K13l11l19N26N69n03k55K05j74L01m07r4M9M87
313A890k68j85J80M2J81J15j92M6j46J86J22R73P92j615K405P01k614N00R41j411l88J20J92
290B567J46p1J06k40L1N9N27l02p2O3O2M95k32K92L6M89K11k09J34L69J47k24M25O53j50l53
264D959M52n10r8M22j42oM91n33O01J812J095J121P909o241J1532r751K489j087m340L299
244A3474l063J138P897P7m584R38K410R75O75M439M07M465Q079J7621K8333N80046k83274
227C80053Q49991N50683p06199K026982k303052J315575j387744k96638j8699l74053k4037
216A2862m924j507l88j08j433N94l222M20J20l71r9k80J60K793k60L457O652l481J0314j2642
196H657Q946o538l059P612m247j454O407n674k463J899l197J057q35P79j094j855J010k135
178C816L44k93N16M53N16N55L887P6031m2253l4640k868o41P80M0P19j21o77P20N19q09L35
157F929l25q2M10k7J314p00j077O67K89N32p87k18K05M74l28o17k16N65m70Q24l79j82J909
134H710R25N76J091L704J6693j3636o956J544l138o8L89j936J04R4p78m65Q82j078M37N80r17
113F757M21L581J0851q143J078K2022j7547m798O621p378l159j435L56M66O79P88J312j11Q99
94A3260K153k44R11K295l218K74m83l257n54j928j670m97n51j139m50m02l55k85j93n76k35
73B856j97n8j62k62j22p2K52o33Q3K66l99j35N97k58L3J2l17j1k78J3R3O8L3K00j28l2mL10
45A748K31l92k78NP2j48J84L87k25j8J72k01K05l69o6L03k53L06Qp9l89K36m1N5L31l21L63
18A826l17R3J81K7K03k63K40Q1K747j589j070n49K05k10j25L4K06k03R0
0A607
##END= 
