# Supplementary material for: A new method for the comparison of 1H NMR predictors based on tree-similarity of spectra
Source: J Cheminform. 2014 Mar 25;6:9. doi: 10.1186/1758-2946-6-9 (PMC3987679; doi:10.1186/1758-2946-6-9)
Supplement: Additional file 4 — Directory containing a graphical tool to benchmark new predictions (submitted as input file in the correct format) with the predictions shown in this publication. The graphical tool provided in this compressed archive allows to compute and visualize the results for a new input file containing a new set of predictions. It consist in a web page (index.html) that can be accessed locally or remotely if the directory is placed on a server. The input file is simply drag and dropped on the webpage in order to start the computation of the complete similarity matrix and on the different statistical indicator including the curve of Figure 1. [file 1758-2946-6-9-S4.zip › bestMatchVisualizer/experimentalReducedJcamp/cc_13502.jdx]

##TITLE= Maximum beta inter-cluster(0), intra-cluster(0), Cluster size(8)    
##JCAMP-DX= 5.00	Hook4 tools, Dec 2 2011
##OWNER= 
##DATATYPE= NMR SPECTRUM
##DATA CLASS= XYDATA
##.OBSERVE FREQUENCY= 400.0
##.OBSERVE NUCLEUS= ^NUC_1H
##.$DECIM= 0
##.$DSPFVS= 0
##.$FCOR= 1
##.$SW_h= 4000
##.$SW= 10
##.$TD= 1024
##.$BF1= 400
##.$SFO1= 400
##XUNITS=	PPM
##YUNITS=	ARBITRARY UNITS
##NPOINTS=	1024
##FIRSTX=	10.000025000023875
##LASTX=	-2.4999976125705814E-5
##XFACTOR= 0.009775219941348974
##YFACTOR= 1.0
##MAXY= 1.0E7
##DELTAX= -0.009775219941348974
##XYDATA=(X++(Y..Y))
1022D913M52O37j19R9n91K83M48J526j675p77m38P70J67J001n46J38L88p88J81j859J197J412
1000F819j068j86J525j79j158J22K334k420J503j79j909k22J390j015R69j474R83j49j65K67
980E788j016J024m71J511o71nLj267O83l26J189k71J011r91m12q0J65q0j127J096o9n36m30
957D718J563K97j584N39NP14l0j094P64K53o34j42j11J118o29P7L14Q93j004O17l7l72j288
934D947J228m34k51j72J79P61k28j49Q43p97J06j30J81k7N44L05L64j350n46K94m8k8O07j001
910E198N79o45Q89J008o6p11R72o49j864j014M26K330m4j073J023j177J664p56K1K36j567R56
888E736J367j729J026j044Q7N01m54p43K075j309O48m97K15r68j47J374o49R91m94n89j305
867D092J696m95lQ62m44J429r49K3q82J223m58k12M48K59J3j338L72K42M55q25K77M29m16M19
843F217L63q92r18M4J38J017o41j192K118Op59P13l01j083O41m2P10Q79j349K5N97O05J561
820H457K874l231n33L805N73n429j229J449n81o1J023q01n20Q08Q74j605O94P39N62j335p81
799E752N402N704n420n532l320M424R80L78M407N110K1910J15210Q49745J1896p34671M00406
783F82381O01205o60236m28157q1668m3224k4405j6376n950k590k598J72q72L786P701L1296
768F0465K640N9122Q57792J330775j057871r44304j51103n9875k8418j9809j2773j0053p646
755A8942j623R04O347m135n429K996N78n351K39L217J8768L59367M3074l57658l6450j4761
739B9025p268m627k792j033l026j446L030Q703J471j1456o97j300k90M69l79L77m29J178m77
720I033N96r83j336O71R5l11L27n13j002J021Q180m882k505K027N112n835K797Q311q897k38
700A1668Q598l770n907q82q47o19q99J189p8K354q13M531K66n295j782J2067q741l022M934
681A2952N033R797M6165L75057J284619j415379p3578J127611n71576n82349j04801m1780
669G1771k3050j3341q786m653M08p499k159O56j91l215l21q75n40M75j051J55j170J069j370p
649F306l6K033j196m95R98Q507p493j724P034l161l745M42r67J19O08j197QL54J377j668O23
628F727l92q37j462J656Q37m74k48j238K683j086N08q2m02J077q00k32k42R32J175m050K384
607F434n16p32l40P83P63p04L18l17J54J597j470J2j50j012J527J26q3p38P89l90J204%j765
584E490O09j333N42L86M96j675J764j328J910k1q83J149o01j358J108M99M03p0r55r67j186
563C979J768M07n18N03N74p62k41J224j366J871j874N3p0R76R5r97K82O11J074O9N911j011
541A2558p373K53J583j023l8Q78L35j476r59J941j377J661n07l7o93N66p24M80L89q72M5J086
519F696L05j393K18Q00j757J413n84K60J048k322L83J22J504o94P89j497P65k2M4l72Q24l44
497F186N81j624Q10R9J541r83l22N23k032R74J993n68l62r17J443j473j530J281L15J350O60
476G945n12K30j732J800j343P87J473p27J448O974K633P441n701J165p744j672k250q25O64
457A0054j328J792M57p41Q46l57J331O16j194m99L887Q226N435O653J239n737R648M207K4813
438F9348N9481Q30636N77054R03361l43608J4944j233550n44925j37627o7170l9126k2908
426F5910j8643n384p492n686j422k017m387j394j359j012j375k159m40J906l31l95l078J963
408A3205J119k90O560O16O736q361N379r737j476m07O68j262M87p14n98M59l31q2j61Q26k3
387A2613K90J222L072L352L819q53L66p487k675O82q17l35M50Q35J029m7K1R69j739l957L79
366A1189l626K064P468k82L294M279M465J2119M2845L19323J594602k84215J134439j247327
352A600637J9326j203704j93172q0167m6190k6622k0951q684l383p923Q30m842N407M4436
338G4998m8822o685k232k766l93m06K601L616k875K771K493O521L538k592j7886j1881J0139
321A0139J397O804P823J779m469J0578K3465O6600K84336K453378P138170q376905r10120
308G12975l11313j43759p8789n7609l5666k2962j9393o249k701J5888k3853p993j349K611
294A9838j553l083k025l437J376p32o43M78q62K780N142M5915m2070j0569k52m48J19q8j354
275H532j041K87l78R15O42o99j045K198m44j581j035J723N45o25J45l87j78L28j125J842n42
254H077j529L57k93J130j994O38J215j120J689j649R35M7M98r40m38j149K115o49k85j913
234D742J332o6K27N42n91J22n26L06O89m47q90m53K853k016Q55k3l12L64o3p56J471j215J96
211F341k67p72P89k6N92j185P83p31J136j08j479R20J042p69Q93j425J102o23K67M87r27J52
189F192J42K053j768o64P15Q4j219M64R06M21j784J37J252j192k39q1j334L446j625R21R10
168G737o52q02J801j542m16O39r83N72o25J593p21P59l98o51k46M21M79m61k096K646j40m40
146F474K20J219j041P6M46n03N65n53O55n4L52J230p2n36J507p93L662J330M8r64m263J25
124I130M409n016l16J493j310j302M74j08M57J25j592j173K349k81Op79o54J164j154R64L64
103G250K87p90K36O26j918K279J761k782J329P28J988j80J660N181l532j386O149o418k00
84A2268j615k989j408R27n76m20p34M90N22j219J087O68l49k32p17j7j5R0Q29N6j357R24k14
61E999L7o12Q45L8Q98j809J923j256N10j9R1j240j0K53r37Q69N11Q91p57o41l94J138q8j95
37F045j060n2J960m7k252J347l24j065J147J465l89m79p99K64K11n53J387m10j171J208O57
16G090j309j89M28L96q01J390M10o01M332J282n560L74k407J240P67j299L75
0E918
##END= 
