# Supplementary material for: A new method for the comparison of 1H NMR predictors based on tree-similarity of spectra
Source: J Cheminform. 2014 Mar 25;6:9. doi: 10.1186/1758-2946-6-9 (PMC3987679; doi:10.1186/1758-2946-6-9)
Supplement: Additional file 4 — Directory containing a graphical tool to benchmark new predictions (submitted as input file in the correct format) with the predictions shown in this publication. The graphical tool provided in this compressed archive allows to compute and visualize the results for a new input file containing a new set of predictions. It consist in a web page (index.html) that can be accessed locally or remotely if the directory is placed on a server. The input file is simply drag and dropped on the webpage in order to start the computation of the complete similarity matrix and on the different statistical indicator including the curve of Figure 1. [file 1758-2946-6-9-S4.zip › bestMatchVisualizer/experimentalReducedJcamp/cc_13504.jdx]

##TITLE= Maximum beta inter-cluster(0), intra-cluster(0), Cluster size(8)    
##JCAMP-DX= 5.00	Hook4 tools, Dec 2 2011
##OWNER= 
##DATATYPE= NMR SPECTRUM
##DATA CLASS= XYDATA
##.OBSERVE FREQUENCY= 400.0
##.OBSERVE NUCLEUS= ^NUC_1H
##.$DECIM= 0
##.$DSPFVS= 0
##.$FCOR= 1
##.$SW_h= 4000
##.$SW= 10
##.$TD= 1024
##.$BF1= 400
##.$SFO1= 400
##XUNITS=	PPM
##YUNITS=	ARBITRARY UNITS
##NPOINTS=	1024
##FIRSTX=	10.000025000023875
##LASTX=	-2.4999976125705814E-5
##XFACTOR= 0.009775219941348974
##YFACTOR= 1.0
##MAXY= 1.0E7
##DELTAX= -0.009775219941348974
##XYDATA=(X++(Y..Y))
1022H669K3723k7150j71k067R16L036l757r1P63K973l89o76R85n34J52j07M52J207j215P62
1002G481N028K3919k8164O75J3234p53n811K6857K09079L043300k833677m08592k6167j2986
988A3423J7391k0768k101R45k193j992Q13k9n11j295j24R25r93Q86P6L70j526K371k633J23
968C158K865k338K056p52n13J97K11p30J936j442J3499q993o541J03J61P16J842l180Q01J177
948D233l69m28n79Q17M8L73L62J220k327Q61r17L54j314J409K149k195k82O78j556L88K325
927E250j446l20L52q43j35p43n1J406P95o9j297J351j105j44O65q45J585p64O69L0j795J676
905D222R12M00k962Q19J309j451J540j089O21r31p38J866O25L67k158NJ58n00o87J380k66
884C442K731p76l284N004k290k92J02K39O10q38k802L63Q85n51j06R21L94J46k359J667j352
863A854J754L216k224j702K69l60J65N08k039L000k95o79j970J006o7P48n53K07n26J922r61
842C273J625k016J475j452R34j329Q10L04q19K011J401l285n68J702Q68o66l24r13o64J810
822D177q96k05J541r1m64m83j433L184k736p22J943M36Q30l06q26l02k44J98J335J571J4089
801B0596k860j0878j746Q63j6k848p1k71K611J469L223n92m932Q41O646N647j2238R79j460
782D963J494j230j260M71L743J2248j1196m367J712j89k31J09K157j932J523j984K862J112
764A0005k141K161O977J5817K1324R5646Q41311j62080o89976O75485L60964j018815j10157
751D6521k5440m499K437K755K5757J59910J760892L12947o68217j533291m7419j4695m919o94
737A2045k222J080k409j647k950J283R71K65p47O60J064j460N665l848k353N937J512n664r55
718F227K585p99R229q710L419J052R695p756p591m325M107j961K678j981j785O91K029l66
700F438P625r587M41N52r15J737P78j059K896j990R68L09J979M246R695P6269J078246k72073
682I06555p94638J70380J273934j444577q0513j7666m772L45l826n40L425k306j468k06J331
667E458n62k475K724P57r78j233j526J372j167J487j036N02p52Q41j182O13P910m899k706
648C148L388N219o661j716j673K103J212k273j62N46o90J843N3j195L243j977j333k120J343
629B298J202R77l7r26r54J75K56K7Q94l13j06l28j72J291r80L73O10Nr63p42JJ213Q3N09L45
604D738p67J321k232K889o06l219L111k97j204q15N25l66r6j276P29M189j729l51k197n87
584A760K983j29j732j438K743j436m06K421k55j719J982pj550o2M28L28r0o48M56J098P37
563E464l507J716l41m54K179k601J742k75J301j019o41l04K968j927k00R27j440P03J089j195
543D185J513j645M58j35K15j089O79j159M81m51r57L382k407J521k770K50K488m15R65k04
523D905j877K538j411J292j698M65j014K065K80J75J588l402p98K164k291Q30L07p1p06J262
503D603R7o86M6j479K563k145K741j512n08J470j701M39j260K03l41J684L79J564q28k721N76
482C184P33J525M09m27j810K004j95l08j935L70n55N84L40J719Q072k024N238n274J257o308
462F599j364j680L413L79m579L139k45j96M401l64k710O48J863p13n17R42P870j831K136l290
442A3901L938N457K2694J44028J526958n83263J556493j578331O74929j640914q4939k6990
430C3961r046n280k180p30l702n449p49r44M87J590l719J200m53M20P44j058j17m96j78P38
410E039J406j557L501N813m83n68j07m614k130j3M4k133L90J571p52l273O081k997m56L73j89
389D946K79Q44J254l306K136K05M149Q185Q90l40k680n64o957k906l42j152K982K817Q930
370A9370j936J3682j1613K873r979k893P60j519L911O347l370j151M173L895L805M7028
354G3383M01861J344024j32993N74318r01372m70835q20085l5670q907p322k56l433Q38k067
340A1484Q65k688Q055M7286m7231q762p71J876j886j325L10j618R17J046R698K81l071N961
322B0427m340M475n218N028Q0937n8131k5982J910K139J7882K9478J69607J940007P821781
308A0000000r484325m04517m5355k3526j3948j0656J055J995j0618m528J880r16J463l80k446
293E178p11l69J028K58N76j534R66P61K067k197J63N076N0482n1691l658l39O76R17j683R37
273F903j583M07k790L009j15l61j271r92J986j457J399k501O2J716j059j40l213L069K53m75
253B847R14J811l1k105l44k89m48K352N52j576P19P25k302K049P72M52k904l8K512j48j512
232D008P335q662J096K443o20p49q45j243P61m24j401K233k20Q43p13j7J031m8N08o34K003
211F685l920Q35k36j376O0L053j911K193j626J267J95k473J252j491K626J83r06p77J398j598
191C433q22J135k03M54q05Q77n2J288p23K406k581K65J98r69P76J033k257K115K547j627K07
170F695J14J869L308Q730M0279M03620M84550q77137m7330j0736m652j377p61j327J817k234
154E428q32J841o60q06L58P30L12Q605L4152m2217k188J201k624k56K87L710L629n302J02
135E470j229r76j204L709M18L743j341J176L740m541k063K734J873m662M58k2k595N05n68K64
115D889j536N57M19m06j093Q64k02L95j162J456M0o34J397r79N7k148K083j591M581j675k541
94B771J679j507L001q94N8O53r87J912k055K457j988j201l21j161Q48N08j956L241k115j17
74B826j13r91J40J032J413j816O02O4K193k950J418N72L38L92j547j624L412q33q26j625K801
53D878m57j765q4K646r65M3j88P8k356K504l088L430j276J549k125J449k96j604L8J291r15
32B787J038j247R79M7j006o25M701m408J25M65Q68m6k016J944P65k270J410J717J458k870
12C816J065k011J698k134K740N26q02m59k805K745j398J890J05
0D976
##END= 
