# Supplementary material for: A new method for the comparison of 1H NMR predictors based on tree-similarity of spectra
Source: J Cheminform. 2014 Mar 25;6:9. doi: 10.1186/1758-2946-6-9 (PMC3987679; doi:10.1186/1758-2946-6-9)
Supplement: Additional file 4 — Directory containing a graphical tool to benchmark new predictions (submitted as input file in the correct format) with the predictions shown in this publication. The graphical tool provided in this compressed archive allows to compute and visualize the results for a new input file containing a new set of predictions. It consist in a web page (index.html) that can be accessed locally or remotely if the directory is placed on a server. The input file is simply drag and dropped on the webpage in order to start the computation of the complete similarity matrix and on the different statistical indicator including the curve of Figure 1. [file 1758-2946-6-9-S4.zip › bestMatchVisualizer/experimentalReducedJcamp/cc_13510.jdx]

##TITLE= Maximum beta inter-cluster(0), intra-cluster(0), Cluster size(8)    
##JCAMP-DX= 5.00	Hook4 tools, Dec 2 2011
##OWNER= 
##DATATYPE= NMR SPECTRUM
##DATA CLASS= XYDATA
##.OBSERVE FREQUENCY= 400.0
##.OBSERVE NUCLEUS= ^NUC_1H
##.$DECIM= 0
##.$DSPFVS= 0
##.$FCOR= 1
##.$SW_h= 4000
##.$SW= 10
##.$TD= 1024
##.$BF1= 400
##.$SFO1= 400
##XUNITS=	PPM
##YUNITS=	ARBITRARY UNITS
##NPOINTS=	1024
##FIRSTX=	10.000025000023875
##LASTX=	-2.4999976125705814E-5
##XFACTOR= 0.009775219941348974
##YFACTOR= 1.0
##MAXY= 1.0E7
##DELTAX= -0.009775219941348974
##XYDATA=(X++(Y..Y))
1022A882k72q80j1J948n98O10n14l92m94Q98n10n63N99M03j511n94J020J684r37J45N29j346
1000A096R02j110J168q56m88R53M92p21N18O08j8n75q94J059J60L81j408N57J10n56K34r60
978F52O88o1Q31J035q43p11Q35k300J108j9o22l75J597k48L90L02o37J025p45L62j22j193
956I49J213r40J009n87K98n3P9k34k51K4J17M32o81Q06j538J457m16r03L62N82l9L79k45J13
932A933l84Q8p11N00k4o54M18m86O45R23k03n81O68n10O83j384M54K73r44L03L84N05j238K94
908I52j2o87J448N18p27N73m43q54K00O27l85M28O12n91l27j24N36l43L29o19O62k55q62R08
884A564O11m83p05R11L76m18j303J677o90P50o44k73l80L21J51N52q64M24Q0K0q72J358m89
861A674L05k08q42J8Q15o70j84J324m25M5k30K42k39l54j088J402r20M55L40L03K17o30M09q0
837A679L40O26j113J99J07o40L14j72j40N25k16L08K04P07j812N81k25k19Q43q94J215o08k54
814A355O34M75q19j500J217j42q6J54J84r4j191J011O26q60J034l52Q43m95k41k17m08O20p62
791I86J281m14K50O08m83L069l699m61J234o02j474J537J16j40k60L90p9l46J211l2l55p74
769A563L56L73L12k2r40N07j19l89k8N80J453J28q17K11k613J698j390K43J794m82K06P08L84
746C716J848J6733N5301P22785p69483j6342l443L405j133j1133O72J137k16L38k60J90j719
729B396n8J241L22l33J170P99J44M53m99o91J571q72O553K314k298J92N831M2468O05704
710F66407K75558q40750L12468Q78793R93110q03071j267508j75860j7165J1858L452k2167
698A5125P547j290p346R841o163j2708K1806k892k1366Q12J766J346N724K8891p107k1231
682A2755J6133J1046k4029j0829P101M73n939j389J610N646N804k87J9419K5714J032743
667A095971k62645p61405J04362J302630j393587m1011k9698p197k583p02K14J174k628j273
653A622J622r9j569l50J21K20l11O45k6j545J262N37J50o21Lj78J069K48O333p462j094M505
631E082L40k891j095j32N61j54j68k84j80L17p44J376N6r96N25K67q71N3L68j22k91J57N80
608A754l20m1M09p36O22On60Mq22M51L92k41J361j125n1N40K25L75p15q24o2J00L71Q00m46
583A467K43Q39j126p24k6J47J951j605K38O40k54k17j023J409r08N89k59N36p18J149j242P47
561A853r53J65j03O63jq70O87j059O40N11j314J819n07j21P23r13k89k82O09N94KQ37n1m32
537B208l98O85j324L23O44j062M65Q41r82q36J500j665K054p71r5P22p8K59o97M13j57o56M01
514A794n61M32J005o64o62J264N31j046q61k11Q22o22m52J432j290J517p80m5k13Q09p30l79
492A090J94M27q00J551n34O4k69k86M92J5P6p2r75P55o61L27J12K62L91q88R24N19O294j006
468H002N998n698K961q700j187K822K367k786J64o72p79R83J574j114J060J111j596K43k944
449A809p4j735N991j206L478L492J2760L5245M5970J205257k54463J191054j053661N99679
435A793596j624125j27843j6227p532k775j935J571N150o123P858r144L504j1768k199K608J4
419D630j973Q47n27j083M11K45j29L56l06O24P466k004M437m242j998m773l46ql0l2J88P61
397B514l42P72n83n52j4l70L34K7M71o84J16k12O6O76J16o77J179J14J79J186r86j328R06
374B908K197k285M72J99j448J94N01Q1L37j317P52J052K194O770j539K945l520m182j108j489
354C714k09J953j59M01J75Q36l05n61k0k937J242k164r10P142k575J009L693M933L4871J8984
334F9113L38322J355805j84090L89993n20114q27838n65219k7437j0140l188l537o93M501
321A5478l396L0077M736k6709j1813L478o848j538J841R8k499Q37N758J125n031J447J4821
304B1862k0707Q454j255L005p936O017J463K0716o09K12661j25382L66130R515581q869984
290A130016r81290q6921k2255j6149l857m999P17p6m325J045R503j5806k080R01l43p74r20
273B387J642j726j58K55M22j84O05O76M43M9577m6734m485K23r66j313L6J220r74l89J407N56
252B520j265J54O11o37M18Q7K33o82R62k33p37N04M21j759J620r02m05M47Q92P79j185j92p41
229I10k14O59Q88o00K71p22ln19P13K02J034j504J43K76M27N44L9M7j135M629k118k003L40
206B304o82O29j502J623J8r73K93l03P75L84l88k43r19M24J016n2j655Q76M09m73l33pM43m94
182A170J559n29n56N67K3k10k49J005l54n26N29L31o42N95r45K09M37K62J121m93J402R08
160E614J2350K57046k49177j9101j686o18j937P09j39m22k28m42P66P714L148j0671m82n64
142A880l16O82K67J60Q39P33q18J656J477N28M673L890J1980l891j3768m530k92j953j302P52
122B647J84J27M6P20N01j395K182L13k835J684j544p89P12l5o03J52k49p94J054kN66R0J594
99D326k746J891j045n35Q52K243O348j211R069N722j5340P984J82j2349L773m908j725J5k57
80B289j332J139k49q4J18m11J23Q10j244j95n16Q92m14Q82o11R14j43l86l35L29n2k03K36q12
56G45J27J07P22k21k46J87l35m89J25l20K508n85j479J012n66N21J00k80N9p12P14K78j543
33D29Q55J201L02j488r0K27J170r89j151O20k5l0J120N65q51P35r87m1M17j87l14J786k491
10G83L77o02J722J95k87p01Q23n58m0k8L5
0A719
##END= 
