# Supplementary material for: A new method for the comparison of 1H NMR predictors based on tree-similarity of spectra
Source: J Cheminform. 2014 Mar 25;6:9. doi: 10.1186/1758-2946-6-9 (PMC3987679; doi:10.1186/1758-2946-6-9)
Supplement: Additional file 4 — Directory containing a graphical tool to benchmark new predictions (submitted as input file in the correct format) with the predictions shown in this publication. The graphical tool provided in this compressed archive allows to compute and visualize the results for a new input file containing a new set of predictions. It consist in a web page (index.html) that can be accessed locally or remotely if the directory is placed on a server. The input file is simply drag and dropped on the webpage in order to start the computation of the complete similarity matrix and on the different statistical indicator including the curve of Figure 1. [file 1758-2946-6-9-S4.zip › bestMatchVisualizer/experimentalReducedJcamp/cc_13623.jdx]

##TITLE= Maximum beta inter-cluster(0), intra-cluster(0), Cluster size(8)    
##JCAMP-DX= 5.00	Hook4 tools, Dec 2 2011
##OWNER= 
##DATATYPE= NMR SPECTRUM
##DATA CLASS= XYDATA
##.OBSERVE FREQUENCY= 400.0
##.OBSERVE NUCLEUS= ^NUC_1H
##.$DECIM= 0
##.$DSPFVS= 0
##.$FCOR= 1
##.$SW_h= 4000
##.$SW= 10
##.$TD= 1024
##.$BF1= 400
##.$SFO1= 400
##XUNITS=	PPM
##YUNITS=	ARBITRARY UNITS
##NPOINTS=	1024
##FIRSTX=	10.000025000023875
##LASTX=	-2.4999976125705814E-5
##XFACTOR= 0.009775219941348974
##YFACTOR= 1.0
##MAXY= 1.0E7
##DELTAX= -0.009775219941348974
##XYDATA=(X++(Y..Y))
1022A268J940l82J596N18M80j510k042J697m02M50r53J047j786P58J262J099l424k4J456l3
1002C015o92J496j612J215J32j110J393m32J006j667Q08r33LK952j601K08N9J66p35j35J278
981D814j366r92J634j407Q04N99M14J489j703j285J256J398k906K082J72J97j279m20K349
962E850m283R74M9N43N6J243M47j268J63O16k31j966R1p02K993j562k20k524L642P55k770M00
940B296j99K238n46k954J307J248M99p39j390K320j902J045L23O12j257q01J609q73J264k550
920A550K062q08K267K71j490m27J542l07j454r09J054J493L547J1277j2606k535k370K426
902D583j194o84J050q29J284p87N57K121j068k371K106J226p17r4j634K391j183o39q2q22
882C214K623K233q6R15K332O275J1782Q3106J652653N35470k122666j41159j9698k900l542
867A0552l393k110M302O35j021j232n5M224j916m367N397L588N500r635n461j58J198M934
849A0982j994l655j412j499K840J450j634M04J820R129J494j0770O60k462J081J951m801K672
831F256N161N111R917L6824Q78675J18515r48567J05545J549003j470292k44462k3433j0003n
817A8245K390J5197N0463J75856L153333k828028m90402m4809l1329n163j135l467l42R49
803A1758j923l116j410l67O41K901j866P56j853M68J8872j3491l866N541O077j0976m070P266
785A1342o593j369L321k072r65K765j481R9P69q32K38j078r39K616J0149k465r500J613J415
766G033L93M08J450N079J1100O1863J555253j073547m73434J82410J423633j609377o3825
753B8439j4193l719K908m142k037J228K491n61J7534L45533Q96327j231342k2335m257m326
738G548j527j340k285L003L30o24m04j322m73M90K402o40R122r159l43O274j670k516m351o69
718A846J987j237P54m50L83l13N00j482K893j279p71o17J909Q38q53K18m57O75O413n264j991
697C702j71j275J328R0o60J460p98j721J145j370J699k7P24M96k8Q6m97k072M39O11n82J445
675D024j055L29j79Q23j639r09L522m35j597J922l25J35o50j530J725j629Q3R64p34L50r63
654B232R59j084K088p91K37K3j556K56J696J364j417J47j341Q04p0j657N46P28l09k855K054
633B054n89K131P3o20M69j160J172O4q11Q8R80j395J509O65j832M66j392L60J669l29k019
612A553J602O30j32m09j681k54O58R02K847j990q19j377l56K352n88o47N82O66l47q13J434
591C813P66k307K189p31L77j65p66p72J617j689M74L17l43J133k276J125M39j73J335K54J48
570D765j073k666J017Q26M0J149l08R69j937J88M40J427j468n67J288P99p35j780J251j552
550B073L141j311p56j007M76L7J665m23k326J947j994J701N72R88k211L22o86K198m22K74
530D258j009m1R81j091l3J633j015J38NP86p10r02K100k388J317j123N04J128k109q13P06O96
508C018O29n30J149m11n90j684R79J616r58j312M85P5J295J6k50j181L45K607k125J29P83m52
486C633K251K358l309N978K388q035R702m747n142L256j603k680J22J520l303K561K482q13
468F619r08j151J713k419J207J852l545K963K367j27O132J9662M69926N7703m32207J881009
452B010796p89867j021092K308635j805119n67938Q30591p66377j61336q461j1491l066L877
440A9152o985J62j246l186k7l90L68o86k137m74L274m070L285k17J479O2081n4499o147J3593
421B3330j7566O000R995j7841N870k122j687J673L944l620M35k077M605n067m378L49J8027
404A9870J05478j07003q81P022J6784K6774J35694K386408P409854r586519k78567o6551
392F8363k1711j2774r942o077J2251o569o863k284l904j91l411J25R789r68q199M144o612
375E167L781M82m346J021k36j645L101K6982J1314l0818p324r67j182J990l32j551j185N32
357D784j365J777P9k051J404N75q77M18J447j628q11j96l75L4q35K195k77l93m75k49P57K756
335F694m35q77J303o89Q647j506n894l764J761o26l76M50l088J951L95J433j159J344k418R54
315D100R43j237Q98p83l22j73N70o2K13K94M77p64J76J416o10O75j803l15J861l92l93K424
293G193l291K90p47l19P77q99K809j995L90j061O38P32J08m4o77j074j114J390L48K4K38Q59
271D575o10R37l151L638j293j253Q71q02J802j748j056L63N23L95M2L98n40j428J016j81j85
250B313J321j589n23L95J379k097J190J564j157R44O71j162p01J422k106M18N71J043r43k503
230D50K102J847k475Q55j42q21J321L164m133J273j617J584M23o2j608N00j547J281J637J622
210E654k570J2037p519m793P82m49j399R47Q59k79j12j750M42J534k50n04P04L51Q89r09r70
189B695K982Q70K024K572J1194O2907M66413m27578r2481j7540n092j920m86k926M323J2328
173B0285j4837K599K8477l1538J549R470j1975P81j080O00J286L19L17j183k47n06j249L103
155F171k574J738N845L605Q047L6335M12911K240256k446261J264034L482226m679688Q34947
142A167592Q77067j906291p3115k4972o931Q20q999m071J351o817k468J312l123l03M634n795
126I891N42J440m317K510J1844j3622M172K5353k8339o95J0232j2181j15P30k850P99j056
109D338J320K12J515j590J99q8n46k61o36J708j308J064m72J199j255j495j223K731M29j172
89D669Q59j883J879L22j549L57j817p06J036K078j76j746k3J723k22M24p73R88j708J644r27
68D449M27k028J931J464l119K232j235l53O07q53j091R83L57m40O8N30P1r03R20q58j179K493
46D473j027j569K252J076p3k117J197o57N39n37m52K95P94J71q02m63n44K861K53j052m77r07
24C234k12J254j25j216P73p14M15K02p73N90O51N11r2J628l882K460j00k61M8j449R09R12
2D763j251O17q07
0C322
##END= 
