# Supplementary material for: A new method for the comparison of 1H NMR predictors based on tree-similarity of spectra
Source: J Cheminform. 2014 Mar 25;6:9. doi: 10.1186/1758-2946-6-9 (PMC3987679; doi:10.1186/1758-2946-6-9)
Supplement: Additional file 4 — Directory containing a graphical tool to benchmark new predictions (submitted as input file in the correct format) with the predictions shown in this publication. The graphical tool provided in this compressed archive allows to compute and visualize the results for a new input file containing a new set of predictions. It consist in a web page (index.html) that can be accessed locally or remotely if the directory is placed on a server. The input file is simply drag and dropped on the webpage in order to start the computation of the complete similarity matrix and on the different statistical indicator including the curve of Figure 1. [file 1758-2946-6-9-S4.zip › bestMatchVisualizer/experimentalReducedJcamp/cc_13726.jdx]

##TITLE= Maximum beta inter-cluster(0), intra-cluster(0), Cluster size(8)    
##JCAMP-DX= 5.00	Hook4 tools, Dec 2 2011
##OWNER= 
##DATATYPE= NMR SPECTRUM
##DATA CLASS= XYDATA
##.OBSERVE FREQUENCY= 400.0
##.OBSERVE NUCLEUS= ^NUC_1H
##.$DECIM= 0
##.$DSPFVS= 0
##.$FCOR= 1
##.$SW_h= 4000
##.$SW= 10
##.$TD= 1024
##.$BF1= 400
##.$SFO1= 400
##XUNITS=	PPM
##YUNITS=	ARBITRARY UNITS
##NPOINTS=	1024
##FIRSTX=	10.000025000023875
##LASTX=	-2.4999976125705814E-5
##XFACTOR= 0.009775219941348974
##YFACTOR= 1.0
##MAXY= 1.0E7
##DELTAX= -0.009775219941348974
##XYDATA=(X++(Y..Y))
1022A5318J2608j2728O495j538j156n70l545N965L74M104j77l269J79j0981K859O121M464
1005B4523l708j363J917n476L79q55r3O651O663q411m694K664K247o409O975P593j0394o784
987A1425J3781O85k458j1643N351L3801J1894l3211k0121P990n900M561P684K683m030m05
971B2087K020J153p639M059k74o39l820M431Q122j2443L267J351M606k091J4475r728J3486
954D2423K620n097p036J2352K0661K2704L0618J35211J466527M254086j654277l888064
942D32728k66966q9210j8108j4380j6443L179q216j2304J8513J3176j7143J7280k2881q515
928A0710j358J2119K482m884Jp303J2446J083k087p289q45K817N811M036L0364j0955k1512
911B5636q482J3385L736K4720j3194n790J6685j9483L145J1429j569K1513N3842J42500
897B68073K123907J229706p46868O42941l088976k39266j01155o740q711l1799j0589k314
885B8209K205J6251j748M71q692m234L3002J4119J251J27466J349976Q441724r356250m57622
871A86128r5958j6843p288k7503j847K605J21M196J844J6418J09047J435574J392546j321657
857A677383m40425J973017r10452j991588k20771l2556j3770j1623l426k1240R918j564M050
844A6953j719L22J161l187J226j0744P03N949k900R754M7402n0400L555J227l2j788j0477
827G005P208J3700R49p346N965k402M373k3921J1469L63l645o100N075Q626n124l991n151
810G053Q209P860j0645k111P520p555Q49n19N288K837O079q962J1990Q416o443j5860P872
793B1878r249J4348o681k073n248K882N435M0302m0938k800j1483J0002j398m27M189Q637
777B7376l131O496L992k492j633M635P643N669K824K9613K47795K484228k035227J990266
763B768054l52945j065472P33076r86796r50161p2084k4737k282j4794J109O5k444o142l143
749B1304J3182P672l353K1468R6751L145414K66964l366581j08459l7047k728r149k3442o69
735B1327j031J0637r702J5743j4222O394N006q981l7n77L304p841o176j958K043j521L156
718A5564M502k812M608l660J370j73l942j326N157L097n860M384n269k418O805j0498m469
701E060J7288J9701k6993j428k063R000q98m251k463o639K274R197q317L683R267p817j871
684A2730m00l32L061K845k821M18K575n710J891j146l099J1157q116O667jr937K775J7635
666C0192j4779N397j2686R781P125j830q510M975q075Q640l606Q855p070N11L930n942j662
649A5246M508k062L31k043o54k56r315R444R575r548O847q996P77o22k77q551P321N855r574
630H006O150l303m688O738q97j889N509M863K48l622O823j0455L765m710O949l353K662j1760
612G036R654j711P205J112n436J870m789P204j283o907N159j7680J0957L61M279j400L708
595A9339o010N726l902J368p42J0181j2311r43J435r235O844R373r218l283K179O405M66p433
577A0239j884L802j531R929o840Q369M056p427j872q55M03L385j0206l877J5748k45j91j1698
559I305N962N28P889q043j717K806P707q164l448O047m215n591R196q17J724l470N9P38Q64
540A7360J483l022l301L573K675n443L59k066O696k334N81j0545J4281o302K899m438O905
523A9361r231Q779J633n177q55k135l467m097J3901n135m354P372l704M906j129K554M52n541
505A4133k946J3554j8060R923J609j165Q584j1939k115J0589K026k502k900m523Q971m850
489A8389n517j513N54J1036J01k524j414q974k31Q653j178q61Q10M539j1282L251Q98n525
471I212O830j1608P227N066o204m283L707q630J7855p435J290n149Q054J807L761l274M131
454B2357r286O893m119k985l49o675M856R53K401l438P701k650k14M222q084Q143r271k234
436H221R606l619K46K147k532r66k62L335M800l828J315q225j0K5915k1476j028J1445r504
418A5580r48J402j397L697m920Q246r568M407K054r65j97J561o845N197n715K019J3245p831
400A9022o28j0136K449K0J3239p308M409q906K290J0515n124J190j395N324n538J0236l528
383B6131j1867j278l331O194L309q100P429L011j957M062o082K548n181L47j845J925l782
366A1533O338m410K780n015M297J089j23M726l190n885M907N02k411o832L002L507P513l493
348A8835m578J2541m791k240J08J728L865j967j323j2268O683K722o359M157J3278j7175k1
331A3195k475K541q073P511k505J052N68K641P37O800r284n350P522m96j543R920j468n305
313A5988o52P887r999M178j255M449q027J0016J647j0533L583m367m302J5034n027p724K169
296A3065Q115k334j678P182o082Q88m650L90P613j487L384j1317l300L586Q944J558p842q20
278A5215l966N96N724k058M435m013q871J0528K858J409k707m210n135P556n77j582O393k958
260A8637L198n015k322L060N957n745n674l959L702m61N617k085K509j546J296J699n886P528
242B0510j0826N353L375j510p390L095k413N829Q737j4420J3983r482q22J0872j1006n15J838
225A5208M955J580J5561N3288o8837q315J969k364M140o814M650n181P364K623K116J4855
209C6798N1832p5703O074N767j0482N29q046J0554l993P713p533J000O306j420j830n099k765
192I702L244L912k653j115J096K063k709N118k755k615r688J1573O081Q93j272j1842L927
175A2960O700J2433n259M253K4935J07069Q10958k53128n61062p4470k7715p389m578j4912
161C0795m974N190p303J0104q343j1112J389J400L913K588J582n86r554N283J1493M61255
145D93120L11701p07300n8359j2824Q624j2763N253j2918R340M611n020o656K214J4339P255
130D0617k4346L4518o448k2415K0937j7412n381m209M804K81p018J0321l862p528N092J018
114A8969N670m198O49O992r276k279J0648p909N212k983j1408P880N025q969P643j1607R245
97A9304L87k470q873k331R532j12m720J2835N150j0783j575Q949r429R10P015l709O002j3450
79A2632k389J1187J98o000K132j3792J1119L445q150M282M066J93L620L83q852K347Q636O4
61B5121p482k889l655J312J234N155m202l482R53O659N07p257Q164k637k602J38O213j917Q42
42B0175K706j6797N377J6342n014m056k868P051M23l346N045r036M913k966P82J980j2140
25H571J4652m994M243L580j1128L180j8104J4158K298R303j9805J3390j1948N074R503o764
9A5209K878o859R7r82l857J2228j4439K437K864J1547
0B1123
##END= 
