# Supplementary material for: A new method for the comparison of 1H NMR predictors based on tree-similarity of spectra
Source: J Cheminform. 2014 Mar 25;6:9. doi: 10.1186/1758-2946-6-9 (PMC3987679; doi:10.1186/1758-2946-6-9)
Supplement: Additional file 4 — Directory containing a graphical tool to benchmark new predictions (submitted as input file in the correct format) with the predictions shown in this publication. The graphical tool provided in this compressed archive allows to compute and visualize the results for a new input file containing a new set of predictions. It consist in a web page (index.html) that can be accessed locally or remotely if the directory is placed on a server. The input file is simply drag and dropped on the webpage in order to start the computation of the complete similarity matrix and on the different statistical indicator including the curve of Figure 1. [file 1758-2946-6-9-S4.zip › bestMatchVisualizer/experimentalReducedJcamp/cc_14203.jdx]

##TITLE= Maximum beta inter-cluster(0), intra-cluster(0), Cluster size(8)    
##JCAMP-DX= 5.00	Hook4 tools, Dec 2 2011
##OWNER= 
##DATATYPE= NMR SPECTRUM
##DATA CLASS= XYDATA
##.OBSERVE FREQUENCY= 400.0
##.OBSERVE NUCLEUS= ^NUC_1H
##.$DECIM= 0
##.$DSPFVS= 0
##.$FCOR= 1
##.$SW_h= 4000
##.$SW= 10
##.$TD= 1024
##.$BF1= 400
##.$SFO1= 400
##XUNITS=	PPM
##YUNITS=	ARBITRARY UNITS
##NPOINTS=	1024
##FIRSTX=	10.000025000023875
##LASTX=	-2.4999976125705814E-5
##XFACTOR= 0.009775219941348974
##YFACTOR= 1.0
##MAXY= 1.0E7
##DELTAX= -0.009775219941348974
##XYDATA=(X++(Y..Y))
1022D774J714l0J329l631K848k38L7m5o73l672J477K005J538L93P63q51P76m434O289j375
1002H994m877M197p93l275j005Q54L680j390J016l285j077M250M8k146K101j940N09j873K660
983F648n16J648j397l774K214K649n477K598M723m911O373j712k379m907K997n12M395k958
965E702K415k135R33l001K017j738M133j886j63j144P94J656k321R63j819J188J735m73j188
946E668K223l113N22k03j275m37L055k245L664L388j944m388M207j595o02L35l441r12J121
927D028K129j992L791n671J966j411J202L410l375J181J74l6J237k850L42K009J753l858L559
908G588Ql64n595N762k23K115m217L98M21q3l173L571q16M05K25l587K836L65P76j818k283
887B311N059j047l406K359K565j833j77n30L746j058o3j302m014M245j011J344j023M464l902
868F727K62L904o32M0729k5686j2017o168j047j192L920L402r85m911j006M133n63j288j248
850F334k894L418N958k285k110k086L041L190n113J4279Q395n329R161k0434M56n636R435R26
832A8706K209n305l157L449J0114k0448R17K399N172J1484R506r42N0377J37932J146995
817A369408Q470817q375990j095852k12762p6263k6964l05p312J0617O308r95P7598L8120
804A76425K914492R80K390213m086033j105180j83007n2052n288M528q507P084k1418L106
791C5343j0582K057j150Q874K4252j6789l778j5332K570J29p34j78p361J230J3145q727p498
774A5471K907Q399O407J1643M1469P6527O6162M71217R299798p953856j596720k96186k7179
761A26059o6210k2020J041P651J3209o577j2362O4539J73912M384833k681229L325056
749E307902m322492p65610j38270k5696O630J89720K114316k053236k43336m3497j0403j739
737A4289k573j763K006N088m072K282Kk072L562p768P37K4440J8340l5356m950k782n079N73
719D904J130p17N673K1182j7576J8953k3086n350M726p49l396l74k406M620P34j174K928l456
701F566l533J5699j1303n08k353n95J688k093L02N163l517j559L980n296M408k985n02J055
683D617k499J507L630J780m522q0J203J93p98M282k330Q54q61k633l094K457J003K919j502
664F126k577N136o80J838m843K935l420J712j497N08k56L837m016J654K6l96K256k66J038
645I115o450R56K025k4o14J163j712j950J864j554L328J063J390k905N7j016J985j201K771
626H291L385j851j791j983N21r99Q92l591O719n880M179O85j24l358l28k827M396j602J502
607F236l76m85R42J416j771J699k644L308j7k537O4M89K922k153m634L207P03Q98K542P2m061
586E820J069Q4j823k059L004n76J440m60k878M367p22n56m71k353M662k200j663P7J496K979
566I237k942o40j54q77K301q47L86p78j100J987J130R95l45j42L037o409K438M72n42K706
546I913k422j74J307J4091Q6786r0170j2589J839m327L961k608K737k830M5K530l52N80J951
528A0268k325j544M69p25N166l925j034k930J295J790j780J876J284L81O353o862j379j556
510D822K386Q94j149o82K291j040k40k029n56J375O53j878J67Q75p2j4J580l615J263J262
490F293j736R32p50O150p290J171q17j170J599J697N57j255k236L089R6N32L206p759J82R36
470C427L571j770R39k681J446k060M596n99o66k764j694L048L190o29l502K809J27M28k027
451E189L799l7j058j492j181K883l956J798N10j263p2Q92o89K22j913L173k673J758K856j545
431G201O8R18M834o160m13J386J590k210K33j880L611j233l088J685K363l473k05M25M880
412A0532l792J356r77k547M688J958K5018n229j7693n444l138K100j67P67J581l083J555N275
394A2760J1447j1381p092M363m621L989R13n519J570J744n46Q07J76n60j373k824J248k567
376B534L583J415m26j498J30L273m223L328J560o64k185J166l232K281l069L296j891J214
358F592j586K884k117J020j356j008k70K02L762o01m315M154j600o0J122K147N58n077K552
339G003J340J43m381K521J090j284k051L516l271J386k171K203k161j042J566J051J379j10
321F727p07J915P01J056l239O41k208r3j121O234j650N634m169l788l183J711l58K507P99
302G409J188J697m210Q37m662K862K974n426K272M069m702l20L562J450l036O64n51j926K64
283D415j207J920J82L096n29m969M442j7k298J954l07O29j283P21l40n426M333J464k648J083
263E215j718J043M072l419p40M825m25j65o16k515L130L280O859q887k621n91L796k52Q96
244A1167n471J590J92J208q41L152J033R222r555l468J296j393jj137K79L16J7j498J336Q618
224A6062k7q615l822O551l474j040j81K133K086J87j118n26j833Kl71L968l57n11J873l092
204G895M02j273J486k199K232p70j23L19K473k773K418m006K778j275L051J91p28q29N35l47
184I457K811J283K576k909J019m317N916L15J801M547R99L589Q782J3004K9370L7157J0863
167A26263l9285l8015k0196p491m149j487k067k912j426J871j087J332J535k907j742k264
151E973N031m518L072K131K336j009Q2k373L108j219J075M926l759k906N223k351N030M136
133B3988j93k569P504O599J2823N0007M0082r5377j4246q570l654j925l129L16j356o79j540
116H081L657p23k177r25M01M040j467r63j644J389K833k607k948J817K747o79j154l455j033
97E190Q604j533j743P830L359p46J187M054R416j3750L552J0385j4744J692o387l070o267
80G029N515k304j777r96q80N50J431j561k863o45J310k746k063L642k102J666P11k521P05M63
60B564K055R70l414M097k909M52k08J120N49K058r23M56j681o50L991P9o417J389R45J180
40E703j329l26O30j064L93L76J83p94k15J038M99K152l410N7j733M003J643n60j414l73M354
19I813o004q51J864K289k867k310K22N653j05l044L76J32j890p32L636k341j55j476K069K674
0F953
##END= 
