# Supplementary material for: A new method for the comparison of 1H NMR predictors based on tree-similarity of spectra
Source: J Cheminform. 2014 Mar 25;6:9. doi: 10.1186/1758-2946-6-9 (PMC3987679; doi:10.1186/1758-2946-6-9)
Supplement: Additional file 4 — Directory containing a graphical tool to benchmark new predictions (submitted as input file in the correct format) with the predictions shown in this publication. The graphical tool provided in this compressed archive allows to compute and visualize the results for a new input file containing a new set of predictions. It consist in a web page (index.html) that can be accessed locally or remotely if the directory is placed on a server. The input file is simply drag and dropped on the webpage in order to start the computation of the complete similarity matrix and on the different statistical indicator including the curve of Figure 1. [file 1758-2946-6-9-S4.zip › bestMatchVisualizer/experimentalReducedJcamp/cc_14503.jdx]

##TITLE= Maximum beta inter-cluster(0), intra-cluster(0), Cluster size(8)    
##JCAMP-DX= 5.00	Hook4 tools, Dec 2 2011
##OWNER= 
##DATATYPE= NMR SPECTRUM
##DATA CLASS= XYDATA
##.OBSERVE FREQUENCY= 400.0
##.OBSERVE NUCLEUS= ^NUC_1H
##.$DECIM= 0
##.$DSPFVS= 0
##.$FCOR= 1
##.$SW_h= 4000
##.$SW= 10
##.$TD= 1024
##.$BF1= 400
##.$SFO1= 400
##XUNITS=	PPM
##YUNITS=	ARBITRARY UNITS
##NPOINTS=	1024
##FIRSTX=	10.000025000023875
##LASTX=	-2.4999976125705814E-5
##XFACTOR= 0.009775219941348974
##YFACTOR= 1.0
##MAXY= 1.0E7
##DELTAX= -0.009775219941348974
##XYDATA=(X++(Y..Y))
1022F067j304j05q19R17k502M176l036j44n28J199K035Kk145p02J65K309j177o78J176j070
1002C836l033J452K265L52j09k238k525M026q54J608k253J833n90O80J289r07j314J324j721
983C121N57n18N29J299j142J946o67q07J380k849L95J095J494k184P63O24J35q55J971k348
963C939J652j689r07J841K37K399k508j231N51q64J561L95K715l327n66K88o2k178J322R11
943D479K136n52K61N96q50j480l38J777k391J214O90q72j081N335k241P17j572k211M063k720
923D960J730k786M20L271N5l094L93J083K785j571k937K570j558j74J675q66p65J941l393P67
903D506J432J759J342j687j415J26J806L081k455k523J897J898n04j517L66M76k360J607Q5
884G920N16k05R63j364P2J076l02k079L644k083J107k058L230Q364M2300m3939l763m73J4178
865B7104J5985j5033o767K4531j382k3918p54j571o156K720M551N245n510J006N141j907J972
848B5257l280j34o08O346J0996K2791j2651o198K9852J4371l4735j9023J8734J8128J0748
833H0594O1474N75194N116922k040566k870175K603675N575131p440560j127464L83776
823I18001Q666213p960958j150079k63859j02573J8859k4557m9393j2588O762J6345N972
811F8145J43765R61747P626570m606145l224797K174304L254917n320663q13733j58014l9911
800F6185j3862l855k4227K478L1677l99l4353K151J7091j1155j0594M634j4884R15J7707
785B9509j0890N20Q853M8151M1266J21824O49082R111685q550843j059121j20224j21415
773A48397q4498M69o172k1593r432n172j1029k675r20M85P70M83j928K689q52l840j401J836
755E617J35N01k211J718J291j900N76J79N42K926J2394J35539J494705j524953q8228j7742
739B1089o977M3758l6291j2727k267j022o38l943J905J82J062P50R5J957k239q62k10l40m37
720B845Q59n91J373K241k087m38j418P62j373P11j791K381q36l82K157L43m77o78j665N48
700B484J1814q786K01l56j954P46J205k288L185k326R46O62k305P21M35k068Q00K254j857l41
680C172K65J084O3p53J29n26J263j021k45j104K380j615j051K389J015j114J303j185r47j341
660B161P9K856n48K411j789j666p34J130M31j460J2J086r39J042p36Q08M42k683K091K444
640F438k974k44j290K544r20j533K167j297N80J422j773R99k594L602j526J26m14N18p82K123
620E172k115J177j151J233O30P94n12k19n80k114J320K1o67J748k038J855j447K5J550q57
600C825j336J358J188J403j032n03k362M590l603p2J085J375l710J850m97J3K879k400m15L0
580C666m77J344Q40k88k90k71k67P56l724L444j772Q62n61K908j035q58j518P06K153N38j545
559D611O06j383N90j571J624k25j650J003N36j495J529k308o6O72P30J095M890J84210j59640
540C3758k1893l981k839K632k185N22O62j402J514k406q70j673K027Q02J740j583J164K6j123
521D892j889J809K911K051M087p574j407k63j110K491j515J10M01k04o59j172M046j647j803
502C555J062J763j859Q40m33j267oP15J21N33J05o68j031Q81o90J372k896R78R57J615q96k57
480D494O40J43k505j070K727j616N182m032N920J176m009M286k150k593j604R52j020l05j169
461C447l73p32J661p69j563K167L28j696J930n94P88K076j715j530K724o62l74j714J915L04
441E618l82j42j149L148j024k633M73K82j571j50N367l783l95J32q16o73J094k1J022N96np12
419D276M370n129N612L753o960N757l964O14j065j489J184j041K48p16J05L83P34j519J834
400F987l242O95N72j098J255j71k83n36J256m05L27l76j04j143J239m88j429Q44M98o64Q54
379D588J369j26k94j328j765L108j832N02J724n44J036j772J78M9k865K145Q69Q20j116l68
359D378J06K770j53p96r54l539K172J331j585N21j251M37J024j386J381L16Q82k234J822j60
339E082j96k027M359m192P26J835m44m5r66O41O6L15j214o67K149m78j178R05O55k33j087
318D006J835q38P16j671K24Q12J024l85J016J755J623M46p28j3K426L347J41M129L689K535
298B6089K260L593L614K378O436N849Q110R349J0722R143l185j2238j4754j3556q415p303
282B8092n517m604P90k246r80n883J988k551j686L30L7j166K185k389Q56l324K145J390k01
263G266j857N91J026Q4k079Q94m94p39L84J71j037M19r06K084j219J413k647n18K460o61l49
242D286j755L358k053J195j343M12p81K289k390K845n30J528j740l10l78J255k021o06J649
223D910r26K395l744j66L174K50j741J402j829J981k464j065K765J197o94K56k864L106k428
204C515J795r8k207M289j752N52o22L36m244J927J845k08k718J668n44J143m49j246l63K376
184D995l873L139j36m37L25L93j110J19k71K009q43J24J071k307O81j68o56J869J06m053L349
163D326M8o68P24o49J176P36j027K519m681P29k17N896m526j264J362j862J553J48p83J193R5
142D828J556m7j132j788J653L99j065K522J2K63p19N6K092o20J487N164n535l980m69N58Q80
121F115j928J544J651k520q43J018J507j317J244j171j23j700K30J079J021k113J435Q91j365
102D655P73j011l36q4L2j285K053r66K41L281l164N630k204J359J0002r932J0265N263j6434
83H138M183q83o036q65J161j211l51P49n47j187J73M3R81N23j352K534m91j485j009J545j386
62C227R87k338J793O55j884L139k36k205M03J317n44l69r73o51j63K134m45j205j023J763k11
41C171k3j769K787J074j941p3k82J143n47k32J130l67o19J806l50q38P04j407l02N8j294L118
19D947l218J931j074Q17K66K93N00o41P99l97j080o69M44Q35k51K882m866J010J649K452
0F629
##END= 
