# Supplementary material for: A new method for the comparison of 1H NMR predictors based on tree-similarity of spectra
Source: J Cheminform. 2014 Mar 25;6:9. doi: 10.1186/1758-2946-6-9 (PMC3987679; doi:10.1186/1758-2946-6-9)
Supplement: Additional file 4 — Directory containing a graphical tool to benchmark new predictions (submitted as input file in the correct format) with the predictions shown in this publication. The graphical tool provided in this compressed archive allows to compute and visualize the results for a new input file containing a new set of predictions. It consist in a web page (index.html) that can be accessed locally or remotely if the directory is placed on a server. The input file is simply drag and dropped on the webpage in order to start the computation of the complete similarity matrix and on the different statistical indicator including the curve of Figure 1. [file 1758-2946-6-9-S4.zip › bestMatchVisualizer/experimentalReducedJcamp/cc_14526.jdx]

##TITLE= Maximum beta inter-cluster(0), intra-cluster(0), Cluster size(8)    
##JCAMP-DX= 5.00	Hook4 tools, Dec 2 2011
##OWNER= 
##DATATYPE= NMR SPECTRUM
##DATA CLASS= XYDATA
##.OBSERVE FREQUENCY= 400.0
##.OBSERVE NUCLEUS= ^NUC_1H
##.$DECIM= 0
##.$DSPFVS= 0
##.$FCOR= 1
##.$SW_h= 4000
##.$SW= 10
##.$TD= 1024
##.$BF1= 400
##.$SFO1= 400
##XUNITS=	PPM
##YUNITS=	ARBITRARY UNITS
##NPOINTS=	1024
##FIRSTX=	10.000025000023875
##LASTX=	-2.4999976125705814E-5
##XFACTOR= 0.009775219941348974
##YFACTOR= 1.0
##MAXY= 1.0E7
##DELTAX= -0.009775219941348974
##XYDATA=(X++(Y..Y))
1022B4059m721J787n759J739M356j3438J3873M052L5j09M61j1852J2442j775j772K659R847
1005C5884j8453N883K681K83m82n480p065N442K051q595P15N688J0169l966L763p612J0830
988C1736j0033j385R378Q408j0824o038p696L964O337o414Q501k986K556j4757J7222n299
972B2670m031o736L578K814L788K252L380K445j647K747n786Q583p828p252k403J5198j9726
955A2046K7155p319j3371o146N945j539m716J2688R652O52o931j1618m851J0624J114J0481
939C3866q424m003J659L138j3016l413K8340j9994r030L0371k0854p546J3680n911o094m936
923G833J0908J2878o093P663j2826J8307p977j4444J8190k697j2559R922r578J2182q585r016
907A4108Q170k031J3025m056q880P689j5426P191M205O949K339n917k913M338j9715Q799
891A7875J6544J193j9779R379j0837J364K0615p470M767J0521Q11p026j226L1486l4530j756
875C1931j3237K042O852J3333j0256N48L194K8708k6711j6613K1311N371k3431J6111m819
860C4334P742o354N699k464N660L661M746m85K2019K1849J23713J021595N992479m514747
846B719447j563335M969232j27057n303936m85883q7000m1873m665M159K4994l8462r131
834E6490J0764k1845m287p563J2967k764j4066R923J449K0063L0023J19955P15273R073618
820A0000000q847027q53622j30343p3458k2392K6194L3068o4749J5811l357P966k4163L991
807F7919K5745J70470J516821P121220o206225j508447N163622k300186l488958l65755p9801
796A16425j9231l0545l414o607M193Q332j5805p669n864r403M9076m4327P821N908j4135p750
780B7005J9167Q973Q8187L3591J93650P766819m944654k759071k19923j9845o9819n2888r246
767F1946J0459j2814m0270Q894K1211j739k0720J2104k960j5484J6865j5264J0699M60J2675
752D6062o451K664j472l747j1239J2189K7286J31205M817382O99920n339011k18560p0530
739H5698r995j9751p832n153M5480l1654j541k6556J2409j2235K060N246J1376j9222P360
724C5690j121R8l380r044J6544j4115N326J1590j5185P205p511r691l727J4422P011j7404R15
707A7623J7922j0780m68l663J0315j3295J3215L6901l6400j6010o63k003j2694K6909O709
692C3618r440l082j171M826R290k0954J9185O122J630p932M677o288n632K107r039r007P785
675A6695O682r48o701J9908o628J0299m881j0364Q29Q952Q613k4216K489J1582n800p097J591
658B1005m690J2312K142j1742R497q834J1408m979K598o272p22m36p093J7349O018j3048r439
641A5074J0717l656p508J5936j0829N550o982K6029j6055m650o662r13k39m604J3391k372
625B2227O402M857k1179R405P988o53j0659l483O752J4554k0994M782K487k341N853P07P42
608B7447r271O964m3R214K39r006L287n909o429k252N540K884K918M045j1134l713K217O665
590B3663l62j5284J0751K691l719J7350q078j0108K938j1L610J353j656l955R164r880k089
573A6378K018O195o730J3374j660O170n383j82p076J0242j8265N550m788p260J8676j5560
557A1699O976O912j0572K816J3152l621O44l874l126k926N768l015O31L497q33k784J488
540B2832K6044r035j2971N16l623o889J7159n777l864L526n646n993R762l225M877j0251K147
523A9589k653l217J0920j0353O042J7072m233j434L768j6267j475J86O09o702K3408j0210q08
506B4242M569j9647J4453J8276k3500m473L7O630k130J244m291O290o015L568j682m612J0259
489B3218j0702P391j2413K0617k277j526n564P110m669P4L019j827L823L92j4840J5337O101
472C3264j206r752J0852j6767j3911K5397R717k2709m616N428O330m661k917M143J737J3505
456C3834j6518M088o335J1756j1811o375K485J0440l885j1169J0952j057J1151p448k375P360
440B5093l952q36m692N645N165n850M973q374P324o36p413L426N222j1771J0785n408J5113
423C3814L622k6947K022J512m283L0138j2426j5993J4624q65m362P863p638k255o341M518
407A7003Q687j118j4289J2406p854q886L3829r853l341j5602J3814n583L008Q674Q97r961
391B1831J2855M135k9k1006Q513j0169k462k564J5382q700J1894r266k861P762J998j1281
375A6032P488j2732K6016j0655j485J690k030K30P741j1780r477J2011K253J2895k1865J0067
359B6399q002J2143m667l49o503J0373j0152K0021r698l309l897P062q308L9573k7667o624
343B6395P907J4414o062m394K1140k3555j1888Q790N925k6270J4460P694K553n315Q591j890
327C8495M836j6473n035k302N620j979J090L391L215k327p697L209O269J76N760j4213N032
310B7067m834l017K281J789J929j3190M700j2494J8738j1335J3650K355O564J0715k966j7199
294B4753n485N242Q61q542K3339j6426P298J8469J6797J1600l7094j3513K014K278P103K137
278D0831j5053K0112j4164R31k2270N328K232L098J2351j5805J603K244J4142j8362P062R935
262C4215k92n544j0242J827J1145j8489J2792j0254J9579j2051l42O566n104J10J8281q495
246C3702j3473K751L528j2053k899R175J3600r292Q554n992m177p122J0849M489L203K62n870
229B9235m713O046J1J52l352q060M265l30N031N861o143N096O428j1016O989k6024K4301
212C3777j7310J7925K9575N480l3645R238j0545m208j06N628o024m152M06M024j3532K632
196A9163O699r478J1131o357l296J5536r9p647o703j919Q881l35r78j2904O105Q606L333q705
178B1033J961m393n695R896K131M173o419J3906j3897J0758m877J0135j1349M6301P1314
163A44978J96826Q05121J69236q25023k53558r6449m1421j1986k2617j7389r836J3838j064
150E0656r00j7183L308k657L482L301j3515K18l623M962k851P568j4261Q086J5526o263J3728
133D9582k615J4382l0347J7215K2264k4058j8035J2338N40j3688N173j0727N837K1438J9347
118F8646k1208o336J5395j418k2081Q364J447r928r373P796k0855M419J0682M7p955m240
102A3402J5356l191k646L811K485p38q632O702m237K112M557J3792M310j2231J730k429l867
85C0286O730j1753P09O066L984j5357N527q716J0981j0558P247j5996R290l118O844O93J6144
68C9003j3963R617q120O3m316J1091p948J0526j3559R613j3361P420m878J0616o007q724
52A7073J2840M694k357j2515J901L794K805j8708K3725p229q190J943J4376q596N468q960
36B2064N353r10j664n851j4436J2057k069n670P656m76J027K707Q234L103p91j2219P961N212
18C1288n253q851K9715k5736J2332j4562J991l54L208J33q35J3257r493k270n431n825J0225
1B3539r848O792
0B0483
##END= 
