# Supplementary material for: A new method for the comparison of 1H NMR predictors based on tree-similarity of spectra
Source: J Cheminform. 2014 Mar 25;6:9. doi: 10.1186/1758-2946-6-9 (PMC3987679; doi:10.1186/1758-2946-6-9)
Supplement: Additional file 4 — Directory containing a graphical tool to benchmark new predictions (submitted as input file in the correct format) with the predictions shown in this publication. The graphical tool provided in this compressed archive allows to compute and visualize the results for a new input file containing a new set of predictions. It consist in a web page (index.html) that can be accessed locally or remotely if the directory is placed on a server. The input file is simply drag and dropped on the webpage in order to start the computation of the complete similarity matrix and on the different statistical indicator including the curve of Figure 1. [file 1758-2946-6-9-S4.zip › bestMatchVisualizer/experimentalReducedJcamp/cc_14547.jdx]

##TITLE= Maximum beta inter-cluster(0), intra-cluster(0), Cluster size(8)    
##JCAMP-DX= 5.00	Hook4 tools, Dec 2 2011
##OWNER= 
##DATATYPE= NMR SPECTRUM
##DATA CLASS= XYDATA
##.OBSERVE FREQUENCY= 400.0
##.OBSERVE NUCLEUS= ^NUC_1H
##.$DECIM= 0
##.$DSPFVS= 0
##.$FCOR= 1
##.$SW_h= 4000
##.$SW= 10
##.$TD= 1024
##.$BF1= 400
##.$SFO1= 400
##XUNITS=	PPM
##YUNITS=	ARBITRARY UNITS
##NPOINTS=	1024
##FIRSTX=	10.000025000023875
##LASTX=	-2.4999976125705814E-5
##XFACTOR= 0.009775219941348974
##YFACTOR= 1.0
##MAXY= 1.0E7
##DELTAX= -0.009775219941348974
##XYDATA=(X++(Y..Y))
1022G114k953K529Q46j842K263k938j250N04J621K02j483j543J021p97R861m868j592j202q08
1003D685m685J994M693k94n25L368l539n280O092q46l48j348J23M072m475M9N172l080k591
984C237K89K268R70m18j066p45J365K99J203n32j809O45m292N79L433r51M693l182j113K667
964G540j81r82k486J586P9L36l398M258m83j70m373K594J774j036j945M342j168P75j954o03
944D505j619L416j101J186J261k575K133k81R64k245j037K39K090L206l321J360K52K861q371
925B923N405j85k485j440K178k663j855N330p94k460M587j857M77m660J611K435l226L771O97
906G789J882m467O07k536J825m11M051l624J841l545L678K203m673J79K237J082K700k676
888H142l825K947l621L448k624n38L107j218K568r51l41J101j038J575k083k484r3O1M92J300
868E925L13P815q345L948o928O020j340K029M129L7667l9631l435l17j143P7M820j556l088
850F960J492j764J889M32k884M047k827K50K357k142M834n937l61L816n63K527M81m442Q28
831H993K931N81k251L864K250K0087j2048j2457J8891K5158l0564l499L605p09P663J5279
815D7774M6769J28937N78303O995303o736764p75612j63759m7463j7282j9857J6454L370
803E6173l4949j4537J7804p660R794m01J073N0252m2041j0949l640O316Q811k839O937K7833
787F7977k0057J8817o62N7771J98689K864393o80159j736667K644660O585238q633878q83343
775D82779N62644Q815709o313161k685105J879914L11157k653163k77820l3851k0787l705
764F4611j4743j0176M978l132M9284O9995R8989L752899J290995m852034j96459j15180p7572
751F2455j6377j0557J171K3483l2752k919M0544J91547K287530k326810j37479j6147l9480
738B4209K384J3194j4057j5617l141o33M240m25k793J525k631L603k812j138L658l886R20
721F600j425L763o59j328J8110J2879k7742m046q69r0n36J658o29j256L83J772R84k494J142
702F217J074J407O777p780P23k271k109L089J274k056p78l159k32M212j388N803k745k023
684F035K930n078K992J185n604Q73K998l312M008j457L39O7o6j151L84r5J928j501k48r3j811
663C323K573O157o046j498M86J557k31J014J073m958P58R90M22J201N5J759l28J540j852k012
643E983j675L192O02l142l075J612M844j99k469j836J571J154N57l128O990m604J74l568N298
624H281l95n041J527K737O547n417k130R75R11J48k86l21k395J008J010l010M937n439L237
605F884J739J664m378K926m14K34j386k382O882m032J588k884J757l088j85L935K952p826
587C986M153l343L098j202J748j580k859k71j106L190j623J575J877n24r45J727k498O40R18
568F961J022J248m441p32K153m417O127R98p70K07j509J896k727j168l468N349l59k063K038
549F345k294j64K455l81O399j943k310K76k792L020k576J662J816p137J567M281q94m904L474
530E900J308J177P63l633j741m88M977k870M73k093L842j872j144J364J08O64K621q180K438
511C614O480j386o54l423j691L143M32k459J519J173L48j241M70Q07q2l59k569N958l912J496
491G664k407O00l853M060p11M41q60m047O406k204n48J892m47Q37J458m571L636j434l579
472B333P238o258N124l5j941r32o95K711J275k410J474k349K982r18K72j193R71J356m708
453D297J112k75M82J764Q45l273K254q84j488M4K905m229L080k239K946J69j793j428K405
434F694K080k965J831l561J845J861l01O89K777k653J071J6416j5167k744K1749j8688n138
417E796R125q775N098N54l802o863O400k663J727J289R60p643M620L785n700J680K247j810
399F025m262M341l91k037m91K681O47j041l37J716k507O516k192j294k92R17L683l252l313
380E117J1051L824j2192k220P778M0258l1242j3987R2N811p150j453r44M154k865N03j720
363D815N033l822j251r70K483K13P00j73n658N999k018M91P63K354m609L703j557J802l773
344D525L310n824j772K327Q182l70j896n611L222l813M9390k5136j1183K1838k6283K763K173
327A5842L379K4155J34037N386218j620581l588811k29972o6487k6713m230m392o441m908O43
313A1739L2657l1593n764J741M029p845J100m76K666Q02J74p26n8J445J144n481Q46k191j650
294B559M413m540R49L528l450J598ql376L574m90P82K359j893p68K358L600j400p790O706
275H711m896K399N269L5203k7029o528P337j1593k82k589J333l801L909k014P42j864L829
258H136k001l218J859J530N24K68m47m735J165Q327m710M59j405K444J718k681J100k588k025
239C720L425l698L289o50O421n212o4j11k872J914J444k317N072k886m466L890J0198J428
221A8525p582l364p87j159q42N161O724m352n153M750n361K253Q0351o9501j3164L465l290
204F674R53m257K534L034j512j968L72j640l69j32R00J431n66j376J451n00J174p28p83J828
184F520J646J190k024P30K338K447n05l207j420R07J502L731O185J1704J8262M1994J10024
167B02024R9126j16620q9580m2490k0405q564m937j714n271p6Q44J791o505K865n39m958K93
150E284P9L20J227j684P105m130j025Q12p38k069M962r15l60l073M422K011n054L165P69
131A1108J7591j5187J3412P2406p5229m362P954j6119j767J232M105l186l179j455o327N281
115F278K351m526J272N040l968l106K284P7N82l03m45L443j094L419k971j678M02n43O01m1
95G074J423L30m405N266j392j746R74J450Q00K32k234j9p69m024L994J581m179J060R10j975
75D351L862j454p91P40k004K309L98J104n809R56K773j50j221L467m112J142j003r26K368
56F000J774l246L665j723j247l206J353K011J028k23m404L457l05L36J180L498o002m55M441
37G932l521l739K496L708j207J465J10k853K48J805M20K168o459Q3L482M411j269k18o726
18B336M151K565l975N556j588l513L960J228p451K333P55M550m069k036J161M448m55p58n044
0D154
##END= 
