# Supplementary material for: A new method for the comparison of 1H NMR predictors based on tree-similarity of spectra
Source: J Cheminform. 2014 Mar 25;6:9. doi: 10.1186/1758-2946-6-9 (PMC3987679; doi:10.1186/1758-2946-6-9)
Supplement: Additional file 4 — Directory containing a graphical tool to benchmark new predictions (submitted as input file in the correct format) with the predictions shown in this publication. The graphical tool provided in this compressed archive allows to compute and visualize the results for a new input file containing a new set of predictions. It consist in a web page (index.html) that can be accessed locally or remotely if the directory is placed on a server. The input file is simply drag and dropped on the webpage in order to start the computation of the complete similarity matrix and on the different statistical indicator including the curve of Figure 1. [file 1758-2946-6-9-S4.zip › bestMatchVisualizer/experimentalReducedJcamp/cc_14602.jdx]

##TITLE= Maximum beta inter-cluster(0), intra-cluster(0), Cluster size(8)    
##JCAMP-DX= 5.00	Hook4 tools, Dec 2 2011
##OWNER= 
##DATATYPE= NMR SPECTRUM
##DATA CLASS= XYDATA
##.OBSERVE FREQUENCY= 400.0
##.OBSERVE NUCLEUS= ^NUC_1H
##.$DECIM= 0
##.$DSPFVS= 0
##.$FCOR= 1
##.$SW_h= 4000
##.$SW= 10
##.$TD= 1024
##.$BF1= 400
##.$SFO1= 400
##XUNITS=	PPM
##YUNITS=	ARBITRARY UNITS
##NPOINTS=	1024
##FIRSTX=	10.000025000023875
##LASTX=	-2.4999976125705814E-5
##XFACTOR= 0.009775219941348974
##YFACTOR= 1.0
##MAXY= 1.0E7
##DELTAX= -0.009775219941348974
##XYDATA=(X++(Y..Y))
1022A0430N705k442k878q27l28Q770N048l049m645K82K206j8272J4494M254m930J0294j978
1005B2134m729l100L368l75r83N72K949J960p344l558k443J3637l27n795J761l142O331l323
987A7593K670n470K862O61O494n523q953J3985O03k650M808j2846O096J682j0415K484L37
970A4418P891m299m191o996M761n237J2388J000l876m702m522J060J2345K654j0508M552r23
953A5815L051l223n250R65M462q59k713l137P142O26p857O917L862q238L549j285Q72N742
935B0441J236j404J046n731K2O52j257M61k541L814J139k122m359O536q403Q975j0355N058
917A3208P076l297R9j3802J0672L395J863L948K57r502k632N329k506L785O97j912l990Q106
899B0794k529m192l89L574N608r438J276P676q19j0752J2513q252O812q298J545K990n66k354
881A5199L574k606p077J5274j1430N963N899l586J318n377o93j346O385p444o625N227jj98
863A2456k541J464J996J387L066k072m610J426K107n370N776M189j503K295N413r424L616
846A9671k413J641r372O559j296M405n223n25j255N172n28M5317j7018K655k7749j1051O194
829A5184P270n96p11L791J267O669o227l676q147M751p83R724n450L948J740m179J606o893
811A9288Q420j685P019L198N57L2684J66329r6357J62962n8375R21011P056495m854134
798C367412L597318o524017k56845j11421k9163j2585l624N667N616J5566j3623K3553l5101
785B8753m103M63J540L1252n648k2042n627K0623k9907P038N83m660M13K836p30o261P000
768B1523J2913L8623k1201K7221k6187J6898m0218q342m145Q072K381J1962O604Q570M5750
753A00424J37124J430459N104451m540631P768173j945966o22542l380856l527771l22811
743B00054q4228k1587o271l264J3353J8579K31343N407115m547876n19694L835344J453745
731E976613J608560n951226j271309j71722n3911j0795K1042l3474O1921P9649J914528
720B169876J441646J971411j327691n15933l001224n23141p6249p797Q381o6709K451k0482
708E4539p861l71j6993R457j1658K855J6363K8303k602j5738j3442K8776j4273j4476k0428
693B2451K5000j1238m426q764P06p162L343J8202l068J1721o128m553j2129q065N936j0412
677A1414j003P174o81m48n802O834o390O96J0247m574K982m126r57L68k378O754m459k03J187
658A6635J78R731j1107l244o57j112J0105m291P812j9506J4408n020m278l77N953J072L432
641A9734j83n527o050P826O529j366l824P55n295j636N078K792m606l089Q718o094o442J0979
623A8299k346q272J0256o753R191K261q504m306P214K037o714J41O907k274K320j145K681
606B0993q424J626n486M375o7M947R219j0740J386k854m600L503L48j3915K0668o047L517
589A8449l856P450j0787L594O365j111J721p169l275O086n238J032l786K646P018M607o943
572A6803J230k238J798M025n624n411l00M665L825n51l226j444l813O337K916n701J437N70
554A5298p06l049M460K834p312k425P740n405N080R670j0543P465m218j414J18O256j1355k86
536A2208K866p407J0028O5n97j954J299K592j548n11M081n192K314j0213P528N894l348k685
518A5420n356M079j885J2867n097m996p040M219j865M876P109l789m910M133k254K092n181
501A2422L276M761l239J311o011Q870p232j311K487N186j4590R375l51o422L327M296j0535
484E620J7238q623k21L482j742J938q270KM250M08J968K186o229K626J658J294K044p35k684
465A6210r33R643n718o08l848J1027n155p780J0329m109k463k841O274l17n752J904L039j513
447A7389k237o770L389P992o419r81R169q194L201L5314k1853m415m069k74q384J825M524Q53
429B0060r210J1997j900n41p526M65J23Q769K888j0675Q073q691l4o431J446P707o532M829
411A4817P331j7784L061J0745M013o296k748M582p995Q134k019L026p115J2142p672j439K093
394A6876N297N583p657o467k864R454k220l865P969o301O380p539L444K814j518p655J1583
377B3314j1104O920k385M407r92L303m068O403n298m326j312K461j125k783R168n630O74p913
359I714J2304r474P673j207J290N918j2193J022O494q751M783r534J0875p061P170P952q368
342A8607m008M561L89r36K286o896j714K337n425J5081K2826l027k4882L355L2371j1359
326D3566j3013q951n805O161P42L906k662l699K583m091n24J213q224J673J661N067j1275
309H328j270K453K773j35N89r35Q041r06L142l999J955l922R08j475J838O570p796J530j914
290A5775j730j135J1366j1414L621J0861p628M354j0811P878j650n713m380O363k403L742m22
273A6674j769L876O336K2008k2317o645j0737R469k245j685j646K94K967J1085l043k611Q606
256B8617p787l1l652p441N438k669N660R76r591J159R056o410J8198O130k1083l659J275k409
238A1777j998M692l070Q286P1203k419o1021K164r177M683p777j847m056N407q49q57P085
221B2226k925K677j1256j348J0120m066M423k257n365k145M57L681J559J0128r328l188J425
204A4818Q93Q487j086r098l480J5705j5607k759j510J2499K402q146K088j385P083L026p908
187A6022J0554p609m952R559K738J062L217o357Q390q53m020N833P543k021K995R233J036
170E2370J5059J2336J628K2101J9838J5957L2619J7682O827m222p473j2667k3866j1674j8431
155A18084j2194n143j359n120n773j7224l079l934L813o955m723l662j1198O533o321O214
139D7959m913q16J256o989J448m090n50J550L207n991j887O204p620Q036r68N944K9607L4390
121A05777j3934l2721j6041n251k391n917k47P70l879j589O556p64J08l071j369J270L236m40
103C0103m283m24p222J4295l393o275m161L588O7J426K20q421N070M400r129m68O638N89
85B2620J7830J762L5429j5861k0743Q065k4209r69J21Q067r913L52l657l61l090j725M271
68A7989j553L449q683P885J080J77K738n911N151k627P70o246p147J4074m236K529o96K768
50B1511l989k071q631J0851L12l668L905k081l761J768m81K692r3j526p789l79O037j246N434
31A6795P46J832k536k276M740j561M114p469K855P67k156k938N513N558m986l031j68j0925
13D874J3002n884j499j739M88m805O514J0664M495m330p602K83m130L9113
0D9444
##END= 
