# Supplementary material for: A new method for the comparison of 1H NMR predictors based on tree-similarity of spectra
Source: J Cheminform. 2014 Mar 25;6:9. doi: 10.1186/1758-2946-6-9 (PMC3987679; doi:10.1186/1758-2946-6-9)
Supplement: Additional file 4 — Directory containing a graphical tool to benchmark new predictions (submitted as input file in the correct format) with the predictions shown in this publication. The graphical tool provided in this compressed archive allows to compute and visualize the results for a new input file containing a new set of predictions. It consist in a web page (index.html) that can be accessed locally or remotely if the directory is placed on a server. The input file is simply drag and dropped on the webpage in order to start the computation of the complete similarity matrix and on the different statistical indicator including the curve of Figure 1. [file 1758-2946-6-9-S4.zip › bestMatchVisualizer/experimentalReducedJcamp/cc_14703.jdx]

##TITLE= Maximum beta inter-cluster(0), intra-cluster(0), Cluster size(8)    
##JCAMP-DX= 5.00	Hook4 tools, Dec 2 2011
##OWNER= 
##DATATYPE= NMR SPECTRUM
##DATA CLASS= XYDATA
##.OBSERVE FREQUENCY= 400.0
##.OBSERVE NUCLEUS= ^NUC_1H
##.$DECIM= 0
##.$DSPFVS= 0
##.$FCOR= 1
##.$SW_h= 4000
##.$SW= 10
##.$TD= 1024
##.$BF1= 400
##.$SFO1= 400
##XUNITS=	PPM
##YUNITS=	ARBITRARY UNITS
##NPOINTS=	1024
##FIRSTX=	10.000025000023875
##LASTX=	-2.4999976125705814E-5
##XFACTOR= 0.009775219941348974
##YFACTOR= 1.0
##MAXY= 1.0E7
##DELTAX= -0.009775219941348974
##XYDATA=(X++(Y..Y))
1022A7919R62j472M95K61L52o80K43n50K70j55J68L74k63j94k63O94K21p30j50p77O20m70K27
999A7102R97l75j24L9J26N92R6l51n95L06k41P63l41J54k76P0J87j74K62l08Qm6K99R43j132
974A7981j198J141L67n01P46j640J897r17p27j59O27k48R22J061j182J84p90n98J740p79m16
953A7511m3O60O6n19k1M05J82m60N53O1p87m87J531k40r14P39n49M65k18j4j96K55J146p40
929A8386r78J89M73M64l47p11j82l88J64L91O76rq09K49K76q32M83j16J161O0n18k92K40n7
905A7973J11q50M76K71q43j21K59R8R86l39n83j54J346n66j128Q37o80J478k30j55l57O62j55
882A8336j40o23J96j47M82o00q11J083m50M54K55k17J05j074M75m48K27J221j40o07k70J006
860A8313j39k65n21J91j159J808j215K55M07J01r7O33p3o12n48L59J0l44M13k23o54J159J81
837A7980n45l92J70k79j7M82O88l68o85P14l43o3j30j24l33L32n42O18J222r45l56L20M13N22
813A8339j294J118j778J772j487P3N44J22J47Q84q16p44N74M4M8R1j59n49K0J71P36q72P2o16
789A6440M77j96o15K319m76n7m97q95K63O73j108P06L88m8j365J422j238J17j57O39j54N32
767A7170j379K53j053J190l68o18K86J05k47n87J301r18j501L7Q67l31Oj071j88k046q84k884
745G140n185J234M28628l21510l6606j6625j0737p630l814l317l629j426j815O55j593j513
729B2257l84j251J259o55q68k01K2j13Rk31N29j099J00l55l61O44o15M53r8p26J43N22no36
705A8340J197O5q6l20o48J753j938J238N05j477m09K00N98r64P57j135P83n25N32p8m4j52j86
682A8006J182k33q06P86o16m26N62l64P30j272R64K56l59j53n72O78l17L24P74l50k23j09k60
659A8202K0q74Q07J003j662R07r33K57l14j12k87J215j285J67J275L19j357J96k25K71O73l99
637A7864p3P93j93o35M17q69J933j326L36k89l42M6p21Q17O2M4L67n4o08Q14m4j100N13O1J64
612A7977m15J49m64M21J4o0Q43o76L97MO51j189k45M07K40n99n17J665q88o0n8J232o42N33
588A8720o61j19j53L87K34n88N57q33p11K63o9M38j20K26Q5J21j043N5N92L2K57J051q08q00
564A7113M45K74j106J888o91p28N68j37q83M64L32Q3K46j61r49N98L3K41J90o04j9J387K520
541B1104j840j131J12q20q31J268k79q66k34J009n38K17Q5r6J95m35K52O24j9q76M69m88M17
518A7299k70q8j73j63j48R41k78j01r4K10J52o18L59N29o28N75j19n55K11n06P91K726k832
495A7220J71R3o86P19p35L74j59L47P246o483m00j85o85j30J94L17M1K13l33P52n10j417L8
472A6002l17O57J29Q8k26Q23L4p56k99M35L72j75p90P79n94K35q06R52k49n37K12P81p76n88
448A5386L95K5m41L29M05k41n49q4j13j49L97q16K51L92Q42l56j124M25O95m61n63M29p14K12
424A4572m2Q00n08N5K71o75M94R43K6783M939k5592l734k821l355L93j37j163K257j395p25
404A1360J165L513k278j347l258k293j591l100k171Q239J1416r857l063L828M551J1886
388B7000K43460R280446o698681j464584m82019k81159j68065j17244q5705o0576m3076k9762
376A20035j9922j1372j9874j4422o850k637l341k989j089l875L307k039k520p63J004j468n81
359C0604k13M7212l0490j0989l908j392k33j381j124j329N62j304Q97q7j6p41L5j8M7J61j830
338B4463L23Q3R04n91J31K57J36j442j62R08O32p09j17n49K14L43J09l81o69N58J486m64q31
315B4632K92j016Q78l51L82K54K1Q77J45o07L46K7O29O36j482J213o85J015P45n93k11j06N14
292B7555N86P44M04L09J342N0471l7053r810r60j431M36N63M131l646K443M7261k3469j7315
274D2561k912J959l028j281O423m67J3097N857K032J4961K4925K0603J03589J046076Q725605
259A0000000q080567q06682l70573k20583j20468p8566m3902Q7360J424673Q085253q059824
248A816121p30259l75691k29157j33182r7721p1347m5948l7762j7229j5039j1107j7735r958
235B3986J56M900M5378m6269m963l956K077j476p39n01J620L2648p615k1475r52n182m89k12
217A6936k38r40l32k9N5J189l91k90n2L35M38K65J33m31j106K42Q07R34o96K6K22r82M07O18
193A7120m83p8Q25k47r15Q97P17p62k10m66J099M80q04L61Q96l69J391J87Q65K256M856J6743
171D4359N6752j9692l4925j1459n730l892k688j343j890Q6j114O71q16m62j572J790rm78M52
152A8040L913k556k54l69o83j91O24m09j0kL03M14j51P11N38m82J685j99K200J734j419K467
130B5904r1K476Q83j256l503j569J087l292k12J496j410q50R68P24j607j51q7R44k764J531
110A9221r69m00K58j165J342On43Q62j121P5J232j366jJ134l93J413r64J628K764P178k966
89B7225J4104J0807j9973L1679p214k5428M104o413o117j982m2j451j580m26j88p25N49NM70
70A7404j024R06K21j97J48j80K54k90o82P74k33J71R20q52j41M51R0j32o74k55NJ014l06o7
46A7325J14K51p49M77K08n23M37r77J490K24r08M75m60R00r4j72j244R96n29l71K08j9J69P84
22A8012r50L98J42l21P92J48j195K56o18O21M66j9n23n45j2O15m1J72Q06k83o16k32N75
0A7648
##END= 
