# Supplementary material for: A new method for the comparison of 1H NMR predictors based on tree-similarity of spectra
Source: J Cheminform. 2014 Mar 25;6:9. doi: 10.1186/1758-2946-6-9 (PMC3987679; doi:10.1186/1758-2946-6-9)
Supplement: Additional file 4 — Directory containing a graphical tool to benchmark new predictions (submitted as input file in the correct format) with the predictions shown in this publication. The graphical tool provided in this compressed archive allows to compute and visualize the results for a new input file containing a new set of predictions. It consist in a web page (index.html) that can be accessed locally or remotely if the directory is placed on a server. The input file is simply drag and dropped on the webpage in order to start the computation of the complete similarity matrix and on the different statistical indicator including the curve of Figure 1. [file 1758-2946-6-9-S4.zip › bestMatchVisualizer/experimentalReducedJcamp/cc_14704.jdx]

##TITLE= Maximum beta inter-cluster(0), intra-cluster(0), Cluster size(8)    
##JCAMP-DX= 5.00	Hook4 tools, Dec 2 2011
##OWNER= 
##DATATYPE= NMR SPECTRUM
##DATA CLASS= XYDATA
##.OBSERVE FREQUENCY= 400.0
##.OBSERVE NUCLEUS= ^NUC_1H
##.$DECIM= 0
##.$DSPFVS= 0
##.$FCOR= 1
##.$SW_h= 4000
##.$SW= 10
##.$TD= 1024
##.$BF1= 400
##.$SFO1= 400
##XUNITS=	PPM
##YUNITS=	ARBITRARY UNITS
##NPOINTS=	1024
##FIRSTX=	10.000025000023875
##LASTX=	-2.4999976125705814E-5
##XFACTOR= 0.009775219941348974
##YFACTOR= 1.0
##MAXY= 1.0E7
##DELTAX= -0.009775219941348974
##XYDATA=(X++(Y..Y))
1022G772K306l166M473n07J610N257J0566m593J0113P1343K080702k52216j558988j91566
1008A83106p3534k2644k9843k2849r566j1594m217m494J687k206J459k70r43J077j45o08o54
991C762L10l91P33m75J53n94K17o90J492m72l71K7Q20M13J2684n627o080j573j5n84J36j299
969B576O88J17l46J059l12l92J112r94J726k468N34J771j600pJ2N95O1j101J656j107l31k71
947B978J020M37q95o6q89R50n90K83M30q23j56K012j78j034o12L33P3j49N25r26K92J072J25
924D212r04k05k27O92j150R43J74n36m84J841j087L91K13j176J129o70m20k4Q90n20K71J273
902D626n39n05l9O92j042M93q85MJ715j034R93j212N22j09P26j001L88N7k97j50l35J294q25
879C537l57M29K46j824J264Q5j11R59q54q09J680j118l37M53l57R58j119P47L98m65L8J8l62
856C099p27R40N01K19o13r73R40l11O04j86m3J26j82l39N18k40l16O70n32J15M99M2o25J176
832D362p81q41P64R72k24l71j34J658N114m216j101j347k06l51O95j088L68k8n2j060K338r65
810C506P64j756J037m9q16M7J153J503j608Q42k664J810n51J098j008J410k29q96N39p98j13
789C221N78Q22r78L599k086j310o4K03n96N58O6r70l36l8Q37L15O94j7j128L50Q33j071N35R8
765D115N29n84Jn27o33J362j115Q27j48J094p09j29L41q25J315M28j535J371N35K065M947
744A2725O4009N34414n10702n6795j7844p665n666k430k681o54o30k113o45L56J294p45k90j8
726C920m51P73j42o37j000j129K782n58J40J69k64j32M59L96l76j013O63M90j27M73m09K04
704D231k72p99M00K45M294m363k86J31l58R82k92m61L43j55M87Q36j254j90J319k147k1R12
682C582L78N12q35J4j81n69J184j053J294n42L75p90n07J671K41j948J138r2Q49j838o2L25
660C146O30K76L94j252J019j164O96J425r01q85M39O17o28K0R46p09l44m33P71j016P92Q40
638D679q86K96r3j86p6m7j1N98N6l77l01R28K26k94j89j107J131J87q92L53l24L59n38Q4J031
613D607n24m35m5J158N8k07n63k85n11J32O31J311j467O90k22N1l99j216J90J973q58j227
591B842J248K41J06l27O00n30r48r2N51J276j314N90q10j02J249Q20j937L58K39O47n30J83l9
568D321M20k0p66N40r0q02R2n79J412L96m18M69O11k061K68L51j19k58N8J068k48P63r91R99
544E416j824P37p19J24p26J094Q95l73p24J251L48n1p82l23P28n86P79j854J210m39P54k19
522D716N90m48j9j950J116Q98m33K58k65J209j136n2N41M69j81j023n7R97m21K54L37l19M65
499E546j205L21J020L57j004P78r7P2j797q6P38o9J67J351j834O35n97J157M94n55J518j596
477E314m17O97l25J507j421m40N09K30n46O05m58j6J119m33o94o16O36m07J089P36j211n7K80
454E681K16r24J178r45q4O47l21N78rm53L93l92N19J627j368N5j82J96k25l70J63n11O70k83
430E856P70Q17k16q0j0o4k89Q38o25K7J030J81p72N92j47k30Q32M04J593k14K3090J7459
408E0842l4976l860j880L99N5J208m35K08n31p87M444L577j673M07l91P416j764O277p224
389B1312J7543k896r38M121J9212K2257Q9652O84653R145084p528035j630679l93556j67210
376B80520r6479n8125m0167l2050k2521j8955k199l175K934K822J382K163k650l659k448k422
360D971L27j615o38J666k53m60O87N478N1582m6207o607J342q48K193k276n17r92k898q91L21
340D365j028J135Q07o81M39o65J215J045j873J142q93O45p30J438j874rQ68j70Q99o01j245
319D229K163p43M60L73j617K465q91l04P32l74n58L95K12K02Q70L63M63j414R61l87J202o9
297H733M62m54J097m19M97J24k77P80L87R1j28P37J18K20n07R910M5844m4681n528k011K97
276A5292k621R91O878M8505l9206k674l559p04k025P236o88P819p176K1975m740L137K072
259E0512K2916K1793Q1652M86119Q678115n734149k594902m91120j78696q0872L1914N55606
247H48888R031405p214500j766093m43217j79068r6115o2150l8970k9760k6142j8933J759
235G104n426M142k459J704J834q29K320M8456m5812m427m204p19J103N93M5073J6094n1672
218A2875n874m553l67m50n78j88p55J574m45j239Q13K65R7J197j254k06J206j144P54K96m01
197A623P49n38l99K88J388q92J562k17l44O27k93J609K198P490Q3303L02111l24773m2334
179C3158j4661o431l180k342k453l1O05j530p75J8k39N07N90k41Q33o50k51n24K89P81k5j6
157C432N72n67J27j76J178j040K98q12m37J145j092R67O2j36r87L45k4R2j06J228P5o45L125
134F624j448J403J135L86L585L966J0575j730q054p031k245m33j159j079O41j487J931k109
116C471J180Q96j715J494o63n17K95k5o08K15l89Q0k31N77r20L24J305R3J056j320J000q50
94D748j40n27K466N130O60M457J2782j3306K627P723j3727M27l822k648j943O6p19n08k06K54
74C794j54K54m63k57P08n31M84j33P81R4j467P4J265j141J032j427R88o88L84l99R26p42l92
51B990L9M7N46Q0m15N28L20J7q59J02N38M40o03j593K106r66N69l87j96N97n19q79L79Q74p53
26C002N88k9J77n22Q35q66m35K73J64M72M30l27r81N84j55m30J110m87p05K001j097k30J198
3D570j33J40p72o08
0C197
##END= 
