# Supplementary material for: A new method for the comparison of 1H NMR predictors based on tree-similarity of spectra
Source: J Cheminform. 2014 Mar 25;6:9. doi: 10.1186/1758-2946-6-9 (PMC3987679; doi:10.1186/1758-2946-6-9)
Supplement: Additional file 4 — Directory containing a graphical tool to benchmark new predictions (submitted as input file in the correct format) with the predictions shown in this publication. The graphical tool provided in this compressed archive allows to compute and visualize the results for a new input file containing a new set of predictions. It consist in a web page (index.html) that can be accessed locally or remotely if the directory is placed on a server. The input file is simply drag and dropped on the webpage in order to start the computation of the complete similarity matrix and on the different statistical indicator including the curve of Figure 1. [file 1758-2946-6-9-S4.zip › bestMatchVisualizer/experimentalReducedJcamp/cc_14706.jdx]

##TITLE= Maximum beta inter-cluster(0), intra-cluster(0), Cluster size(8)    
##JCAMP-DX= 5.00	Hook4 tools, Dec 2 2011
##OWNER= 
##DATATYPE= NMR SPECTRUM
##DATA CLASS= XYDATA
##.OBSERVE FREQUENCY= 400.0
##.OBSERVE NUCLEUS= ^NUC_1H
##.$DECIM= 0
##.$DSPFVS= 0
##.$FCOR= 1
##.$SW_h= 4000
##.$SW= 10
##.$TD= 1024
##.$BF1= 400
##.$SFO1= 400
##XUNITS=	PPM
##YUNITS=	ARBITRARY UNITS
##NPOINTS=	1024
##FIRSTX=	10.000025000023875
##LASTX=	-2.4999976125705814E-5
##XFACTOR= 0.009775219941348974
##YFACTOR= 1.0
##MAXY= 1.0E7
##DELTAX= -0.009775219941348974
##XYDATA=(X++(Y..Y))
1022A0719M11M61j628J130l53P62n94p73M64P31o6J5m11L16O27p94K85j005l13J97P8TN68L59
998A1264m20K90k74J341k244J634n43J32j033N09O85r64pj7n33J915j166l57j069J188r41O02
976I992Q32m27R0M42o07Q37n70q5j035J75N68r94J577J7R46j916O53q15M63P58K56r60j83n52
952I462J421m86p72J76O36J59q78P81PQ96l44q65Q04rk60j000k55M25P08J05P96j156j052P37
928A0036n05M47R94l33q29j71J079m0n8r98J815j394J18O84p48J83l05L64k53R98n94N89r13
905A0166K99n92J030j586J372n0O12l17m96L4J06j20P3j045K1P68L42l84j032J842l77j47R
882A0528M17r18Q57j838M17J065J74j044O21p22l69J007R65r22r59J128k4n57N32K12k43J29
860A0456q29N19O6L62m97J37p8n3Q46j177M52k15K46j194O04k73J134P36j321j4n10J376n32
837A0241J85p76M08l67O13q10N96l9r6J069j751Q09n61P64P3q23j77qR77m26Q3N03o41l88n99
812H859N42N4J12q0J09P1K68o35K67N4j32q40J245N5J403k234M59J01k74J230j085r93M06N67
788I529j97P59K637p71j525L68r73r54n50J71J048L12n18R4r83L14L46L4L09l78L55r28R8N39
764I136l70M8K67j24k99j94M45j684J14O13j055m18M65j82j83K38J266L819K2534L6568R7839
743A68843L00513l17127l7939m7453k6449j2621o011k846j643j161M59r1L15j505j105j199
727A2980j37l27k41j167J128J40L67k086O9J718j191j20J795j496K97P9j83j25j90m67L38l94
705A0787Q25q28P17Q94j106J587j498N55n53M02m29m71P54j188M00J11l22L81K81q6l8M53m30
682A1198m64q71R47O8j66J445o70j45r45j8K95N57o28J278k040p9n81J098R22j007K01k28M0
659A0207m76J410n06K44K02n53K49o64n01N72P00r02R54o0k1o49R99j434N08j106J951Q77
637A2001j549N23j76M42R5j301K37k12J010l64q91J191l32j80O96n58n32N26l46M48p05m5m66
614I512j215J843N63j29J143k76o45J16j147Q69Q0M12n25q25J187j308O47M49J43O73j236Q65
592A1196o11L27l26m72Q0n66J237m26M71L52K02p4m43J429J922K062P494Q989M432q157n429
571B3689n451k510j460j806r72m41J31J504q54M4m74j235J69q43M91L69J7K93M0Q21J94r47
549A0769j04k49K94J5k51J74q84J219p54J26L31l69R77p86r1j27o01J847j388m22J424j697
527I453L23J651L3j996Q34Q63m27k86K40m32J29l00Q65P2l2j525JJ56O59l40M52K74j50J56
503A0673R75j869M66P26j570J415l21j39J316j673M30O55N8j15r25O77O82j783M30j12J180
482A1176p26M74n94Q25j171k61J453j61n51N51j91r9j39Q41j525J098l07M61K41O05M039l439
460A2600r68l47j474N16j8o68P00J495r74o68l60p3J119j192J195N43l78P94l07n30P60o65N3
437A1153J42J109j768J312l03K83j401J72k15m16K80Q11p62j42o31l44l33J229O12r1K13j500
415I410O49M05j146m9Q37N50M63m47J477M951J624L5280k9336n018k962l573j129l67J208
396A2827R849o523o21L051O838j2836j705J471L892L848J725N163J4178K6882N4406J10013
380B32458l4305J64258O17860L33279O169604l870972j734199o22260o74244k93071j26099
369A62309o1459k1797k4974l621O828K034m270r425n102n544m201r070M61r153P173L908J45
352B4242m72k772J6M416J446L6361k7761n114m432l639l049n61j522J280K801K54M87j369n60
333B0052j063Q85j058j114J59m9p49P37q48K3n39K96J212j263J36O68N6p21M34J088M4o61m45
310A7280j4j26M96n66K51j59J04N17k44Q32m84k70J57J644j012k65L65j98J622J28j172O59
288A9545J69o7J087M16P12N3j67q24R74j38J179K40k22J204j00M67J035N44n83Q48m6n32J263
265B7057r99N8J225n36M06M56M71M32J403K3K15Q84j68M808O744K5108J9910q794k5615n058
245D8030j584J6327r33P77O794Q67p789j1599o441K482O192Q400L860M823J2339K8160N4277
228A64982R3329K00771O44571R55067M778211R28204K234865o292945j453720j116767o26913
217E09655k64484j10033n8847k1468n029J1380O608p898j2870j2530o158r574j0780p972M651
202D651j646R919L822L875O366K9590l405j5139j3835m388m971j953k892k984p87j122K552
185G653J384R8M81p41j694l12J836j966R73K031j687P99K42p24K31m81P69r0J105Q22j076
164I653j341N46P97j292N64J988k660m02O13N23j011J316q74P12L72J34J51m44M82M05R20
143A1152k010R09J212j561k7m28J6M46N99J43j161j94L31Q60k46K021o49l74J0K41q98O6M2
120A0500l60R49R33K846o19J045K734k875j977J849l505j268J81j209j14J189L42m22k56m40
100I523J03n11R25r06Q26O52L8O26o41n18P31P3n67J59Q67K37m20n15q8J021r28o34K84m27
76I910L38r32J350j491Q72l0l47P43j686J281q7k01p2M97O06j182J84m39Q69N42j150M11n25
53I461q0J91M04m24J57K31n09K50P88l8O24p16k42L78j86m32J6L47Q80j818P03L97M65j542
29I305K095j234l85J770q98R98j258n77n95M89Q01k14k95l96j03J399n13j079m3J26N64k15
7I742J08O68q26M00l74m53J736k248
0H753
##END= 
