# Supplementary material for: A new method for the comparison of 1H NMR predictors based on tree-similarity of spectra
Source: J Cheminform. 2014 Mar 25;6:9. doi: 10.1186/1758-2946-6-9 (PMC3987679; doi:10.1186/1758-2946-6-9)
Supplement: Additional file 4 — Directory containing a graphical tool to benchmark new predictions (submitted as input file in the correct format) with the predictions shown in this publication. The graphical tool provided in this compressed archive allows to compute and visualize the results for a new input file containing a new set of predictions. It consist in a web page (index.html) that can be accessed locally or remotely if the directory is placed on a server. The input file is simply drag and dropped on the webpage in order to start the computation of the complete similarity matrix and on the different statistical indicator including the curve of Figure 1. [file 1758-2946-6-9-S4.zip › bestMatchVisualizer/experimentalReducedJcamp/cc_14710.jdx]

##TITLE= Maximum beta inter-cluster(0), intra-cluster(0), Cluster size(8)    
##JCAMP-DX= 5.00	Hook4 tools, Dec 2 2011
##OWNER= 
##DATATYPE= NMR SPECTRUM
##DATA CLASS= XYDATA
##.OBSERVE FREQUENCY= 400.0
##.OBSERVE NUCLEUS= ^NUC_1H
##.$DECIM= 0
##.$DSPFVS= 0
##.$FCOR= 1
##.$SW_h= 4000
##.$SW= 10
##.$TD= 1024
##.$BF1= 400
##.$SFO1= 400
##XUNITS=	PPM
##YUNITS=	ARBITRARY UNITS
##NPOINTS=	1024
##FIRSTX=	10.000025000023875
##LASTX=	-2.4999976125705814E-5
##XFACTOR= 0.009775219941348974
##YFACTOR= 1.0
##MAXY= 1.0E7
##DELTAX= -0.009775219941348974
##XYDATA=(X++(Y..Y))
1022B0070K60L09N05K65M60j053K17m42L43m80L09j3K52j73O30n17M07k59n67M73L09j48N81
999B1738p23l02N77N21o03j03q6J216r67J7m98K00L69L17o95J85n22l04m26J405k86R19j000
976B0949j58p00J341kl46o66J216k61l16L61j126J177k09l02J14N04k35L3l75L24j9j13n73
953B0618N65p95O23L14m93l43J125q92L04n07Q48q74J20o8N17M44j43J2j354M94m1j40Q84K31
929B1449k43R2q23O55m64M15P47p3o65n37j16N68k61Q3J61P0m53l01M50Q03l48M6j84M19p14
904B0776O98l5j091M64K8J60k17l56M13K40n10j96l6J73Q04r24J53P70k58k43J03L35J01m39
880B0913J56r29O94Q85j274Q13n8l74N70k16k20m04Q14n59j67M55m11j302Q80P78n19j42r1
857B0292L77j05L86l33R2m52O7O4j8P45m82M33l15p67Q2M67L65N32m95q05J048N0J52o95L66
832B1051r47J83r9J059j021N84k8m81l12J004l17j66J51m75l22L08Q73m07J19l03k92j92k77
809A9693J085P7p84M35j06o14O80k93N37K0p55k27N37J10M99o61l37L25q50M07J014j185n17
786A9090K952q17j040M77m42m98K61J10j19J80k96J25J19j68j26J7k77M74K44m57k57o19m23
763A8510K16K75N58n2k93P2m15p80o82O87j251o53R13j124p9j038k155k378k331J69130
743A77130K21563l04533l2029j3515q621n227l586k066k116j095M77j837N07p91J14m78m71
726B3426j085Q80m23J63q65O92n68j03j176M35M63M93n72L6N10K63l38K29k37m66J073o78m45
703B1707j97J83L51K164J204k785j061J22K7l2j82J91m22n74O70M17l5l14p50R61k85l56J036
680B2040q07K01l26K74O00p7p81J41l68L31q01L97K006L76j157r53n10K44m18K76O07p41J92
657B0746L21J118J6043r342m633j731j08p80N06P757k836k513j695o62j236K534J5610j0093
639B9006m708j292j140N19r33r5m22Q56L26j261L71r0j57l78N73J70M95L1j266P21m20K57j24
616B1039J49m35M84n52l45p8P31K75n40R1O39n39o25P88k04j10J09K5K90O63J296K1026j1513
593C2664p392j575r09r74l05k72Q36o86J89M7r63O80L9o38l05O45M57r22k39O30n08R3TQ41
569B1526j82L81l77q90J40N54M81l49K72o74M78j268R12n52J0N81r68N56N16n45J49o99j19
546A9933R95j74k23k72j10N33Q10o03j94m16n57J114j222J089n79R44n85n00O77j26P33j340
524A9927N59J5Oq55m8P04J99J07n08k12P57k00K35r26O99m85J91M4M23o88J0N30k8n81O30l92
498B0113m17J8K82o78O31K51J78r0j1n64M11k34J45N71L92m11n95m0k61L56K59k66l39M89O78
473B0868M05q61p59P91o72k74N18p98L04Q87r29L36K68o25k81P24q01K4N53K75o12k5m32K58
449A9142j95P59K068K7281k3661l463m63j962Q53j63n73L35q66L612J05508o0393l1247p634
431B8938l288m72p01k166L0419j9648r260k617k21J11R26K7264k1480n628j925r78l11L39
413A9302j522k24L129N6858m7031p829k950j088j19j543k19j985Q84j98K912N815p163l790
395A3239k406l836j536N18n979J778J4577m301J897J7J0L4692K34283P580764k078085
380E785632m453909o12147k79872j49369q0152m9587n5534k1160j1011r782j845j333o796
367E3135k510l604n893n136j04j370J35l20j373n96L89m44m59Q88N4144m1364q854l060j685
348C1919j441r8J62j086p2p47L92j79L16q18l9O9p71Q59k9r76N40j122K27m13J7O38p3j57L8
323B7156L37m18m09Q56l51l1o44o10P13N89q58j24N37p4K48j74O77q86m48P49n72L39P09J21
299B7432j64n42o76M73L38K22K69q93L62o55L52O26J437q99K63l36L11L10k15K61j2J226K06
276B9696m63p20J191j47M83P80o83m63J145m4o05Q82J242M51J665j621R05o6K3151q336j340
255D7103K1376k4484L6510J7027R4815p2194l0403l5692p860k778k088L98P565l106r17O246
239E1518r502P53J106m823P96K3016K621R622L4261J5674O8219K98644K714578O793517
225A0000000q088749N699518q04382n230339p28850l45461k01062r6528n9417n3335j4242
214G7153j0482q361N30j138r938n206k042p149l415o46k046N55j7R98M8898l3195m190M6839
196H7148n3699n147k790k250l87K80j259p15k56k84l49m28R42j30m77K63o18m71O33k22Q67
175B0651k46j10k32o51N0j29M53m48k88R31L3j7o93R59L8j008O31K75J21j09Q96o42k16P27
151B0976m29m45J5M57p57J440n13q68J715r46P53L94JN0J314r26o53N2k90p8m83R38L45l71
127B1691K10m42l75M79j137K96J046M1j495J364K26p89o81O88j123J42M55j56J24N51l96q20
105A9899O03J22L77M31j690J317p25N3m8k32M71o2J67L60q69L2P53J75K85M42o38L42r53l89
81B0223L87l5J575o25p68K31k27j5J73J56j52l54M83p5m34J84n15L67n12l27J239k09K22j89
57B0803M83j015N03Ro51J281r28M90M4p73J13J049j270M37M12l0p70J61M17o89K9J203m97M25
33B1236j155J676p33q48K98J31O64l22r4K79J74n00P51o5m43L24r42P73l8m39K66M86m57j89
9B0833l99Q97J50p9q69k38O47k7J48j66
0B0897
##END= 
