# Supplementary material for: A new method for the comparison of 1H NMR predictors based on tree-similarity of spectra
Source: J Cheminform. 2014 Mar 25;6:9. doi: 10.1186/1758-2946-6-9 (PMC3987679; doi:10.1186/1758-2946-6-9)
Supplement: Additional file 4 — Directory containing a graphical tool to benchmark new predictions (submitted as input file in the correct format) with the predictions shown in this publication. The graphical tool provided in this compressed archive allows to compute and visualize the results for a new input file containing a new set of predictions. It consist in a web page (index.html) that can be accessed locally or remotely if the directory is placed on a server. The input file is simply drag and dropped on the webpage in order to start the computation of the complete similarity matrix and on the different statistical indicator including the curve of Figure 1. [file 1758-2946-6-9-S4.zip › bestMatchVisualizer/experimentalReducedJcamp/cc_14711.jdx]

##TITLE= Maximum beta inter-cluster(0), intra-cluster(0), Cluster size(8)    
##JCAMP-DX= 5.00	Hook4 tools, Dec 2 2011
##OWNER= 
##DATATYPE= NMR SPECTRUM
##DATA CLASS= XYDATA
##.OBSERVE FREQUENCY= 400.0
##.OBSERVE NUCLEUS= ^NUC_1H
##.$DECIM= 0
##.$DSPFVS= 0
##.$FCOR= 1
##.$SW_h= 4000
##.$SW= 10
##.$TD= 1024
##.$BF1= 400
##.$SFO1= 400
##XUNITS=	PPM
##YUNITS=	ARBITRARY UNITS
##NPOINTS=	1024
##FIRSTX=	10.000025000023875
##LASTX=	-2.4999976125705814E-5
##XFACTOR= 0.009775219941348974
##YFACTOR= 1.0
##MAXY= 1.0E7
##DELTAX= -0.009775219941348974
##XYDATA=(X++(Y..Y))
1022A909q0L4k81j34p7M45k43Mk91k9M12j56q2J14j28N43o20O18o4n0l47m20M76n57Q08J22
996A926j55k07Q2k01r6L5L95N01j88m66l56L92j50M36l62L57j81L36o03M70K2o68J23l72O98
971A768j81J92l02K27Ql77L50k43M97m24J12J43j27k81q6K10M00o6l01J49m8J57n38J56L54
946A749j63L65l82m55O36J83q32K78J92J22l1o9j76K89k19n2J41L2mj51K1j36J95L25ll86J14
919A583K4K00l13R6n03N45J38m09L43L82m75J66l19M09m34J10L3R7N1k11R4K63q3m69J77K03
893A698n68L35Rj5J85k5j99lM50j09l46L87m0P0J11J53P8j77m06o9L1l61P62o39L19j1p0k03
865A347j95M07L9O6K10l9n86M07k79L83q9k78L53n5j74j93J69l10K20J34R19l25k90k26k63
840A352J77L77k9l84K70j94K19J94O2o70M24l04L15j3N74o35o23N5M48l73M86K30q43N19o2K8
814A600J35k3l67k5M4J80k71Q9k8K74K38j46j80j23N84n78P3r6M06j72K8K89o27J88l6P2K70
787A798j45k08j74J82K84n53O62J478o13q59J35m79K73m82N02M69k36j80K1J10P0k76k60K54
763A773J48m10L82j25n30J27N70J69l44J37L37r15M05M23m6k0J52K60m24K17M27M18K33J352
739D716L349K8891L69568l80775j9950k840p95k64q76O46j7n38j12N06l34m6O48k25N9n04j91
718I16l7L6Q11m09L14qj00l28K35L80m61J14M7J99m3j67J34J08k5k90k80M2l68P62K338j974
692A946q90O30k96L23k4l82L66J0m97R22p66J72o7M36l45K50l24P1L63k86l11P44m86j19m75
667I65O04J53J96o20rj8N71n36o4P77l22r6q8n7M8N2j1M26k78m32j13K87N07K9m9j10j9j37
639A656J87j38k27O7J77K90p86K66K48N28r02j57J01J26L17l19L89l62M12j8k02j19J81j9l5
614A661l75Q54k50k75j02l76J44Q5K94K46k39Q0k45N27K21q57L71j03K33m05j39K79QM53j79
589A911L1O4l54Q44O073J440p336p45J56k84k43L22k24M51n49N50l91J09j00L07j26j43J78
566A941J82o57o1L14n8L13k43j16q1L74k26J16L94j43l39O43o93K12m21K18P5K05K47k62k11
541A723J21L04m06J34J95rO70p25p7k79L71oj48L08m31K18O44n70m99L53M32n7Q4m4k15m36
515A655L39j3M9m6L2L81k09L29k92k12%j77N88p6l0j45k88N01k41j41m49O50j92j48N08n89
489A784L85O31o53M35p53N06r3L98p16j95L73L12j39O0rj86J60J42n11N16m62K0J26J12M04p9
463B568k35M14r23M10K58N3m21P92p30o3J99P0K04m38L88L03J7o7j24P9J33o12K26K33L28j16
437B946j72N46m42L87j88l75L20N89l56l09R8j49N78q8k99L82j13j23L82n23K47J91l16K36
413C449J504j318m09R31R908M3345m9287k219o40m15N21j94R53P54P75j25J279N590p056j7
393G329L227O06p10N677K419J223o247M729O692J1898K2090P3953M75770R391344q409496
378A590504j385840j30213l8539j5509l341m114O279J9849l6111p43J179l401L317j0J46j74
362C279j831p98n7Q49Q5j14J94j20q4k74N373M7016m7652k797m14r98o3J40K26N01q69l65n57
339F70Q63j76N09j07p9m62K74m8K65j49k21J16L46L72p45N4O18K98n72K23k29l36K92m69L66
314A673M13j59m77N52J11m67O9N10l34J71n9j95o2n8K29K45Rr2l13K84J54o5L22n42Q7J46J25
287B277m0l00L39n18P05m57O36k61K31Jn34Q12j9j51k24L95n55N25p4J86k96N77k53N44n54P7
261C069L36j23K47L68M89j020m95m8K544P31L073M8664m7991m444J730n99L875M9194m4165
242A5435o148J21N891o999O34K623K541j613J1853n345M336p876N408N207J5479K1710O0557
225A23814L52677Q251097o263614k131746j95000L4119N78706Q931640q358485j056712
215B66496j81107l9565j7366l462q973N248j5657P6J130q18l937K849M22P60r42k620J087
198C621M959M7804m9767l958L44L211L1559p600k3856J980L8232M9480q0055j0416j651m64
182C423q41J4p2m59L43j95m6j74j77k29l63L16L20l39m70J50q6P23o8k17k80L20l94K07k77
157A129K83j29M7L61m58N36o6l27L73j14L1k05Q6l90M02O8p00P32j85N39r18L81l50N1R73l0
131B120k48n39J14l18Q4L73L41j80M3O38l41r4m13M54n52J24O3K97j79j99j1L04j33k4k75L21
105A770l30K56N1j51n95L09J30L25k01k09j74K55j84M18K16j78m60O89J20m06P14q62N76l54
81A725M42J4M2j020J037m66q3j78lj52r1L49k3k80L42K2O7R4p3L39r06J41l32J95J76M35%J66
53A979m23J3m34M23N54l96j42k71j98K44L9M94m76K94k59n1L59j11j78j49P8L57k2K37n10l8
27A413l3k35J70K04L61r8l67M28k19j87j99J47m66N67j89J81L92l51l0M03o41R1N66K40l34k1
1A793P57N995
0H545
##END= 
