# Supplementary material for: A new method for the comparison of 1H NMR predictors based on tree-similarity of spectra
Source: J Cheminform. 2014 Mar 25;6:9. doi: 10.1186/1758-2946-6-9 (PMC3987679; doi:10.1186/1758-2946-6-9)
Supplement: Additional file 4 — Directory containing a graphical tool to benchmark new predictions (submitted as input file in the correct format) with the predictions shown in this publication. The graphical tool provided in this compressed archive allows to compute and visualize the results for a new input file containing a new set of predictions. It consist in a web page (index.html) that can be accessed locally or remotely if the directory is placed on a server. The input file is simply drag and dropped on the webpage in order to start the computation of the complete similarity matrix and on the different statistical indicator including the curve of Figure 1. [file 1758-2946-6-9-S4.zip › bestMatchVisualizer/experimentalReducedJcamp/cc_14902.jdx]

##TITLE= Maximum beta inter-cluster(0), intra-cluster(0), Cluster size(8)    
##JCAMP-DX= 5.00	Hook4 tools, Dec 2 2011
##OWNER= 
##DATATYPE= NMR SPECTRUM
##DATA CLASS= XYDATA
##.OBSERVE FREQUENCY= 400.0
##.OBSERVE NUCLEUS= ^NUC_1H
##.$DECIM= 0
##.$DSPFVS= 0
##.$FCOR= 1
##.$SW_h= 4000
##.$SW= 10
##.$TD= 1024
##.$BF1= 400
##.$SFO1= 400
##XUNITS=	PPM
##YUNITS=	ARBITRARY UNITS
##NPOINTS=	1024
##FIRSTX=	10.000025000023875
##LASTX=	-2.4999976125705814E-5
##XFACTOR= 0.009775219941348974
##YFACTOR= 1.0
##MAXY= 1.0E7
##DELTAX= -0.009775219941348974
##XYDATA=(X++(Y..Y))
1022G814n017J3910n571J1072m809l427o72j80k620M176M138n557j61m047o12K194Q144L291
1004B2066r620Q131J381l25n982J0980p534K218p30j87j492O71n97j1283J0825K92j8814R585
986I585L541j616M553N459q384L959M527r142j018M390j733J0416J716k280j5502P102K563
969A8136l195n091L502J113Q82k783M555m901Q487m229l825r58K962P209o43k973l838j828
951A2582m313J0962n663K395N161p801J284j376O862o246M934P914j1215Q472r101j8K772
934A7605q633Q652L876l169o442P93M39l647J1629j0238L080l751P600m775k255L247N969
917A9980m449J919o346L715q523O415K898k075j491N564O085j1300P046q07r550P508K821
900A9410n253m26K665K379o119K723p706Q508j578q124j927N977J1599o036j531j886O873
883A9548q970Q005r077K98r58R817j97n515J924j724O893j895l286L245N311j2858L82L594
865A4537L337K492q440R998p815J551K94O000l920K995p31K430j0563O469k229K202J491q33
847A9265J978m359k30J388p3k236m868J0640o146j415l739M869K017O457p601M663o392j114
829A3104J673Q136j651Q52m355m82K307o641O832J04K378n348r519P405O079m660m48J0957
811B6723l81R369q823j06J5938o846j2935N248M091n647k004K238K450r630J37k947L233P160
793B7268p420M74O048j836K407J2622q960r63K7464q504L75Q477N735M5526L25806K338204
777B772723j246453q25954K484041r11086j929803k53132l1460j3192q944r80K290K192j616
764C8626m903O483J4249n244m125N031Q097L7664L01819J047471q59619J71379K489628
751C246556j963097p33484J832250j712648m51108P23978M93402j056838N87496L7782o81173
740C23116L7505M4021k57145K61106O961051o782293m73878n4288k0929r723j62n692K461
727B5150K495l710n366r84N753J1194k448o056P345J564j6060J1579j0930l637J5832m180o33
710B6908K570K839j151K8218J35086K499484l24538k218622r8269j9165j7583P267m974L393
696B1463l883m334j837M5056l9342m499p255O629M222k68r41k093l79p980L473J2352k957
679A7427K224j662j1257O369j174k348J1487o149j0076M162J2909J1042j6901J002m910n719
663F426R281l660L217l73m222j561J0019J233k081j0994J30J956P744K501j4744O658M044R75
645A6549K303m330R678m456m961N652q301O261j63L354o436o008m07L673K594L996r809P943
627A7132p09k966M314j315n571M286k813j568j923O744n915P505j555K997n782R480k009j450
609A8882n532O83n10p39J1K369R82K759m406r378M403J0441o49l680j695q42M259J0013j6874
590A0497L729O743k784o801J0268P21k572j839k02l028L011J178l702o425O350j378p897
573E869J0607J509j480R074n508j1020L973M810j3119P980K693L126k756M422j615l880R522
556B4207o37k135R251j3108O723l896m096P114L171p604q6j344n352J755M851k515p233M735
538A3801k652j758N01Q048j0170M617k047O833m01n34N41r647J1806o941L920k520K111J18
520A5626L346M818q587L07J453m7K62O761o139N74k889O564j691j622k767n07N320R396j3735
501A6443K675q75j436J795R481o961p124N51L734l799Q115J046p951r791J1789J0961p578
484B1075K333o059k801O399q314M068k57q523P829N009l769n357O107q69l48O25m894M575
466A6829K622m54p568P295R93k723K618o750J678P165k855J975q950N039q06k164J100p730
448G314O183N567m545N640p053o437J0390L8p48K019Q79l45M723j0164K759p56l693J4773
430B6544j0537l677R817q842N747k930j116M448o0k552J765m12L555q031l545J1193j0682
413A0685J0053R43l408k712M23q80N290p149j238l718J3231j3955R182k710r844J0647O618
396B1458l612l790j732O618N841j1504p71K113j218q483J550M278N371L917M061q242M414
379B0269l038q774P471J812n786P846j477P098Q8r691M464q649P17M726J743j270M096r93
361B0652l116j207J989q646M713P84K217j514n443L445n440R851l766P973n503l466j752K631
343A4402J176p114J0725j891n737l90P69O549k775R38L29m401n189K57L999L334o322k282
325F377P618L378m708P18q46n65M013r00k068K73O545r569M547M714k291J835L85o13L056
306B1899q229q18K290N488N712j4428J1251L39p271k134N146J22M706P1373p3962q810R249
289B1923l330J014l87m177L66L194O442j0144k384J496l261J922R429J73K0002r093l628Q450
271C8007N446K1779L7724K84905N088688M523451r483242l41383p3076l6320j5691k1084
259B9204J2590k858j0217L985j4678O946R274j9165Q645k576j0983O711l389M598p848K260
243A2499K517K52O435L3732J1489m7756n375m442P735O964k854r663n69M525k999j529j203
226I758M852l745J2000p987m253N645l31k950k822J444m205J2489k190n843J673l284M303p9
208A4475k643P233P214l904q675K536L277j52l270J0090j7216o169J0257J315J6m638P957
191A7703o004J552Q777r42q305m614P289k458Q592m378p240M84J2913q520P53q60P210j732
173B0220M209r029K992l735N158L64p484m0J0807j0050M899j407R213n913J3964k029K39O371
155C8749J6304L8710Q8563N91734M386135m233812p04508j14751l3108k5510m992o23K02o898
141C6195j2152J098O77l394n048J0201r531J508N32R480j4354L979N033L033j637m606J3501
124C4515n464J2649P392K1449k9632k1387Q402j0329Q118n601L800k683q61n723O810n294
108A6161J604Q113m541j1677J667Q943M110q750J890k364l21M602P011j0036J183Q257n641
91B0211l343N186q9j958j131M789J1332j1341J6008j572O764J919j1153l568M802m082J171
74C3945j9562R929m596j64P50p41m33K515n296m081Q38K494j057n04j0005Q395K904L562O55
55A9548r353J1242L68L196j2982O794O3J169l530l237J758l441L018L359m600r896J1742K018
37A7236k305K169L306l382J209M63n019r87M108l876l142Q34L027L394k226J945l957J952
19A4749M161k511j2788P718J472J2838q201n195l653Q178J399j1198R979L630o895N374n97
2A8460P303R121J15715
0A50599
##END= 
