# Supplementary material for: A new method for the comparison of 1H NMR predictors based on tree-similarity of spectra
Source: J Cheminform. 2014 Mar 25;6:9. doi: 10.1186/1758-2946-6-9 (PMC3987679; doi:10.1186/1758-2946-6-9)
Supplement: Additional file 4 — Directory containing a graphical tool to benchmark new predictions (submitted as input file in the correct format) with the predictions shown in this publication. The graphical tool provided in this compressed archive allows to compute and visualize the results for a new input file containing a new set of predictions. It consist in a web page (index.html) that can be accessed locally or remotely if the directory is placed on a server. The input file is simply drag and dropped on the webpage in order to start the computation of the complete similarity matrix and on the different statistical indicator including the curve of Figure 1. [file 1758-2946-6-9-S4.zip › bestMatchVisualizer/experimentalReducedJcamp/cc_15503.jdx]

##TITLE= Maximum beta inter-cluster(0), intra-cluster(0), Cluster size(8)    
##JCAMP-DX= 5.00	Hook4 tools, Dec 2 2011
##OWNER= 
##DATATYPE= NMR SPECTRUM
##DATA CLASS= XYDATA
##.OBSERVE FREQUENCY= 400.0
##.OBSERVE NUCLEUS= ^NUC_1H
##.$DECIM= 0
##.$DSPFVS= 0
##.$FCOR= 1
##.$SW_h= 4000
##.$SW= 10
##.$TD= 1024
##.$BF1= 400
##.$SFO1= 400
##XUNITS=	PPM
##YUNITS=	ARBITRARY UNITS
##NPOINTS=	1024
##FIRSTX=	10.000025000023875
##LASTX=	-2.4999976125705814E-5
##XFACTOR= 0.009775219941348974
##YFACTOR= 1.0
##MAXY= 1.0E7
##DELTAX= -0.009775219941348974
##XYDATA=(X++(Y..Y))
1022B523j110N78n39J867k028J603j249K59Q19R62k614Q24O80j925J063L7Q35l04P33k113
1002I01J174J16r32J45J185R27j764L60J595j183q67j250O03J337N29j603J104o99L12j205
982G85J496J18J22o25J07j97R09J20k66q39M9L26M01q5O7p80J855J56n78p05j26l20J354j885
958A459J417j19l5TQ05n56L45j005N17m66N65j095K87K85J4K75J064j168N20K78q52J3J266
935C779p26j029J094N68l64J78Q11k117J169j085M28Q99k460J379j563K618j315L64n9P65
915C334k133J358j300o46J696q4M68M0l59J204k094J298p52K84j84q0L1J432j332N42k97j64
893B262J905q73mln67m08K072j691K96J25J00K20m84j65m29M68j368J613K58K65n23M52R26
870D447K07O660R507j6505m78j030K420j646j377J352m76K71j11L72J763j6j227J78M22m60
850D273k220K624O11j518N47J241P76j333R33j01N7J20L125L257K229m560L810M706O667
831B5244K4041P7780N11090L227089l494369k64320o0805k2477n466p482J527J225n583n26
817F968J88m37j068L35m71J221L277O73J358Q292k870o016R137m573q047J879k163J58r40
798F901L254L012L986J261j722K09n181o4K29J189Q452R135r973l335L492J053N288J1550
780C8736K5902J58271L4845L05408K41954J407343n15331K799980o43455k633514p63130
769D57009l00485J9253j3845J3797J32404J339623P48854l71130p29909N84466j159212
758G20825n65130q4559l5795j2042o241m158J002n018j315m96R16J374N694J2835K44657
743B72549O91167r17325j6991j1919k218K012p790l408K676m389J036j828L266Q039k308l942
727H627N539m359n188k736J63J57J15m33n66J439o54o99m43Q11K20r17k75Lq04J253J110j023
705A340J012j189N41K61P43M560n016j28Q7R28j589r6K246k010j16Q3J486j221J62j073k26
684G85K16J353n87J813k683KN83J208j545R47Q7m31J157K90r09n0M34j337K69j178J318l3M81
661B190L26j130J659n56l56j08P46m48m01l05j58J498j023K63m38J149M50j68j094J534j183
640B447r48R92l60l86P02k26M50m32M8q60R11M98j623l64k3K435J069k320M51k39j099J203
618B326m61j19r2J326q07J024j261o4P08p51p97R34J242p45j53J181j970P40q70J849m89n3
596B698J60q24J230r10j323J015J856j639j38m37k72N39K44o94M52j049P92R54j269J34J730
575C249j877K12j34J651o84k15j126N65p60J542O54o11j593J454o46M81O97j545J18M16J17O9
553B034j47L02Q84l88m78J607o66q86j095N45k45P51P00r45M66P38q96R78o81J44j12j34Q2
530B558p70N79j410K726R5j461K16l94O41p3L99j282m5L48k6j19M7m46q8j24J775j126l33
507A687J927j730o36J531j28j400P23K90m65K9M37o31M60o22k52O14n97K063j233N10k64q47
485A466O53m72R28P4p23L65l05m47J063M09r43k17J278j285L98O54p96j35q8P24j054J365o00
462B312Q45j310j49J643j461o14P95Q43o97q64J417L31l25K83k1k752K273j59p88M03k75J660
440C390q55L87j103O36j300R11P33r71J441j097P17m43j17M9q0o47M79K283k074n2J452r63
418B776K84N7j292N43o24J832l73r57j23J025m42M40L27j087L63j0k11O52j250N77Q83n64K61
395C087j194J47J843j729O61o70K7j63K19R8K06p82N20m90M81k96m9M22j90l86M75R17K04
372C358j753k96Q94O18j087j6K155r31J82j882P66K57J00K65n5K16Or5O95l42j757N13Q21o55
348A977O57K37L59O28n43j17j395J311o98M2O68j174M24J230j309J465j324P60j244O71L80
327C005R99j0p12l2j023O80L47R94k8o01R07lq39r47J053p5K6j381J709O09j067j39R2J697
303E261k230K78n2J737j035k93k34K190Q807O0967o7117k576R46j092l80J641k872J359K416
284G721L840k042q76J01J334o08L311N545J7947j6085K798O646J6209J4637O2326K82156
268D04960M084337N510703r462401l83497p9074k9496j1598j3325L251K715j9562p68L847
255A0092l265k00j443q74J400k962L474J999l662k162J874k185J741J775J2072N0463n8955
238I182J3360P686k6244j531R86j722J59P96K23l64J513k277L28K08m06L92K755k999j224P40
218A561J007l15r3l93O45J300k213Q91J208O822q158m84P89n12L95M15O4q9k30Q02J212k087
196B537J660l52j166O87q26K252k95j76P43J697L66J453M62J433P50K061N195L672O780J2885
176D1818J6537J7665J0524o487j7162j8425j1593q665n210m899k514j187j804m49J84p15p90
159F828q81J31m37j237l73MJ268k143N90p5k62o43J064K74k315L139j096j09j24K57L06L17
137D483J474r00R04R34J341K088L609L738P943k094j4870j833k110j074l49Q12r0J120K0j98
117D948r3l01Q83j684k026L160j743O64j30j083J41k59m21J255r11m95K87J699j744K73J401
96C821j283J21J247L873L727j561J6979r6j1291K3093j9078q880L605r774k549R92L45o02L16
77C005q31O25m19o94J593m82o65o82J656l08j267K56P36J73j414J260j324Q84o49N98o51M92
55A892j068K471j359P7J549k434K119q51J35k79q74R5Q74k07q81L71R59m28j433K153p86k78
33A817J240k361M32L66K4N73J140K46j497p52K9m02K288O40j390L38J20n58J14j12j37Q62j03
10B917o47J77j72J643k109q70J565O51k04m68k55
0B228
##END= 
