# Supplementary material for: A new method for the comparison of 1H NMR predictors based on tree-similarity of spectra
Source: J Cheminform. 2014 Mar 25;6:9. doi: 10.1186/1758-2946-6-9 (PMC3987679; doi:10.1186/1758-2946-6-9)
Supplement: Additional file 4 — Directory containing a graphical tool to benchmark new predictions (submitted as input file in the correct format) with the predictions shown in this publication. The graphical tool provided in this compressed archive allows to compute and visualize the results for a new input file containing a new set of predictions. It consist in a web page (index.html) that can be accessed locally or remotely if the directory is placed on a server. The input file is simply drag and dropped on the webpage in order to start the computation of the complete similarity matrix and on the different statistical indicator including the curve of Figure 1. [file 1758-2946-6-9-S4.zip › bestMatchVisualizer/experimentalReducedJcamp/cc_15504.jdx]

##TITLE= Maximum beta inter-cluster(0), intra-cluster(0), Cluster size(8)    
##JCAMP-DX= 5.00	Hook4 tools, Dec 2 2011
##OWNER= 
##DATATYPE= NMR SPECTRUM
##DATA CLASS= XYDATA
##.OBSERVE FREQUENCY= 400.0
##.OBSERVE NUCLEUS= ^NUC_1H
##.$DECIM= 0
##.$DSPFVS= 0
##.$FCOR= 1
##.$SW_h= 4000
##.$SW= 10
##.$TD= 1024
##.$BF1= 400
##.$SFO1= 400
##XUNITS=	PPM
##YUNITS=	ARBITRARY UNITS
##NPOINTS=	1024
##FIRSTX=	10.000025000023875
##LASTX=	-2.4999976125705814E-5
##XFACTOR= 0.009775219941348974
##YFACTOR= 1.0
##MAXY= 1.0E7
##DELTAX= -0.009775219941348974
##XYDATA=(X++(Y..Y))
1022B6147j0822K03J6728j4070N659J2187J42931L198606k740187l14650j11259o6515k1634
1009A23324l8274k1600N87j7332j1595q279m083l674n106j324j224k445k757P00K84j245j131
992D826J47q49J55k137r0J946l7j839J101P19k38k387J1222q64p868N36j250P71j588O72j469
971A479J733r64j467J927l39P47m06J829k918J633N16M49j777K82r45n3K062o38o1J06m10
950B785k414J913J58K66L93k078J512J306k049J79P06j79J804j488J720k000K64K064k156
931B706J438j160j032K90L32k040K457j076J234l43O16L04j963J079j038J263j050J31j396
912G52R73K462k53k332J169P27j91j258P41j112L93J67J664j203m24J231j055r0J06N09j302
891A674J655j055N87m23j040J168j121M72N93r35n96J974k151J257J004p10O08q75J565J444
871E095J22l060P12KP88j363J572k167J360m14J97n95K517l229J1373J418r314m23r87J898
851E502l406j78J959o51o30m10J935j050J39P61j455P44r79R28J834j914O087l795p61p52
831C908J388M0J305L17R994M236n374k55J047O935K2350O0465R32355J436587j970804j99448
815C05046j10835n9158l3630k3744j4120j871j7199j0840n382n638l579k624k125k233k600
800I468L112O84m416M438M982o767L680k09m743M065J171L149L86j445J702m054o450j4o33
781H106N40J0664k42p225k33p87K56K206M640N483M071N392K8286J54485J89624l4343J66766
764E37689J065586m80584J12948K144944r84515j049839O8881k22318J864928n82104j078578
753A397038L33090l12332q17423k13916j06993o0010m3573m1046k2638k0231k1465j5968p763
740D6770p819k920M90J36491P72472p93187n6493k5782k0049q148k519p800j024n601l559
725B1322j324n525N567K607q705M419j440n686l497j683j3j538M07j581K011L64k825M6j28
706B798K352k194O86j040J462n44l84O52j146Q08N39l65n02O000o927K500J17j55k914K324
686D067n42q64K678j328O93p88k307J488l65j363J79J716L78O15j003j45J114K3L12j772R36
665C722p90m99J349k48N25J613j211k55p20k138K647j261n58J035M19J579j998R72j856N00
645B827J130j151O15r1j674K422k031J567j126o04M92m63P83o45J542j422K83L543L68l187o4
624C114j087K72J384j352k117L946j020M37o06J013k242J880j824J17Q58J357j638K028r65L2
604C587r65J767l159M46J127Q4k406Q34J384l93J118J558k464J61O91j35j178M80m17K824
584D944j058j79k252Q37J89K157m96k75k22n78p36k331J878J429Q7j397L47J581k69q50j97
563B609r49K411j335j72J55L86o98N62O21k403J340J347j209Q78J969k829Q45r30q24J971l13
542C432m74Q7m25p10K991k452O51o11j319K349o10m68J992j541k45l2J665r05n95J080n45
521C315j776J475m83J221k996K916k65J35J148k022k88J232P2n4K63P0L26j639J088l70k30
500C138Q99l69p79J718N6j164r47j583L51K532Q35q54j638O71j338K832k13k579L134j500
480C202j530R89j259K062q48j646J721O57O13r26m37M01j455R04J052r81O61k51L69O79L39
459D316n32l31m59j941J917K33k554J855j86R52j6j325J963m07R76j025j814L314J1j399n46
438C002J288j367Q73o46j50M92M69k070K255k224P58K52J79p39K00N71j172j22J460J85j16
417C378k469J094J479r96J21r02J501j889J198j052K506k600K992j236m73M00q0N27j125J2
397B386L85j428J716k646K774n39l25O47L81j666l87J344n47O06n03J449n10k46J114j570J87
376B622J098M422q03n758K012m87k37K546j043q2j579J336j94j883P72k02m1k54j66P93n80
355B292K65J265k256K534k371L326k368l29r57j360J999M19K33n64J901Lj923o95m44K111m7
334C034O09j576J612n76K238k522M03j233R22j356k73K180l122J017R51R41q43J130m71j47
314B918j081L86N71K00J702M52k357q79k27J253o81O87n43N7J947n16J58m85J592L03l168
293B289K144O3p47N67j508N85J730K7522M459k5567l450k175k106L27J748j872O1L608L677
274A1355n092K637l167N91J006J154P327N6936l3642l504N76N082J8084O1142M65955R413560
258A0000000p831319j107397l73414k27845j26903p7636o3360q990l9447l7801k1870k0809
246F3209j2992r459q194l759o426l165l176j060k988j270J12k445R758Q37M3400m5036l804
229A3542j858l565k436J552l74L563n134P48j638q56j051K290j411j104J261o95j082L230k70
210D712j246L94O67k285K938o58P76J29k516K485k276K090j186L16j299O41J632k019j8l97
190B880M93O78j253J434L39J437j614k081N93l71J72r62K201l38q54J117k31j599J393P39R14
169E087K621k519Q41j99L75L084O165K5345J09736o4226m7025j2924q145m255m671q80q72Q56
151H394j827j653MJ347m34j434j547J193m27J4r79J011Qj946M71j40k00J276n15l54J211J92
129C665L96k48j584R87R66m56m83J217R81j545J36j899K367j939K470n77k469J969j856Q61l0
108B929K08K2j188R25l42J304j890J328j140N46J08mk24p2L71Om83N44p55J23R14j566J341
85C005R06j329O13R38j704J118J285k014q87J056n74P18J144j149N11j58L64k59L69l65r94
64B594j167J360N90n24K90j853M44n54K224n90j061K130j070p89j66r11K510n37J094j349
44B665J976j842l30p66M56P27N09j085Q4j51l10r93L681r60k95j135J028P02n79l97k80R26
22C631k99p29Q5k78r22J596P12O85k099J877j621Q15j713J882r45J75o49j773J472n07J158
1B553K89N072
0G914
##END= 
