# Supplementary material for: A new method for the comparison of 1H NMR predictors based on tree-similarity of spectra
Source: J Cheminform. 2014 Mar 25;6:9. doi: 10.1186/1758-2946-6-9 (PMC3987679; doi:10.1186/1758-2946-6-9)
Supplement: Additional file 4 — Directory containing a graphical tool to benchmark new predictions (submitted as input file in the correct format) with the predictions shown in this publication. The graphical tool provided in this compressed archive allows to compute and visualize the results for a new input file containing a new set of predictions. It consist in a web page (index.html) that can be accessed locally or remotely if the directory is placed on a server. The input file is simply drag and dropped on the webpage in order to start the computation of the complete similarity matrix and on the different statistical indicator including the curve of Figure 1. [file 1758-2946-6-9-S4.zip › bestMatchVisualizer/experimentalReducedJcamp/cc_15506.jdx]

##TITLE= Maximum beta inter-cluster(0), intra-cluster(0), Cluster size(8)    
##JCAMP-DX= 5.00	Hook4 tools, Dec 2 2011
##OWNER= 
##DATATYPE= NMR SPECTRUM
##DATA CLASS= XYDATA
##.OBSERVE FREQUENCY= 400.0
##.OBSERVE NUCLEUS= ^NUC_1H
##.$DECIM= 0
##.$DSPFVS= 0
##.$FCOR= 1
##.$SW_h= 4000
##.$SW= 10
##.$TD= 1024
##.$BF1= 400
##.$SFO1= 400
##XUNITS=	PPM
##YUNITS=	ARBITRARY UNITS
##NPOINTS=	1024
##FIRSTX=	10.000025000023875
##LASTX=	-2.4999976125705814E-5
##XFACTOR= 0.009775219941348974
##YFACTOR= 1.0
##MAXY= 1.0E7
##DELTAX= -0.009775219941348974
##XYDATA=(X++(Y..Y))
1022A1074R30r15n204J1894n242J235n035N945j0640R292M921p496k134k678P635l296j379
1005H907N260l59l980P10K041l571O166l81m295P82L866j668J415l332K202L055k688M9k353
986A1826K317l148N772o755l424L734R212q802l54J013o607M906L732p444j551k398J4120
969A6149n006j514K073L645k975k598r14p632Q126N619p048P045J124l982l010P92j85o471
951C238P070J543k533K724l4r22p646P442J054j28n417L796P819r151O161n805r44N605m779
932I093k569J2429p782m349K396N917J6p786M665J244n243K410N185J755k901k108J93n842
914F723L586J396q72N296r636K684K037K646o7l165M736L026l203m367L766k305M927M81L680
895B1369m13L661N034j4898L319k507J476j390K235j477n422Q809l438N181r005J593R18k423
877A2622m287Q259m084l510q18O349l06j127j377O68j389L68M201Q82k70K032q268O691m061
858A2575L81k966J716j770L518l500k910O275L742k998m203M659k488o76K476j387l239J1534
840B0739q24o918M145K702k813l851O140L438j782p640J725L214o027L645m832J0285o848
823A4498j0864R617M733j295m106M5L909m448K790j4879J0046M174O253j1806j566J1007l686
806A4422M169p890Q741m66J4366k708n700L938o457Q087M0116J04308j02863j1890q531o408
790D5234j1202l580L359J0687J342r639J0880O170j2384J3979R2402n2873k1146k6265m542
775D2422p609m865M265O702Q727J3880J3338J7138L2984N3647K03760R40767L939359k735128
761B529387m86252K28978J316949j227827J303880Q82548k173729K184116L632122m425278
751C764894N27937N8945k180474n88675n63911n23924j84523j22706m5982o416M738R89Q451
738A49343M3952M59165L450712k840845l88619l74641k60850j12050m8258L55Q40k0153J5118
725G4069R824J921j2428j6818m506P712j9191P426M52j0536j0868m377j570j129L088k886
709B0183q104K45P021M285j1497R78O490j4307R621k234k379J951R439n858k516K14K6378
692C9910k3927J11k30r94O375q00p627k162N173m18o198Q96l772Q459K744k067J182j0590
674F065O201M438n410O242n784j789J1856r416K607q818j428R70N93J3833j5174N963Q24K379
656A4152K635j986n439O031j937K840J803J945q941O33M638R64n034j787L536m490L45N687
638A5595j082N687m678l281p383O644L739l775l696Q075K296j322q028P406N178j2375M184
621A3184M485p36l636L100j1667P695n207M972l452K594L992N737r710q59J665M123o392L136
603A3024K133L261n685M400n026L49L012K441Q217J2182K9319j5970o936j1902j3152k276
587A7391j341k660j243O38P85L836J878q096L815O696j1294k037L565P15k407k286J2537
570B0492j1496J3003j4826O548l514N932o861l604R318P356j0179k782J5082j0918n093N591
554A4049k98l644M823M045n198l626q87K190m398J6055r281j592k508L169m931M182J143l99
536A2894J656q936P698j994q672N441M151l689L407O323p119O758k234o510J526n5j557Q735
518A7823j2539K361P405k177l11j195n377M783M287j541N324r038L348O98j1246R759k964r94
500H406M975p9K039m740m938N725L135L601j0772R228o930N020L067l98r833J871j693k032
482E652R962O8J671k317l134J423m241O29K63N113p70p808M065o01O47L219j133L52M869
463A7929j1084K934M81K894j692M620r31r184K817K204L889j692j381P6O834j0261R454q155
445I752Q220p045K249L172p034n999J0373j220n095R232j272l176M433L947J78j340o853J016
427A3538N73l572L594j933L201n606q48L793p19J546J192j947j266l449J581K959l513P64
409I888N844p929l515J545M718K97j597K504p626M993m524P611l004P196o399J508q47N251
391A5914J368j733r711R864j096P117p672l565L959r034J1001r858J83m96J1405j479m547
374A1620K383K852r527O505j866K977N85p459N177M268p360L275K225P246r586n883P267l357
356A1342l281J940M60L538n286P900m069j701N496k294n919L513j109j205n349R255O542
339A9773j0340o399O432P91J486N590m899P649j4737J0765m76n482J123N25O142o214J576
322A3305L561l862j272j389K948k460J2148p590j0214P617O192p496l746L023O686J705m60
305A8696O926j2911l074L722m533P577m830r350O575N155J651n685P917o86l296j049n236
288G569K334K92L60M892j431o207J749N735q23r99o62q872J0517N345n218N61r49L455J8J460
268A9126r247l85K68P140N22j74J733R812K811j1233k194M143O017O9268m5033j1514j4822
251B6238l413M845o535m295Q225M446J3428j1726k352L146J925O690N225O5693P6361q5246
235A02655J1703J01740K4625J8091J16737P46373Q827155N0921o198320j206696j462811
224A132173o10503k50199j26290m3239k3778k6362K2790J9948r514j0960k2876p800j1827
211C1563p784J082M604j048R814j5185J2537n836l232O9004m1329j1446J09K317j5655r621
195A9894r696l38P57L100j868L706N9L368l331l08K98l435l338N22K792l53J792N282l58n161
175A3384m791O817L450K07n981J806K265k599J380m856Q303l683j375J471M48j552K695J1817
157B9206P728R922M3509O71163P11804j029785j16530j74062p5290l6531j8268m099k138M23
143A7052M521N356N817j2792o51k53J847j0953O447K754j4589J3878j1010K723R242J989K559
126B3937m129N597q640k492M257M56J155n059P33k191n014L954n394K849M309j114k95N045
108A7964o877M963p805j27O820m365J977J210Q317q643k14k463J778l331L781M560j658j057
90A4830q098L09M705J0039j1863J243R045j2354P971R63K531k407n288Q304m861p724N904
73A3249J873j038J456q288J4263k838m367o748R187k449p558m046J4497n019n597l895J0610
56A3292O312m825o322O343L522j287j021n766N265r833M811l957L186P09K100J086l256J916
38A2275K647n209K268n65q895K462P986k470n77k198j879M574J6P276j3786N855K620l264
20I136P647j2493K437O549o969K280o3J1986j3450J755O772q53p053k020P17L732P542o158
2A1494K128j654P3997
0H5965
##END= 
