# Supplementary material for: A new method for the comparison of 1H NMR predictors based on tree-similarity of spectra
Source: J Cheminform. 2014 Mar 25;6:9. doi: 10.1186/1758-2946-6-9 (PMC3987679; doi:10.1186/1758-2946-6-9)
Supplement: Additional file 4 — Directory containing a graphical tool to benchmark new predictions (submitted as input file in the correct format) with the predictions shown in this publication. The graphical tool provided in this compressed archive allows to compute and visualize the results for a new input file containing a new set of predictions. It consist in a web page (index.html) that can be accessed locally or remotely if the directory is placed on a server. The input file is simply drag and dropped on the webpage in order to start the computation of the complete similarity matrix and on the different statistical indicator including the curve of Figure 1. [file 1758-2946-6-9-S4.zip › bestMatchVisualizer/experimentalReducedJcamp/cc_16402.jdx]

##TITLE= Maximum beta inter-cluster(0), intra-cluster(0), Cluster size(8)    
##JCAMP-DX= 5.00	Hook4 tools, Dec 2 2011
##OWNER= 
##DATATYPE= NMR SPECTRUM
##DATA CLASS= XYDATA
##.OBSERVE FREQUENCY= 400.0
##.OBSERVE NUCLEUS= ^NUC_1H
##.$DECIM= 0
##.$DSPFVS= 0
##.$FCOR= 1
##.$SW_h= 4000
##.$SW= 10
##.$TD= 1024
##.$BF1= 400
##.$SFO1= 400
##XUNITS=	PPM
##YUNITS=	ARBITRARY UNITS
##NPOINTS=	1024
##FIRSTX=	10.000025000023875
##LASTX=	-2.4999976125705814E-5
##XFACTOR= 0.009775219941348974
##YFACTOR= 1.0
##MAXY= 1.0E7
##DELTAX= -0.009775219941348974
##XYDATA=(X++(Y..Y))
1022A0075J018j733Q9j98R82o116m02M690K390j420m972O90J147J823n503P872n031O059m72
1003A0988o704J102r1J736J710j897m417L989k459N860r817R803J215K613m917N543p198M34
985G493P35m314J492n96M109j924R274n237l464J7o60K775k948O130k872l4k448m58K572n432
965D210L416K044R09K903n913K744j890O39L481k649k993k97M758p497R003j641n182q07J255
946F493m63P543l511l008l629N573J479K274L8729m2097j546j412M508j169K367k269n216
929D646P113j459o25K590l17N07j793L081M44J39k573o884P705N774m270K657J757k33K138
910B0397L947q631R921l286R893O037K3696P5048K07040N20723K512449K553503n632234
897B98503k09543l5561O654M7910p3744q368p290J426o127o42Q07o33J944J412n973K177M801
880A7753j467n328O511k636J7925K633p333m105K1960L754o139k2931P422J6086q195j3099
864B2811l093K468K037K1055R310k6712m231Q05J552j929N550K221N320m752O939K4151M4292
847A07794O678P15J27507K21049L30259J965376j022622L28053M167632L058328m760430
836D530339N469661q034819r59999J450629j222878j058164o0251k5486m8285j1216p539j206
824B0786m311K72k783l231R77J562l227p9l017j210K518m584L44L955j672P479R036J4620
806C7435j8685Q035J5524J3084l4564r17R744M885k3888K132P718M8039k5885l0385K8684
791D0956Q951m0389o411N659K828n493j804L052k734K159K970p99J0366m355o219J53L691
774A2581o212L08q7J305P31L489r355N127k546L771m209P033p282J031O928l076k81l676K140
755G720L3L20N00M497p588M754P4k55M834q273K775O818J148L437N501J4662O6756J62433
737B70146M07802K819890l248269j93792P88p751k9148M929L1359L1569n5185K518J3340
724D8196l1235m814N927m867n390J986K78m233k089j286L853m61K260k80k040N399n735N76
706F045J737j068O06K5k49j290K273m873N201J467N51m539L70K2893k1268n411L738J555R30
687H693o9p54j039m125J826L715P20J461k525K155m331J644l645K973j851R76k946m27R943
668A2394p956N334m165J476r55J195L326n092j862M832P16k466J307L510k071n194k691O196
650G834M4j518j705M368k974k281N675j30K316m424k258k665L787L507N4J137j697k698k377
631C995Q763m583r25L229n823P544l504J97j651m525L007R53q62j454k041Q841l370L213m054
612F950Q50L350m338m022O796l967J822k710P49L468J696l33n669M074q41j496N797j903j533
593H740k808O174m419p371J0555j424l14k57l087P308n728j551k65L644k51n96J188J882j960
574I460m383K939j629K598m745M421n848O598p87k4k235J891Q70k425k683L481n174Q159m860
555E624Q02K076k30L87l823K704r35J804M880m270k83K664k447Q88J189o259K673j840L217
536H821k830M786l724K401L514n975k211J057L88k61M214p06m035J713n92K469k436M36j538
517E491K152l399K464M749l809o492P476j6r96Q13N00l609N483l384J111n64j853P380p991
498E506K378K138J476k716P158j0664M837k22n524J350R48M008k102j136J410L384l079J041
480A0191m015m31K552j566N430j724j194j20J223O29l824N91l62k824N136p16j32M395j856
461A1383m555L868l61n99J122j457K19m255Q23K81P641p264J151q51K125K758m801K5m22O339
441A3170k339k085L14m490N545M06n758j177L67N635k246j822J423K828r53j659L284j035Q10
422A0218j276k980J851k235N601l549M18M140n932K347M663k093m855P480l521j442K769K164
404A3768o565n47K580k842k519K821J621M21pJ487j576k43j962K954R54q60o59j719m846R196
384A1457j0658K884K278L450o349L532N65j229M708l880k300M729p20m58K556j420l358M331
366A0118m531L069L039o557L038PM083o846n51M292k263K456k626L130j453J352N9k964k540
347D312M231k36M95n891N824J479q46j818K228n358K861K341p44j014O75m240M906p1Q60l357
327F637k524M117l092K332m956O643k440n49L962l594j86j487L387j718O259m394m087L377
309G687K293n00M93J610j840m626M391J76O7J225p264L118Q6K69L860J917j401n651n01M085
289I494L626m805m114J905L065j065J222K366l658L040j550m19j569J049j48k922K448L452
271A1417k058N31l95j470L521l679N882p472j69J105J36k356K972K682j069l456K820r08k212
252E822N055l778k475N751l895M252m068M159p25L58j575K693j452J082J723M47J1666N265
234C0305P1952M6105j32670q537L977l536L378m444L10J016K50o22J0214r308K779q788M381
217F762p96L319K985k318o54O103p195M484n882R752o954m15J788o421K160M850j568J180K97
198A1477m482K142n74q46N360j602k313O214m845m074P112j956l630N08J715L857j889j234
180A0940L450j617j084K639K985L308l385P161O00J982L319M712P0O217R011J6083J8871
163H5262K9789L8755O3372M8548J157m1485o6888m1718l2856k6988p791j2174j0158o449K626
148B3002k651l524k701L150m680K195j842K047l97k865p2L739k986P76J582k203q90n125J860
129H415m247O180n02J389k942J500N431M180J1964J5340l6120k280M204o42J374o016L705q89
111A0044l455J145l439J451N974m196K059k943R9J094n15j436M208m911j151M101N768r118N3
92D832J650j410L764k944j511j444O415M74MQ96k382N336k037n44r57o73M95q091O648P09
72I230j436o12M155n900K388Q34M02L7p621P111n808N933M430p727M399m834M78q12K395N82
52G624J934q94J174j108j957j587K301m256J449L281j033l53j318K092m83J236k236J678n139
33B405K873L903O87l52m950K356n93K652L058o715K747j278J2j339Q58P102q151k18L411J438
13I906j38n6m630P46L075L967m268k727N159l167k422N984j140J7595
0B7884
##END= 
