# Supplementary material for: A new method for the comparison of 1H NMR predictors based on tree-similarity of spectra
Source: J Cheminform. 2014 Mar 25;6:9. doi: 10.1186/1758-2946-6-9 (PMC3987679; doi:10.1186/1758-2946-6-9)
Supplement: Additional file 4 — Directory containing a graphical tool to benchmark new predictions (submitted as input file in the correct format) with the predictions shown in this publication. The graphical tool provided in this compressed archive allows to compute and visualize the results for a new input file containing a new set of predictions. It consist in a web page (index.html) that can be accessed locally or remotely if the directory is placed on a server. The input file is simply drag and dropped on the webpage in order to start the computation of the complete similarity matrix and on the different statistical indicator including the curve of Figure 1. [file 1758-2946-6-9-S4.zip › bestMatchVisualizer/experimentalReducedJcamp/cc_16410.jdx]

##TITLE= Maximum beta inter-cluster(0), intra-cluster(0), Cluster size(8)    
##JCAMP-DX= 5.00	Hook4 tools, Dec 2 2011
##OWNER= 
##DATATYPE= NMR SPECTRUM
##DATA CLASS= XYDATA
##.OBSERVE FREQUENCY= 400.0
##.OBSERVE NUCLEUS= ^NUC_1H
##.$DECIM= 0
##.$DSPFVS= 0
##.$FCOR= 1
##.$SW_h= 4000
##.$SW= 10
##.$TD= 1024
##.$BF1= 400
##.$SFO1= 400
##XUNITS=	PPM
##YUNITS=	ARBITRARY UNITS
##NPOINTS=	1024
##FIRSTX=	10.000025000023875
##LASTX=	-2.4999976125705814E-5
##XFACTOR= 0.009775219941348974
##YFACTOR= 1.0
##MAXY= 1.0E7
##DELTAX= -0.009775219941348974
##XYDATA=(X++(Y..Y))
1022A1425J90p33M84m886N537n450O647l515l084K291K096m59j623P45k139q4j271O547k864
1003I854K732K259n728l455M192L738m059M825J150q252M790k214j966N22K080K996k851j438
985I175o128P48J604N732j684j268j521K123K432l524j887N068p79j416k089K045J123q14Q24
966I764n34L93J421k173n387O839j980j424K747m814m62M390m48l261M862k380Q68K199j122
947I498J634J269m806Q278p497q73N640p228P40M691l195q93L060M98J922J164J353l204q454
928C597M752P070L926N8990n8321o614J918p006m63Q861k451m237L532k90K654Q7L4J61K69
909A6469j255q10J223q3j368l006K0614j4340j477j25M084J648k96L728J2173J1794R757p3
891E8657O308L7851Q8225L85976P005080q59845o129185l83032r5852m4304j8318j724j5799
878C4038J99j4021m704q79J672N735q400k060K355k629k79L013J900k02m007k436J097M231
860A4623m534N614K14l481n60R88M936k32j580L718m394q75N5496J0659l1959k3361K0600
843D5872Q487l0705q099L709P446m085j312M624O564j3037j933K800O797M382o14q498N231
826B7629k469O008o325J1361J3728M854J1975K5974J0981O1412K20644J043647O802141
813H231560m377953k454049M928725K359349p257845j061505j96880o0805l5575j3177Q623
802G0468m056k0529J237j871l819K702o196p906J6159R966l223J340K6806J9656M2114J71265
786C14113J346753Q339134m913249l783455L368524K974431o336786r79936j67015n1356
776A11158k1682l1758j2395j311r482j503N46p06j693n439n455O903L6q270J107l333J0441
759B7164q774P50q20l312j827K57R466N982M0120o705j6172R337K7159L500O1060J899100
743B046285L64537k244778q4627k779m1701j1623P804M1595k5799k2320J4711p505j2964m381
729A6455L536n260l984J854O520r026R75R64k495L403M383p900k120o09j866J2784k943l409
711A1262j298j125P524K574j1218J822l371j696M442O09P350R808k4174L826K876J054j480
694H785N887M384o718P66L067k158j576l337j443M171k315J063J498M31j783n233O601n5l063
675H972j848K242J460m816L254m55J854K543p147L051j393k30J47K039m933J657K980j792
657G585M235l733m92J219M1M964o971N538p777j963N694K566l642M96N78N440k170m186J042
638H464L148m410K57J074O05O27K64k64j024J392l664L897L719l462j626k340L51K658p06
619H960J253k970L846O816j0819L000j989N43L441L456p425k009L915O92l144P932o994M80
601H984N121k105o207M215n406M360m233N421n54k535M034m763L141l801J372J871K233n73
583A0575j462K873p425N29L178Q51K185o215N420L92Q67n61K51o333n4L141M796r8k915n181
563D814K386L87j563J001J525L982o629L743O54M664k661K926m177O18q00k524j524K502K614
544A1938m007J691n01q97j4k142K073K478n643q07M058M361j705p81j432J841k427m002m082
525@M973J703l449N317J512k769L002n141J153N926p233Q090q074l94P680m664O238l695m014
506F161M909j295J096p07l739k488P46r5K745Q35l39k805Q20L300k321Q79O2L769r56n19K408
485A2466J854r554O645L403k231k027O88l362J68N211l91p579L498J832k354P571m207n108
467F523K636J064J279J302m959L611J773k083m705O75Q509m282m538J910Q36j130L556Q446
449B0423j5515K710O619k752k459O811p942Q27K438K684J580n957l340J230N853k401J871
432A2680l165n97L616j735l97l804K319j007N447q56m428M676j404j358k806j366J746k23
414G338L293j768l366J865J200j899L924J673Q38l073k506R245p865K882l334j042N892K706
396A6003k816k853j049j457N867p370K904j4J120l762K381R10l569O704o493K194j211K386M
377I879k80L43M05n813P225J160l714L714k861L979j948K010l801R61j143P35j932J125P67l3
357A0778K599n072K519K731n573L078p544O727m889M974k199O699j0312L112j692K346J71
340H453O168o247j970o46M480l533J402K001M717q738K697Q34J1423q195j570P75j824L50
322A0577K834j992j392K806m90M39k606L476k202j864l786P090k029L690p880j239l368M109
304F173J770L006l135L463N71q91l63M689J251m129m213J612L86J742j434n27o35k353K518
285I501M126n289M235j660M90j888L157k408K118P16l239l16l807M033K368m755M045j711
267I716M326l891K790l432K606n619O730k338q375P978k250J966n70L811q415K569Q74Q81
249I357K6496j0773j7126M32P408k569K480J581J02701q6326j7628o064r23l19J694O31j627
232I425N065p095j369O652o219K351K253L673j0518R157j13l536m46n22n315N031L641j848
214A0267P39n523J3344q401K18J555J301k842p81n630l481M488K835J033J405K431j338L089
196A4709r93j472o959O311j548r36N984m657K422j650l192l382L871L934M635j0467R633p171
178I072Q163o725K022l08K197l14j2100J3047J729l144m7M819J4817J0044L0486J30165
162B03923M65030j87363l30928p7743k9764p665p510n424J763o488j614m523L359l797K285
147A3541K336m878Q067n928j85N142n886j03J405j189L462k280L331o023L226j158n35o33
129A1712Q815p333J05P196p199M792l723j104J047K371o971O099J596o885L226J528j003J90
111A4459l841L42P03m11l802j927M136J446m194j799P057P53k347l691K367P21J316n32K97
92A1053O005n544J361L543L934j011q13n168j395O52o393N422K506o703l620M648p81L77K874
73A0947M98m343L333K252l015L744j0047N367j360k614L771p35K351k537L562J96l128J163
55I405n020L827k782R140q35j262o629N030k143L988k039J614o297J753j022J817M267m831
37G981L625k410O12K47L564j09l881L395l072m376J699R12j641k182L085J300j63Q2M34j452
17G650j584L120K336j286k451k848P602p723O633j270M347o193j897P5L856j639M297n814
0G211
##END= 
