# Supplementary material for: A new method for the comparison of 1H NMR predictors based on tree-similarity of spectra
Source: J Cheminform. 2014 Mar 25;6:9. doi: 10.1186/1758-2946-6-9 (PMC3987679; doi:10.1186/1758-2946-6-9)
Supplement: Additional file 4 — Directory containing a graphical tool to benchmark new predictions (submitted as input file in the correct format) with the predictions shown in this publication. The graphical tool provided in this compressed archive allows to compute and visualize the results for a new input file containing a new set of predictions. It consist in a web page (index.html) that can be accessed locally or remotely if the directory is placed on a server. The input file is simply drag and dropped on the webpage in order to start the computation of the complete similarity matrix and on the different statistical indicator including the curve of Figure 1. [file 1758-2946-6-9-S4.zip › bestMatchVisualizer/experimentalReducedJcamp/cc_16908.jdx]

##TITLE= Maximum beta inter-cluster(0), intra-cluster(0), Cluster size(8)    
##JCAMP-DX= 5.00	Hook4 tools, Dec 2 2011
##OWNER= 
##DATATYPE= NMR SPECTRUM
##DATA CLASS= XYDATA
##.OBSERVE FREQUENCY= 400.0
##.OBSERVE NUCLEUS= ^NUC_1H
##.$DECIM= 0
##.$DSPFVS= 0
##.$FCOR= 1
##.$SW_h= 4000
##.$SW= 10
##.$TD= 1024
##.$BF1= 400
##.$SFO1= 400
##XUNITS=	PPM
##YUNITS=	ARBITRARY UNITS
##NPOINTS=	1024
##FIRSTX=	10.000025000023875
##LASTX=	-2.4999976125705814E-5
##XFACTOR= 0.009775219941348974
##YFACTOR= 1.0
##MAXY= 1.0E7
##DELTAX= -0.009775219941348974
##XYDATA=(X++(Y..Y))
1022D040m76p89J537K36J451j158O93j003o8j20j74N47lK4p30Q20j469j290K980n60m37O78
1000D729l25p99M87l05J664m22l68j338K28J86k40J487j559M42lM32J34J401p68j380r09J606
978D380L85P36o67j290N98RN75q48J994p36j202J48n30P02K132j591q70k65J730p39k2Q73o30
955D872m74K192j261k159J504p88k44P22n08n61J293l27l7j010j99N74R26K7l01N17J45n54
933D349p21o75K557q17M90j981J389Lo07j538K950J84j370J049j276k96J499j114j539R61M45
912C942l85N77L60j256q1J537r8K065k430j346N44J996o70r03K185k704L80n93J208n27J190
891D991j66K0j15j80m54o6K014j967j883K700o16P38o92j345N05l72j136J314n9R30n96N01
869D066M28j177N2Q11J428q11p51N65j067K02m41J566j715J112J570k354j44J62J229j295p35
848B701O57J02n16j66k85J500m51Q77j651J46P10L5n38m87J713o59l31L89p72l23M351l303
826C699K03o00Q25m38J00l68q45K707K074m363l34J826Q0j146k04l8J279q76J126o40k202
805A865J961R66j714n08m91J675n86m84O42R72j548q97J651n66O21J545k88l71n83L786m359
784C289r44N99J935j03j573L22j747J764R72j046j041L54J807j557k066J887P04M94m43j274
764B333O22L48k69l86M39j462R3q88L071K762l277j11J6168j2856n082n93l41R38J160J725
744D394N7578J051102j026303n6123j4441m334l276m09p31m47J33j106P17j541M47M63l95R47
726F675j90J86p77j401J223o91j441j482K479J232l456K347N77q01j49j126J819j240J76Q79
706D839J085k223Q9K05q86J567N400l491k353k337J236K249J338k347j07L767m540q83J317
687C925p40L54O62j076J244k061L26q88K294P58j641Q04K91n31R49k147J727n39j477J746O6
666D046L64mo62N85n62P61O91k703Q04L36n10K41O96p26M47j90p18L77p96K110J11p02j829
643B167Q07J253J68j018K329p58K72o92R79k201R3q94Q85J480j528P1K21K075j430J03k79N05
621D608J545q22j126J125j312n15M9J08j45J94r24l75J925N13k10O94j342N10j552M07j175
600B180J099K449K67q06m61K438k861R49K049j264K078k394p05o99N85k846J609L27p19K397
580E672L4M75k243q00j5K78M79J19m82l2Q79o81J87j165N82N44k5N60p23k330K679J684r89
557D687n01P70k096K15k98O68o23K285l84o18j489K266p83j18k66q05J318q23L636j141r27
536D973K024o82j896J17J434r63j46j10n34j414M58J442L87o47M51o33n55jj64j40n92J070
514C879R07r30l25J468Q47k735J459k037j375J726R77q00J601j469j47K028j251p93K921k207
494C744J188j552o94J275K17o24L0L358l124J768j787J334M16k262p52L609j590K73J111j425
474D513j182n6l41N03L804r44N796l168J895R32r76m639L015l672n8Q97k93J198J4775j0434
454A1565Q703N339j6165J4901j3592l591K782Q74l090j41N772m062K367J203K477q59J346
437A5829k552O039M131j5526J8639M773j2514K1427J10177O58369n92256K349446j176436
424A389546p6561L432349l965153J898246q42389j530441Q02926r17620p0416l1562N1819
413A40744J6886J9570n8561K0048O9015l4794j7674O83958n7946n49438K461126J28479
401B821413k293940K518368P67594l275963J632628j261687o22171J570212o44255o82805
391E29394M363350k592104j618162L199996j873486j530828Q93580r47178l05759p124m1744
380F9935q476J4732O9030L9812r4243k5315M1908J19398r545j39364L63j6917k4505J2481P63
365E0057J1044K577P0243m3749J3401J74542p0592l2611Q6495j35508J14888p9012J306333
352A468108r81463P66194n76372M665446l287864J604423O341528r132933M888960m721347
342A034680N14129j327562J047088r09055k76486l3699k0846L082l0345J8753l386j215k43
329A4895j426K414j502L98j118J858j409K709j904r82L514M512J6662j7767N6067o0491K6045
312D2475k3701P90p849O199k945k529N10n48J223J39K77k100O61K631L15j619L057k472J741
293A6255K819l783P68J959l696m14K30J232k070l01M30J078k14m93P8m03K004j429K657J003
273A7710R379K8180l2924L4803K4838n1528K6526j1788j4821p229L01M40j107J60j060K139
257B4019j772k134L354K517m910L702L717l704N446m600O489M7856l5646M4446k8794k39
241E9747J1104m794N93R12l189J2333q2m405j2983q763l620K154M866M293M977Q715j235
224G0623J4027P28M251K80544k09207M79877l42981L00432J162096j147710J152327L05438
212B070445o69311P48411p45918O44509m18680q03172J160610j405261N32363L58396M6981
201A519373J372164J046755q57806J027648M62816r21587l42193j18197q24293j342128
191A022552L72827r78628K13159k38593j45356J26348j31519J67390J187706j218475J409747
180A787158J26725p07366O86956Q0890n5824l04013p13216N58687k79849r16117K78173
169E42204k51591j33965n5870L4484n0442K767L371m3979p296o586q762N98J5852j1931j0451
154A8403J7789j1318p649J1397l377k424k249Q109j1036K072r663j762K520n524N3J13j432
137D022j174J694j568j12K261k179m54J558K4356j1039j781K5093k8633o270K409o422O62R59
119C382j876J63o25O10J446j234k06m35K118K104l523L311K511m456K281M88j567J289l79
100E402K8597j5113J0098L6401l7624J5301m891j8716j965j0578l373J354r96J067j444M78k7
83C971Qq28O6j084O8J446k359k66J793m04K015j442N7N26k658K935k341K53J15k19K421l080
61I93P52J327j440J019j135j516K880k18O88j733k87R44L27j541O13m05J531n50O47K13q64k3
39B222J494j142O96L29p85M97o78j026K461N08k615J602j157R97K49j562J742K69j716K8J065
18C478K047l145J681r01n05J799j658q71K365j313p91L34J980j242q92o0J038L83j378
0B349
##END= 
