# Supplementary material for: A new method for the comparison of 1H NMR predictors based on tree-similarity of spectra
Source: J Cheminform. 2014 Mar 25;6:9. doi: 10.1186/1758-2946-6-9 (PMC3987679; doi:10.1186/1758-2946-6-9)
Supplement: Additional file 4 — Directory containing a graphical tool to benchmark new predictions (submitted as input file in the correct format) with the predictions shown in this publication. The graphical tool provided in this compressed archive allows to compute and visualize the results for a new input file containing a new set of predictions. It consist in a web page (index.html) that can be accessed locally or remotely if the directory is placed on a server. The input file is simply drag and dropped on the webpage in order to start the computation of the complete similarity matrix and on the different statistical indicator including the curve of Figure 1. [file 1758-2946-6-9-S4.zip › bestMatchVisualizer/experimentalReducedJcamp/cc_17404.jdx]

##TITLE= Maximum beta inter-cluster(0), intra-cluster(0), Cluster size(8)    
##JCAMP-DX= 5.00	Hook4 tools, Dec 2 2011
##OWNER= 
##DATATYPE= NMR SPECTRUM
##DATA CLASS= XYDATA
##.OBSERVE FREQUENCY= 400.0
##.OBSERVE NUCLEUS= ^NUC_1H
##.$DECIM= 0
##.$DSPFVS= 0
##.$FCOR= 1
##.$SW_h= 4000
##.$SW= 10
##.$TD= 1024
##.$BF1= 400
##.$SFO1= 400
##XUNITS=	PPM
##YUNITS=	ARBITRARY UNITS
##NPOINTS=	1024
##FIRSTX=	10.000025000023875
##LASTX=	-2.4999976125705814E-5
##XFACTOR= 0.009775219941348974
##YFACTOR= 1.0
##MAXY= 1.0E7
##DELTAX= -0.009775219941348974
##XYDATA=(X++(Y..Y))
1022C838K112M693j59l784j877P813l876n82O096L206p029L025k294j7K54j244M138J0403
1004B4716j538j447J3316J7624j2662L1617J96243M902386j654053k967862k80558j13052
992A54730k3509o6167l7422n562o293O046j734o207P10O62j633l583L014j628l218L360j269
975A0297k093k073p14r3O69o3J6K98M917j387k829R55P61J1775J9215k8996q63k405J955l407
955E935j651K843k778K297M52J424q80L451l274J192J374j953k106M064n276J508l005M62
937D079J537m760N546J111k977p8m79M431m745L110P15q77J911K919l409P81m002K685j779
918E719j15o26L039K21K98k226p25l689Q952k28q50l765L476m113L297J490q374K921K436P11
898G849J109j015m195N688k46J022l845l073K421L939j481N9J568j772k211L398P2m854j240
879C193K165m080P500q35K52j396j145P12J241l625M924k949K436l425L97J848j039j101J676
860F749O94M69L488n703j608K778P83m91J627l825M908m771k524N614Q2j314L69O30k076n86
840E293P64K311k167K497k465L667l573Q00J069l552M327j968N34N06J62j276J5091P619
822B9639j0251j372J0641M79j8515n68k500J124l597L489K494j876K999j30l95K676j151k223
804A0963J366k491o53L441K247J2231n733J192J1141J2124J3135R4518O18252L933024
790D704757j857600j864724J713757L090539m379919r13515k57490r4483m9206m2395j5227
779C4494Q492r676n193q455l614N148p826O03m276L397r72k424R11K779J385n078Q05J747L19
760A2566r10P213J5533r090p830J6818K130j5618r412j517l04K533l877M040l298J0375m047
743A5305N069m702o11N630O159K8036M97851J905935k152186j65103n3282j2771k0549l0049
729B4732p012K466m082N973o689L226n681K548r45O346o639O88k465Q914j579k128r51O821
711B3543J0248m165O15J1976J0014L6059L08545J641753L646740l860193n10744L438238
699D752629j801308k098281n37784j38151o2211m2881j5072k0776n347j252m048m158J751
686B3111m870j932j161k462m61m140L330J307M71R51n393j032N011l371L408J9875l954j3795
668A4893N490J2260j0003p257p001R71L55j707K400J006j590o89l974Q87k825L807k619N046
650I450q66N351l577k891L587l000j330L67K879m960J213K138j86j514K370J823j142k10k358
631G144j657P09L895k6m178J223L36j47j471J648O07Q69P1k139n24K132j444j574L878p15
611H637k408o36L856k841J77k827L731J987p13k572J455O3l651k4J788K986l996k08J204L322
591I330L235n204l28L08O78m273N351m178R57j986K838J66K665l834j675P34L702J35l009
572E612j570o9M66k444L29L963k247K827K65l39M68k685K739l06J618J658j615l652K200K118
552I336J032jj906j682j001l533K873M427K054l125l767J686l670k723P200k204L196J5676
534B3868j6237p59k587L540p26n030R92K036P41j348L805j264j465O470n672R61k146j240
516C939M012K68j750M41M288j359k214k420J698j606N74K559P31l756m000L729K8O177M83
497A1822l133k047P12J005j263j810j966K608r09k121J732K556j002j056o58j041L838P48
479H015j930j147K930l13n34o51k228K251L947k401j504J443l191J864l228N334k954Q19k189
460D333M728k196P66l358j652N474j066L202k317l627M857n061k00M613l560j282L599K026
442I279j928N432n438j262n81L995l8j879K95L117l221j351k377N333k008J873j030p45Q322
423A5788n626Q71q64R957K1097R12J1952j8671J2109l3544k575j078k435M519k677lJ081N455
405A6268L269n594K003K153J983m540K467K2957J27Q717P491J7129K3766R6155Q33741
390A028092N427834j368333M912407m346633K544815o272732j144891l50751j81596r5232
380A52980n4842k2598J2493k1741j3011n606l485o216n909j970p660l658M521k980K6576P980
364E4874K629N103j6094J2281j0960J4948k196l754n300k5922j791o648L114K2K751l708o32
347A8717J1284L2538r524L240L254J9707J6918Q0876N58746O285648j976876M634842l319284
334F360086O51650m508584j678671l79486j87203r6803n7774k8936L944j6381l577m704p057
321D6504r152j839o808l258m877M322l803L243j803p126J158L6435k263J4957m627o620k1016
304C3427j3213q202J05K378P91O64p193M495l634n34r64M379J99j110k183m028K745P39N173
285A4034j071l373n99L684m306j439M572r97l16m083J369N64j358j962M687m889K652j581q93
266D695O007j959K694K556m255J390Q75o85j032j77j708Q05J407o51J383k735K694J212o59
247A1857J370l149Q27l377M067m180L071l300L14O63K74J122j223Q45l769L293q36J428J496
228A0793j476j804M16k01M905j708n583K988j119J113p44J028o96N82j924J111o11K863J268
209A1201J041J727j710m434L600j813J852r32k67K350k450k6N86n938O301l089j067K310J940
190A1182m154p64j932J818j756L342Q25k597J967L174m820N777q672P103j049j915q86M969
172A1612k899Q40J072j125r81K141M618m211P24n43M102O826K9776Q43092m18137l80177
156I6730m7029j7940p199q003n175j118R85k176q77l174P575K521o508L063n01k160J321j096
138I239L40p70j769M033j489K81r33L613J382J458L077l566p6J77l63M677J3645L1325k4378
119C9903j7182K78p944N34k105l631L914k446k419J056J631O01R20m963J123K740k149N63
101A0424j852K839m254L683K800l775k822N063q37M46p35j052J087j116J617j37N112L121
83A9612m754K761R20n14L97j428j204k138j342k247o73j167n26l611N916k097J084K238o449
64D778N038j946j462L387q07N70J43k281m18M456k381j834K473k031j538J238j575J287Lm94
44F606l87N615k156K79k046p88j630K962m412j261L616J487k33k085m23R02k18k99j795M268
24H002M240n221j355J190L012j269m139K723J989j142J516m636K367k22L47j19J080j770j69
5F424J611K124n208p19M382J6272
0B4886
##END= 
