# Supplementary material for: A new method for the comparison of 1H NMR predictors based on tree-similarity of spectra
Source: J Cheminform. 2014 Mar 25;6:9. doi: 10.1186/1758-2946-6-9 (PMC3987679; doi:10.1186/1758-2946-6-9)
Supplement: Additional file 4 — Directory containing a graphical tool to benchmark new predictions (submitted as input file in the correct format) with the predictions shown in this publication. The graphical tool provided in this compressed archive allows to compute and visualize the results for a new input file containing a new set of predictions. It consist in a web page (index.html) that can be accessed locally or remotely if the directory is placed on a server. The input file is simply drag and dropped on the webpage in order to start the computation of the complete similarity matrix and on the different statistical indicator including the curve of Figure 1. [file 1758-2946-6-9-S4.zip › bestMatchVisualizer/experimentalReducedJcamp/cc_17405.jdx]

##TITLE= Maximum beta inter-cluster(0), intra-cluster(0), Cluster size(8)    
##JCAMP-DX= 5.00	Hook4 tools, Dec 2 2011
##OWNER= 
##DATATYPE= NMR SPECTRUM
##DATA CLASS= XYDATA
##.OBSERVE FREQUENCY= 400.0
##.OBSERVE NUCLEUS= ^NUC_1H
##.$DECIM= 0
##.$DSPFVS= 0
##.$FCOR= 1
##.$SW_h= 4000
##.$SW= 10
##.$TD= 1024
##.$BF1= 400
##.$SFO1= 400
##XUNITS=	PPM
##YUNITS=	ARBITRARY UNITS
##NPOINTS=	1024
##FIRSTX=	10.000025000023875
##LASTX=	-2.4999976125705814E-5
##XFACTOR= 0.009775219941348974
##YFACTOR= 1.0
##MAXY= 1.0E7
##DELTAX= -0.009775219941348974
##XYDATA=(X++(Y..Y))
1022C652j451J249K560k251o8r76K377o29k533J570R79P33l447J055M07P60j190P48J9l24
1002C240j789L519k686K943R4l120J339M69L59p76o68K73k5k79J660l505O20J421N89J081
982D759J952m704J401k715L069J111k426J211P20j527O88K293l626O42M14K360K9j017k322
963B312L356P8n4l36k014n54p76m00K362r1M90j610L019r82k495J985l50j441j744m86K359
942B628L97j269K083p04J55p14J136j84q34q3K097k983M43M86J50O35N18p85Tj237O37q81
920I06J209L699k663j209K218J029j577k896K139p74K742l45j027j80K72p47q73P76K136j262
900C573j644j683L453K725k845j177J253Q32j106L41j840N08J94P86k963K546k708M605J435
881F285m761J221m27K826n40r30k505J037P76J318p17o49p36J327j197R01Q42J573j137o93
861C814J534k179J974R88k811k699K531M708n694J900j059J248K039Q86J811j027J2072L751
843B3787r672l163Q960o62p333J266r672M258k629j040K22L304L87j611J363J72K595j330
825I202L574J739M865J6822L6160m8487P511N0125k2358o576L9781J51175N98268K989000
811C830801j983221j117387J355979J921975l257497n34025j27998k6911j6837j1718l443
800B9718M198q144o069k417o704J131k844l105J040J487k641K727j306K852O359j0171N57j32
782F536P24Q46O795P897o440q482J2607o02q228l399m117M3O26Q61n40P94k92k0j545J913
762E977k083n73K997j852M196j497J552m458L273l608O45o12L522K502K844M007J4810O6328
744I7970M21300J006257j439787n3741j4268K644L055j388q642P120M643p537n895n079O57
729G309j295R97j800J085P32L721K493k253K630L593l275k116N44m111O17J441K213J2305
711B4830O741J3707L1556Q9046L94735J352287K093360k768948j07710K441262j658147
700A912719j435116l56982n5949j5708j0525q693J101m534m178l819m011k260j315j241p79
685H710L168M507O8100m8719k5117j548k397n01K148l74j239M727J0449j020r850Q585q48
668A8781l781j0887R91L30l17j763J317p83J411j412k383K176P48l37J451J596n562K756P91
649E123j642J637j416o90K66r80L991m940L303q32R8J666k060J716l485Q92J949j959J483k4
629D096k087L24J83J799J348m779K142k361N29K124J602J828k448q74O58k126J886k252N47
610B139Q36K81L120k023l640R01J652p76L430k056j802Q13l70J652l51k777K805M16j776k05
590B269J103J01N40j290O87j802R46J250J755k582K248r93j164J692j61L76L82j701K933n240
570A349L076N61j405K808p78j590L200l563K916M30l168J264k78k173k20K760J671l348L078
551F590j875j234K657N36k683J509J766J470m030q15L510k557J63M86O20K248l120m6m02q30
531C963N65L79k37j662K127j191k154J395R71p94J547P67k795L05J133K564l357R99j489J596
511D632k816j080K653J697K274k137J687p21k399L58J137l16O76J49L98k377j136J614K09
492D502J558K426J0520q891m219k126K383J315l160p90q42K980L085N212M8985m8689n430l2
474H787Q280K9881l5670l555J228k178K941j279n08j544O149K452p11O77O049j1407K257n858
456E991M180K205K9168O292J8433L3489J02144L84502K474688O938908r298740m94986j05672
443A00602l6483k1863j5078l526J7035o249r778p49r361k98J876k944L662k474k225M194O520
426B2861K2193o483L4982j4590n711q22j1572j7662J4914K550L7072n0011o879J14o34R16
410B1238N939L085l154N22l854O193L307O971K1245L4317O2727J33543M52583L502026k98420
395C948268L244818j677594k47374k559286k313033k25448o5886k9929r954m563J5002k1895
383E3126p840r055r583o243M404p269r20O59L9L128n44K2648k187J1812n946l848N996j1260
365C7117J5657j5598R285k3688n262M909n72J130M492k467L388m633L465J3850J65P295L4114
348H2647M5299J58354J96134J030183M424954j490789L004087l627090J023769l958114
338H89434o35358j21789m0473k8108n693p832L234k0433l864n683J226P229J6604l581J6992
323F1905K7340k8259L0536Q63l5426J9015k3544L753k887n96k0887J599k0677n006j437J258
307G550m676J372K206j529P47k946R05L97o00K403J66j150J129j263m00l29j800R01l99K846
287E530k451j180K47J362m40L717J110j963l266j66L99P95j153J818k37K220k915N37J320
268E284J507k879K237k694K949Q51L92L364N1L7389l2435q466R37l993j852J283K198j033
250E090j484J442J483j126j284J680J002k316J979N43o27k840L279N11R41p45k210J504j534
231E288K396j130K719L66l711J179K415j982N28L244n67J582j274M488p84J504K427L2004
213E0692k1762k415j764P102K3348j8256p83O780R091R372J1325J9586K3081K8650L6003
198A80050L4342K4738N050j8084l0265l7947l1525k4163j7067j1994j4154r446j0558n107
184C3870k862l950l617k406j545n46P53n145j9q15N50j951j397Q85J457l182J88P08k172o46
164H158L93j277P61K077j213m08P93k067K185K27J660K481R510O1633L1520o3344J21522
147A74611K7097j44780M8222M941p1018o580P980J1193k0499K6456O715l9811J5534j0470
133B9591j9290J288P191j209R95O272L59j2688l77L334j0009j680M193j474q12o89J678j513
115E160k047N12M55N41K978l312P02l62Q77l175K185k739M138j687p28K232k604p45j385N400
95F396j297k92o32J568p56R19K76r46K323J315l735j4k59J050Q36k114j619q07J020K47J078
74D557k175J698j988K096j643K571j565N33R87k405n46Q75L49j134K59l01M70J741k99l06K02
53C976K12J345q92j318j710L615N48k294j689o45M017j041j516p55o6K638K730l787k63K359
33E464k152j090q6J38k274K005K588p70j261j786L651l6J140j036N43l16o2j056J29K506l816
12B423J857j619J902l316L182j185J301q52r29L07p2K075n050
0B4
##END= 
