# Supplementary material for: A new method for the comparison of 1H NMR predictors based on tree-similarity of spectra
Source: J Cheminform. 2014 Mar 25;6:9. doi: 10.1186/1758-2946-6-9 (PMC3987679; doi:10.1186/1758-2946-6-9)
Supplement: Additional file 4 — Directory containing a graphical tool to benchmark new predictions (submitted as input file in the correct format) with the predictions shown in this publication. The graphical tool provided in this compressed archive allows to compute and visualize the results for a new input file containing a new set of predictions. It consist in a web page (index.html) that can be accessed locally or remotely if the directory is placed on a server. The input file is simply drag and dropped on the webpage in order to start the computation of the complete similarity matrix and on the different statistical indicator including the curve of Figure 1. [file 1758-2946-6-9-S4.zip › bestMatchVisualizer/experimentalReducedJcamp/cc_17407.jdx]

##TITLE= Maximum beta inter-cluster(0), intra-cluster(0), Cluster size(8)    
##JCAMP-DX= 5.00	Hook4 tools, Dec 2 2011
##OWNER= 
##DATATYPE= NMR SPECTRUM
##DATA CLASS= XYDATA
##.OBSERVE FREQUENCY= 400.0
##.OBSERVE NUCLEUS= ^NUC_1H
##.$DECIM= 0
##.$DSPFVS= 0
##.$FCOR= 1
##.$SW_h= 4000
##.$SW= 10
##.$TD= 1024
##.$BF1= 400
##.$SFO1= 400
##XUNITS=	PPM
##YUNITS=	ARBITRARY UNITS
##NPOINTS=	1024
##FIRSTX=	10.000025000023875
##LASTX=	-2.4999976125705814E-5
##XFACTOR= 0.009775219941348974
##YFACTOR= 1.0
##MAXY= 1.0E7
##DELTAX= -0.009775219941348974
##XYDATA=(X++(Y..Y))
1022D601L92K15P13k690k196K83M508j330q76l5K126K18J655l721K14P05K213j059j358k081
1002B497L110n66K402l968K491k297N64J633l571q81K126K041j680p56O10N91j692J800k609
983A845L349n65k186L514j56j969K47j675J127J75N51N33j01j987J698j799j76L72M14N85
963C796K162j248j603L62M90O49j076K100r41M66j820K007m82j390J65N06m48M40r85J322k03
942D269j338k5J644o61Q05J718k37j722p93L43j60m78K010k381k02L31J736k602M297k695
922C859j892L358k999J598J492L57l97j220L19m55R22J21M91r99j531K499l012N17K074l75
902D727k158L423l070J413J057k7k627L414q88p9R15j348j919O06J941q11K05k906K642r74
882C536M81p10N66J081q99l68J65K08j086O36j101K351J309k899K930o63k100Q38j125J11L68
861C629J561j153P56K53j000j07K290j538J041j124J290J976l932Q26j713K776l29m053K543
842C992o98j630O456n523j46K684J972k685o4O66N36K99K12R40P573n861j700L979J408p583
822D827p62n08M77J203K16m54K756l580P77L07J302l425K688n4j426P44J259n63J441j460
802E765K508j967N19j899K079k349K717o34k588K60J50K180l181J227P26J250m09k504K529
783F379N60k079j29J373O983o21l112j766j233q29J035K602l058j189J740J097O04j71j59
764H027j864K685N09p46J0558O953o18r699R896Q967j2714j1288J753M22M34J512j740k603
746A0444L975K673O824n310M858J086L166R593J7634Q8146J658635j592604r4635m0199j6269
731E8017J1954K6290k808J00575M72357L823599j645958j854138J477999L927115n072257
720A322745q67227k64508n3465l7874m3294p879K5571l1921j2684l845J0270o440m345Q21
706B5925j644J838L400J0664L4930j4576l205K1100K3188L1777K50989P61311M916498
693F062195l420476j559235J921407J383340l456649o01437j66026l0039n0371l8162j445
682D3102Q987l4425l930l761k935j851J132m488L350j786j153P65L481j717L19N35l188J813
664D250r9K858J5014K173j2782L237P964m335j0620j714k291j312L037J075Lk335K141r7P52
645F919n05j168q35j765J535p99j344Q84J200k671O69R39L011k462R45L26j250J894l693J848
625C678j978m51M209k171P80p06O27k358J317L065l027k2k73J071J272j648n47K81p26m71
605A922J722J061j67m78j513j43J537J590q11j017o53R74Q9o72o98R58m49j313L54K250R74
584E517O28l583J080j239K64O6o40J210K206j962K72J797k160K870p50j624n74M99K160j688
564D349j192M34K541l030j100N72L28J622m25p31M07N06j571L459j687l386J179K217R74j124
544D342n6Q78m87l04j142J164o8K921J287P4107o9176p695q67J305p27K42j969K995l628P76
524C898L53j577L637k628J832q17K99k6m1J49k718K835l138K904N56l54q03r59J246n52J401
503E497j612J2J917l790L386K1J85k147K410j161O36l33q1m81K251l10N39K78p13k196O85k15
481D778K920P0J082j433K54j593K271p36j020J519j36j327Q82k316K303J194k488Q60o94P1m7
460F414J182k62Q83j53Q76k714L63J011k92N32N00k22l9R35j109K202j727k116K718p56J25
439H351N06J003J73k752n52K181L10J178p06j55P76m46L154j921pk596N999q42m07L955J0622
418B7824K2659L864R782j8188N898l1063j714j164M11J187L663m79N538M470P066K876P6j119
400D1587K472K579J8472M3437K839K4473p916L5354K6151J61411J112208N780933j199229
387F044771L955229m307630K336369o683475q39619k11948p4248p3491r087l3725M08o2736
375D0818j9011m943k363k264J906l435j65K03j07k02K998l173J234p45R09J8356N185J8119
357E3320k018n272j2133j8204l999l68K5J361p58M123Q778K8722n500J5709k3704O791k6154
340B0719J0707p367J2695r326Q876j727O00K689r95O497n464M506J3339O0264N754K0981m834
323A37914K5497J2407Q0603L77891N763032r88019L966258k013102m40733m085164k182941
312F53643l17535j05874o8226l2247k0719k4731k7763l6649r390j098n599J027l67l10k072m5
296B045J375r95R99K032J253K9646m236J7717p116l973k2612r803j895j49j060K79j087Q35
278C255n11l24L205K165j413l098r52o06K599l489n92J388P46M09k176J286J534k120J360j81
258B485l52J251M49k389J507J54n42k563J400Q09O96J418K787k663M95j815j326J972k63j502
238B008K895k829p74N459j159J362k312r40j159K602l18m036K476P76M16P0j285O27j328J521
218D072j74TN625P3533o6079r239l060L25p03n97N62P45J06L958k022j713J619k46j720J12
198D930J120j089j192K614k555O57M54J956m07N36k87j309M46K552j086K994ln12O57j568
178H908J954m78n10J769J444j24J341J798K427J731O00K551l82L310K726J113N339R69J815
159C8301M544K384J263k254j988l223j885M88m206j562m881l606j624j055k713R09l601p6N95
140A5810j341k28M8j477J852j757j292J55l909K983O52L683r69k249L883j485N914K036J2215
121C4524N4792l0207l8726k769k093l770j761j5j102L092J5640K097p367J6344j6652n118
105A6909n130j973r78j12p91j776J84j593N17M3j308L460j385J497j02m710J643M342r07Q30
85H660K789o67J940K779o029O21J820l646R65l01k351k010J634j950k537K943m13J453j11
66E589j042J2N4r82m07M57R22n55p81R20o01K221J156l251Q05m09M20m1J637k284P9j629J471
43C761J938k254p6P48N01J975l483R29r21k31o06J043k63j667K368N3r82M63L29P7K72P15
21D689j399L66J071R5n05j353L373k636J48J558k527L176k937J376p95j401L299K31n22j263
1D044K867L2394
0C9305
##END= 
