# Supplementary material for: A new method for the comparison of 1H NMR predictors based on tree-similarity of spectra
Source: J Cheminform. 2014 Mar 25;6:9. doi: 10.1186/1758-2946-6-9 (PMC3987679; doi:10.1186/1758-2946-6-9)
Supplement: Additional file 4 — Directory containing a graphical tool to benchmark new predictions (submitted as input file in the correct format) with the predictions shown in this publication. The graphical tool provided in this compressed archive allows to compute and visualize the results for a new input file containing a new set of predictions. It consist in a web page (index.html) that can be accessed locally or remotely if the directory is placed on a server. The input file is simply drag and dropped on the webpage in order to start the computation of the complete similarity matrix and on the different statistical indicator including the curve of Figure 1. [file 1758-2946-6-9-S4.zip › bestMatchVisualizer/experimentalReducedJcamp/cc_17426.jdx]

##TITLE= Maximum beta inter-cluster(0), intra-cluster(0), Cluster size(8)    
##JCAMP-DX= 5.00	Hook4 tools, Dec 2 2011
##OWNER= 
##DATATYPE= NMR SPECTRUM
##DATA CLASS= XYDATA
##.OBSERVE FREQUENCY= 400.0
##.OBSERVE NUCLEUS= ^NUC_1H
##.$DECIM= 0
##.$DSPFVS= 0
##.$FCOR= 1
##.$SW_h= 4000
##.$SW= 10
##.$TD= 1024
##.$BF1= 400
##.$SFO1= 400
##XUNITS=	PPM
##YUNITS=	ARBITRARY UNITS
##NPOINTS=	1024
##FIRSTX=	10.000025000023875
##LASTX=	-2.4999976125705814E-5
##XFACTOR= 0.009775219941348974
##YFACTOR= 1.0
##MAXY= 1.0E7
##DELTAX= -0.009775219941348974
##XYDATA=(X++(Y..Y))
1022D720j112L235n83n20K05J144j399q42N73q70J060J335m19j287j895J610L071k312r25
1003D789J165l176K854l887J058N648m584L502j479l93j606L798j376j079K746l421K567j54
985F972q22p07J854j982N62j787K993P78j746k077J286P35M48K54j635J747k600M31J907j90
965F421j059J89K073k801J339l14r15L437m037j210L224J20j200k05K53M54l91n7j03J409o99
944E928j438l28J600r4K93M5L70l032K389M54l408L713Q81m329K745K189l247K076j095j858
924C854K489K595l990r06L426k909K702j576j306J785q42j287K488n35M60j861Q64K80k304
905C427N85N262m312n41K117j829q15K110j044J168K406l770L204N53o21J716k805L398j656
886H553j524K132N365J86K394N072P569J0202P010L926M317p348r957p580n003o035o144J21
868A3256l44l586m76k249M101j190m234K140j371K270n20l708Q10N665J5973n383j2726J4713
850B3141O969j6433o712O59l110J971j331r31J261k894K67L116M52K776l412k606M688k28
832G643k324j339M088O839p868K268Q462N176J5723Q7429O07253M608722k765664j935052
818F41356J502894M082572n229691p76730j34058j8460k4585p665R859j5652r889J1536K443
805C3930j5662o050L329O24l409q45n89K774n520O76J442P3m92L112J5611J468r473N1978
787G2977J5761m4283p09K6955j2901l8312q139q31n06R238j0571J826J082l371J786j704l450
770D848J038K582r30P55j367N39k319J797o19K052j37J188J035J45j617j587N67L904M238
751A6112Q653K9487J0641N588J4244j7150j0271k929k9311j0544q26j315L443L196K4997
736D4015J085372L67278j406481n8169j980O520j2391j0360k118n03O34k123j499j837O80
721G038n211L380J083K052J014j131N589K57k812J248P301J829p482P529J3238O413L9051
704H0386L20888J148340M419958m455636o51273L600977j191960k618063n00496o4012k9492
693E9617j5555J118j4133o981r63l120n419k948N473n858J641q38k86j212j649k60P51j388
675G990L308k244J799j056J766J7746k694j2197M887Q297m632j0651l775l922J707j16k166
658D047N081k683J007M40M54k591j682L50Q81Q56K074l008K135m103K136L13J76L03o07M72
638F051J847m54k617N12J905k968K212k190J892R96j501M01O9K256j365k351J594J738l194
619D833k40L385j391k236j11N67j966N506l277K952k155P91l622K502n35j544R54N848k466
600G795N58K43k216R18k152j092P81K145J751m177J914K804m792L040m61p72j476K250n42M56
580F975j189K211k125L481r0j899p93j527J787K23O67R52k358n68l10K191j052l865J716n48
560C879K863Q54m966J797Q22k37j172J624j205N43K66J5r33L497k188M141l311K896k190J687
540H682p60j455k808p77L698J8480m455j4770O59L77O47m60N90j808J967n8q97m36J010r40
520F486J05K653l65k341k383J385J71J156q63j034K8M803m421K852j595k858J320n01K292
501F890K208j954j931J539K027j882j273k16k301K746r54O95N46J463M05l383M78j146P22
482D679N221j950r50J017R01j581j236J928j278o74k15j526Q03K534J657j117J332k701N21
463G365O13J11j361N98j255k202M092o14J981o88J415k286J933j666L83j711J535k033J323
444G533J766j679m31Q833l117k207m019j49L422k591j83K106r5J275j027k833L656J59j95O19
424A0843m27J558N7P050K8930o247J8962k0467J0393k8760p093l88k015mj292L801o96L944
406A8149J664J430K241o21l320J602Q650J2843L957O082O938J9728K7021J02083M93908
391G02355N773902k135219N658962m122407K023389o264303j300858j85865n5365k4574q736
380F1281j0965K0131l7701j829n980k066l048J765k342J426l488Q09O71J5882K1281p319
364D8508J6569k5827J0499l168M141J3012k2205J2785l5434l97J726p87L685J673K299k862
348B4217O886K1746M440j955N214K1224K9421Q9211M11097O157186j793246M191253k027505
335G139189j116745l297643k351598k01017m7239l2114R544l0122J4051k9799p844k1725r046
322A7892Q80m587K405K549k542m824k000K772k963k339N946K4768k460J2365J765j1334q110
305C0183j9647m361j243K398j929K982j350O43p24M968M2832m7032Q08L34O83m782L643M1676
287E0082l4355r697O17J319m488L603p26M430m456j278M492q83j908K552j968l771K967J440
269G972p15O18k463N41K437j814j517j47O2954n1534j0317K285j206n062O063r36J529k357
251F331J457J166P64R08k996q99K04J587K380J010k549k911J629J855m009L244j708J076K63
232H802M4J107k399P46K412j22J805j781K0j833J457r17K990j696K518k85j168J7064K590
213C1354j8386k405K493j468L92J559O218j833l107L743m695P691l386P86j61l133l01N475
195B0836o42j468K063k187q76J761Q64n72l18j705L194L67k420K973R44j223p32L411n41j904
175B1825j227J752k171M131l590Q30j634Q23R36l195J726j310L018l444K581j838L096k720
157A9589l185k01Nn0j223J248o73J316k832N98l161K53k7K97M79m25L89J565l006L465l675
136A0746M407l059k09K07R18r84n08M419n005J357j920J067p58J963O36O081l516l239k516
117A0087N00k301J791j799j755M445k004l60j09N88P26j538Q0J000O64k954o08o99l62o7L086
96H411L228m603l41k350K778j83k93J194j37J55j717j046J944o86N338r20R57j261l976L895
76A0387r57k035J995k678K703j915j960M80K259L01m393K046k09k245j025K832o13o6J163q90
56E180N584k772j023l99q49K369o68j428Q50o86k405J608K233j176l09k633P16J833k305J581
36E301j815K093L80l605K033J4K622o28j633m762L956K813j209o26J989k55k610K395k862
17C591K907p49k022K384k27M41j262K086r66K047k387K220n54o65k687M650J1265J38329
0A58401
##END= 
