# Supplementary material for: A new method for the comparison of 1H NMR predictors based on tree-similarity of spectra
Source: J Cheminform. 2014 Mar 25;6:9. doi: 10.1186/1758-2946-6-9 (PMC3987679; doi:10.1186/1758-2946-6-9)
Supplement: Additional file 4 — Directory containing a graphical tool to benchmark new predictions (submitted as input file in the correct format) with the predictions shown in this publication. The graphical tool provided in this compressed archive allows to compute and visualize the results for a new input file containing a new set of predictions. It consist in a web page (index.html) that can be accessed locally or remotely if the directory is placed on a server. The input file is simply drag and dropped on the webpage in order to start the computation of the complete similarity matrix and on the different statistical indicator including the curve of Figure 1. [file 1758-2946-6-9-S4.zip › bestMatchVisualizer/experimentalReducedJcamp/cc_17502.jdx]

##TITLE= Maximum beta inter-cluster(0), intra-cluster(0), Cluster size(8)    
##JCAMP-DX= 5.00	Hook4 tools, Dec 2 2011
##OWNER= 
##DATATYPE= NMR SPECTRUM
##DATA CLASS= XYDATA
##.OBSERVE FREQUENCY= 400.0
##.OBSERVE NUCLEUS= ^NUC_1H
##.$DECIM= 0
##.$DSPFVS= 0
##.$FCOR= 1
##.$SW_h= 4000
##.$SW= 10
##.$TD= 1024
##.$BF1= 400
##.$SFO1= 400
##XUNITS=	PPM
##YUNITS=	ARBITRARY UNITS
##NPOINTS=	1024
##FIRSTX=	10.000025000023875
##LASTX=	-2.4999976125705814E-5
##XFACTOR= 0.009775219941348974
##YFACTOR= 1.0
##MAXY= 1.0E7
##DELTAX= -0.009775219941348974
##XYDATA=(X++(Y..Y))
1022E596K937Q09K259j157k535n74O54m42k73L5K14J016L194k107K3l213M50J225k703J692
1002G100K653k929N011n196J013L936k629J356j129n70Q79j752j774r57N297l703L255j761
984H100N85M39R20k972J231k064M034k504m41J590l298L508j950j376J72M572P23J66k893
965H542j464K949J389j771k004k35J483P63m502K338k936J481J336K781r39k964K922O930
947A6099K589r516j605O30p84j472j584K020K934l948p84L734j397J802j760j692K825J058
929I149J904k065P96L68l290L182k307N14K202K078K083J259r63K295M531P123K1889R0705
911A41453J102073O78663r36601p77950j08179m7641j9401n781o015J600o856o859N541j086
897A2961P98m58o571K281j326J498j090P6j193L325m011p83O448k988o9J003o40K028m392
878F897L147p9n314L327R06Q198l293m314m74k091j278N081l601l64M563P25r7J1289O065
859B9293j0654N487Q207r794j0869R222q653m955K935m455O273k859K113R043l097l946K068
842A5359Q370l190r594K684j386j204j028P878K90J1688L2030O27738K54672n10443k73192
827A60672P56042J07319p83994j67729l0963j2640o259l585q42j643l581r76j141k945L586
812A1321m321J801j721M280p386M679k72o10r00J611o91j123r28J223N827j087J005l613N07
793I602K184K701j648k748k512o99J110R500r810j218j045M276j490q45J817k56l0n774Q264
774A1379l543l399L363j549j321K645k893O394R61l857J296j520K826k600J934k119J087j117
756G967M519l590K442l66P33J3j266Q25P683J3163L8345K5631J249034J41510j318230o4270
740A04143P1021j21931k2525K8263J75191r5211o9226O7763m7224n8776q70p468j5573J420
726H997l887N805j114l708N42j604L075k7N173N95K6932j6006k119J378J4068j7465P88q839
708A2584n456N672j222l506O652N984q02l113R892J688r194m781p502J650M990m84j982q41
690A0229K838L89J878L474N365O377N2095O99014N01052j110103k7163R46276k02284p74848
676A14589o1493k0636r604k739p235l792O430r251K561j53r02j869k463O596l584J963q418
659@O377J275m604M233j879R40k467M474j812J018M912J324n765J296m0J780m486N35M306
640A1417k956k128J47k04J263m227L322k750M090n540L011K027J408k278L16m166J178m81L83
621C832K16J593K237j418o09J158J35l488K250K048n89K755q97n869M751L373J555n368m869
602B796P516k895M723n138m518M678N91k845K591k99K885m256k251M116j252L241R05m926r75
583D687L476k773O67n96J816n768M500K521l29l468k789Q386m819J972j638K550P29j717j645
564E762Q17J303k86q82J735j068k63j215J16R12K898l579R80L16o45k539M093j704J433J377
544I561m286k434L633J873n52M48J608J799k284j182k356k609J963L332j740O457m996l270
526D965k53J342N763m192P52J989m54l099M031l794l47J096K938O72q13k642R9j050L883J012
506A1898j767k054K187j229L527j399j158j356J464J308j993j52K69J227Q18l048k120K92
488F714L919j376K936k709K400p93J617k053o0k926N217l182K701p7j685j159K201N10K424
469A4619n811N911n446K219K766j906M20p17J08n57M255k628J491K131l696k407L693k77o01
450A3567k0j325J83j37l21J912r71J327K326J864k672L57L215M35k818N88J604j63j698J020
430A8273j6P85K732j055j018J065J1353M962P154M705m955N312p047O932r139R967j2577M628
412D2061J0295Q840J6555J7211K1151J2312o462j9974K0448J14169j5011l3200j312Q3322
398B70405M2552j14666P5360M22047P15728L75906K397867N814801l54696n385123k262266
387A997915n43230o68336m71569j60847n1253l1570k4380j6418j0191m56m476j34j930k021
373A1104l227L799k39K196l239r95l27L44Q88K2529k002K4156k3604J4803k0740l627j0911
356A0908j622k498j049J122j263L170j751J566m268N325m195P18K126l334M851m542L219L663
338A2146m21k848j871L0L208m03L056j174l051M17J012k580K218j027j509N299o443K839k579
319F319K824M6J095p17L32N35J253k239n67M67Q94J76q18N146k326K510J7297k2748M180p28
299A2931j620J582J700Q366L097j4823j566k005J927M84j189L200j107L157l642j912K030
282A0610n416K344J137J778J835n183K602m00K009p88k959M597k059o41N248p54l872K616
264A2704l001O122n916j936K690j540J027R01p34K7L375r21k764J636P233Q04l620l239J682
245A4530r55N657L685M7498M57615m23196p7144j1109n10j536n244K498j57m864K519j458
229G829L045p39J30j821M597l549m408L694M14k9j566M006K72j599O947l741q75m607J193m05
209H788J156QM00l8J663k835M29l582J523l139M123K792m092K393o32J526L12l808M943n559
189F371L24J675R21k902j179N42K255J270L273j814j485K403K11q97P38k767L678k67m393
170G957L444J52l043L631K35l752N404j852j946M401M6k787O62l591L381Q43k426o30N138
151A5267o955K668L388k490O994p105j332K228J8k71J659m123O182l536O041N804k949J670
133B3158k835N044J2499J021L6655P6876p9345l7773l191q648j56o772m360P088k163k797
117A4301K161n984Q83L178N32l008j006j493K464J471l104o97K568n50k76N70k963P213n93
98A5667m546N732m493M84J239N678L563J132J7064p053j300J0609o498m703Q50l245o283n870
80A8027j410l679n96M77j216j142k360j75K719k298k059J879O04l386j350J262J278j66N341
61A1750o13k075m529M259k798p28J125J597j952L717J290j624j771j929j734M421j229J35
43G312J743p18l315N705l983J482o84k613P47P228o183k407O727l362l498P30L156n98j223
24F246p18O933o757J81O39M30k76l012P24J625o4N619l251J26p16m1J899K452m100j968k60
3E711K183j313N86k710
0D457
##END= 
