# Supplementary material for: A new method for the comparison of 1H NMR predictors based on tree-similarity of spectra
Source: J Cheminform. 2014 Mar 25;6:9. doi: 10.1186/1758-2946-6-9 (PMC3987679; doi:10.1186/1758-2946-6-9)
Supplement: Additional file 4 — Directory containing a graphical tool to benchmark new predictions (submitted as input file in the correct format) with the predictions shown in this publication. The graphical tool provided in this compressed archive allows to compute and visualize the results for a new input file containing a new set of predictions. It consist in a web page (index.html) that can be accessed locally or remotely if the directory is placed on a server. The input file is simply drag and dropped on the webpage in order to start the computation of the complete similarity matrix and on the different statistical indicator including the curve of Figure 1. [file 1758-2946-6-9-S4.zip › bestMatchVisualizer/experimentalReducedJcamp/cc_17503.jdx]

##TITLE= Maximum beta inter-cluster(0), intra-cluster(0), Cluster size(8)    
##JCAMP-DX= 5.00	Hook4 tools, Dec 2 2011
##OWNER= 
##DATATYPE= NMR SPECTRUM
##DATA CLASS= XYDATA
##.OBSERVE FREQUENCY= 400.0
##.OBSERVE NUCLEUS= ^NUC_1H
##.$DECIM= 0
##.$DSPFVS= 0
##.$FCOR= 1
##.$SW_h= 4000
##.$SW= 10
##.$TD= 1024
##.$BF1= 400
##.$SFO1= 400
##XUNITS=	PPM
##YUNITS=	ARBITRARY UNITS
##NPOINTS=	1024
##FIRSTX=	10.000025000023875
##LASTX=	-2.4999976125705814E-5
##XFACTOR= 0.009775219941348974
##YFACTOR= 1.0
##MAXY= 1.0E7
##DELTAX= -0.009775219941348974
##XYDATA=(X++(Y..Y))
1022B946J81J21J904L71l727J023J498r32M11j31j516J767J710k665K14J110l38k32L09J232
1002E256k621J343l11o55l21O02j04J643j501p65K03Q92J500N60r45j626L85L25P25j279J119
981D425o13P2M16L41J15j877n4K542j398K594j651m70J59L87j930J301j84M5j84O51J45k25
959D607j434J203j678J176N37K53J74J38j113J263k36j328N23N36L12R94j308L79j245J628
939E381L05j936R98J551p18J378j750J28J2726L927j0954n732J022K76L1R39j604J05J190
920G263j417k83J317J93r2j803l62K056R26K40l03R42R20n47j565K554O57n07K329L935K211
899A8664J112L490M438J2984M2629J33351K133582P40403j599955j100554j75420j00394
887A14330m0951k7276j4165j2146r752l279K464j157J60M00l660P69k339J204p20j149N91
870C324j355j09q26J905Q94J026j407j24P00M47m56p71R39j230N35M230J3040K454j6259m03
850F554K93P738r17o647K309N053k338l843l196m04J056j364J824J062k470K354k040J56J177
831F357L93j035J823J637j134j920K013J799J79K259n49M501N432O734J4763R2187J408349
814A543788O1513j142349q1732J393951o3926j364388j81793p3015l8139k0627j0932o741
802A5610n399m858R23K5j309P60l110J329q47J193k25P71k704J351N2L51M168k041k651M48
782C837j42N00Q238o24p473K104M959R63p964J359k877l91o45J864K3j105L17k044K48J538
762B685K272j620r09M51q12K275k96J254j611J243K886o92j686K03J173L122l49J3868J12207
743A35664J016229j011090p1010k9620r184j5450l239R09O476q584l505J945k76k739k714L42
727D154M32p53r80J314Q27j976J362J48o68j010K117k131O065Q414j1688q70P577L139q619
708F854k474K017k840P20l58Q86N97M07N930m089k980L386l98j87o03l27L496N61j187K973
688A2384K571p87K995P658N132J3684R0574J621389R8934j522891l0463K075539j190778
675A185941r17928j23833o3862l1269j7375q678p655o458k013o78l5l8k604J098J015j955
659C673j462J487j598J291R2k19j729J534J796l100J975J927M635L707o590n062J1197l774
641I780l067m966J202Q9N34j73j42N81j570L28k46j00J437oj347K3J973j380K079k995J127
620C161l161K130K892k072O33j904J097r51K1J320R62o91J210l196K149j012J853p53J39N13
600D340j253q84O44O80p26p95J835o79k0r40M32L71L04j13q26O11P88m96k057M055k381L49
578C239m32n43k79j4J591J158k17N3k439J882M47m39j521K365j201L66q25P77J417j497J63
557D051o81r08J423J424j215j156K106p77j089J044j694K490k014j427J620L410j704j763
539C140j040J861n20J6J568k295K225j048R4j58P01O44m70O36L35j453M61j165J938k238J367
518D599j91O53j404j719K01J855M57j362J752K61n89J619k517j80K416k182J433n18J01J287
498E972k038L29O06J940l198J172M83N25Rj118P30j215l39J157O65k52J611l5k231n85K705
477F893j562j406J7m31L953k103O67L83K51j674K009l095K889J443j654j527M75o23J034l0
457E909Q54j376L066j198p87k21N59Q09j682J824j745K32K513n31r81J169o81O16J5m29k41
436G694K425k74J113P81j173J339J044k384K380J490k210P34K353k00P610J7863k545K0988
418E9028j8529J1952k6066R640L195J2218k015J424j0588j1402m67M86K094M768l478N359
402C7619M632M369P650O870Q469J2872J9718L4495P6981P60991J657642J316326K148250
389F096884J259923K643193o592288O246747k413363j011050j615292j455326j627636q87370
379F44422k50651j43497q3802n0945l1434k1129j0415q748r343m297k334o875k865n361j033
364A1693J596J528L1187j3041K2698k3678K7770j8213J077k564q163q372j4001r21j261j305
348F030j326L51m36k171J076P97j508J050m73L048l709R35J14n6R99j124jj100K368j020j249
327B595k01nJ749j87K74l988M528n75j921J870n05j485J279Q7m67l92j042J510R07O69q49
306C851j204o66J377K026j364j503K168m70l77J526j925j89j075K60J451o92k642L899k112
287B339Q71Q29M31r0m82o69J88Q6M15L58j763J439RL31J740n47k380L33m23J291K59m1j483
264C041K079j701j11J484j991l13K70J63J727j466L81m47q52J38L14j027O5J443l9Q50o94
243C314J850q20O062K2117k4404l595K9o71k491J837O78J212n63L74l20l99j143J093k750
224A410L440j071O44j036j016J963K2n19R7j166J250K105j517p94P58K493k468p56L55l00N33
203D427l94J327O68j608K036o19j036K049j166J027j002j440O64K212j811j745K817M81L8N9
183F984O31o69J675j093J841J568K372R87K838N502N365Q036J1679J7390R808J627j0496
166F6045j1749j3255o996p250n692j189l019l675k498j275l72j214J718k328K727j044k128
149F806j079R97j541k040K626r11K14K83o96O90P93q31j237J304k13j714J929L29j383j217
129C109J865M51K4M015l618j872L154k057l6O77j93R80j896K72q66O61p37p45R76J478k840
108B802K519q11r56J920K44l554J816K05j96J61k14J120P55r32n69k796K827K309j380j781
88C489O57J820n01m10p65J35j073M08J283r2l4J26l77J181q79j112M8P53k41J58k36k884J374
65B828j688K611l38L86j268L550j878K46J257j144j662Q3J834r80J230k165K092n05k86M65
45D668J74k55j86Q85m30n24J144j796p94J132m2J257j344K99p58k143L547j094O57j560j11
24B726P16O46P65k104N14K318k289P79k832Q84L739k924K8K205K5M11K6j315o78j292L306
3E654j940J352p1k415
0B580
##END= 
