# Supplementary material for: A new method for the comparison of 1H NMR predictors based on tree-similarity of spectra
Source: J Cheminform. 2014 Mar 25;6:9. doi: 10.1186/1758-2946-6-9 (PMC3987679; doi:10.1186/1758-2946-6-9)
Supplement: Additional file 4 — Directory containing a graphical tool to benchmark new predictions (submitted as input file in the correct format) with the predictions shown in this publication. The graphical tool provided in this compressed archive allows to compute and visualize the results for a new input file containing a new set of predictions. It consist in a web page (index.html) that can be accessed locally or remotely if the directory is placed on a server. The input file is simply drag and dropped on the webpage in order to start the computation of the complete similarity matrix and on the different statistical indicator including the curve of Figure 1. [file 1758-2946-6-9-S4.zip › bestMatchVisualizer/experimentalReducedJcamp/cc_17507.jdx]

##TITLE= Maximum beta inter-cluster(0), intra-cluster(0), Cluster size(8)    
##JCAMP-DX= 5.00	Hook4 tools, Dec 2 2011
##OWNER= 
##DATATYPE= NMR SPECTRUM
##DATA CLASS= XYDATA
##.OBSERVE FREQUENCY= 400.0
##.OBSERVE NUCLEUS= ^NUC_1H
##.$DECIM= 0
##.$DSPFVS= 0
##.$FCOR= 1
##.$SW_h= 4000
##.$SW= 10
##.$TD= 1024
##.$BF1= 400
##.$SFO1= 400
##XUNITS=	PPM
##YUNITS=	ARBITRARY UNITS
##NPOINTS=	1024
##FIRSTX=	10.000025000023875
##LASTX=	-2.4999976125705814E-5
##XFACTOR= 0.009775219941348974
##YFACTOR= 1.0
##MAXY= 1.0E7
##DELTAX= -0.009775219941348974
##XYDATA=(X++(Y..Y))
1022E434k095K623r50J887J287J705m764K013l742M032m710j5j539M84O227o43K08J029o023
1003B448M761j153R45j939K310L32k258p00K563m096M180n669k40O858j789r02M30k661J05
984C525J547j66N024q76l200N5j156K186n57L603j212J041p90J02m597K328p05k450J536m6
964E192L508k962K628j473k864L455l230M22K156L787k206l292J131j873P55n134O530j734
946D796J201m087K755M631p79j07J456m611l16k9L948l237J287j313O161n382k881N506k756
927F243K216n334K449j710M94j572K583K453j417p66k229J338K762j030j418O12J513k916M16
908D687q9J926l206K392K38j621M155k335K866l079l001L308m66j539O610l117j281j395n01
889D552k75K338P10j775j657J650J600j793K729k261R25l029L8K404n74R93j429K092l66J340
869H212j231P82j325m68K629J851j565J9154j2j7255m133k300M42J098k89M694J917m985m913
850B303O152L358L100l690k265j537K315L31J154K516k564j218m022J0781Q87j483K085j001
832A7202j835P576M588M106K5778R8483N87150L001671k24297k951719m65745n5918k8618
819A8422m555j801J928m494l27j480M73j923J285P92n21J61j570J506L093l607l301L254l262
800D073L787j562j668N99L175k170J496j438k576J983J544L739P871P270o172j2942j968M463
782I504K531R201k765M990p561J936m972j051p858k24M958l600M815k63k698J980J378J268
764A1569q05l357K127K263k196J522J664p41Q48L956M376k395M861O010L8378K61030J643989
747A973099j20849j448988K31868J477250k42297j731233q8114j7414J7799J73898J463836
736A688855L67217j979915n1134r913k950k321j390L665K3m327N700n050o02R648l691n953
720G862O74m500N2J790L095L788M2K715r704L918R444k994M327j25j3850j287j071l18L523
701G381P885N671j5621L090R052n641k243J1148Q707j8149j061L227j855k514K94m376J838
684F833K448p46k552L50q02P275o65p61k920N252K825L060j706J0824J7377J22982P87886
667I56960K449085l122549L1867J465692N99610k245069r0873k1879n770p670J89l235r78
654E380L225k754l09R21J382l874n5R53j172K780m051P60L194l516K247k539k181L501q64
635C028J788J6844r425q391L226J1178q754l621j545R77M04L44j572N211k933O057k340m564
617E912N102j504k833j625m899L273K920q28K348j124j003j335J218k409M392m501J305k735
599A674M333k732J799k566L009j118J334L293N84k430j898K605j245j361n63k334J974r93
581C365M917k005L31P11k997K1P50J938L6l060J203r40K296M16L8j29n238M726j043J800m823
560B313K244L042l934P57o34k127J1442m443j919j448N7K32j33J886j891J814J236j337m531
541B626L195P99P82J872N124K6562j0111k4714J022j603Q71m144K958N64L522k567l492N203
523H469n99R37j553o79K603K214j795k532J04n85K293j631k314J204K685K13N260J116j1813
504C597K434k044L411k82J066l917M939J521k030k119k124P3J444j154J906Q63l189K355m107
485B643K845L475k395p78m13J068N62k238k18K196l695J942Q07p88N08J974K104k971k48J092
465G472L54J69m209J374J372J134j479O14P34m525N357k111K366R94n333L473L326k405l320
446E357j107K404J869J035k908O79R21K87P45l219N780o137J366Q27J676k439K852p72J129
427A0345j68j027p27Q74m22k647L061L117m388M997r90m662J1696K9097r847K2327j8662
410D1974J0510k8576q644m875j42K379k980J761l353N183K143M446n836N086p55m97O761
393B4585J6000p53j926K1674K1059L0215Q0135N28424M035569l4743M263067j659156o15528
380F708622k491604l847549k22546o2455k3310j8215M6J7354n422k4640k1m78O410n419J097
365C1870M725J3257L1183l2043K416K331K5381N2340L62407K517907N089417j743404L642213
352A0000000n947165J473775n027450l31188p0166l0932j9492j1306p55j195p819K006O416
339C4729J524Q62p990j774p373l486K124n744k92j930L857O246K9434q050J9735k4517O940
322D4295k6943q707J063J2157o873M147l448K695n366n234k71j542J708K373l89k365M249
305A1549m652j931K354J765K10j140j532j112r61M009K73p520Q26K992N493J538p525J719
287F355k065L577q1P3k007k328K722J075l423N794q146N099l480k36P852m371j791O004m884
268E739R22j98O85K28j461P26l361M273j088r65O5r64Q61J352j635j374K094o17O34J908k738
247E086K787l205K605n50n19J333m236O512p236N259j735K408K008m94l270k314K141L491
229A0071k485j498L38J4820J4989k4677j225o22k141j823J614J424j843L76J710o003J214
212D239L112l968M720K34k897R328n833j286n46M77l233M307o120N393l926k49K897L904l094
193G459Q64k307j824M130j588j680p21J542J2K332N41k166k133l75L69J402q10J048M158j765
173H488j905P05l308K096L820n736L923k281M359k8J903N811j807Q295J3626N3698K90087
156C81746P40200q84715j68519l0730j5748o570k246j535J830k870K150j069l553Q09K646
141A1826R315M3473J46466j87687j1349k667o15M711m341j290M279j433P735k945L039K578
125B1095j696J0195J1787M1874R7684j14404l6712p332J90q403j535k53K006k622l40l203
109H331j487J556J23J486o780L630M927k070k351R99q76K983j936L623n562J266k98K371j515
90H420n186K954J52N064K150J407K101O846J068l631L022l903q554M653k615m169L111j180
72A1710k248r48J620l407n244N588o91J807m08R99L86m450L823l019l863N105J460n276l08
53B636L400j484m103L180J883K027m72l075M357j758K658J54n018M421p619K342J612J551
35F692k612K180J704r71J369l305L973j391m866L16J741r10K946j756N452k175j325l38k318
16D406q49K223J529j898j485M415l943J519l44M12K970j937L531m555L861K4622J38172
0A72649
##END= 
