# Supplementary material for: A new method for the comparison of 1H NMR predictors based on tree-similarity of spectra
Source: J Cheminform. 2014 Mar 25;6:9. doi: 10.1186/1758-2946-6-9 (PMC3987679; doi:10.1186/1758-2946-6-9)
Supplement: Additional file 4 — Directory containing a graphical tool to benchmark new predictions (submitted as input file in the correct format) with the predictions shown in this publication. The graphical tool provided in this compressed archive allows to compute and visualize the results for a new input file containing a new set of predictions. It consist in a web page (index.html) that can be accessed locally or remotely if the directory is placed on a server. The input file is simply drag and dropped on the webpage in order to start the computation of the complete similarity matrix and on the different statistical indicator including the curve of Figure 1. [file 1758-2946-6-9-S4.zip › bestMatchVisualizer/experimentalReducedJcamp/cc_18304.jdx]

##TITLE= Maximum beta inter-cluster(0), intra-cluster(0), Cluster size(8)    
##JCAMP-DX= 5.00	Hook4 tools, Dec 2 2011
##OWNER= 
##DATATYPE= NMR SPECTRUM
##DATA CLASS= XYDATA
##.OBSERVE FREQUENCY= 400.0
##.OBSERVE NUCLEUS= ^NUC_1H
##.$DECIM= 0
##.$DSPFVS= 0
##.$FCOR= 1
##.$SW_h= 4000
##.$SW= 10
##.$TD= 1024
##.$BF1= 400
##.$SFO1= 400
##XUNITS=	PPM
##YUNITS=	ARBITRARY UNITS
##NPOINTS=	1024
##FIRSTX=	10.000025000023875
##LASTX=	-2.4999976125705814E-5
##XFACTOR= 0.009775219941348974
##YFACTOR= 1.0
##MAXY= 1.0E7
##DELTAX= -0.009775219941348974
##XYDATA=(X++(Y..Y))
1022@O522j1K385K378J452j768j119RK590n951J169J087j002K17R34j600k82M41Q53j802Q32
1001G334O13k40j160K798N435N5403n9567k914M68j124M98L45J20k065K127j319NQ87j26O62
981H180l36o46k51j515J467O66M89L9p07l02o62J561l36J25l26q09K45M80j53J024j906M43
959F770J395j036o0j46J300k50j781P64m78M40K35J06j336k8J715k70p15Q49L38j543P09K315
937I293j740K274l224J231J432q23q29n29O20j445L19J657K71m49Q01k077K98O92J62k653
917E281J514J790L09j518j040r85J556K374k060J869q56k34J172P90k399P26K225Q109m935
898A3688q45K868k050n839J194k772J169R17o5p89O58K64N46M67j879L24m39K077j582n92
878G320K160l27J850M3652l0679j3984k866J357R92J166j903O56J87N49Q88j78k296J650o70
859I524M66L59L57J563k045J2032R276R775m567O368q960j0186k551N396j0186R936j1277K52
841A5532J0965L622J7618N3828L94667R503768q934933p26152k64187k7056m233J174m41k525
827D1647n324q934J0311J8312K09366M37040K046000J793841m73921J277987n66733k650752
815B128840j404672l76051j19949j6923m796l3628q0309j5086j7890k916q608l686l27J3369
801E7368m110k164J6058k821J1719L341l3279j4869K805k284j1366l15J0641J0530M163K8004
785G3421j8625r434n682j1434q34k217N174K2938L704n339K4360j8297q572J1823K9751O1046
769A51783M39248J007152P189345O94183k197433K0131n002003j367667l67767k0824j52291
758C93857p7545p6143j10980k9358j7523J0283l7668n01k15j097k521J9627k6402J6579R4421
743A54814J299699j362277n4151n508J8033k2129J6266M4761M6365n5841k8426J3770k1689
730D3687K8922k4411k417k6527J665l806N90j094K0829k3025k937J244n49P52l7j723M835
713A5998j008K770m679j686l34Q73j213o30J37q06k116n58R701N81o919k704J681Q48p03J136
693A0369j181J21j093J953o63j935J965L82K06J101q26j806K365P47m204O22j702Q78O38J20
673H057P42k232K700n63k566J945j967K767J40Q56j614j30l16l11k55J086p16r24O45j28N11
652G727k302J978q0N15p91Q84L073l251Q29j582J969l054R12L98P42j822J223J754m85j778
632F859J193R94j374o33P38J125q59L171m957Q78N6K15O63R08m27j125pJ113n72j25j084Q53
610G603Q03k234N79K465K162n015K034p44k494K493l50r68O9J584o8l18q27J201J98J4k63
589G924J590j939K083k843L19O27j1J83Q91j046p78Q01J534k141o12J335j06P09N850k744
569A1626j055j466k43j362k36J13J15J138M77j843Q65K579j722J526K590K429l513r64L403
550A4457k342k868R3O4P78j09q84L15j571Q48J758K728K5291N6826n8200k6682L391k573j961
531I359n81O73j251J300O6j372J806j271n74J848j269p64N43K08O223m097j088k146J832k377
511G068p21K028j099m63K082j546J228kn76Q24q78K60L153j857K642N5689R938m0840P0769
492A07699q8613p628j550j757q4L284J7890M248k4814n85M74P20J6985K5368m1284j008j332
475H013k182K346j828K713j613L85j358k67L017j877K098K223k701J24j030O237K6407k9131
457A1576J9814O3989q1383L7642L1628o7483J1773j137j5541k296k028O589L546m559l973
442H157L560N615j868n289j574J178m70j80o47j56Q67m96R90q52l55m34O021K7644k9425
423A2286K6325N8830q2796M7071K0886o8551J9014m83k2634j978J908m18K17j435j388J561
407H415k31J27K604j543k10k012K22O89J701j013m71k183L658l653J244J904j466J324L2K649
387A1787L998n125j808k48Q865o622N168m33m36o155J6692M8j0059J3705j4828j14J808p127
369I116R69j931j96J098k365J966j378K630j098r67N32J525O09j022Q36j545J823N754j453
350A4903o382j577K81O28J189o83j529J934m5m66k44r92L080j002J10J85n11o38m17J709p90
329H743j870P54K146j027j424J534j250L24k08k50j257J829N88j884P78O62p52J244k22o65
309G793j350l18Q14J584r14J017p37j302L37R83P90k751J547M06j256J136O161M499r89o100
289A1350J2994j4872j590N385L128m221n119j38P39Q30J140j488p70j643K553j879K342p15m1
270G985p52L30L264p90l281O05O20N81j75O92o27r34j54J359R78J297j715J087J4325r29l225
249B0541M1978l9387P904p756j3496J5j987Q05K30N11r46L73L11j749K926j285l9j582J293
230H660o64M83M941n169Q41J341K798P539P9395R29220r68935k4338N431k5300m500j852O7
213I958o44Q27K24Q054J57774J65768l18029j1097k697J287J009J105L54m093L469J2643
197B5912J33957j34306J884J10760p2969m9235n324L677R996J348m616m645J0710O8688j9197
182G6640n0473m028J2851Q6165L23163l54592n3420r662l617o500K070N3334l8243l202j1246
167A9240m83K8790l0206J5295Q26O7407J829q2813o027q38p41J615K754K070k927k522J675
150A4944k433P8256k2006m3444J70818j20372n0583Q4485p8306j5951k407J246L30L76M06
135A5359M462J7225j4316M769J26777j02790j3736K32065j87341n1310Q8916r4232j2185k63
121A3400j296j610M01M24O20r75j370j415J542J306m47k18j215P04j774Q69K842r56j174J717
101A1375j941L01J336j180J16j233L84J806n21J077O05J852J637k221J129l4k546J036k180
82A0798P83j886j189M95j484L330k627J82J59k750L034j022m81J051p80R66j137j377K689p99
62G955k040J447J91K904l976j84J927r86R50j327K09j19R12M69r52q90J28K232p23j019P4P61
40G943m89j355n60J801q18J982j926R59j48L68o59r7K34Q73J25J097j979M9l69jQ66J228k479
17F645R29P65j577P47o73J59N33j279J025K8N79R1J245k287J375l54m38Q97
0H410
##END= 
