# Supplementary material for: A new method for the comparison of 1H NMR predictors based on tree-similarity of spectra
Source: J Cheminform. 2014 Mar 25;6:9. doi: 10.1186/1758-2946-6-9 (PMC3987679; doi:10.1186/1758-2946-6-9)
Supplement: Additional file 4 — Directory containing a graphical tool to benchmark new predictions (submitted as input file in the correct format) with the predictions shown in this publication. The graphical tool provided in this compressed archive allows to compute and visualize the results for a new input file containing a new set of predictions. It consist in a web page (index.html) that can be accessed locally or remotely if the directory is placed on a server. The input file is simply drag and dropped on the webpage in order to start the computation of the complete similarity matrix and on the different statistical indicator including the curve of Figure 1. [file 1758-2946-6-9-S4.zip › bestMatchVisualizer/experimentalReducedJcamp/cc_18402.jdx]

##TITLE= Maximum beta inter-cluster(0), intra-cluster(0), Cluster size(8)    
##JCAMP-DX= 5.00	Hook4 tools, Dec 2 2011
##OWNER= 
##DATATYPE= NMR SPECTRUM
##DATA CLASS= XYDATA
##.OBSERVE FREQUENCY= 400.0
##.OBSERVE NUCLEUS= ^NUC_1H
##.$DECIM= 0
##.$DSPFVS= 0
##.$FCOR= 1
##.$SW_h= 4000
##.$SW= 10
##.$TD= 1024
##.$BF1= 400
##.$SFO1= 400
##XUNITS=	PPM
##YUNITS=	ARBITRARY UNITS
##NPOINTS=	1024
##FIRSTX=	10.000025000023875
##LASTX=	-2.4999976125705814E-5
##XFACTOR= 0.009775219941348974
##YFACTOR= 1.0
##MAXY= 1.0E7
##DELTAX= -0.009775219941348974
##XYDATA=(X++(Y..Y))
1022A2728j20J33L15L193J310k615o805J0165k333N72J576n501N887j690J1579r133k793j739
1004A4729L963j316j1024R622p981M556R604j311m387o189P079o341r62J1870q358k375L293
987A4472k40j305M37P601l845J455p632J0438M08j5555N639N122r91o463P51M961n34K61K762
968A7742m432p33N206J633R960r193p657N717m852Q077j0512J2578l360q899Q482r164P838
951A8431o451P84N599j1350k330M886L661K953l653k129N284M742j0255j002M345o12L398
934A6301R894M68q678L099j1193Q357j0402R653k394O188j114j960j0085L899N129K294j0400
917I056P455J527n54j716N561N656j2920L459O125j770j726n981O128P05K874j2614J182N487
899A7934J839j0943J6013m17m996j56J451p28k798Q529l709n641O314p87Q632j6404N628P532
881B7293q365l745L644P089j0417l45Q00M770l931N410K1301J0054j4466j266K1608o875
865E2559k9352J375o138K791l400L562J443L461N620J0611J5401K485k7844n370J0563Q664
849D6431J3046l4120J1436Q557N75k4644J6411J6859O434J7615J09527O96438L373108
836D257673K959537n706268J367237P121821p030429k440785l38928m9441o1767j8606j264
825E8780J0602k5283j6759K8487R264J3826K07068J021206N392386n42772n450221m95764
813B10820j02393n8402P438K1316o132n590L94Q426Q024M3344J17021J161152O190167q55626
799F739959n284137J647743N273400o693161j291149o1084M68156M119049K645972o206740
789A358008j023895k04860n7565p174k6270p104Q291j4682R891P32J5403R523k5385k0308
775A4605K048M459j652j807l62K131L11k395M0264q810j5818O841O145r364j6490n395O94
758A5405O257m606J1169r529R78L4300m292l0832O614J0440j2570j6789N56J0934J294M45
742A9774N166M912M639L7147J04047P21701O532703o761423n57741l3992l4454q229q439
729B5811M0552M026k6919J398O762l3320j6545R517J492N692n391n77k010O015n516r189Q764
712A0562O568K414k096j0646K487N000m315j095O515K879m225K7075R951k9525r705O793r2
695A8545m540L501L7676l3696l384m732P223j3860N452K58M776K519O339m396O429q549K736
678B2297O590J1472j3724j2378O126O653Q052m010L188O342K5465O8454K91076K743523
664C169126L167491k012606l761042m09156p9736l6722j061L322M357o382j3639N686o933
651B2705k2705Q044Q400l261k318L800J587J127l691N148q34k493L268l745K702M440l610
634A8564o377M135N042K378j0424M915J4353J2979j0467j5093q445O688j484L695j1478J115
618A0096O234l283k741O667o453O213r419P076K653j175R805l737j0029J47M282J472m967R5
600A2936J472j281j562Q768k300j483j692l30M349q8j320N84q586P460r400J1951J922q033
582A3367L17p035M027R521q298O853n402o211k508K875N482k3J645l95j363K31M741K56k311
563A5769O993k1332J1029N344r066N302N660o068K376k224O836j057j04m684k93m260J3845
546B4066j0104J614n721R283j140K889j2010Q430J560J553p418L908k293J172O373j2891j996
529G275r18L471R378o321j93M807K704m134p589L053M640J612k019j169O790n775J0572r677
511A6507J200o712M445m221R861r343n297N216N427o681J0497j2601m509J0160L06m477P860
494A7638n517j328J203O195j747N122m56p477M058K871q333K823l014j298K028L418M685n866
476A5005P62K318L968n752J585r17r78R85j2935J1244l930O152j0932N603N661o63l251J2199
458B6124q228m139o207J3770m719O42n415Q884m608O634j1657M249p142K193J791L463r312
441F323M640R005p145J3040j1422J3753j2231K033L38q811P100J547P640k519n627j0990J630
424H304N542M896l947m687J000N925N091Q84r615n441J466J5907j1242N114k907m594N006
407A6702k973J196K793K612p980J0297r391M601k019L158J777k575m841l87Q056J793J752J97
389B4768j6745M580O010n803j701J1880j973N291j0486L990R8n277L966Q147p592K57k100M36
371A7746J035L457l867N899m917P71k5j03p537k333M877J0685j979L599j367J855M840j2727
353A9909m607O124J836M058o102J5335j052m896l292L546l336n462m62l63L621q418O458k490
335B0407j0268J2735M559l365p015M411j1160L781P336q829Q453N07M97j0320j559N319O198
318B1687m79r9K172L918j877m279m090R29l877J250n142J2840K115n498R430k702q176K87
300A8409k311R625J50p283k170O300n684j1549R574n256R060k986J800o227K701M18m188O283
282A6666P37j03k055k580J983O68J86k877k21l206Q789K530m022o758J88J4926m85r349J2226
263B7243l182j219j2281n94K1366j1368o02M822j0139O79l079R27Q803J8767j2862J771r689
246A9363l67q933J347O179L761J401n606m36n932P213P152N061Q0182l0717o2882L328L39
229B0453J962j4074M127N193P644n499L497l872l513r117L688K194O941o194L998j616m384
212A1428K080j517N270k301M117j825L482l253k729J845K134L494n622K497L784L327l341
195B2870j223J72l917O868k558O273j4101K572O433o673k08J6064q350l316Q881q768p11
178B0308J4717l332p130R999J809L000p37P181J4023J525L195J2685L1571K4444L6877M9637
162B19772O9850P8720M8045j2413o3724q0102o4031m7765l4669j9278j2357j3667r904j5633
148D2844m632P247q781r265N330j300q313o211J551O185J981n219o371Q002O76J258q196M37
130A7223m59L858K098k355P336l119j237J918n943R741m405n03l916l587J454k357k276j331
112A2140J1983j0468J326p064K795J2998m185o998O75J2253p907P83l413l822K654k267R777
95B1260j1023M540N907p646K909K93m398J1815j2046O112K029q434j802j686J1667M109j0969
78A2637L786N346K914n997L826p793O982r59j934p315L665o03l851O952j682J965n622L520
60A5837K704o308N853q342N171O310q277j0297Q281p91P911l168P498n740n510K427Q64K66
42A4689k349J1352k0872P896N17j181K892N293o520M454l620N255n5l030p399O713n227J1659
24B0467K080m531Q51q67r604P074J753n92p004P700j0074J2664o43M5p608n054R841j13K11
5A6596j968P064N0M267J4987J64032
0B05028
##END= 
