# Supplementary material for: A new method for the comparison of 1H NMR predictors based on tree-similarity of spectra
Source: J Cheminform. 2014 Mar 25;6:9. doi: 10.1186/1758-2946-6-9 (PMC3987679; doi:10.1186/1758-2946-6-9)
Supplement: Additional file 4 — Directory containing a graphical tool to benchmark new predictions (submitted as input file in the correct format) with the predictions shown in this publication. The graphical tool provided in this compressed archive allows to compute and visualize the results for a new input file containing a new set of predictions. It consist in a web page (index.html) that can be accessed locally or remotely if the directory is placed on a server. The input file is simply drag and dropped on the webpage in order to start the computation of the complete similarity matrix and on the different statistical indicator including the curve of Figure 1. [file 1758-2946-6-9-S4.zip › bestMatchVisualizer/experimentalReducedJcamp/cc_18403.jdx]

##TITLE= Maximum beta inter-cluster(0), intra-cluster(0), Cluster size(8)    
##JCAMP-DX= 5.00	Hook4 tools, Dec 2 2011
##OWNER= 
##DATATYPE= NMR SPECTRUM
##DATA CLASS= XYDATA
##.OBSERVE FREQUENCY= 400.0
##.OBSERVE NUCLEUS= ^NUC_1H
##.$DECIM= 0
##.$DSPFVS= 0
##.$FCOR= 1
##.$SW_h= 4000
##.$SW= 10
##.$TD= 1024
##.$BF1= 400
##.$SFO1= 400
##XUNITS=	PPM
##YUNITS=	ARBITRARY UNITS
##NPOINTS=	1024
##FIRSTX=	10.000025000023875
##LASTX=	-2.4999976125705814E-5
##XFACTOR= 0.009775219941348974
##YFACTOR= 1.0
##MAXY= 1.0E7
##DELTAX= -0.009775219941348974
##XYDATA=(X++(Y..Y))
1022H546j880k384l59J381p56K14J877o1j789J056L68m92J25J627r9k688O72j11r46M77o1
1001D717J401J679l072j142j781O011j141j297m3M78L97J124Q47l723L129j833J98o34n23
982D792K475k050o85L88L90p98L178l235K597k448j176J462L27j89j44M747p8k261N62j524
962F330p15J042K805m128N84N77K000k450p87L5K390k426J386J417j564P57q41k151M716j939
942G038Q55K504l292Q9j482n69K823M06k072l18N64p92Q07p38L237l038q44M034p02j3ll018
920E476L208J977n654n10K330o95J735K31Q40o16J611m707M194n214L974J053k113J533j99
901H454l094J450K043m45L579l928j541J903k590K861K082l211J804j085O15O75J169N4L78
882A1173m82l18L058K26m077o12K49N021J74j370J455k04L254J8886J3022k4333O035K5923
864E7080P174j4191j2647j3412m836l9k667M035k557K131k83N235K3807J466j2776J8629
848E6149J8126k3336o429r436L170J6867J6933o361P002M1870M9282L4449K08021J087734
834A494041N402181m009790j171198M060277L297269o812694j108013k63144J469332L582972
824E941233m22220m346324l98675k98384o3981M66978L022803O098570o986629p60565
814B252806M539957l600378k068094m88983l08402j35316p0394m1074P670Q542L1538N7739
802A85611J78818P78334N319201j424224l879026m27112l56540j72819r4135m1887j0451
791E5770j5005j6262q51n058K3181K3611j7299r422K0474k4849j2663K2686m650j5403q441
776A5819k767l201k82k971J35N25m89n017M951O52L423m086P84L284O462K9743k1624j1896
758A3445o272K113M092l563j013J411K414k897J468K754L552M147K0335N7647P87467N42052
742A429152j234001m9337n2010n2228j9332k880K8342n907k5020J4018m210j2327k587J670
728A3343m211j52o89m215M20k702J931J453J469j364O56r23K152P82k452K383P92Q077K0383
709C7133k043j9111o586n380M970m564L095K83K116N941m058k352J022r17k717J278j75L886
691A1821Q45M321J053l192j57K026Q024Q94O138M658q33J626J4644K1902L4924R8803M02125
674F09622L118416K215535k586498k477349l75487k68273j23387n1149k5471j0051j7174k430
662F304l84O738J625k147k63k069j74j538r84Q48l635K443J57k42r80L84m889N365m54j455
642D650j198J264K108J002j897J9895J0045j6036j1356j150j467j986k074N201l29q88j529
625D255o92J21M436l948J901J409j624n858J422M849k318K50l096K893m47K915l232p30J41
606B647L09J112n01L340k927l395K542N77k876N464l052K157J33J500k194K142k15j825j228
587C710L757r73l416k11R87k74M28J376l217M246k529P33q1L175l72k41j441M091r729M342
567D361K523m051j828O29L112j345R47K615j006N60j7J0j192l40k218l49Q56K124J602k194
547D799j022r33M138M10k265l21J335p62K78O58j034J334j35m272J081O98j243L914K406m457
527D607Q99j884K619m99p18k53o4K642P40p17k211J233k649M969k095K213j276k912q09Q15
507D650K490R45k350R25m773J041P58j602K743j262K928J033k836J0p42L43K428k004Q31K001
487G557k103p68L668l105L85j193K705j576l097K824j313J192K769j80j434P28O23O46j593
468F735K995m598J491J798j348Q42j737K278j912j332K516m617J066L63M087k299J200K36k38
449G526n86j214K315k603j308J883J281j79j357j51J956L8j335P45P3Q23k25k900K733j455
429F060k905L178o68r67j547K062k17M0K54K573n56j231l51J701R61j40L1j615j852P82l347
408B246J269Q63N047q53l385J072J77n965O465j028J705k692j956L598R38j609j765q16K027
389E338k43k310M063N47p96O61j572J588l4j350J459j842P08k222K829j605Q0M011l881k959
369B470J832M381j696J237p03k112r42K04K582j092m800M005M00j081j65J683j484J174k440
350C453K312m733L874j063J650J353m85j929L229l514r59P35j66J88j00P96r5K386n05Q23
330G250l603J949L358l035J253k034J000m753J956L751O27o72j927K317l975J950r79P72K856
311H061m488L40L548l239K615j303J360k090N01J563J381m423K157o40O90J42k07m59J340r75
291E874k52K17O3n15M84M642o926K542l846N421q54J071j050k029L30Q67m143M777J087p53
271G007l68k824J571R87j074K47K958k857K006l15o37k986L085L18k313K195j428J645l014
252D203J910k293K381M08J204M23j722J88L371K227M376O7304l1978l9772Q35j623p392K054
234F104j458M16m95P98J607N148o452k311J823q09J163J734k087J194M37k62q94n35K954k221
214E854M3n96l78K209j276K560m245N856k365m752K454K456j076Q64m00j485o58m2J569K819
194I411j074r99O05J189k084n61J899j034q16qJ573j31j648J01J5L861q84L1L2O89K308j211
172A1264P64L505P188R131J9071P5507M43298k59499k12164l6521l4932p531m521n948K061
157A0673n56n011K500k116J327K892k662j27J674m75o00J09P09j797j170K193k932p24J754
138E661M19Q78K628k889J240j589o18K598j774K33J797j313J116j971m49j677K086K160j171
119G365N698n247k652K178L59j363l430p49j150J627L840n226M003J847j949J639K082j091
101G781p20o96J739j715O02j209l57r95K389K433L717m490O29m88k026k082K851m1o11j28
81F583j744J105p04j211M67k428N549k30k333l283K821J219j929L597l926P42l820N601K834
62H910k131j522J629k781R95K532k969K926l114j381k134O078l434n39L419m467K259J359
44E635L629k091l158m92K194k899L327o35O00l022K140N91K050j205k540J724o42J227n853
25E80O048j813L343k381r26K035p25J711k075J846j07k413K147K515q121M350Q61j916j931
6C028J834K606k879j264L979l255L24
0D373
##END= 
